# Supplementary material for: Novel biochemical, structural, and systems insights into inflammatory signaling revealed by contextual interaction proteomics
Source: Proc Natl Acad Sci U S A. 2022 Sep 30;119(40):e2117175119. doi: 10.1073/pnas.2117175119 (PMC9546619; doi:10.1073/pnas.2117175119)
Supplement: Supplementary File [file pnas.2117175119.sd01.xlsx]

## Sheet: Legend
Sheet_Name	Content
Data_Acquisition_Mapping	Raw files mapping to experiment/condition/fraction
MQ_Output_Data	Output of MaxQuant search
Statistical_Evaluation	Statistical evaluation (Fold changes and adjusted pvalues)

## Sheet: Data_Acquistion_Mapping
Raw_file	Experiment
nataliar_D1804_047	HIS_TNFalpha_1
nataliar_D1804_048	HIS_TNFalpha_1
nataliar_D1804_049	HIS_TNFalpha_1
nataliar_D1804_050	HIS_TNFalpha_1
nataliar_D1804_051	HIS_TNFalpha_1
nataliar_D1804_052	HIS_TNFalpha_1
nataliar_D1804_053	HIS_TNFalpha_1
nataliar_D1804_055	HIS_TNFalpha_2
nataliar_D1804_056	HIS_TNFalpha_2
nataliar_D1804_057	HIS_TNFalpha_2
nataliar_D1804_058	HIS_TNFalpha_2
nataliar_D1804_059	HIS_TNFalpha_2
nataliar_D1804_060	HIS_TNFalpha_2
nataliar_D1804_061	HIS_TNFalpha_2
nataliar_D1804_063	HIS_TNFalpha_3
nataliar_D1804_064	HIS_TNFalpha_3
nataliar_D1804_065	HIS_TNFalpha_3
nataliar_D1804_066	HIS_TNFalpha_3
nataliar_D1804_067	HIS_TNFalpha_3
nataliar_D1804_068	HIS_TNFalpha_3
nataliar_D1804_069	HIS_TNFalpha_3
nataliar_D1804_071	Unstimulated_1
nataliar_D1804_072	Unstimulated_1
nataliar_D1804_073	Unstimulated_1
nataliar_D1804_074	Unstimulated_1
nataliar_D1804_075	Unstimulated_1
nataliar_D1804_076	Unstimulated_1
nataliar_D1804_077	Unstimulated_1
nataliar_D1804_079	Unstimulated_2
nataliar_D1804_080	Unstimulated_2
nataliar_D1804_081	Unstimulated_2
nataliar_D1804_082	Unstimulated_2
nataliar_D1804_083	Unstimulated_2
nataliar_D1804_084	Unstimulated_2
nataliar_D1804_085	Unstimulated_2
nataliar_D1804_087	Unstimulated_3
nataliar_D1804_088	Unstimulated_3
nataliar_D1804_089	Unstimulated_3
nataliar_D1804_090	Unstimulated_3
nataliar_D1804_091	Unstimulated_3
nataliar_D1804_092	Unstimulated_3
nataliar_D1804_093	Unstimulated_3
nataliar_D1804_095	FLAG_TNF_alpha_1
nataliar_D1804_096	FLAG_TNF_alpha_1
nataliar_D1804_097	FLAG_TNF_alpha_1
nataliar_D1804_098	FLAG_TNF_alpha_1
nataliar_D1804_099	FLAG_TNF_alpha_1
nataliar_D1804_100	FLAG_TNF_alpha_1
nataliar_D1804_101	FLAG_TNF_alpha_1
nataliar_D1804_103	FLAG_TNF_alpha_2
nataliar_D1804_104	FLAG_TNF_alpha_2
nataliar_D1804_105	FLAG_TNF_alpha_2
nataliar_D1804_106	FLAG_TNF_alpha_2
nataliar_D1804_107	FLAG_TNF_alpha_2
nataliar_D1804_108	FLAG_TNF_alpha_2
nataliar_D1804_109	FLAG_TNF_alpha_2
nataliar_D1804_111	FLAG_TNF_alpha_3
nataliar_D1804_112	FLAG_TNF_alpha_3
nataliar_D1804_113	FLAG_TNF_alpha_3
nataliar_D1804_114	FLAG_TNF_alpha_3
nataliar_D1804_115	FLAG_TNF_alpha_3
nataliar_D1804_116	FLAG_TNF_alpha_3
nataliar_D1804_117	FLAG_TNF_alpha_3

## Sheet: MQ_Output_Data
Protein IDs	Majority protein IDs	Peptide counts (all)	Peptide counts (razor+unique)	Peptide counts (unique)	Fasta headers	Number of proteins	Peptides	Razor + unique peptides	Unique peptides	Peptides 61_A2	Peptides 61_A3	Peptides 61_A4	Peptides 61_B2	Peptides 61_B3	Peptides 61_B4	Peptides 61_C2	Peptides 61_C3	Peptides 61_C4	Razor + unique peptides 61_A2	Razor + unique peptides 61_A3	Razor + unique peptides 61_A4	Razor + unique peptides 61_B2	Razor + unique peptides 61_B3	Razor + unique peptides 61_B4	Razor + unique peptides 61_C2	Razor + unique peptides 61_C3	Razor + unique peptides 61_C4	Unique peptides 61_A2	Unique peptides 61_A3	Unique peptides 61_A4	Unique peptides 61_B2	Unique peptides 61_B3	Unique peptides 61_B4	Unique peptides 61_C2	Unique peptides 61_C3	Unique peptides 61_C4	Sequence coverage [%]	Unique + razor sequence coverage [%]	Unique sequence coverage [%]	Mol. weight [kDa]	Sequence length	Sequence lengths	Q-value	Score	Identification type 61_A2	Identification type 61_A3	Identification type 61_A4	Identification type 61_B2	Identification type 61_B3
Biognosys|iRT-Kit_WR_fusion	Biognosys|iRT-Kit_WR_fusion	11	11	11	>Biognosys|iRT-Kit_WR_fusion	1	11	11	11	11	11	11	11	11	11	11	11	11	11	11	11	11	11	11	11	11	11	11	11	11	11	11	11	11	11	11	100	100	100	14.166	134	134	0	323.31	By MS/MS	By MS/MS	By MS/MS	By MS/MS	By MS/MS
CON__A2I7N1;CON__A2I7N0;CON__Q9TTE1	CON__A2I7N1;CON__A2I7N0;CON__Q9TTE1	5;4;3	3;3;2	3;3;2	>A2I7N1 TREMBL:A2I7N1 (Bos taurus) SERPINA3-5;>A2I7N0 TREMBL:A2I7N0;Q28922;Q3ZEJ6 (Bos taurus) SERPINA3-4;>Q9TTE1 SWISS-PROT:Q9TTE1 (Bos taurus) Endopin-1 precursor	3	5	3	3	2	2	2	2	1	5	3	1	2	1	0	0	0	0	3	1	0	0	1	0	0	0	0	3	1	0	0	10.9	7.3	7.3	46.397	411	411;411;411	0	4.0398	By matching	By matching	By matching	By matching	By matching
CON__ENSEMBL:ENSBTAP00000024146	CON__ENSEMBL:ENSBTAP00000024146	22	22	20	>ENSEMBL:ENSBTAP00000024146 (Bos taurus) similar to alpha-2-macroglobulin isoform 1	1	22	22	20	14	15	11	15	13	22	16	13	12	14	15	11	15	13	22	16	13	12	12	13	10	13	12	20	14	12	11	18.8	18.8	18.1	164.34	1477	1477	0	116.73	By MS/MS	By MS/MS	By MS/MS	By MS/MS	By MS/MS
CON__ENSEMBL:ENSBTAP00000024466;CON__ENSEMBL:ENSBTAP00000024462	CON__ENSEMBL:ENSBTAP00000024466;CON__ENSEMBL:ENSBTAP00000024462	3;3	3;3	3;3	>ENSEMBL:ENSBTAP00000024466 (Bos taurus) 44 kDa protein;>ENSEMBL:ENSBTAP00000024462 (Bos taurus) 47 kDa protein	2	3	3	3	3	1	1	1	2	1	1	1	1	3	1	1	1	2	1	1	1	1	3	1	1	1	2	1	1	1	1	7.5	7.5	7.5	43.9	401	401;419	0	7.2091	By MS/MS	By MS/MS	By MS/MS	By matching	By MS/MS
CON__ENSEMBL:ENSBTAP00000032840	CON__ENSEMBL:ENSBTAP00000032840	2	2	2	>ENSEMBL:ENSBTAP00000032840 (Bos taurus) similar to apolipoprotein B, partial	1	2	2	2	1	1	2	0	0	1	0	0	0	1	1	2	0	0	1	0	0	0	1	1	2	0	0	1	0	0	0	3.6	3.6	3.6	92.273	825	825	0.005067	0.76151	By MS/MS	By MS/MS	By MS/MS	By matching	By matching
sp|O43790|KRT86_HUMAN;CON__O43790;CON__Q14533;sp|Q14533|KRT81_HUMAN;sp|P78385|KRT83_HUMAN;CON__Q6NT21;CON__P78385;CON__Q61726;sp|A6NCN2|KR87P_HUMAN	sp|O43790|KRT86_HUMAN;CON__O43790;CON__Q14533;sp|Q14533|KRT81_HUMAN;sp|P78385|KRT83_HUMAN;CON__Q6NT21;CON__P78385;CON__Q61726	25;25;24;23;20;20;19;13;12	23;23;22;21;18;18;17;11;12	12;12;11;11;8;8;7;3;4	>sp|O43790|KRT86_HUMAN Keratin, type II cuticular Hb6 OS=Homo sapiens OX=9606 GN=KRT86 PE=1 SV=1;>O43790 SWISS-PROT:O43790 Keratin, type II cuticular Hb6 (Hair keratin, type II Hb6) (ghHb6) - Homo sapiens (Human).;>Q14533 SWISS-PROT:Q14533 Keratin, type II	9	25	23	12	24	16	19	14	16	16	14	14	12	22	14	17	12	15	14	12	12	11	11	6	8	5	6	7	6	5	5	47.5	45.7	28.4	53.5	486	486;486;505;505;493;493;493;479;255	0	146.2	By MS/MS	By MS/MS	By MS/MS	By MS/MS	By MS/MS
sp|O76013|KRT36_HUMAN;CON__O76013	sp|O76013|KRT36_HUMAN;CON__O76013	5;5	4;4	3;3	>sp|O76013|KRT36_HUMAN Keratin, type I cuticular Ha6 OS=Homo sapiens OX=9606 GN=KRT36 PE=2 SV=1;>O76013 SWISS-PROT:O76013 Keratin, type I cuticular HA6 (Hair keratin, type I HA6)	2	5	4	3	3	1	2	1	1	5	2	2	1	2	0	1	0	0	4	1	1	0	1	0	0	0	0	3	1	1	0	11.3	9.9	7.9	52.247	467	467;467	0	6.9028	By matching	By matching	By matching	By matching	By matching
CON__P00711	CON__P00711	3	3	3	>P00711 SWISS-PROT:P00711 Alpha-lactalbumin - Bos taurus (Bovine).	1	3	3	3	2	2	3	2	3	2	2	3	2	2	2	3	2	3	2	2	3	2	2	2	3	2	3	2	2	3	2	26	26	26	14.186	123	123	0	9.2886	By MS/MS	By MS/MS	By MS/MS	By MS/MS	By MS/MS
CON__P00735	CON__P00735	2	2	2	>P00735 SWISS-PROT:P00735 (Bos taurus) Prothrombin precursor (Fragment)	1	2	2	2	1	1	0	1	1	1	1	0	0	1	1	0	1	1	1	1	0	0	1	1	0	1	1	1	1	0	0	3.8	3.8	3.8	70.505	625	625	0.0022247	1.1314	By MS/MS	By matching	By matching	By matching	By matching
CON__P00761	CON__P00761	6	6	6	>P00761 SWISS-PROT:P00761|TRYP_PIG Trypsin - Sus scrofa (Pig).	1	6	6	6	5	4	5	5	6	6	6	4	6	5	4	5	5	6	6	6	4	6	5	4	5	5	6	6	6	4	6	25.1	25.1	25.1	24.409	231	231	0	323.31	By MS/MS	By MS/MS	By MS/MS	By MS/MS	By MS/MS
CON__P00978	CON__P00978	2	2	2	>P00978 SWISS-PROT:P00978 (Bos taurus) AMBP protein precursor	1	2	2	2	0	1	0	0	0	2	0	0	2	0	1	0	0	0	2	0	0	2	0	1	0	0	0	2	0	0	2	4.5	4.5	4.5	39.234	352	352	0.003659	0.90881	By matching	By matching	By matching	By matching	By matching
CON__Q2KJ62;CON__P01044-1;CON__P01045-1	CON__Q2KJ62;CON__P01044-1;CON__P01045-1	5;5;4	5;5;4	5;5;4	>Q2KJ62 TREMBL:Q2KJ62 (Bos taurus) KNG protein;>P01044-1 SWISS-PROT:P01044-1 (Bos taurus) Isoform HMW of Kininogen-1 precursor;>P01045-1 SWISS-PROT:P01045-1 (Bos taurus) Isoform HMW of Kininogen-2 precursor	3	5	5	5	1	1	0	0	0	5	1	0	0	1	1	0	0	0	5	1	0	0	1	1	0	0	0	5	1	0	0	7.2	7.2	7.2	68.964	621	621;621;619	0	5.8495	By matching	By matching	By matching	By matching	By matching
CON__P01966;sp|P02008|HBAZ_HUMAN	CON__P01966	8;1	8;1	4;0	>P01966 SWISS-PROT:P01966 (Bos taurus) Hemoglobin subunit alpha	2	8	8	4	7	5	6	4	5	5	4	6	8	7	5	6	4	5	5	4	6	8	4	2	3	1	2	2	1	3	4	66.2	66.2	42.3	15.184	142	142;142	0	62.708	By MS/MS	By MS/MS	By MS/MS	By MS/MS	By MS/MS
sp|P02533|K1C14_HUMAN;CON__P02533;sp|Q7Z3Y9|K1C26_HUMAN;CON__Q7Z3Y9	sp|P02533|K1C14_HUMAN;CON__P02533	42;42;1;1	24;24;0;0	3;3;0;0	>sp|P02533|K1C14_HUMAN Keratin, type I cytoskeletal 14 OS=Homo sapiens OX=9606 GN=KRT14 PE=1 SV=4;>P02533 SWISS-PROT:P02533 Tax_Id=9606 Gene_Symbol=KRT14 Keratin, type I cytoskeletal 14	4	42	24	3	37	34	40	38	38	38	40	38	40	20	19	22	21	21	21	22	21	22	2	2	2	3	3	2	3	3	2	63.8	41.9	8.3	51.561	472	472;472;468;468	0	323.31	By MS/MS	By MS/MS	By MS/MS	By MS/MS	By MS/MS
sp|P02538|K2C6A_HUMAN;CON__P02538	sp|P02538|K2C6A_HUMAN;CON__P02538	54;54	44;44	2;2	>sp|P02538|K2C6A_HUMAN Keratin, type II cytoskeletal 6A OS=Homo sapiens OX=9606 GN=KRT6A PE=1 SV=3;>P02538 SWISS-PROT:P02538 Tax_Id=9606 Gene_Symbol=KRT6A Keratin, type II cytoskeletal 6A	2	54	44	2	42	36	46	38	41	44	46	41	45	34	26	36	29	32	34	36	32	36	2	2	2	2	2	2	2	2	2	66.7	62.6	3.5	60.044	564	564;564	0	323.31	By MS/MS	By MS/MS	By MS/MS	By MS/MS	By MS/MS
CON__P02662	CON__P02662	17	17	17	>P02662 SWISS-PROT:P02662 Alpha-S1-casein - Bos taurus (Bovine).	1	17	17	17	14	11	13	11	16	13	11	14	14	14	11	13	11	16	13	11	14	14	14	11	13	11	16	13	11	14	14	65.8	65.8	65.8	22.975	199	199	0	323.31	By MS/MS	By MS/MS	By MS/MS	By MS/MS	By MS/MS
CON__P02663	CON__P02663	22	22	22	>P02663 SWISS-PROT:P02663 Alpha-S2-casein [Contains: Casocidin-1 - Bos taurus (Bovine).	1	22	22	22	18	18	18	17	19	21	19	17	18	18	18	18	17	19	21	19	17	18	18	18	18	17	19	21	19	17	18	71	71	71	24.348	207	207	0	250.83	By MS/MS	By MS/MS	By MS/MS	By MS/MS	By MS/MS
CON__P02666	CON__P02666	10	10	10	>P02666 SWISS-PROT:P02666 Beta-casein - Bos taurus (Bovine).	1	10	10	10	8	9	8	7	8	9	8	7	7	8	9	8	7	8	9	8	7	7	8	9	8	7	8	9	8	7	7	35.4	35.4	35.4	23.583	209	209	0	323.31	By MS/MS	By MS/MS	By MS/MS	By MS/MS	By MS/MS
CON__P02668	CON__P02668	10	10	10	>P02668 SWISS-PROT:P02668 Kappa-casein [Contains: Casoxin C; Casoxin 6; Casoxin A; Casoxin B; Casoplatelin] - Bos taurus (Bovine).	1	10	10	10	9	6	7	8	8	8	7	8	9	9	6	7	8	8	8	7	8	9	9	6	7	8	8	8	7	8	9	58	58	58	18.974	169	169	0	323.31	By MS/MS	By MS/MS	By MS/MS	By MS/MS	By MS/MS
CON__P02754	CON__P02754	12	12	12	>P02754 SWISS-PROT:P02754 Beta-lactoglobulin - Bos taurus (Bovine).	1	12	12	12	11	11	11	10	12	11	12	11	11	11	11	11	10	12	11	12	11	11	11	11	11	10	12	11	12	11	11	76.5	76.5	76.5	18.281	162	162	0	323.31	By MS/MS	By MS/MS	By MS/MS	By MS/MS	By MS/MS
sp|P02768|ALBU_HUMAN;CON__P02768-1	sp|P02768|ALBU_HUMAN;CON__P02768-1	19;19	15;15	15;15	>sp|P02768|ALBU_HUMAN Serum albumin OS=Homo sapiens OX=9606 GN=ALB PE=1 SV=2;>P02768-1 SWISS-PROT:P02768-1 Tax_Id=9606 Gene_Symbol=ALB Isoform 1 of Serum albumin precursor	2	19	15	15	14	15	16	13	16	13	17	16	16	10	11	12	9	12	9	13	12	12	10	11	12	9	12	9	13	12	12	25.3	20.5	20.5	69.366	609	609;609	0	70.873	By MS/MS	By MS/MS	By MS/MS	By MS/MS	By MS/MS
CON__P02769	CON__P02769	28	28	24	>P02769 SWISS-PROT:P02769 (Bos taurus) Bovine serum albumin precursor	1	28	28	24	21	22	22	17	22	28	21	18	18	21	22	22	17	22	28	21	18	18	17	18	18	13	18	24	17	14	14	40.9	40.9	36.1	69.293	607	607	0	272	By MS/MS	By MS/MS	By MS/MS	By MS/MS	By MS/MS
CON__P04259	CON__P04259	52	5	2	>P04259 SWISS-PROT:P04259 Tax_Id=9606 Gene_Symbol=KRT6B Keratin, type II cytoskeletal 6B	1	52	5	2	42	35	47	40	42	44	46	41	43	4	3	5	5	5	5	5	3	5	1	1	2	2	2	2	2	0	2	64.2	8.2	1.6	59.998	564	564	0	67.916	By matching	By matching	By matching	By matching	By matching
CON__P05784	CON__P05784	18	2	2	>P05784 SWISS-PROT:P05784 Tax_Id=10090 Gene_Symbol=Krt18 Keratin, type I cytoskeletal 18	1	18	2	2	16	16	16	16	17	16	12	18	15	1	2	1	1	1	2	1	2	1	1	2	1	1	1	2	1	2	1	27.9	6.9	6.9	47.538	423	423	0.00041494	2.6369	By MS/MS	By MS/MS	By MS/MS	By matching	By MS/MS
sp|P05787|K2C8_HUMAN;CON__P05787;CON__H-INV:HIT000016045;CON__REFSEQ:XP_092267	sp|P05787|K2C8_HUMAN;CON__P05787	57;57;8;2	49;49;4;2	20;20;4;1	>sp|P05787|K2C8_HUMAN Keratin, type II cytoskeletal 8 OS=Homo sapiens OX=9606 GN=KRT8 PE=1 SV=7;>P05787 SWISS-PROT:P05787 Tax_Id=9606 Gene_Symbol=KRT8 Keratin, type II cytoskeletal 8	4	57	49	20	49	49	50	45	52	46	46	56	46	41	41	42	37	45	38	38	48	39	17	16	16	14	18	14	14	20	14	82.8	79.9	45.8	53.704	483	483;483;99;213	0	323.31	By MS/MS	By MS/MS	By MS/MS	By MS/MS	By MS/MS
CON__P08727;sp|P08727|K1C19_HUMAN;sp|Q99456|K1C12_HUMAN;CON__Q99456	CON__P08727;sp|P08727|K1C19_HUMAN	41;40;4;4	29;28;2;2	24;23;2;2	>P08727 SWISS-PROT:P08727 Tax_Id=9606 Gene_Symbol=KRT19 Keratin, type I cytoskeletal 19;>sp|P08727|K1C19_HUMAN Keratin, type I cytoskeletal 19 OS=Homo sapiens OX=9606 GN=KRT19 PE=1 SV=4	4	41	29	24	36	33	34	33	37	32	30	41	30	24	21	22	21	25	20	18	29	18	21	17	19	18	22	17	15	24	15	81.8	70.2	60.8	44.091	400	400;400;494;494	0	323.31	By MS/MS	By MS/MS	By MS/MS	By MS/MS	By MS/MS
sp|P08779|K1C16_HUMAN;CON__P08779;CON__Q9Z2K1;CON__Q3ZAW8	sp|P08779|K1C16_HUMAN;CON__P08779	42;42;15;15	37;37;13;13	21;21;5;5	>sp|P08779|K1C16_HUMAN Keratin, type I cytoskeletal 16 OS=Homo sapiens OX=9606 GN=KRT16 PE=1 SV=4;>P08779 SWISS-PROT:P08779 Tax_Id=9606 Gene_Symbol=KRT16 Keratin, type I cytoskeletal 16	4	42	37	21	36	34	38	37	36	37	38	31	41	32	30	33	33	31	33	33	26	36	16	17	17	17	17	17	17	12	20	67.9	62.6	42.3	51.267	473	473;473;469;474	0	323.31	By MS/MS	By MS/MS	By MS/MS	By MS/MS	By MS/MS
CON__P12763;sp|P02765|FETUA_HUMAN	CON__P12763	10;2	10;2	10;2	>P12763 SWISS-PROT:P12763 (Bos taurus) Alpha-2-HS-glycoprotein precursor	2	10	10	10	7	6	8	5	5	9	8	6	6	7	6	8	5	5	9	8	6	6	7	6	8	5	5	9	8	6	6	30.6	30.6	30.6	38.418	359	359;367	0	218.85	By MS/MS	By MS/MS	By MS/MS	By MS/MS	By MS/MS
sp|P13645|K1C10_HUMAN;CON__P13645;sp|Q7Z3Y7|K1C28_HUMAN;CON__Q7Z3Y7;sp|Q2M2I5|K1C24_HUMAN;CON__Q2M2I5	sp|P13645|K1C10_HUMAN;CON__P13645	42;42;6;6;4;4	41;41;5;5;3;3	24;24;1;1;0;0	>sp|P13645|K1C10_HUMAN Keratin, type I cytoskeletal 10 OS=Homo sapiens OX=9606 GN=KRT10 PE=1 SV=6;>P13645 SWISS-PROT:P13645 Tax_Id=9606 Gene_Symbol=KRT10 Keratin, type I cytoskeletal 10	6	42	41	24	35	32	37	38	37	35	38	37	41	34	31	36	37	36	34	37	36	40	22	19	21	21	22	21	20	22	23	61.8	61.8	48.8	58.826	584	584;593;464;486;525;525	0	323.31	By MS/MS	By MS/MS	By MS/MS	By MS/MS	By MS/MS
CON__P13646-1	CON__P13646-1	20	14	2	>P13646-1 SWISS-PROT:P13646-1 Tax_Id=9606 Gene_Symbol=KRT13 Isoform 1 of Keratin, type I cytoskeletal 13	1	20	14	2	15	12	18	13	9	13	19	15	16	10	7	13	7	4	8	13	10	10	2	1	2	0	0	0	2	1	2	37.6	28.4	3.5	49.586	458	458	0	46.254	By MS/MS	By matching	By MS/MS	By matching	By matching
sp|P13647|K2C5_HUMAN;CON__P13647	sp|P13647|K2C5_HUMAN;CON__P13647	53;53	33;33	10;10	>sp|P13647|K2C5_HUMAN Keratin, type II cytoskeletal 5 OS=Homo sapiens OX=9606 GN=KRT5 PE=1 SV=3;>P13647 SWISS-PROT:P13647 Tax_Id=9606 Gene_Symbol=KRT5 Keratin, type II cytoskeletal 5	2	53	33	10	45	40	49	48	46	48	47	46	50	27	24	30	31	27	29	28	28	32	9	7	9	10	9	9	8	9	9	54.6	38.6	12.7	62.378	590	590;590	0	323.31	By MS/MS	By MS/MS	By MS/MS	By MS/MS	By MS/MS
CON__P15497	CON__P15497	7	7	7	>P15497 SWISS-PROT:P15497 (Bos taurus) Apolipoprotein A-I precursor	1	7	7	7	5	2	2	1	0	4	0	1	2	5	2	2	1	0	4	0	1	2	5	2	2	1	0	4	0	1	2	30.2	30.2	30.2	30.276	265	265	0	3.8507	By MS/MS	By matching	By matching	By matching	By matching
CON__P15636	CON__P15636	14	14	14	>P15636 SWISS-PROT:P15636 Protease I precursor Lysyl endopeptidase Achromobacter lyticus.	1	14	14	14	12	11	11	10	11	12	12	12	11	12	11	11	10	11	12	12	12	11	12	11	11	10	11	12	12	12	11	23.4	23.4	23.4	68.124	653	653	0	323.31	By MS/MS	By MS/MS	By MS/MS	By MS/MS	By MS/MS
CON__P17697	CON__P17697	4	4	4	>P17697 SWISS-PROT:P17697 (Bos taurus) Clusterin precursor	1	4	4	4	3	2	2	1	2	3	1	3	2	3	2	2	1	2	3	1	3	2	3	2	2	1	2	3	1	3	2	10.3	10.3	10.3	51.113	439	439	0	3.2504	By MS/MS	By matching	By MS/MS	By matching	By matching
sp|P19013|K2C4_HUMAN;CON__P19013	sp|P19013|K2C4_HUMAN;CON__P19013	29;29	25;25	14;14	>sp|P19013|K2C4_HUMAN Keratin, type II cytoskeletal 4 OS=Homo sapiens OX=9606 GN=KRT4 PE=1 SV=4;>P19013 SWISS-PROT:P19013 Tax_Id=9606 Gene_Symbol=KRT4 keratin 4	2	29	25	14	22	14	28	6	14	8	19	22	21	19	11	25	3	11	5	16	18	18	9	6	14	2	6	1	8	11	12	48.5	41.6	28.5	57.285	534	534;594	0	148.84	By MS/MS	By MS/MS	By MS/MS	By MS/MS	By MS/MS
sp|P20930|FILA_HUMAN;CON__P20930	sp|P20930|FILA_HUMAN;CON__P20930	6;6	6;6	6;6	>sp|P20930|FILA_HUMAN Filaggrin OS=Homo sapiens OX=9606 GN=FLG PE=1 SV=3;>P20930 SWISS-PROT:P20930 Tax_Id=9606 Gene_Symbol=FLG Filaggrin	2	6	6	6	5	5	6	4	5	6	6	6	6	5	5	6	4	5	6	6	6	6	5	5	6	4	5	6	6	6	6	0.8	0.8	0.8	435.16	4061	4061;4061	0	17.678	By MS/MS	By MS/MS	By MS/MS	By MS/MS	By MS/MS
CON__P34955	CON__P34955	17	17	17	>P34955 SWISS-PROT:P34955 (Bos taurus) Alpha-1-antiproteinase precursor	1	17	17	17	13	10	11	11	10	17	12	4	10	13	10	11	11	10	17	12	4	10	13	10	11	11	10	17	12	4	10	32.2	32.2	32.2	46.103	416	416	0	51.269	By MS/MS	By MS/MS	By MS/MS	By MS/MS	By MS/MS
sp|P78386|KRT85_HUMAN;CON__P78386	sp|P78386|KRT85_HUMAN;CON__P78386	17;17	4;4	4;4	>sp|P78386|KRT85_HUMAN Keratin, type II cuticular Hb5 OS=Homo sapiens OX=9606 GN=KRT85 PE=1 SV=1;>P78386 SWISS-PROT:P78386 Keratin, type II cuticular Hb5 (Hair keratin, type II Hb5) - Homo sapiens (Human).	2	17	4	4	17	10	11	9	10	9	8	9	7	4	0	0	0	0	0	0	0	0	4	0	0	0	0	0	0	0	0	26.8	8.5	8.5	55.802	507	507;507	0	3.7758	By MS/MS	By matching	By matching	By matching	By matching
CON__P81644	CON__P81644	3	3	3	>P81644 SWISS-PROT:P81644 (Bos taurus) Apolipoprotein A-II precursor	1	3	3	3	2	1	1	0	0	3	0	0	0	2	1	1	0	0	3	0	0	0	2	1	1	0	0	3	0	0	0	20	20	20	11.202	100	100	0	13.111	By MS/MS	By MS/MS	By matching	By matching	By matching
sp|Q04695|K1C17_HUMAN;CON__Q04695;CON__Q9D312;sp|Q8N1A0|KT222_HUMAN;CON__Q8N1A0;CON__Q99PS0;CON__A2AB72	sp|Q04695|K1C17_HUMAN;CON__Q04695	35;35;4;1;1;1;1	12;12;0;0;0;1;0	4;4;0;0;0;0;0	>sp|Q04695|K1C17_HUMAN Keratin, type I cytoskeletal 17 OS=Homo sapiens OX=9606 GN=KRT17 PE=1 SV=2;>Q04695 SWISS-PROT:Q04695 Tax_Id=9606 Gene_Symbol=KRT17 Keratin, type I cytoskeletal 17	7	35	12	4	33	28	34	29	26	32	31	29	31	11	7	12	8	5	10	9	8	9	4	2	4	2	2	4	4	3	2	56.5	28.7	9	48.105	432	432;432;431;295;295;422;453	0	39.964	By MS/MS	By MS/MS	By MS/MS	By MS/MS	By MS/MS
CON__Q29443;CON__Q0IIK2	CON__Q29443;CON__Q0IIK2	16;16	16;16	15;15	>Q29443 SWISS-PROT:Q29443 Serotransferrin - Bos taurus (Bovine).;>Q0IIK2 TREMBL:Q0IIK2 (Bos taurus) Transferrin	2	16	16	15	9	6	5	8	3	16	8	5	5	9	6	5	8	3	16	8	5	5	8	5	4	7	2	15	7	4	4	21.3	21.3	20	75.829	685	685;704	0	109.51	By MS/MS	By MS/MS	By MS/MS	By MS/MS	By MS/MS
CON__Q1RMK2	CON__Q1RMK2	4	4	4	>Q1RMK2 TREMBL:Q1RMK2 (Bos taurus) IGHM protein	1	4	4	4	3	1	2	1	2	1	2	3	1	3	1	2	1	2	1	2	3	1	3	1	2	1	2	1	2	3	1	9.2	9.2	9.2	65.056	597	597	0	6.0048	By MS/MS	By matching	By MS/MS	By MS/MS	By MS/MS
CON__Q28107;sp|P12259|FA5_HUMAN	CON__Q28107	9;4	9;4	9;4	>Q28107 SWISS-PROT:Q28107 (Bos taurus) Coagulation factor V precursor	2	9	9	9	8	7	7	7	6	2	4	2	5	8	7	7	7	6	2	4	2	5	8	7	7	7	6	2	4	2	5	4.8	4.8	4.8	248.98	2211	2211;2224	0	32.422	By MS/MS	By MS/MS	By MS/MS	By MS/MS	By MS/MS
CON__Q2KIF2;sp|P02750|A2GL_HUMAN	CON__Q2KIF2;sp|P02750|A2GL_HUMAN	2;1	2;1	2;1	>Q2KIF2 TREMBL:Q2KIF2 (Bos taurus) Similar to leucine-rich alpha-2-glycoprotein 1;>sp|P02750|A2GL_HUMAN Leucine-rich alpha-2-glycoprotein OS=Homo sapiens OX=9606 GN=LRG1 PE=1 SV=2	2	2	2	2	2	2	2	2	2	2	2	2	2	2	2	2	2	2	2	2	2	2	2	2	2	2	2	2	2	2	2	4	4	4	38.348	346	346;347	0.0036684	0.93752	By MS/MS	By MS/MS	By MS/MS	By MS/MS	By MS/MS
CON__Q2KJF1	CON__Q2KJF1	2	2	2	>Q2KJF1 TREMBL:Q2KJF1 (Bos taurus) Alpha-1-B glycoprotein	1	2	2	2	0	1	1	1	1	2	2	0	1	0	1	1	1	1	2	2	0	1	0	1	1	1	1	2	2	0	1	4.6	4.6	4.6	53.553	503	503	0	3.8522	By matching	By MS/MS	By MS/MS	By matching	By MS/MS
CON__Q2UVX4	CON__Q2UVX4	13	13	11	>Q2UVX4 SWISS-PROT:Q2UVX4 (Bos taurus) Complement C3 precursor	1	13	13	11	5	4	3	3	3	11	4	0	5	5	4	3	3	3	11	4	0	5	4	3	2	2	2	9	2	0	3	9.6	9.6	8.4	187.37	1662	1662	0	11.557	By MS/MS	By matching	By MS/MS	By matching	By MS/MS
sp|P08729|K2C7_HUMAN;CON__Q3KNV1;CON__P08729;sp|Q13515|BFSP2_HUMAN;sp|Q9BYX2|TBD2A_HUMAN	sp|P08729|K2C7_HUMAN;CON__Q3KNV1;CON__P08729	52;52;45;1;1	44;44;37;1;1	35;35;29;0;0	>sp|P08729|K2C7_HUMAN Keratin, type II cytoskeletal 7 OS=Homo sapiens OX=9606 GN=KRT7 PE=1 SV=5;>Q3KNV1 TREMBL:Q3KNV1;Q96GE1 Tax_Id=9606 Gene_Symbol=KRT7 keratin 7;>P08729 SWISS-PROT:P08729 Tax_Id=9606 Gene_Symbol=KRT7 Keratin, type II cytoskeletal 7	5	52	44	35	42	39	41	39	48	42	41	50	40	37	32	34	33	42	35	34	43	34	28	23	25	24	33	26	25	34	25	74.2	65.5	54.2	51.385	469	469;469;469;415;928	0	323.31	By MS/MS	By MS/MS	By MS/MS	By MS/MS	By MS/MS
CON__Q3MHN5;CON__ENSEMBL:ENSBTAP00000018229	CON__Q3MHN5;CON__ENSEMBL:ENSBTAP00000018229	4;2	4;2	4;2	>Q3MHN5 SWISS-PROT:Q3MHN5 (Bos taurus) Vitamin D-binding protein precursor;>ENSEMBL:ENSBTAP00000018229 (Bos taurus) 54 kDa protein	2	4	4	4	0	1	1	1	0	4	0	1	1	0	1	1	1	0	4	0	1	1	0	1	1	1	0	4	0	1	1	7.8	7.8	7.8	53.341	474	474;475	0.00079239	1.9938	By matching	By matching	By matching	By matching	By matching
CON__Q3SX09	CON__Q3SX09	10	10	5	>Q3SX09 TREMBL:Q3SX09 (Bos taurus) similar to HBG protein	1	10	10	5	9	8	8	6	8	8	7	8	10	9	8	8	6	8	8	7	8	10	5	4	5	3	4	4	3	4	5	46.8	46.8	27.9	22.06	201	201	0	32.436	By MS/MS	By MS/MS	By MS/MS	By MS/MS	By MS/MS
CON__Q3SX14	CON__Q3SX14	7	7	3	>Q3SX14 TREMBL:Q3SX14 (Bos taurus) Similar to Gelsolin	1	7	7	3	6	7	3	0	2	0	1	5	0	6	7	3	0	2	0	1	5	0	3	3	2	0	1	0	1	3	0	10.6	10.6	4.4	85.686	781	781	0	11.866	By MS/MS	By MS/MS	By matching	By matching	By MS/MS
CON__Q3SX28	CON__Q3SX28	24	8	2	>Q3SX28 TREMBL:Q3SX28;Q5KR48 (Bos taurus) Tropomyosin 2	1	24	8	2	18	18	18	22	23	12	17	18	14	5	6	5	6	8	3	6	5	5	2	2	2	2	2	1	2	2	1	51.4	22.5	6.7	33.012	284	284	0	159.06	By MS/MS	By MS/MS	By MS/MS	By MS/MS	By MS/MS
CON__Q3SZ57;sp|P02771|FETA_HUMAN;REV__CON__Q6NXH9	CON__Q3SZ57;sp|P02771|FETA_HUMAN	4;2;1	4;2;1	4;2;1	>Q3SZ57 SWISS-PROT:Q3SZ57 (Bos taurus) Alpha-fetoprotein precursor;>sp|P02771|FETA_HUMAN Alpha-fetoprotein OS=Homo sapiens OX=9606 GN=AFP PE=1 SV=1	3	4	4	4	0	0	0	0	0	3	0	1	0	0	0	0	0	0	3	0	1	0	0	0	0	0	0	3	0	1	0	6.6	6.6	6.6	68.587	610	610;609;539	0	3.1425	By matching	By matching	By matching	By matching	By matching
CON__Q3SZR3	CON__Q3SZR3	3	3	3	>Q3SZR3 SWISS-PROT:Q3SZR3 (Bos taurus) Alpha-1-acid glycoprotein precursor	1	3	3	3	0	0	0	0	0	3	0	0	0	0	0	0	0	0	3	0	0	0	0	0	0	0	0	3	0	0	0	15.3	15.3	15.3	23.182	202	202	0	7.7477	By matching	By matching	By matching	By matching	By matching
CON__Q3T052	CON__Q3T052	6	6	5	>Q3T052 TREMBL:Q3T052;Q5EA67 (Bos taurus) Inter-alpha (Globulin) inhibitor H4	1	6	6	5	2	3	2	2	1	6	1	0	2	2	3	2	2	1	6	1	0	2	1	2	1	1	0	5	0	0	1	7.8	7.8	6.7	101.51	916	916	0	3.9072	By matching	By matching	By matching	By matching	By matching
CON__Q3Y5Z3	CON__Q3Y5Z3	2	2	2	>Q3Y5Z3 SWISS-PROT:Q3Y5Z3 (Bos taurus) Adiponectin precursor	1	2	2	2	0	0	0	0	0	2	1	0	0	0	0	0	0	0	2	1	0	0	0	0	0	0	0	2	1	0	0	9.2	9.2	9.2	26.133	240	240	0.0011407	1.4319	By matching	By matching	By matching	By matching	By matching
CON__Q3ZBS7;sp|P04004|VTNC_HUMAN	CON__Q3ZBS7	4;1	4;1	4;1	>Q3ZBS7 TREMBL:Q3ZBS7 (Bos taurus) Vitronectin	2	4	4	4	4	3	3	2	3	1	1	3	0	4	3	3	2	3	1	1	3	0	4	3	3	2	3	1	1	3	0	8.7	8.7	8.7	54.099	484	484;478	0	5.3773	By MS/MS	By MS/MS	By MS/MS	By MS/MS	By MS/MS
CON__Q58D62	CON__Q58D62	5	5	5	>Q58D62 SWISS-PROT:Q58D62 (Bos taurus) Fetuin-B precursor	1	5	5	5	2	1	1	1	1	5	2	0	0	2	1	1	1	1	5	2	0	0	2	1	1	1	1	5	2	0	0	12.4	12.4	12.4	42.663	387	387	0	9.3791	By matching	By matching	By MS/MS	By matching	By matching
sp|Q5D862|FILA2_HUMAN;CON__Q5D862	sp|Q5D862|FILA2_HUMAN;CON__Q5D862	16;16	16;16	16;16	>sp|Q5D862|FILA2_HUMAN Filaggrin-2 OS=Homo sapiens OX=9606 GN=FLG2 PE=1 SV=1;>Q5D862 SWISS-PROT:Q5D862 Tax_Id=9606 Gene_Symbol=FLG2 Filaggrin-2	2	16	16	16	5	5	10	11	7	7	12	7	14	5	5	10	11	7	7	12	7	14	5	5	10	11	7	7	12	7	14	13.5	13.5	13.5	248.07	2391	2391;2391	0	323.31	By MS/MS	By MS/MS	By MS/MS	By MS/MS	By MS/MS
sp|Q6KB66|K2C80_HUMAN;CON__Q6KB66-1;CON__Q0VBK2	sp|Q6KB66|K2C80_HUMAN;CON__Q6KB66-1	18;18;4	17;17;4	17;17;4	>sp|Q6KB66|K2C80_HUMAN Keratin, type II cytoskeletal 80 OS=Homo sapiens OX=9606 GN=KRT80 PE=1 SV=2;>Q6KB66-1 SWISS-PROT:Q6KB66-1 Tax_Id=9606 Gene_Symbol=KRT80 Isoform 1 of Keratin, type II cytoskeletal 80	3	18	17	17	11	11	9	11	10	11	13	17	14	11	11	9	11	10	11	13	16	14	11	11	9	11	10	11	13	16	14	38.1	35.4	35.4	50.525	452	452;452;452	0	75.507	By MS/MS	By MS/MS	By MS/MS	By MS/MS	By MS/MS
sp|Q8N1N4|K2C78_HUMAN;CON__Q8N1N4-2;CON__Q7RTT2	sp|Q8N1N4|K2C78_HUMAN;CON__Q8N1N4-2;CON__Q7RTT2	22;22;22	17;17;17	17;17;17	>sp|Q8N1N4|K2C78_HUMAN Keratin, type II cytoskeletal 78 OS=Homo sapiens OX=9606 GN=KRT78 PE=1 SV=2;>Q8N1N4-2 SWISS-PROT:Q8N1N4-2 Tax_Id=9606 Gene_Symbol=KRT78 Isoform 2 of Keratin, type II cytoskeletal 78;>Q7RTT2 TREMBL:Q7RTT2 Tax_Id=9606 Gene_Symbol=KRT78	3	22	17	17	19	18	20	19	16	17	22	17	20	15	14	16	15	13	12	17	13	16	15	14	16	15	13	12	17	13	16	34.4	28.3	28.3	56.865	520	520;521;521	0	82.158	By MS/MS	By MS/MS	By MS/MS	By MS/MS	By MS/MS
sp|Q7Z3Y8|K1C27_HUMAN;CON__Q7Z3Y8;sp|Q7Z3Z0|K1C25_HUMAN;CON__Q7Z3Z0	sp|Q7Z3Y8|K1C27_HUMAN;CON__Q7Z3Y8	5;5;2;2	2;2;0;0	2;2;0;0	>sp|Q7Z3Y8|K1C27_HUMAN Keratin, type I cytoskeletal 27 OS=Homo sapiens OX=9606 GN=KRT27 PE=1 SV=2;>Q7Z3Y8 SWISS-PROT:Q7Z3Y8 Tax_Id=9606 Gene_Symbol=KRT27 Keratin, type I cytoskeletal 27	4	5	2	2	2	4	2	3	2	2	3	2	3	0	2	0	0	0	0	0	0	0	0	2	0	0	0	0	0	0	0	10	4.6	4.6	49.822	459	459;459;450;450	0	20.063	By matching	By MS/MS	By matching	By matching	By matching
sp|Q7Z794|K2C1B_HUMAN;CON__Q7Z794	sp|Q7Z794|K2C1B_HUMAN;CON__Q7Z794	25;25	19;19	16;16	>sp|Q7Z794|K2C1B_HUMAN Keratin, type II cytoskeletal 1b OS=Homo sapiens OX=9606 GN=KRT77 PE=2 SV=3;>Q7Z794 SWISS-PROT:Q7Z794 Tax_Id=9606 Gene_Symbol=KRT77 Keratin 77	2	25	19	16	20	19	22	18	19	19	22	16	21	15	13	16	13	13	13	16	11	15	13	11	14	11	11	11	14	8	12	35.3	30.3	24.6	61.901	578	578;578	0	175.19	By MS/MS	By MS/MS	By MS/MS	By MS/MS	By MS/MS
sp|Q86YZ3|HORN_HUMAN;CON__Q86YZ3	sp|Q86YZ3|HORN_HUMAN;CON__Q86YZ3	18;18	18;18	18;18	>sp|Q86YZ3|HORN_HUMAN Hornerin OS=Homo sapiens OX=9606 GN=HRNR PE=1 SV=2;>Q86YZ3 SWISS-PROT:Q86YZ3 Tax_Id=9606 Gene_Symbol=HRNR Hornerin	2	18	18	18	12	11	12	14	13	13	14	7	16	12	11	12	14	13	13	14	7	16	12	11	12	14	13	13	14	7	16	17.6	17.6	17.6	282.39	2850	2850;2850	0	323.31	By MS/MS	By MS/MS	By MS/MS	By MS/MS	By MS/MS
sp|Q9C075|K1C23_HUMAN;CON__Q9C075	sp|Q9C075|K1C23_HUMAN;CON__Q9C075	5;5	3;3	3;3	>sp|Q9C075|K1C23_HUMAN Keratin, type I cytoskeletal 23 OS=Homo sapiens OX=9606 GN=KRT23 PE=1 SV=2;>Q9C075 SWISS-PROT:Q9C075 Tax_Id=9606 Gene_Symbol=KRT23 Keratin, type I cytoskeletal 23	2	5	3	3	4	3	4	3	4	2	3	3	5	2	1	2	1	2	0	1	1	3	2	1	2	1	2	0	1	1	3	12.6	8.8	8.8	48.131	422	422;422	0	2.8104	By matching	By matching	By matching	By matching	By matching
CON__Q9NSB2;sp|Q9NSB2|KRT84_HUMAN;CON__Q6ISB0	CON__Q9NSB2;sp|Q9NSB2|KRT84_HUMAN;CON__Q6ISB0	9;8;8	3;2;2	3;2;2	>Q9NSB2 SWISS-PROT:Q9NSB2 Keratin, type II cuticular Hb4 (Hair keratin, type II Hb4) - Homo sapiens (Human).;>sp|Q9NSB2|KRT84_HUMAN Keratin, type II cuticular Hb4 OS=Homo sapiens OX=9606 GN=KRT84 PE=2 SV=2;>Q6ISB0 TREMBL:Q6ISB0 Keratin, hair, basic, 4 - Ho	3	9	3	3	4	6	6	5	5	9	6	5	5	0	0	0	0	0	3	0	0	0	0	0	0	0	0	3	0	0	0	10	5.2	5.2	64.895	600	600;600;600	0	4.6357	By matching	By matching	By matching	By matching	By matching
CON__Q9TRI1;sp|P19823|ITIH2_HUMAN	CON__Q9TRI1	8;1	8;1	8;1	>Q9TRI1 TREMBL:Q9TRI1 (Bos taurus) similar to inter-alpha-trypsin inhibitor heavy chain2	2	8	8	8	2	3	3	3	2	5	3	1	3	2	3	3	3	2	5	3	1	3	2	3	3	3	2	5	3	1	3	10.3	10.3	10.3	106.19	946	946;946	0	7.0906	By MS/MS	By MS/MS	By MS/MS	By MS/MS	By MS/MS
CON__REFSEQ:XP_001252647;CON__A2I7N3	CON__REFSEQ:XP_001252647;CON__A2I7N3	6;3	6;3	3;1	>REFSEQ:XP_001252647 (Bos taurus) similar to endopin 2B;>A2I7N3 TREMBL:A2I7N3;Q27984 (Bos taurus) SERPINA3-7	2	6	6	3	2	2	2	2	1	6	2	2	2	2	2	2	2	1	6	2	2	2	1	0	0	0	0	3	0	1	0	13.7	13.7	7.7	46.897	417	417;417	0	3.493	By matching	By matching	By matching	By matching	By matching
GST_from_PGEX_6P1	GST_from_PGEX_6P1	10	10	9	>GST_from_PGEX_6P1 up to prescission protease site	1	10	10	9	7	10	6	4	6	6	8	4	6	7	10	6	4	6	6	8	4	6	6	9	5	3	5	5	7	3	5	34.4	34.4	31.7	26.487	227	227	0	11.596	By MS/MS	By MS/MS	By MS/MS	By MS/MS	By MS/MS
REV__sp|O15020|SPTN2_HUMAN	REV__sp|O15020|SPTN2_HUMAN	2	2	2	>sp|O15020|SPTN2_HUMAN Spectrin beta chain, non-erythrocytic 2 OS=Homo sapiens OX=9606 GN=SPTBN2 PE=1 SV=3	1	2	2	2	0	0	0	1	1	1	1	2	1	0	0	0	1	1	1	1	2	1	0	0	0	1	1	1	1	2	1	0	0	0	271.32	2390	2390	0.0025936	1.1001	By matching	By matching	By matching	By MS/MS	By MS/MS
REV__sp|O15078|CE290_HUMAN	REV__sp|O15078|CE290_HUMAN	2	2	2	>sp|O15078|CE290_HUMAN Centrosomal protein of 290 kDa OS=Homo sapiens OX=9606 GN=CEP290 PE=1 SV=2	1	2	2	2	1	2	0	2	2	0	1	0	1	1	2	0	2	2	0	1	0	1	1	2	0	2	2	0	1	0	1	0	0	0	290.38	2479	2479	0.0081502	0.38666	By MS/MS	By MS/MS	By matching	By matching	By matching
REV__sp|O43909|EXTL3_HUMAN;REV__sp|Q5VWM6|PRA13_HUMAN	REV__sp|O43909|EXTL3_HUMAN;REV__sp|Q5VWM6|PRA13_HUMAN	2;1	2;1	2;1	>sp|O43909|EXTL3_HUMAN Exostosin-like 3 OS=Homo sapiens OX=9606 GN=EXTL3 PE=1 SV=1;>sp|Q5VWM6|PRA13_HUMAN Putative PRAME family member 13 OS=Homo sapiens OX=9606 GN=PRAMEF13 PE=5 SV=2	2	2	2	2	0	0	1	0	1	1	2	1	0	0	0	1	0	1	1	2	1	0	0	0	1	0	1	1	2	1	0	0	0	0	104.75	919	919;474	0.0040131	0.87416	By matching	By matching	By matching	By matching	By MS/MS
REV__sp|O95171|SCEL_HUMAN	REV__sp|O95171|SCEL_HUMAN	2	2	2	>sp|O95171|SCEL_HUMAN Sciellin OS=Homo sapiens OX=9606 GN=SCEL PE=1 SV=2	1	2	2	2	2	2	2	0	1	0	0	1	1	2	2	2	0	1	0	0	1	1	2	2	2	0	1	0	0	1	1	0	0	0	77.551	688	688	0.0061085	0.63728	By MS/MS	By MS/MS	By MS/MS	By matching	By MS/MS
REV__sp|O95613|PCNT_HUMAN	REV__sp|O95613|PCNT_HUMAN	2	2	2	>sp|O95613|PCNT_HUMAN Pericentrin OS=Homo sapiens OX=9606 GN=PCNT PE=1 SV=4	1	2	2	2	1	1	0	0	2	1	1	2	1	1	1	0	0	2	1	1	2	1	1	1	0	0	2	1	1	2	1	0	0	0	378.03	3336	3336	0.0015186	1.4027	By matching	By MS/MS	By matching	By matching	By MS/MS
REV__sp|P04114|APOB_HUMAN	REV__sp|P04114|APOB_HUMAN	2	2	2	>sp|P04114|APOB_HUMAN Apolipoprotein B-100 OS=Homo sapiens OX=9606 GN=APOB PE=1 SV=2	1	2	2	2	1	2	1	0	1	1	1	1	1	1	2	1	0	1	1	1	1	1	1	2	1	0	1	1	1	1	1	0	0	0	515.6	4563	4563	1	-2	By matching	By MS/MS	By MS/MS	By matching	By matching
REV__sp|P14625|ENPL_HUMAN	REV__sp|P14625|ENPL_HUMAN	2	2	2	>sp|P14625|ENPL_HUMAN Endoplasmin OS=Homo sapiens OX=9606 GN=HSP90B1 PE=1 SV=1	1	2	2	2	1	1	2	1	1	1	1	2	1	1	1	2	1	1	1	1	2	1	1	1	2	1	1	1	1	2	1	0	0	0	92.468	803	803	0.0085016	0.37957	By MS/MS	By matching	By matching	By matching	By MS/MS
REV__sp|P16157|ANK1_HUMAN	REV__sp|P16157|ANK1_HUMAN	2	2	2	>sp|P16157|ANK1_HUMAN Ankyrin-1 OS=Homo sapiens OX=9606 GN=ANK1 PE=1 SV=3	1	2	2	2	1	1	1	1	2	1	1	1	1	1	1	1	1	2	1	1	1	1	1	1	1	1	2	1	1	1	1	0	0	0	206.26	1881	1881	0.0047359	0.83665	By MS/MS	By MS/MS	By MS/MS	By MS/MS	By MS/MS
REV__sp|P23469|PTPRE_HUMAN	REV__sp|P23469|PTPRE_HUMAN	2	2	2	>sp|P23469|PTPRE_HUMAN Receptor-type tyrosine-protein phosphatase epsilon OS=Homo sapiens OX=9606 GN=PTPRE PE=1 SV=1	1	2	2	2	1	1	0	1	2	2	0	2	1	1	1	0	1	2	2	0	2	1	1	1	0	1	2	2	0	2	1	0	0	0	80.641	700	700	1	-2	By matching	By matching	By matching	By matching	By MS/MS
REV__sp|P46940|IQGA1_HUMAN	REV__sp|P46940|IQGA1_HUMAN	2	2	2	>sp|P46940|IQGA1_HUMAN Ras GTPase-activating-like protein IQGAP1 OS=Homo sapiens OX=9606 GN=IQGAP1 PE=1 SV=1	1	2	2	2	1	1	1	1	2	1	1	2	1	1	1	1	1	2	1	1	2	1	1	1	1	1	2	1	1	2	1	0	0	0	189.25	1657	1657	0.0091873	0.29703	By MS/MS	By matching	By MS/MS	By matching	By MS/MS
REV__sp|Q03001|DYST_HUMAN	REV__sp|Q03001|DYST_HUMAN	2	2	2	>sp|Q03001|DYST_HUMAN Dystonin OS=Homo sapiens OX=9606 GN=DST PE=1 SV=4	1	2	2	2	2	1	1	1	2	1	0	1	0	2	1	1	1	2	1	0	1	0	2	1	1	1	2	1	0	1	0	0	0	0	860.65	7570	7570	0.0022727	1.3763	By MS/MS	By matching	By MS/MS	By matching	By MS/MS
REV__sp|Q4V328|GRAP1_HUMAN	REV__sp|Q4V328|GRAP1_HUMAN	2	2	2	>sp|Q4V328|GRAP1_HUMAN GRIP1-associated protein 1 OS=Homo sapiens OX=9606 GN=GRIPAP1 PE=1 SV=2	1	2	2	2	0	0	1	0	0	0	0	2	1	0	0	1	0	0	0	0	2	1	0	0	1	0	0	0	0	2	1	0	0	0	96.004	841	841	0.0064493	0.58356	By matching	By matching	By matching	By matching	By matching
REV__sp|Q6BDS2|URFB1_HUMAN;REV__sp|Q9NR71|ASAH2_HUMAN;REV__sp|A6NES4|MRO2A_HUMAN	REV__sp|Q6BDS2|URFB1_HUMAN;REV__sp|Q9NR71|ASAH2_HUMAN;REV__sp|A6NES4|MRO2A_HUMAN	2;1;1	2;1;1	2;1;1	>sp|Q6BDS2|URFB1_HUMAN UHRF1-binding protein 1 OS=Homo sapiens OX=9606 GN=UHRF1BP1 PE=1 SV=1;>sp|Q9NR71|ASAH2_HUMAN Neutral ceramidase OS=Homo sapiens OX=9606 GN=ASAH2 PE=1 SV=2;>sp|A6NES4|MRO2A_HUMAN Maestro heat-like repeat-containing protein family memb	3	2	2	2	1	1	1	2	1	0	1	0	0	1	1	1	2	1	0	1	0	0	1	1	1	2	1	0	1	0	0	0	0	0	159.48	1440	1440;780;1674	0.0011503	1.5693	By MS/MS	By matching	By matching	By MS/MS	By MS/MS
REV__sp|Q6NSW5|FA45B_HUMAN	REV__sp|Q6NSW5|FA45B_HUMAN	2	2	2	>sp|Q6NSW5|FA45B_HUMAN Putative protein FAM45B OS=Homo sapiens OX=9606 GN=FAM45BP PE=5 SV=1	1	2	2	2	1	1	2	1	0	1	1	0	1	1	1	2	1	0	1	1	0	1	1	1	2	1	0	1	1	0	1	0	0	0	40.514	357	357	0.0095238	0.28222	By matching	By matching	By MS/MS	By matching	By matching
REV__sp|Q6ZQQ6|WDR87_HUMAN	REV__sp|Q6ZQQ6|WDR87_HUMAN	2	2	2	>sp|Q6ZQQ6|WDR87_HUMAN WD repeat-containing protein 87 OS=Homo sapiens OX=9606 GN=WDR87 PE=1 SV=3	1	2	2	2	1	1	1	1	2	1	1	1	0	1	1	1	1	2	1	1	1	0	1	1	1	1	2	1	1	1	0	0	0	0	333.18	2873	2873	0.004378	0.86889	By matching	By matching	By matching	By matching	By MS/MS
REV__sp|Q7L8L6|FAKD5_HUMAN	REV__sp|Q7L8L6|FAKD5_HUMAN	2	2	2	>sp|Q7L8L6|FAKD5_HUMAN FAST kinase domain-containing protein 5, mitochondrial OS=Homo sapiens OX=9606 GN=FASTKD5 PE=1 SV=1	1	2	2	2	1	1	1	2	1	0	2	1	2	1	1	1	2	1	0	2	1	2	1	1	1	2	1	0	2	1	2	0	0	0	86.573	764	764	0.0057658	0.70828	By MS/MS	By matching	By matching	By MS/MS	By matching
REV__sp|Q7Z353|HDX_HUMAN	REV__sp|Q7Z353|HDX_HUMAN	2	2	2	>sp|Q7Z353|HDX_HUMAN Highly divergent homeobox OS=Homo sapiens OX=9606 GN=HDX PE=1 SV=1	1	2	2	2	2	1	0	2	1	1	2	1	1	2	1	0	2	1	1	2	1	1	2	1	0	2	1	1	2	1	1	0	0	0	77.205	690	690	0.0074494	0.40002	By matching	By matching	By matching	By MS/MS	By MS/MS
REV__sp|Q7Z4H9|F220A_HUMAN	REV__sp|Q7Z4H9|F220A_HUMAN	2	2	2	>sp|Q7Z4H9|F220A_HUMAN Protein FAM220A OS=Homo sapiens OX=9606 GN=FAM220A PE=2 SV=1	1	2	2	2	2	2	2	2	2	2	2	2	2	2	2	2	2	2	2	2	2	2	2	2	2	2	2	2	2	2	2	0	0	0	28.021	259	259	0.0036697	0.9415	By MS/MS	By matching	By matching	By MS/MS	By matching
REV__sp|Q8IVV2|LOXH1_HUMAN	REV__sp|Q8IVV2|LOXH1_HUMAN	2	2	2	>sp|Q8IVV2|LOXH1_HUMAN Lipoxygenase homology domain-containing protein 1 OS=Homo sapiens OX=9606 GN=LOXHD1 PE=2 SV=4	1	2	2	2	1	2	2	1	2	2	1	0	1	1	2	2	1	2	2	1	0	1	1	2	2	1	2	2	1	0	1	0	0	0	235.67	2067	2067	0.0029619	1.0889	By matching	By matching	By MS/MS	By matching	By matching
REV__sp|Q8IWJ2|GCC2_HUMAN	REV__sp|Q8IWJ2|GCC2_HUMAN	4	3	3	>sp|Q8IWJ2|GCC2_HUMAN GRIP and coiled-coil domain-containing protein 2 OS=Homo sapiens OX=9606 GN=GCC2 PE=1 SV=4	1	4	3	3	1	2	1	2	2	3	3	2	3	0	1	0	1	1	2	2	2	3	0	1	0	1	1	2	2	2	3	0	0	0	195.91	1684	1684	0.0018968	1.3936	By matching	By matching	By matching	By matching	By matching
REV__sp|Q8NCM8|DYHC2_HUMAN	REV__sp|Q8NCM8|DYHC2_HUMAN	3	3	3	>sp|Q8NCM8|DYHC2_HUMAN Cytoplasmic dynein 2 heavy chain 1 OS=Homo sapiens OX=9606 GN=DYNC2H1 PE=1 SV=4	1	3	3	3	2	1	0	1	0	1	0	1	0	2	1	0	1	0	1	0	1	0	2	1	0	1	0	1	0	1	0	0	0	0	492.62	4307	4307	0.0088527	0.36255	By matching	By MS/MS	By matching	By MS/MS	By matching
REV__sp|Q8NI17|IL31R_HUMAN	REV__sp|Q8NI17|IL31R_HUMAN	2	2	2	>sp|Q8NI17|IL31R_HUMAN Interleukin-31 receptor subunit alpha OS=Homo sapiens OX=9606 GN=IL31RA PE=1 SV=1	1	2	2	2	0	2	0	1	2	0	1	0	2	0	2	0	1	2	0	1	0	2	0	2	0	1	2	0	1	0	2	0	0	0	82.953	732	732	0.0078014	0.39251	By matching	By matching	By matching	By MS/MS	By matching
REV__sp|Q8WWL7|CCNB3_HUMAN	REV__sp|Q8WWL7|CCNB3_HUMAN	2	2	2	>sp|Q8WWL7|CCNB3_HUMAN G2/mitotic-specific cyclin-B3 OS=Homo sapiens OX=9606 GN=CCNB3 PE=1 SV=2	1	2	2	2	2	1	2	1	2	1	2	2	0	2	1	2	1	2	1	2	2	0	2	1	2	1	2	1	2	2	0	0	0	0	157.91	1395	1395	0.0068076	0.56422	By MS/MS	By matching	By MS/MS	By matching	By MS/MS
REV__sp|Q8WZ42|TITIN_HUMAN;sp|P02647|APOA1_HUMAN	REV__sp|Q8WZ42|TITIN_HUMAN	6;1	6;1	6;1	>sp|Q8WZ42|TITIN_HUMAN Titin OS=Homo sapiens OX=9606 GN=TTN PE=1 SV=4	2	6	6	6	4	3	3	3	3	1	4	3	2	4	3	3	3	3	1	4	3	2	4	3	3	3	3	1	4	3	2	3	3	3	3816	34350	34350;267	0.00081733	2.4165	By MS/MS	By matching	By MS/MS	By matching	By MS/MS
REV__sp|Q92771|DDX12_HUMAN	REV__sp|Q92771|DDX12_HUMAN	2	2	2	>sp|Q92771|DDX12_HUMAN Putative ATP-dependent RNA helicase DDX12 OS=Homo sapiens OX=9606 GN=DDX12P PE=5 SV=3	1	2	2	2	2	2	1	2	1	1	2	2	1	2	2	1	2	1	1	2	2	1	2	2	1	2	1	1	2	2	1	0	0	0	106	950	950	0.00041615	2.7132	By MS/MS	By MS/MS	By MS/MS	By MS/MS	By MS/MS
REV__sp|Q96FN4|CPNE2_HUMAN	REV__sp|Q96FN4|CPNE2_HUMAN	2	2	2	>sp|Q96FN4|CPNE2_HUMAN Copine-2 OS=Homo sapiens OX=9606 GN=CPNE2 PE=1 SV=3	1	2	2	2	2	2	2	1	2	2	2	2	2	2	2	2	1	2	2	2	2	2	2	2	2	1	2	2	2	2	2	0	0	0	61.189	548	548	0.0098522	0.23254	By matching	By MS/MS	By MS/MS	By MS/MS	By matching
REV__sp|Q96JI7|SPTCS_HUMAN	REV__sp|Q96JI7|SPTCS_HUMAN	2	2	2	>sp|Q96JI7|SPTCS_HUMAN Spatacsin OS=Homo sapiens OX=9606 GN=SPG11 PE=1 SV=3	1	2	2	2	2	2	2	1	1	1	2	2	2	2	2	2	1	1	1	2	2	2	2	2	2	1	1	1	2	2	2	0	0	0	278.86	2443	2443	0.0050725	0.77903	By MS/MS	By MS/MS	By matching	By matching	By MS/MS
REV__sp|Q9BXM0|PRAX_HUMAN	REV__sp|Q9BXM0|PRAX_HUMAN	2	2	2	>sp|Q9BXM0|PRAX_HUMAN Periaxin OS=Homo sapiens OX=9606 GN=PRX PE=1 SV=2	1	2	2	2	2	2	2	2	2	2	2	1	2	2	2	2	2	2	2	2	1	2	2	2	2	2	2	2	2	1	2	0	0	0	154.9	1461	1461	0.0033113	0.96153	By MS/MS	By MS/MS	By matching	By matching	By MS/MS
REV__sp|Q9H583|HEAT1_HUMAN	REV__sp|Q9H583|HEAT1_HUMAN	2	2	2	>sp|Q9H583|HEAT1_HUMAN HEAT repeat-containing protein 1 OS=Homo sapiens OX=9606 GN=HEATR1 PE=1 SV=3	1	2	2	2	2	1	0	2	2	2	1	1	1	2	1	0	2	2	2	1	1	1	2	1	0	2	2	2	1	1	1	0	0	0	242.37	2144	2144	0.0071023	0.41498	By MS/MS	By matching	By matching	By matching	By matching
REV__sp|Q9ULX6|AKP8L_HUMAN;REV__sp|Q9Y2J4|AMOL2_HUMAN;REV__sp|Q9H2X6|HIPK2_HUMAN;REV__sp|Q149M9|NWD1_HUMAN;sp|Q6ZT12|UBR3_HUMAN	REV__sp|Q9ULX6|AKP8L_HUMAN;REV__sp|Q9Y2J4|AMOL2_HUMAN;REV__sp|Q9H2X6|HIPK2_HUMAN;REV__sp|Q149M9|NWD1_HUMAN;sp|Q6ZT12|UBR3_HUMAN	2;1;1;1;1	2;1;1;1;1	2;1;1;1;1	>sp|Q9ULX6|AKP8L_HUMAN A-kinase anchor protein 8-like OS=Homo sapiens OX=9606 GN=AKAP8L PE=1 SV=4;>sp|Q9Y2J4|AMOL2_HUMAN Angiomotin-like protein 2 OS=Homo sapiens OX=9606 GN=AMOTL2 PE=1 SV=3;>sp|Q9H2X6|HIPK2_HUMAN Homeodomain-interacting protein kinase 2 O	5	2	2	2	0	2	0	1	1	2	0	0	0	0	2	0	1	1	2	0	0	0	0	2	0	1	1	2	0	0	0	0.3	0.3	0.3	71.639	646	646;779;1198;1564;1888	0.0095037	0.24549	By matching	By MS/MS	By matching	By matching	By MS/MS
REV__sp|Q9UPN3|MACF1_HUMAN	REV__sp|Q9UPN3|MACF1_HUMAN	3	3	3	>sp|Q9UPN3|MACF1_HUMAN Microtubule-actin cross-linking factor 1, isoforms 1/2/3/5 OS=Homo sapiens OX=9606 GN=MACF1 PE=1 SV=4	1	3	3	3	2	2	2	2	3	2	2	1	2	2	2	2	2	3	2	2	1	2	2	2	2	2	3	2	2	1	2	0	0	0	838.3	7388	7388	0.0054289	0.75847	By MS/MS	By MS/MS	By MS/MS	By MS/MS	By MS/MS
sp|A2NJV5|KV229_HUMAN;sp|A0A0A0MRZ7|KVD26_HUMAN;sp|A0A075B6S2|KVD29_HUMAN;sp|P06310|KV230_HUMAN;sp|P01615|KVD28_HUMAN;sp|A0A075B6S6|KVD30_HUMAN;sp|A0A075B6P5|KV228_HUMAN;sp|P01614|KVD40_HUMAN;sp|A0A087WW87|KV240_HUMAN;sp|A0A0C4DH68|KV224_HUMAN	sp|A2NJV5|KV229_HUMAN;sp|A0A0A0MRZ7|KVD26_HUMAN;sp|A0A075B6S2|KVD29_HUMAN;sp|P06310|KV230_HUMAN;sp|P01615|KVD28_HUMAN;sp|A0A075B6S6|KVD30_HUMAN;sp|A0A075B6P5|KV228_HUMAN;sp|P01614|KVD40_HUMAN;sp|A0A087WW87|KV240_HUMAN	4;4;4;2;2;2;2;2;2;1	4;4;4;2;2;2;2;2;2;1	4;4;4;2;2;2;2;2;2;1	>sp|A2NJV5|KV229_HUMAN Immunoglobulin kappa variable 2-29 OS=Homo sapiens OX=9606 GN=IGKV2-29 PE=3 SV=2;>sp|A0A0A0MRZ7|KVD26_HUMAN Immunoglobulin kappa variable 2D-26 OS=Homo sapiens OX=9606 GN=IGKV2D-26 PE=3 SV=1;>sp|A0A075B6S2|KVD29_HUMAN Immunoglobulin	10	4	4	4	4	4	4	3	4	3	3	3	4	4	4	4	3	4	3	3	3	4	4	4	4	3	4	3	3	3	4	19.2	19.2	19.2	13.085	120	120;120;120;120;120;120;120;121;121;120	0	155.29	By MS/MS	By MS/MS	By MS/MS	By MS/MS	By MS/MS
sp|A0AV96|RBM47_HUMAN;sp|Q8TBY0|RBM46_HUMAN;sp|Q9NQ94|A1CF_HUMAN	sp|A0AV96|RBM47_HUMAN	14;1;1	14;1;1	14;1;1	>sp|A0AV96|RBM47_HUMAN RNA-binding protein 47 OS=Homo sapiens OX=9606 GN=RBM47 PE=1 SV=2	3	14	14	14	9	7	7	8	10	11	9	10	11	9	7	7	8	10	11	9	10	11	9	7	7	8	10	11	9	10	11	31.2	31.2	31.2	64.098	593	593;533;594	0	127.08	By MS/MS	By MS/MS	By MS/MS	By MS/MS	By MS/MS
sp|A0AVI2|FR1L5_HUMAN	sp|A0AVI2|FR1L5_HUMAN	3	2	2	>sp|A0AVI2|FR1L5_HUMAN Fer-1-like protein 5 OS=Homo sapiens OX=9606 GN=FER1L5 PE=2 SV=3	1	3	2	2	2	2	1	2	2	1	2	2	2	1	1	1	1	1	1	1	1	1	1	1	1	1	1	1	1	1	1	1.1	0.8	0.8	237.93	2057	2057	0.0054171	0.73077	By matching	By MS/MS	By MS/MS	By matching	By matching
sp|A0FGR8|ESYT2_HUMAN	sp|A0FGR8|ESYT2_HUMAN	7	7	7	>sp|A0FGR8|ESYT2_HUMAN Extended synaptotagmin-2 OS=Homo sapiens OX=9606 GN=ESYT2 PE=1 SV=1	1	7	7	7	7	6	5	3	1	2	4	0	2	7	6	5	3	1	2	4	0	2	7	6	5	3	1	2	4	0	2	9	9	9	102.36	921	921	0	9.1603	By MS/MS	By MS/MS	By MS/MS	By MS/MS	By matching
sp|A0MZ66|SHOT1_HUMAN	sp|A0MZ66|SHOT1_HUMAN	2	2	2	>sp|A0MZ66|SHOT1_HUMAN Shootin-1 OS=Homo sapiens OX=9606 GN=SHTN1 PE=1 SV=4	1	2	2	2	1	0	0	0	1	0	0	1	0	1	0	0	0	1	0	0	1	0	1	0	0	0	1	0	0	1	0	3.8	3.8	3.8	71.639	631	631	0.0011429	1.4743	By MS/MS	By matching	By matching	By matching	By MS/MS
sp|A1L390|PKHG3_HUMAN	sp|A1L390|PKHG3_HUMAN	9	9	9	>sp|A1L390|PKHG3_HUMAN Pleckstrin homology domain-containing family G member 3 OS=Homo sapiens OX=9606 GN=PLEKHG3 PE=1 SV=1	1	9	9	9	7	6	5	5	6	0	3	9	3	7	6	5	5	6	0	3	9	3	7	6	5	5	6	0	3	9	3	9.8	9.8	9.8	134.41	1219	1219	0	43.882	By MS/MS	By MS/MS	By MS/MS	By MS/MS	By MS/MS
sp|A2AJT9|BCLA3_HUMAN	sp|A2AJT9|BCLA3_HUMAN	2	2	2	>sp|A2AJT9|BCLA3_HUMAN BCLAF1 and THRAP3 family member 3 OS=Homo sapiens OX=9606 GN=BCLAF3 PE=1 SV=1	1	2	2	2	0	0	0	0	0	1	0	2	0	0	0	0	0	0	1	0	2	0	0	0	0	0	0	1	0	2	0	3.2	3.2	3.2	83.87	711	711	0.00076982	1.6319	By matching	By matching	By matching	By matching	By matching
sp|A5D8V7|CC151_HUMAN	sp|A5D8V7|CC151_HUMAN	2	2	2	>sp|A5D8V7|CC151_HUMAN Coiled-coil domain-containing protein 151 OS=Homo sapiens OX=9606 GN=CCDC151 PE=1 SV=1	1	2	2	2	1	0	1	0	1	1	2	1	0	1	0	1	0	1	1	2	1	0	1	0	1	0	1	1	2	1	0	1.7	1.7	1.7	69.139	595	595	0.005421	0.74085	By MS/MS	By matching	By matching	By matching	By MS/MS
sp|A5YKK6|CNOT1_HUMAN	sp|A5YKK6|CNOT1_HUMAN	24	24	24	>sp|A5YKK6|CNOT1_HUMAN CCR4-NOT transcription complex subunit 1 OS=Homo sapiens OX=9606 GN=CNOT1 PE=1 SV=2	1	24	24	24	17	13	8	3	13	2	10	15	8	17	13	8	3	13	2	10	15	8	17	13	8	3	13	2	10	15	8	13	13	13	266.94	2376	2376	0	68.224	By MS/MS	By MS/MS	By MS/MS	By MS/MS	By MS/MS
sp|A6ND36|FA83G_HUMAN	sp|A6ND36|FA83G_HUMAN	12	12	12	>sp|A6ND36|FA83G_HUMAN Protein FAM83G OS=Homo sapiens OX=9606 GN=FAM83G PE=1 SV=2	1	12	12	12	10	9	2	4	5	0	2	5	2	10	9	2	4	5	0	2	5	2	10	9	2	4	5	0	2	5	2	19.9	19.9	19.9	90.834	823	823	0	30.291	By MS/MS	By MS/MS	By MS/MS	By MS/MS	By MS/MS
sp|A6NHQ2|FBLL1_HUMAN	sp|A6NHQ2|FBLL1_HUMAN	5	2	2	>sp|A6NHQ2|FBLL1_HUMAN rRNA/tRNA 2-O-methyltransferase fibrillarin-like protein 1 OS=Homo sapiens OX=9606 GN=FBLL1 PE=3 SV=2	1	5	2	2	3	2	3	3	3	4	4	5	3	1	1	1	2	2	2	2	2	2	1	1	1	2	2	2	2	2	2	15	3.6	3.6	34.803	334	334	0	12.644	By MS/MS	By MS/MS	By MS/MS	By MS/MS	By MS/MS
sp|A6NHR9|SMHD1_HUMAN	sp|A6NHR9|SMHD1_HUMAN	6	6	6	>sp|A6NHR9|SMHD1_HUMAN Structural maintenance of chromosomes flexible hinge domain-containing protein 1 OS=Homo sapiens OX=9606 GN=SMCHD1 PE=1 SV=2	1	6	6	6	3	2	1	3	3	1	1	5	2	3	2	1	3	3	1	1	5	2	3	2	1	3	3	1	1	5	2	3.7	3.7	3.7	226.37	2005	2005	0	7.4803	By MS/MS	By MS/MS	By matching	By MS/MS	By MS/MS
sp|A6QL63|BTBDB_HUMAN	sp|A6QL63|BTBDB_HUMAN	3	3	3	>sp|A6QL63|BTBDB_HUMAN Ankyrin repeat and BTB/POZ domain-containing protein BTBD11 OS=Homo sapiens OX=9606 GN=BTBD11 PE=2 SV=3	1	3	3	3	3	2	2	0	2	0	0	1	2	3	2	2	0	2	0	0	1	2	3	2	2	0	2	0	0	1	2	3	3	3	120.88	1104	1104	0	14.718	By MS/MS	By MS/MS	By MS/MS	By matching	By matching
sp|A8MT69|CENPX_HUMAN	sp|A8MT69|CENPX_HUMAN	2	2	2	>sp|A8MT69|CENPX_HUMAN Centromere protein X OS=Homo sapiens OX=9606 GN=CENPX PE=1 SV=1	1	2	2	2	0	0	0	0	1	0	0	2	0	0	0	0	0	1	0	0	2	0	0	0	0	0	1	0	0	2	0	28.4	28.4	28.4	8.9593	81	81	0.00041152	2.5218	By matching	By matching	By matching	By matching	By matching
sp|P62308|RUXG_HUMAN;sp|A8MWD9|RUXGL_HUMAN	sp|P62308|RUXG_HUMAN;sp|A8MWD9|RUXGL_HUMAN	4;4	4;4	4;4	>sp|P62308|RUXG_HUMAN Small nuclear ribonucleoprotein G OS=Homo sapiens OX=9606 GN=SNRPG PE=1 SV=1;>sp|A8MWD9|RUXGL_HUMAN Putative small nuclear ribonucleoprotein G-like protein 15 OS=Homo sapiens OX=9606 GN=SNRPGP15 PE=5 SV=2	2	4	4	4	4	4	4	4	4	3	3	3	4	4	4	4	4	4	3	3	3	4	4	4	4	4	4	3	3	3	4	35.5	35.5	35.5	8.496	76	76;76	0	38.169	By MS/MS	By MS/MS	By MS/MS	By MS/MS	By MS/MS
sp|Q99613|EIF3C_HUMAN;sp|B5ME19|EIFCL_HUMAN	sp|Q99613|EIF3C_HUMAN;sp|B5ME19|EIFCL_HUMAN	16;16	16;16	16;16	>sp|Q99613|EIF3C_HUMAN Eukaryotic translation initiation factor 3 subunit C OS=Homo sapiens OX=9606 GN=EIF3C PE=1 SV=1;>sp|B5ME19|EIFCL_HUMAN Eukaryotic translation initiation factor 3 subunit C-like protein OS=Homo sapiens OX=9606 GN=EIF3CL PE=3 SV=1	2	16	16	16	13	14	12	12	15	3	9	12	13	13	14	12	12	15	3	9	12	13	13	14	12	12	15	3	9	12	13	17.1	17.1	17.1	105.34	913	913;914	0	82.929	By MS/MS	By MS/MS	By MS/MS	By MS/MS	By MS/MS
sp|B7ZAP0|RBG10_HUMAN	sp|B7ZAP0|RBG10_HUMAN	3	3	2	>sp|B7ZAP0|RBG10_HUMAN Rab GTPase-activating protein 1-like, isoform 10 OS=Homo sapiens OX=9606 GN=RABGAP1L PE=1 SV=1	1	3	3	2	3	2	2	2	2	2	2	2	2	3	2	2	2	2	2	2	2	2	2	2	2	2	2	2	2	2	2	12.3	12.3	8.3	29.038	253	253	0.00078771	1.9187	By matching	By matching	By matching	By matching	By matching
sp|C9JLW8|MCRI1_HUMAN	sp|C9JLW8|MCRI1_HUMAN	2	2	2	>sp|C9JLW8|MCRI1_HUMAN Mapk-regulated corepressor-interacting protein 1 OS=Homo sapiens OX=9606 GN=MCRIP1 PE=1 SV=1	1	2	2	2	2	2	1	2	2	0	2	2	2	2	2	1	2	2	0	2	2	2	2	2	1	2	2	0	2	2	2	20.6	20.6	20.6	10.92	97	97	0	3.7352	By MS/MS	By MS/MS	By MS/MS	By MS/MS	By MS/MS
sp|Q13765|NACA_HUMAN;sp|E9PAV3|NACAM_HUMAN;sp|Q9BZK3|NACP4_HUMAN	sp|Q13765|NACA_HUMAN;sp|E9PAV3|NACAM_HUMAN	4;4;1	4;4;1	4;4;1	>sp|Q13765|NACA_HUMAN Nascent polypeptide-associated complex subunit alpha OS=Homo sapiens OX=9606 GN=NACA PE=1 SV=1;>sp|E9PAV3|NACAM_HUMAN Nascent polypeptide-associated complex subunit alpha, muscle-specific form OS=Homo sapiens OX=9606 GN=NACA PE=1 SV=1	3	4	4	4	4	3	4	3	4	3	3	4	3	4	3	4	3	4	3	3	4	3	4	3	4	3	4	3	3	4	3	25.6	25.6	25.6	23.384	215	215;2078;213	0	165.62	By MS/MS	By MS/MS	By MS/MS	By MS/MS	By MS/MS
sp|E9PRG8|CK098_HUMAN	sp|E9PRG8|CK098_HUMAN	4	4	4	>sp|E9PRG8|CK098_HUMAN Uncharacterized protein C11orf98 OS=Homo sapiens OX=9606 GN=C11orf98 PE=4 SV=2	1	4	4	4	3	3	3	4	2	4	3	2	2	3	3	3	4	2	4	3	2	2	3	3	3	4	2	4	3	2	2	33.3	33.3	33.3	14.234	123	123	0	10.689	By MS/MS	By MS/MS	By MS/MS	By MS/MS	By MS/MS
sp|O00116|ADAS_HUMAN	sp|O00116|ADAS_HUMAN	2	2	2	>sp|O00116|ADAS_HUMAN Alkyldihydroxyacetonephosphate synthase, peroxisomal OS=Homo sapiens OX=9606 GN=AGPS PE=1 SV=1	1	2	2	2	2	2	0	0	0	0	1	0	0	2	2	0	0	0	0	1	0	0	2	2	0	0	0	0	1	0	0	3.6	3.6	3.6	72.911	658	658	0	3.1645	By MS/MS	By matching	By matching	By matching	By matching
sp|O00139|KIF2A_HUMAN;sp|Q99661|KIF2C_HUMAN	sp|O00139|KIF2A_HUMAN	5;1	5;1	5;1	>sp|O00139|KIF2A_HUMAN Kinesin-like protein KIF2A OS=Homo sapiens OX=9606 GN=KIF2A PE=1 SV=3	2	5	5	5	5	5	3	3	5	2	3	3	5	5	5	3	3	5	2	3	3	5	5	5	3	3	5	2	3	3	5	6.9	6.9	6.9	79.954	706	706;725	0	13.621	By MS/MS	By MS/MS	By MS/MS	By MS/MS	By MS/MS
sp|O00148|DX39A_HUMAN	sp|O00148|DX39A_HUMAN	13	2	2	>sp|O00148|DX39A_HUMAN ATP-dependent RNA helicase DDX39A OS=Homo sapiens OX=9606 GN=DDX39A PE=1 SV=2	1	13	2	2	7	8	7	8	12	6	6	12	7	0	0	0	0	1	0	0	2	0	0	0	0	0	1	0	0	2	0	28.6	6.1	6.1	49.129	427	427	0.0004158	2.6974	By matching	By matching	By matching	By matching	By MS/MS
sp|O00151|PDLI1_HUMAN	sp|O00151|PDLI1_HUMAN	15	15	15	>sp|O00151|PDLI1_HUMAN PDZ and LIM domain protein 1 OS=Homo sapiens OX=9606 GN=PDLIM1 PE=1 SV=4	1	15	15	15	9	9	5	7	15	3	6	9	2	9	9	5	7	15	3	6	9	2	9	9	5	7	15	3	6	9	2	62.9	62.9	62.9	36.071	329	329	0	269.98	By MS/MS	By MS/MS	By MS/MS	By MS/MS	By MS/MS
sp|O00154|BACH_HUMAN	sp|O00154|BACH_HUMAN	2	2	2	>sp|O00154|BACH_HUMAN Cytosolic acyl coenzyme A thioester hydrolase OS=Homo sapiens OX=9606 GN=ACOT7 PE=1 SV=3	1	2	2	2	1	0	0	0	1	0	0	0	0	1	0	0	0	1	0	0	0	0	1	0	0	0	1	0	0	0	0	7.4	7.4	7.4	41.796	380	380	0.0022239	1.1216	By MS/MS	By matching	By matching	By matching	By MS/MS
sp|O00159|MYO1C_HUMAN	sp|O00159|MYO1C_HUMAN	59	59	57	>sp|O00159|MYO1C_HUMAN Unconventional myosin-Ic OS=Homo sapiens OX=9606 GN=MYO1C PE=1 SV=4	1	59	59	57	55	53	51	55	54	37	52	53	51	55	53	51	55	54	37	52	53	51	53	51	49	53	52	35	50	51	49	51.3	51.3	50	121.68	1063	1063	0	323.31	By MS/MS	By MS/MS	By MS/MS	By MS/MS	By MS/MS
sp|O00161|SNP23_HUMAN	sp|O00161|SNP23_HUMAN	8	8	8	>sp|O00161|SNP23_HUMAN Synaptosomal-associated protein 23 OS=Homo sapiens OX=9606 GN=SNAP23 PE=1 SV=1	1	8	8	8	8	6	6	6	5	2	5	5	5	8	6	6	6	5	2	5	5	5	8	6	6	6	5	2	5	5	5	43.6	43.6	43.6	23.354	211	211	0	41.807	By MS/MS	By MS/MS	By MS/MS	By MS/MS	By MS/MS
sp|O00165|HAX1_HUMAN	sp|O00165|HAX1_HUMAN	2	2	2	>sp|O00165|HAX1_HUMAN HCLS1-associated protein X-1 OS=Homo sapiens OX=9606 GN=HAX1 PE=1 SV=2	1	2	2	2	2	2	2	1	0	1	1	1	1	2	2	2	1	0	1	1	1	1	2	2	2	1	0	1	1	1	1	8.2	8.2	8.2	31.62	279	279	0.00041459	2.6206	By MS/MS	By MS/MS	By MS/MS	By MS/MS	By matching
sp|O00193|SMAP_HUMAN	sp|O00193|SMAP_HUMAN	2	2	2	>sp|O00193|SMAP_HUMAN Small acidic protein OS=Homo sapiens OX=9606 GN=SMAP PE=1 SV=1	1	2	2	2	2	2	2	1	0	2	0	0	2	2	2	2	1	0	2	0	0	2	2	2	2	1	0	2	0	0	2	9.3	9.3	9.3	20.332	183	183	0	16.5	By MS/MS	By MS/MS	By MS/MS	By MS/MS	By matching
sp|O00203|AP3B1_HUMAN	sp|O00203|AP3B1_HUMAN	5	5	5	>sp|O00203|AP3B1_HUMAN AP-3 complex subunit beta-1 OS=Homo sapiens OX=9606 GN=AP3B1 PE=1 SV=3	1	5	5	5	4	4	3	3	5	1	2	1	2	4	4	3	3	5	1	2	1	2	4	4	3	3	5	1	2	1	2	5.5	5.5	5.5	121.32	1094	1094	0	21.198	By MS/MS	By MS/MS	By MS/MS	By MS/MS	By MS/MS
sp|O00214|LEG8_HUMAN	sp|O00214|LEG8_HUMAN	10	10	10	>sp|O00214|LEG8_HUMAN Galectin-8 OS=Homo sapiens OX=9606 GN=LGALS8 PE=1 SV=4	1	10	10	10	10	10	9	10	9	4	8	8	9	10	10	9	10	9	4	8	8	9	10	10	9	10	9	4	8	8	9	26.5	26.5	26.5	35.808	317	317	0	32.256	By MS/MS	By MS/MS	By MS/MS	By MS/MS	By MS/MS
sp|O00217|NDUS8_HUMAN	sp|O00217|NDUS8_HUMAN	5	5	5	>sp|O00217|NDUS8_HUMAN NADH dehydrogenase [ubiquinone] iron-sulfur protein 8, mitochondrial OS=Homo sapiens OX=9606 GN=NDUFS8 PE=1 SV=1	1	5	5	5	0	0	0	0	5	0	0	0	0	0	0	0	0	5	0	0	0	0	0	0	0	0	5	0	0	0	0	23.8	23.8	23.8	23.705	210	210	0	8.6716	By matching	By matching	By matching	By matching	By MS/MS
sp|O00220|TR10A_HUMAN	sp|O00220|TR10A_HUMAN	4	4	4	>sp|O00220|TR10A_HUMAN Tumor necrosis factor receptor superfamily member 10A OS=Homo sapiens OX=9606 GN=TNFRSF10A PE=1 SV=3	1	4	4	4	3	1	2	2	1	2	0	0	0	3	1	2	2	1	2	0	0	0	3	1	2	2	1	2	0	0	0	10.7	10.7	10.7	50.089	468	468	0	2.7273	By MS/MS	By MS/MS	By MS/MS	By matching	By matching
sp|O00231|PSD11_HUMAN	sp|O00231|PSD11_HUMAN	23	23	23	>sp|O00231|PSD11_HUMAN 26S proteasome non-ATPase regulatory subunit 11 OS=Homo sapiens OX=9606 GN=PSMD11 PE=1 SV=3	1	23	23	23	21	19	22	19	23	16	21	20	18	21	19	22	19	23	16	21	20	18	21	19	22	19	23	16	21	20	18	57.1	57.1	57.1	47.463	422	422	0	201.58	By MS/MS	By MS/MS	By MS/MS	By MS/MS	By MS/MS
sp|O00232|PSD12_HUMAN	sp|O00232|PSD12_HUMAN	16	16	16	>sp|O00232|PSD12_HUMAN 26S proteasome non-ATPase regulatory subunit 12 OS=Homo sapiens OX=9606 GN=PSMD12 PE=1 SV=3	1	16	16	16	14	14	14	13	14	13	12	11	13	14	14	14	13	14	13	12	11	13	14	14	14	13	14	13	12	11	13	30	30	30	52.904	456	456	0	81.386	By MS/MS	By MS/MS	By MS/MS	By MS/MS	By MS/MS
sp|O00233|PSMD9_HUMAN	sp|O00233|PSMD9_HUMAN	2	2	2	>sp|O00233|PSMD9_HUMAN 26S proteasome non-ATPase regulatory subunit 9 OS=Homo sapiens OX=9606 GN=PSMD9 PE=1 SV=3	1	2	2	2	1	1	1	1	0	0	2	0	1	1	1	1	1	0	0	2	0	1	1	1	1	1	0	0	2	0	1	9.4	9.4	9.4	24.682	223	223	0.00077429	1.7273	By MS/MS	By MS/MS	By MS/MS	By matching	By matching
sp|O00255|MEN1_HUMAN	sp|O00255|MEN1_HUMAN	4	4	4	>sp|O00255|MEN1_HUMAN Menin OS=Homo sapiens OX=9606 GN=MEN1 PE=1 SV=4	1	4	4	4	0	0	0	0	4	0	1	4	1	0	0	0	0	4	0	1	4	1	0	0	0	0	4	0	1	4	1	8	8	8	68.023	615	615	0	49.465	By matching	By matching	By matching	By matching	By MS/MS
sp|O00264|PGRC1_HUMAN	sp|O00264|PGRC1_HUMAN	4	4	4	>sp|O00264|PGRC1_HUMAN Membrane-associated progesterone receptor component 1 OS=Homo sapiens OX=9606 GN=PGRMC1 PE=1 SV=3	1	4	4	4	3	2	2	1	1	1	2	1	1	3	2	2	1	1	1	2	1	1	3	2	2	1	1	1	2	1	1	26.7	26.7	26.7	21.671	195	195	0	15.286	By MS/MS	By MS/MS	By matching	By MS/MS	By MS/MS
sp|O00267|SPT5H_HUMAN	sp|O00267|SPT5H_HUMAN	36	36	36	>sp|O00267|SPT5H_HUMAN Transcription elongation factor SPT5 OS=Homo sapiens OX=9606 GN=SUPT5H PE=1 SV=1	1	36	36	36	18	22	19	20	30	24	19	34	22	18	22	19	20	30	24	19	34	22	18	22	19	20	30	24	19	34	22	32.4	32.4	32.4	121	1087	1087	0	323.31	By MS/MS	By MS/MS	By MS/MS	By MS/MS	By MS/MS
sp|O00268|TAF4_HUMAN;sp|Q92750|TAF4B_HUMAN	sp|O00268|TAF4_HUMAN	33;1	33;1	33;1	>sp|O00268|TAF4_HUMAN Transcription initiation factor TFIID subunit 4 OS=Homo sapiens OX=9606 GN=TAF4 PE=1 SV=2	2	33	33	33	18	16	22	26	26	24	27	22	28	18	16	22	26	26	24	27	22	28	18	16	22	26	26	24	27	22	28	36.9	36.9	36.9	110.11	1085	1085;862	0	323.31	By MS/MS	By MS/MS	By MS/MS	By MS/MS	By MS/MS
sp|O00291|HIP1_HUMAN	sp|O00291|HIP1_HUMAN	43	43	40	>sp|O00291|HIP1_HUMAN Huntingtin-interacting protein 1 OS=Homo sapiens OX=9606 GN=HIP1 PE=1 SV=5	1	43	43	40	35	34	27	33	36	2	30	31	19	35	34	27	33	36	2	30	31	19	32	31	26	30	34	1	28	28	17	37.5	37.5	35.3	116.22	1037	1037	0	323.31	By MS/MS	By MS/MS	By MS/MS	By MS/MS	By MS/MS
sp|O00299|CLIC1_HUMAN	sp|O00299|CLIC1_HUMAN	5	5	5	>sp|O00299|CLIC1_HUMAN Chloride intracellular channel protein 1 OS=Homo sapiens OX=9606 GN=CLIC1 PE=1 SV=4	1	5	5	5	5	3	2	4	4	1	2	3	1	5	3	2	4	4	1	2	3	1	5	3	2	4	4	1	2	3	1	25.7	25.7	25.7	26.922	241	241	0	13.379	By MS/MS	By MS/MS	By MS/MS	By MS/MS	By MS/MS
sp|O00303|EIF3F_HUMAN	sp|O00303|EIF3F_HUMAN	9	9	9	>sp|O00303|EIF3F_HUMAN Eukaryotic translation initiation factor 3 subunit F OS=Homo sapiens OX=9606 GN=EIF3F PE=1 SV=1	1	9	9	9	8	7	7	7	8	4	5	7	4	8	7	7	7	8	4	5	7	4	8	7	7	7	8	4	5	7	4	31.4	31.4	31.4	37.563	357	357	0	89.24	By MS/MS	By MS/MS	By MS/MS	By MS/MS	By MS/MS
sp|O00308|WWP2_HUMAN	sp|O00308|WWP2_HUMAN	5	4	4	>sp|O00308|WWP2_HUMAN NEDD4-like E3 ubiquitin-protein ligase WWP2 OS=Homo sapiens OX=9606 GN=WWP2 PE=1 SV=2	1	5	4	4	4	4	4	0	2	2	0	0	0	3	4	3	0	2	2	0	0	0	3	4	3	0	2	2	0	0	0	7.5	6.3	6.3	98.911	870	870	0	15.269	By MS/MS	By MS/MS	By MS/MS	By matching	By MS/MS
sp|O00410|IPO5_HUMAN;sp|O60518|RNBP6_HUMAN	sp|O00410|IPO5_HUMAN	3;1	3;1	3;1	>sp|O00410|IPO5_HUMAN Importin-5 OS=Homo sapiens OX=9606 GN=IPO5 PE=1 SV=4	2	3	3	3	3	0	0	2	0	0	1	0	1	3	0	0	2	0	0	1	0	1	3	0	0	2	0	0	1	0	1	3.4	3.4	3.4	123.63	1097	1097;1105	0.000815	2.3878	By MS/MS	By matching	By matching	By MS/MS	By matching
sp|O00411|RPOM_HUMAN	sp|O00411|RPOM_HUMAN	3	3	3	>sp|O00411|RPOM_HUMAN DNA-directed RNA polymerase, mitochondrial OS=Homo sapiens OX=9606 GN=POLRMT PE=1 SV=2	1	3	3	3	1	2	2	2	2	1	2	0	3	1	2	2	2	2	1	2	0	3	1	2	2	2	2	1	2	0	3	3.8	3.8	3.8	138.62	1230	1230	0	5.0831	By matching	By MS/MS	By MS/MS	By MS/MS	By MS/MS
sp|O00422|SAP18_HUMAN	sp|O00422|SAP18_HUMAN	12	12	12	>sp|O00422|SAP18_HUMAN Histone deacetylase complex subunit SAP18 OS=Homo sapiens OX=9606 GN=SAP18 PE=1 SV=1	1	12	12	12	8	7	8	6	10	8	9	11	8	8	7	8	6	10	8	9	11	8	8	7	8	6	10	8	9	11	8	73.9	73.9	73.9	17.561	153	153	0	244.1	By MS/MS	By MS/MS	By MS/MS	By MS/MS	By MS/MS
sp|O00425|IF2B3_HUMAN	sp|O00425|IF2B3_HUMAN	21	19	19	>sp|O00425|IF2B3_HUMAN Insulin-like growth factor 2 mRNA-binding protein 3 OS=Homo sapiens OX=9606 GN=IGF2BP3 PE=1 SV=2	1	21	19	19	17	17	17	17	20	16	18	19	15	15	15	15	15	18	14	16	17	13	15	15	15	15	18	14	16	17	13	42.8	38.9	38.9	63.704	579	579	0	101.43	By MS/MS	By MS/MS	By MS/MS	By MS/MS	By MS/MS
sp|O00443|P3C2A_HUMAN;REV__sp|Q6ZS30|NBEL1_HUMAN	sp|O00443|P3C2A_HUMAN	72;1	72;1	72;1	>sp|O00443|P3C2A_HUMAN Phosphatidylinositol 4-phosphate 3-kinase C2 domain-containing subunit alpha OS=Homo sapiens OX=9606 GN=PIK3C2A PE=1 SV=2	2	72	72	72	67	57	58	48	63	8	47	45	31	67	57	58	48	63	8	47	45	31	67	57	58	48	63	8	47	45	31	40.7	40.7	40.7	190.68	1686	1686;2694	0	323.31	By MS/MS	By MS/MS	By MS/MS	By MS/MS	By MS/MS
sp|O00461|GOLI4_HUMAN	sp|O00461|GOLI4_HUMAN	2	2	2	>sp|O00461|GOLI4_HUMAN Golgi integral membrane protein 4 OS=Homo sapiens OX=9606 GN=GOLIM4 PE=1 SV=1	1	2	2	2	0	1	1	1	0	1	0	0	0	0	1	1	1	0	1	0	0	0	0	1	1	1	0	1	0	0	0	3.9	3.9	3.9	81.879	696	696	0	3.8287	By matching	By matching	By MS/MS	By MS/MS	By matching
sp|O00468|AGRIN_HUMAN	sp|O00468|AGRIN_HUMAN	15	15	15	>sp|O00468|AGRIN_HUMAN Agrin OS=Homo sapiens OX=9606 GN=AGRN PE=1 SV=6	1	15	15	15	14	9	8	13	9	1	10	9	7	14	9	8	13	9	1	10	9	7	14	9	8	13	9	1	10	9	7	7.9	7.9	7.9	217.32	2068	2068	0	30.59	By MS/MS	By MS/MS	By MS/MS	By MS/MS	By MS/MS
sp|O00469|PLOD2_HUMAN	sp|O00469|PLOD2_HUMAN	2	2	2	>sp|O00469|PLOD2_HUMAN Procollagen-lysine,2-oxoglutarate 5-dioxygenase 2 OS=Homo sapiens OX=9606 GN=PLOD2 PE=1 SV=2	1	2	2	2	1	2	1	0	0	0	1	1	1	1	2	1	0	0	0	1	1	1	1	2	1	0	0	0	1	1	1	3.1	3.1	3.1	84.685	737	737	0	4.0855	By MS/MS	By MS/MS	By MS/MS	By matching	By matching
sp|O00471|EXOC5_HUMAN	sp|O00471|EXOC5_HUMAN	3	3	3	>sp|O00471|EXOC5_HUMAN Exocyst complex component 5 OS=Homo sapiens OX=9606 GN=EXOC5 PE=1 SV=1	1	3	3	3	3	2	2	1	1	1	1	1	1	3	2	2	1	1	1	1	1	1	3	2	2	1	1	1	1	1	1	3.8	3.8	3.8	81.852	708	708	0	3.1981	By MS/MS	By matching	By MS/MS	By matching	By matching
sp|O00483|NDUA4_HUMAN	sp|O00483|NDUA4_HUMAN	2	2	2	>sp|O00483|NDUA4_HUMAN Cytochrome c oxidase subunit NDUFA4 OS=Homo sapiens OX=9606 GN=NDUFA4 PE=1 SV=1	1	2	2	2	2	2	2	2	2	2	2	2	1	2	2	2	2	2	2	2	2	1	2	2	2	2	2	2	2	2	1	22.2	22.2	22.2	9.3697	81	81	0	4.0394	By MS/MS	By MS/MS	By MS/MS	By MS/MS	By MS/MS
sp|O00487|PSDE_HUMAN;REV__sp|P42680|TEC_HUMAN	sp|O00487|PSDE_HUMAN	9;1	9;1	9;1	>sp|O00487|PSDE_HUMAN 26S proteasome non-ATPase regulatory subunit 14 OS=Homo sapiens OX=9606 GN=PSMD14 PE=1 SV=1	2	9	9	9	8	5	3	7	8	7	6	5	5	8	5	3	7	8	7	6	5	5	8	5	3	7	8	7	6	5	5	31	31	31	34.577	310	310;631	0	12.237	By MS/MS	By MS/MS	By MS/MS	By MS/MS	By MS/MS
sp|O00505|IMA4_HUMAN	sp|O00505|IMA4_HUMAN	8	8	5	>sp|O00505|IMA4_HUMAN Importin subunit alpha-4 OS=Homo sapiens OX=9606 GN=KPNA3 PE=1 SV=2	1	8	8	5	4	3	4	3	7	2	2	6	5	4	3	4	3	7	2	2	6	5	2	1	2	1	4	1	1	3	2	16.9	16.9	10	57.81	521	521	0	23.479	By MS/MS	By MS/MS	By MS/MS	By matching	By MS/MS
sp|O00541|PESC_HUMAN;sp|Q674R7|ATG9B_HUMAN	sp|O00541|PESC_HUMAN	20;1	20;1	20;1	>sp|O00541|PESC_HUMAN Pescadillo homolog OS=Homo sapiens OX=9606 GN=PES1 PE=1 SV=1	2	20	20	20	12	12	12	11	16	11	16	20	12	12	12	12	11	16	11	16	20	12	12	12	12	11	16	11	16	20	12	32.3	32.3	32.3	68.002	588	588;924	0	150.38	By MS/MS	By MS/MS	By MS/MS	By MS/MS	By MS/MS
sp|O00560|SDCB1_HUMAN	sp|O00560|SDCB1_HUMAN	11	11	11	>sp|O00560|SDCB1_HUMAN Syntenin-1 OS=Homo sapiens OX=9606 GN=SDCBP PE=1 SV=1	1	11	11	11	10	8	8	9	11	8	8	9	9	10	8	8	9	11	8	8	9	9	10	8	8	9	11	8	8	9	9	54.7	54.7	54.7	32.444	298	298	0	276.51	By MS/MS	By MS/MS	By MS/MS	By MS/MS	By MS/MS
sp|O00566|MPP10_HUMAN	sp|O00566|MPP10_HUMAN	16	16	16	>sp|O00566|MPP10_HUMAN U3 small nucleolar ribonucleoprotein protein MPP10 OS=Homo sapiens OX=9606 GN=MPHOSPH10 PE=1 SV=2	1	16	16	16	7	6	6	5	10	5	7	16	6	7	6	6	5	10	5	7	16	6	7	6	6	5	10	5	7	16	6	30.4	30.4	30.4	78.863	681	681	0	182.06	By MS/MS	By MS/MS	By MS/MS	By MS/MS	By MS/MS
sp|O00567|NOP56_HUMAN	sp|O00567|NOP56_HUMAN	33	33	33	>sp|O00567|NOP56_HUMAN Nucleolar protein 56 OS=Homo sapiens OX=9606 GN=NOP56 PE=1 SV=4	1	33	33	33	16	20	19	17	22	17	22	33	18	16	20	19	17	22	17	22	33	18	16	20	19	17	22	17	22	33	18	60.8	60.8	60.8	66.049	594	594	0	323.31	By MS/MS	By MS/MS	By MS/MS	By MS/MS	By MS/MS
sp|O00571|DDX3X_HUMAN	sp|O00571|DDX3X_HUMAN	36	36	10	>sp|O00571|DDX3X_HUMAN ATP-dependent RNA helicase DDX3X OS=Homo sapiens OX=9606 GN=DDX3X PE=1 SV=3	1	36	36	10	26	23	25	19	30	18	23	35	22	26	23	25	19	30	18	23	35	22	8	6	7	5	7	4	6	10	7	54.7	54.7	16.2	73.243	662	662	0	323.31	By MS/MS	By MS/MS	By MS/MS	By MS/MS	By MS/MS
sp|O00592|PODXL_HUMAN	sp|O00592|PODXL_HUMAN	2	2	2	>sp|O00592|PODXL_HUMAN Podocalyxin OS=Homo sapiens OX=9606 GN=PODXL PE=1 SV=2	1	2	2	2	1	2	2	0	1	2	1	1	1	1	2	2	0	1	2	1	1	1	1	2	2	0	1	2	1	1	1	4.3	4.3	4.3	58.635	558	558	0	3.7737	By matching	By MS/MS	By MS/MS	By matching	By matching
sp|O00629|IMA3_HUMAN	sp|O00629|IMA3_HUMAN	5	2	2	>sp|O00629|IMA3_HUMAN Importin subunit alpha-3 OS=Homo sapiens OX=9606 GN=KPNA4 PE=1 SV=1	1	5	2	2	4	4	3	4	5	2	2	5	4	2	2	1	2	2	1	1	2	1	2	2	1	2	2	1	1	2	1	15.2	8.3	8.3	57.886	521	521	0	39.81	By MS/MS	By MS/MS	By MS/MS	By MS/MS	By MS/MS
sp|O00743|PPP6_HUMAN	sp|O00743|PPP6_HUMAN	3	3	3	>sp|O00743|PPP6_HUMAN Serine/threonine-protein phosphatase 6 catalytic subunit OS=Homo sapiens OX=9606 GN=PPP6C PE=1 SV=1	1	3	3	3	1	2	2	1	2	1	1	2	1	1	2	2	1	2	1	1	2	1	1	2	2	1	2	1	1	2	1	9.2	9.2	9.2	35.144	305	305	0	3.9132	By MS/MS	By MS/MS	By MS/MS	By matching	By MS/MS
sp|O00764|PDXK_HUMAN	sp|O00764|PDXK_HUMAN	3	3	3	>sp|O00764|PDXK_HUMAN Pyridoxal kinase OS=Homo sapiens OX=9606 GN=PDXK PE=1 SV=1	1	3	3	3	3	1	1	1	2	1	1	0	0	3	1	1	1	2	1	1	0	0	3	1	1	1	2	1	1	0	0	15.4	15.4	15.4	35.102	312	312	0.00079271	2.0045	By MS/MS	By MS/MS	By matching	By MS/MS	By MS/MS
sp|O00767|ACOD_HUMAN	sp|O00767|ACOD_HUMAN	3	3	3	>sp|O00767|ACOD_HUMAN Acyl-CoA desaturase OS=Homo sapiens OX=9606 GN=SCD PE=1 SV=2	1	3	3	3	3	2	2	2	3	1	2	2	2	3	2	2	2	3	1	2	2	2	3	2	2	2	3	1	2	2	2	12.3	12.3	12.3	41.522	359	359	0	34.502	By MS/MS	By MS/MS	By MS/MS	By MS/MS	By MS/MS
sp|O14497|ARI1A_HUMAN	sp|O14497|ARI1A_HUMAN	14	14	14	>sp|O14497|ARI1A_HUMAN AT-rich interactive domain-containing protein 1A OS=Homo sapiens OX=9606 GN=ARID1A PE=1 SV=3	1	14	14	14	1	3	1	2	3	2	1	13	3	1	3	1	2	3	2	1	13	3	1	3	1	2	3	2	1	13	3	9.9	9.9	9.9	242.04	2285	2285	0	55.491	By matching	By MS/MS	By matching	By matching	By MS/MS
sp|O14545|TRAD1_HUMAN	sp|O14545|TRAD1_HUMAN	3	3	3	>sp|O14545|TRAD1_HUMAN TRAF-type zinc finger domain-containing protein 1 OS=Homo sapiens OX=9606 GN=TRAFD1 PE=1 SV=1	1	3	3	3	3	2	1	2	2	0	1	1	0	3	2	1	2	2	0	1	1	0	3	2	1	2	2	0	1	1	0	5.5	5.5	5.5	64.84	582	582	0	26.693	By MS/MS	By MS/MS	By MS/MS	By MS/MS	By matching
sp|O14561|ACPM_HUMAN	sp|O14561|ACPM_HUMAN	3	3	3	>sp|O14561|ACPM_HUMAN Acyl carrier protein, mitochondrial OS=Homo sapiens OX=9606 GN=NDUFAB1 PE=1 SV=3	1	3	3	3	2	2	2	2	3	2	2	2	2	2	2	2	2	3	2	2	2	2	2	2	2	2	3	2	2	2	2	19.2	19.2	19.2	17.417	156	156	0	5.3515	By MS/MS	By MS/MS	By matching	By matching	By MS/MS
sp|O14578|CTRO_HUMAN	sp|O14578|CTRO_HUMAN	16	16	16	>sp|O14578|CTRO_HUMAN Citron Rho-interacting kinase OS=Homo sapiens OX=9606 GN=CIT PE=1 SV=2	1	16	16	16	10	7	2	6	7	2	12	4	5	10	7	2	6	7	2	12	4	5	10	7	2	6	7	2	12	4	5	9.3	9.3	9.3	231.43	2027	2027	0	17.906	By MS/MS	By MS/MS	By matching	By MS/MS	By MS/MS
sp|O14579|COPE_HUMAN	sp|O14579|COPE_HUMAN	6	6	6	>sp|O14579|COPE_HUMAN Coatomer subunit epsilon OS=Homo sapiens OX=9606 GN=COPE PE=1 SV=3	1	6	6	6	4	3	3	3	5	2	1	3	1	4	3	3	3	5	2	1	3	1	4	3	3	3	5	2	1	3	1	19.8	19.8	19.8	34.482	308	308	0	21.768	By MS/MS	By MS/MS	By MS/MS	By MS/MS	By MS/MS
sp|O14617|AP3D1_HUMAN	sp|O14617|AP3D1_HUMAN	2	2	2	>sp|O14617|AP3D1_HUMAN AP-3 complex subunit delta-1 OS=Homo sapiens OX=9606 GN=AP3D1 PE=1 SV=1	1	2	2	2	1	2	0	1	0	1	1	1	1	1	2	0	1	0	1	1	1	1	1	2	0	1	0	1	1	1	1	1.5	1.5	1.5	130.16	1153	1153	0.0067881	0.52578	By matching	By MS/MS	By matching	By MS/MS	By matching
sp|O14639|ABLM1_HUMAN	sp|O14639|ABLM1_HUMAN	15	15	15	>sp|O14639|ABLM1_HUMAN Actin-binding LIM protein 1 OS=Homo sapiens OX=9606 GN=ABLIM1 PE=1 SV=3	1	15	15	15	12	13	8	12	14	7	12	14	11	12	13	8	12	14	7	12	14	11	12	13	8	12	14	7	12	14	11	23.5	23.5	23.5	87.687	778	778	0	123.58	By MS/MS	By MS/MS	By MS/MS	By MS/MS	By MS/MS
sp|O14646|CHD1_HUMAN	sp|O14646|CHD1_HUMAN	6	6	4	>sp|O14646|CHD1_HUMAN Chromodomain-helicase-DNA-binding protein 1 OS=Homo sapiens OX=9606 GN=CHD1 PE=1 SV=2	1	6	6	4	6	3	3	3	6	1	2	5	3	6	3	3	3	6	1	2	5	3	4	2	2	2	4	1	1	3	2	4.3	4.3	2.9	196.69	1710	1710	0	7.4408	By MS/MS	By MS/MS	By matching	By matching	By MS/MS
sp|O14684|PTGES_HUMAN	sp|O14684|PTGES_HUMAN	2	2	2	>sp|O14684|PTGES_HUMAN Prostaglandin E synthase OS=Homo sapiens OX=9606 GN=PTGES PE=1 SV=2	1	2	2	2	2	1	1	1	1	0	1	0	0	2	1	1	1	1	0	1	0	0	2	1	1	1	1	0	1	0	0	7.2	7.2	7.2	17.102	152	152	0.0022438	1.2082	By MS/MS	By matching	By matching	By matching	By matching
sp|O14735|CDIPT_HUMAN	sp|O14735|CDIPT_HUMAN	2	2	2	>sp|O14735|CDIPT_HUMAN CDP-diacylglycerol--inositol 3-phosphatidyltransferase OS=Homo sapiens OX=9606 GN=CDIPT PE=1 SV=1	1	2	2	2	2	1	0	0	0	0	0	0	0	2	1	0	0	0	0	0	0	0	2	1	0	0	0	0	0	0	0	9.9	9.9	9.9	23.539	213	213	0.0036657	0.93536	By MS/MS	By MS/MS	By matching	By matching	By matching
sp|O14737|PDCD5_HUMAN	sp|O14737|PDCD5_HUMAN	4	4	4	>sp|O14737|PDCD5_HUMAN Programmed cell death protein 5 OS=Homo sapiens OX=9606 GN=PDCD5 PE=1 SV=3	1	4	4	4	3	2	2	2	3	2	2	0	3	3	2	2	2	3	2	2	0	3	3	2	2	2	3	2	2	0	3	32	32	32	14.285	125	125	0	4.8027	By MS/MS	By matching	By MS/MS	By MS/MS	By MS/MS
sp|O14744|ANM5_HUMAN	sp|O14744|ANM5_HUMAN	39	39	39	>sp|O14744|ANM5_HUMAN Protein arginine N-methyltransferase 5 OS=Homo sapiens OX=9606 GN=PRMT5 PE=1 SV=4	1	39	39	39	30	30	34	28	39	31	29	35	33	30	30	34	28	39	31	29	35	33	30	30	34	28	39	31	29	35	33	59.2	59.2	59.2	72.683	637	637	0	323.31	By MS/MS	By MS/MS	By MS/MS	By MS/MS	By MS/MS
sp|O14763|TR10B_HUMAN	sp|O14763|TR10B_HUMAN	5	5	5	>sp|O14763|TR10B_HUMAN Tumor necrosis factor receptor superfamily member 10B OS=Homo sapiens OX=9606 GN=TNFRSF10B PE=1 SV=2	1	5	5	5	4	4	5	0	2	3	0	1	0	4	4	5	0	2	3	0	1	0	4	4	5	0	2	3	0	1	0	10.5	10.5	10.5	47.878	440	440	0	5.8339	By MS/MS	By MS/MS	By MS/MS	By matching	By MS/MS
sp|O14776|TCRG1_HUMAN	sp|O14776|TCRG1_HUMAN	10	9	9	>sp|O14776|TCRG1_HUMAN Transcription elongation regulator 1 OS=Homo sapiens OX=9606 GN=TCERG1 PE=1 SV=2	1	10	9	9	7	4	4	2	5	1	4	10	4	6	4	4	2	5	1	3	9	4	6	4	4	2	5	1	3	9	4	10.3	9.7	9.7	123.9	1098	1098	0	12.047	By MS/MS	By MS/MS	By matching	By matching	By MS/MS
sp|O14786|NRP1_HUMAN	sp|O14786|NRP1_HUMAN	3	3	3	>sp|O14786|NRP1_HUMAN Neuropilin-1 OS=Homo sapiens OX=9606 GN=NRP1 PE=1 SV=3	1	3	3	3	3	3	1	2	1	2	1	0	1	3	3	1	2	1	2	1	0	1	3	3	1	2	1	2	1	0	1	4.6	4.6	4.6	103.13	923	923	0	22.712	By MS/MS	By MS/MS	By MS/MS	By MS/MS	By MS/MS
sp|O14818|PSA7_HUMAN;sp|Q8TAA3|PSMA8_HUMAN	sp|O14818|PSA7_HUMAN	12;5	12;5	12;5	>sp|O14818|PSA7_HUMAN Proteasome subunit alpha type-7 OS=Homo sapiens OX=9606 GN=PSMA7 PE=1 SV=1	2	12	12	12	10	10	10	9	10	8	8	8	9	10	10	10	9	10	8	8	8	9	10	10	10	9	10	8	8	8	9	45.6	45.6	45.6	27.887	248	248;256	0	89.477	By MS/MS	By MS/MS	By MS/MS	By MS/MS	By MS/MS
sp|O14828|SCAM3_HUMAN	sp|O14828|SCAM3_HUMAN	2	2	2	>sp|O14828|SCAM3_HUMAN Secretory carrier-associated membrane protein 3 OS=Homo sapiens OX=9606 GN=SCAMP3 PE=1 SV=3	1	2	2	2	2	2	1	1	0	0	0	0	1	2	2	1	1	0	0	0	0	1	2	2	1	1	0	0	0	0	1	9.2	9.2	9.2	38.287	347	347	0	4.6348	By MS/MS	By MS/MS	By matching	By matching	By matching
sp|O14880|MGST3_HUMAN	sp|O14880|MGST3_HUMAN	3	3	3	>sp|O14880|MGST3_HUMAN Microsomal glutathione S-transferase 3 OS=Homo sapiens OX=9606 GN=MGST3 PE=1 SV=1	1	3	3	3	3	0	0	1	2	0	0	2	0	3	0	0	1	2	0	0	2	0	3	0	0	1	2	0	0	2	0	18.4	18.4	18.4	16.516	152	152	0	6.8549	By MS/MS	By matching	By matching	By matching	By MS/MS
sp|O14893|GEMI2_HUMAN	sp|O14893|GEMI2_HUMAN	3	3	3	>sp|O14893|GEMI2_HUMAN Gem-associated protein 2 OS=Homo sapiens OX=9606 GN=GEMIN2 PE=1 SV=1	1	3	3	3	3	3	3	3	3	2	2	0	2	3	3	3	3	3	2	2	0	2	3	3	3	3	3	2	2	0	2	10	10	10	31.585	280	280	0	5.2341	By MS/MS	By MS/MS	By MS/MS	By MS/MS	By MS/MS
sp|O14907|TX1B3_HUMAN	sp|O14907|TX1B3_HUMAN	2	2	2	>sp|O14907|TX1B3_HUMAN Tax1-binding protein 3 OS=Homo sapiens OX=9606 GN=TAX1BP3 PE=1 SV=2	1	2	2	2	1	1	0	2	1	1	1	1	1	1	1	0	2	1	1	1	1	1	1	1	0	2	1	1	1	1	1	25	25	25	13.735	124	124	0	4.9623	By MS/MS	By MS/MS	By matching	By MS/MS	By MS/MS
sp|O14908|GIPC1_HUMAN	sp|O14908|GIPC1_HUMAN	6	6	6	>sp|O14908|GIPC1_HUMAN PDZ domain-containing protein GIPC1 OS=Homo sapiens OX=9606 GN=GIPC1 PE=1 SV=2	1	6	6	6	5	2	2	0	4	0	0	2	0	5	2	2	0	4	0	0	2	0	5	2	2	0	4	0	0	2	0	19.2	19.2	19.2	36.049	333	333	0	31	By MS/MS	By MS/MS	By MS/MS	By matching	By MS/MS
sp|O14920|IKKB_HUMAN	sp|O14920|IKKB_HUMAN	31	31	30	>sp|O14920|IKKB_HUMAN Inhibitor of nuclear factor kappa-B kinase subunit beta OS=Homo sapiens OX=9606 GN=IKBKB PE=1 SV=1	1	31	31	30	4	4	3	29	31	26	1	2	2	4	4	3	29	31	26	1	2	2	3	3	2	28	30	25	0	1	1	41.3	41.3	40.2	86.563	756	756	0	311.36	By matching	By matching	By matching	By MS/MS	By MS/MS
sp|O14925|TIM23_HUMAN;sp|Q5SRD1|TI23B_HUMAN	sp|O14925|TIM23_HUMAN;sp|Q5SRD1|TI23B_HUMAN	3;2	3;2	3;2	>sp|O14925|TIM23_HUMAN Mitochondrial import inner membrane translocase subunit Tim23 OS=Homo sapiens OX=9606 GN=TIMM23 PE=1 SV=1;>sp|Q5SRD1|TI23B_HUMAN Putative mitochondrial import inner membrane translocase subunit Tim23B OS=Homo sapiens OX=9606 GN=TIMM2	2	3	3	3	3	3	3	1	2	0	0	1	1	3	3	3	1	2	0	0	1	1	3	3	3	1	2	0	0	1	1	16.7	16.7	16.7	21.943	209	209;257	0	10.035	By MS/MS	By MS/MS	By MS/MS	By MS/MS	By MS/MS
sp|O14936|CSKP_HUMAN	sp|O14936|CSKP_HUMAN	4	4	4	>sp|O14936|CSKP_HUMAN Peripheral plasma membrane protein CASK OS=Homo sapiens OX=9606 GN=CASK PE=1 SV=3	1	4	4	4	3	4	2	1	2	0	1	2	1	3	4	2	1	2	0	1	2	1	3	4	2	1	2	0	1	2	1	4	4	4	105.12	926	926	0.00076746	1.5765	By MS/MS	By MS/MS	By MS/MS	By matching	By MS/MS
sp|O14939|PLD2_HUMAN	sp|O14939|PLD2_HUMAN	3	3	3	>sp|O14939|PLD2_HUMAN Phospholipase D2 OS=Homo sapiens OX=9606 GN=PLD2 PE=1 SV=2	1	3	3	3	1	1	0	0	0	0	0	0	1	1	1	0	0	0	0	0	0	1	1	1	0	0	0	0	0	0	1	4.8	4.8	4.8	105.99	933	933	0.001149	1.5626	By MS/MS	By MS/MS	By matching	By matching	By matching
sp|P19105|ML12A_HUMAN;sp|O14950|ML12B_HUMAN;sp|P24844|MYL9_HUMAN	sp|P19105|ML12A_HUMAN;sp|O14950|ML12B_HUMAN;sp|P24844|MYL9_HUMAN	10;10;7	10;10;7	10;10;7	>sp|P19105|ML12A_HUMAN Myosin regulatory light chain 12A OS=Homo sapiens OX=9606 GN=MYL12A PE=1 SV=2;>sp|O14950|ML12B_HUMAN Myosin regulatory light chain 12B OS=Homo sapiens OX=9606 GN=MYL12B PE=1 SV=2;>sp|P24844|MYL9_HUMAN Myosin regulatory light polypept	3	10	10	10	10	10	9	10	10	7	8	10	10	10	10	9	10	10	7	8	10	10	10	10	9	10	10	7	8	10	10	51.5	51.5	51.5	19.794	171	171;172;172	0	267.5	By MS/MS	By MS/MS	By MS/MS	By MS/MS	By MS/MS
sp|O14964|HGS_HUMAN	sp|O14964|HGS_HUMAN	3	3	3	>sp|O14964|HGS_HUMAN Hepatocyte growth factor-regulated tyrosine kinase substrate OS=Homo sapiens OX=9606 GN=HGS PE=1 SV=1	1	3	3	3	2	1	2	1	2	0	1	1	1	2	1	2	1	2	0	1	1	1	2	1	2	1	2	0	1	1	1	4.1	4.1	4.1	86.191	777	777	0	10.364	By MS/MS	By matching	By matching	By MS/MS	By MS/MS
sp|O14974|MYPT1_HUMAN	sp|O14974|MYPT1_HUMAN	37	37	37	>sp|O14974|MYPT1_HUMAN Protein phosphatase 1 regulatory subunit 12A OS=Homo sapiens OX=9606 GN=PPP1R12A PE=1 SV=1	1	37	37	37	31	33	23	29	34	10	23	33	15	31	33	23	29	34	10	23	33	15	31	33	23	29	34	10	23	33	15	36.3	36.3	36.3	115.28	1030	1030	0	323.31	By MS/MS	By MS/MS	By MS/MS	By MS/MS	By MS/MS
sp|O14975|S27A2_HUMAN	sp|O14975|S27A2_HUMAN	5	5	5	>sp|O14975|S27A2_HUMAN Very long-chain acyl-CoA synthetase OS=Homo sapiens OX=9606 GN=SLC27A2 PE=1 SV=2	1	5	5	5	4	4	4	3	2	3	2	2	0	4	4	4	3	2	3	2	2	0	4	4	4	3	2	3	2	2	0	9.4	9.4	9.4	70.311	620	620	0	6.9982	By MS/MS	By MS/MS	By MS/MS	By MS/MS	By MS/MS
sp|O14976|GAK_HUMAN	sp|O14976|GAK_HUMAN	14	14	14	>sp|O14976|GAK_HUMAN Cyclin-G-associated kinase OS=Homo sapiens OX=9606 GN=GAK PE=1 SV=2	1	14	14	14	13	10	6	6	11	0	3	6	5	13	10	6	6	11	0	3	6	5	13	10	6	6	11	0	3	6	5	12	12	12	143.19	1311	1311	0	29.796	By MS/MS	By MS/MS	By MS/MS	By MS/MS	By MS/MS
sp|O14979|HNRDL_HUMAN	sp|O14979|HNRDL_HUMAN	14	13	13	>sp|O14979|HNRDL_HUMAN Heterogeneous nuclear ribonucleoprotein D-like OS=Homo sapiens OX=9606 GN=HNRNPDL PE=1 SV=3	1	14	13	13	10	6	6	9	13	9	12	13	9	9	5	5	8	12	8	11	12	8	9	5	5	8	12	8	11	12	8	24.5	22.6	22.6	46.437	420	420	0	81.127	By MS/MS	By MS/MS	By MS/MS	By MS/MS	By MS/MS
sp|O14980|XPO1_HUMAN	sp|O14980|XPO1_HUMAN	19	19	19	>sp|O14980|XPO1_HUMAN Exportin-1 OS=Homo sapiens OX=9606 GN=XPO1 PE=1 SV=1	1	19	19	19	16	13	11	6	11	4	5	4	5	16	13	11	6	11	4	5	4	5	16	13	11	6	11	4	5	4	5	19.9	19.9	19.9	123.38	1071	1071	0	44.541	By MS/MS	By MS/MS	By MS/MS	By MS/MS	By MS/MS
sp|O14981|BTAF1_HUMAN	sp|O14981|BTAF1_HUMAN	2	2	2	>sp|O14981|BTAF1_HUMAN TATA-binding protein-associated factor 172 OS=Homo sapiens OX=9606 GN=BTAF1 PE=1 SV=2	1	2	2	2	1	2	0	0	0	0	0	0	0	1	2	0	0	0	0	0	0	0	1	2	0	0	0	0	0	0	0	1.4	1.4	1.4	206.89	1849	1849	0.00079523	2.0694	By MS/MS	By MS/MS	By matching	By matching	By matching
sp|O15020|SPTN2_HUMAN	sp|O15020|SPTN2_HUMAN	13	3	3	>sp|O15020|SPTN2_HUMAN Spectrin beta chain, non-erythrocytic 2 OS=Homo sapiens OX=9606 GN=SPTBN2 PE=1 SV=3	1	13	3	3	11	10	10	10	12	7	9	11	9	1	1	1	1	2	1	0	1	0	1	1	1	1	2	1	0	1	0	5.2	1.2	1.2	271.32	2390	2390	0.0033088	0.94924	By matching	By matching	By MS/MS	By matching	By MS/MS
sp|O15027|SC16A_HUMAN	sp|O15027|SC16A_HUMAN	29	29	29	>sp|O15027|SC16A_HUMAN Protein transport protein Sec16A OS=Homo sapiens OX=9606 GN=SEC16A PE=1 SV=4	1	29	29	29	25	25	13	18	22	7	16	13	9	25	25	13	18	22	7	16	13	9	25	25	13	18	22	7	16	13	9	17.5	17.5	17.5	251.89	2357	2357	0	201.28	By MS/MS	By MS/MS	By MS/MS	By MS/MS	By MS/MS
sp|O15031|PLXB2_HUMAN	sp|O15031|PLXB2_HUMAN	9	9	9	>sp|O15031|PLXB2_HUMAN Plexin-B2 OS=Homo sapiens OX=9606 GN=PLXNB2 PE=1 SV=3	1	9	9	9	7	5	6	2	3	4	1	0	1	7	5	6	2	3	4	1	0	1	7	5	6	2	3	4	1	0	1	4.6	4.6	4.6	205.12	1838	1838	0	8.0873	By MS/MS	By MS/MS	By MS/MS	By matching	By MS/MS
sp|O15042|SR140_HUMAN	sp|O15042|SR140_HUMAN	22	22	22	>sp|O15042|SR140_HUMAN U2 snRNP-associated SURP motif-containing protein OS=Homo sapiens OX=9606 GN=U2SURP PE=1 SV=2	1	22	22	22	13	9	11	10	13	10	11	22	10	13	9	11	10	13	10	11	22	10	13	9	11	10	13	10	11	22	10	25.3	25.3	25.3	118.29	1029	1029	0	85.191	By MS/MS	By MS/MS	By MS/MS	By MS/MS	By MS/MS
sp|O15061|SYNEM_HUMAN	sp|O15061|SYNEM_HUMAN	48	48	48	>sp|O15061|SYNEM_HUMAN Synemin OS=Homo sapiens OX=9606 GN=SYNM PE=1 SV=2	1	48	48	48	22	19	16	10	39	18	11	47	13	22	19	16	10	39	18	11	47	13	22	19	16	10	39	18	11	47	13	36.1	36.1	36.1	172.77	1565	1565	0	323.31	By MS/MS	By MS/MS	By MS/MS	By MS/MS	By MS/MS
sp|O15067|PUR4_HUMAN	sp|O15067|PUR4_HUMAN	3	3	3	>sp|O15067|PUR4_HUMAN Phosphoribosylformylglycinamidine synthase OS=Homo sapiens OX=9606 GN=PFAS PE=1 SV=4	1	3	3	3	2	1	2	0	2	0	2	0	0	2	1	2	0	2	0	2	0	0	2	1	2	0	2	0	2	0	0	2.3	2.3	2.3	144.73	1338	1338	0.0067688	0.47493	By MS/MS	By matching	By MS/MS	By matching	By MS/MS
sp|O15078|CE290_HUMAN	sp|O15078|CE290_HUMAN	3	2	2	>sp|O15078|CE290_HUMAN Centrosomal protein of 290 kDa OS=Homo sapiens OX=9606 GN=CEP290 PE=1 SV=2	1	3	2	2	2	0	0	2	1	2	0	1	1	2	0	0	1	1	2	0	1	1	2	0	0	1	1	2	0	1	1	1	0.7	0.7	290.38	2479	2479	0.0068027	0.54841	By MS/MS	By matching	By matching	By MS/MS	By MS/MS
sp|O15084|ANR28_HUMAN	sp|O15084|ANR28_HUMAN	6	6	6	>sp|O15084|ANR28_HUMAN Serine/threonine-protein phosphatase 6 regulatory ankyrin repeat subunit A OS=Homo sapiens OX=9606 GN=ANKRD28 PE=1 SV=5	1	6	6	6	3	3	2	2	3	2	3	2	3	3	3	2	2	3	2	3	2	3	3	3	2	2	3	2	3	2	3	9.3	9.3	9.3	112.96	1053	1053	0	9.1657	By MS/MS	By MS/MS	By MS/MS	By MS/MS	By MS/MS
sp|O15085|ARHGB_HUMAN	sp|O15085|ARHGB_HUMAN	4	4	4	>sp|O15085|ARHGB_HUMAN Rho guanine nucleotide exchange factor 11 OS=Homo sapiens OX=9606 GN=ARHGEF11 PE=1 SV=1	1	4	4	4	1	1	0	0	2	0	0	2	0	1	1	0	0	2	0	0	2	0	1	1	0	0	2	0	0	2	0	3.5	3.5	3.5	167.7	1522	1522	0	5.149	By MS/MS	By matching	By matching	By matching	By MS/MS
sp|O15111|IKKA_HUMAN	sp|O15111|IKKA_HUMAN	29	28	28	>sp|O15111|IKKA_HUMAN Inhibitor of nuclear factor kappa-B kinase subunit alpha OS=Homo sapiens OX=9606 GN=CHUK PE=1 SV=2	1	29	28	28	5	3	3	24	29	24	2	4	5	4	2	2	23	28	23	1	3	4	4	2	2	23	28	23	1	3	4	41.1	40	40	84.639	745	745	0	186.72	By matching	By matching	By matching	By MS/MS	By MS/MS
sp|O15143|ARC1B_HUMAN	sp|O15143|ARC1B_HUMAN	11	11	11	>sp|O15143|ARC1B_HUMAN Actin-related protein 2/3 complex subunit 1B OS=Homo sapiens OX=9606 GN=ARPC1B PE=1 SV=3	1	11	11	11	8	10	9	6	11	5	7	11	7	8	10	9	6	11	5	7	11	7	8	10	9	6	11	5	7	11	7	28	28	28	40.949	372	372	0	145.02	By MS/MS	By MS/MS	By MS/MS	By MS/MS	By MS/MS
sp|O15144|ARPC2_HUMAN	sp|O15144|ARPC2_HUMAN	22	22	22	>sp|O15144|ARPC2_HUMAN Actin-related protein 2/3 complex subunit 2 OS=Homo sapiens OX=9606 GN=ARPC2 PE=1 SV=1	1	22	22	22	18	16	14	12	18	9	12	22	11	18	16	14	12	18	9	12	22	11	18	16	14	12	18	9	12	22	11	53	53	53	34.333	300	300	0	202.39	By MS/MS	By MS/MS	By MS/MS	By MS/MS	By MS/MS
sp|O15145|ARPC3_HUMAN	sp|O15145|ARPC3_HUMAN	9	9	9	>sp|O15145|ARPC3_HUMAN Actin-related protein 2/3 complex subunit 3 OS=Homo sapiens OX=9606 GN=ARPC3 PE=1 SV=3	1	9	9	9	8	7	6	4	8	4	5	8	5	8	7	6	4	8	4	5	8	5	8	7	6	4	8	4	5	8	5	60.7	60.7	60.7	20.546	178	178	0	75.722	By MS/MS	By MS/MS	By MS/MS	By MS/MS	By MS/MS
sp|O15160|RPAC1_HUMAN	sp|O15160|RPAC1_HUMAN	9	9	9	>sp|O15160|RPAC1_HUMAN DNA-directed RNA polymerases I and III subunit RPAC1 OS=Homo sapiens OX=9606 GN=POLR1C PE=1 SV=1	1	9	9	9	8	7	6	5	8	6	5	9	5	8	7	6	5	8	6	5	9	5	8	7	6	5	8	6	5	9	5	29.8	29.8	29.8	39.249	346	346	0	78.466	By MS/MS	By MS/MS	By MS/MS	By MS/MS	By MS/MS
sp|O15173|PGRC2_HUMAN	sp|O15173|PGRC2_HUMAN	3	3	3	>sp|O15173|PGRC2_HUMAN Membrane-associated progesterone receptor component 2 OS=Homo sapiens OX=9606 GN=PGRMC2 PE=1 SV=1	1	3	3	3	3	2	1	1	1	2	1	0	0	3	2	1	1	1	2	1	0	0	3	2	1	1	1	2	1	0	0	20.2	20.2	20.2	23.818	223	223	0	4.1036	By MS/MS	By MS/MS	By matching	By matching	By matching
sp|O15212|PFD6_HUMAN	sp|O15212|PFD6_HUMAN	6	6	6	>sp|O15212|PFD6_HUMAN Prefoldin subunit 6 OS=Homo sapiens OX=9606 GN=PFDN6 PE=1 SV=1	1	6	6	6	5	4	2	3	4	2	1	3	1	5	4	2	3	4	2	1	3	1	5	4	2	3	4	2	1	3	1	48.1	48.1	48.1	14.582	129	129	0	23.626	By MS/MS	By MS/MS	By MS/MS	By MS/MS	By MS/MS
sp|O15213|WDR46_HUMAN	sp|O15213|WDR46_HUMAN	8	8	8	>sp|O15213|WDR46_HUMAN WD repeat-containing protein 46 OS=Homo sapiens OX=9606 GN=WDR46 PE=1 SV=3	1	8	8	8	2	2	4	4	5	3	6	8	5	2	2	4	4	5	3	6	8	5	2	2	4	4	5	3	6	8	5	16.7	16.7	16.7	68.07	610	610	0	52.331	By MS/MS	By MS/MS	By MS/MS	By matching	By MS/MS
sp|O15226|NKRF_HUMAN	sp|O15226|NKRF_HUMAN	21	21	21	>sp|O15226|NKRF_HUMAN NF-kappa-B-repressing factor OS=Homo sapiens OX=9606 GN=NKRF PE=1 SV=2	1	21	21	21	4	7	4	7	8	6	11	20	10	4	7	4	7	8	6	11	20	10	4	7	4	7	8	6	11	20	10	32.5	32.5	32.5	77.672	690	690	0	49.862	By MS/MS	By MS/MS	By MS/MS	By MS/MS	By MS/MS
sp|O15230|LAMA5_HUMAN;sp|Q16787|LAMA3_HUMAN	sp|O15230|LAMA5_HUMAN	32;1	32;1	32;1	>sp|O15230|LAMA5_HUMAN Laminin subunit alpha-5 OS=Homo sapiens OX=9606 GN=LAMA5 PE=1 SV=8	2	32	32	32	22	18	18	17	25	7	19	20	12	22	18	18	17	25	7	19	20	12	22	18	18	17	25	7	19	20	12	10.4	10.4	10.4	399.73	3695	3695;3333	0	170.49	By MS/MS	By MS/MS	By MS/MS	By MS/MS	By MS/MS
sp|O15231|ZN185_HUMAN	sp|O15231|ZN185_HUMAN	20	20	20	>sp|O15231|ZN185_HUMAN Zinc finger protein 185 OS=Homo sapiens OX=9606 GN=ZNF185 PE=1 SV=3	1	20	20	20	10	5	4	4	15	0	2	18	2	10	5	4	4	15	0	2	18	2	10	5	4	4	15	0	2	18	2	38.8	38.8	38.8	73.525	689	689	0	184.6	By MS/MS	By MS/MS	By matching	By matching	By MS/MS
sp|O15234|CASC3_HUMAN	sp|O15234|CASC3_HUMAN	4	4	4	>sp|O15234|CASC3_HUMAN Protein CASC3 OS=Homo sapiens OX=9606 GN=CASC3 PE=1 SV=2	1	4	4	4	2	3	2	3	1	2	3	4	2	2	3	2	3	1	2	3	4	2	2	3	2	3	1	2	3	4	2	6.1	6.1	6.1	76.277	703	703	0	3.8253	By matching	By MS/MS	By MS/MS	By MS/MS	By matching
sp|O15235|RT12_HUMAN	sp|O15235|RT12_HUMAN	2	2	2	>sp|O15235|RT12_HUMAN 28S ribosomal protein S12, mitochondrial OS=Homo sapiens OX=9606 GN=MRPS12 PE=1 SV=1	1	2	2	2	1	1	2	2	1	2	1	0	2	1	1	2	2	1	2	1	0	2	1	1	2	2	1	2	1	0	2	8.7	8.7	8.7	15.173	138	138	0.00080418	2.2143	By matching	By matching	By matching	By matching	By MS/MS
sp|O15269|SPTC1_HUMAN	sp|O15269|SPTC1_HUMAN	6	6	6	>sp|O15269|SPTC1_HUMAN Serine palmitoyltransferase 1 OS=Homo sapiens OX=9606 GN=SPTLC1 PE=1 SV=1	1	6	6	6	6	4	5	3	4	3	1	2	4	6	4	5	3	4	3	1	2	4	6	4	5	3	4	3	1	2	4	12.7	12.7	12.7	52.743	473	473	0	33.039	By MS/MS	By MS/MS	By MS/MS	By MS/MS	By matching
sp|O15294|OGT1_HUMAN	sp|O15294|OGT1_HUMAN	12	12	12	>sp|O15294|OGT1_HUMAN UDP-N-acetylglucosamine--peptide N-acetylglucosaminyltransferase 110 kDa subunit OS=Homo sapiens OX=9606 GN=OGT PE=1 SV=3	1	12	12	12	8	7	8	6	9	6	7	12	6	8	7	8	6	9	6	7	12	6	8	7	8	6	9	6	7	12	6	16	16	16	116.92	1046	1046	0	52.07	By MS/MS	By MS/MS	By MS/MS	By MS/MS	By MS/MS
sp|O15305|PMM2_HUMAN	sp|O15305|PMM2_HUMAN	2	2	2	>sp|O15305|PMM2_HUMAN Phosphomannomutase 2 OS=Homo sapiens OX=9606 GN=PMM2 PE=1 SV=1	1	2	2	2	1	1	1	2	0	0	1	0	0	1	1	1	2	0	0	1	0	0	1	1	1	2	0	0	1	0	0	8.1	8.1	8.1	28.082	246	246	0.00079681	2.083	By MS/MS	By MS/MS	By MS/MS	By MS/MS	By matching
sp|O15344|TRI18_HUMAN	sp|O15344|TRI18_HUMAN	4	4	4	>sp|O15344|TRI18_HUMAN E3 ubiquitin-protein ligase Midline-1 OS=Homo sapiens OX=9606 GN=MID1 PE=1 SV=1	1	4	4	4	3	3	3	3	2	1	2	2	3	3	3	3	3	2	1	2	2	3	3	3	3	3	2	1	2	2	3	6.3	6.3	6.3	75.25	667	667	0	3.5471	By MS/MS	By MS/MS	By MS/MS	By MS/MS	By MS/MS
sp|O15355|PPM1G_HUMAN	sp|O15355|PPM1G_HUMAN	7	7	7	>sp|O15355|PPM1G_HUMAN Protein phosphatase 1G OS=Homo sapiens OX=9606 GN=PPM1G PE=1 SV=1	1	7	7	7	7	6	4	3	4	2	3	1	5	7	6	4	3	4	2	3	1	5	7	6	4	3	4	2	3	1	5	16.7	16.7	16.7	59.271	546	546	0	10.966	By MS/MS	By MS/MS	By MS/MS	By MS/MS	By MS/MS
sp|O15371|EIF3D_HUMAN	sp|O15371|EIF3D_HUMAN	7	7	7	>sp|O15371|EIF3D_HUMAN Eukaryotic translation initiation factor 3 subunit D OS=Homo sapiens OX=9606 GN=EIF3D PE=1 SV=1	1	7	7	7	4	4	3	6	7	0	2	1	3	4	4	3	6	7	0	2	1	3	4	4	3	6	7	0	2	1	3	11.3	11.3	11.3	63.972	548	548	0	14.745	By MS/MS	By MS/MS	By MS/MS	By MS/MS	By MS/MS
sp|O15372|EIF3H_HUMAN	sp|O15372|EIF3H_HUMAN	10	10	10	>sp|O15372|EIF3H_HUMAN Eukaryotic translation initiation factor 3 subunit H OS=Homo sapiens OX=9606 GN=EIF3H PE=1 SV=1	1	10	10	10	8	10	10	8	10	6	9	9	9	8	10	10	8	10	6	9	9	9	8	10	10	8	10	6	9	9	9	31	31	31	39.93	352	352	0	125.31	By MS/MS	By MS/MS	By MS/MS	By MS/MS	By MS/MS
sp|O15381|NVL_HUMAN	sp|O15381|NVL_HUMAN	20	20	20	>sp|O15381|NVL_HUMAN Nuclear valosin-containing protein-like OS=Homo sapiens OX=9606 GN=NVL PE=1 SV=1	1	20	20	20	10	9	5	6	8	5	7	20	9	10	9	5	6	8	5	7	20	9	10	9	5	6	8	5	7	20	9	30.8	30.8	30.8	95.05	856	856	0	123.27	By MS/MS	By MS/MS	By MS/MS	By MS/MS	By MS/MS
sp|O15392|BIRC5_HUMAN	sp|O15392|BIRC5_HUMAN	5	5	5	>sp|O15392|BIRC5_HUMAN Baculoviral IAP repeat-containing protein 5 OS=Homo sapiens OX=9606 GN=BIRC5 PE=1 SV=3	1	5	5	5	3	3	0	2	5	1	2	5	2	3	3	0	2	5	1	2	5	2	3	3	0	2	5	1	2	5	2	41.5	41.5	41.5	16.389	142	142	0	7.0533	By MS/MS	By MS/MS	By matching	By MS/MS	By MS/MS
sp|O15438|MRP3_HUMAN	sp|O15438|MRP3_HUMAN	7	7	7	>sp|O15438|MRP3_HUMAN Canalicular multispecific organic anion transporter 2 OS=Homo sapiens OX=9606 GN=ABCC3 PE=1 SV=3	1	7	7	7	4	4	5	1	1	1	0	0	0	4	4	5	1	1	1	0	0	0	4	4	5	1	1	1	0	0	0	6.9	6.9	6.9	169.34	1527	1527	0	7.1475	By MS/MS	By MS/MS	By MS/MS	By MS/MS	By matching
sp|O15439|MRP4_HUMAN	sp|O15439|MRP4_HUMAN	2	2	2	>sp|O15439|MRP4_HUMAN Multidrug resistance-associated protein 4 OS=Homo sapiens OX=9606 GN=ABCC4 PE=1 SV=3	1	2	2	2	2	1	1	0	0	0	0	0	0	2	1	1	0	0	0	0	0	0	2	1	1	0	0	0	0	0	0	1.2	1.2	1.2	149.52	1325	1325	0.0061041	0.63199	By MS/MS	By matching	By matching	By matching	By matching
sp|O15446|RPA34_HUMAN	sp|O15446|RPA34_HUMAN	10	10	10	>sp|O15446|RPA34_HUMAN DNA-directed RNA polymerase I subunit RPA34 OS=Homo sapiens OX=9606 GN=CD3EAP PE=1 SV=1	1	10	10	10	5	3	4	4	4	5	4	9	4	5	3	4	4	4	5	4	9	4	5	3	4	4	4	5	4	9	4	31.2	31.2	31.2	54.985	510	510	0	155.4	By MS/MS	By MS/MS	By matching	By MS/MS	By MS/MS
sp|O15460|P4HA2_HUMAN	sp|O15460|P4HA2_HUMAN	2	2	2	>sp|O15460|P4HA2_HUMAN Prolyl 4-hydroxylase subunit alpha-2 OS=Homo sapiens OX=9606 GN=P4HA2 PE=1 SV=1	1	2	2	2	1	0	0	0	2	0	0	1	0	1	0	0	0	2	0	0	1	0	1	0	0	0	2	0	0	1	0	4.9	4.9	4.9	60.901	535	535	0.00077519	1.7428	By matching	By matching	By matching	By matching	By MS/MS
sp|O15484|CAN5_HUMAN	sp|O15484|CAN5_HUMAN	3	3	3	>sp|O15484|CAN5_HUMAN Calpain-5 OS=Homo sapiens OX=9606 GN=CAPN5 PE=1 SV=2	1	3	3	3	3	3	1	0	3	0	1	2	2	3	3	1	0	3	0	1	2	2	3	3	1	0	3	0	1	2	2	5.9	5.9	5.9	73.168	640	640	0.00041034	2.479	By MS/MS	By MS/MS	By MS/MS	By matching	By MS/MS
sp|O15504|NUPL2_HUMAN	sp|O15504|NUPL2_HUMAN	10	10	10	>sp|O15504|NUPL2_HUMAN Nucleoporin-like protein 2 OS=Homo sapiens OX=9606 GN=NUPL2 PE=1 SV=1	1	10	10	10	4	4	5	3	7	3	4	10	8	4	4	5	3	7	3	4	10	8	4	4	5	3	7	3	4	10	8	30.7	30.7	30.7	44.871	423	423	0	37.975	By matching	By matching	By MS/MS	By MS/MS	By MS/MS
sp|O15511|ARPC5_HUMAN	sp|O15511|ARPC5_HUMAN	8	7	7	>sp|O15511|ARPC5_HUMAN Actin-related protein 2/3 complex subunit 5 OS=Homo sapiens OX=9606 GN=ARPC5 PE=1 SV=3	1	8	7	7	4	5	2	1	5	1	1	4	3	3	5	2	1	4	1	1	4	3	3	5	2	1	4	1	1	4	3	62.3	57	57	16.32	151	151	0	65.391	By MS/MS	By MS/MS	By MS/MS	By matching	By MS/MS
sp|O15514|RPB4_HUMAN	sp|O15514|RPB4_HUMAN	4	4	4	>sp|O15514|RPB4_HUMAN DNA-directed RNA polymerase II subunit RPB4 OS=Homo sapiens OX=9606 GN=POLR2D PE=1 SV=1	1	4	4	4	2	3	3	3	3	3	2	4	3	2	3	3	3	3	3	2	4	3	2	3	3	3	3	3	2	4	3	34.5	34.5	34.5	16.311	142	142	0	53.603	By MS/MS	By MS/MS	By MS/MS	By matching	By MS/MS
sp|O15516|CLOCK_HUMAN	sp|O15516|CLOCK_HUMAN	2	2	2	>sp|O15516|CLOCK_HUMAN Circadian locomoter output cycles protein kaput OS=Homo sapiens OX=9606 GN=CLOCK PE=1 SV=1	1	2	2	2	1	0	0	0	1	0	0	1	0	1	0	0	0	1	0	0	1	0	1	0	0	0	1	0	0	1	0	4	4	4	95.303	846	846	0	2.9819	By matching	By matching	By matching	By matching	By MS/MS
sp|O15525|MAFG_HUMAN;sp|O60675|MAFK_HUMAN	sp|O15525|MAFG_HUMAN	3;1	3;1	3;1	>sp|O15525|MAFG_HUMAN Transcription factor MafG OS=Homo sapiens OX=9606 GN=MAFG PE=1 SV=1	2	3	3	3	1	1	1	1	1	1	1	3	1	1	1	1	1	1	1	1	3	1	1	1	1	1	1	1	1	3	1	21	21	21	17.849	162	162;156	0	3.5581	By matching	By matching	By matching	By MS/MS	By matching
sp|O43143|DHX15_HUMAN	sp|O43143|DHX15_HUMAN	35	35	34	>sp|O43143|DHX15_HUMAN Pre-mRNA-splicing factor ATP-dependent RNA helicase DHX15 OS=Homo sapiens OX=9606 GN=DHX15 PE=1 SV=2	1	35	35	34	28	29	30	28	30	27	27	34	28	28	29	30	28	30	27	27	34	28	27	28	29	27	29	26	26	33	27	39.5	39.5	38.4	90.932	795	795	0	323.31	By MS/MS	By MS/MS	By MS/MS	By MS/MS	By MS/MS
sp|O43148|MCES_HUMAN	sp|O43148|MCES_HUMAN	2	2	2	>sp|O43148|MCES_HUMAN mRNA cap guanine-N7 methyltransferase OS=Homo sapiens OX=9606 GN=RNMT PE=1 SV=1	1	2	2	2	1	1	0	0	1	1	0	2	1	1	1	0	0	1	1	0	2	1	1	1	0	0	1	1	0	2	1	6.1	6.1	6.1	54.843	476	476	0	5.7816	By matching	By matching	By matching	By matching	By MS/MS
sp|O43159|RRP8_HUMAN	sp|O43159|RRP8_HUMAN	15	15	15	>sp|O43159|RRP8_HUMAN Ribosomal RNA-processing protein 8 OS=Homo sapiens OX=9606 GN=RRP8 PE=1 SV=2	1	15	15	15	10	8	7	8	11	9	7	15	6	10	8	7	8	11	9	7	15	6	10	8	7	8	11	9	7	15	6	44.5	44.5	44.5	50.714	456	456	0	156.49	By MS/MS	By MS/MS	By MS/MS	By MS/MS	By MS/MS
sp|O43164|PJA2_HUMAN	sp|O43164|PJA2_HUMAN	4	4	4	>sp|O43164|PJA2_HUMAN E3 ubiquitin-protein ligase Praja-2 OS=Homo sapiens OX=9606 GN=PJA2 PE=1 SV=4	1	4	4	4	3	0	1	0	3	0	0	0	0	3	0	1	0	3	0	0	0	0	3	0	1	0	3	0	0	0	0	7.8	7.8	7.8	78.213	708	708	0	5.4252	By MS/MS	By matching	By MS/MS	By matching	By MS/MS
sp|O43166|SI1L1_HUMAN	sp|O43166|SI1L1_HUMAN	3	3	3	>sp|O43166|SI1L1_HUMAN Signal-induced proliferation-associated 1-like protein 1 OS=Homo sapiens OX=9606 GN=SIPA1L1 PE=1 SV=4	1	3	3	3	1	1	0	0	3	0	0	2	0	1	1	0	0	3	0	0	2	0	1	1	0	0	3	0	0	2	0	2.3	2.3	2.3	200.03	1804	1804	0.002243	1.1975	By MS/MS	By MS/MS	By matching	By matching	By matching
sp|O43169|CYB5B_HUMAN	sp|O43169|CYB5B_HUMAN	4	4	4	>sp|O43169|CYB5B_HUMAN Cytochrome b5 type B OS=Homo sapiens OX=9606 GN=CYB5B PE=1 SV=3	1	4	4	4	4	1	1	3	2	4	3	1	1	4	1	1	3	2	4	3	1	1	4	1	1	3	2	4	3	1	1	34.7	34.7	34.7	16.694	150	150	0	37.392	By MS/MS	By MS/MS	By MS/MS	By MS/MS	By matching
sp|O43172|PRP4_HUMAN	sp|O43172|PRP4_HUMAN	16	16	16	>sp|O43172|PRP4_HUMAN U4/U6 small nuclear ribonucleoprotein Prp4 OS=Homo sapiens OX=9606 GN=PRPF4 PE=1 SV=2	1	16	16	16	9	8	11	9	16	9	11	16	8	9	8	11	9	16	9	11	16	8	9	8	11	9	16	9	11	16	8	35.1	35.1	35.1	58.449	522	522	0	142.18	By MS/MS	By MS/MS	By MS/MS	By MS/MS	By MS/MS
sp|O43175|SERA_HUMAN	sp|O43175|SERA_HUMAN	10	10	10	>sp|O43175|SERA_HUMAN D-3-phosphoglycerate dehydrogenase OS=Homo sapiens OX=9606 GN=PHGDH PE=1 SV=4	1	10	10	10	8	7	9	7	10	4	7	8	4	8	7	9	7	10	4	7	8	4	8	7	9	7	10	4	7	8	4	19.7	19.7	19.7	56.65	533	533	0	73.096	By MS/MS	By MS/MS	By MS/MS	By MS/MS	By MS/MS
sp|O43181|NDUS4_HUMAN	sp|O43181|NDUS4_HUMAN	2	2	2	>sp|O43181|NDUS4_HUMAN NADH dehydrogenase [ubiquinone] iron-sulfur protein 4, mitochondrial OS=Homo sapiens OX=9606 GN=NDUFS4 PE=1 SV=1	1	2	2	2	1	1	0	0	2	0	0	1	0	1	1	0	0	2	0	0	1	0	1	1	0	0	2	0	0	1	0	14.9	14.9	14.9	20.108	175	175	0	3.1289	By matching	By MS/MS	By matching	By matching	By MS/MS
sp|O43237|DC1L2_HUMAN	sp|O43237|DC1L2_HUMAN	7	7	7	>sp|O43237|DC1L2_HUMAN Cytoplasmic dynein 1 light intermediate chain 2 OS=Homo sapiens OX=9606 GN=DYNC1LI2 PE=1 SV=1	1	7	7	7	4	5	7	5	3	3	5	3	5	4	5	7	5	3	3	5	3	5	4	5	7	5	3	3	5	3	5	20.3	20.3	20.3	54.099	492	492	0	9.3765	By MS/MS	By MS/MS	By MS/MS	By MS/MS	By MS/MS
sp|O43242|PSMD3_HUMAN	sp|O43242|PSMD3_HUMAN	27	27	27	>sp|O43242|PSMD3_HUMAN 26S proteasome non-ATPase regulatory subunit 3 OS=Homo sapiens OX=9606 GN=PSMD3 PE=1 SV=2	1	27	27	27	22	23	22	24	25	22	22	20	22	22	23	22	24	25	22	22	20	22	22	23	22	24	25	22	22	20	22	53	53	53	60.977	534	534	0	163.67	By MS/MS	By MS/MS	By MS/MS	By MS/MS	By MS/MS
sp|O43251|RFOX2_HUMAN;sp|Q9NWB1|RFOX1_HUMAN;sp|A6NFN3|RFOX3_HUMAN	sp|O43251|RFOX2_HUMAN;sp|Q9NWB1|RFOX1_HUMAN;sp|A6NFN3|RFOX3_HUMAN	6;5;4	6;5;4	6;5;4	>sp|O43251|RFOX2_HUMAN RNA binding protein fox-1 homolog 2 OS=Homo sapiens OX=9606 GN=RBFOX2 PE=1 SV=3;>sp|Q9NWB1|RFOX1_HUMAN RNA binding protein fox-1 homolog 1 OS=Homo sapiens OX=9606 GN=RBFOX1 PE=1 SV=2;>sp|A6NFN3|RFOX3_HUMAN RNA binding protein fox-1 h	3	6	6	6	4	5	4	4	5	4	3	6	5	4	5	4	4	5	4	3	6	5	4	5	4	4	5	4	3	6	5	17.7	17.7	17.7	41.373	390	390;397;312	0	34.777	By MS/MS	By MS/MS	By MS/MS	By MS/MS	By MS/MS
sp|O43264|ZW10_HUMAN	sp|O43264|ZW10_HUMAN	2	2	2	>sp|O43264|ZW10_HUMAN Centromere/kinetochore protein zw10 homolog OS=Homo sapiens OX=9606 GN=ZW10 PE=1 SV=3	1	2	2	2	1	2	2	2	1	1	1	1	1	1	2	2	2	1	1	1	1	1	1	2	2	2	1	1	1	1	1	2.8	2.8	2.8	88.828	779	779	0	5.3962	By MS/MS	By MS/MS	By MS/MS	By MS/MS	By MS/MS
sp|O43290|SNUT1_HUMAN	sp|O43290|SNUT1_HUMAN	26	26	26	>sp|O43290|SNUT1_HUMAN U4/U6.U5 tri-snRNP-associated protein 1 OS=Homo sapiens OX=9606 GN=SART1 PE=1 SV=1	1	26	26	26	18	18	17	15	21	14	17	25	18	18	18	17	15	21	14	17	25	18	18	18	17	15	21	14	17	25	18	37.2	37.2	37.2	90.254	800	800	0	323.31	By MS/MS	By MS/MS	By MS/MS	By MS/MS	By MS/MS
sp|O43293|DAPK3_HUMAN	sp|O43293|DAPK3_HUMAN	5	5	5	>sp|O43293|DAPK3_HUMAN Death-associated protein kinase 3 OS=Homo sapiens OX=9606 GN=DAPK3 PE=1 SV=1	1	5	5	5	2	3	2	1	3	0	1	4	1	2	3	2	1	3	0	1	4	1	2	3	2	1	3	0	1	4	1	12.3	12.3	12.3	52.535	454	454	0	15.136	By MS/MS	By MS/MS	By matching	By matching	By MS/MS
sp|O43318|M3K7_HUMAN;sp|Q66K14|TBC9B_HUMAN	sp|O43318|M3K7_HUMAN	31;1	31;1	31;1	>sp|O43318|M3K7_HUMAN Mitogen-activated protein kinase kinase kinase 7 OS=Homo sapiens OX=9606 GN=MAP3K7 PE=1 SV=1	2	31	31	31	4	2	4	24	29	27	3	3	5	4	2	4	24	29	27	3	3	5	4	2	4	24	29	27	3	3	5	46.5	46.5	46.5	67.195	606	606;1250	0	200.2	By MS/MS	By matching	By matching	By MS/MS	By MS/MS
sp|O43324|MCA3_HUMAN	sp|O43324|MCA3_HUMAN	5	5	5	>sp|O43324|MCA3_HUMAN Eukaryotic translation elongation factor 1 epsilon-1 OS=Homo sapiens OX=9606 GN=EEF1E1 PE=1 SV=1	1	5	5	5	4	4	4	3	5	4	5	4	4	4	4	4	3	5	4	5	4	4	4	4	4	3	5	4	5	4	4	28.2	28.2	28.2	19.81	174	174	0	15.722	By MS/MS	By MS/MS	By MS/MS	By MS/MS	By MS/MS
sp|O43379|WDR62_HUMAN	sp|O43379|WDR62_HUMAN	2	2	2	>sp|O43379|WDR62_HUMAN WD repeat-containing protein 62 OS=Homo sapiens OX=9606 GN=WDR62 PE=1 SV=4	1	2	2	2	2	0	0	0	0	0	0	0	0	2	0	0	0	0	0	0	0	0	2	0	0	0	0	0	0	0	0	1.8	1.8	1.8	165.95	1518	1518	0.00040984	2.4527	By MS/MS	By matching	By matching	By matching	By matching
sp|O43390|HNRPR_HUMAN	sp|O43390|HNRPR_HUMAN	24	18	18	>sp|O43390|HNRPR_HUMAN Heterogeneous nuclear ribonucleoprotein R OS=Homo sapiens OX=9606 GN=HNRNPR PE=1 SV=1	1	24	18	18	16	16	14	15	22	16	19	23	17	10	10	10	9	16	10	13	17	11	10	10	10	9	16	10	13	17	11	43	33.8	33.8	70.942	633	633	0	240.04	By MS/MS	By MS/MS	By MS/MS	By MS/MS	By MS/MS
sp|O43395|PRPF3_HUMAN	sp|O43395|PRPF3_HUMAN	5	5	5	>sp|O43395|PRPF3_HUMAN U4/U6 small nuclear ribonucleoprotein Prp3 OS=Homo sapiens OX=9606 GN=PRPF3 PE=1 SV=2	1	5	5	5	3	4	4	3	4	3	2	3	4	3	4	4	3	4	3	2	3	4	3	4	4	3	4	3	2	3	4	8.8	8.8	8.8	77.528	683	683	0	4.2002	By matching	By MS/MS	By MS/MS	By MS/MS	By MS/MS
sp|O43396|TXNL1_HUMAN	sp|O43396|TXNL1_HUMAN	4	4	4	>sp|O43396|TXNL1_HUMAN Thioredoxin-like protein 1 OS=Homo sapiens OX=9606 GN=TXNL1 PE=1 SV=3	1	4	4	4	1	2	1	4	4	3	3	2	2	1	2	1	4	4	3	3	2	2	1	2	1	4	4	3	3	2	2	22.5	22.5	22.5	32.251	289	289	0	42.047	By MS/MS	By MS/MS	By MS/MS	By MS/MS	By MS/MS
sp|O43399|TPD54_HUMAN	sp|O43399|TPD54_HUMAN	3	3	3	>sp|O43399|TPD54_HUMAN Tumor protein D54 OS=Homo sapiens OX=9606 GN=TPD52L2 PE=1 SV=2	1	3	3	3	3	2	0	2	2	1	2	0	2	3	2	0	2	2	1	2	0	2	3	2	0	2	2	1	2	0	2	17	17	17	22.237	206	206	0	4.2079	By MS/MS	By MS/MS	By matching	By MS/MS	By MS/MS
sp|O43426|SYNJ1_HUMAN	sp|O43426|SYNJ1_HUMAN	2	2	2	>sp|O43426|SYNJ1_HUMAN Synaptojanin-1 OS=Homo sapiens OX=9606 GN=SYNJ1 PE=1 SV=2	1	2	2	2	1	0	0	0	2	0	0	0	0	1	0	0	0	2	0	0	0	0	1	0	0	0	2	0	0	0	0	1.7	1.7	1.7	173.1	1573	1573	0.0011455	1.516	By MS/MS	By matching	By matching	By matching	By MS/MS
sp|O43447|PPIH_HUMAN	sp|O43447|PPIH_HUMAN	7	6	6	>sp|O43447|PPIH_HUMAN Peptidyl-prolyl cis-trans isomerase H OS=Homo sapiens OX=9606 GN=PPIH PE=1 SV=1	1	7	6	6	5	6	6	4	6	4	5	6	5	4	5	5	3	5	3	4	5	4	4	5	5	3	5	3	4	5	4	33.3	29.9	29.9	19.208	177	177	0	46.405	By MS/MS	By MS/MS	By MS/MS	By MS/MS	By MS/MS
sp|O43464|HTRA2_HUMAN;sp|P83110|HTRA3_HUMAN	sp|O43464|HTRA2_HUMAN	9;1	9;1	9;1	>sp|O43464|HTRA2_HUMAN Serine protease HTRA2, mitochondrial OS=Homo sapiens OX=9606 GN=HTRA2 PE=1 SV=2	2	9	9	9	1	1	0	8	8	8	0	2	1	1	1	0	8	8	8	0	2	1	1	1	0	8	8	8	0	2	1	28.4	28.4	28.4	48.84	458	458;453	0	45.232	By matching	By matching	By matching	By MS/MS	By MS/MS
sp|O43482|MS18B_HUMAN	sp|O43482|MS18B_HUMAN	2	2	2	>sp|O43482|MS18B_HUMAN Protein Mis18-beta OS=Homo sapiens OX=9606 GN=OIP5 PE=1 SV=2	1	2	2	2	0	0	0	0	1	0	0	2	0	0	0	0	0	1	0	0	2	0	0	0	0	0	1	0	0	2	0	11.8	11.8	11.8	24.691	229	229	0.0022659	1.3368	By matching	By matching	By matching	By matching	By matching
sp|O43491|E41L2_HUMAN	sp|O43491|E41L2_HUMAN	9	8	8	>sp|O43491|E41L2_HUMAN Band 4.1-like protein 2 OS=Homo sapiens OX=9606 GN=EPB41L2 PE=1 SV=1	1	9	8	8	6	8	3	2	5	1	2	5	2	6	7	3	2	5	1	2	5	2	6	7	3	2	5	1	2	5	2	11.2	10	10	112.59	1005	1005	0	17.831	By MS/MS	By MS/MS	By MS/MS	By MS/MS	By MS/MS
sp|O43504|LTOR5_HUMAN	sp|O43504|LTOR5_HUMAN	3	3	3	>sp|O43504|LTOR5_HUMAN Ragulator complex protein LAMTOR5 OS=Homo sapiens OX=9606 GN=LAMTOR5 PE=1 SV=1	1	3	3	3	2	2	2	2	2	0	2	3	1	2	2	2	2	2	0	2	3	1	2	2	2	2	2	0	2	3	1	48.4	48.4	48.4	9.6138	91	91	0	81.779	By MS/MS	By MS/MS	By MS/MS	By MS/MS	By MS/MS
sp|O43570|CAH12_HUMAN	sp|O43570|CAH12_HUMAN	5	5	5	>sp|O43570|CAH12_HUMAN Carbonic anhydrase 12 OS=Homo sapiens OX=9606 GN=CA12 PE=1 SV=1	1	5	5	5	5	4	4	3	2	3	3	1	2	5	4	4	3	2	3	3	1	2	5	4	4	3	2	3	3	1	2	14.4	14.4	14.4	39.45	354	354	0	6.7355	By MS/MS	By MS/MS	By MS/MS	By matching	By MS/MS
sp|O43592|XPOT_HUMAN	sp|O43592|XPOT_HUMAN	5	5	5	>sp|O43592|XPOT_HUMAN Exportin-T OS=Homo sapiens OX=9606 GN=XPOT PE=1 SV=2	1	5	5	5	5	4	4	0	2	0	0	1	1	5	4	4	0	2	0	0	1	1	5	4	4	0	2	0	0	1	1	5.2	5.2	5.2	109.96	962	962	0	40.774	By MS/MS	By MS/MS	By MS/MS	By matching	By matching
sp|O43615|TIM44_HUMAN	sp|O43615|TIM44_HUMAN	6	6	6	>sp|O43615|TIM44_HUMAN Mitochondrial import inner membrane translocase subunit TIM44 OS=Homo sapiens OX=9606 GN=TIMM44 PE=1 SV=2	1	6	6	6	4	2	6	4	1	3	3	2	3	4	2	6	4	1	3	3	2	3	4	2	6	4	1	3	3	2	3	12.2	12.2	12.2	51.355	452	452	0	6.8449	By MS/MS	By MS/MS	By MS/MS	By MS/MS	By MS/MS
sp|O43660|PLRG1_HUMAN	sp|O43660|PLRG1_HUMAN	16	16	16	>sp|O43660|PLRG1_HUMAN Pleiotropic regulator 1 OS=Homo sapiens OX=9606 GN=PLRG1 PE=1 SV=1	1	16	16	16	11	7	7	7	10	8	8	16	7	11	7	7	7	10	8	8	16	7	11	7	7	7	10	8	8	16	7	39.9	39.9	39.9	57.193	514	514	0	281.11	By MS/MS	By MS/MS	By MS/MS	By MS/MS	By MS/MS
sp|O43663|PRC1_HUMAN	sp|O43663|PRC1_HUMAN	11	11	10	>sp|O43663|PRC1_HUMAN Protein regulator of cytokinesis 1 OS=Homo sapiens OX=9606 GN=PRC1 PE=1 SV=2	1	11	11	10	8	7	6	8	5	3	8	5	8	8	7	6	8	5	3	8	5	8	7	6	5	7	4	2	7	5	7	18.2	18.2	17.3	71.606	620	620	0	9.0944	By MS/MS	By MS/MS	By MS/MS	By MS/MS	By matching
sp|O43670|ZN207_HUMAN	sp|O43670|ZN207_HUMAN	6	6	6	>sp|O43670|ZN207_HUMAN BUB3-interacting and GLEBS motif-containing protein ZNF207 OS=Homo sapiens OX=9606 GN=ZNF207 PE=1 SV=1	1	6	6	6	5	5	4	5	5	5	6	5	5	5	5	4	5	5	5	6	5	5	5	5	4	5	5	5	6	5	5	11.3	11.3	11.3	50.75	478	478	0	116.82	By MS/MS	By MS/MS	By MS/MS	By MS/MS	By MS/MS
sp|O43678|NDUA2_HUMAN	sp|O43678|NDUA2_HUMAN	4	4	4	>sp|O43678|NDUA2_HUMAN NADH dehydrogenase [ubiquinone] 1 alpha subcomplex subunit 2 OS=Homo sapiens OX=9606 GN=NDUFA2 PE=1 SV=3	1	4	4	4	0	0	0	2	4	0	0	0	0	0	0	0	2	4	0	0	0	0	0	0	0	2	4	0	0	0	0	42.4	42.4	42.4	10.921	99	99	0	36.657	By matching	By matching	By matching	By MS/MS	By MS/MS
sp|O43684|BUB3_HUMAN	sp|O43684|BUB3_HUMAN	12	12	12	>sp|O43684|BUB3_HUMAN Mitotic checkpoint protein BUB3 OS=Homo sapiens OX=9606 GN=BUB3 PE=1 SV=1	1	12	12	12	10	7	10	11	12	10	11	11	9	10	7	10	11	12	10	11	11	9	10	7	10	11	12	10	11	11	9	40.9	40.9	40.9	37.154	328	328	0	109.77	By MS/MS	By MS/MS	By MS/MS	By MS/MS	By MS/MS
sp|O43688|PLPP2_HUMAN	sp|O43688|PLPP2_HUMAN	2	2	2	>sp|O43688|PLPP2_HUMAN Phospholipid phosphatase 2 OS=Homo sapiens OX=9606 GN=PLPP2 PE=1 SV=1	1	2	2	2	2	2	2	0	0	0	0	0	0	2	2	2	0	0	0	0	0	0	2	2	2	0	0	0	0	0	0	7.6	7.6	7.6	32.573	288	288	0	4.386	By MS/MS	By MS/MS	By MS/MS	By matching	By matching
sp|O43707|ACTN4_HUMAN	sp|O43707|ACTN4_HUMAN	70	70	46	>sp|O43707|ACTN4_HUMAN Alpha-actinin-4 OS=Homo sapiens OX=9606 GN=ACTN4 PE=1 SV=2	1	70	70	46	58	55	58	57	66	42	48	67	52	58	55	58	57	66	42	48	67	52	38	37	36	37	44	26	32	45	33	74.8	74.8	49.3	104.85	911	911	0	323.31	By MS/MS	By MS/MS	By MS/MS	By MS/MS	By MS/MS
sp|O43719|HTSF1_HUMAN	sp|O43719|HTSF1_HUMAN	20	20	20	>sp|O43719|HTSF1_HUMAN HIV Tat-specific factor 1 OS=Homo sapiens OX=9606 GN=HTATSF1 PE=1 SV=1	1	20	20	20	10	10	9	8	15	14	16	10	12	10	10	9	8	15	14	16	10	12	10	10	9	8	15	14	16	10	12	29.1	29.1	29.1	85.852	755	755	0	236.47	By MS/MS	By MS/MS	By MS/MS	By MS/MS	By MS/MS
sp|O43747|AP1G1_HUMAN	sp|O43747|AP1G1_HUMAN	5	5	5	>sp|O43747|AP1G1_HUMAN AP-1 complex subunit gamma-1 OS=Homo sapiens OX=9606 GN=AP1G1 PE=1 SV=5	1	5	5	5	5	2	4	3	4	0	3	3	1	5	2	4	3	4	0	3	3	1	5	2	4	3	4	0	3	3	1	5.5	5.5	5.5	91.35	822	822	0	3.3641	By MS/MS	By MS/MS	By MS/MS	By MS/MS	By MS/MS
sp|O43752|STX6_HUMAN	sp|O43752|STX6_HUMAN	4	4	4	>sp|O43752|STX6_HUMAN Syntaxin-6 OS=Homo sapiens OX=9606 GN=STX6 PE=1 SV=1	1	4	4	4	3	4	4	2	4	3	0	0	0	3	4	4	2	4	3	0	0	0	3	4	4	2	4	3	0	0	0	18	18	18	29.176	255	255	0	20.913	By MS/MS	By MS/MS	By MS/MS	By MS/MS	By MS/MS
sp|O43760|SNG2_HUMAN	sp|O43760|SNG2_HUMAN	2	2	2	>sp|O43760|SNG2_HUMAN Synaptogyrin-2 OS=Homo sapiens OX=9606 GN=SYNGR2 PE=1 SV=1	1	2	2	2	1	1	1	2	0	0	1	0	1	1	1	1	2	0	0	1	0	1	1	1	1	2	0	0	1	0	1	8.9	8.9	8.9	24.81	224	224	0.00081004	2.3172	By MS/MS	By matching	By matching	By MS/MS	By matching
sp|O43795|MYO1B_HUMAN	sp|O43795|MYO1B_HUMAN	61	61	56	>sp|O43795|MYO1B_HUMAN Unconventional myosin-Ib OS=Homo sapiens OX=9606 GN=MYO1B PE=1 SV=3	1	61	61	56	57	50	56	52	59	31	52	57	48	57	50	56	52	59	31	52	57	48	52	45	51	47	54	27	48	52	44	50.9	50.9	46.1	131.98	1136	1136	0	323.31	By MS/MS	By MS/MS	By MS/MS	By MS/MS	By MS/MS
sp|O43809|CPSF5_HUMAN	sp|O43809|CPSF5_HUMAN	16	16	16	>sp|O43809|CPSF5_HUMAN Cleavage and polyadenylation specificity factor subunit 5 OS=Homo sapiens OX=9606 GN=NUDT21 PE=1 SV=1	1	16	16	16	13	13	14	12	15	13	14	16	12	13	13	14	12	15	13	14	16	12	13	13	14	12	15	13	14	16	12	51.5	51.5	51.5	26.227	227	227	0	178.32	By MS/MS	By MS/MS	By MS/MS	By MS/MS	By MS/MS
sp|O43815|STRN_HUMAN	sp|O43815|STRN_HUMAN	3	3	3	>sp|O43815|STRN_HUMAN Striatin OS=Homo sapiens OX=9606 GN=STRN PE=1 SV=4	1	3	3	3	1	1	2	2	0	1	2	0	2	1	1	2	2	0	1	2	0	2	1	1	2	2	0	1	2	0	2	6.2	6.2	6.2	86.131	780	780	0	10.543	By matching	By MS/MS	By MS/MS	By matching	By matching
sp|O43818|U3IP2_HUMAN	sp|O43818|U3IP2_HUMAN	15	15	15	>sp|O43818|U3IP2_HUMAN U3 small nucleolar RNA-interacting protein 2 OS=Homo sapiens OX=9606 GN=RRP9 PE=1 SV=1	1	15	15	15	9	8	10	9	13	9	11	14	8	9	8	10	9	13	9	11	14	8	9	8	10	9	13	9	11	14	8	35.8	35.8	35.8	51.84	475	475	0	123	By MS/MS	By MS/MS	By MS/MS	By MS/MS	By MS/MS
sp|O43823|AKAP8_HUMAN	sp|O43823|AKAP8_HUMAN	10	10	10	>sp|O43823|AKAP8_HUMAN A-kinase anchor protein 8 OS=Homo sapiens OX=9606 GN=AKAP8 PE=1 SV=1	1	10	10	10	4	7	5	6	7	5	5	9	6	4	7	5	6	7	5	5	9	6	4	7	5	6	7	5	5	9	6	17.3	17.3	17.3	76.107	692	692	0	134.49	By MS/MS	By MS/MS	By MS/MS	By MS/MS	By MS/MS
sp|O43837|IDH3B_HUMAN	sp|O43837|IDH3B_HUMAN	3	3	3	>sp|O43837|IDH3B_HUMAN Isocitrate dehydrogenase [NAD] subunit beta, mitochondrial OS=Homo sapiens OX=9606 GN=IDH3B PE=1 SV=2	1	3	3	3	1	2	0	0	2	0	0	0	0	1	2	0	0	2	0	0	0	0	1	2	0	0	2	0	0	0	0	9.1	9.1	9.1	42.183	385	385	0.00080289	2.1835	By MS/MS	By MS/MS	By matching	By matching	By matching
sp|O43852|CALU_HUMAN	sp|O43852|CALU_HUMAN	13	13	13	>sp|O43852|CALU_HUMAN Calumenin OS=Homo sapiens OX=9606 GN=CALU PE=1 SV=2	1	13	13	13	12	12	9	8	10	9	10	10	9	12	12	9	8	10	9	10	10	9	12	12	9	8	10	9	10	10	9	46.7	46.7	46.7	37.106	315	315	0	161.81	By MS/MS	By MS/MS	By MS/MS	By MS/MS	By MS/MS
sp|O43854|EDIL3_HUMAN	sp|O43854|EDIL3_HUMAN	2	2	2	>sp|O43854|EDIL3_HUMAN EGF-like repeat and discoidin I-like domain-containing protein 3 OS=Homo sapiens OX=9606 GN=EDIL3 PE=1 SV=1	1	2	2	2	2	2	1	0	2	0	0	0	0	2	2	1	0	2	0	0	0	0	2	2	1	0	2	0	0	0	0	4.8	4.8	4.8	53.764	480	480	0.0057575	0.67715	By matching	By MS/MS	By MS/MS	By matching	By matching
sp|O43913|ORC5_HUMAN	sp|O43913|ORC5_HUMAN	2	2	2	>sp|O43913|ORC5_HUMAN Origin recognition complex subunit 5 OS=Homo sapiens OX=9606 GN=ORC5 PE=1 SV=1	1	2	2	2	0	0	0	0	0	1	0	1	0	0	0	0	0	0	1	0	1	0	0	0	0	0	0	1	0	1	0	5.1	5.1	5.1	50.282	435	435	0.00078217	1.8477	By matching	By matching	By matching	By matching	By matching
sp|O43929|ORC4_HUMAN;CON__Q2YDI2	sp|O43929|ORC4_HUMAN;CON__Q2YDI2	2;1	2;1	2;1	>sp|O43929|ORC4_HUMAN Origin recognition complex subunit 4 OS=Homo sapiens OX=9606 GN=ORC4 PE=1 SV=2;>Q2YDI2 SWISS-PROT:Q2YDI2 (Bos taurus) Origin recognition complex subunit 4	2	2	2	2	0	0	0	0	1	0	0	2	0	0	0	0	0	1	0	0	2	0	0	0	0	0	1	0	0	2	0	6.7	6.7	6.7	50.377	436	436;436	0	35.574	By matching	By matching	By matching	By matching	By matching
sp|O60216|RAD21_HUMAN;sp|Q9H4I0|RD21L_HUMAN	sp|O60216|RAD21_HUMAN	15;2	15;2	15;2	>sp|O60216|RAD21_HUMAN Double-strand-break repair protein rad21 homolog OS=Homo sapiens OX=9606 GN=RAD21 PE=1 SV=2	2	15	15	15	5	5	5	5	11	4	5	15	4	5	5	5	5	11	4	5	15	4	5	5	5	5	11	4	5	15	4	30.1	30.1	30.1	71.689	631	631;556	0	67.739	By MS/MS	By MS/MS	By MS/MS	By MS/MS	By MS/MS
sp|O60218|AK1BA_HUMAN	sp|O60218|AK1BA_HUMAN	17	17	10	>sp|O60218|AK1BA_HUMAN Aldo-keto reductase family 1 member B10 OS=Homo sapiens OX=9606 GN=AKR1B10 PE=1 SV=2	1	17	17	10	16	11	15	14	16	13	13	11	13	16	11	15	14	16	13	13	11	13	9	7	8	8	9	7	8	8	7	54.7	54.7	27.2	36.019	316	316	0	99.933	By MS/MS	By MS/MS	By MS/MS	By MS/MS	By MS/MS
sp|O60231|DHX16_HUMAN	sp|O60231|DHX16_HUMAN	7	6	6	>sp|O60231|DHX16_HUMAN Pre-mRNA-splicing factor ATP-dependent RNA helicase DHX16 OS=Homo sapiens OX=9606 GN=DHX16 PE=1 SV=2	1	7	6	6	2	1	1	1	3	1	1	5	1	1	0	0	0	2	0	0	4	0	1	0	0	0	2	0	0	4	0	8.5	7.7	7.7	119.26	1041	1041	0	5.6725	By MS/MS	By matching	By matching	By matching	By MS/MS
sp|O60232|ZNRD2_HUMAN	sp|O60232|ZNRD2_HUMAN	5	5	5	>sp|O60232|ZNRD2_HUMAN Protein ZNRD2 OS=Homo sapiens OX=9606 GN=ZNRD2 PE=1 SV=1	1	5	5	5	4	4	3	4	4	4	4	4	4	4	4	3	4	4	4	4	4	4	4	4	3	4	4	4	4	4	4	36.2	36.2	36.2	21.474	199	199	0	28.537	By MS/MS	By MS/MS	By MS/MS	By MS/MS	By MS/MS
sp|O60237|MYPT2_HUMAN	sp|O60237|MYPT2_HUMAN	3	3	3	>sp|O60237|MYPT2_HUMAN Protein phosphatase 1 regulatory subunit 12B OS=Homo sapiens OX=9606 GN=PPP1R12B PE=1 SV=2	1	3	3	3	3	1	0	1	2	0	0	3	0	3	1	0	1	2	0	0	3	0	3	1	0	1	2	0	0	3	0	4.2	4.2	4.2	110.4	982	982	0	19.318	By MS/MS	By matching	By matching	By MS/MS	By MS/MS
sp|O60256|KPRB_HUMAN	sp|O60256|KPRB_HUMAN	15	15	13	>sp|O60256|KPRB_HUMAN Phosphoribosyl pyrophosphate synthase-associated protein 2 OS=Homo sapiens OX=9606 GN=PRPSAP2 PE=1 SV=1	1	15	15	13	7	8	13	10	12	11	11	12	13	7	8	13	10	12	11	11	12	13	5	6	11	8	10	9	9	11	11	44.2	44.2	38.5	40.925	369	369	0	76.317	By MS/MS	By MS/MS	By MS/MS	By MS/MS	By MS/MS
sp|O60264|SMCA5_HUMAN	sp|O60264|SMCA5_HUMAN	26	26	16	>sp|O60264|SMCA5_HUMAN SWI/SNF-related matrix-associated actin-dependent regulator of chromatin subfamily A member 5 OS=Homo sapiens OX=9606 GN=SMARCA5 PE=1 SV=1	1	26	26	16	11	9	11	8	13	7	12	24	9	11	9	11	8	13	7	12	24	9	8	6	6	5	10	5	9	15	5	25	25	18.3	121.9	1052	1052	0	137.72	By MS/MS	By MS/MS	By MS/MS	By MS/MS	By MS/MS
sp|O60271|JIP4_HUMAN	sp|O60271|JIP4_HUMAN	4	3	3	>sp|O60271|JIP4_HUMAN C-Jun-amino-terminal kinase-interacting protein 4 OS=Homo sapiens OX=9606 GN=SPAG9 PE=1 SV=4	1	4	3	3	2	1	1	1	2	0	1	0	1	1	0	1	1	1	0	1	0	1	1	0	1	1	1	0	1	0	1	3.4	3	3	146.2	1321	1321	0.00078709	1.9102	By MS/MS	By matching	By MS/MS	By matching	By matching
sp|O60287|NPA1P_HUMAN	sp|O60287|NPA1P_HUMAN	18	18	18	>sp|O60287|NPA1P_HUMAN Nucleolar pre-ribosomal-associated protein 1 OS=Homo sapiens OX=9606 GN=URB1 PE=1 SV=4	1	18	18	18	1	1	1	2	1	0	1	18	0	1	1	1	2	1	0	1	18	0	1	1	1	2	1	0	1	18	0	9.7	9.7	9.7	254.39	2271	2271	0	50.987	By MS/MS	By matching	By matching	By MS/MS	By matching
sp|O60292|SI1L3_HUMAN	sp|O60292|SI1L3_HUMAN	25	25	25	>sp|O60292|SI1L3_HUMAN Signal-induced proliferation-associated 1-like protein 3 OS=Homo sapiens OX=9606 GN=SIPA1L3 PE=1 SV=3	1	25	25	25	22	18	10	9	16	1	10	14	7	22	18	10	9	16	1	10	14	7	22	18	10	9	16	1	10	14	7	18.5	18.5	18.5	194.61	1781	1781	0	44.047	By MS/MS	By MS/MS	By MS/MS	By MS/MS	By MS/MS
sp|O60306|AQR_HUMAN	sp|O60306|AQR_HUMAN	22	21	21	>sp|O60306|AQR_HUMAN RNA helicase aquarius OS=Homo sapiens OX=9606 GN=AQR PE=1 SV=4	1	22	21	21	9	8	6	6	11	5	8	21	5	8	7	5	5	10	4	7	20	4	8	7	5	5	10	4	7	20	4	17.1	16.6	16.6	171.29	1485	1485	0	53.427	By MS/MS	By MS/MS	By matching	By MS/MS	By MS/MS
sp|O60313|OPA1_HUMAN	sp|O60313|OPA1_HUMAN	2	2	2	>sp|O60313|OPA1_HUMAN Dynamin-like 120 kDa protein, mitochondrial OS=Homo sapiens OX=9606 GN=OPA1 PE=1 SV=3	1	2	2	2	2	1	2	0	0	0	0	0	1	2	1	2	0	0	0	0	0	1	2	1	2	0	0	0	0	0	1	2	2	2	111.63	960	960	0.0011403	1.4274	By MS/MS	By matching	By matching	By matching	By matching
sp|O60341|KDM1A_HUMAN	sp|O60341|KDM1A_HUMAN	15	15	15	>sp|O60341|KDM1A_HUMAN Lysine-specific histone demethylase 1A OS=Homo sapiens OX=9606 GN=KDM1A PE=1 SV=2	1	15	15	15	4	2	5	3	8	1	1	14	0	4	2	5	3	8	1	1	14	0	4	2	5	3	8	1	1	14	0	23.1	23.1	23.1	92.902	852	852	0	72.708	By MS/MS	By matching	By MS/MS	By matching	By MS/MS
sp|O60427|FADS1_HUMAN	sp|O60427|FADS1_HUMAN	2	2	2	>sp|O60427|FADS1_HUMAN Acyl-CoA (8-3)-desaturase OS=Homo sapiens OX=9606 GN=FADS1 PE=1 SV=3	1	2	2	2	2	1	0	1	1	1	0	0	0	2	1	0	1	1	1	0	0	0	2	1	0	1	1	1	0	0	0	4.3	4.3	4.3	51.964	444	444	0.0022667	1.3497	By MS/MS	By matching	By matching	By matching	By matching
sp|O60437|PEPL_HUMAN	sp|O60437|PEPL_HUMAN	15	15	15	>sp|O60437|PEPL_HUMAN Periplakin OS=Homo sapiens OX=9606 GN=PPL PE=1 SV=4	1	15	15	15	7	3	4	1	6	0	0	12	2	7	3	4	1	6	0	0	12	2	7	3	4	1	6	0	0	12	2	9.4	9.4	9.4	204.74	1756	1756	0	19.424	By MS/MS	By MS/MS	By MS/MS	By matching	By MS/MS
sp|O60462|NRP2_HUMAN	sp|O60462|NRP2_HUMAN	7	7	7	>sp|O60462|NRP2_HUMAN Neuropilin-2 OS=Homo sapiens OX=9606 GN=NRP2 PE=1 SV=3	1	7	7	7	6	4	7	1	5	4	1	0	1	6	4	7	1	5	4	1	0	1	6	4	7	1	5	4	1	0	1	9.3	9.3	9.3	104.83	931	931	0	56.265	By MS/MS	By MS/MS	By MS/MS	By MS/MS	By MS/MS
sp|O60493|SNX3_HUMAN	sp|O60493|SNX3_HUMAN	3	3	2	>sp|O60493|SNX3_HUMAN Sorting nexin-3 OS=Homo sapiens OX=9606 GN=SNX3 PE=1 SV=3	1	3	3	2	3	3	2	2	2	1	0	1	0	3	3	2	2	2	1	0	1	0	2	2	1	1	1	1	0	1	0	16	16	10.5	18.762	162	162	0.0007716	1.6582	By MS/MS	By MS/MS	By matching	By matching	By matching
sp|O60499|STX10_HUMAN	sp|O60499|STX10_HUMAN	3	3	3	>sp|O60499|STX10_HUMAN Syntaxin-10 OS=Homo sapiens OX=9606 GN=STX10 PE=1 SV=1	1	3	3	3	3	3	2	0	1	1	0	0	0	3	3	2	0	1	1	0	0	0	3	3	2	0	1	1	0	0	0	16.1	16.1	16.1	28.114	249	249	0	23.324	By MS/MS	By MS/MS	By MS/MS	By matching	By MS/MS
sp|O60506|HNRPQ_HUMAN	sp|O60506|HNRPQ_HUMAN	25	25	19	>sp|O60506|HNRPQ_HUMAN Heterogeneous nuclear ribonucleoprotein Q OS=Homo sapiens OX=9606 GN=SYNCRIP PE=1 SV=2	1	25	25	19	20	18	17	17	24	19	17	23	19	20	18	17	17	24	19	17	23	19	14	12	13	11	18	13	11	17	13	47.8	47.8	38.5	69.602	623	623	0	319.26	By MS/MS	By MS/MS	By MS/MS	By MS/MS	By MS/MS
sp|O60508|PRP17_HUMAN	sp|O60508|PRP17_HUMAN	9	9	9	>sp|O60508|PRP17_HUMAN Pre-mRNA-processing factor 17 OS=Homo sapiens OX=9606 GN=CDC40 PE=1 SV=1	1	9	9	9	3	2	0	2	3	3	2	8	2	3	2	0	2	3	3	2	8	2	3	2	0	2	3	3	2	8	2	21.8	21.8	21.8	65.521	579	579	0	29.649	By MS/MS	By MS/MS	By matching	By MS/MS	By MS/MS
sp|O60524|NEMF_HUMAN	sp|O60524|NEMF_HUMAN	7	7	7	>sp|O60524|NEMF_HUMAN Nuclear export mediator factor NEMF OS=Homo sapiens OX=9606 GN=NEMF PE=1 SV=4	1	7	7	7	2	5	2	5	4	2	6	2	2	2	5	2	5	4	2	6	2	2	2	5	2	5	4	2	6	2	2	6.9	6.9	6.9	122.95	1076	1076	0	5.0923	By MS/MS	By MS/MS	By matching	By MS/MS	By MS/MS
sp|O60563|CCNT1_HUMAN	sp|O60563|CCNT1_HUMAN	2	2	2	>sp|O60563|CCNT1_HUMAN Cyclin-T1 OS=Homo sapiens OX=9606 GN=CCNT1 PE=1 SV=1	1	2	2	2	0	0	0	0	1	0	1	2	1	0	0	0	0	1	0	1	2	1	0	0	0	0	1	0	1	2	1	5.9	5.9	5.9	80.684	726	726	0	6.1897	By matching	By matching	By matching	By matching	By MS/MS
sp|O60568|PLOD3_HUMAN	sp|O60568|PLOD3_HUMAN	5	5	5	>sp|O60568|PLOD3_HUMAN Multifunctional procollagen lysine hydroxylase and glycosyltransferase LH3 OS=Homo sapiens OX=9606 GN=PLOD3 PE=1 SV=1	1	5	5	5	1	1	0	0	3	1	0	5	0	1	1	0	0	3	1	0	5	0	1	1	0	0	3	1	0	5	0	8.9	8.9	8.9	84.784	738	738	0	9.7458	By matching	By MS/MS	By matching	By matching	By MS/MS
sp|O60658|PDE8A_HUMAN	sp|O60658|PDE8A_HUMAN	9	9	9	>sp|O60658|PDE8A_HUMAN High affinity cAMP-specific and IBMX-insensitive 3,5-cyclic phosphodiesterase 8A OS=Homo sapiens OX=9606 GN=PDE8A PE=1 SV=2	1	9	9	9	8	7	7	4	6	0	2	2	2	8	7	7	4	6	0	2	2	2	8	7	7	4	6	0	2	2	2	14	14	14	93.303	829	829	0	19.685	By MS/MS	By MS/MS	By MS/MS	By MS/MS	By MS/MS
sp|O60664|PLIN3_HUMAN	sp|O60664|PLIN3_HUMAN	2	2	2	>sp|O60664|PLIN3_HUMAN Perilipin-3 OS=Homo sapiens OX=9606 GN=PLIN3 PE=1 SV=3	1	2	2	2	2	2	1	1	1	0	1	0	0	2	2	1	1	1	0	1	0	0	2	2	1	1	1	0	1	0	0	6.9	6.9	6.9	47.074	434	434	0	8.1867	By MS/MS	By MS/MS	By MS/MS	By matching	By MS/MS
sp|O60701|UGDH_HUMAN	sp|O60701|UGDH_HUMAN	13	13	13	>sp|O60701|UGDH_HUMAN UDP-glucose 6-dehydrogenase OS=Homo sapiens OX=9606 GN=UGDH PE=1 SV=1	1	13	13	13	12	4	9	8	10	6	6	3	4	12	4	9	8	10	6	6	3	4	12	4	9	8	10	6	6	3	4	30.8	30.8	30.8	55.023	494	494	0	50.928	By MS/MS	By MS/MS	By MS/MS	By MS/MS	By MS/MS
sp|O60716|CTND1_HUMAN	sp|O60716|CTND1_HUMAN	20	20	20	>sp|O60716|CTND1_HUMAN Catenin delta-1 OS=Homo sapiens OX=9606 GN=CTNND1 PE=1 SV=1	1	20	20	20	17	14	16	11	16	3	11	17	10	17	14	16	11	16	3	11	17	10	17	14	16	11	16	3	11	17	10	25.4	25.4	25.4	108.17	968	968	0	138.89	By MS/MS	By MS/MS	By MS/MS	By MS/MS	By MS/MS
sp|O60762|DPM1_HUMAN	sp|O60762|DPM1_HUMAN	6	6	6	>sp|O60762|DPM1_HUMAN Dolichol-phosphate mannosyltransferase subunit 1 OS=Homo sapiens OX=9606 GN=DPM1 PE=1 SV=1	1	6	6	6	4	5	5	3	2	1	4	3	4	4	5	5	3	2	1	4	3	4	4	5	5	3	2	1	4	3	4	26.5	26.5	26.5	29.634	260	260	0	17.583	By MS/MS	By MS/MS	By MS/MS	By matching	By MS/MS
sp|O60763|USO1_HUMAN	sp|O60763|USO1_HUMAN	4	4	4	>sp|O60763|USO1_HUMAN General vesicular transport factor p115 OS=Homo sapiens OX=9606 GN=USO1 PE=1 SV=2	1	4	4	4	1	1	1	2	2	0	1	1	1	1	1	1	2	2	0	1	1	1	1	1	1	2	2	0	1	1	1	5.1	5.1	5.1	107.89	962	962	0	3.4304	By MS/MS	By MS/MS	By MS/MS	By MS/MS	By MS/MS
sp|O60784|TOM1_HUMAN	sp|O60784|TOM1_HUMAN	2	2	2	>sp|O60784|TOM1_HUMAN Target of Myb protein 1 OS=Homo sapiens OX=9606 GN=TOM1 PE=1 SV=2	1	2	2	2	2	0	0	0	1	0	0	0	0	2	0	0	0	1	0	0	0	0	2	0	0	0	1	0	0	0	0	5.9	5.9	5.9	53.818	492	492	0.0088464	0.33904	By MS/MS	By matching	By matching	By matching	By MS/MS
sp|O60825|F262_HUMAN	sp|O60825|F262_HUMAN	15	9	8	>sp|O60825|F262_HUMAN 6-phosphofructo-2-kinase/fructose-2,6-bisphosphatase 2 OS=Homo sapiens OX=9606 GN=PFKFB2 PE=1 SV=2	1	15	9	8	10	8	11	11	9	9	12	11	12	7	4	5	7	4	5	8	6	7	7	4	4	6	4	4	7	6	6	27.3	16.4	14.5	58.476	505	505	0	31.105	By MS/MS	By MS/MS	By MS/MS	By MS/MS	By MS/MS
sp|O60828|PQBP1_HUMAN	sp|O60828|PQBP1_HUMAN	6	6	6	>sp|O60828|PQBP1_HUMAN Polyglutamine-binding protein 1 OS=Homo sapiens OX=9606 GN=PQBP1 PE=1 SV=1	1	6	6	6	2	2	1	1	5	1	1	6	1	2	2	1	1	5	1	1	6	1	2	2	1	1	5	1	1	6	1	26.8	26.8	26.8	30.472	265	265	0	36.777	By MS/MS	By MS/MS	By MS/MS	By matching	By MS/MS
sp|O60832|DKC1_HUMAN	sp|O60832|DKC1_HUMAN	23	23	23	>sp|O60832|DKC1_HUMAN H/ACA ribonucleoprotein complex subunit DKC1 OS=Homo sapiens OX=9606 GN=DKC1 PE=1 SV=3	1	23	23	23	15	15	15	19	17	16	18	23	15	15	15	15	19	17	16	18	23	15	15	15	15	19	17	16	18	23	15	42.6	42.6	42.6	57.673	514	514	0	323.31	By MS/MS	By MS/MS	By MS/MS	By MS/MS	By MS/MS
sp|O60841|IF2P_HUMAN	sp|O60841|IF2P_HUMAN	18	18	18	>sp|O60841|IF2P_HUMAN Eukaryotic translation initiation factor 5B OS=Homo sapiens OX=9606 GN=EIF5B PE=1 SV=4	1	18	18	18	12	14	11	11	13	3	11	4	7	12	14	11	11	13	3	11	4	7	12	14	11	11	13	3	11	4	7	17.9	17.9	17.9	138.83	1220	1220	0	141.61	By MS/MS	By MS/MS	By MS/MS	By MS/MS	By MS/MS
sp|O60884|DNJA2_HUMAN	sp|O60884|DNJA2_HUMAN	11	11	11	>sp|O60884|DNJA2_HUMAN DnaJ homolog subfamily A member 2 OS=Homo sapiens OX=9606 GN=DNAJA2 PE=1 SV=1	1	11	11	11	10	9	7	7	5	7	5	5	9	10	9	7	7	5	7	5	5	9	10	9	7	7	5	7	5	5	9	27.2	27.2	27.2	45.745	412	412	0	35.956	By MS/MS	By MS/MS	By MS/MS	By MS/MS	By MS/MS
sp|O60885|BRD4_HUMAN	sp|O60885|BRD4_HUMAN	3	3	2	>sp|O60885|BRD4_HUMAN Bromodomain-containing protein 4 OS=Homo sapiens OX=9606 GN=BRD4 PE=1 SV=2	1	3	3	2	2	1	1	2	3	1	2	3	2	2	1	1	2	3	1	2	3	2	1	0	1	1	2	1	1	2	1	2.7	2.7	2.1	152.22	1362	1362	0	15.472	By matching	By matching	By matching	By matching	By matching
sp|O75083|WDR1_HUMAN	sp|O75083|WDR1_HUMAN	17	17	17	>sp|O75083|WDR1_HUMAN WD repeat-containing protein 1 OS=Homo sapiens OX=9606 GN=WDR1 PE=1 SV=4	1	17	17	17	14	9	8	9	16	8	8	14	9	14	9	8	9	16	8	8	14	9	14	9	8	9	16	8	8	14	9	33.2	33.2	33.2	66.193	606	606	0	216.39	By MS/MS	By MS/MS	By MS/MS	By MS/MS	By MS/MS
sp|O75116|ROCK2_HUMAN	sp|O75116|ROCK2_HUMAN	6	5	5	>sp|O75116|ROCK2_HUMAN Rho-associated protein kinase 2 OS=Homo sapiens OX=9606 GN=ROCK2 PE=1 SV=4	1	6	5	5	4	5	3	4	6	3	4	2	4	4	5	3	3	5	2	3	2	3	4	5	3	3	5	2	3	2	3	5	4.3	4.3	160.9	1388	1388	0	11.703	By MS/MS	By MS/MS	By matching	By matching	By MS/MS
sp|O75122|CLAP2_HUMAN	sp|O75122|CLAP2_HUMAN	3	2	2	>sp|O75122|CLAP2_HUMAN CLIP-associating protein 2 OS=Homo sapiens OX=9606 GN=CLASP2 PE=1 SV=3	1	3	2	2	2	0	1	0	1	0	1	1	0	2	0	0	0	0	0	1	0	0	2	0	0	0	0	0	1	0	0	3.1	2.6	2.6	141.06	1294	1294	0	4.4308	By MS/MS	By matching	By matching	By matching	By matching
sp|O75127|PTCD1_HUMAN	sp|O75127|PTCD1_HUMAN	3	3	3	>sp|O75127|PTCD1_HUMAN Pentatricopeptide repeat-containing protein 1, mitochondrial OS=Homo sapiens OX=9606 GN=PTCD1 PE=1 SV=2	1	3	3	3	3	1	2	2	3	1	1	0	3	3	1	2	2	3	1	1	0	3	3	1	2	2	3	1	1	0	3	4	4	4	78.855	700	700	0.00078034	1.818	By MS/MS	By matching	By MS/MS	By MS/MS	By MS/MS
sp|O75131|CPNE3_HUMAN;sp|Q96FN4|CPNE2_HUMAN;sp|Q8IYJ1|CPNE9_HUMAN;sp|Q96A23|CPNE4_HUMAN;sp|O95741|CPNE6_HUMAN;sp|Q86YQ8|CPNE8_HUMAN;sp|Q9HCH3|CPNE5_HUMAN;sp|Q9UBL6|CPNE7_HUMAN	sp|O75131|CPNE3_HUMAN;sp|Q96FN4|CPNE2_HUMAN;sp|Q8IYJ1|CPNE9_HUMAN;sp|Q96A23|CPNE4_HUMAN;sp|O95741|CPNE6_HUMAN;sp|Q86YQ8|CPNE8_HUMAN;sp|Q9HCH3|CPNE5_HUMAN;sp|Q9UBL6|CPNE7_HUMAN	2;1;1;1;1;1;1;1	2;1;1;1;1;1;1;1	2;1;1;1;1;1;1;1	>sp|O75131|CPNE3_HUMAN Copine-3 OS=Homo sapiens OX=9606 GN=CPNE3 PE=1 SV=1;>sp|Q96FN4|CPNE2_HUMAN Copine-2 OS=Homo sapiens OX=9606 GN=CPNE2 PE=1 SV=3;>sp|Q8IYJ1|CPNE9_HUMAN Copine-9 OS=Homo sapiens OX=9606 GN=CPNE9 PE=1 SV=3;>sp|Q96A23|CPNE4_HUMAN Copine-4	8	2	2	2	1	0	1	1	1	1	1	1	0	1	0	1	1	1	1	1	1	0	1	0	1	1	1	1	1	1	0	3.4	3.4	3.4	60.13	537	537;548;553;557;557;564;593;633	0	2.927	By MS/MS	By matching	By matching	By MS/MS	By MS/MS
sp|O75143|ATG13_HUMAN	sp|O75143|ATG13_HUMAN	2	2	2	>sp|O75143|ATG13_HUMAN Autophagy-related protein 13 OS=Homo sapiens OX=9606 GN=ATG13 PE=1 SV=1	1	2	2	2	1	1	1	1	1	2	2	0	2	1	1	1	1	1	2	2	0	2	1	1	1	1	1	2	2	0	2	6.2	6.2	6.2	56.571	517	517	0	3.9471	By matching	By MS/MS	By MS/MS	By MS/MS	By matching
sp|O75146|HIP1R_HUMAN;sp|O75154|RFIP3_HUMAN	sp|O75146|HIP1R_HUMAN	30;1	26;1	25;0	>sp|O75146|HIP1R_HUMAN Huntingtin-interacting protein 1-related protein OS=Homo sapiens OX=9606 GN=HIP1R PE=1 SV=2	2	30	26	25	24	17	10	19	21	3	11	13	7	21	14	8	16	19	2	9	10	5	20	13	7	15	18	2	8	10	5	31.6	28.9	28.4	119.39	1068	1068;756	0	72.824	By MS/MS	By MS/MS	By MS/MS	By MS/MS	By MS/MS
sp|O75150|BRE1B_HUMAN	sp|O75150|BRE1B_HUMAN	7	7	6	>sp|O75150|BRE1B_HUMAN E3 ubiquitin-protein ligase BRE1B OS=Homo sapiens OX=9606 GN=RNF40 PE=1 SV=5	1	7	7	6	7	4	4	5	4	5	3	3	5	7	4	4	5	4	5	3	3	5	6	3	3	4	3	4	2	2	4	8	8	6.6	113.68	1001	1001	0	21.424	By MS/MS	By MS/MS	By MS/MS	By MS/MS	By MS/MS
sp|O75152|ZC11A_HUMAN;sp|A0A1B0GTU1|ZC11B_HUMAN	sp|O75152|ZC11A_HUMAN	7;2	7;2	7;2	>sp|O75152|ZC11A_HUMAN Zinc finger CCCH domain-containing protein 11A OS=Homo sapiens OX=9606 GN=ZC3H11A PE=1 SV=3	2	7	7	7	2	0	0	2	4	1	2	6	1	2	0	0	2	4	1	2	6	1	2	0	0	2	4	1	2	6	1	12.2	12.2	12.2	89.13	810	810;805	0	36.332	By MS/MS	By matching	By matching	By matching	By MS/MS
sp|O75153|CLU_HUMAN	sp|O75153|CLU_HUMAN	2	2	2	>sp|O75153|CLU_HUMAN Clustered mitochondria protein homolog OS=Homo sapiens OX=9606 GN=CLUH PE=1 SV=2	1	2	2	2	2	1	2	1	1	0	2	0	2	2	1	2	1	1	0	2	0	2	2	1	2	1	1	0	2	0	2	1.8	1.8	1.8	146.67	1309	1309	0	3.997	By MS/MS	By MS/MS	By MS/MS	By MS/MS	By MS/MS
sp|O75165|DJC13_HUMAN	sp|O75165|DJC13_HUMAN	7	7	7	>sp|O75165|DJC13_HUMAN DnaJ homolog subfamily C member 13 OS=Homo sapiens OX=9606 GN=DNAJC13 PE=1 SV=5	1	7	7	7	5	6	1	3	5	3	3	2	2	5	6	1	3	5	3	3	2	2	5	6	1	3	5	3	3	2	2	4.4	4.4	4.4	254.41	2243	2243	0	47.982	By MS/MS	By MS/MS	By MS/MS	By MS/MS	By MS/MS
sp|O75175|CNOT3_HUMAN	sp|O75175|CNOT3_HUMAN	2	2	2	>sp|O75175|CNOT3_HUMAN CCR4-NOT transcription complex subunit 3 OS=Homo sapiens OX=9606 GN=CNOT3 PE=1 SV=1	1	2	2	2	2	2	1	1	1	0	1	2	1	2	2	1	1	1	0	1	2	1	2	2	1	1	1	0	1	2	1	5	5	5	81.871	753	753	0	4.4561	By MS/MS	By MS/MS	By MS/MS	By matching	By MS/MS
sp|O75179|ANR17_HUMAN;REV__sp|O14936|CSKP_HUMAN	sp|O75179|ANR17_HUMAN	5;1	5;1	2;1	>sp|O75179|ANR17_HUMAN Ankyrin repeat domain-containing protein 17 OS=Homo sapiens OX=9606 GN=ANKRD17 PE=1 SV=3	2	5	5	2	3	2	1	4	3	1	3	1	1	3	2	1	4	3	1	3	1	1	1	1	1	2	1	1	2	1	1	1.9	1.9	0.7	274.25	2603	2603;926	0	2.9284	By MS/MS	By matching	By MS/MS	By matching	By matching
sp|O75190|DNJB6_HUMAN;sp|Q8WWF6|DNJB3_HUMAN;sp|Q8NHS0|DNJB8_HUMAN	sp|O75190|DNJB6_HUMAN	6;1;1	6;1;1	5;1;0	>sp|O75190|DNJB6_HUMAN DnaJ homolog subfamily B member 6 OS=Homo sapiens OX=9606 GN=DNAJB6 PE=1 SV=2	3	6	6	5	4	3	4	3	4	4	4	4	3	4	3	4	3	4	4	4	4	3	3	2	3	2	3	3	3	3	2	25.2	25.2	22.1	36.087	326	326;145;232	0	28.529	By MS/MS	By MS/MS	By MS/MS	By MS/MS	By MS/MS
sp|O75223|GGCT_HUMAN	sp|O75223|GGCT_HUMAN	6	6	6	>sp|O75223|GGCT_HUMAN Gamma-glutamylcyclotransferase OS=Homo sapiens OX=9606 GN=GGCT PE=1 SV=1	1	6	6	6	5	4	5	4	4	4	5	3	4	5	4	5	4	4	4	5	3	4	5	4	5	4	4	4	5	3	4	30.9	30.9	30.9	21.007	188	188	0	14.274	By MS/MS	By MS/MS	By MS/MS	By MS/MS	By MS/MS
sp|O75251|NDUS7_HUMAN	sp|O75251|NDUS7_HUMAN	2	2	2	>sp|O75251|NDUS7_HUMAN NADH dehydrogenase [ubiquinone] iron-sulfur protein 7, mitochondrial OS=Homo sapiens OX=9606 GN=NDUFS7 PE=1 SV=3	1	2	2	2	2	1	0	0	2	0	1	2	0	2	1	0	0	2	0	1	2	0	2	1	0	0	2	0	1	2	0	10.8	10.8	10.8	23.563	213	213	0	10.295	By matching	By matching	By matching	By matching	By MS/MS
sp|O75306|NDUS2_HUMAN	sp|O75306|NDUS2_HUMAN	4	4	4	>sp|O75306|NDUS2_HUMAN NADH dehydrogenase [ubiquinone] iron-sulfur protein 2, mitochondrial OS=Homo sapiens OX=9606 GN=NDUFS2 PE=1 SV=2	1	4	4	4	2	2	1	0	4	0	0	2	1	2	2	1	0	4	0	0	2	1	2	2	1	0	4	0	0	2	1	12.7	12.7	12.7	52.545	463	463	0	17.306	By MS/MS	By matching	By MS/MS	By matching	By MS/MS
sp|O75319|DUS11_HUMAN	sp|O75319|DUS11_HUMAN	3	3	3	>sp|O75319|DUS11_HUMAN RNA/RNP complex-1-interacting phosphatase OS=Homo sapiens OX=9606 GN=DUSP11 PE=1 SV=2	1	3	3	3	1	1	1	1	2	0	0	3	1	1	1	1	1	2	0	0	3	1	1	1	1	1	2	0	0	3	1	11.9	11.9	11.9	43.71	377	377	0	6.8597	By matching	By MS/MS	By matching	By MS/MS	By MS/MS
sp|O75323|NIPS2_HUMAN	sp|O75323|NIPS2_HUMAN	4	4	4	>sp|O75323|NIPS2_HUMAN Protein NipSnap homolog 2 OS=Homo sapiens OX=9606 GN=NIPSNAP2 PE=1 SV=1	1	4	4	4	4	3	2	2	2	2	3	2	3	4	3	2	2	2	2	3	2	3	4	3	2	2	2	2	3	2	3	13.3	13.3	13.3	33.742	286	286	0	3.116	By MS/MS	By MS/MS	By matching	By MS/MS	By MS/MS
sp|O75334|LIPA2_HUMAN;sp|Q13136|LIPA1_HUMAN;REV__sp|O00429|DNM1L_HUMAN	sp|O75334|LIPA2_HUMAN;sp|Q13136|LIPA1_HUMAN	3;2;1	3;2;1	2;1;1	>sp|O75334|LIPA2_HUMAN Liprin-alpha-2 OS=Homo sapiens OX=9606 GN=PPFIA2 PE=1 SV=2;>sp|Q13136|LIPA1_HUMAN Liprin-alpha-1 OS=Homo sapiens OX=9606 GN=PPFIA1 PE=1 SV=1	3	3	3	2	2	2	2	2	3	2	2	3	2	2	2	2	2	3	2	2	3	2	2	2	2	2	2	2	2	2	2	2.4	2.4	1.2	143.29	1257	1257;1202;736	0.000409	2.4205	By MS/MS	By MS/MS	By MS/MS	By MS/MS	By MS/MS
sp|O75340|PDCD6_HUMAN	sp|O75340|PDCD6_HUMAN	2	2	2	>sp|O75340|PDCD6_HUMAN Programmed cell death protein 6 OS=Homo sapiens OX=9606 GN=PDCD6 PE=1 SV=1	1	2	2	2	1	1	1	1	0	1	0	0	1	1	1	1	1	0	1	0	0	1	1	1	1	1	0	1	0	0	1	6.3	6.3	6.3	21.868	191	191	0	3.8701	By MS/MS	By matching	By MS/MS	By MS/MS	By matching
sp|O75348|VATG1_HUMAN;sp|O95670|VATG2_HUMAN	sp|O75348|VATG1_HUMAN	3;1	3;1	3;1	>sp|O75348|VATG1_HUMAN V-type proton ATPase subunit G 1 OS=Homo sapiens OX=9606 GN=ATP6V1G1 PE=1 SV=3	2	3	3	3	2	2	2	2	3	1	2	3	1	2	2	2	2	3	1	2	3	1	2	2	2	2	3	1	2	3	1	29.7	29.7	29.7	13.757	118	118;118	0	98.65	By MS/MS	By MS/MS	By MS/MS	By MS/MS	By MS/MS
sp|O75367|H2AY_HUMAN	sp|O75367|H2AY_HUMAN	14	14	12	>sp|O75367|H2AY_HUMAN Core histone macro-H2A.1 OS=Homo sapiens OX=9606 GN=H2AFY PE=1 SV=4	1	14	14	12	11	8	8	8	10	9	9	13	10	11	8	8	8	10	9	9	13	10	10	7	7	7	9	8	8	11	9	43.8	43.8	36.8	39.617	372	372	0	323.31	By MS/MS	By MS/MS	By MS/MS	By MS/MS	By MS/MS
sp|O75369|FLNB_HUMAN	sp|O75369|FLNB_HUMAN	129	119	116	>sp|O75369|FLNB_HUMAN Filamin-B OS=Homo sapiens OX=9606 GN=FLNB PE=1 SV=2	1	129	119	116	114	108	101	102	124	91	98	121	87	105	99	91	92	114	82	88	111	78	102	98	90	89	111	80	86	108	77	58.5	56.1	54.5	278.16	2602	2602	0	323.31	By MS/MS	By MS/MS	By MS/MS	By MS/MS	By MS/MS
sp|O75380|NDUS6_HUMAN	sp|O75380|NDUS6_HUMAN	3	3	3	>sp|O75380|NDUS6_HUMAN NADH dehydrogenase [ubiquinone] iron-sulfur protein 6, mitochondrial OS=Homo sapiens OX=9606 GN=NDUFS6 PE=1 SV=1	1	3	3	3	0	0	1	0	3	1	2	0	0	0	0	1	0	3	1	2	0	0	0	0	1	0	3	1	2	0	0	26.6	26.6	26.6	13.711	124	124	0	42.573	By matching	By matching	By matching	By matching	By MS/MS
sp|O75390|CISY_HUMAN	sp|O75390|CISY_HUMAN	3	3	3	>sp|O75390|CISY_HUMAN Citrate synthase, mitochondrial OS=Homo sapiens OX=9606 GN=CS PE=1 SV=2	1	3	3	3	2	2	1	2	3	2	1	1	1	2	2	1	2	3	2	1	1	1	2	2	1	2	3	2	1	1	1	8.2	8.2	8.2	51.712	466	466	0	3.0993	By matching	By MS/MS	By matching	By MS/MS	By MS/MS
sp|O75396|SC22B_HUMAN	sp|O75396|SC22B_HUMAN	2	2	2	>sp|O75396|SC22B_HUMAN Vesicle-trafficking protein SEC22b OS=Homo sapiens OX=9606 GN=SEC22B PE=1 SV=4	1	2	2	2	2	0	0	0	0	0	0	0	0	2	0	0	0	0	0	0	0	0	2	0	0	0	0	0	0	0	0	9.3	9.3	9.3	24.593	215	215	0	4.7492	By MS/MS	By matching	By matching	By matching	By matching
sp|O75400|PR40A_HUMAN;sp|Q6NWY9|PR40B_HUMAN	sp|O75400|PR40A_HUMAN	29;2	29;2	29;2	>sp|O75400|PR40A_HUMAN Pre-mRNA-processing factor 40 homolog A OS=Homo sapiens OX=9606 GN=PRPF40A PE=1 SV=2	2	29	29	29	22	16	18	19	25	21	21	27	20	22	16	18	19	25	21	21	27	20	22	16	18	19	25	21	21	27	20	27.2	27.2	27.2	108.8	957	957;871	0	230.72	By MS/MS	By MS/MS	By MS/MS	By MS/MS	By MS/MS
sp|O75410|TACC1_HUMAN	sp|O75410|TACC1_HUMAN	3	3	3	>sp|O75410|TACC1_HUMAN Transforming acidic coiled-coil-containing protein 1 OS=Homo sapiens OX=9606 GN=TACC1 PE=1 SV=2	1	3	3	3	3	2	2	0	1	0	1	0	0	3	2	2	0	1	0	1	0	0	3	2	2	0	1	0	1	0	0	4.1	4.1	4.1	87.793	805	805	0	5.2024	By MS/MS	By MS/MS	By MS/MS	By matching	By matching
sp|O75420|GGYF1_HUMAN	sp|O75420|GGYF1_HUMAN	2	2	2	>sp|O75420|GGYF1_HUMAN GRB10-interacting GYF protein 1 OS=Homo sapiens OX=9606 GN=GIGYF1 PE=1 SV=2	1	2	2	2	2	1	1	1	1	0	1	1	2	2	1	1	1	1	0	1	1	2	2	1	1	1	1	0	1	1	2	2.8	2.8	2.8	114.6	1035	1035	0	4.9948	By MS/MS	By MS/MS	By matching	By matching	By MS/MS
sp|O75431|MTX2_HUMAN	sp|O75431|MTX2_HUMAN	8	8	8	>sp|O75431|MTX2_HUMAN Metaxin-2 OS=Homo sapiens OX=9606 GN=MTX2 PE=1 SV=1	1	8	8	8	4	4	5	4	6	2	4	8	2	4	4	5	4	6	2	4	8	2	4	4	5	4	6	2	4	8	2	39.5	39.5	39.5	29.763	263	263	0	130.6	By MS/MS	By MS/MS	By MS/MS	By MS/MS	By MS/MS
sp|O75436|VP26A_HUMAN	sp|O75436|VP26A_HUMAN	3	3	3	>sp|O75436|VP26A_HUMAN Vacuolar protein sorting-associated protein 26A OS=Homo sapiens OX=9606 GN=VPS26A PE=1 SV=2	1	3	3	3	3	2	1	1	2	2	3	2	1	3	2	1	1	2	2	3	2	1	3	2	1	1	2	2	3	2	1	13.1	13.1	13.1	38.169	327	327	0	6.5036	By MS/MS	By MS/MS	By MS/MS	By MS/MS	By MS/MS
sp|O75475|PSIP1_HUMAN	sp|O75475|PSIP1_HUMAN	7	7	7	>sp|O75475|PSIP1_HUMAN PC4 and SFRS1-interacting protein OS=Homo sapiens OX=9606 GN=PSIP1 PE=1 SV=1	1	7	7	7	6	6	4	5	4	5	6	6	5	6	6	4	5	4	5	6	6	5	6	6	4	5	4	5	6	6	5	16.6	16.6	16.6	60.103	530	530	0	59.364	By MS/MS	By MS/MS	By MS/MS	By MS/MS	By MS/MS
sp|O75477|ERLN1_HUMAN	sp|O75477|ERLN1_HUMAN	6	3	3	>sp|O75477|ERLN1_HUMAN Erlin-1 OS=Homo sapiens OX=9606 GN=ERLIN1 PE=1 SV=2	1	6	3	3	6	6	5	6	6	4	5	6	6	3	3	2	3	3	1	2	3	3	3	3	2	3	3	1	2	3	3	15.8	10.3	10.3	39.171	348	348	0	18.134	By MS/MS	By MS/MS	By MS/MS	By MS/MS	By MS/MS
sp|O75489|NDUS3_HUMAN	sp|O75489|NDUS3_HUMAN	5	5	5	>sp|O75489|NDUS3_HUMAN NADH dehydrogenase [ubiquinone] iron-sulfur protein 3, mitochondrial OS=Homo sapiens OX=9606 GN=NDUFS3 PE=1 SV=1	1	5	5	5	1	1	2	1	5	0	0	2	2	1	1	2	1	5	0	0	2	2	1	1	2	1	5	0	0	2	2	21.2	21.2	21.2	30.241	264	264	0	11.921	By MS/MS	By MS/MS	By MS/MS	By matching	By MS/MS
sp|O75494|SRS10_HUMAN;sp|Q8WXF0|SRS12_HUMAN	sp|O75494|SRS10_HUMAN	9;3	9;3	9;3	>sp|O75494|SRS10_HUMAN Serine/arginine-rich splicing factor 10 OS=Homo sapiens OX=9606 GN=SRSF10 PE=1 SV=1	2	9	9	9	7	8	8	9	8	9	9	9	9	7	8	8	9	8	9	9	9	9	7	8	8	9	8	9	9	9	9	29	29	29	31.3	262	262;261	0	96.671	By MS/MS	By MS/MS	By MS/MS	By MS/MS	By MS/MS
sp|O75506|HSBP1_HUMAN	sp|O75506|HSBP1_HUMAN	2	2	2	>sp|O75506|HSBP1_HUMAN Heat shock factor-binding protein 1 OS=Homo sapiens OX=9606 GN=HSBP1 PE=1 SV=1	1	2	2	2	2	1	1	1	1	1	1	2	1	2	1	1	1	1	1	1	2	1	2	1	1	1	1	1	1	2	1	47.4	47.4	47.4	8.5435	76	76	0	18.529	By MS/MS	By MS/MS	By MS/MS	By MS/MS	By MS/MS
sp|O75509|TNR21_HUMAN	sp|O75509|TNR21_HUMAN	3	3	3	>sp|O75509|TNR21_HUMAN Tumor necrosis factor receptor superfamily member 21 OS=Homo sapiens OX=9606 GN=TNFRSF21 PE=1 SV=1	1	3	3	3	2	1	3	0	1	1	0	0	0	2	1	3	0	1	1	0	0	0	2	1	3	0	1	1	0	0	0	5	5	5	71.844	655	655	0	3.3855	By MS/MS	By MS/MS	By MS/MS	By matching	By matching
sp|O75530|EED_HUMAN	sp|O75530|EED_HUMAN	9	9	9	>sp|O75530|EED_HUMAN Polycomb protein EED OS=Homo sapiens OX=9606 GN=EED PE=1 SV=2	1	9	9	9	3	2	3	1	9	1	3	9	3	3	2	3	1	9	1	3	9	3	3	2	3	1	9	1	3	9	3	22.7	22.7	22.7	50.197	441	441	0	25.021	By MS/MS	By matching	By MS/MS	By matching	By MS/MS
sp|O75531|BAF_HUMAN;sp|Q5JUR7|TEX30_HUMAN	sp|O75531|BAF_HUMAN	12;1	12;1	12;1	>sp|O75531|BAF_HUMAN Barrier-to-autointegration factor OS=Homo sapiens OX=9606 GN=BANF1 PE=1 SV=1	2	12	12	12	11	9	10	10	11	10	8	12	10	11	9	10	10	11	10	8	12	10	11	9	10	10	11	10	8	12	10	62.9	62.9	62.9	10.058	89	89;227	0	312.12	By MS/MS	By MS/MS	By MS/MS	By MS/MS	By MS/MS
sp|O75533|SF3B1_HUMAN	sp|O75533|SF3B1_HUMAN	45	45	45	>sp|O75533|SF3B1_HUMAN Splicing factor 3B subunit 1 OS=Homo sapiens OX=9606 GN=SF3B1 PE=1 SV=3	1	45	45	45	32	28	30	27	38	29	29	41	33	32	28	30	27	38	29	29	41	33	32	28	30	27	38	29	29	41	33	44	44	44	145.83	1304	1304	0	323.31	By MS/MS	By MS/MS	By MS/MS	By MS/MS	By MS/MS
sp|O75534|CSDE1_HUMAN	sp|O75534|CSDE1_HUMAN	22	22	22	>sp|O75534|CSDE1_HUMAN Cold shock domain-containing protein E1 OS=Homo sapiens OX=9606 GN=CSDE1 PE=1 SV=2	1	22	22	22	17	14	12	14	19	14	14	16	12	17	14	12	14	19	14	14	16	12	17	14	12	14	19	14	14	16	12	26.8	26.8	26.8	88.884	798	798	0	56.139	By MS/MS	By MS/MS	By MS/MS	By MS/MS	By MS/MS
sp|O75569|PRKRA_HUMAN	sp|O75569|PRKRA_HUMAN	4	4	4	>sp|O75569|PRKRA_HUMAN Interferon-inducible double-stranded RNA-dependent protein kinase activator A OS=Homo sapiens OX=9606 GN=PRKRA PE=1 SV=1	1	4	4	4	2	2	1	2	3	1	2	4	2	2	2	1	2	3	1	2	4	2	2	2	1	2	3	1	2	4	2	17.3	17.3	17.3	34.404	313	313	0	10.517	By MS/MS	By matching	By MS/MS	By MS/MS	By MS/MS
sp|O75581|LRP6_HUMAN	sp|O75581|LRP6_HUMAN	2	2	2	>sp|O75581|LRP6_HUMAN Low-density lipoprotein receptor-related protein 6 OS=Homo sapiens OX=9606 GN=LRP6 PE=1 SV=2	1	2	2	2	1	2	1	0	0	0	0	0	0	1	2	1	0	0	0	0	0	0	1	2	1	0	0	0	0	0	0	1.4	1.4	1.4	180.43	1613	1613	0.0060976	0.61842	By MS/MS	By MS/MS	By MS/MS	By matching	By matching
sp|O75607|NPM3_HUMAN	sp|O75607|NPM3_HUMAN	2	2	2	>sp|O75607|NPM3_HUMAN Nucleoplasmin-3 OS=Homo sapiens OX=9606 GN=NPM3 PE=1 SV=3	1	2	2	2	2	2	2	2	2	2	2	2	2	2	2	2	2	2	2	2	2	2	2	2	2	2	2	2	2	2	2	17.4	17.4	17.4	19.343	178	178	0	58.763	By MS/MS	By MS/MS	By MS/MS	By MS/MS	By MS/MS
sp|O75616|ERAL1_HUMAN	sp|O75616|ERAL1_HUMAN	3	3	3	>sp|O75616|ERAL1_HUMAN GTPase Era, mitochondrial OS=Homo sapiens OX=9606 GN=ERAL1 PE=1 SV=2	1	3	3	3	2	2	2	2	2	0	1	0	3	2	2	2	2	2	0	1	0	3	2	2	2	2	2	0	1	0	3	9.8	9.8	9.8	48.349	437	437	0	7.1478	By MS/MS	By MS/MS	By matching	By MS/MS	By MS/MS
sp|O75643|U520_HUMAN;REV__sp|Q9P2M7|CING_HUMAN	sp|O75643|U520_HUMAN	92;1	92;1	91;0	>sp|O75643|U520_HUMAN U5 small nuclear ribonucleoprotein 200 kDa helicase OS=Homo sapiens OX=9606 GN=SNRNP200 PE=1 SV=2	2	92	92	91	59	59	55	52	72	47	56	89	56	59	59	55	52	72	47	56	89	56	58	58	55	51	71	46	55	88	55	45.1	45.1	44.8	244.5	2136	2136;1197	0	323.31	By MS/MS	By MS/MS	By MS/MS	By MS/MS	By MS/MS
sp|O75683|SURF6_HUMAN	sp|O75683|SURF6_HUMAN	11	11	11	>sp|O75683|SURF6_HUMAN Surfeit locus protein 6 OS=Homo sapiens OX=9606 GN=SURF6 PE=1 SV=3	1	11	11	11	9	7	6	7	10	7	8	10	7	9	7	6	7	10	7	8	10	7	9	7	6	7	10	7	8	10	7	31.6	31.6	31.6	41.45	361	361	0	18.631	By MS/MS	By MS/MS	By MS/MS	By MS/MS	By MS/MS
sp|O75688|PPM1B_HUMAN;sp|P35813|PPM1A_HUMAN	sp|O75688|PPM1B_HUMAN	29;4	29;4	29;4	>sp|O75688|PPM1B_HUMAN Protein phosphatase 1B OS=Homo sapiens OX=9606 GN=PPM1B PE=1 SV=1	2	29	29	29	24	23	26	24	25	22	23	21	26	24	23	26	24	25	22	23	21	26	24	23	26	24	25	22	23	21	26	59.1	59.1	59.1	52.642	479	479;382	0	323.31	By MS/MS	By MS/MS	By MS/MS	By MS/MS	By MS/MS
sp|O75691|UTP20_HUMAN	sp|O75691|UTP20_HUMAN	40	40	40	>sp|O75691|UTP20_HUMAN Small subunit processome component 20 homolog OS=Homo sapiens OX=9606 GN=UTP20 PE=1 SV=3	1	40	40	40	16	15	6	17	25	15	17	40	19	16	15	6	17	25	15	17	40	19	16	15	6	17	25	15	17	40	19	15	15	15	318.38	2785	2785	0	158.98	By MS/MS	By MS/MS	By MS/MS	By MS/MS	By MS/MS
sp|O75694|NU155_HUMAN	sp|O75694|NU155_HUMAN	30	30	30	>sp|O75694|NU155_HUMAN Nuclear pore complex protein Nup155 OS=Homo sapiens OX=9606 GN=NUP155 PE=1 SV=1	1	30	30	30	14	11	9	12	20	6	9	28	9	14	11	9	12	20	6	9	28	9	14	11	9	12	20	6	9	28	9	29.7	29.7	29.7	155.2	1391	1391	0	323.31	By MS/MS	By MS/MS	By MS/MS	By MS/MS	By MS/MS
sp|O75695|XRP2_HUMAN	sp|O75695|XRP2_HUMAN	5	5	5	>sp|O75695|XRP2_HUMAN Protein XRP2 OS=Homo sapiens OX=9606 GN=RP2 PE=1 SV=4	1	5	5	5	5	4	4	3	3	0	4	2	2	5	4	4	3	3	0	4	2	2	5	4	4	3	3	0	4	2	2	12	12	12	39.641	350	350	0	5.742	By MS/MS	By MS/MS	By MS/MS	By MS/MS	By MS/MS
sp|O75717|WDHD1_HUMAN	sp|O75717|WDHD1_HUMAN	4	4	4	>sp|O75717|WDHD1_HUMAN WD repeat and HMG-box DNA-binding protein 1 OS=Homo sapiens OX=9606 GN=WDHD1 PE=1 SV=1	1	4	4	4	0	1	2	0	1	1	1	3	1	0	1	2	0	1	1	1	3	1	0	1	2	0	1	1	1	3	1	4.2	4.2	4.2	125.97	1129	1129	0.00078462	1.8823	By matching	By matching	By MS/MS	By matching	By matching
sp|O75746|CMC1_HUMAN	sp|O75746|CMC1_HUMAN	5	3	3	>sp|O75746|CMC1_HUMAN Calcium-binding mitochondrial carrier protein Aralar1 OS=Homo sapiens OX=9606 GN=SLC25A12 PE=1 SV=2	1	5	3	3	4	4	4	3	3	2	2	1	1	2	2	2	1	1	0	1	1	0	2	2	2	1	1	0	1	1	0	8.4	5.9	5.9	74.761	678	678	0	9.8231	By MS/MS	By MS/MS	By MS/MS	By MS/MS	By matching
sp|O75781|PALM_HUMAN	sp|O75781|PALM_HUMAN	5	5	5	>sp|O75781|PALM_HUMAN Paralemmin-1 OS=Homo sapiens OX=9606 GN=PALM PE=1 SV=2	1	5	5	5	5	4	5	4	2	0	2	2	2	5	4	5	4	2	0	2	2	2	5	4	5	4	2	0	2	2	2	15.2	15.2	15.2	42.075	387	387	0	7.4046	By MS/MS	By MS/MS	By MS/MS	By MS/MS	By MS/MS
sp|O75817|POP7_HUMAN	sp|O75817|POP7_HUMAN	4	4	4	>sp|O75817|POP7_HUMAN Ribonuclease P protein subunit p20 OS=Homo sapiens OX=9606 GN=POP7 PE=1 SV=2	1	4	4	4	2	1	2	1	4	2	2	4	2	2	1	2	1	4	2	2	4	2	2	1	2	1	4	2	2	4	2	25.7	25.7	25.7	15.651	140	140	0	6.3961	By matching	By MS/MS	By MS/MS	By matching	By MS/MS
sp|O75818|RPP40_HUMAN	sp|O75818|RPP40_HUMAN	8	8	8	>sp|O75818|RPP40_HUMAN Ribonuclease P protein subunit p40 OS=Homo sapiens OX=9606 GN=RPP40 PE=1 SV=3	1	8	8	8	3	3	4	3	5	3	4	8	4	3	3	4	3	5	3	4	8	4	3	3	4	3	5	3	4	8	4	23.4	23.4	23.4	41.833	363	363	0	63.093	By matching	By matching	By MS/MS	By matching	By MS/MS
sp|O75821|EIF3G_HUMAN	sp|O75821|EIF3G_HUMAN	6	6	6	>sp|O75821|EIF3G_HUMAN Eukaryotic translation initiation factor 3 subunit G OS=Homo sapiens OX=9606 GN=EIF3G PE=1 SV=2	1	6	6	6	3	3	3	3	6	3	3	1	3	3	3	3	3	6	3	3	1	3	3	3	3	3	6	3	3	1	3	23.8	23.8	23.8	35.611	320	320	0	25.959	By MS/MS	By MS/MS	By MS/MS	By MS/MS	By MS/MS
sp|O75874|IDHC_HUMAN	sp|O75874|IDHC_HUMAN	2	2	2	>sp|O75874|IDHC_HUMAN Isocitrate dehydrogenase [NADP] cytoplasmic OS=Homo sapiens OX=9606 GN=IDH1 PE=1 SV=2	1	2	2	2	2	2	2	2	1	1	2	1	2	2	2	2	2	1	1	2	1	2	2	2	2	2	1	1	2	1	2	4.8	4.8	4.8	46.659	414	414	0	4.8451	By MS/MS	By matching	By MS/MS	By MS/MS	By matching
sp|O75891|AL1L1_HUMAN	sp|O75891|AL1L1_HUMAN	32	32	30	>sp|O75891|AL1L1_HUMAN Cytosolic 10-formyltetrahydrofolate dehydrogenase OS=Homo sapiens OX=9606 GN=ALDH1L1 PE=1 SV=2	1	32	32	30	17	18	20	22	28	16	24	19	23	17	18	20	22	28	16	24	19	23	15	16	18	20	26	14	22	18	21	46.1	46.1	43.6	98.828	902	902	0	142.16	By MS/MS	By MS/MS	By MS/MS	By MS/MS	By MS/MS
sp|O75909|CCNK_HUMAN	sp|O75909|CCNK_HUMAN	4	4	4	>sp|O75909|CCNK_HUMAN Cyclin-K OS=Homo sapiens OX=9606 GN=CCNK PE=1 SV=2	1	4	4	4	1	1	1	2	2	0	2	4	2	1	1	1	2	2	0	2	4	2	1	1	1	2	2	0	2	4	2	11.4	11.4	11.4	64.239	580	580	0	5.8691	By matching	By matching	By matching	By matching	By matching
sp|O75915|PRAF3_HUMAN	sp|O75915|PRAF3_HUMAN	2	2	2	>sp|O75915|PRAF3_HUMAN PRA1 family protein 3 OS=Homo sapiens OX=9606 GN=ARL6IP5 PE=1 SV=1	1	2	2	2	2	1	0	0	0	0	0	0	0	2	1	0	0	0	0	0	0	0	2	1	0	0	0	0	0	0	0	9.6	9.6	9.6	21.614	188	188	0.0057637	0.70791	By MS/MS	By MS/MS	By matching	By matching	By matching
sp|O75934|SPF27_HUMAN	sp|O75934|SPF27_HUMAN	13	13	13	>sp|O75934|SPF27_HUMAN Pre-mRNA-splicing factor SPF27 OS=Homo sapiens OX=9606 GN=BCAS2 PE=1 SV=1	1	13	13	13	8	8	6	5	12	6	5	12	7	8	8	6	5	12	6	5	12	7	8	8	6	5	12	6	5	12	7	62.7	62.7	62.7	26.131	225	225	0	67.467	By MS/MS	By MS/MS	By MS/MS	By MS/MS	By MS/MS
sp|O75935|DCTN3_HUMAN	sp|O75935|DCTN3_HUMAN	2	2	2	>sp|O75935|DCTN3_HUMAN Dynactin subunit 3 OS=Homo sapiens OX=9606 GN=DCTN3 PE=1 SV=1	1	2	2	2	1	2	1	2	2	0	0	1	1	1	2	1	2	2	0	0	1	1	1	2	1	2	2	0	0	1	1	10.2	10.2	10.2	21.119	186	186	0.0022305	1.1599	By matching	By MS/MS	By matching	By MS/MS	By MS/MS
sp|O75940|SPF30_HUMAN	sp|O75940|SPF30_HUMAN	6	6	6	>sp|O75940|SPF30_HUMAN Survival of motor neuron-related-splicing factor 30 OS=Homo sapiens OX=9606 GN=SMNDC1 PE=1 SV=1	1	6	6	6	2	2	0	1	4	4	3	4	2	2	2	0	1	4	4	3	4	2	2	2	0	1	4	4	3	4	2	31.5	31.5	31.5	26.711	238	238	0	24.024	By matching	By MS/MS	By matching	By matching	By MS/MS
sp|O75947|ATP5H_HUMAN	sp|O75947|ATP5H_HUMAN	7	7	7	>sp|O75947|ATP5H_HUMAN ATP synthase subunit d, mitochondrial OS=Homo sapiens OX=9606 GN=ATP5PD PE=1 SV=3	1	7	7	7	6	5	4	4	6	5	5	4	6	6	5	4	4	6	5	5	4	6	6	5	4	4	6	5	5	4	6	42.2	42.2	42.2	18.491	161	161	0	13.551	By MS/MS	By MS/MS	By MS/MS	By MS/MS	By MS/MS
sp|O75955|FLOT1_HUMAN	sp|O75955|FLOT1_HUMAN	24	24	24	>sp|O75955|FLOT1_HUMAN Flotillin-1 OS=Homo sapiens OX=9606 GN=FLOT1 PE=1 SV=3	1	24	24	24	22	21	22	19	19	12	20	23	19	22	21	22	19	19	12	20	23	19	22	21	22	19	19	12	20	23	19	65.1	65.1	65.1	47.355	427	427	0	323.31	By MS/MS	By MS/MS	By MS/MS	By MS/MS	By MS/MS
sp|O75962|TRIO_HUMAN	sp|O75962|TRIO_HUMAN	2	2	2	>sp|O75962|TRIO_HUMAN Triple functional domain protein OS=Homo sapiens OX=9606 GN=TRIO PE=1 SV=2	1	2	2	2	2	0	1	0	1	0	0	0	0	2	0	1	0	1	0	0	0	0	2	0	1	0	1	0	0	0	0	0.7	0.7	0.7	346.9	3097	3097	0.0088339	0.30624	By MS/MS	By matching	By matching	By matching	By matching
sp|O75970|MPDZ_HUMAN	sp|O75970|MPDZ_HUMAN	5	5	4	>sp|O75970|MPDZ_HUMAN Multiple PDZ domain protein OS=Homo sapiens OX=9606 GN=MPDZ PE=1 SV=2	1	5	5	4	3	3	3	3	2	1	1	2	1	3	3	3	3	2	1	1	2	1	3	2	2	2	1	1	1	1	0	2.3	2.3	1.8	221.62	2070	2070	0.00041	2.4562	By MS/MS	By matching	By MS/MS	By matching	By matching
sp|O76003|GLRX3_HUMAN	sp|O76003|GLRX3_HUMAN	5	5	5	>sp|O76003|GLRX3_HUMAN Glutaredoxin-3 OS=Homo sapiens OX=9606 GN=GLRX3 PE=1 SV=2	1	5	5	5	4	3	1	2	0	0	3	2	0	4	3	1	2	0	0	3	2	0	4	3	1	2	0	0	3	2	0	15.2	15.2	15.2	37.432	335	335	0	3.1066	By MS/MS	By MS/MS	By matching	By matching	By matching
sp|O76021|RL1D1_HUMAN	sp|O76021|RL1D1_HUMAN	30	30	30	>sp|O76021|RL1D1_HUMAN Ribosomal L1 domain-containing protein 1 OS=Homo sapiens OX=9606 GN=RSL1D1 PE=1 SV=3	1	30	30	30	21	19	19	24	27	17	21	25	20	21	19	19	24	27	17	21	25	20	21	19	19	24	27	17	21	25	20	53.1	53.1	53.1	54.972	490	490	0	323.31	By MS/MS	By MS/MS	By MS/MS	By MS/MS	By MS/MS
sp|O76031|CLPX_HUMAN	sp|O76031|CLPX_HUMAN	6	6	6	>sp|O76031|CLPX_HUMAN ATP-dependent Clp protease ATP-binding subunit clpX-like, mitochondrial OS=Homo sapiens OX=9606 GN=CLPX PE=1 SV=2	1	6	6	6	4	6	2	3	4	0	2	0	3	4	6	2	3	4	0	2	0	3	4	6	2	3	4	0	2	0	3	10.9	10.9	10.9	69.223	633	633	0	7.3241	By MS/MS	By MS/MS	By MS/MS	By MS/MS	By MS/MS
sp|O76081|RGS20_HUMAN	sp|O76081|RGS20_HUMAN	3	2	2	>sp|O76081|RGS20_HUMAN Regulator of G-protein signaling 20 OS=Homo sapiens OX=9606 GN=RGS20 PE=1 SV=4	1	3	2	2	2	2	2	2	0	0	1	0	2	2	1	1	1	0	0	0	0	1	2	1	1	1	0	0	0	0	1	9.8	8	8	43.691	388	388	0.00079114	1.9757	By MS/MS	By MS/MS	By MS/MS	By MS/MS	By matching
sp|O76094|SRP72_HUMAN	sp|O76094|SRP72_HUMAN	3	3	3	>sp|O76094|SRP72_HUMAN Signal recognition particle subunit SRP72 OS=Homo sapiens OX=9606 GN=SRP72 PE=1 SV=3	1	3	3	3	3	0	0	1	1	0	1	0	0	3	0	0	1	1	0	1	0	0	3	0	0	1	1	0	1	0	0	6	6	6	74.605	671	671	0	4.4831	By MS/MS	By matching	By matching	By MS/MS	By matching
sp|O94776|MTA2_HUMAN	sp|O94776|MTA2_HUMAN	4	4	3	>sp|O94776|MTA2_HUMAN Metastasis-associated protein MTA2 OS=Homo sapiens OX=9606 GN=MTA2 PE=1 SV=1	1	4	4	3	4	4	1	4	4	1	4	2	1	4	4	1	4	4	1	4	2	1	3	3	0	3	3	0	3	1	0	7	7	6	75.022	668	668	0	5.9648	By MS/MS	By MS/MS	By matching	By MS/MS	By MS/MS
sp|O94832|MYO1D_HUMAN	sp|O94832|MYO1D_HUMAN	13	13	13	>sp|O94832|MYO1D_HUMAN Unconventional myosin-Id OS=Homo sapiens OX=9606 GN=MYO1D PE=1 SV=2	1	13	13	13	11	7	6	2	7	0	1	7	2	11	7	6	2	7	0	1	7	2	11	7	6	2	7	0	1	7	2	14	14	14	116.2	1006	1006	0	41.067	By MS/MS	By MS/MS	By MS/MS	By matching	By MS/MS
sp|O94854|K0754_HUMAN	sp|O94854|K0754_HUMAN	3	3	3	>sp|O94854|K0754_HUMAN Uncharacterized protein KIAA0754 OS=Homo sapiens OX=9606 GN=KIAA0754 PE=2 SV=4	1	3	3	3	3	2	3	0	0	0	0	1	2	3	2	3	0	0	0	0	1	2	3	2	3	0	0	0	0	1	2	2.5	2.5	2.5	135.15	1291	1291	0	2.9955	By MS/MS	By MS/MS	By MS/MS	By matching	By matching
sp|O94880|PHF14_HUMAN	sp|O94880|PHF14_HUMAN	13	13	13	>sp|O94880|PHF14_HUMAN PHD finger protein 14 OS=Homo sapiens OX=9606 GN=PHF14 PE=1 SV=2	1	13	13	13	4	5	4	5	5	5	6	13	6	4	5	4	5	5	5	6	13	6	4	5	4	5	5	5	6	13	6	17.2	17.2	17.2	100.05	888	888	0	113.29	By MS/MS	By MS/MS	By MS/MS	By MS/MS	By MS/MS
sp|O94905|ERLN2_HUMAN	sp|O94905|ERLN2_HUMAN	12	12	9	>sp|O94905|ERLN2_HUMAN Erlin-2 OS=Homo sapiens OX=9606 GN=ERLIN2 PE=1 SV=1	1	12	12	9	10	10	9	9	10	9	8	11	11	10	10	9	9	10	9	8	11	11	7	7	6	6	7	6	5	8	8	40.4	40.4	34.8	37.839	339	339	0	106.94	By MS/MS	By MS/MS	By MS/MS	By MS/MS	By MS/MS
sp|O94906|PRP6_HUMAN	sp|O94906|PRP6_HUMAN	24	24	24	>sp|O94906|PRP6_HUMAN Pre-mRNA-processing factor 6 OS=Homo sapiens OX=9606 GN=PRPF6 PE=1 SV=1	1	24	24	24	14	17	13	16	19	11	18	23	15	14	17	13	16	19	11	18	23	15	14	17	13	16	19	11	18	23	15	27.7	27.7	27.7	106.92	941	941	0	164.35	By MS/MS	By MS/MS	By MS/MS	By MS/MS	By MS/MS
sp|O94915|FRYL_HUMAN;sp|Q5TBA9|FRY_HUMAN	sp|O94915|FRYL_HUMAN	10;1	10;1	10;1	>sp|O94915|FRYL_HUMAN Protein furry homolog-like OS=Homo sapiens OX=9606 GN=FRYL PE=1 SV=2	2	10	10	10	2	6	4	6	3	6	4	3	8	2	6	4	6	3	6	4	3	8	2	6	4	6	3	6	4	3	8	4	4	4	339.59	3013	3013;3013	0	16.854	By matching	By MS/MS	By MS/MS	By MS/MS	By MS/MS
sp|O94916|NFAT5_HUMAN	sp|O94916|NFAT5_HUMAN	3	3	3	>sp|O94916|NFAT5_HUMAN Nuclear factor of activated T-cells 5 OS=Homo sapiens OX=9606 GN=NFAT5 PE=1 SV=1	1	3	3	3	2	1	1	2	2	1	2	3	2	2	1	1	2	2	1	2	3	2	2	1	1	2	2	1	2	3	2	2.4	2.4	2.4	165.76	1531	1531	0	2.8792	By MS/MS	By matching	By matching	By matching	By MS/MS
sp|O94925|GLSK_HUMAN	sp|O94925|GLSK_HUMAN	2	2	2	>sp|O94925|GLSK_HUMAN Glutaminase kidney isoform, mitochondrial OS=Homo sapiens OX=9606 GN=GLS PE=1 SV=1	1	2	2	2	2	1	0	1	1	0	1	0	0	2	1	0	1	1	0	1	0	0	2	1	0	1	1	0	1	0	0	5.4	5.4	5.4	73.46	669	669	0	26.779	By MS/MS	By MS/MS	By matching	By MS/MS	By matching
sp|O94952|FBX21_HUMAN;REV__sp|Q5T1V6|DDX59_HUMAN	sp|O94952|FBX21_HUMAN	4;1	4;1	4;1	>sp|O94952|FBX21_HUMAN F-box only protein 21 OS=Homo sapiens OX=9606 GN=FBXO21 PE=2 SV=2	2	4	4	4	4	4	4	4	2	4	4	3	4	4	4	4	4	2	4	4	3	4	4	4	4	4	2	4	4	3	4	3.3	3.3	3.3	72.269	628	628;619	0.00078989	1.9659	By MS/MS	By MS/MS	By MS/MS	By MS/MS	By MS/MS
sp|O94973|AP2A2_HUMAN	sp|O94973|AP2A2_HUMAN	39	24	24	>sp|O94973|AP2A2_HUMAN AP-2 complex subunit alpha-2 OS=Homo sapiens OX=9606 GN=AP2A2 PE=1 SV=2	1	39	24	24	36	32	30	29	37	5	23	34	14	22	17	18	17	24	0	12	21	7	22	17	18	17	24	0	12	21	7	44.9	29	29	103.96	939	939	0	323.31	By MS/MS	By MS/MS	By MS/MS	By MS/MS	By MS/MS
sp|O94979|SC31A_HUMAN;REV__sp|O14777|NDC80_HUMAN	sp|O94979|SC31A_HUMAN;REV__sp|O14777|NDC80_HUMAN	2;1	2;1	2;1	>sp|O94979|SC31A_HUMAN Protein transport protein Sec31A OS=Homo sapiens OX=9606 GN=SEC31A PE=1 SV=3;>sp|O14777|NDC80_HUMAN Kinetochore protein NDC80 homolog OS=Homo sapiens OX=9606 GN=NDC80 PE=1 SV=1	2	2	2	2	1	1	0	0	0	0	0	0	0	1	1	0	0	0	0	0	0	0	1	1	0	0	0	0	0	0	0	1.3	1.3	1.3	133.01	1220	1220;642	0.006091	0.59943	By MS/MS	By MS/MS	By matching	By matching	By matching
sp|O94992|HEXI1_HUMAN;sp|Q96MH2|HEXI2_HUMAN	sp|O94992|HEXI1_HUMAN	5;1	5;1	5;1	>sp|O94992|HEXI1_HUMAN Protein HEXIM1 OS=Homo sapiens OX=9606 GN=HEXIM1 PE=1 SV=1	2	5	5	5	3	2	3	3	3	2	2	3	1	3	2	3	3	3	2	2	3	1	3	2	3	3	3	2	2	3	1	20.1	20.1	20.1	40.623	359	359;286	0	13.495	By MS/MS	By MS/MS	By MS/MS	By MS/MS	By MS/MS
sp|O95059|RPP14_HUMAN	sp|O95059|RPP14_HUMAN	2	2	2	>sp|O95059|RPP14_HUMAN Ribonuclease P protein subunit p14 OS=Homo sapiens OX=9606 GN=RPP14 PE=1 SV=3	1	2	2	2	0	0	1	0	1	1	0	2	0	0	0	1	0	1	1	0	2	0	0	0	1	0	1	1	0	2	0	20.2	20.2	20.2	13.693	124	124	0	3.3565	By matching	By matching	By matching	By matching	By matching
sp|O95071|UBR5_HUMAN	sp|O95071|UBR5_HUMAN	15	15	15	>sp|O95071|UBR5_HUMAN E3 ubiquitin-protein ligase UBR5 OS=Homo sapiens OX=9606 GN=UBR5 PE=1 SV=2	1	15	15	15	9	10	5	8	5	6	8	3	9	9	10	5	8	5	6	8	3	9	9	10	5	8	5	6	8	3	9	7.2	7.2	7.2	309.35	2799	2799	0	15.811	By MS/MS	By MS/MS	By MS/MS	By MS/MS	By MS/MS
sp|O95104|SCAF4_HUMAN	sp|O95104|SCAF4_HUMAN	7	4	4	>sp|O95104|SCAF4_HUMAN SR-related and CTD-associated factor 4 OS=Homo sapiens OX=9606 GN=SCAF4 PE=1 SV=3	1	7	4	4	2	0	1	1	3	0	1	7	1	1	0	0	1	2	0	1	4	1	1	0	0	1	2	0	1	4	1	10.8	8.5	8.5	125.87	1147	1147	0	12.305	By matching	By matching	By matching	By matching	By MS/MS
sp|O95163|ELP1_HUMAN	sp|O95163|ELP1_HUMAN	7	7	7	>sp|O95163|ELP1_HUMAN Elongator complex protein 1 OS=Homo sapiens OX=9606 GN=ELP1 PE=1 SV=3	1	7	7	7	5	5	4	3	3	2	4	1	4	5	5	4	3	3	2	4	1	4	5	5	4	3	3	2	4	1	4	8	8	8	150.25	1332	1332	0	13.835	By MS/MS	By MS/MS	By MS/MS	By MS/MS	By MS/MS
sp|O95168|NDUB4_HUMAN	sp|O95168|NDUB4_HUMAN	2	2	2	>sp|O95168|NDUB4_HUMAN NADH dehydrogenase [ubiquinone] 1 beta subcomplex subunit 4 OS=Homo sapiens OX=9606 GN=NDUFB4 PE=1 SV=3	1	2	2	2	2	0	0	1	1	1	1	0	0	2	0	0	1	1	1	1	0	0	2	0	0	1	1	1	1	0	0	12.4	12.4	12.4	15.208	129	129	0.009507	0.25106	By MS/MS	By matching	By matching	By matching	By matching
sp|O95182|NDUA7_HUMAN	sp|O95182|NDUA7_HUMAN	3	3	3	>sp|O95182|NDUA7_HUMAN NADH dehydrogenase [ubiquinone] 1 alpha subcomplex subunit 7 OS=Homo sapiens OX=9606 GN=NDUFA7 PE=1 SV=3	1	3	3	3	1	1	0	1	3	0	1	1	1	1	1	0	1	3	0	1	1	1	1	1	0	1	3	0	1	1	1	34.5	34.5	34.5	12.551	113	113	0	21.679	By matching	By MS/MS	By matching	By matching	By MS/MS
sp|O95208|EPN2_HUMAN	sp|O95208|EPN2_HUMAN	8	8	8	>sp|O95208|EPN2_HUMAN Epsin-2 OS=Homo sapiens OX=9606 GN=EPN2 PE=1 SV=3	1	8	8	8	7	3	3	4	4	0	2	4	1	7	3	3	4	4	0	2	4	1	7	3	3	4	4	0	2	4	1	17.3	17.3	17.3	68.481	641	641	0	37.262	By MS/MS	By MS/MS	By MS/MS	By MS/MS	By MS/MS
sp|O95218|ZRAB2_HUMAN	sp|O95218|ZRAB2_HUMAN	8	8	8	>sp|O95218|ZRAB2_HUMAN Zinc finger Ran-binding domain-containing protein 2 OS=Homo sapiens OX=9606 GN=ZRANB2 PE=1 SV=2	1	8	8	8	6	7	7	5	5	5	4	2	5	6	7	7	5	5	5	4	2	5	6	7	7	5	5	5	4	2	5	26.7	26.7	26.7	37.404	330	330	0	124.1	By MS/MS	By MS/MS	By MS/MS	By MS/MS	By MS/MS
sp|O95232|LC7L3_HUMAN	sp|O95232|LC7L3_HUMAN	17	17	17	>sp|O95232|LC7L3_HUMAN Luc7-like protein 3 OS=Homo sapiens OX=9606 GN=LUC7L3 PE=1 SV=2	1	17	17	17	11	9	12	11	11	10	9	16	9	11	9	12	11	11	10	9	16	9	11	9	12	11	11	10	9	16	9	34.5	34.5	34.5	51.466	432	432	0	268.43	By MS/MS	By MS/MS	By MS/MS	By MS/MS	By MS/MS
sp|O95239|KIF4A_HUMAN	sp|O95239|KIF4A_HUMAN	7	7	4	>sp|O95239|KIF4A_HUMAN Chromosome-associated kinesin KIF4A OS=Homo sapiens OX=9606 GN=KIF4A PE=1 SV=3	1	7	7	4	2	4	4	2	3	0	5	0	6	2	4	4	2	3	0	5	0	6	1	2	2	0	2	0	3	0	3	7.1	7.1	4.3	139.88	1232	1232	0	12.163	By matching	By MS/MS	By matching	By matching	By MS/MS
sp|O95251|KAT7_HUMAN	sp|O95251|KAT7_HUMAN	5	5	5	>sp|O95251|KAT7_HUMAN Histone acetyltransferase KAT7 OS=Homo sapiens OX=9606 GN=KAT7 PE=1 SV=1	1	5	5	5	0	0	0	0	0	0	1	5	0	0	0	0	0	0	0	1	5	0	0	0	0	0	0	0	1	5	0	11.6	11.6	11.6	70.642	611	611	0	8.0897	By matching	By matching	By matching	By matching	By matching
sp|O95292|VAPB_HUMAN	sp|O95292|VAPB_HUMAN	4	3	3	>sp|O95292|VAPB_HUMAN Vesicle-associated membrane protein-associated protein B/C OS=Homo sapiens OX=9606 GN=VAPB PE=1 SV=3	1	4	3	3	4	4	3	3	3	2	2	2	2	3	3	2	2	2	1	1	1	1	3	3	2	2	2	1	1	1	1	21.8	16.9	16.9	27.228	243	243	0	4.3348	By MS/MS	By MS/MS	By MS/MS	By MS/MS	By matching
sp|O95299|NDUAA_HUMAN	sp|O95299|NDUAA_HUMAN	5	5	5	>sp|O95299|NDUAA_HUMAN NADH dehydrogenase [ubiquinone] 1 alpha subcomplex subunit 10, mitochondrial OS=Homo sapiens OX=9606 GN=NDUFA10 PE=1 SV=1	1	5	5	5	3	2	2	0	5	1	0	1	1	3	2	2	0	5	1	0	1	1	3	2	2	0	5	1	0	1	1	11	11	11	40.75	355	355	0	5.674	By matching	By matching	By matching	By matching	By MS/MS
sp|O95347|SMC2_HUMAN	sp|O95347|SMC2_HUMAN	23	23	23	>sp|O95347|SMC2_HUMAN Structural maintenance of chromosomes protein 2 OS=Homo sapiens OX=9606 GN=SMC2 PE=1 SV=2	1	23	23	23	21	19	18	18	15	13	15	4	16	21	19	18	18	15	13	15	4	16	21	19	18	18	15	13	15	4	16	19.5	19.5	19.5	135.65	1197	1197	0	78.14	By MS/MS	By MS/MS	By MS/MS	By MS/MS	By MS/MS
sp|O95359|TACC2_HUMAN	sp|O95359|TACC2_HUMAN	4	4	4	>sp|O95359|TACC2_HUMAN Transforming acidic coiled-coil-containing protein 2 OS=Homo sapiens OX=9606 GN=TACC2 PE=1 SV=3	1	4	4	4	3	2	2	2	2	0	0	1	2	3	2	2	2	2	0	0	1	2	3	2	2	2	2	0	0	1	2	1.6	1.6	1.6	309.42	2948	2948	0	4.8237	By MS/MS	By MS/MS	By MS/MS	By matching	By MS/MS
sp|O95361|TRI16_HUMAN	sp|O95361|TRI16_HUMAN	3	3	3	>sp|O95361|TRI16_HUMAN Tripartite motif-containing protein 16 OS=Homo sapiens OX=9606 GN=TRIM16 PE=1 SV=3	1	3	3	3	3	0	2	2	2	0	1	1	2	3	0	2	2	2	0	1	1	2	3	0	2	2	2	0	1	1	2	6.9	6.9	6.9	63.954	564	564	0	4.9616	By MS/MS	By matching	By MS/MS	By MS/MS	By MS/MS
sp|O95373|IPO7_HUMAN	sp|O95373|IPO7_HUMAN	11	11	11	>sp|O95373|IPO7_HUMAN Importin-7 OS=Homo sapiens OX=9606 GN=IPO7 PE=1 SV=1	1	11	11	11	10	10	8	6	7	6	6	3	5	10	10	8	6	7	6	6	3	5	10	10	8	6	7	6	6	3	5	12.3	12.3	12.3	119.52	1038	1038	0	51.633	By MS/MS	By MS/MS	By MS/MS	By MS/MS	By MS/MS
sp|O95391|SLU7_HUMAN	sp|O95391|SLU7_HUMAN	8	8	8	>sp|O95391|SLU7_HUMAN Pre-mRNA-splicing factor SLU7 OS=Homo sapiens OX=9606 GN=SLU7 PE=1 SV=2	1	8	8	8	5	4	4	4	5	5	5	8	4	5	4	4	4	5	5	5	8	4	5	4	4	4	5	5	5	8	4	17.2	17.2	17.2	68.386	586	586	0	57.344	By MS/MS	By MS/MS	By MS/MS	By MS/MS	By MS/MS
sp|O95400|CD2B2_HUMAN	sp|O95400|CD2B2_HUMAN	4	4	4	>sp|O95400|CD2B2_HUMAN CD2 antigen cytoplasmic tail-binding protein 2 OS=Homo sapiens OX=9606 GN=CD2BP2 PE=1 SV=1	1	4	4	4	4	3	4	4	4	3	3	4	3	4	3	4	4	4	3	3	4	3	4	3	4	4	4	3	3	4	3	14.1	14.1	14.1	37.646	341	341	0	21.685	By MS/MS	By MS/MS	By MS/MS	By MS/MS	By MS/MS
sp|O95425|SVIL_HUMAN	sp|O95425|SVIL_HUMAN	44	44	44	>sp|O95425|SVIL_HUMAN Supervillin OS=Homo sapiens OX=9606 GN=SVIL PE=1 SV=2	1	44	44	44	36	33	25	25	33	2	19	14	15	36	33	25	25	33	2	19	14	15	36	33	25	25	33	2	19	14	15	25.1	25.1	25.1	247.74	2214	2214	0	249.39	By MS/MS	By MS/MS	By MS/MS	By MS/MS	By MS/MS
sp|O95433|AHSA1_HUMAN	sp|O95433|AHSA1_HUMAN	7	7	7	>sp|O95433|AHSA1_HUMAN Activator of 90 kDa heat shock protein ATPase homolog 1 OS=Homo sapiens OX=9606 GN=AHSA1 PE=1 SV=1	1	7	7	7	7	2	1	2	3	1	1	2	1	7	2	1	2	3	1	1	2	1	7	2	1	2	3	1	1	2	1	27.8	27.8	27.8	38.274	338	338	0	18.909	By MS/MS	By MS/MS	By matching	By matching	By MS/MS
sp|O95453|PARN_HUMAN	sp|O95453|PARN_HUMAN	22	22	22	>sp|O95453|PARN_HUMAN Poly(A)-specific ribonuclease PARN OS=Homo sapiens OX=9606 GN=PARN PE=1 SV=1	1	22	22	22	16	10	12	13	16	13	14	21	16	16	10	12	13	16	13	14	21	16	16	10	12	13	16	13	14	21	16	34.4	34.4	34.4	73.45	639	639	0	126.49	By MS/MS	By MS/MS	By MS/MS	By MS/MS	By MS/MS
sp|O95470|SGPL1_HUMAN	sp|O95470|SGPL1_HUMAN	13	13	13	>sp|O95470|SGPL1_HUMAN Sphingosine-1-phosphate lyase 1 OS=Homo sapiens OX=9606 GN=SGPL1 PE=1 SV=3	1	13	13	13	9	11	8	11	9	5	7	5	7	9	11	8	11	9	5	7	5	7	9	11	8	11	9	5	7	5	7	23.9	23.9	23.9	63.523	568	568	0	34.67	By MS/MS	By MS/MS	By MS/MS	By MS/MS	By MS/MS
sp|O95478|NSA2_HUMAN	sp|O95478|NSA2_HUMAN	8	8	8	>sp|O95478|NSA2_HUMAN Ribosome biogenesis protein NSA2 homolog OS=Homo sapiens OX=9606 GN=NSA2 PE=1 SV=1	1	8	8	8	4	4	2	4	7	4	5	8	3	4	4	2	4	7	4	5	8	3	4	4	2	4	7	4	5	8	3	25.4	25.4	25.4	30.065	260	260	0	78.61	By MS/MS	By MS/MS	By MS/MS	By MS/MS	By MS/MS
sp|O95573|ACSL3_HUMAN	sp|O95573|ACSL3_HUMAN	6	6	6	>sp|O95573|ACSL3_HUMAN Long-chain-fatty-acid--CoA ligase 3 OS=Homo sapiens OX=9606 GN=ACSL3 PE=1 SV=3	1	6	6	6	5	4	3	3	1	4	1	0	1	5	4	3	3	1	4	1	0	1	5	4	3	3	1	4	1	0	1	8.8	8.8	8.8	80.419	720	720	0	55.663	By MS/MS	By MS/MS	By MS/MS	By MS/MS	By matching
sp|O95602|RPA1_HUMAN;sp|O14802|RPC1_HUMAN	sp|O95602|RPA1_HUMAN	17;1	17;1	17;1	>sp|O95602|RPA1_HUMAN DNA-directed RNA polymerase I subunit RPA1 OS=Homo sapiens OX=9606 GN=POLR1A PE=1 SV=2	2	17	17	17	6	1	2	5	9	5	8	15	8	6	1	2	5	9	5	8	15	8	6	1	2	5	9	5	8	15	8	11.7	11.7	11.7	194.81	1720	1720;1390	0	40.425	By MS/MS	By MS/MS	By matching	By MS/MS	By MS/MS
sp|O95619|YETS4_HUMAN	sp|O95619|YETS4_HUMAN	5	5	5	>sp|O95619|YETS4_HUMAN YEATS domain-containing protein 4 OS=Homo sapiens OX=9606 GN=YEATS4 PE=1 SV=1	1	5	5	5	2	1	1	1	5	1	2	5	4	2	1	1	1	5	1	2	5	4	2	1	1	1	5	1	2	5	4	20.7	20.7	20.7	26.499	227	227	0	26.085	By matching	By matching	By matching	By matching	By MS/MS
sp|O95630|STABP_HUMAN	sp|O95630|STABP_HUMAN	2	2	2	>sp|O95630|STABP_HUMAN STAM-binding protein OS=Homo sapiens OX=9606 GN=STAMBP PE=1 SV=1	1	2	2	2	0	1	1	0	2	0	0	1	0	0	1	1	0	2	0	0	1	0	0	1	1	0	2	0	0	1	0	7.5	7.5	7.5	48.076	424	424	0.0007728	1.6866	By matching	By matching	By matching	By matching	By MS/MS
sp|O95639|CPSF4_HUMAN	sp|O95639|CPSF4_HUMAN	6	6	6	>sp|O95639|CPSF4_HUMAN Cleavage and polyadenylation specificity factor subunit 4 OS=Homo sapiens OX=9606 GN=CPSF4 PE=1 SV=1	1	6	6	6	3	1	2	1	4	4	3	6	4	3	1	2	1	4	4	3	6	4	3	1	2	1	4	4	3	6	4	33.5	33.5	33.5	30.255	269	269	0	60.822	By MS/MS	By MS/MS	By MS/MS	By matching	By MS/MS
sp|O95674|CDS2_HUMAN	sp|O95674|CDS2_HUMAN	2	2	2	>sp|O95674|CDS2_HUMAN Phosphatidate cytidylyltransferase 2 OS=Homo sapiens OX=9606 GN=CDS2 PE=1 SV=1	1	2	2	2	2	1	1	0	0	0	0	0	0	2	1	1	0	0	0	0	0	0	2	1	1	0	0	0	0	0	0	4	4	4	51.417	445	445	0.006776	0.48961	By MS/MS	By matching	By matching	By matching	By matching
sp|O95696|BRD1_HUMAN	sp|O95696|BRD1_HUMAN	3	3	3	>sp|O95696|BRD1_HUMAN Bromodomain-containing protein 1 OS=Homo sapiens OX=9606 GN=BRD1 PE=1 SV=1	1	3	3	3	0	0	0	0	2	0	0	3	0	0	0	0	0	2	0	0	3	0	0	0	0	0	2	0	0	3	0	2.6	2.6	2.6	119.52	1058	1058	0.0022371	1.175	By matching	By matching	By matching	By matching	By matching
sp|O95707|RPP29_HUMAN	sp|O95707|RPP29_HUMAN	3	3	3	>sp|O95707|RPP29_HUMAN Ribonuclease P protein subunit p29 OS=Homo sapiens OX=9606 GN=POP4 PE=1 SV=2	1	3	3	3	0	0	0	2	1	0	2	3	1	0	0	0	2	1	0	2	3	1	0	0	0	2	1	0	2	3	1	16.4	16.4	16.4	25.424	220	220	0	8.279	By matching	By matching	By matching	By MS/MS	By matching
sp|O95714|HERC2_HUMAN;sp|Q9BVR0|HRC23_HUMAN	sp|O95714|HERC2_HUMAN	8;1	8;1	8;1	>sp|O95714|HERC2_HUMAN E3 ubiquitin-protein ligase HERC2 OS=Homo sapiens OX=9606 GN=HERC2 PE=1 SV=2	2	8	8	8	3	3	2	4	7	0	2	1	5	3	3	2	4	7	0	2	1	5	3	3	2	4	7	0	2	1	5	1.8	1.8	1.8	527.22	4834	4834;1158	0	4.9189	By matching	By matching	By matching	By MS/MS	By MS/MS
sp|O95758|PTBP3_HUMAN	sp|O95758|PTBP3_HUMAN	14	10	10	>sp|O95758|PTBP3_HUMAN Polypyrimidine tract-binding protein 3 OS=Homo sapiens OX=9606 GN=PTBP3 PE=1 SV=2	1	14	10	10	11	8	7	11	12	6	10	14	10	7	4	3	7	8	3	6	10	6	7	4	3	7	8	3	6	10	6	37.3	31.7	31.7	59.689	552	552	0	323.31	By MS/MS	By MS/MS	By MS/MS	By MS/MS	By MS/MS
sp|O95777|LSM8_HUMAN	sp|O95777|LSM8_HUMAN	5	5	5	>sp|O95777|LSM8_HUMAN U6 snRNA-associated Sm-like protein LSm8 OS=Homo sapiens OX=9606 GN=LSM8 PE=1 SV=3	1	5	5	5	5	4	4	2	5	4	4	5	5	5	4	4	2	5	4	4	5	5	5	4	4	2	5	4	4	5	5	54.2	54.2	54.2	10.403	96	96	0	18.015	By MS/MS	By MS/MS	By MS/MS	By matching	By MS/MS
sp|O95782|AP2A1_HUMAN	sp|O95782|AP2A1_HUMAN	47	47	32	>sp|O95782|AP2A1_HUMAN AP-2 complex subunit alpha-1 OS=Homo sapiens OX=9606 GN=AP2A1 PE=1 SV=3	1	47	47	32	41	42	37	37	43	9	37	38	24	41	42	37	37	43	9	37	38	24	27	27	25	25	30	4	26	25	17	57.5	57.5	43.1	107.54	977	977	0	323.31	By MS/MS	By MS/MS	By MS/MS	By MS/MS	By MS/MS
sp|O95793|STAU1_HUMAN	sp|O95793|STAU1_HUMAN	18	18	16	>sp|O95793|STAU1_HUMAN Double-stranded RNA-binding protein Staufen homolog 1 OS=Homo sapiens OX=9606 GN=STAU1 PE=1 SV=2	1	18	18	16	14	16	14	13	15	10	11	17	15	14	16	14	13	15	10	11	17	15	13	14	13	11	13	8	9	15	13	38	38	35.4	63.182	577	577	0	150.19	By MS/MS	By MS/MS	By MS/MS	By MS/MS	By MS/MS
sp|O95810|CAVN2_HUMAN	sp|O95810|CAVN2_HUMAN	15	15	15	>sp|O95810|CAVN2_HUMAN Caveolae-associated protein 2 OS=Homo sapiens OX=9606 GN=CAVIN2 PE=1 SV=3	1	15	15	15	12	12	11	10	12	7	12	15	11	12	12	11	10	12	7	12	15	11	12	12	11	10	12	7	12	15	11	34.8	34.8	34.8	47.173	425	425	0	79.239	By MS/MS	By MS/MS	By MS/MS	By MS/MS	By MS/MS
sp|O95816|BAG2_HUMAN	sp|O95816|BAG2_HUMAN	9	9	9	>sp|O95816|BAG2_HUMAN BAG family molecular chaperone regulator 2 OS=Homo sapiens OX=9606 GN=BAG2 PE=1 SV=1	1	9	9	9	9	9	6	9	9	6	8	9	9	9	9	6	9	9	6	8	9	9	9	9	6	9	9	6	8	9	9	44.5	44.5	44.5	23.772	211	211	0	46.995	By MS/MS	By MS/MS	By MS/MS	By MS/MS	By MS/MS
sp|O95817|BAG3_HUMAN	sp|O95817|BAG3_HUMAN	6	6	6	>sp|O95817|BAG3_HUMAN BAG family molecular chaperone regulator 3 OS=Homo sapiens OX=9606 GN=BAG3 PE=1 SV=3	1	6	6	6	5	5	5	5	6	2	4	3	3	5	5	5	5	6	2	4	3	3	5	5	5	5	6	2	4	3	3	13.6	13.6	13.6	61.594	575	575	0	15.077	By MS/MS	By MS/MS	By MS/MS	By MS/MS	By MS/MS
sp|O95831|AIFM1_HUMAN	sp|O95831|AIFM1_HUMAN	13	13	13	>sp|O95831|AIFM1_HUMAN Apoptosis-inducing factor 1, mitochondrial OS=Homo sapiens OX=9606 GN=AIFM1 PE=1 SV=1	1	13	13	13	13	11	13	9	12	5	7	4	5	13	11	13	9	12	5	7	4	5	13	11	13	9	12	5	7	4	5	26.4	26.4	26.4	66.9	613	613	0	91.074	By MS/MS	By MS/MS	By MS/MS	By MS/MS	By MS/MS
sp|O95864|FADS2_HUMAN	sp|O95864|FADS2_HUMAN	6	6	6	>sp|O95864|FADS2_HUMAN Acyl-CoA 6-desaturase OS=Homo sapiens OX=9606 GN=FADS2 PE=1 SV=1	1	6	6	6	5	5	6	4	5	4	4	2	5	5	5	6	4	5	4	4	2	5	5	5	6	4	5	4	4	2	5	15.1	15.1	15.1	52.259	444	444	0	77.383	By MS/MS	By MS/MS	By MS/MS	By MS/MS	By MS/MS
sp|O95881|TXD12_HUMAN	sp|O95881|TXD12_HUMAN	7	7	7	>sp|O95881|TXD12_HUMAN Thioredoxin domain-containing protein 12 OS=Homo sapiens OX=9606 GN=TXNDC12 PE=1 SV=1	1	7	7	7	4	4	6	4	5	3	6	5	7	4	4	6	4	5	3	6	5	7	4	4	6	4	5	3	6	5	7	43.6	43.6	43.6	19.206	172	172	0	38.674	By MS/MS	By MS/MS	By MS/MS	By MS/MS	By MS/MS
sp|O95900|TRUB2_HUMAN	sp|O95900|TRUB2_HUMAN	3	3	3	>sp|O95900|TRUB2_HUMAN Mitochondrial mRNA pseudouridine synthase TRUB2 OS=Homo sapiens OX=9606 GN=TRUB2 PE=1 SV=1	1	3	3	3	0	2	2	0	2	1	0	1	2	0	2	2	0	2	1	0	1	2	0	2	2	0	2	1	0	1	2	9.7	9.7	9.7	36.694	331	331	0.00079397	2.0272	By matching	By MS/MS	By MS/MS	By matching	By MS/MS
sp|O95926|SYF2_HUMAN	sp|O95926|SYF2_HUMAN	3	3	3	>sp|O95926|SYF2_HUMAN Pre-mRNA-splicing factor SYF2 OS=Homo sapiens OX=9606 GN=SYF2 PE=1 SV=1	1	3	3	3	0	0	0	0	0	0	0	3	0	0	0	0	0	0	0	0	3	0	0	0	0	0	0	0	0	3	0	21.8	21.8	21.8	28.722	243	243	0	20.628	By matching	By matching	By matching	By matching	By matching
sp|O95994|AGR2_HUMAN;sp|Q8TD06|AGR3_HUMAN	sp|O95994|AGR2_HUMAN	5;1	5;1	5;1	>sp|O95994|AGR2_HUMAN Anterior gradient protein 2 homolog OS=Homo sapiens OX=9606 GN=AGR2 PE=1 SV=1	2	5	5	5	4	5	3	3	5	0	4	4	2	4	5	3	3	5	0	4	4	2	4	5	3	3	5	0	4	4	2	26.9	26.9	26.9	19.979	175	175;166	0	11.729	By MS/MS	By MS/MS	By MS/MS	By MS/MS	By MS/MS
sp|O96005|CLPT1_HUMAN	sp|O96005|CLPT1_HUMAN	5	5	5	>sp|O96005|CLPT1_HUMAN Cleft lip and palate transmembrane protein 1 OS=Homo sapiens OX=9606 GN=CLPTM1 PE=1 SV=1	1	5	5	5	5	5	1	3	1	1	3	0	1	5	5	1	3	1	1	3	0	1	5	5	1	3	1	1	3	0	1	10.9	10.9	10.9	76.096	669	669	0	26.849	By MS/MS	By MS/MS	By MS/MS	By MS/MS	By matching
sp|O96008|TOM40_HUMAN	sp|O96008|TOM40_HUMAN	3	3	3	>sp|O96008|TOM40_HUMAN Mitochondrial import receptor subunit TOM40 homolog OS=Homo sapiens OX=9606 GN=TOMM40 PE=1 SV=1	1	3	3	3	3	3	3	2	2	1	1	3	2	3	3	3	2	2	1	1	3	2	3	3	3	2	2	1	1	3	2	10	10	10	37.893	361	361	0	3.2816	By MS/MS	By MS/MS	By MS/MS	By MS/MS	By MS/MS
sp|O96013|PAK4_HUMAN	sp|O96013|PAK4_HUMAN	2	2	2	>sp|O96013|PAK4_HUMAN Serine/threonine-protein kinase PAK 4 OS=Homo sapiens OX=9606 GN=PAK4 PE=1 SV=1	1	2	2	2	2	1	0	0	0	0	0	0	0	2	1	0	0	0	0	0	0	0	2	1	0	0	0	0	0	0	0	9.3	9.3	9.3	64.071	591	591	0.0011411	1.4437	By MS/MS	By MS/MS	By matching	By matching	By matching
sp|O96019|ACL6A_HUMAN;sp|O94805|ACL6B_HUMAN	sp|O96019|ACL6A_HUMAN	13;2	13;2	13;2	>sp|O96019|ACL6A_HUMAN Actin-like protein 6A OS=Homo sapiens OX=9606 GN=ACTL6A PE=1 SV=1	2	13	13	13	8	6	4	7	13	8	7	13	8	8	6	4	7	13	8	7	13	8	8	6	4	7	13	8	7	13	8	41.3	41.3	41.3	47.46	429	429;426	0	279.27	By MS/MS	By MS/MS	By MS/MS	By MS/MS	By MS/MS
sp|O96028|NSD2_HUMAN	sp|O96028|NSD2_HUMAN	2	2	2	>sp|O96028|NSD2_HUMAN Histone-lysine N-methyltransferase NSD2 OS=Homo sapiens OX=9606 GN=NSD2 PE=1 SV=1	1	2	2	2	1	0	0	0	1	0	0	2	0	1	0	0	0	1	0	0	2	0	1	0	0	0	1	0	0	2	0	2	2	2	152.26	1365	1365	0	22.984	By matching	By matching	By matching	By matching	By MS/MS
sp|P00167|CYB5_HUMAN	sp|P00167|CYB5_HUMAN	3	3	3	>sp|P00167|CYB5_HUMAN Cytochrome b5 OS=Homo sapiens OX=9606 GN=CYB5A PE=1 SV=2	1	3	3	3	3	1	2	1	0	0	0	0	0	3	1	2	1	0	0	0	0	0	3	1	2	1	0	0	0	0	0	35.8	35.8	35.8	15.33	134	134	0	24.513	By MS/MS	By matching	By matching	By MS/MS	By matching
sp|P00338|LDHA_HUMAN;sp|Q6ZMR3|LDH6A_HUMAN;sp|P07864|LDHC_HUMAN;sp|Q9BYZ2|LDH6B_HUMAN	sp|P00338|LDHA_HUMAN	15;1;1;1	15;1;1;1	13;0;0;0	>sp|P00338|LDHA_HUMAN L-lactate dehydrogenase A chain OS=Homo sapiens OX=9606 GN=LDHA PE=1 SV=2	4	15	15	13	14	13	12	14	14	10	13	11	12	14	13	12	14	14	10	13	11	12	12	11	10	12	12	8	11	10	10	41.3	41.3	35.8	36.688	332	332;332;332;381	0	50.08	By MS/MS	By MS/MS	By MS/MS	By MS/MS	By MS/MS
sp|P00352|AL1A1_HUMAN;sp|P05091|ALDH2_HUMAN;sp|O94788|AL1A2_HUMAN	sp|P00352|AL1A1_HUMAN	28;4;2	28;4;2	26;2;0	>sp|P00352|AL1A1_HUMAN Retinal dehydrogenase 1 OS=Homo sapiens OX=9606 GN=ALDH1A1 PE=1 SV=2	3	28	28	26	28	21	23	23	25	20	22	21	21	28	21	23	23	25	20	22	21	21	26	19	21	21	23	18	20	19	19	55.9	55.9	54.1	54.861	501	501;517;518	0	323.31	By MS/MS	By MS/MS	By MS/MS	By MS/MS	By MS/MS
sp|P49448|DHE4_HUMAN;sp|P00367|DHE3_HUMAN	sp|P49448|DHE4_HUMAN;sp|P00367|DHE3_HUMAN	2;2	2;2	2;2	>sp|P49448|DHE4_HUMAN Glutamate dehydrogenase 2, mitochondrial OS=Homo sapiens OX=9606 GN=GLUD2 PE=1 SV=2;>sp|P00367|DHE3_HUMAN Glutamate dehydrogenase 1, mitochondrial OS=Homo sapiens OX=9606 GN=GLUD1 PE=1 SV=2	2	2	2	2	2	2	0	1	0	1	0	0	2	2	2	0	1	0	1	0	0	2	2	2	0	1	0	1	0	0	2	4.3	4.3	4.3	61.433	558	558;558	0	3.6765	By MS/MS	By MS/MS	By matching	By matching	By matching
sp|P00387|NB5R3_HUMAN	sp|P00387|NB5R3_HUMAN	3	3	3	>sp|P00387|NB5R3_HUMAN NADH-cytochrome b5 reductase 3 OS=Homo sapiens OX=9606 GN=CYB5R3 PE=1 SV=3	1	3	3	3	2	2	1	2	0	1	1	1	0	2	2	1	2	0	1	1	1	0	2	2	1	2	0	1	1	1	0	12	12	12	34.234	301	301	0.00081666	2.4059	By MS/MS	By MS/MS	By matching	By MS/MS	By matching
sp|P00390|GSHR_HUMAN	sp|P00390|GSHR_HUMAN	9	9	9	>sp|P00390|GSHR_HUMAN Glutathione reductase, mitochondrial OS=Homo sapiens OX=9606 GN=GSR PE=1 SV=2	1	9	9	9	7	7	6	7	6	5	7	5	6	7	7	6	7	6	5	7	5	6	7	7	6	7	6	5	7	5	6	23	23	23	56.256	522	522	0	63.288	By MS/MS	By MS/MS	By MS/MS	By MS/MS	By MS/MS
sp|P00403|COX2_HUMAN	sp|P00403|COX2_HUMAN	4	4	4	>sp|P00403|COX2_HUMAN Cytochrome c oxidase subunit 2 OS=Homo sapiens OX=9606 GN=MT-CO2 PE=1 SV=1	1	4	4	4	4	3	3	2	3	2	2	1	2	4	3	3	2	3	2	2	1	2	4	3	3	2	3	2	2	1	2	18.9	18.9	18.9	25.565	227	227	0	3.2172	By MS/MS	By MS/MS	By MS/MS	By matching	By MS/MS
sp|P00441|SODC_HUMAN	sp|P00441|SODC_HUMAN	3	3	3	>sp|P00441|SODC_HUMAN Superoxide dismutase [Cu-Zn] OS=Homo sapiens OX=9606 GN=SOD1 PE=1 SV=2	1	3	3	3	2	1	2	3	1	2	2	1	3	2	1	2	3	1	2	2	1	3	2	1	2	3	1	2	2	1	3	26	26	26	15.936	154	154	0	15.075	By MS/MS	By MS/MS	By MS/MS	By MS/MS	By matching
sp|P00491|PNPH_HUMAN	sp|P00491|PNPH_HUMAN	3	3	3	>sp|P00491|PNPH_HUMAN Purine nucleoside phosphorylase OS=Homo sapiens OX=9606 GN=PNP PE=1 SV=2	1	3	3	3	1	0	0	1	1	1	1	1	1	1	0	0	1	1	1	1	1	1	1	0	0	1	1	1	1	1	1	13.1	13.1	13.1	32.118	289	289	0.0088433	0.32934	By MS/MS	By matching	By matching	By matching	By MS/MS
sp|P00492|HPRT_HUMAN;sp|Q9NRG1|PRDC1_HUMAN	sp|P00492|HPRT_HUMAN	4;1	4;1	4;1	>sp|P00492|HPRT_HUMAN Hypoxanthine-guanine phosphoribosyltransferase OS=Homo sapiens OX=9606 GN=HPRT1 PE=1 SV=2	2	4	4	4	3	3	4	2	4	2	2	2	3	3	3	4	2	4	2	2	2	3	3	3	4	2	4	2	2	2	3	21.6	21.6	21.6	24.579	218	218;225	0	4.9333	By MS/MS	By MS/MS	By MS/MS	By matching	By MS/MS
sp|P00505|AATM_HUMAN	sp|P00505|AATM_HUMAN	3	3	3	>sp|P00505|AATM_HUMAN Aspartate aminotransferase, mitochondrial OS=Homo sapiens OX=9606 GN=GOT2 PE=1 SV=3	1	3	3	3	3	0	0	3	0	1	0	0	0	3	0	0	3	0	1	0	0	0	3	0	0	3	0	1	0	0	0	7	7	7	47.517	430	430	0	5.8795	By MS/MS	By matching	By matching	By MS/MS	By matching
sp|P00533|EGFR_HUMAN;sp|P04626|ERBB2_HUMAN;sp|Q15303|ERBB4_HUMAN	sp|P00533|EGFR_HUMAN	20;1;1	20;1;1	20;1;1	>sp|P00533|EGFR_HUMAN Epidermal growth factor receptor OS=Homo sapiens OX=9606 GN=EGFR PE=1 SV=2	3	20	20	20	16	15	16	13	17	11	9	12	10	16	15	16	13	17	11	9	12	10	16	15	16	13	17	11	9	12	10	19.9	19.9	19.9	134.28	1210	1210;1255;1308	0	71.561	By MS/MS	By MS/MS	By MS/MS	By MS/MS	By MS/MS
sp|P00558|PGK1_HUMAN;sp|P07205|PGK2_HUMAN	sp|P00558|PGK1_HUMAN	13;3	13;3	13;3	>sp|P00558|PGK1_HUMAN Phosphoglycerate kinase 1 OS=Homo sapiens OX=9606 GN=PGK1 PE=1 SV=3	2	13	13	13	11	5	4	7	6	2	5	5	5	11	5	4	7	6	2	5	5	5	11	5	4	7	6	2	5	5	5	37.4	37.4	37.4	44.614	417	417;417	0	65.335	By MS/MS	By matching	By MS/MS	By MS/MS	By MS/MS
sp|P01040|CYTA_HUMAN	sp|P01040|CYTA_HUMAN	10	10	10	>sp|P01040|CYTA_HUMAN Cystatin-A OS=Homo sapiens OX=9606 GN=CSTA PE=1 SV=1	1	10	10	10	8	7	8	6	6	7	8	8	9	8	7	8	6	6	7	8	8	9	8	7	8	6	6	7	8	8	9	83.7	83.7	83.7	11.006	98	98	0	74.695	By MS/MS	By MS/MS	By MS/MS	By MS/MS	By MS/MS
sp|P01112|RASH_HUMAN;sp|P01111|RASN_HUMAN	sp|P01112|RASH_HUMAN;sp|P01111|RASN_HUMAN	4;3	4;3	3;2	>sp|P01112|RASH_HUMAN GTPase HRas OS=Homo sapiens OX=9606 GN=HRAS PE=1 SV=1;>sp|P01111|RASN_HUMAN GTPase NRas OS=Homo sapiens OX=9606 GN=NRAS PE=1 SV=1	2	4	4	3	4	3	3	1	1	0	0	1	1	4	3	3	1	1	0	0	1	1	3	2	2	1	0	0	0	1	1	23.8	23.8	18	21.298	189	189;189	0	5.4829	By MS/MS	By MS/MS	By MS/MS	By matching	By matching
sp|P01876|IGHA1_HUMAN;sp|P01877|IGHA2_HUMAN;sp|P0DOX2|IGA2_HUMAN	sp|P01876|IGHA1_HUMAN;sp|P01877|IGHA2_HUMAN	4;2;1	4;2;1	4;2;1	>sp|P01876|IGHA1_HUMAN Immunoglobulin heavy constant alpha 1 OS=Homo sapiens OX=9606 GN=IGHA1 PE=1 SV=2;>sp|P01877|IGHA2_HUMAN Immunoglobulin heavy constant alpha 2 OS=Homo sapiens OX=9606 GN=IGHA2 PE=1 SV=4	3	4	4	4	1	2	2	1	0	1	3	2	3	1	2	2	1	0	1	3	2	3	1	2	2	1	0	1	3	2	3	12.7	12.7	12.7	37.654	353	353;340;455	0.00078802	1.923	By MS/MS	By MS/MS	By matching	By matching	By matching
sp|P02545|LMNA_HUMAN	sp|P02545|LMNA_HUMAN	59	59	57	>sp|P02545|LMNA_HUMAN Prelamin-A/C OS=Homo sapiens OX=9606 GN=LMNA PE=1 SV=1	1	59	59	57	50	49	50	53	57	53	55	58	54	50	49	50	53	57	53	55	58	54	48	47	48	51	55	51	53	56	52	67.5	67.5	66.3	74.139	664	664	0	323.31	By MS/MS	By MS/MS	By MS/MS	By MS/MS	By MS/MS
sp|P02786|TFR1_HUMAN;sp|Q9UP52|TFR2_HUMAN	sp|P02786|TFR1_HUMAN	23;1	23;1	23;1	>sp|P02786|TFR1_HUMAN Transferrin receptor protein 1 OS=Homo sapiens OX=9606 GN=TFRC PE=1 SV=2	2	23	23	23	23	20	20	16	17	15	13	5	7	23	20	20	16	17	15	13	5	7	23	20	20	16	17	15	13	5	7	34.7	34.7	34.7	84.87	760	760;801	0	147.17	By MS/MS	By MS/MS	By MS/MS	By MS/MS	By MS/MS
sp|P02787|TRFE_HUMAN	sp|P02787|TRFE_HUMAN	2	2	2	>sp|P02787|TRFE_HUMAN Serotransferrin OS=Homo sapiens OX=9606 GN=TF PE=1 SV=3	1	2	2	2	0	0	1	0	0	0	1	0	0	0	0	1	0	0	0	1	0	0	0	0	1	0	0	0	1	0	0	3.7	3.7	3.7	77.063	698	698	0.00041085	2.4901	By matching	By matching	By MS/MS	By matching	By matching
sp|P02788|TRFL_HUMAN	sp|P02788|TRFL_HUMAN	8	7	7	>sp|P02788|TRFL_HUMAN Lactotransferrin OS=Homo sapiens OX=9606 GN=LTF PE=1 SV=6	1	8	7	7	2	2	8	3	1	2	4	5	4	1	1	7	2	0	1	3	4	3	1	1	7	2	0	1	3	4	3	11.7	10.4	10.4	78.181	710	710	0	7.6409	By matching	By matching	By MS/MS	By matching	By matching
sp|P02792|FRIL_HUMAN	sp|P02792|FRIL_HUMAN	3	3	3	>sp|P02792|FRIL_HUMAN Ferritin light chain OS=Homo sapiens OX=9606 GN=FTL PE=1 SV=2	1	3	3	3	3	3	3	2	3	1	2	1	1	3	3	3	2	3	1	2	1	1	3	3	3	2	3	1	2	1	1	16.6	16.6	16.6	20.019	175	175	0.00041442	2.6175	By MS/MS	By matching	By MS/MS	By matching	By MS/MS
sp|P02794|FRIH_HUMAN	sp|P02794|FRIH_HUMAN	6	6	6	>sp|P02794|FRIH_HUMAN Ferritin heavy chain OS=Homo sapiens OX=9606 GN=FTH1 PE=1 SV=2	1	6	6	6	6	3	4	2	6	2	3	4	3	6	3	4	2	6	2	3	4	3	6	3	4	2	6	2	3	4	3	35.5	35.5	35.5	21.225	183	183	0	40.845	By MS/MS	By MS/MS	By MS/MS	By MS/MS	By MS/MS
sp|P02810|PRPC_HUMAN	sp|P02810|PRPC_HUMAN	3	3	3	>sp|P02810|PRPC_HUMAN Salivary acidic proline-rich phosphoprotein 1/2 OS=Homo sapiens OX=9606 GN=PRH1 PE=1 SV=2	1	3	3	3	1	1	2	0	1	0	3	2	2	1	1	2	0	1	0	3	2	2	1	1	2	0	1	0	3	2	2	25.9	25.9	25.9	17.016	166	166	0	9.7068	By matching	By MS/MS	By matching	By matching	By matching
sp|P04040|CATA_HUMAN	sp|P04040|CATA_HUMAN	13	13	13	>sp|P04040|CATA_HUMAN Catalase OS=Homo sapiens OX=9606 GN=CAT PE=1 SV=3	1	13	13	13	9	10	10	8	6	7	10	7	10	9	10	10	8	6	7	10	7	10	9	10	10	8	6	7	10	7	10	30.9	30.9	30.9	59.755	527	527	0	71.02	By MS/MS	By MS/MS	By MS/MS	By MS/MS	By MS/MS
sp|P04075|ALDOA_HUMAN;REV__sp|P20929|NEBU_HUMAN	sp|P04075|ALDOA_HUMAN	15;1	15;1	13;0	>sp|P04075|ALDOA_HUMAN Fructose-bisphosphate aldolase A OS=Homo sapiens OX=9606 GN=ALDOA PE=1 SV=2	2	15	15	13	15	12	13	12	14	11	12	12	11	15	12	13	12	14	11	12	12	11	13	10	12	10	12	9	10	11	9	43.7	43.7	39.8	39.42	364	364;6669	0	200.99	By MS/MS	By MS/MS	By MS/MS	By MS/MS	By MS/MS
sp|P04080|CYTB_HUMAN	sp|P04080|CYTB_HUMAN	5	5	5	>sp|P04080|CYTB_HUMAN Cystatin-B OS=Homo sapiens OX=9606 GN=CSTB PE=1 SV=2	1	5	5	5	4	4	3	4	5	3	4	4	4	4	4	3	4	5	3	4	4	4	4	4	3	4	5	3	4	4	4	76.5	76.5	76.5	11.139	98	98	0	36.601	By MS/MS	By MS/MS	By MS/MS	By MS/MS	By MS/MS
sp|P04083|ANXA1_HUMAN	sp|P04083|ANXA1_HUMAN	16	16	16	>sp|P04083|ANXA1_HUMAN Annexin A1 OS=Homo sapiens OX=9606 GN=ANXA1 PE=1 SV=2	1	16	16	16	13	12	12	10	12	11	12	12	10	13	12	12	10	12	11	12	12	10	13	12	12	10	12	11	12	12	10	50	50	50	38.714	346	346	0	232	By MS/MS	By MS/MS	By MS/MS	By MS/MS	By MS/MS
sp|P04150|GCR_HUMAN	sp|P04150|GCR_HUMAN	4	4	4	>sp|P04150|GCR_HUMAN Glucocorticoid receptor OS=Homo sapiens OX=9606 GN=NR3C1 PE=1 SV=1	1	4	4	4	4	4	3	2	1	0	2	0	1	4	4	3	2	1	0	2	0	1	4	4	3	2	1	0	2	0	1	6.6	6.6	6.6	85.658	777	777	0	9.0092	By MS/MS	By MS/MS	By MS/MS	By MS/MS	By matching
sp|P04156|PRIO_HUMAN	sp|P04156|PRIO_HUMAN	5	5	5	>sp|P04156|PRIO_HUMAN Major prion protein OS=Homo sapiens OX=9606 GN=PRNP PE=1 SV=1	1	5	5	5	5	5	5	4	5	1	5	3	4	5	5	5	4	5	1	5	3	4	5	5	5	4	5	1	5	3	4	20.9	20.9	20.9	27.661	253	253	0	43.837	By MS/MS	By MS/MS	By MS/MS	By MS/MS	By MS/MS
sp|P04264|K2C1_HUMAN;CON__P04264	sp|P04264|K2C1_HUMAN;CON__P04264	70;68	70;68	47;45	>sp|P04264|K2C1_HUMAN Keratin, type II cytoskeletal 1 OS=Homo sapiens OX=9606 GN=KRT1 PE=1 SV=6;>P04264 SWISS-PROT:P04264 Tax_Id=9606 Gene_Symbol=KRT1 Keratin, type II cytoskeletal 1	2	70	70	47	57	53	57	55	56	54	56	62	64	57	53	57	55	56	54	56	62	64	36	34	36	35	35	33	35	42	41	72.5	72.5	60.2	66.038	644	644;644	0	323.31	By MS/MS	By MS/MS	By MS/MS	By MS/MS	By MS/MS
sp|P04279|SEMG1_HUMAN	sp|P04279|SEMG1_HUMAN	4	4	2	>sp|P04279|SEMG1_HUMAN Semenogelin-1 OS=Homo sapiens OX=9606 GN=SEMG1 PE=1 SV=2	1	4	4	2	0	1	2	1	2	2	4	0	2	0	1	2	1	2	2	4	0	2	0	0	0	0	1	1	2	0	1	13.2	13.2	6.1	52.13	462	462	0	11.679	By matching	By matching	By matching	By matching	By MS/MS
sp|P04406|G3P_HUMAN	sp|P04406|G3P_HUMAN	15	15	14	>sp|P04406|G3P_HUMAN Glyceraldehyde-3-phosphate dehydrogenase OS=Homo sapiens OX=9606 GN=GAPDH PE=1 SV=3	1	15	15	14	15	13	13	11	15	13	15	11	12	15	13	13	11	15	13	15	11	12	14	12	12	10	14	12	14	10	11	44.5	44.5	42.4	36.053	335	335	0	152.29	By MS/MS	By MS/MS	By MS/MS	By MS/MS	By MS/MS
sp|P04632|CPNS1_HUMAN;sp|Q96L46|CPNS2_HUMAN	sp|P04632|CPNS1_HUMAN	12;3	12;3	12;3	>sp|P04632|CPNS1_HUMAN Calpain small subunit 1 OS=Homo sapiens OX=9606 GN=CAPNS1 PE=1 SV=1	2	12	12	12	11	12	11	7	6	8	2	1	3	11	12	11	7	6	8	2	1	3	11	12	11	7	6	8	2	1	3	66	66	66	28.315	268	268;248	0	323.31	By MS/MS	By MS/MS	By MS/MS	By MS/MS	By MS/MS
sp|P19961|AMY2B_HUMAN;sp|P04746|AMYP_HUMAN;sp|P04745|AMY1_HUMAN	sp|P19961|AMY2B_HUMAN;sp|P04746|AMYP_HUMAN;sp|P04745|AMY1_HUMAN	2;2;2	2;2;2	2;2;2	>sp|P19961|AMY2B_HUMAN Alpha-amylase 2B OS=Homo sapiens OX=9606 GN=AMY2B PE=1 SV=1;>sp|P04746|AMYP_HUMAN Pancreatic alpha-amylase OS=Homo sapiens OX=9606 GN=AMY2A PE=1 SV=2;>sp|P04745|AMY1_HUMAN Alpha-amylase 1 OS=Homo sapiens OX=9606 GN=AMY1A PE=1 SV=2	3	2	2	2	1	2	0	0	0	0	1	1	1	1	2	0	0	0	0	1	1	1	1	2	0	0	0	0	1	1	1	4.7	4.7	4.7	57.709	511	511;511;511	0.0004095	2.4356	By matching	By MS/MS	By matching	By matching	By matching
sp|P04792|HSPB1_HUMAN	sp|P04792|HSPB1_HUMAN	14	14	14	>sp|P04792|HSPB1_HUMAN Heat shock protein beta-1 OS=Homo sapiens OX=9606 GN=HSPB1 PE=1 SV=2	1	14	14	14	13	10	10	10	10	8	9	12	9	13	10	10	10	10	8	9	12	9	13	10	10	10	10	8	9	12	9	70.7	70.7	70.7	22.782	205	205	0	168.32	By MS/MS	By MS/MS	By MS/MS	By MS/MS	By MS/MS
sp|P04843|RPN1_HUMAN	sp|P04843|RPN1_HUMAN	14	14	14	>sp|P04843|RPN1_HUMAN Dolichyl-diphosphooligosaccharide--protein glycosyltransferase subunit 1 OS=Homo sapiens OX=9606 GN=RPN1 PE=1 SV=1	1	14	14	14	14	11	14	10	13	10	10	7	9	14	11	14	10	13	10	10	7	9	14	11	14	10	13	10	10	7	9	29	29	29	68.569	607	607	0	91.396	By MS/MS	By MS/MS	By MS/MS	By MS/MS	By MS/MS
sp|P04844|RPN2_HUMAN	sp|P04844|RPN2_HUMAN	10	10	10	>sp|P04844|RPN2_HUMAN Dolichyl-diphosphooligosaccharide--protein glycosyltransferase subunit 2 OS=Homo sapiens OX=9606 GN=RPN2 PE=1 SV=3	1	10	10	10	8	7	6	6	3	3	4	4	5	8	7	6	6	3	3	4	4	5	8	7	6	6	3	3	4	4	5	26	26	26	69.283	631	631	0	137.93	By MS/MS	By MS/MS	By MS/MS	By MS/MS	By MS/MS
sp|P04899|GNAI2_HUMAN;sp|P19087|GNAT2_HUMAN;sp|P11488|GNAT1_HUMAN;sp|P09471|GNAO_HUMAN;sp|A8MTJ3|GNAT3_HUMAN	sp|P04899|GNAI2_HUMAN	12;3;2;2;2	6;0;0;0;0	6;0;0;0;0	>sp|P04899|GNAI2_HUMAN Guanine nucleotide-binding protein G(i) subunit alpha-2 OS=Homo sapiens OX=9606 GN=GNAI2 PE=1 SV=3	5	12	6	6	12	12	12	11	11	8	11	9	10	6	6	6	5	5	2	5	3	4	6	6	6	5	5	2	5	3	4	37.7	21.1	21.1	40.45	355	355;354;350;354;354	0	35.702	By MS/MS	By MS/MS	By MS/MS	By MS/MS	By MS/MS
sp|P04920|B3A2_HUMAN;sp|P48751|B3A3_HUMAN	sp|P04920|B3A2_HUMAN;sp|P48751|B3A3_HUMAN	2;1	2;1	2;1	>sp|P04920|B3A2_HUMAN Anion exchange protein 2 OS=Homo sapiens OX=9606 GN=SLC4A2 PE=1 SV=4;>sp|P48751|B3A3_HUMAN Anion exchange protein 3 OS=Homo sapiens OX=9606 GN=SLC4A3 PE=2 SV=2	2	2	2	2	2	1	1	1	0	1	1	1	1	2	1	1	1	0	1	1	1	1	2	1	1	1	0	1	1	1	1	1.8	1.8	1.8	137.01	1241	1241;1232	0.00080225	2.1558	By MS/MS	By MS/MS	By MS/MS	By MS/MS	By matching
sp|P05023|AT1A1_HUMAN;sp|P13637|AT1A3_HUMAN;sp|P50993|AT1A2_HUMAN;sp|Q13733|AT1A4_HUMAN;sp|P20648|ATP4A_HUMAN;sp|P54707|AT12A_HUMAN	sp|P05023|AT1A1_HUMAN	20;8;6;2;2;1	20;8;6;2;2;1	20;8;6;2;2;1	>sp|P05023|AT1A1_HUMAN Sodium/potassium-transporting ATPase subunit alpha-1 OS=Homo sapiens OX=9606 GN=ATP1A1 PE=1 SV=1	6	20	20	20	20	14	13	12	5	10	6	3	8	20	14	13	12	5	10	6	3	8	20	14	13	12	5	10	6	3	8	22.9	22.9	22.9	112.89	1023	1023;1013;1020;1029;1035;1039	0	60.788	By MS/MS	By MS/MS	By MS/MS	By MS/MS	By MS/MS
sp|P05026|AT1B1_HUMAN	sp|P05026|AT1B1_HUMAN	2	2	2	>sp|P05026|AT1B1_HUMAN Sodium/potassium-transporting ATPase subunit beta-1 OS=Homo sapiens OX=9606 GN=ATP1B1 PE=1 SV=1	1	2	2	2	2	2	2	0	1	1	0	0	1	2	2	2	0	1	1	0	0	1	2	2	2	0	1	1	0	0	1	7.3	7.3	7.3	35.061	303	303	0.0022719	1.3757	By MS/MS	By MS/MS	By matching	By matching	By MS/MS
sp|P05067|A4_HUMAN	sp|P05067|A4_HUMAN	4	4	4	>sp|P05067|A4_HUMAN Amyloid-beta precursor protein OS=Homo sapiens OX=9606 GN=APP PE=1 SV=3	1	4	4	4	4	2	2	1	1	1	0	0	0	4	2	2	1	1	1	0	0	0	4	2	2	1	1	1	0	0	0	6.4	6.4	6.4	86.942	770	770	0	16.082	By MS/MS	By MS/MS	By MS/MS	By MS/MS	By MS/MS
sp|P05089|ARGI1_HUMAN	sp|P05089|ARGI1_HUMAN	8	8	8	>sp|P05089|ARGI1_HUMAN Arginase-1 OS=Homo sapiens OX=9606 GN=ARG1 PE=1 SV=2	1	8	8	8	5	4	4	5	5	5	7	3	8	5	4	4	5	5	5	7	3	8	5	4	4	5	5	5	7	3	8	23.9	23.9	23.9	34.735	322	322	0	11.845	By MS/MS	By MS/MS	By MS/MS	By MS/MS	By MS/MS
sp|P05090|APOD_HUMAN	sp|P05090|APOD_HUMAN	5	5	5	>sp|P05090|APOD_HUMAN Apolipoprotein D OS=Homo sapiens OX=9606 GN=APOD PE=1 SV=1	1	5	5	5	5	3	3	3	2	3	4	3	4	5	3	3	3	2	3	4	3	4	5	3	3	3	2	3	4	3	4	24.3	24.3	24.3	21.275	189	189	0	15.768	By MS/MS	By MS/MS	By MS/MS	By MS/MS	By MS/MS
sp|P05109|S10A8_HUMAN	sp|P05109|S10A8_HUMAN	9	9	9	>sp|P05109|S10A8_HUMAN Protein S100-A8 OS=Homo sapiens OX=9606 GN=S100A8 PE=1 SV=1	1	9	9	9	8	8	9	5	7	7	6	9	7	8	8	9	5	7	7	6	9	7	8	8	9	5	7	7	6	9	7	54.8	54.8	54.8	10.834	93	93	0	49.479	By MS/MS	By MS/MS	By MS/MS	By MS/MS	By MS/MS
sp|P05114|HMGN1_HUMAN	sp|P05114|HMGN1_HUMAN	4	4	4	>sp|P05114|HMGN1_HUMAN Non-histone chromosomal protein HMG-14 OS=Homo sapiens OX=9606 GN=HMGN1 PE=1 SV=3	1	4	4	4	0	2	1	1	2	2	2	4	2	0	2	1	1	2	2	2	4	2	0	2	1	1	2	2	2	4	2	47	47	47	10.659	100	100	0	111.27	By matching	By MS/MS	By matching	By MS/MS	By MS/MS
sp|P05121|PAI1_HUMAN	sp|P05121|PAI1_HUMAN	3	3	3	>sp|P05121|PAI1_HUMAN Plasminogen activator inhibitor 1 OS=Homo sapiens OX=9606 GN=SERPINE1 PE=1 SV=1	1	3	3	3	2	2	2	2	2	2	2	2	3	2	2	2	2	2	2	2	2	3	2	2	2	2	2	2	2	2	3	10.7	10.7	10.7	45.059	402	402	0	10.312	By MS/MS	By MS/MS	By MS/MS	By MS/MS	By MS/MS
sp|P05141|ADT2_HUMAN;sp|Q9H0C2|ADT4_HUMAN	sp|P05141|ADT2_HUMAN	17;3	17;3	7;0	>sp|P05141|ADT2_HUMAN ADP/ATP translocase 2 OS=Homo sapiens OX=9606 GN=SLC25A5 PE=1 SV=7	2	17	17	7	16	17	16	15	16	15	15	13	14	16	17	16	15	16	15	15	13	14	6	7	6	5	6	5	5	5	6	45.6	45.6	19.8	32.852	298	298;315	0	52.827	By MS/MS	By MS/MS	By MS/MS	By MS/MS	By MS/MS
sp|P05164|PERM_HUMAN	sp|P05164|PERM_HUMAN	2	2	2	>sp|P05164|PERM_HUMAN Myeloperoxidase OS=Homo sapiens OX=9606 GN=MPO PE=1 SV=1	1	2	2	2	0	0	1	0	0	0	2	0	1	0	0	1	0	0	0	2	0	1	0	0	1	0	0	0	2	0	1	2.8	2.8	2.8	83.868	745	745	0.00077821	1.777	By matching	By matching	By MS/MS	By matching	By matching
sp|P05198|IF2A_HUMAN	sp|P05198|IF2A_HUMAN	17	17	17	>sp|P05198|IF2A_HUMAN Eukaryotic translation initiation factor 2 subunit 1 OS=Homo sapiens OX=9606 GN=EIF2S1 PE=1 SV=3	1	17	17	17	15	14	11	14	16	13	12	16	14	15	14	11	14	16	13	12	16	14	15	14	11	14	16	13	12	16	14	53.7	53.7	53.7	36.112	315	315	0	226.08	By MS/MS	By MS/MS	By MS/MS	By MS/MS	By MS/MS
sp|P05386|RLA1_HUMAN	sp|P05386|RLA1_HUMAN	3	2	2	>sp|P05386|RLA1_HUMAN 60S acidic ribosomal protein P1 OS=Homo sapiens OX=9606 GN=RPLP1 PE=1 SV=1	1	3	2	2	3	3	3	3	3	3	3	3	2	2	2	2	2	2	2	2	2	1	2	2	2	2	2	2	2	2	1	66.7	51.8	51.8	11.514	114	114	0	136.61	By MS/MS	By MS/MS	By MS/MS	By MS/MS	By MS/MS
sp|P05387|RLA2_HUMAN	sp|P05387|RLA2_HUMAN	10	10	9	>sp|P05387|RLA2_HUMAN 60S acidic ribosomal protein P2 OS=Homo sapiens OX=9606 GN=RPLP2 PE=1 SV=1	1	10	10	9	10	9	10	10	10	10	10	8	9	10	9	10	10	10	10	10	8	9	9	8	9	9	9	9	9	7	8	95.7	95.7	80.9	11.665	115	115	0	323.31	By MS/MS	By MS/MS	By MS/MS	By MS/MS	By MS/MS
sp|P05388|RLA0_HUMAN;sp|Q8NHW5|RLA0L_HUMAN	sp|P05388|RLA0_HUMAN;sp|Q8NHW5|RLA0L_HUMAN	18;13	18;13	18;13	>sp|P05388|RLA0_HUMAN 60S acidic ribosomal protein P0 OS=Homo sapiens OX=9606 GN=RPLP0 PE=1 SV=1;>sp|Q8NHW5|RLA0L_HUMAN 60S acidic ribosomal protein P0-like OS=Homo sapiens OX=9606 GN=RPLP0P6 PE=5 SV=1	2	18	18	18	14	16	16	14	17	11	13	14	15	14	16	16	14	17	11	13	14	15	14	16	16	14	17	11	13	14	15	57.4	57.4	57.4	34.273	317	317;317	0	164.18	By MS/MS	By MS/MS	By MS/MS	By MS/MS	By MS/MS
sp|P05455|LA_HUMAN	sp|P05455|LA_HUMAN	13	13	13	>sp|P05455|LA_HUMAN Lupus La protein OS=Homo sapiens OX=9606 GN=SSB PE=1 SV=2	1	13	13	13	7	8	7	10	10	4	7	9	5	7	8	7	10	10	4	7	9	5	7	8	7	10	10	4	7	9	5	32.1	32.1	32.1	46.836	408	408	0	44.625	By MS/MS	By MS/MS	By MS/MS	By MS/MS	By MS/MS
sp|P05556|ITB1_HUMAN	sp|P05556|ITB1_HUMAN	9	9	9	>sp|P05556|ITB1_HUMAN Integrin beta-1 OS=Homo sapiens OX=9606 GN=ITGB1 PE=1 SV=2	1	9	9	9	9	8	6	9	5	8	8	2	7	9	8	6	9	5	8	8	2	7	9	8	6	9	5	8	8	2	7	13.9	13.9	13.9	88.414	798	798	0	22.283	By MS/MS	By MS/MS	By MS/MS	By MS/MS	By MS/MS
sp|P05783|K1C18_HUMAN;CON__H-INV:HIT000015463	sp|P05783|K1C18_HUMAN	48;4	48;4	31;3	>sp|P05783|K1C18_HUMAN Keratin, type I cytoskeletal 18 OS=Homo sapiens OX=9606 GN=KRT18 PE=1 SV=2	2	48	48	31	37	33	35	34	41	32	28	47	36	37	33	35	34	41	32	28	47	36	22	19	20	19	25	17	17	31	22	83.7	83.7	65.1	48.057	430	430;295	0	323.31	By MS/MS	By MS/MS	By MS/MS	By MS/MS	By MS/MS
sp|P06312|KV401_HUMAN	sp|P06312|KV401_HUMAN	2	2	2	>sp|P06312|KV401_HUMAN Immunoglobulin kappa variable 4-1 OS=Homo sapiens OX=9606 GN=IGKV4-1 PE=1 SV=1	1	2	2	2	1	0	1	0	1	0	0	0	1	1	0	1	0	1	0	0	0	1	1	0	1	0	1	0	0	0	1	14.9	14.9	14.9	13.38	121	121	0.0036643	0.93392	By matching	By matching	By MS/MS	By matching	By MS/MS
sp|P06396|GELS_HUMAN	sp|P06396|GELS_HUMAN	6	2	2	>sp|P06396|GELS_HUMAN Gelsolin OS=Homo sapiens OX=9606 GN=GSN PE=1 SV=1	1	6	2	2	5	5	2	0	2	0	0	3	0	2	1	1	0	1	0	0	1	0	2	1	1	0	1	0	0	1	0	10.9	4.6	4.6	85.696	782	782	0	7.8145	By MS/MS	By matching	By matching	By matching	By matching
sp|P06454|PTMA_HUMAN	sp|P06454|PTMA_HUMAN	6	6	6	>sp|P06454|PTMA_HUMAN Prothymosin alpha OS=Homo sapiens OX=9606 GN=PTMA PE=1 SV=2	1	6	6	6	5	3	2	5	2	4	5	3	3	5	3	2	5	2	4	5	3	3	5	3	2	5	2	4	5	3	3	36	36	36	12.203	111	111	0	128.29	By MS/MS	By MS/MS	By MS/MS	By MS/MS	By MS/MS
sp|P06493|CDK1_HUMAN;sp|P24941|CDK2_HUMAN;sp|Q00526|CDK3_HUMAN;sp|Q00534|CDK6_HUMAN;sp|Q96Q40|CDK15_HUMAN;sp|O94921|CDK14_HUMAN;sp|Q07002|CDK18_HUMAN;sp|Q00536|CDK16_HUMAN;sp|Q00537|CDK17_HUMAN;sp|Q14004|CDK13_HUMAN	sp|P06493|CDK1_HUMAN	10;2;2;1;1;1;1;1;1;1	10;2;2;1;1;1;1;1;1;1	9;1;1;0;0;0;0;0;0;0	>sp|P06493|CDK1_HUMAN Cyclin-dependent kinase 1 OS=Homo sapiens OX=9606 GN=CDK1 PE=1 SV=3	10	10	10	9	10	7	7	7	8	7	8	4	5	10	7	7	7	8	7	8	4	5	9	6	6	6	7	6	7	3	4	36	36	33.3	34.095	297	297;298;305;326;435;469;474;496;523;1512	0	36.507	By MS/MS	By MS/MS	By MS/MS	By MS/MS	By MS/MS
sp|P06576|ATPB_HUMAN	sp|P06576|ATPB_HUMAN	21	21	21	>sp|P06576|ATPB_HUMAN ATP synthase subunit beta, mitochondrial OS=Homo sapiens OX=9606 GN=ATP5F1B PE=1 SV=3	1	21	21	21	19	17	19	18	19	16	15	18	16	19	17	19	18	19	16	15	18	16	19	17	19	18	19	16	15	18	16	47.6	47.6	47.6	56.559	529	529	0	323.01	By MS/MS	By MS/MS	By MS/MS	By MS/MS	By MS/MS
sp|P06702|S10A9_HUMAN	sp|P06702|S10A9_HUMAN	12	12	12	>sp|P06702|S10A9_HUMAN Protein S100-A9 OS=Homo sapiens OX=9606 GN=S100A9 PE=1 SV=1	1	12	12	12	9	8	9	5	7	8	8	12	9	9	8	9	5	7	8	8	12	9	9	8	9	5	7	8	8	12	9	91.2	91.2	91.2	13.242	114	114	0	190.06	By MS/MS	By MS/MS	By MS/MS	By MS/MS	By MS/MS
sp|P06703|S10A6_HUMAN	sp|P06703|S10A6_HUMAN	4	4	4	>sp|P06703|S10A6_HUMAN Protein S100-A6 OS=Homo sapiens OX=9606 GN=S100A6 PE=1 SV=1	1	4	4	4	4	4	4	4	3	4	4	3	4	4	4	4	4	3	4	4	3	4	4	4	4	4	3	4	4	3	4	26.7	26.7	26.7	10.18	90	90	0	8.2571	By MS/MS	By MS/MS	By MS/MS	By MS/MS	By MS/MS
sp|P06730|IF4E_HUMAN	sp|P06730|IF4E_HUMAN	2	2	2	>sp|P06730|IF4E_HUMAN Eukaryotic translation initiation factor 4E OS=Homo sapiens OX=9606 GN=EIF4E PE=1 SV=2	1	2	2	2	2	2	2	2	2	2	2	2	1	2	2	2	2	2	2	2	2	1	2	2	2	2	2	2	2	2	1	11.5	11.5	11.5	25.097	217	217	0	6.5351	By MS/MS	By MS/MS	By MS/MS	By MS/MS	By MS/MS
sp|P06733|ENOA_HUMAN;sp|P13929|ENOB_HUMAN;sp|P09104|ENOG_HUMAN	sp|P06733|ENOA_HUMAN	19;2;2	19;2;2	19;2;2	>sp|P06733|ENOA_HUMAN Alpha-enolase OS=Homo sapiens OX=9606 GN=ENO1 PE=1 SV=2	3	19	19	19	19	15	18	15	17	15	19	17	16	19	15	18	15	17	15	19	17	16	19	15	18	15	17	15	19	17	16	49.1	49.1	49.1	47.168	434	434;434;434	0	254.89	By MS/MS	By MS/MS	By MS/MS	By MS/MS	By MS/MS
sp|P06744|G6PI_HUMAN;CON__Q3ZBD7	sp|P06744|G6PI_HUMAN	16;4	15;4	15;4	>sp|P06744|G6PI_HUMAN Glucose-6-phosphate isomerase OS=Homo sapiens OX=9606 GN=GPI PE=1 SV=4	2	16	15	15	13	8	8	13	12	12	11	7	9	13	8	8	13	12	12	11	6	9	13	8	8	13	12	12	11	6	9	27.2	27.2	27.2	63.146	558	558;557	0	134.84	By MS/MS	By MS/MS	By MS/MS	By MS/MS	By MS/MS
sp|P06748|NPM_HUMAN	sp|P06748|NPM_HUMAN	14	14	14	>sp|P06748|NPM_HUMAN Nucleophosmin OS=Homo sapiens OX=9606 GN=NPM1 PE=1 SV=2	1	14	14	14	11	11	10	9	13	9	9	14	11	11	11	10	9	13	9	9	14	11	11	11	10	9	13	9	9	14	11	58.8	58.8	58.8	32.575	294	294	0	323.31	By MS/MS	By MS/MS	By MS/MS	By MS/MS	By MS/MS
sp|P06753|TPM3_HUMAN	sp|P06753|TPM3_HUMAN	28	12	9	>sp|P06753|TPM3_HUMAN Tropomyosin alpha-3 chain OS=Homo sapiens OX=9606 GN=TPM3 PE=1 SV=2	1	28	12	9	18	15	17	22	27	11	15	17	12	8	8	7	8	12	5	7	8	6	5	5	4	5	9	4	5	5	4	57.9	32.3	24.6	32.95	285	285	0	121	By MS/MS	By MS/MS	By MS/MS	By MS/MS	By MS/MS
sp|P06756|ITAV_HUMAN	sp|P06756|ITAV_HUMAN	4	4	4	>sp|P06756|ITAV_HUMAN Integrin alpha-V OS=Homo sapiens OX=9606 GN=ITGAV PE=1 SV=2	1	4	4	4	4	3	1	1	3	2	3	2	3	4	3	1	1	3	2	3	2	3	4	3	1	1	3	2	3	2	3	3.2	3.2	3.2	116.04	1048	1048	0	4.6539	By MS/MS	By MS/MS	By MS/MS	By matching	By MS/MS
sp|P07099|HYEP_HUMAN	sp|P07099|HYEP_HUMAN	4	4	4	>sp|P07099|HYEP_HUMAN Epoxide hydrolase 1 OS=Homo sapiens OX=9606 GN=EPHX1 PE=1 SV=1	1	4	4	4	4	1	1	1	1	2	0	0	0	4	1	1	1	1	2	0	0	0	4	1	1	1	1	2	0	0	0	13.4	13.4	13.4	52.948	455	455	0	7.9753	By MS/MS	By matching	By matching	By MS/MS	By matching
sp|P07195|LDHB_HUMAN	sp|P07195|LDHB_HUMAN	13	11	11	>sp|P07195|LDHB_HUMAN L-lactate dehydrogenase B chain OS=Homo sapiens OX=9606 GN=LDHB PE=1 SV=2	1	13	11	11	13	10	10	12	13	9	10	7	7	11	8	8	10	11	7	8	6	5	11	8	8	10	11	7	8	6	5	38	32.6	32.6	36.638	334	334	0	50.463	By MS/MS	By MS/MS	By MS/MS	By MS/MS	By MS/MS
sp|P07199|CENPB_HUMAN	sp|P07199|CENPB_HUMAN	3	3	3	>sp|P07199|CENPB_HUMAN Major centromere autoantigen B OS=Homo sapiens OX=9606 GN=CENPB PE=1 SV=2	1	3	3	3	2	1	0	2	1	2	1	2	2	2	1	0	2	1	2	1	2	2	2	1	0	2	1	2	1	2	2	6.8	6.8	6.8	65.171	599	599	0	5.443	By MS/MS	By MS/MS	By matching	By MS/MS	By MS/MS
sp|P07237|PDIA1_HUMAN	sp|P07237|PDIA1_HUMAN	20	20	20	>sp|P07237|PDIA1_HUMAN Protein disulfide-isomerase OS=Homo sapiens OX=9606 GN=P4HB PE=1 SV=3	1	20	20	20	19	15	13	16	18	10	11	13	12	19	15	13	16	18	10	11	13	12	19	15	13	16	18	10	11	13	12	37	37	37	57.116	508	508	0	107.65	By MS/MS	By MS/MS	By MS/MS	By MS/MS	By MS/MS
sp|P07305|H10_HUMAN	sp|P07305|H10_HUMAN	7	7	7	>sp|P07305|H10_HUMAN Histone H1.0 OS=Homo sapiens OX=9606 GN=H1F0 PE=1 SV=3	1	7	7	7	7	7	7	6	5	6	7	5	6	7	7	7	6	5	6	7	5	6	7	7	7	6	5	6	7	5	6	28.4	28.4	28.4	20.863	194	194	0	27.613	By MS/MS	By MS/MS	By MS/MS	By MS/MS	By MS/MS
sp|P07339|CATD_HUMAN	sp|P07339|CATD_HUMAN	7	7	7	>sp|P07339|CATD_HUMAN Cathepsin D OS=Homo sapiens OX=9606 GN=CTSD PE=1 SV=1	1	7	7	7	4	4	3	3	2	5	5	3	5	4	4	3	3	2	5	5	3	5	4	4	3	3	2	5	5	3	5	18.2	18.2	18.2	44.552	412	412	0	10.037	By MS/MS	By MS/MS	By MS/MS	By MS/MS	By MS/MS
sp|P07355|ANXA2_HUMAN;sp|A6NMY6|AXA2L_HUMAN	sp|P07355|ANXA2_HUMAN;sp|A6NMY6|AXA2L_HUMAN	32;23	32;23	32;23	>sp|P07355|ANXA2_HUMAN Annexin A2 OS=Homo sapiens OX=9606 GN=ANXA2 PE=1 SV=2;>sp|A6NMY6|AXA2L_HUMAN Putative annexin A2-like protein OS=Homo sapiens OX=9606 GN=ANXA2P2 PE=5 SV=2	2	32	32	32	25	26	26	24	29	22	27	28	26	25	26	26	24	29	22	27	28	26	25	26	26	24	29	22	27	28	26	76.7	76.7	76.7	38.604	339	339;339	0	323.31	By MS/MS	By MS/MS	By MS/MS	By MS/MS	By MS/MS
sp|P07384|CAN1_HUMAN	sp|P07384|CAN1_HUMAN	5	5	5	>sp|P07384|CAN1_HUMAN Calpain-1 catalytic subunit OS=Homo sapiens OX=9606 GN=CAPN1 PE=1 SV=1	1	5	5	5	3	2	2	2	1	1	3	0	2	3	2	2	2	1	1	3	0	2	3	2	2	2	1	1	3	0	2	8.1	8.1	8.1	81.889	714	714	0	3.8852	By MS/MS	By matching	By MS/MS	By MS/MS	By matching
sp|P07437|TBB5_HUMAN;sp|A6NNZ2|TBB8L_HUMAN	sp|P07437|TBB5_HUMAN	20;8	20;8	3;0	>sp|P07437|TBB5_HUMAN Tubulin beta chain OS=Homo sapiens OX=9606 GN=TUBB PE=1 SV=2	2	20	20	3	19	19	19	17	17	15	16	18	16	19	19	19	17	17	15	16	18	16	3	3	3	3	3	2	2	3	2	50	50	9.9	49.67	444	444;444	0	323.31	By MS/MS	By MS/MS	By MS/MS	By MS/MS	By MS/MS
sp|P07737|PROF1_HUMAN;CON__P02584	sp|P07737|PROF1_HUMAN	8;2	8;2	8;2	>sp|P07737|PROF1_HUMAN Profilin-1 OS=Homo sapiens OX=9606 GN=PFN1 PE=1 SV=2	2	8	8	8	8	8	8	7	8	8	8	7	7	8	8	8	7	8	8	8	7	7	8	8	8	7	8	8	8	7	7	63.6	63.6	63.6	15.054	140	140;140	0	101.6	By MS/MS	By MS/MS	By MS/MS	By MS/MS	By MS/MS
sp|P07814|SYEP_HUMAN	sp|P07814|SYEP_HUMAN	41	41	40	>sp|P07814|SYEP_HUMAN Bifunctional glutamate/proline--tRNA ligase OS=Homo sapiens OX=9606 GN=EPRS PE=1 SV=5	1	41	41	40	33	39	31	33	35	26	32	19	34	33	39	31	33	35	26	32	19	34	32	38	30	32	34	25	31	18	33	32.6	32.6	32.1	170.59	1512	1512	0	236.43	By MS/MS	By MS/MS	By MS/MS	By MS/MS	By MS/MS
sp|P07900|HS90A_HUMAN;sp|Q58FG0|HS905_HUMAN;sp|Q14568|HS902_HUMAN;sp|Q58FG1|HS904_HUMAN	sp|P07900|HS90A_HUMAN	35;5;4;1	35;5;4;1	24;3;2;1	>sp|P07900|HS90A_HUMAN Heat shock protein HSP 90-alpha OS=Homo sapiens OX=9606 GN=HSP90AA1 PE=1 SV=5	4	35	35	24	35	31	29	31	30	26	28	27	24	35	31	29	31	30	26	28	27	24	24	20	18	20	19	15	17	17	15	41.9	41.9	29.1	84.659	732	732;334;343;418	0	323.31	By MS/MS	By MS/MS	By MS/MS	By MS/MS	By MS/MS
sp|P07910|HNRPC_HUMAN;sp|P0DMR1|HNRC4_HUMAN;sp|O60812|HNRC1_HUMAN;sp|B7ZW38|HNRC3_HUMAN;sp|B2RXH8|HNRC2_HUMAN;sp|Q86SE5|RALYL_HUMAN	sp|P07910|HNRPC_HUMAN	23;10;10;10;10;1	23;10;10;10;10;1	23;10;10;10;10;1	>sp|P07910|HNRPC_HUMAN Heterogeneous nuclear ribonucleoproteins C1/C2 OS=Homo sapiens OX=9606 GN=HNRNPC PE=1 SV=4	6	23	23	23	18	17	16	19	18	16	19	22	17	18	17	16	19	18	16	19	22	17	18	17	16	19	18	16	19	22	17	52.3	52.3	52.3	33.67	306	306;293;293;293;293;291	0	323.31	By MS/MS	By MS/MS	By MS/MS	By MS/MS	By MS/MS
sp|P07919|QCR6_HUMAN;sp|A0A096LP55|QCR6L_HUMAN	sp|P07919|QCR6_HUMAN;sp|A0A096LP55|QCR6L_HUMAN	4;3	4;3	3;2	>sp|P07919|QCR6_HUMAN Cytochrome b-c1 complex subunit 6, mitochondrial OS=Homo sapiens OX=9606 GN=UQCRH PE=1 SV=2;>sp|A0A096LP55|QCR6L_HUMAN Cytochrome b-c1 complex subunit 6-like, mitochondrial OS=Homo sapiens OX=9606 GN=UQCRHL PE=3 SV=1	2	4	4	3	1	1	1	1	4	2	2	1	2	1	1	1	1	4	2	2	1	2	0	0	0	0	3	1	1	0	1	30.8	30.8	24.2	10.739	91	91;91	0	2.9954	By matching	By matching	By matching	By matching	By MS/MS
sp|P07942|LAMB1_HUMAN	sp|P07942|LAMB1_HUMAN	19	19	19	>sp|P07942|LAMB1_HUMAN Laminin subunit beta-1 OS=Homo sapiens OX=9606 GN=LAMB1 PE=1 SV=2	1	19	19	19	16	17	12	14	15	9	13	11	11	16	17	12	14	15	9	13	11	11	16	17	12	14	15	9	13	11	11	11.5	11.5	11.5	198.04	1786	1786	0	74.057	By MS/MS	By MS/MS	By MS/MS	By MS/MS	By MS/MS
sp|P07947|YES_HUMAN;sp|P06241|FYN_HUMAN;sp|P06239|LCK_HUMAN;sp|P09769|FGR_HUMAN	sp|P07947|YES_HUMAN	13;5;1;1	7;2;0;1	7;2;0;1	>sp|P07947|YES_HUMAN Tyrosine-protein kinase Yes OS=Homo sapiens OX=9606 GN=YES1 PE=1 SV=3	4	13	7	7	10	9	10	9	10	1	8	6	5	5	5	6	5	6	1	4	3	3	5	5	6	5	6	1	4	3	3	22.5	12.7	12.7	60.801	543	543;537;509;529	0	8.8884	By MS/MS	By MS/MS	By MS/MS	By MS/MS	By MS/MS
sp|P07948|LYN_HUMAN;sp|P08631|HCK_HUMAN	sp|P07948|LYN_HUMAN	17;2	17;2	16;1	>sp|P07948|LYN_HUMAN Tyrosine-protein kinase Lyn OS=Homo sapiens OX=9606 GN=LYN PE=1 SV=3	2	17	17	16	15	16	13	11	14	1	10	9	8	15	16	13	11	14	1	10	9	8	14	15	12	10	13	1	9	8	7	37.5	37.5	35.9	58.573	512	512;526	0	58.676	By MS/MS	By MS/MS	By MS/MS	By MS/MS	By MS/MS
sp|P07951|TPM2_HUMAN	sp|P07951|TPM2_HUMAN	24	2	2	>sp|P07951|TPM2_HUMAN Tropomyosin beta chain OS=Homo sapiens OX=9606 GN=TPM2 PE=1 SV=1	1	24	2	2	17	18	16	22	23	12	17	17	15	1	2	0	2	2	1	2	1	2	1	2	0	2	2	1	2	1	2	50	5.3	5.3	32.85	284	284	0.0029597	1.0872	By MS/MS	By MS/MS	By matching	By MS/MS	By MS/MS
sp|P08069|IGF1R_HUMAN	sp|P08069|IGF1R_HUMAN	5	5	5	>sp|P08069|IGF1R_HUMAN Insulin-like growth factor 1 receptor OS=Homo sapiens OX=9606 GN=IGF1R PE=1 SV=1	1	5	5	5	5	2	2	2	1	1	0	1	0	5	2	2	2	1	1	0	1	0	5	2	2	2	1	1	0	1	0	5	5	5	154.79	1367	1367	0	4.799	By MS/MS	By matching	By MS/MS	By matching	By matching
sp|P61586|RHOA_HUMAN;sp|P08134|RHOC_HUMAN	sp|P61586|RHOA_HUMAN;sp|P08134|RHOC_HUMAN	2;2	2;2	2;2	>sp|P61586|RHOA_HUMAN Transforming protein RhoA OS=Homo sapiens OX=9606 GN=RHOA PE=1 SV=1;>sp|P08134|RHOC_HUMAN Rho-related GTP-binding protein RhoC OS=Homo sapiens OX=9606 GN=RHOC PE=1 SV=1	2	2	2	2	2	1	0	1	1	0	0	0	0	2	1	0	1	1	0	0	0	0	2	1	0	1	1	0	0	0	0	10.4	10.4	10.4	21.768	193	193;193	0.0025926	1.096	By MS/MS	By MS/MS	By matching	By MS/MS	By matching
sp|P08174|DAF_HUMAN	sp|P08174|DAF_HUMAN	3	3	3	>sp|P08174|DAF_HUMAN Complement decay-accelerating factor OS=Homo sapiens OX=9606 GN=CD55 PE=1 SV=4	1	3	3	3	3	2	2	2	2	1	1	0	1	3	2	2	2	2	1	1	0	1	3	2	2	2	2	1	1	0	1	5.8	5.8	5.8	41.4	381	381	0	3.4431	By MS/MS	By MS/MS	By MS/MS	By MS/MS	By MS/MS
sp|P08195|4F2_HUMAN	sp|P08195|4F2_HUMAN	26	26	26	>sp|P08195|4F2_HUMAN 4F2 cell-surface antigen heavy chain OS=Homo sapiens OX=9606 GN=SLC3A2 PE=1 SV=3	1	26	26	26	24	21	20	17	16	16	17	14	15	24	21	20	17	16	16	17	14	15	24	21	20	17	16	16	17	14	15	41.6	41.6	41.6	67.993	630	630	0	323.31	By MS/MS	By MS/MS	By MS/MS	By MS/MS	By MS/MS
sp|P08238|HS90B_HUMAN;sp|Q58FF7|H90B3_HUMAN	sp|P08238|HS90B_HUMAN	34;14	23;8	18;7	>sp|P08238|HS90B_HUMAN Heat shock protein HSP 90-beta OS=Homo sapiens OX=9606 GN=HSP90AB1 PE=1 SV=4	2	34	23	18	33	32	32	30	31	29	29	26	28	22	21	21	19	20	18	18	16	19	17	16	16	14	16	14	14	13	16	39.9	26.1	19.9	83.263	724	724;597	0	297.79	By MS/MS	By MS/MS	By MS/MS	By MS/MS	By MS/MS
sp|P08559|ODPA_HUMAN;sp|P29803|ODPAT_HUMAN	sp|P08559|ODPA_HUMAN	6;2	6;2	6;2	>sp|P08559|ODPA_HUMAN Pyruvate dehydrogenase E1 component subunit alpha, somatic form, mitochondrial OS=Homo sapiens OX=9606 GN=PDHA1 PE=1 SV=3	2	6	6	6	5	5	3	3	6	3	3	1	4	5	5	3	3	6	3	3	1	4	5	5	3	3	6	3	3	1	4	16.7	16.7	16.7	43.295	390	390;388	0	25.597	By MS/MS	By MS/MS	By MS/MS	By MS/MS	By MS/MS
sp|P08579|RU2B_HUMAN	sp|P08579|RU2B_HUMAN	11	11	8	>sp|P08579|RU2B_HUMAN U2 small nuclear ribonucleoprotein B OS=Homo sapiens OX=9606 GN=SNRPB2 PE=1 SV=1	1	11	11	8	8	8	9	8	10	8	7	10	9	8	8	9	8	10	8	7	10	9	6	6	6	6	7	6	5	7	6	44	44	36.4	25.486	225	225	0	231.5	By MS/MS	By MS/MS	By MS/MS	By MS/MS	By MS/MS
sp|P08581|MET_HUMAN	sp|P08581|MET_HUMAN	4	3	3	>sp|P08581|MET_HUMAN Hepatocyte growth factor receptor OS=Homo sapiens OX=9606 GN=MET PE=1 SV=4	1	4	3	3	2	2	2	1	1	1	1	1	1	1	1	1	0	0	0	0	0	0	1	1	1	0	0	0	0	0	0	2.8	2.2	2.2	155.54	1390	1390	0	2.9042	By MS/MS	By MS/MS	By MS/MS	By matching	By matching
sp|P08582|TRFM_HUMAN	sp|P08582|TRFM_HUMAN	11	11	11	>sp|P08582|TRFM_HUMAN Melanotransferrin OS=Homo sapiens OX=9606 GN=MELTF PE=1 SV=2	1	11	11	11	10	6	10	8	10	1	8	6	9	10	6	10	8	10	1	8	6	9	10	6	10	8	10	1	8	6	9	15.7	15.7	15.7	80.214	738	738	0	88.222	By MS/MS	By MS/MS	By MS/MS	By MS/MS	By MS/MS
sp|P08621|RU17_HUMAN	sp|P08621|RU17_HUMAN	20	20	20	>sp|P08621|RU17_HUMAN U1 small nuclear ribonucleoprotein 70 kDa OS=Homo sapiens OX=9606 GN=SNRNP70 PE=1 SV=2	1	20	20	20	17	12	15	16	19	17	15	19	17	17	12	15	16	19	17	15	19	17	17	12	15	16	19	17	15	19	17	47.8	47.8	47.8	51.556	437	437	0	188.65	By MS/MS	By MS/MS	By MS/MS	By MS/MS	By MS/MS
sp|P08651|NFIC_HUMAN;sp|O00712|NFIB_HUMAN;sp|Q14938|NFIX_HUMAN;sp|Q12857|NFIA_HUMAN	sp|P08651|NFIC_HUMAN;sp|O00712|NFIB_HUMAN;sp|Q14938|NFIX_HUMAN;sp|Q12857|NFIA_HUMAN	2;1;1;1	2;1;1;1	2;1;1;1	>sp|P08651|NFIC_HUMAN Nuclear factor 1 C-type OS=Homo sapiens OX=9606 GN=NFIC PE=1 SV=2;>sp|O00712|NFIB_HUMAN Nuclear factor 1 B-type OS=Homo sapiens OX=9606 GN=NFIB PE=1 SV=2;>sp|Q14938|NFIX_HUMAN Nuclear factor 1 X-type OS=Homo sapiens OX=9606 GN=NFIX PE	4	2	2	2	0	0	0	1	0	1	0	2	1	0	0	0	1	0	1	0	2	1	0	0	0	1	0	1	0	2	1	8.5	8.5	8.5	55.674	508	508;420;502;509	0	36.506	By matching	By matching	By matching	By matching	By matching
sp|P08670|VIME_HUMAN	sp|P08670|VIME_HUMAN	58	58	45	>sp|P08670|VIME_HUMAN Vimentin OS=Homo sapiens OX=9606 GN=VIM PE=1 SV=4	1	58	58	45	50	51	50	43	52	49	40	57	49	50	51	50	43	52	49	40	57	49	39	39	38	34	41	37	32	45	38	83.7	83.7	70.2	53.651	466	466	0	323.31	By MS/MS	By MS/MS	By MS/MS	By MS/MS	By MS/MS
sp|P08708|RS17_HUMAN	sp|P08708|RS17_HUMAN	7	7	7	>sp|P08708|RS17_HUMAN 40S ribosomal protein S17 OS=Homo sapiens OX=9606 GN=RPS17 PE=1 SV=2	1	7	7	7	5	5	6	5	7	6	6	5	5	5	5	6	5	7	6	6	5	5	5	5	6	5	7	6	6	5	5	40	40	40	15.55	135	135	0	173.15	By MS/MS	By MS/MS	By MS/MS	By MS/MS	By MS/MS
sp|P08754|GNAI3_HUMAN	sp|P08754|GNAI3_HUMAN	13	12	7	>sp|P08754|GNAI3_HUMAN Guanine nucleotide-binding protein G(i) subunit alpha OS=Homo sapiens OX=9606 GN=GNAI3 PE=1 SV=3	1	13	12	7	12	11	11	11	12	8	10	11	9	11	10	10	10	11	7	9	10	8	6	5	5	5	6	2	4	5	3	42.1	39	25.4	40.532	354	354	0	123.22	By MS/MS	By MS/MS	By MS/MS	By MS/MS	By MS/MS
sp|P08758|ANXA5_HUMAN	sp|P08758|ANXA5_HUMAN	2	2	2	>sp|P08758|ANXA5_HUMAN Annexin A5 OS=Homo sapiens OX=9606 GN=ANXA5 PE=1 SV=2	1	2	2	2	2	2	2	2	2	2	2	2	2	2	2	2	2	2	2	2	2	2	2	2	2	2	2	2	2	2	2	5.6	5.6	5.6	35.936	320	320	0	4.4794	By MS/MS	By matching	By matching	By MS/MS	By MS/MS
sp|P08865|RSSA_HUMAN	sp|P08865|RSSA_HUMAN	9	9	9	>sp|P08865|RSSA_HUMAN 40S ribosomal protein SA OS=Homo sapiens OX=9606 GN=RPSA PE=1 SV=4	1	9	9	9	8	7	7	7	9	3	6	6	5	8	7	7	7	9	3	6	6	5	8	7	7	7	9	3	6	6	5	29.8	29.8	29.8	32.854	295	295	0	84.779	By MS/MS	By MS/MS	By MS/MS	By MS/MS	By MS/MS
sp|P09012|SNRPA_HUMAN	sp|P09012|SNRPA_HUMAN	10	7	7	>sp|P09012|SNRPA_HUMAN U1 small nuclear ribonucleoprotein A OS=Homo sapiens OX=9606 GN=SNRPA PE=1 SV=3	1	10	7	7	7	7	10	8	9	7	6	9	9	5	5	7	6	6	5	4	6	6	5	5	7	6	6	5	4	6	6	36.2	30.1	30.1	31.279	282	282	0	161.96	By MS/MS	By MS/MS	By MS/MS	By MS/MS	By MS/MS
sp|P09038|FGF2_HUMAN	sp|P09038|FGF2_HUMAN	3	3	3	>sp|P09038|FGF2_HUMAN Fibroblast growth factor 2 OS=Homo sapiens OX=9606 GN=FGF2 PE=1 SV=3	1	3	3	3	2	3	2	3	3	2	3	2	2	2	3	2	3	3	2	3	2	2	2	3	2	3	3	2	3	2	2	8.7	8.7	8.7	30.77	288	288	0	5.7355	By MS/MS	By MS/MS	By MS/MS	By MS/MS	By MS/MS
sp|P09211|GSTP1_HUMAN	sp|P09211|GSTP1_HUMAN	8	8	8	>sp|P09211|GSTP1_HUMAN Glutathione S-transferase P OS=Homo sapiens OX=9606 GN=GSTP1 PE=1 SV=2	1	8	8	8	7	8	6	6	6	4	4	5	6	7	8	6	6	6	4	4	5	6	7	8	6	6	6	4	4	5	6	35.2	35.2	35.2	23.356	210	210	0	110.79	By MS/MS	By MS/MS	By MS/MS	By MS/MS	By MS/MS
sp|P09234|RU1C_HUMAN	sp|P09234|RU1C_HUMAN	2	2	2	>sp|P09234|RU1C_HUMAN U1 small nuclear ribonucleoprotein C OS=Homo sapiens OX=9606 GN=SNRPC PE=1 SV=1	1	2	2	2	2	2	2	2	2	2	2	2	2	2	2	2	2	2	2	2	2	2	2	2	2	2	2	2	2	2	2	13.2	13.2	13.2	17.394	159	159	0	38.923	By MS/MS	By MS/MS	By MS/MS	By MS/MS	By MS/MS
sp|P09382|LEG1_HUMAN	sp|P09382|LEG1_HUMAN	9	9	9	>sp|P09382|LEG1_HUMAN Galectin-1 OS=Homo sapiens OX=9606 GN=LGALS1 PE=1 SV=2	1	9	9	9	7	6	6	5	9	5	6	6	6	7	6	6	5	9	5	6	6	6	7	6	6	5	9	5	6	6	6	71.9	71.9	71.9	14.716	135	135	0	56.839	By MS/MS	By MS/MS	By MS/MS	By MS/MS	By MS/MS
sp|P09429|HMGB1_HUMAN;sp|B2RPK0|HGB1A_HUMAN	sp|P09429|HMGB1_HUMAN	6;2	6;2	5;1	>sp|P09429|HMGB1_HUMAN High mobility group protein B1 OS=Homo sapiens OX=9606 GN=HMGB1 PE=1 SV=3	2	6	6	5	5	4	4	4	5	4	4	2	4	5	4	4	4	5	4	4	2	4	4	3	3	3	4	3	3	2	3	26.5	26.5	22.8	24.893	215	215;211	0	43.084	By MS/MS	By MS/MS	By MS/MS	By MS/MS	By MS/MS
sp|P09493|TPM1_HUMAN	sp|P09493|TPM1_HUMAN	32	32	11	>sp|P09493|TPM1_HUMAN Tropomyosin alpha-1 chain OS=Homo sapiens OX=9606 GN=TPM1 PE=1 SV=2	1	32	32	11	22	20	22	27	31	12	20	22	13	22	20	22	27	31	12	20	22	13	7	8	7	8	11	3	7	8	4	67.6	67.6	32.4	32.708	284	284	0	323.31	By MS/MS	By MS/MS	By MS/MS	By MS/MS	By MS/MS
sp|P09496|CLCA_HUMAN	sp|P09496|CLCA_HUMAN	8	8	8	>sp|P09496|CLCA_HUMAN Clathrin light chain A OS=Homo sapiens OX=9606 GN=CLTA PE=1 SV=1	1	8	8	8	7	8	8	8	8	7	8	8	7	7	8	8	8	8	7	8	8	7	7	8	8	8	8	7	8	8	7	20.2	20.2	20.2	27.076	248	248	0	26.694	By MS/MS	By MS/MS	By MS/MS	By MS/MS	By MS/MS
sp|P09497|CLCB_HUMAN	sp|P09497|CLCB_HUMAN	9	9	9	>sp|P09497|CLCB_HUMAN Clathrin light chain B OS=Homo sapiens OX=9606 GN=CLTB PE=1 SV=1	1	9	9	9	8	8	8	9	9	6	9	8	8	8	8	8	9	9	6	9	8	8	8	8	8	9	9	6	9	8	8	28.4	28.4	28.4	25.19	229	229	0	61.743	By MS/MS	By MS/MS	By MS/MS	By MS/MS	By MS/MS
sp|P09525|ANXA4_HUMAN	sp|P09525|ANXA4_HUMAN	7	7	7	>sp|P09525|ANXA4_HUMAN Annexin A4 OS=Homo sapiens OX=9606 GN=ANXA4 PE=1 SV=4	1	7	7	7	6	0	1	5	3	3	4	1	3	6	0	1	5	3	3	4	1	3	6	0	1	5	3	3	4	1	3	26.3	26.3	26.3	35.882	319	319	0	24.106	By MS/MS	By matching	By matching	By MS/MS	By MS/MS
sp|P09543|CN37_HUMAN	sp|P09543|CN37_HUMAN	12	12	12	>sp|P09543|CN37_HUMAN 2,3-cyclic-nucleotide 3-phosphodiesterase OS=Homo sapiens OX=9606 GN=CNP PE=1 SV=2	1	12	12	12	11	11	9	7	9	8	7	1	10	11	11	9	7	9	8	7	1	10	11	11	9	7	9	8	7	1	10	26.6	26.6	26.6	47.578	421	421	0	25.357	By MS/MS	By MS/MS	By MS/MS	By MS/MS	By MS/MS
sp|P09601|HMOX1_HUMAN	sp|P09601|HMOX1_HUMAN	5	5	5	>sp|P09601|HMOX1_HUMAN Heme oxygenase 1 OS=Homo sapiens OX=9606 GN=HMOX1 PE=1 SV=1	1	5	5	5	5	3	3	1	2	1	1	0	0	5	3	3	1	2	1	1	0	0	5	3	3	1	2	1	1	0	0	24.7	24.7	24.7	32.818	288	288	0	4.3751	By MS/MS	By MS/MS	By matching	By matching	By MS/MS
sp|P09622|DLDH_HUMAN	sp|P09622|DLDH_HUMAN	9	9	9	>sp|P09622|DLDH_HUMAN Dihydrolipoyl dehydrogenase, mitochondrial OS=Homo sapiens OX=9606 GN=DLD PE=1 SV=2	1	9	9	9	7	5	6	6	7	2	5	4	4	7	5	6	6	7	2	5	4	4	7	5	6	6	7	2	5	4	4	21.8	21.8	21.8	54.177	509	509	0	34.26	By MS/MS	By MS/MS	By MS/MS	By MS/MS	By MS/MS
sp|P09651|ROA1_HUMAN;sp|Q32P51|RA1L2_HUMAN	sp|P09651|ROA1_HUMAN;sp|Q32P51|RA1L2_HUMAN	28;16	28;16	26;14	>sp|P09651|ROA1_HUMAN Heterogeneous nuclear ribonucleoprotein A1 OS=Homo sapiens OX=9606 GN=HNRNPA1 PE=1 SV=5;>sp|Q32P51|RA1L2_HUMAN Heterogeneous nuclear ribonucleoprotein A1-like 2 OS=Homo sapiens OX=9606 GN=HNRNPA1L2 PE=2 SV=2	2	28	28	26	17	19	19	22	25	18	19	25	22	17	19	19	22	25	18	19	25	22	17	17	18	20	23	18	18	23	20	64.2	64.2	64.2	38.746	372	372;320	0	323.31	By MS/MS	By MS/MS	By MS/MS	By MS/MS	By MS/MS
sp|P09661|RU2A_HUMAN	sp|P09661|RU2A_HUMAN	15	15	15	>sp|P09661|RU2A_HUMAN U2 small nuclear ribonucleoprotein A OS=Homo sapiens OX=9606 GN=SNRPA1 PE=1 SV=2	1	15	15	15	9	10	11	11	12	11	11	14	11	9	10	11	11	12	11	11	14	11	9	10	11	11	12	11	11	14	11	57.3	57.3	57.3	28.415	255	255	0	286.23	By MS/MS	By MS/MS	By MS/MS	By MS/MS	By MS/MS
sp|P09669|COX6C_HUMAN	sp|P09669|COX6C_HUMAN	2	2	2	>sp|P09669|COX6C_HUMAN Cytochrome c oxidase subunit 6C OS=Homo sapiens OX=9606 GN=COX6C PE=1 SV=2	1	2	2	2	2	2	2	2	2	2	1	1	2	2	2	2	2	2	2	1	1	2	2	2	2	2	2	2	1	1	2	18.7	18.7	18.7	8.7813	75	75	0.0067906	0.53471	By MS/MS	By MS/MS	By matching	By MS/MS	By matching
sp|P09874|PARP1_HUMAN	sp|P09874|PARP1_HUMAN	22	22	22	>sp|P09874|PARP1_HUMAN Poly [ADP-ribose] polymerase 1 OS=Homo sapiens OX=9606 GN=PARP1 PE=1 SV=4	1	22	22	22	13	14	15	15	16	11	15	15	14	13	14	15	15	16	11	15	15	14	13	14	15	15	16	11	15	15	14	23.9	23.9	23.9	113.08	1014	1014	0	81.88	By MS/MS	By MS/MS	By MS/MS	By MS/MS	By MS/MS
sp|P09936|UCHL1_HUMAN	sp|P09936|UCHL1_HUMAN	5	5	5	>sp|P09936|UCHL1_HUMAN Ubiquitin carboxyl-terminal hydrolase isozyme L1 OS=Homo sapiens OX=9606 GN=UCHL1 PE=1 SV=2	1	5	5	5	5	4	3	4	4	3	4	2	5	5	4	3	4	4	3	4	2	5	5	4	3	4	4	3	4	2	5	26	26	26	24.824	223	223	0	36.745	By MS/MS	By MS/MS	By MS/MS	By MS/MS	By MS/MS
sp|P0C0L5|CO4B_HUMAN;sp|P0C0L4|CO4A_HUMAN	sp|P0C0L5|CO4B_HUMAN;sp|P0C0L4|CO4A_HUMAN	2;2	2;2	2;2	>sp|P0C0L5|CO4B_HUMAN Complement C4-B OS=Homo sapiens OX=9606 GN=C4B PE=1 SV=2;>sp|P0C0L4|CO4A_HUMAN Complement C4-A OS=Homo sapiens OX=9606 GN=C4A PE=1 SV=2	2	2	2	2	0	1	1	0	0	1	1	0	2	0	1	1	0	0	1	1	0	2	0	1	1	0	0	1	1	0	2	1.8	1.8	1.8	192.75	1744	1744;1744	0	4.516	By matching	By matching	By MS/MS	By matching	By matching
sp|Q71UI9|H2AV_HUMAN;sp|P0C0S5|H2AZ_HUMAN	sp|Q71UI9|H2AV_HUMAN;sp|P0C0S5|H2AZ_HUMAN	4;4	2;2	2;2	>sp|Q71UI9|H2AV_HUMAN Histone H2A.V OS=Homo sapiens OX=9606 GN=H2AFV PE=1 SV=3;>sp|P0C0S5|H2AZ_HUMAN Histone H2A.Z OS=Homo sapiens OX=9606 GN=H2AFZ PE=1 SV=2	2	4	2	2	4	4	4	4	4	4	4	4	4	2	2	2	2	2	2	2	2	2	2	2	2	2	2	2	2	2	2	31.2	18.8	18.8	13.509	128	128;128	0	49.204	By MS/MS	By MS/MS	By MS/MS	By MS/MS	By MS/MS
sp|Q99878|H2A1J_HUMAN;sp|Q96KK5|H2A1H_HUMAN;sp|Q9BTM1|H2AJ_HUMAN;sp|P20671|H2A1D_HUMAN;sp|P0C0S8|H2A1_HUMAN;sp|Q16777|H2A2C_HUMAN;sp|Q6FI13|H2A2A_HUMAN;sp|Q93077|H2A1C_HUMAN;sp|Q7L7L0|H2A3_HUMAN;sp|P04908|H2A1B_HUMAN	sp|Q99878|H2A1J_HUMAN;sp|Q96KK5|H2A1H_HUMAN;sp|Q9BTM1|H2AJ_HUMAN;sp|P20671|H2A1D_HUMAN;sp|P0C0S8|H2A1_HUMAN;sp|Q16777|H2A2C_HUMAN;sp|Q6FI13|H2A2A_HUMAN;sp|Q93077|H2A1C_HUMAN;sp|Q7L7L0|H2A3_HUMAN;sp|P04908|H2A1B_HUMAN	6;6;6;6;6;5;5;5;5;5	2;2;2;2;2;2;2;1;1;1	2;2;2;2;2;2;2;1;1;1	>sp|Q99878|H2A1J_HUMAN Histone H2A type 1-J OS=Homo sapiens OX=9606 GN=HIST1H2AJ PE=1 SV=3;>sp|Q96KK5|H2A1H_HUMAN Histone H2A type 1-H OS=Homo sapiens OX=9606 GN=HIST1H2AH PE=1 SV=3;>sp|Q9BTM1|H2AJ_HUMAN Histone H2A.J OS=Homo sapiens OX=9606 GN=H2AFJ PE=1	10	6	2	2	4	3	3	4	4	3	3	6	4	1	1	1	1	1	1	1	2	1	1	1	1	1	1	1	1	2	1	58.6	23.4	23.4	13.936	128	128;128;129;130;130;129;130;130;130;130	0	122.4	By MS/MS	By MS/MS	By MS/MS	By MS/MS	By MS/MS
sp|P0DMN0|ST1A4_HUMAN;sp|P0DMM9|ST1A3_HUMAN	sp|P0DMN0|ST1A4_HUMAN;sp|P0DMM9|ST1A3_HUMAN	2;2	2;2	2;2	>sp|P0DMN0|ST1A4_HUMAN Sulfotransferase 1A4 OS=Homo sapiens OX=9606 GN=SULT1A4 PE=1 SV=1;>sp|P0DMM9|ST1A3_HUMAN Sulfotransferase 1A3 OS=Homo sapiens OX=9606 GN=SULT1A3 PE=1 SV=1	2	2	2	2	2	0	0	0	0	0	0	0	0	2	0	0	0	0	0	0	0	0	2	0	0	0	0	0	0	0	0	10.2	10.2	10.2	34.196	295	295;295	0	3.5992	By MS/MS	By matching	By matching	By matching	By matching
sp|P0DMV9|HS71B_HUMAN;sp|P0DMV8|HS71A_HUMAN	sp|P0DMV9|HS71B_HUMAN;sp|P0DMV8|HS71A_HUMAN	26;26	24;24	14;14	>sp|P0DMV9|HS71B_HUMAN Heat shock 70 kDa protein 1B OS=Homo sapiens OX=9606 GN=HSPA1B PE=1 SV=1;>sp|P0DMV8|HS71A_HUMAN Heat shock 70 kDa protein 1A OS=Homo sapiens OX=9606 GN=HSPA1A PE=1 SV=1	2	26	24	14	24	22	23	23	25	20	20	22	22	22	20	21	21	23	18	18	20	20	12	11	12	11	13	9	9	10	12	44.1	41	21.1	70.051	641	641;641	0	320.19	By MS/MS	By MS/MS	By MS/MS	By MS/MS	By MS/MS
sp|Q01081|U2AF1_HUMAN;sp|P0DN76|U2AF5_HUMAN;sp|Q8WU68|U2AF4_HUMAN	sp|Q01081|U2AF1_HUMAN;sp|P0DN76|U2AF5_HUMAN	7;7;3	7;7;3	7;7;3	>sp|Q01081|U2AF1_HUMAN Splicing factor U2AF 35 kDa subunit OS=Homo sapiens OX=9606 GN=U2AF1 PE=1 SV=3;>sp|P0DN76|U2AF5_HUMAN Splicing factor U2AF 35 kDa subunit-like protein OS=Homo sapiens OX=9606 GN=U2AF1L5 PE=1 SV=1	3	7	7	7	4	5	6	4	7	5	5	7	4	4	5	6	4	7	5	5	7	4	4	5	6	4	7	5	5	7	4	34.2	34.2	34.2	27.872	240	240;240;220	0	123.4	By MS/MS	By MS/MS	By MS/MS	By MS/MS	By MS/MS
sp|P0DP25|CALM3_HUMAN;sp|P0DP24|CALM2_HUMAN;sp|P0DP23|CALM1_HUMAN;sp|P02585|TNNC2_HUMAN	sp|P0DP25|CALM3_HUMAN;sp|P0DP24|CALM2_HUMAN;sp|P0DP23|CALM1_HUMAN	17;17;17;1	17;17;17;1	15;15;15;0	>sp|P0DP25|CALM3_HUMAN Calmodulin-3 OS=Homo sapiens OX=9606 GN=CALM3 PE=1 SV=1;>sp|P0DP24|CALM2_HUMAN Calmodulin-2 OS=Homo sapiens OX=9606 GN=CALM2 PE=1 SV=1;>sp|P0DP23|CALM1_HUMAN Calmodulin-1 OS=Homo sapiens OX=9606 GN=CALM1 PE=1 SV=1	4	17	17	15	16	16	15	16	16	11	15	16	14	16	16	15	16	16	11	15	16	14	14	14	13	14	14	9	13	14	12	99.3	99.3	94.6	16.837	149	149;149;149;160	0	323.31	By MS/MS	By MS/MS	By MS/MS	By MS/MS	By MS/MS
sp|P0DPB6|RPAC2_HUMAN;sp|P0DPB5|RPC22_HUMAN	sp|P0DPB6|RPAC2_HUMAN;sp|P0DPB5|RPC22_HUMAN	4;2	4;2	4;2	>sp|P0DPB6|RPAC2_HUMAN DNA-directed RNA polymerases I and III subunit RPAC2 OS=Homo sapiens OX=9606 GN=POLR1D PE=1 SV=1;>sp|P0DPB5|RPC22_HUMAN Protein POLR1D, isoform 2 OS=Homo sapiens OX=9606 GN=POLR1D PE=1 SV=1	2	4	4	4	2	2	3	2	4	3	2	3	2	2	2	3	2	4	3	2	3	2	2	2	3	2	4	3	2	3	2	25.6	25.6	25.6	15.237	133	133;122	0	32.438	By MS/MS	By matching	By matching	By MS/MS	By MS/MS
sp|P10155|RO60_HUMAN	sp|P10155|RO60_HUMAN	6	6	6	>sp|P10155|RO60_HUMAN 60 kDa SS-A/Ro ribonucleoprotein OS=Homo sapiens OX=9606 GN=RO60 PE=1 SV=2	1	6	6	6	6	5	5	5	3	5	4	4	5	6	5	5	5	3	5	4	4	5	6	5	5	5	3	5	4	4	5	13.2	13.2	13.2	60.67	538	538	0	60.165	By MS/MS	By MS/MS	By MS/MS	By MS/MS	By MS/MS
sp|P10301|RRAS_HUMAN	sp|P10301|RRAS_HUMAN	9	9	7	>sp|P10301|RRAS_HUMAN Ras-related protein R-Ras OS=Homo sapiens OX=9606 GN=RRAS PE=1 SV=1	1	9	9	7	9	8	6	5	6	1	6	4	5	9	8	6	5	6	1	6	4	5	7	6	4	3	4	0	4	2	3	51.8	51.8	39.4	23.48	218	218	0	165.18	By MS/MS	By MS/MS	By MS/MS	By MS/MS	By MS/MS
sp|P10398|ARAF_HUMAN;sp|P04049|RAF1_HUMAN;sp|P15056|BRAF_HUMAN	sp|P10398|ARAF_HUMAN	4;1;1	4;1;1	4;1;1	>sp|P10398|ARAF_HUMAN Serine/threonine-protein kinase A-Raf OS=Homo sapiens OX=9606 GN=ARAF PE=1 SV=2	3	4	4	4	3	2	2	1	2	0	1	2	0	3	2	2	1	2	0	1	2	0	3	2	2	1	2	0	1	2	0	7.8	7.8	7.8	67.585	606	606;648;766	0	3.2641	By MS/MS	By MS/MS	By MS/MS	By matching	By MS/MS
sp|P10412|H14_HUMAN;sp|Q02539|H11_HUMAN;sp|P22492|H1T_HUMAN	sp|P10412|H14_HUMAN	12;3;2	12;3;2	2;0;0	>sp|P10412|H14_HUMAN Histone H1.4 OS=Homo sapiens OX=9606 GN=HIST1H1E PE=1 SV=2	3	12	12	2	11	9	11	11	11	9	10	9	9	11	9	11	11	11	9	10	9	9	2	1	2	2	1	1	1	2	1	29.2	29.2	9.1	21.865	219	219;215;207	0	86.352	By MS/MS	By MS/MS	By MS/MS	By MS/MS	By matching
sp|P10515|ODP2_HUMAN	sp|P10515|ODP2_HUMAN	6	6	6	>sp|P10515|ODP2_HUMAN Dihydrolipoyllysine-residue acetyltransferase component of pyruvate dehydrogenase complex, mitochondrial OS=Homo sapiens OX=9606 GN=DLAT PE=1 SV=3	1	6	6	6	5	4	3	4	6	3	4	1	3	5	4	3	4	6	3	4	1	3	5	4	3	4	6	3	4	1	3	13.8	13.8	13.8	68.996	647	647	0	9.8958	By MS/MS	By MS/MS	By MS/MS	By MS/MS	By MS/MS
sp|P10586|PTPRF_HUMAN	sp|P10586|PTPRF_HUMAN	16	16	12	>sp|P10586|PTPRF_HUMAN Receptor-type tyrosine-protein phosphatase F OS=Homo sapiens OX=9606 GN=PTPRF PE=1 SV=2	1	16	16	12	13	14	11	3	6	8	1	2	1	13	14	11	3	6	8	1	2	1	9	10	7	3	5	6	1	2	1	10.8	10.8	8.2	212.88	1907	1907	0	21.813	By MS/MS	By MS/MS	By MS/MS	By MS/MS	By matching
sp|P10599|THIO_HUMAN	sp|P10599|THIO_HUMAN	7	7	7	>sp|P10599|THIO_HUMAN Thioredoxin OS=Homo sapiens OX=9606 GN=TXN PE=1 SV=3	1	7	7	7	7	6	7	7	7	6	7	7	5	7	6	7	7	7	6	7	7	5	7	6	7	7	7	6	7	7	5	51.4	51.4	51.4	11.737	105	105	0	71.176	By MS/MS	By MS/MS	By MS/MS	By MS/MS	By MS/MS
sp|P10606|COX5B_HUMAN	sp|P10606|COX5B_HUMAN	7	7	7	>sp|P10606|COX5B_HUMAN Cytochrome c oxidase subunit 5B, mitochondrial OS=Homo sapiens OX=9606 GN=COX5B PE=1 SV=2	1	7	7	7	5	5	4	5	7	4	3	4	2	5	5	4	5	7	4	3	4	2	5	5	4	5	7	4	3	4	2	50.4	50.4	50.4	13.696	129	129	0	31.835	By MS/MS	By MS/MS	By MS/MS	By MS/MS	By MS/MS
sp|P10620|MGST1_HUMAN	sp|P10620|MGST1_HUMAN	2	2	2	>sp|P10620|MGST1_HUMAN Microsomal glutathione S-transferase 1 OS=Homo sapiens OX=9606 GN=MGST1 PE=1 SV=1	1	2	2	2	2	0	0	0	2	0	1	1	0	2	0	0	0	2	0	1	1	0	2	0	0	0	2	0	1	1	0	19.4	19.4	19.4	17.598	155	155	0.00079208	1.988	By MS/MS	By matching	By matching	By matching	By MS/MS
sp|P10644|KAP0_HUMAN;sp|P31321|KAP1_HUMAN	sp|P10644|KAP0_HUMAN	11;3	11;3	11;3	>sp|P10644|KAP0_HUMAN cAMP-dependent protein kinase type I-alpha regulatory subunit OS=Homo sapiens OX=9606 GN=PRKAR1A PE=1 SV=1	2	11	11	11	7	7	7	9	7	7	7	6	8	7	7	7	9	7	7	7	6	8	7	7	7	9	7	7	7	6	8	25.5	25.5	25.5	42.981	381	381;381	0	13.653	By MS/MS	By MS/MS	By MS/MS	By MS/MS	By MS/MS
sp|P10809|CH60_HUMAN	sp|P10809|CH60_HUMAN	29	29	29	>sp|P10809|CH60_HUMAN 60 kDa heat shock protein, mitochondrial OS=Homo sapiens OX=9606 GN=HSPD1 PE=1 SV=2	1	29	29	29	26	26	28	25	26	21	24	24	23	26	26	28	25	26	21	24	24	23	26	26	28	25	26	21	24	24	23	49.2	49.2	49.2	61.054	573	573	0	323.31	By MS/MS	By MS/MS	By MS/MS	By MS/MS	By MS/MS
sp|P10909|CLUS_HUMAN	sp|P10909|CLUS_HUMAN	9	9	9	>sp|P10909|CLUS_HUMAN Clusterin OS=Homo sapiens OX=9606 GN=CLU PE=1 SV=1	1	9	9	9	9	6	6	3	5	3	2	5	3	9	6	6	3	5	3	2	5	3	9	6	6	3	5	3	2	5	3	22.5	22.5	22.5	52.494	449	449	0	14.105	By MS/MS	By MS/MS	By MS/MS	By MS/MS	By MS/MS
sp|P11021|BIP_HUMAN	sp|P11021|BIP_HUMAN	31	30	30	>sp|P11021|BIP_HUMAN Endoplasmic reticulum chaperone BiP OS=Homo sapiens OX=9606 GN=HSPA5 PE=1 SV=2	1	31	30	30	29	29	30	29	29	27	28	28	29	28	28	29	28	28	26	27	27	28	28	28	29	28	28	26	27	27	28	47.4	47.4	47.4	72.332	654	654	0	323.31	By MS/MS	By MS/MS	By MS/MS	By MS/MS	By MS/MS
sp|P11047|LAMC1_HUMAN;sp|Q9Y6N6|LAMC3_HUMAN	sp|P11047|LAMC1_HUMAN	19;1	19;1	19;1	>sp|P11047|LAMC1_HUMAN Laminin subunit gamma-1 OS=Homo sapiens OX=9606 GN=LAMC1 PE=1 SV=3	2	19	19	19	17	14	11	10	15	6	10	11	9	17	14	11	10	15	6	10	11	9	17	14	11	10	15	6	10	11	9	13.6	13.6	13.6	177.6	1609	1609;1575	0	129.54	By MS/MS	By MS/MS	By MS/MS	By MS/MS	By MS/MS
sp|P11055|MYH3_HUMAN;sp|P12883|MYH7_HUMAN	sp|P11055|MYH3_HUMAN;sp|P12883|MYH7_HUMAN	3;2	2;1	2;1	>sp|P11055|MYH3_HUMAN Myosin-3 OS=Homo sapiens OX=9606 GN=MYH3 PE=1 SV=3;>sp|P12883|MYH7_HUMAN Myosin-7 OS=Homo sapiens OX=9606 GN=MYH7 PE=1 SV=5	2	3	2	2	3	2	2	2	3	1	2	3	1	2	1	1	1	2	1	1	2	1	2	1	1	1	2	1	1	2	1	1.5	1.1	1.1	223.9	1940	1940;1935	0.0029542	1.0546	By MS/MS	By MS/MS	By MS/MS	By MS/MS	By MS/MS
sp|P11142|HSP7C_HUMAN	sp|P11142|HSP7C_HUMAN	35	35	22	>sp|P11142|HSP7C_HUMAN Heat shock cognate 71 kDa protein OS=Homo sapiens OX=9606 GN=HSPA8 PE=1 SV=1	1	35	35	22	32	29	30	29	33	31	29	31	30	32	29	30	29	33	31	29	31	30	20	17	17	18	21	19	17	19	18	57.6	57.6	42.3	70.897	646	646	0	323.31	By MS/MS	By MS/MS	By MS/MS	By MS/MS	By MS/MS
sp|P11166|GTR1_HUMAN	sp|P11166|GTR1_HUMAN	4	4	4	>sp|P11166|GTR1_HUMAN Solute carrier family 2, facilitated glucose transporter member 1 OS=Homo sapiens OX=9606 GN=SLC2A1 PE=1 SV=2	1	4	4	4	4	4	4	3	3	2	4	2	2	4	4	4	3	3	2	4	2	2	4	4	4	3	3	2	4	2	2	9.6	9.6	9.6	54.083	492	492	0	97.459	By MS/MS	By MS/MS	By MS/MS	By MS/MS	By MS/MS
sp|P11172|UMPS_HUMAN	sp|P11172|UMPS_HUMAN	5	5	5	>sp|P11172|UMPS_HUMAN Uridine 5-monophosphate synthase OS=Homo sapiens OX=9606 GN=UMPS PE=1 SV=1	1	5	5	5	5	4	3	3	2	2	2	1	1	5	4	3	3	2	2	2	1	1	5	4	3	3	2	2	2	1	1	10.8	10.8	10.8	52.221	480	480	0	11.672	By MS/MS	By MS/MS	By MS/MS	By matching	By MS/MS
sp|P11177|ODPB_HUMAN	sp|P11177|ODPB_HUMAN	7	7	7	>sp|P11177|ODPB_HUMAN Pyruvate dehydrogenase E1 component subunit beta, mitochondrial OS=Homo sapiens OX=9606 GN=PDHB PE=1 SV=3	1	7	7	7	6	3	5	4	7	3	4	4	2	6	3	5	4	7	3	4	4	2	6	3	5	4	7	3	4	4	2	26.5	26.5	26.5	39.233	359	359	0	16.37	By MS/MS	By MS/MS	By MS/MS	By MS/MS	By MS/MS
sp|P11182|ODB2_HUMAN	sp|P11182|ODB2_HUMAN	3	3	3	>sp|P11182|ODB2_HUMAN Lipoamide acyltransferase component of branched-chain alpha-keto acid dehydrogenase complex, mitochondrial OS=Homo sapiens OX=9606 GN=DBT PE=1 SV=3	1	3	3	3	0	2	1	2	2	2	1	2	2	0	2	1	2	2	2	1	2	2	0	2	1	2	2	2	1	2	2	6.6	6.6	6.6	53.486	482	482	0	5.4457	By matching	By MS/MS	By matching	By matching	By MS/MS
sp|P11216|PYGB_HUMAN;sp|P06737|PYGL_HUMAN	sp|P11216|PYGB_HUMAN	8;2	8;2	5;0	>sp|P11216|PYGB_HUMAN Glycogen phosphorylase, brain form OS=Homo sapiens OX=9606 GN=PYGB PE=1 SV=5	2	8	8	5	8	5	4	7	6	1	5	1	4	8	5	4	7	6	1	5	1	4	5	2	2	4	4	0	4	0	3	11	11	8.1	96.695	843	843;847	0	10.025	By MS/MS	By MS/MS	By MS/MS	By MS/MS	By MS/MS
sp|P11233|RALA_HUMAN	sp|P11233|RALA_HUMAN	7	7	5	>sp|P11233|RALA_HUMAN Ras-related protein Ral-A OS=Homo sapiens OX=9606 GN=RALA PE=1 SV=1	1	7	7	5	6	6	6	7	5	4	4	4	5	6	6	6	7	5	4	4	4	5	4	4	4	5	3	3	3	2	4	31.6	31.6	22.8	23.567	206	206	0	24.907	By MS/MS	By MS/MS	By MS/MS	By MS/MS	By MS/MS
sp|P11234|RALB_HUMAN	sp|P11234|RALB_HUMAN	5	3	3	>sp|P11234|RALB_HUMAN Ras-related protein Ral-B OS=Homo sapiens OX=9606 GN=RALB PE=1 SV=1	1	5	3	3	5	4	3	3	3	1	2	2	1	3	2	1	1	1	0	1	0	0	3	2	1	1	1	0	1	0	0	26.7	18	18	23.408	206	206	0	4.1128	By MS/MS	By matching	By matching	By matching	By matching
sp|P11274|BCR_HUMAN;sp|Q12979|ABR_HUMAN	sp|P11274|BCR_HUMAN;sp|Q12979|ABR_HUMAN	2;1	2;1	2;1	>sp|P11274|BCR_HUMAN Breakpoint cluster region protein OS=Homo sapiens OX=9606 GN=BCR PE=1 SV=2;>sp|Q12979|ABR_HUMAN Active breakpoint cluster region-related protein OS=Homo sapiens OX=9606 GN=ABR PE=1 SV=2	2	2	2	2	2	1	0	0	1	0	0	0	0	2	1	0	0	1	0	0	0	0	2	1	0	0	1	0	0	0	0	1.7	1.7	1.7	142.82	1271	1271;859	0.00331	0.95085	By MS/MS	By matching	By matching	By matching	By matching
sp|P11362|FGFR1_HUMAN;sp|P22607|FGFR3_HUMAN;sp|P21802|FGFR2_HUMAN	sp|P11362|FGFR1_HUMAN;sp|P22607|FGFR3_HUMAN	3;2;1	3;2;1	2;1;1	>sp|P11362|FGFR1_HUMAN Fibroblast growth factor receptor 1 OS=Homo sapiens OX=9606 GN=FGFR1 PE=1 SV=3;>sp|P22607|FGFR3_HUMAN Fibroblast growth factor receptor 3 OS=Homo sapiens OX=9606 GN=FGFR3 PE=1 SV=1	3	3	3	2	3	2	2	1	1	2	1	1	1	3	2	2	1	1	2	1	1	1	2	1	1	0	0	1	0	0	0	3.9	3.9	2.6	91.867	822	822;806;821	0	5.9243	By MS/MS	By matching	By matching	By matching	By matching
sp|P11387|TOP1_HUMAN	sp|P11387|TOP1_HUMAN	11	11	9	>sp|P11387|TOP1_HUMAN DNA topoisomerase 1 OS=Homo sapiens OX=9606 GN=TOP1 PE=1 SV=2	1	11	11	9	7	9	8	10	9	5	8	4	8	7	9	8	10	9	5	8	4	8	6	7	8	9	8	5	6	4	8	15.3	15.3	13.3	90.725	765	765	0	27.364	By MS/MS	By MS/MS	By MS/MS	By MS/MS	By MS/MS
sp|P11388|TOP2A_HUMAN	sp|P11388|TOP2A_HUMAN	23	23	15	>sp|P11388|TOP2A_HUMAN DNA topoisomerase 2-alpha OS=Homo sapiens OX=9606 GN=TOP2A PE=1 SV=3	1	23	23	15	14	17	15	16	16	8	15	16	12	14	17	15	16	16	8	15	16	12	9	10	11	11	11	6	10	10	7	16.6	16.6	10.9	174.38	1531	1531	0	55.273	By MS/MS	By MS/MS	By MS/MS	By MS/MS	By MS/MS
sp|P11413|G6PD_HUMAN	sp|P11413|G6PD_HUMAN	26	26	26	>sp|P11413|G6PD_HUMAN Glucose-6-phosphate 1-dehydrogenase OS=Homo sapiens OX=9606 GN=G6PD PE=1 SV=4	1	26	26	26	25	22	23	21	24	19	23	19	23	25	22	23	21	24	19	23	19	23	25	22	23	21	24	19	23	19	23	49.5	49.5	49.5	59.256	515	515	0	142.2	By MS/MS	By MS/MS	By MS/MS	By MS/MS	By MS/MS
sp|P11532|DMD_HUMAN	sp|P11532|DMD_HUMAN	3	2	2	>sp|P11532|DMD_HUMAN Dystrophin OS=Homo sapiens OX=9606 GN=DMD PE=1 SV=3	1	3	2	2	2	2	1	2	2	2	2	2	1	1	1	1	2	2	2	1	1	0	1	1	1	2	2	2	1	1	0	0.8	0.6	0.6	426.74	3685	3685	0.00081037	2.3261	By MS/MS	By matching	By matching	By matching	By MS/MS
sp|P11586|C1TC_HUMAN	sp|P11586|C1TC_HUMAN	14	14	14	>sp|P11586|C1TC_HUMAN C-1-tetrahydrofolate synthase, cytoplasmic OS=Homo sapiens OX=9606 GN=MTHFD1 PE=1 SV=3	1	14	14	14	13	10	12	10	11	7	8	5	6	13	10	12	10	11	7	8	5	6	13	10	12	10	11	7	8	5	6	17	17	17	101.56	935	935	0	61.909	By MS/MS	By MS/MS	By MS/MS	By MS/MS	By MS/MS
sp|P11717|MPRI_HUMAN	sp|P11717|MPRI_HUMAN	8	8	8	>sp|P11717|MPRI_HUMAN Cation-independent mannose-6-phosphate receptor OS=Homo sapiens OX=9606 GN=IGF2R PE=1 SV=3	1	8	8	8	5	6	2	3	5	1	3	2	2	5	6	2	3	5	1	3	2	2	5	6	2	3	5	1	3	2	2	3.8	3.8	3.8	274.37	2491	2491	0	19.236	By MS/MS	By MS/MS	By matching	By MS/MS	By MS/MS
sp|P11766|ADHX_HUMAN	sp|P11766|ADHX_HUMAN	2	2	2	>sp|P11766|ADHX_HUMAN Alcohol dehydrogenase class-3 OS=Homo sapiens OX=9606 GN=ADH5 PE=1 SV=4	1	2	2	2	2	0	0	0	0	0	0	0	0	2	0	0	0	0	0	0	0	0	2	0	0	0	0	0	0	0	0	4.5	4.5	4.5	39.724	374	374	0.0084986	0.36355	By MS/MS	By matching	By matching	By matching	By matching
sp|P11908|PRPS2_HUMAN	sp|P11908|PRPS2_HUMAN	12	5	5	>sp|P11908|PRPS2_HUMAN Ribose-phosphate pyrophosphokinase 2 OS=Homo sapiens OX=9606 GN=PRPS2 PE=1 SV=2	1	12	5	5	10	11	12	11	12	10	11	11	12	4	5	5	4	5	4	4	5	5	4	5	5	4	5	4	4	5	5	43.4	22	22	34.769	318	318	0	86.782	By MS/MS	By MS/MS	By MS/MS	By MS/MS	By MS/MS
sp|P11940|PABP1_HUMAN;sp|Q9H361|PABP3_HUMAN;sp|Q4VXU2|PAP1L_HUMAN;sp|Q96DU9|PABP5_HUMAN	sp|P11940|PABP1_HUMAN;sp|Q9H361|PABP3_HUMAN	43;23;9;2	43;23;9;2	30;18;5;2	>sp|P11940|PABP1_HUMAN Polyadenylate-binding protein 1 OS=Homo sapiens OX=9606 GN=PABPC1 PE=1 SV=2;>sp|Q9H361|PABP3_HUMAN Polyadenylate-binding protein 3 OS=Homo sapiens OX=9606 GN=PABPC3 PE=1 SV=2	4	43	43	30	38	37	39	40	40	39	37	37	40	38	37	39	40	40	39	37	37	40	26	26	28	28	28	26	25	25	29	66.4	66.4	46.4	70.67	636	636;631;614;382	0	323.31	By MS/MS	By MS/MS	By MS/MS	By MS/MS	By MS/MS
sp|P12004|PCNA_HUMAN	sp|P12004|PCNA_HUMAN	10	10	10	>sp|P12004|PCNA_HUMAN Proliferating cell nuclear antigen OS=Homo sapiens OX=9606 GN=PCNA PE=1 SV=1	1	10	10	10	9	8	9	8	9	6	7	9	7	9	8	9	8	9	6	7	9	7	9	8	9	8	9	6	7	9	7	37.5	37.5	37.5	28.768	261	261	0	99.064	By MS/MS	By MS/MS	By MS/MS	By MS/MS	By MS/MS
sp|P12074|CX6A1_HUMAN	sp|P12074|CX6A1_HUMAN	2	2	2	>sp|P12074|CX6A1_HUMAN Cytochrome c oxidase subunit 6A1, mitochondrial OS=Homo sapiens OX=9606 GN=COX6A1 PE=1 SV=4	1	2	2	2	0	0	0	0	2	0	0	2	0	0	0	0	0	2	0	0	2	0	0	0	0	0	2	0	0	2	0	43.1	43.1	43.1	12.155	109	109	0	15.133	By matching	By matching	By matching	By matching	By MS/MS
sp|P12236|ADT3_HUMAN	sp|P12236|ADT3_HUMAN	16	6	4	>sp|P12236|ADT3_HUMAN ADP/ATP translocase 3 OS=Homo sapiens OX=9606 GN=SLC25A6 PE=1 SV=4	1	16	6	4	16	15	14	14	14	14	14	13	12	6	5	4	4	4	4	4	5	4	4	4	3	3	3	3	3	4	3	47	18.1	9.7	32.866	298	298	0	21.447	By MS/MS	By MS/MS	By MS/MS	By MS/MS	By MS/MS
sp|P12268|IMDH2_HUMAN	sp|P12268|IMDH2_HUMAN	12	12	11	>sp|P12268|IMDH2_HUMAN Inosine-5-monophosphate dehydrogenase 2 OS=Homo sapiens OX=9606 GN=IMPDH2 PE=1 SV=2	1	12	12	11	10	10	11	9	10	6	7	6	5	10	10	11	9	10	6	7	6	5	9	9	11	8	9	6	7	6	5	28	28	26.5	55.804	514	514	0	89.136	By MS/MS	By MS/MS	By MS/MS	By MS/MS	By MS/MS
sp|P12270|TPR_HUMAN;sp|Q9NZJ4|SACS_HUMAN	sp|P12270|TPR_HUMAN	100;1	100;1	100;1	>sp|P12270|TPR_HUMAN Nucleoprotein TPR OS=Homo sapiens OX=9606 GN=TPR PE=1 SV=3	2	100	100	100	76	71	69	79	88	72	76	94	78	76	71	69	79	88	72	76	94	78	76	71	69	79	88	72	76	94	78	45.6	45.6	45.6	267.29	2363	2363;4579	0	323.31	By MS/MS	By MS/MS	By MS/MS	By MS/MS	By MS/MS
sp|P12273|PIP_HUMAN;sp|Q9Y696|CLIC4_HUMAN	sp|P12273|PIP_HUMAN	5;1	5;1	5;1	>sp|P12273|PIP_HUMAN Prolactin-inducible protein OS=Homo sapiens OX=9606 GN=PIP PE=1 SV=1	2	5	5	5	5	4	5	4	5	3	3	4	4	5	4	5	4	5	3	3	4	4	5	4	5	4	5	3	3	4	4	30.1	30.1	30.1	16.572	146	146;253	0	42.459	By MS/MS	By MS/MS	By MS/MS	By MS/MS	By MS/MS
sp|P12814|ACTN1_HUMAN;sp|P35609|ACTN2_HUMAN;sp|Q08043|ACTN3_HUMAN	sp|P12814|ACTN1_HUMAN	57;15;12	34;2;1	34;2;1	>sp|P12814|ACTN1_HUMAN Alpha-actinin-1 OS=Homo sapiens OX=9606 GN=ACTN1 PE=1 SV=2	3	57	34	34	47	41	42	37	55	29	30	53	38	28	24	21	18	34	14	15	32	20	28	24	21	18	34	14	15	32	20	67	42.3	42.3	103.06	892	892;894;901	0	323.31	By MS/MS	By MS/MS	By MS/MS	By MS/MS	By MS/MS
sp|P12830|CADH1_HUMAN	sp|P12830|CADH1_HUMAN	7	7	7	>sp|P12830|CADH1_HUMAN Cadherin-1 OS=Homo sapiens OX=9606 GN=CDH1 PE=1 SV=3	1	7	7	7	5	6	7	4	7	2	4	3	3	5	6	7	4	7	2	4	3	3	5	6	7	4	7	2	4	3	3	8.6	8.6	8.6	97.455	882	882	0	7.4416	By MS/MS	By MS/MS	By MS/MS	By MS/MS	By MS/MS
sp|P12931|SRC_HUMAN;sp|Q9H3Y6|SRMS_HUMAN;sp|Q04912|RON_HUMAN	sp|P12931|SRC_HUMAN	14;1;1	13;1;1	7;0;0	>sp|P12931|SRC_HUMAN Proto-oncogene tyrosine-protein kinase Src OS=Homo sapiens OX=9606 GN=SRC PE=1 SV=3	3	14	13	7	13	10	11	10	9	1	9	8	7	12	9	10	9	8	1	8	7	6	7	5	6	5	4	0	4	4	4	31.2	29.7	19.8	59.834	536	536;488;1400	0	32.843	By MS/MS	By MS/MS	By MS/MS	By MS/MS	By MS/MS
sp|P12955|PEPD_HUMAN	sp|P12955|PEPD_HUMAN	4	4	4	>sp|P12955|PEPD_HUMAN Xaa-Pro dipeptidase OS=Homo sapiens OX=9606 GN=PEPD PE=1 SV=3	1	4	4	4	4	2	2	3	1	2	2	0	0	4	2	2	3	1	2	2	0	0	4	2	2	3	1	2	2	0	0	8.9	8.9	8.9	54.548	493	493	0	3.912	By MS/MS	By MS/MS	By MS/MS	By MS/MS	By MS/MS
sp|P12956|XRCC6_HUMAN;sp|P51449|RORG_HUMAN;REV__sp|Q08477|CP4F3_HUMAN	sp|P12956|XRCC6_HUMAN	25;1;1	25;1;1	25;1;1	>sp|P12956|XRCC6_HUMAN X-ray repair cross-complementing protein 6 OS=Homo sapiens OX=9606 GN=XRCC6 PE=1 SV=2	3	25	25	25	21	18	19	18	24	12	17	19	15	21	18	19	18	24	12	17	19	15	21	18	19	18	24	12	17	19	15	45.5	45.5	45.5	69.842	609	609;518;520	0	213.14	By MS/MS	By MS/MS	By MS/MS	By MS/MS	By MS/MS
sp|P13010|XRCC5_HUMAN	sp|P13010|XRCC5_HUMAN	39	39	39	>sp|P13010|XRCC5_HUMAN X-ray repair cross-complementing protein 5 OS=Homo sapiens OX=9606 GN=XRCC5 PE=1 SV=3	1	39	39	39	27	30	33	28	36	18	25	36	26	27	30	33	28	36	18	25	36	26	27	30	33	28	36	18	25	36	26	51.4	51.4	51.4	82.704	732	732	0	323.31	By MS/MS	By MS/MS	By MS/MS	By MS/MS	By MS/MS
sp|P13073|COX41_HUMAN	sp|P13073|COX41_HUMAN	5	5	5	>sp|P13073|COX41_HUMAN Cytochrome c oxidase subunit 4 isoform 1, mitochondrial OS=Homo sapiens OX=9606 GN=COX4I1 PE=1 SV=1	1	5	5	5	5	3	2	4	4	3	3	2	2	5	3	2	4	4	3	3	2	2	5	3	2	4	4	3	3	2	2	31.4	31.4	31.4	19.576	169	169	0	5.721	By MS/MS	By matching	By MS/MS	By MS/MS	By MS/MS
sp|P13489|RINI_HUMAN	sp|P13489|RINI_HUMAN	4	4	4	>sp|P13489|RINI_HUMAN Ribonuclease inhibitor OS=Homo sapiens OX=9606 GN=RNH1 PE=1 SV=2	1	4	4	4	4	3	3	2	3	3	2	1	3	4	3	3	2	3	3	2	1	3	4	3	3	2	3	3	2	1	3	11.9	11.9	11.9	49.973	461	461	0	51.975	By MS/MS	By MS/MS	By MS/MS	By MS/MS	By MS/MS
sp|P13639|EF2_HUMAN	sp|P13639|EF2_HUMAN	28	27	27	>sp|P13639|EF2_HUMAN Elongation factor 2 OS=Homo sapiens OX=9606 GN=EEF2 PE=1 SV=4	1	28	27	27	25	22	20	24	25	17	20	18	21	24	21	19	23	24	16	19	17	20	24	21	19	23	24	16	19	17	20	31.2	30.1	30.1	95.337	858	858	0	94.488	By MS/MS	By MS/MS	By MS/MS	By MS/MS	By MS/MS
sp|P13667|PDIA4_HUMAN	sp|P13667|PDIA4_HUMAN	8	8	8	>sp|P13667|PDIA4_HUMAN Protein disulfide-isomerase A4 OS=Homo sapiens OX=9606 GN=PDIA4 PE=1 SV=2	1	8	8	8	8	6	3	5	8	4	5	4	3	8	6	3	5	8	4	5	4	3	8	6	3	5	8	4	5	4	3	15.2	15.2	15.2	72.932	645	645	0	26.431	By MS/MS	By MS/MS	By MS/MS	By MS/MS	By MS/MS
sp|P13797|PLST_HUMAN;sp|P13796|PLSL_HUMAN	sp|P13797|PLST_HUMAN	27;5	27;5	24;4	>sp|P13797|PLST_HUMAN Plastin-3 OS=Homo sapiens OX=9606 GN=PLS3 PE=1 SV=4	2	27	27	24	20	19	14	14	27	8	10	24	13	20	19	14	14	27	8	10	24	13	17	16	12	11	24	6	8	21	10	49	49	43.5	70.81	630	630;627	0	323.31	By MS/MS	By MS/MS	By MS/MS	By MS/MS	By MS/MS
sp|P13861|KAP2_HUMAN;sp|P31323|KAP3_HUMAN	sp|P13861|KAP2_HUMAN	6;1	6;1	6;1	>sp|P13861|KAP2_HUMAN cAMP-dependent protein kinase type II-alpha regulatory subunit OS=Homo sapiens OX=9606 GN=PRKAR2A PE=1 SV=2	2	6	6	6	4	3	3	3	5	1	1	2	2	4	3	3	3	5	1	1	2	2	4	3	3	3	5	1	1	2	2	20.3	20.3	20.3	45.518	404	404;418	0	7.4448	By MS/MS	By MS/MS	By MS/MS	By MS/MS	By MS/MS
sp|P13984|T2FB_HUMAN	sp|P13984|T2FB_HUMAN	3	3	3	>sp|P13984|T2FB_HUMAN General transcription factor IIF subunit 2 OS=Homo sapiens OX=9606 GN=GTF2F2 PE=1 SV=2	1	3	3	3	2	3	3	2	3	3	3	2	3	2	3	3	2	3	3	3	2	3	2	3	3	2	3	3	3	2	3	13.7	13.7	13.7	28.38	249	249	0	8.435	By MS/MS	By MS/MS	By MS/MS	By MS/MS	By MS/MS
sp|P13987|CD59_HUMAN	sp|P13987|CD59_HUMAN	3	3	3	>sp|P13987|CD59_HUMAN CD59 glycoprotein OS=Homo sapiens OX=9606 GN=CD59 PE=1 SV=1	1	3	3	3	2	3	3	2	3	0	3	2	2	2	3	3	2	3	0	3	2	2	2	3	3	2	3	0	3	2	2	25	25	25	14.177	128	128	0	14.285	By MS/MS	By MS/MS	By MS/MS	By MS/MS	By MS/MS
sp|P13995|MTDC_HUMAN	sp|P13995|MTDC_HUMAN	5	5	5	>sp|P13995|MTDC_HUMAN Bifunctional methylenetetrahydrofolate dehydrogenase/cyclohydrolase, mitochondrial OS=Homo sapiens OX=9606 GN=MTHFD2 PE=1 SV=2	1	5	5	5	2	4	4	2	4	3	3	3	4	2	4	4	2	4	3	3	3	4	2	4	4	2	4	3	3	3	4	16.9	16.9	16.9	37.895	350	350	0	25.12	By MS/MS	By MS/MS	By MS/MS	By MS/MS	By MS/MS
sp|P14314|GLU2B_HUMAN	sp|P14314|GLU2B_HUMAN	4	4	4	>sp|P14314|GLU2B_HUMAN Glucosidase 2 subunit beta OS=Homo sapiens OX=9606 GN=PRKCSH PE=1 SV=2	1	4	4	4	4	3	2	2	2	3	3	2	2	4	3	2	2	2	3	3	2	2	4	3	2	2	2	3	3	2	2	8.5	8.5	8.5	59.425	528	528	0	25.305	By MS/MS	By MS/MS	By MS/MS	By MS/MS	By MS/MS
sp|P14373|TRI27_HUMAN	sp|P14373|TRI27_HUMAN	5	5	5	>sp|P14373|TRI27_HUMAN Zinc finger protein RFP OS=Homo sapiens OX=9606 GN=TRIM27 PE=1 SV=1	1	5	5	5	3	4	1	1	4	2	2	5	2	3	4	1	1	4	2	2	5	2	3	4	1	1	4	2	2	5	2	12.1	12.1	12.1	58.489	513	513	0	41.424	By MS/MS	By MS/MS	By MS/MS	By MS/MS	By MS/MS
sp|P14384|CBPM_HUMAN	sp|P14384|CBPM_HUMAN	5	5	5	>sp|P14384|CBPM_HUMAN Carboxypeptidase M OS=Homo sapiens OX=9606 GN=CPM PE=1 SV=2	1	5	5	5	4	2	3	3	2	1	0	2	2	4	2	3	3	2	1	0	2	2	4	2	3	3	2	1	0	2	2	14.9	14.9	14.9	50.513	443	443	0	4.9638	By MS/MS	By MS/MS	By MS/MS	By matching	By MS/MS
sp|P14406|CX7A2_HUMAN	sp|P14406|CX7A2_HUMAN	2	2	2	>sp|P14406|CX7A2_HUMAN Cytochrome c oxidase subunit 7A2, mitochondrial OS=Homo sapiens OX=9606 GN=COX7A2 PE=1 SV=1	1	2	2	2	2	2	1	1	2	1	1	2	2	2	2	1	1	2	1	1	2	2	2	2	1	1	2	1	1	2	2	27.7	27.7	27.7	9.3959	83	83	0	13.621	By MS/MS	By MS/MS	By MS/MS	By matching	By MS/MS
sp|P14543|NID1_HUMAN	sp|P14543|NID1_HUMAN	2	2	2	>sp|P14543|NID1_HUMAN Nidogen-1 OS=Homo sapiens OX=9606 GN=NID1 PE=1 SV=3	1	2	2	2	2	2	1	2	2	0	1	2	2	2	2	1	2	2	0	1	2	2	2	2	1	2	2	0	1	2	2	1.8	1.8	1.8	136.38	1247	1247	0	9.588	By MS/MS	By MS/MS	By matching	By MS/MS	By MS/MS
sp|P14618|KPYM_HUMAN;sp|P30613|KPYR_HUMAN	sp|P14618|KPYM_HUMAN	23;1	23;1	23;1	>sp|P14618|KPYM_HUMAN Pyruvate kinase PKM OS=Homo sapiens OX=9606 GN=PKM PE=1 SV=4	2	23	23	23	23	18	17	19	18	16	18	15	16	23	18	17	19	18	16	18	15	16	23	18	17	19	18	16	18	15	16	42.6	42.6	42.6	57.936	531	531;574	0	228.9	By MS/MS	By MS/MS	By MS/MS	By MS/MS	By MS/MS
sp|P14625|ENPL_HUMAN;sp|Q58FF3|ENPLL_HUMAN	sp|P14625|ENPL_HUMAN	21;4	20;4	20;4	>sp|P14625|ENPL_HUMAN Endoplasmin OS=Homo sapiens OX=9606 GN=HSP90B1 PE=1 SV=1	2	21	20	20	21	17	15	16	17	13	15	13	14	20	16	14	15	16	12	14	12	13	20	16	14	15	16	12	14	12	13	27.6	26.2	26.2	92.468	803	803;399	0	112.78	By MS/MS	By MS/MS	By MS/MS	By MS/MS	By MS/MS
sp|P14649|MYL6B_HUMAN	sp|P14649|MYL6B_HUMAN	8	6	6	>sp|P14649|MYL6B_HUMAN Myosin light chain 6B OS=Homo sapiens OX=9606 GN=MYL6B PE=1 SV=1	1	8	6	6	7	5	6	5	4	3	4	5	2	5	3	4	3	2	1	2	3	0	5	3	4	3	2	1	2	3	0	37.5	26	26	22.764	208	208	0	7.2632	By MS/MS	By MS/MS	By MS/MS	By MS/MS	By MS/MS
sp|P14678|RSMB_HUMAN	sp|P14678|RSMB_HUMAN	11	11	2	>sp|P14678|RSMB_HUMAN Small nuclear ribonucleoprotein-associated proteins B and B OS=Homo sapiens OX=9606 GN=SNRPB PE=1 SV=2	1	11	11	2	8	7	8	9	11	9	8	10	8	8	7	8	9	11	9	8	10	8	2	1	2	2	2	2	2	2	1	52.5	52.5	16.2	24.61	240	240	0	230.17	By MS/MS	By MS/MS	By MS/MS	By MS/MS	By MS/MS
sp|P14735|IDE_HUMAN	sp|P14735|IDE_HUMAN	5	5	5	>sp|P14735|IDE_HUMAN Insulin-degrading enzyme OS=Homo sapiens OX=9606 GN=IDE PE=1 SV=4	1	5	5	5	5	2	1	1	2	1	1	0	2	5	2	1	1	2	1	1	0	2	5	2	1	1	2	1	1	0	2	6.2	6.2	6.2	117.97	1019	1019	0.0007965	2.0827	By MS/MS	By matching	By matching	By MS/MS	By matching
sp|P14854|CX6B1_HUMAN	sp|P14854|CX6B1_HUMAN	8	8	8	>sp|P14854|CX6B1_HUMAN Cytochrome c oxidase subunit 6B1 OS=Homo sapiens OX=9606 GN=COX6B1 PE=1 SV=2	1	8	8	8	3	2	3	3	8	2	2	2	3	3	2	3	3	8	2	2	2	3	3	2	3	3	8	2	2	2	3	62.8	62.8	62.8	10.192	86	86	0	30.501	By matching	By matching	By matching	By matching	By MS/MS
sp|P14866|HNRPL_HUMAN	sp|P14866|HNRPL_HUMAN	28	28	27	>sp|P14866|HNRPL_HUMAN Heterogeneous nuclear ribonucleoprotein L OS=Homo sapiens OX=9606 GN=HNRNPL PE=1 SV=2	1	28	28	27	22	23	23	22	26	24	23	26	24	22	23	23	22	26	24	23	26	24	21	22	22	21	25	23	22	25	23	60.8	60.8	59.6	64.132	589	589	0	323.31	By MS/MS	By MS/MS	By MS/MS	By MS/MS	By MS/MS
sp|P14868|SYDC_HUMAN	sp|P14868|SYDC_HUMAN	26	26	26	>sp|P14868|SYDC_HUMAN Aspartate--tRNA ligase, cytoplasmic OS=Homo sapiens OX=9606 GN=DARS PE=1 SV=2	1	26	26	26	21	21	20	20	25	18	21	19	21	21	21	20	20	25	18	21	19	21	21	21	20	20	25	18	21	19	21	59.5	59.5	59.5	57.136	501	501	0	148.36	By MS/MS	By MS/MS	By MS/MS	By MS/MS	By MS/MS
sp|P14923|PLAK_HUMAN	sp|P14923|PLAK_HUMAN	38	38	33	>sp|P14923|PLAK_HUMAN Junction plakoglobin OS=Homo sapiens OX=9606 GN=JUP PE=1 SV=3	1	38	38	33	34	27	33	28	33	22	27	29	28	34	27	33	28	33	22	27	29	28	30	25	29	27	29	21	24	26	27	55.8	55.8	48.5	81.744	745	745	0	323.31	By MS/MS	By MS/MS	By MS/MS	By MS/MS	By MS/MS
sp|P14927|QCR7_HUMAN	sp|P14927|QCR7_HUMAN	7	7	7	>sp|P14927|QCR7_HUMAN Cytochrome b-c1 complex subunit 7 OS=Homo sapiens OX=9606 GN=UQCRB PE=1 SV=2	1	7	7	7	2	3	1	2	7	3	1	2	0	2	3	1	2	7	3	1	2	0	2	3	1	2	7	3	1	2	0	47.7	47.7	47.7	13.53	111	111	0	15.024	By MS/MS	By MS/MS	By matching	By matching	By MS/MS
sp|P15121|ALDR_HUMAN	sp|P15121|ALDR_HUMAN	11	11	10	>sp|P15121|ALDR_HUMAN Aldo-keto reductase family 1 member B1 OS=Homo sapiens OX=9606 GN=AKR1B1 PE=1 SV=3	1	11	11	10	11	9	10	8	10	9	9	7	7	11	9	10	8	10	9	9	7	7	10	8	9	7	9	8	8	6	6	33.5	33.5	31	35.853	316	316	0	18.506	By MS/MS	By MS/MS	By MS/MS	By MS/MS	By MS/MS
sp|P15144|AMPN_HUMAN	sp|P15144|AMPN_HUMAN	18	18	18	>sp|P15144|AMPN_HUMAN Aminopeptidase N OS=Homo sapiens OX=9606 GN=ANPEP PE=1 SV=4	1	18	18	18	16	16	15	9	9	2	9	10	6	16	16	15	9	9	2	9	10	6	16	16	15	9	9	2	9	10	6	20.5	20.5	20.5	109.54	967	967	0	40.239	By MS/MS	By MS/MS	By MS/MS	By MS/MS	By MS/MS
sp|P15170|ERF3A_HUMAN;sp|Q8IYD1|ERF3B_HUMAN	sp|P15170|ERF3A_HUMAN;sp|Q8IYD1|ERF3B_HUMAN	3;3	3;3	3;3	>sp|P15170|ERF3A_HUMAN Eukaryotic peptide chain release factor GTP-binding subunit ERF3A OS=Homo sapiens OX=9606 GN=GSPT1 PE=1 SV=1;>sp|Q8IYD1|ERF3B_HUMAN Eukaryotic peptide chain release factor GTP-binding subunit ERF3B OS=Homo sapiens OX=9606 GN=GSPT2 PE	2	3	3	3	1	1	1	0	3	0	0	0	0	1	1	1	0	3	0	0	0	0	1	1	1	0	3	0	0	0	0	6	6	6	55.755	499	499;628	0.0043764	0.84696	By matching	By matching	By MS/MS	By matching	By MS/MS
sp|P15260|INGR1_HUMAN	sp|P15260|INGR1_HUMAN	6	6	6	>sp|P15260|INGR1_HUMAN Interferon gamma receptor 1 OS=Homo sapiens OX=9606 GN=IFNGR1 PE=1 SV=1	1	6	6	6	6	4	4	2	3	4	0	1	0	6	4	4	2	3	4	0	1	0	6	4	4	2	3	4	0	1	0	15.7	15.7	15.7	54.404	489	489	0	17.153	By MS/MS	By MS/MS	By MS/MS	By matching	By matching
sp|P15311|EZRI_HUMAN	sp|P15311|EZRI_HUMAN	22	22	10	>sp|P15311|EZRI_HUMAN Ezrin OS=Homo sapiens OX=9606 GN=EZR PE=1 SV=4	1	22	22	10	19	19	21	19	21	12	15	17	15	19	19	21	19	21	12	15	17	15	9	8	9	8	9	4	6	7	7	27.8	27.8	15.9	69.412	586	586	0	41.511	By MS/MS	By MS/MS	By MS/MS	By MS/MS	By MS/MS
sp|P15408|FOSL2_HUMAN	sp|P15408|FOSL2_HUMAN	3	3	3	>sp|P15408|FOSL2_HUMAN Fos-related antigen 2 OS=Homo sapiens OX=9606 GN=FOSL2 PE=1 SV=1	1	3	3	3	1	1	1	1	2	1	2	3	1	1	1	1	1	2	1	2	3	1	1	1	1	1	2	1	2	3	1	12.9	12.9	12.9	35.193	326	326	0	20.046	By MS/MS	By MS/MS	By matching	By MS/MS	By MS/MS
sp|P15428|PGDH_HUMAN	sp|P15428|PGDH_HUMAN	4	4	4	>sp|P15428|PGDH_HUMAN 15-hydroxyprostaglandin dehydrogenase [NAD(+)] OS=Homo sapiens OX=9606 GN=HPGD PE=1 SV=1	1	4	4	4	4	4	1	3	3	1	1	2	0	4	4	1	3	3	1	1	2	0	4	4	1	3	3	1	1	2	0	19.9	19.9	19.9	28.977	266	266	0	28.112	By MS/MS	By MS/MS	By matching	By MS/MS	By MS/MS
sp|P15531|NDKA_HUMAN	sp|P15531|NDKA_HUMAN	5	5	3	>sp|P15531|NDKA_HUMAN Nucleoside diphosphate kinase A OS=Homo sapiens OX=9606 GN=NME1 PE=1 SV=1	1	5	5	3	4	4	4	4	4	4	4	3	4	4	4	4	4	4	4	4	3	4	2	2	2	2	2	2	2	1	2	41.4	41.4	22.4	17.149	152	152	0	31.905	By MS/MS	By MS/MS	By MS/MS	By MS/MS	By MS/MS
sp|P15559|NQO1_HUMAN	sp|P15559|NQO1_HUMAN	8	8	8	>sp|P15559|NQO1_HUMAN NAD(P)H dehydrogenase [quinone] 1 OS=Homo sapiens OX=9606 GN=NQO1 PE=1 SV=1	1	8	8	8	8	7	7	6	7	4	7	5	6	8	7	7	6	7	4	7	5	6	8	7	7	6	7	4	7	5	6	28.1	28.1	28.1	30.867	274	274	0	41.3	By MS/MS	By MS/MS	By MS/MS	By MS/MS	By MS/MS
sp|P15735|PHKG2_HUMAN	sp|P15735|PHKG2_HUMAN	2	2	2	>sp|P15735|PHKG2_HUMAN Phosphorylase b kinase gamma catalytic chain, liver/testis isoform OS=Homo sapiens OX=9606 GN=PHKG2 PE=1 SV=1	1	2	2	2	0	2	0	0	0	0	0	0	0	0	2	0	0	0	0	0	0	0	0	2	0	0	0	0	0	0	0	5.9	5.9	5.9	46.442	406	406	0.0036563	0.89366	By matching	By MS/MS	By matching	By matching	By matching
sp|P15880|RS2_HUMAN	sp|P15880|RS2_HUMAN	16	16	16	>sp|P15880|RS2_HUMAN 40S ribosomal protein S2 OS=Homo sapiens OX=9606 GN=RPS2 PE=1 SV=2	1	16	16	16	14	14	13	12	14	11	12	15	15	14	14	13	12	14	11	12	15	15	14	14	13	12	14	11	12	15	15	52.9	52.9	52.9	31.324	293	293	0	107.36	By MS/MS	By MS/MS	By MS/MS	By MS/MS	By MS/MS
sp|P15924|DESP_HUMAN	sp|P15924|DESP_HUMAN	101	101	101	>sp|P15924|DESP_HUMAN Desmoplakin OS=Homo sapiens OX=9606 GN=DSP PE=1 SV=3	1	101	101	101	74	62	75	79	66	79	82	68	82	74	62	75	79	66	79	82	68	82	74	62	75	79	66	79	82	68	82	32.4	32.4	32.4	331.77	2871	2871	0	323.31	By MS/MS	By MS/MS	By MS/MS	By MS/MS	By MS/MS
sp|P15927|RFA2_HUMAN	sp|P15927|RFA2_HUMAN	5	5	5	>sp|P15927|RFA2_HUMAN Replication protein A 32 kDa subunit OS=Homo sapiens OX=9606 GN=RPA2 PE=1 SV=1	1	5	5	5	3	4	4	4	3	2	3	5	3	3	4	4	4	3	2	3	5	3	3	4	4	4	3	2	3	5	3	32.2	32.2	32.2	29.247	270	270	0	206.47	By MS/MS	By MS/MS	By MS/MS	By MS/MS	By MS/MS
sp|P16070|CD44_HUMAN	sp|P16070|CD44_HUMAN	10	10	10	>sp|P16070|CD44_HUMAN CD44 antigen OS=Homo sapiens OX=9606 GN=CD44 PE=1 SV=3	1	10	10	10	9	9	10	9	9	8	9	8	9	9	9	10	9	9	8	9	8	9	9	9	10	9	9	8	9	8	9	11.9	11.9	11.9	81.537	742	742	0	132.04	By MS/MS	By MS/MS	By MS/MS	By MS/MS	By MS/MS
sp|P16104|H2AX_HUMAN;sp|Q96QV6|H2A1A_HUMAN	sp|P16104|H2AX_HUMAN;sp|Q96QV6|H2A1A_HUMAN	7;4	7;4	2;0	>sp|P16104|H2AX_HUMAN Histone H2AX OS=Homo sapiens OX=9606 GN=H2AFX PE=1 SV=2;>sp|Q96QV6|H2A1A_HUMAN Histone H2A type 1-A OS=Homo sapiens OX=9606 GN=HIST1H2AA PE=1 SV=3	2	7	7	2	4	3	5	6	6	3	4	7	5	4	3	5	6	6	3	4	7	5	0	1	2	2	2	1	2	2	2	58.7	58.7	6.3	15.144	143	143;131	0	106.36	By matching	By MS/MS	By MS/MS	By MS/MS	By MS/MS
sp|P16144|ITB4_HUMAN	sp|P16144|ITB4_HUMAN	10	10	10	>sp|P16144|ITB4_HUMAN Integrin beta-4 OS=Homo sapiens OX=9606 GN=ITGB4 PE=1 SV=5	1	10	10	10	10	7	6	4	4	5	3	0	2	10	7	6	4	4	5	3	0	2	10	7	6	4	4	5	3	0	2	6.9	6.9	6.9	202.16	1822	1822	0	20.678	By MS/MS	By MS/MS	By MS/MS	By MS/MS	By matching
sp|P16220|CREB1_HUMAN;sp|P18846|ATF1_HUMAN	sp|P16220|CREB1_HUMAN;sp|P18846|ATF1_HUMAN	4;2	4;2	4;2	>sp|P16220|CREB1_HUMAN Cyclic AMP-responsive element-binding protein 1 OS=Homo sapiens OX=9606 GN=CREB1 PE=1 SV=2;>sp|P18846|ATF1_HUMAN Cyclic AMP-dependent transcription factor ATF-1 OS=Homo sapiens OX=9606 GN=ATF1 PE=1 SV=2	2	4	4	4	3	2	3	3	2	3	3	4	3	3	2	3	3	2	3	3	4	3	3	2	3	3	2	3	3	4	3	17.3	17.3	17.3	36.688	341	341;271	0	31.497	By MS/MS	By MS/MS	By MS/MS	By MS/MS	By MS/MS
sp|P16401|H15_HUMAN	sp|P16401|H15_HUMAN	8	7	7	>sp|P16401|H15_HUMAN Histone H1.5 OS=Homo sapiens OX=9606 GN=HIST1H1B PE=1 SV=3	1	8	7	7	8	6	7	7	7	6	7	5	5	7	5	6	6	6	5	7	5	4	7	5	6	6	6	5	7	5	4	27.4	24.3	24.3	22.58	226	226	0	36.843	By MS/MS	By MS/MS	By MS/MS	By MS/MS	By MS/MS
sp|P16435|NCPR_HUMAN	sp|P16435|NCPR_HUMAN	3	3	3	>sp|P16435|NCPR_HUMAN NADPH--cytochrome P450 reductase OS=Homo sapiens OX=9606 GN=POR PE=1 SV=2	1	3	3	3	3	1	2	1	1	1	1	0	1	3	1	2	1	1	1	1	0	1	3	1	2	1	1	1	1	0	1	4.3	4.3	4.3	76.689	677	677	0.00079808	2.0956	By MS/MS	By MS/MS	By matching	By matching	By matching
sp|P16615|AT2A2_HUMAN;sp|O14983|AT2A1_HUMAN;sp|Q93084|AT2A3_HUMAN	sp|P16615|AT2A2_HUMAN	25;9;6	25;9;6	25;9;6	>sp|P16615|AT2A2_HUMAN Sarcoplasmic/endoplasmic reticulum calcium ATPase 2 OS=Homo sapiens OX=9606 GN=ATP2A2 PE=1 SV=1	3	25	25	25	23	19	19	19	19	15	13	10	11	23	19	19	19	19	15	13	10	11	23	19	19	19	19	15	13	10	11	24.5	24.5	24.5	114.76	1042	1042;1001;1043	0	177.24	By MS/MS	By MS/MS	By MS/MS	By MS/MS	By MS/MS
sp|P16989|YBOX3_HUMAN	sp|P16989|YBOX3_HUMAN	18	12	12	>sp|P16989|YBOX3_HUMAN Y-box-binding protein 3 OS=Homo sapiens OX=9606 GN=YBX3 PE=1 SV=4	1	18	12	12	16	14	14	13	17	14	15	16	14	10	9	9	8	11	8	9	11	9	10	9	9	8	11	8	9	11	9	56.7	45.7	45.7	40.089	372	372	0	316.88	By MS/MS	By MS/MS	By MS/MS	By MS/MS	By MS/MS
sp|P17096|HMGA1_HUMAN	sp|P17096|HMGA1_HUMAN	6	6	6	>sp|P17096|HMGA1_HUMAN High mobility group protein HMG-I/HMG-Y OS=Homo sapiens OX=9606 GN=HMGA1 PE=1 SV=3	1	6	6	6	5	5	5	5	5	5	5	6	4	5	5	5	5	5	5	5	6	4	5	5	5	5	5	5	5	6	4	41.1	41.1	41.1	11.676	107	107	0	323.31	By MS/MS	By MS/MS	By MS/MS	By MS/MS	By MS/MS
sp|P17275|JUNB_HUMAN	sp|P17275|JUNB_HUMAN	3	3	3	>sp|P17275|JUNB_HUMAN Transcription factor jun-B OS=Homo sapiens OX=9606 GN=JUNB PE=1 SV=1	1	3	3	3	0	0	0	1	2	0	1	3	1	0	0	0	1	2	0	1	3	1	0	0	0	1	2	0	1	3	1	12.1	12.1	12.1	35.879	347	347	0	7.7409	By matching	By matching	By matching	By matching	By matching
sp|P17302|CXA1_HUMAN	sp|P17302|CXA1_HUMAN	6	6	6	>sp|P17302|CXA1_HUMAN Gap junction alpha-1 protein OS=Homo sapiens OX=9606 GN=GJA1 PE=1 SV=2	1	6	6	6	5	3	2	2	4	0	1	2	2	5	3	2	2	4	0	1	2	2	5	3	2	2	4	0	1	2	2	24.1	24.1	24.1	43.008	382	382	0	15.894	By MS/MS	By MS/MS	By MS/MS	By matching	By MS/MS
sp|P17480|UBF1_HUMAN;REV__sp|D6RIA3|CD054_HUMAN	sp|P17480|UBF1_HUMAN	23;1	23;1	23;1	>sp|P17480|UBF1_HUMAN Nucleolar transcription factor 1 OS=Homo sapiens OX=9606 GN=UBTF PE=1 SV=1	2	23	23	23	19	16	14	15	20	10	12	21	18	19	16	14	15	20	10	12	21	18	19	16	14	15	20	10	12	21	18	32.1	32.1	32.1	89.405	764	764;1793	0	159.92	By MS/MS	By MS/MS	By MS/MS	By MS/MS	By MS/MS
sp|P17535|JUND_HUMAN	sp|P17535|JUND_HUMAN	2	2	2	>sp|P17535|JUND_HUMAN Transcription factor jun-D OS=Homo sapiens OX=9606 GN=JUND PE=1 SV=3	1	2	2	2	1	0	0	0	2	0	1	2	1	1	0	0	0	2	0	1	2	1	1	0	0	0	2	0	1	2	1	8.4	8.4	8.4	35.173	347	347	0	63.465	By matching	By matching	By matching	By matching	By MS/MS
sp|P17655|CAN2_HUMAN	sp|P17655|CAN2_HUMAN	7	7	7	>sp|P17655|CAN2_HUMAN Calpain-2 catalytic subunit OS=Homo sapiens OX=9606 GN=CAPN2 PE=1 SV=6	1	7	7	7	5	3	2	3	6	3	4	0	2	5	3	2	3	6	3	4	0	2	5	3	2	3	6	3	4	0	2	12.3	12.3	12.3	79.994	700	700	0	4.5114	By MS/MS	By MS/MS	By MS/MS	By MS/MS	By MS/MS
sp|P17707|DCAM_HUMAN	sp|P17707|DCAM_HUMAN	7	7	7	>sp|P17707|DCAM_HUMAN S-adenosylmethionine decarboxylase proenzyme OS=Homo sapiens OX=9606 GN=AMD1 PE=1 SV=2	1	7	7	7	5	5	7	6	6	5	6	4	4	5	5	7	6	6	5	6	4	4	5	5	7	6	6	5	6	4	4	22.2	22.2	22.2	38.339	334	334	0	38.508	By MS/MS	By MS/MS	By MS/MS	By MS/MS	By MS/MS
sp|P17812|PYRG1_HUMAN;sp|Q9NRF8|PYRG2_HUMAN	sp|P17812|PYRG1_HUMAN	5;1	5;1	5;1	>sp|P17812|PYRG1_HUMAN CTP synthase 1 OS=Homo sapiens OX=9606 GN=CTPS1 PE=1 SV=2	2	5	5	5	4	4	2	2	3	2	2	0	2	4	4	2	2	3	2	2	0	2	4	4	2	2	3	2	2	0	2	10.3	10.3	10.3	66.69	591	591;586	0	12.016	By MS/MS	By MS/MS	By matching	By MS/MS	By MS/MS
sp|P17844|DDX5_HUMAN	sp|P17844|DDX5_HUMAN	31	30	23	>sp|P17844|DDX5_HUMAN Probable ATP-dependent RNA helicase DDX5 OS=Homo sapiens OX=9606 GN=DDX5 PE=1 SV=1	1	31	30	23	25	24	23	24	28	21	25	30	27	24	23	22	23	27	20	24	29	26	18	16	17	17	20	16	18	22	19	49.7	47.9	37.5	69.147	614	614	0	246.83	By MS/MS	By MS/MS	By MS/MS	By MS/MS	By MS/MS
sp|P17931|LEG3_HUMAN	sp|P17931|LEG3_HUMAN	6	6	6	>sp|P17931|LEG3_HUMAN Galectin-3 OS=Homo sapiens OX=9606 GN=LGALS3 PE=1 SV=5	1	6	6	6	6	3	6	4	6	4	5	6	4	6	3	6	4	6	4	5	6	4	6	3	6	4	6	4	5	6	4	28.4	28.4	28.4	26.152	250	250	0	18.87	By MS/MS	By MS/MS	By MS/MS	By MS/MS	By MS/MS
sp|P17980|PRS6A_HUMAN	sp|P17980|PRS6A_HUMAN	19	19	19	>sp|P17980|PRS6A_HUMAN 26S proteasome regulatory subunit 6A OS=Homo sapiens OX=9606 GN=PSMC3 PE=1 SV=3	1	19	19	19	18	17	19	14	16	14	16	15	16	18	17	19	14	16	14	16	15	16	18	17	19	14	16	14	16	15	16	51.9	51.9	51.9	49.203	439	439	0	207.69	By MS/MS	By MS/MS	By MS/MS	By MS/MS	By MS/MS
sp|P17987|TCPA_HUMAN	sp|P17987|TCPA_HUMAN	19	19	19	>sp|P17987|TCPA_HUMAN T-complex protein 1 subunit alpha OS=Homo sapiens OX=9606 GN=TCP1 PE=1 SV=1	1	19	19	19	15	13	17	13	18	13	15	10	11	15	13	17	13	18	13	15	10	11	15	13	17	13	18	13	15	10	11	39.6	39.6	39.6	60.343	556	556	0	68.553	By MS/MS	By MS/MS	By MS/MS	By MS/MS	By MS/MS
sp|P18031|PTN1_HUMAN	sp|P18031|PTN1_HUMAN	6	6	6	>sp|P18031|PTN1_HUMAN Tyrosine-protein phosphatase non-receptor type 1 OS=Homo sapiens OX=9606 GN=PTPN1 PE=1 SV=1	1	6	6	6	6	5	2	2	1	1	1	0	1	6	5	2	2	1	1	1	0	1	6	5	2	2	1	1	1	0	1	15.9	15.9	15.9	49.966	435	435	0	9.2847	By MS/MS	By MS/MS	By MS/MS	By MS/MS	By matching
sp|P18074|ERCC2_HUMAN	sp|P18074|ERCC2_HUMAN	3	3	3	>sp|P18074|ERCC2_HUMAN General transcription and DNA repair factor IIH helicase subunit XPD OS=Homo sapiens OX=9606 GN=ERCC2 PE=1 SV=1	1	3	3	3	2	1	1	0	1	0	0	2	0	2	1	1	0	1	0	0	2	0	2	1	1	0	1	0	0	2	0	5.1	5.1	5.1	86.908	760	760	0	4.1392	By MS/MS	By matching	By matching	By matching	By MS/MS
sp|P18077|RL35A_HUMAN	sp|P18077|RL35A_HUMAN	9	9	9	>sp|P18077|RL35A_HUMAN 60S ribosomal protein L35a OS=Homo sapiens OX=9606 GN=RPL35A PE=1 SV=2	1	9	9	9	9	8	9	8	9	8	9	8	8	9	8	9	8	9	8	9	8	8	9	8	9	8	9	8	9	8	8	41.8	41.8	41.8	12.538	110	110	0	18.355	By MS/MS	By MS/MS	By MS/MS	By MS/MS	By MS/MS
sp|P18084|ITB5_HUMAN	sp|P18084|ITB5_HUMAN	4	4	4	>sp|P18084|ITB5_HUMAN Integrin beta-5 OS=Homo sapiens OX=9606 GN=ITGB5 PE=1 SV=1	1	4	4	4	4	4	2	3	2	3	3	0	2	4	4	2	3	2	3	3	0	2	4	4	2	3	2	3	3	0	2	5.3	5.3	5.3	88.053	799	799	0	4.4052	By MS/MS	By MS/MS	By MS/MS	By MS/MS	By MS/MS
sp|P18085|ARF4_HUMAN	sp|P18085|ARF4_HUMAN	7	7	5	>sp|P18085|ARF4_HUMAN ADP-ribosylation factor 4 OS=Homo sapiens OX=9606 GN=ARF4 PE=1 SV=3	1	7	7	5	7	5	6	4	6	4	4	5	4	7	5	6	4	6	4	4	5	4	5	4	4	3	4	3	3	3	3	45	45	27.8	20.511	180	180	0	20.943	By MS/MS	By MS/MS	By MS/MS	By MS/MS	By MS/MS
sp|P18124|RL7_HUMAN;REV__sp|Q86UU9|TKN4_HUMAN	sp|P18124|RL7_HUMAN	19;1	19;1	18;0	>sp|P18124|RL7_HUMAN 60S ribosomal protein L7 OS=Homo sapiens OX=9606 GN=RPL7 PE=1 SV=1	2	19	19	18	19	19	19	18	19	17	19	18	18	19	19	19	18	19	17	19	18	18	18	18	18	18	18	17	18	17	18	52.8	52.8	50.4	29.225	248	248;113	0	240.66	By MS/MS	By MS/MS	By MS/MS	By MS/MS	By MS/MS
sp|P18206|VINC_HUMAN	sp|P18206|VINC_HUMAN	22	22	22	>sp|P18206|VINC_HUMAN Vinculin OS=Homo sapiens OX=9606 GN=VCL PE=1 SV=4	1	22	22	22	18	9	7	10	15	5	10	13	6	18	9	7	10	15	5	10	13	6	18	9	7	10	15	5	10	13	6	23.5	23.5	23.5	123.8	1134	1134	0	80.366	By MS/MS	By MS/MS	By MS/MS	By MS/MS	By MS/MS
sp|P18583|SON_HUMAN	sp|P18583|SON_HUMAN	41	41	41	>sp|P18583|SON_HUMAN Protein SON OS=Homo sapiens OX=9606 GN=SON PE=1 SV=4	1	41	41	41	22	16	17	19	20	19	27	39	24	22	16	17	19	20	19	27	39	24	22	16	17	19	20	19	27	39	24	22.8	22.8	22.8	263.83	2426	2426	0	321.17	By MS/MS	By MS/MS	By MS/MS	By MS/MS	By MS/MS
sp|P18621|RL17_HUMAN	sp|P18621|RL17_HUMAN	10	10	10	>sp|P18621|RL17_HUMAN 60S ribosomal protein L17 OS=Homo sapiens OX=9606 GN=RPL17 PE=1 SV=3	1	10	10	10	7	7	6	6	9	5	5	7	5	7	7	6	6	9	5	5	7	5	7	7	6	6	9	5	5	7	5	51.1	51.1	51.1	21.397	184	184	0	63.435	By MS/MS	By MS/MS	By MS/MS	By MS/MS	By MS/MS
sp|P18669|PGAM1_HUMAN;sp|P15259|PGAM2_HUMAN;sp|Q8N0Y7|PGAM4_HUMAN	sp|P18669|PGAM1_HUMAN;sp|P15259|PGAM2_HUMAN	7;5;3	7;5;3	7;5;3	>sp|P18669|PGAM1_HUMAN Phosphoglycerate mutase 1 OS=Homo sapiens OX=9606 GN=PGAM1 PE=1 SV=2;>sp|P15259|PGAM2_HUMAN Phosphoglycerate mutase 2 OS=Homo sapiens OX=9606 GN=PGAM2 PE=1 SV=3	3	7	7	7	7	4	3	3	7	4	4	3	1	7	4	3	3	7	4	4	3	1	7	4	3	3	7	4	4	3	1	32.7	32.7	32.7	28.804	254	254;253;254	0	19.174	By MS/MS	By MS/MS	By MS/MS	By MS/MS	By MS/MS
sp|P18754|RCC1_HUMAN	sp|P18754|RCC1_HUMAN	13	13	13	>sp|P18754|RCC1_HUMAN Regulator of chromosome condensation OS=Homo sapiens OX=9606 GN=RCC1 PE=1 SV=1	1	13	13	13	9	9	6	5	11	6	7	12	7	9	9	6	5	11	6	7	12	7	9	9	6	5	11	6	7	12	7	39.4	39.4	39.4	44.969	421	421	0	165.54	By MS/MS	By MS/MS	By MS/MS	By MS/MS	By MS/MS
sp|P18827|SDC1_HUMAN	sp|P18827|SDC1_HUMAN	4	4	4	>sp|P18827|SDC1_HUMAN Syndecan-1 OS=Homo sapiens OX=9606 GN=SDC1 PE=1 SV=3	1	4	4	4	4	4	4	3	4	2	4	3	3	4	4	4	3	4	2	4	3	3	4	4	4	3	4	2	4	3	3	16.1	16.1	16.1	32.461	310	310	0	31.232	By MS/MS	By MS/MS	By MS/MS	By MS/MS	By MS/MS
sp|P18859|ATP5J_HUMAN	sp|P18859|ATP5J_HUMAN	4	4	4	>sp|P18859|ATP5J_HUMAN ATP synthase-coupling factor 6, mitochondrial OS=Homo sapiens OX=9606 GN=ATP5PF PE=1 SV=1	1	4	4	4	4	3	4	3	4	3	3	4	2	4	3	4	3	4	3	3	4	2	4	3	4	3	4	3	3	4	2	51.9	51.9	51.9	12.587	108	108	0	30.706	By MS/MS	By MS/MS	By MS/MS	By MS/MS	By MS/MS
sp|P18887|XRCC1_HUMAN	sp|P18887|XRCC1_HUMAN	8	8	8	>sp|P18887|XRCC1_HUMAN DNA repair protein XRCC1 OS=Homo sapiens OX=9606 GN=XRCC1 PE=1 SV=2	1	8	8	8	6	7	6	4	8	6	6	7	5	6	7	6	4	8	6	6	7	5	6	7	6	4	8	6	6	7	5	15.8	15.8	15.8	69.476	633	633	0	28.358	By MS/MS	By MS/MS	By MS/MS	By MS/MS	By MS/MS
sp|P19022|CADH2_HUMAN	sp|P19022|CADH2_HUMAN	4	4	4	>sp|P19022|CADH2_HUMAN Cadherin-2 OS=Homo sapiens OX=9606 GN=CDH2 PE=1 SV=4	1	4	4	4	4	2	2	1	3	0	2	4	2	4	2	2	1	3	0	2	4	2	4	2	2	1	3	0	2	4	2	6.8	6.8	6.8	99.808	906	906	0	101.86	By MS/MS	By MS/MS	By MS/MS	By matching	By MS/MS
sp|P19338|NUCL_HUMAN	sp|P19338|NUCL_HUMAN	30	30	30	>sp|P19338|NUCL_HUMAN Nucleolin OS=Homo sapiens OX=9606 GN=NCL PE=1 SV=3	1	30	30	30	27	25	28	27	28	24	24	27	26	27	25	28	27	28	24	24	27	26	27	25	28	27	28	24	24	27	26	36.6	36.6	36.6	76.613	710	710	0	323.31	By MS/MS	By MS/MS	By MS/MS	By MS/MS	By MS/MS
sp|P19387|RPB3_HUMAN	sp|P19387|RPB3_HUMAN	8	8	8	>sp|P19387|RPB3_HUMAN DNA-directed RNA polymerase II subunit RPB3 OS=Homo sapiens OX=9606 GN=POLR2C PE=1 SV=2	1	8	8	8	6	6	5	5	8	4	4	8	7	6	6	5	5	8	4	4	8	7	6	6	5	5	8	4	4	8	7	38.2	38.2	38.2	31.441	275	275	0	128.76	By MS/MS	By MS/MS	By MS/MS	By MS/MS	By MS/MS
sp|P19388|RPAB1_HUMAN	sp|P19388|RPAB1_HUMAN	7	7	7	>sp|P19388|RPAB1_HUMAN DNA-directed RNA polymerases I, II, and III subunit RPABC1 OS=Homo sapiens OX=9606 GN=POLR2E PE=1 SV=4	1	7	7	7	6	5	6	7	7	7	6	7	6	6	5	6	7	7	7	6	7	6	6	5	6	7	7	7	6	7	6	32.4	32.4	32.4	24.551	210	210	0	55.209	By MS/MS	By MS/MS	By MS/MS	By MS/MS	By MS/MS
sp|P19404|NDUV2_HUMAN	sp|P19404|NDUV2_HUMAN	7	7	7	>sp|P19404|NDUV2_HUMAN NADH dehydrogenase [ubiquinone] flavoprotein 2, mitochondrial OS=Homo sapiens OX=9606 GN=NDUFV2 PE=1 SV=2	1	7	7	7	3	3	1	4	7	1	2	3	1	3	3	1	4	7	1	2	3	1	3	3	1	4	7	1	2	3	1	30.1	30.1	30.1	27.391	249	249	0	60.147	By MS/MS	By MS/MS	By MS/MS	By MS/MS	By MS/MS
sp|P19438|TNR1A_HUMAN	sp|P19438|TNR1A_HUMAN	19	19	19	>sp|P19438|TNR1A_HUMAN Tumor necrosis factor receptor superfamily member 1A OS=Homo sapiens OX=9606 GN=TNFRSF1A PE=1 SV=1	1	19	19	19	18	18	19	14	17	15	1	0	1	18	18	19	14	17	15	1	0	1	18	18	19	14	17	15	1	0	1	40.7	40.7	40.7	50.494	455	455	0	323.31	By MS/MS	By MS/MS	By MS/MS	By MS/MS	By MS/MS
sp|P19447|ERCC3_HUMAN	sp|P19447|ERCC3_HUMAN	2	2	2	>sp|P19447|ERCC3_HUMAN General transcription and DNA repair factor IIH helicase subunit XPB OS=Homo sapiens OX=9606 GN=ERCC3 PE=1 SV=1	1	2	2	2	1	0	0	1	1	0	2	2	0	1	0	0	1	1	0	2	2	0	1	0	0	1	1	0	2	2	0	2.3	2.3	2.3	89.277	782	782	0.00078895	1.9409	By matching	By matching	By matching	By matching	By matching
sp|P19474|RO52_HUMAN	sp|P19474|RO52_HUMAN	36	36	36	>sp|P19474|RO52_HUMAN E3 ubiquitin-protein ligase TRIM21 OS=Homo sapiens OX=9606 GN=TRIM21 PE=1 SV=1	1	36	36	36	30	30	31	32	35	29	28	31	30	30	30	31	32	35	29	28	31	30	30	30	31	32	35	29	28	31	30	59.4	59.4	59.4	54.169	475	475	0	323.31	By MS/MS	By MS/MS	By MS/MS	By MS/MS	By MS/MS
sp|P19525|E2AK2_HUMAN	sp|P19525|E2AK2_HUMAN	13	13	13	>sp|P19525|E2AK2_HUMAN Interferon-induced, double-stranded RNA-activated protein kinase OS=Homo sapiens OX=9606 GN=EIF2AK2 PE=1 SV=2	1	13	13	13	9	6	5	6	11	4	7	13	9	9	6	5	6	11	4	7	13	9	9	6	5	6	11	4	7	13	9	29.2	29.2	29.2	62.094	551	551	0	65.884	By MS/MS	By MS/MS	By MS/MS	By MS/MS	By MS/MS
sp|P19532|TFE3_HUMAN	sp|P19532|TFE3_HUMAN	2	2	2	>sp|P19532|TFE3_HUMAN Transcription factor E3 OS=Homo sapiens OX=9606 GN=TFE3 PE=1 SV=4	1	2	2	2	1	1	1	1	1	1	1	2	1	1	1	1	1	1	1	1	2	1	1	1	1	1	1	1	1	2	1	8.7	8.7	8.7	61.52	575	575	0	53.484	By matching	By MS/MS	By matching	By MS/MS	By matching
sp|P19784|CSK22_HUMAN	sp|P19784|CSK22_HUMAN	7	7	7	>sp|P19784|CSK22_HUMAN Casein kinase II subunit alpha OS=Homo sapiens OX=9606 GN=CSNK2A2 PE=1 SV=1	1	7	7	7	7	4	5	4	7	1	4	5	4	7	4	5	4	7	1	4	5	4	7	4	5	4	7	1	4	5	4	21.4	21.4	21.4	41.213	350	350	0	20.614	By MS/MS	By matching	By MS/MS	By MS/MS	By MS/MS
sp|P19838|NFKB1_HUMAN	sp|P19838|NFKB1_HUMAN	2	2	2	>sp|P19838|NFKB1_HUMAN Nuclear factor NF-kappa-B p105 subunit OS=Homo sapiens OX=9606 GN=NFKB1 PE=1 SV=2	1	2	2	2	0	1	0	0	2	1	0	0	0	0	1	0	0	2	1	0	0	0	0	1	0	0	2	1	0	0	0	1.9	1.9	1.9	105.35	968	968	0.00078927	1.952	By matching	By matching	By matching	By matching	By MS/MS
sp|P20020|AT2B1_HUMAN;sp|P23634|AT2B4_HUMAN	sp|P20020|AT2B1_HUMAN	15;4	15;4	12;1	>sp|P20020|AT2B1_HUMAN Plasma membrane calcium-transporting ATPase 1 OS=Homo sapiens OX=9606 GN=ATP2B1 PE=1 SV=4	2	15	15	12	15	12	12	6	6	7	5	3	2	15	12	12	6	6	7	5	3	2	12	9	9	4	4	5	4	3	2	16.1	16.1	12.7	134.68	1220	1220;1241	0	53.365	By MS/MS	By MS/MS	By MS/MS	By MS/MS	By MS/MS
sp|P20042|IF2B_HUMAN	sp|P20042|IF2B_HUMAN	15	15	15	>sp|P20042|IF2B_HUMAN Eukaryotic translation initiation factor 2 subunit 2 OS=Homo sapiens OX=9606 GN=EIF2S2 PE=1 SV=2	1	15	15	15	13	12	12	9	12	9	11	14	11	13	12	12	9	12	9	11	14	11	13	12	12	9	12	9	11	14	11	37.5	37.5	37.5	38.388	333	333	0	112.77	By MS/MS	By MS/MS	By MS/MS	By MS/MS	By MS/MS
sp|P20226|TBP_HUMAN;sp|Q6SJ96|TBPL2_HUMAN	sp|P20226|TBP_HUMAN;sp|Q6SJ96|TBPL2_HUMAN	3;2	3;2	3;2	>sp|P20226|TBP_HUMAN TATA-box-binding protein OS=Homo sapiens OX=9606 GN=TBP PE=1 SV=2;>sp|Q6SJ96|TBPL2_HUMAN TATA box-binding protein-like protein 2 OS=Homo sapiens OX=9606 GN=TBPL2 PE=2 SV=1	2	3	3	3	2	0	2	0	1	0	2	2	0	2	0	2	0	1	0	2	2	0	2	0	2	0	1	0	2	2	0	9.4	9.4	9.4	37.698	339	339;375	0	5.9313	By MS/MS	By matching	By MS/MS	By matching	By matching
sp|P20290|BTF3_HUMAN	sp|P20290|BTF3_HUMAN	4	4	4	>sp|P20290|BTF3_HUMAN Transcription factor BTF3 OS=Homo sapiens OX=9606 GN=BTF3 PE=1 SV=1	1	4	4	4	3	3	2	2	4	2	3	1	4	3	3	2	2	4	2	3	1	4	3	3	2	2	4	2	3	1	4	16.5	16.5	16.5	22.168	206	206	0	14.838	By MS/MS	By MS/MS	By MS/MS	By MS/MS	By MS/MS
sp|Q9NRW1|RAB6B_HUMAN;sp|P20340|RAB6A_HUMAN;sp|Q14964|RB39A_HUMAN	sp|Q9NRW1|RAB6B_HUMAN;sp|P20340|RAB6A_HUMAN;sp|Q14964|RB39A_HUMAN	2;2;1	2;2;1	2;2;1	>sp|Q9NRW1|RAB6B_HUMAN Ras-related protein Rab-6B OS=Homo sapiens OX=9606 GN=RAB6B PE=1 SV=1;>sp|P20340|RAB6A_HUMAN Ras-related protein Rab-6A OS=Homo sapiens OX=9606 GN=RAB6A PE=1 SV=3;>sp|Q14964|RB39A_HUMAN Ras-related protein Rab-39A OS=Homo sapiens OX=	3	2	2	2	2	2	2	2	0	0	2	0	1	2	2	2	2	0	0	2	0	1	2	2	2	2	0	0	2	0	1	10.6	10.6	10.6	23.461	208	208;208;217	0	5.6378	By MS/MS	By MS/MS	By matching	By MS/MS	By matching
sp|P20618|PSB1_HUMAN	sp|P20618|PSB1_HUMAN	7	7	7	>sp|P20618|PSB1_HUMAN Proteasome subunit beta type-1 OS=Homo sapiens OX=9606 GN=PSMB1 PE=1 SV=2	1	7	7	7	7	7	6	7	6	7	6	7	7	7	7	6	7	6	7	6	7	7	7	7	6	7	6	7	6	7	7	36.1	36.1	36.1	26.489	241	241	0	93.678	By MS/MS	By MS/MS	By MS/MS	By MS/MS	By MS/MS
sp|P20674|COX5A_HUMAN	sp|P20674|COX5A_HUMAN	5	5	5	>sp|P20674|COX5A_HUMAN Cytochrome c oxidase subunit 5A, mitochondrial OS=Homo sapiens OX=9606 GN=COX5A PE=1 SV=2	1	5	5	5	4	4	4	4	5	4	4	3	3	4	4	4	4	5	4	4	3	3	4	4	4	4	5	4	4	3	3	32.7	32.7	32.7	16.762	150	150	0	38.033	By MS/MS	By MS/MS	By MS/MS	By MS/MS	By MS/MS
sp|P20700|LMNB1_HUMAN	sp|P20700|LMNB1_HUMAN	55	53	49	>sp|P20700|LMNB1_HUMAN Lamin-B1 OS=Homo sapiens OX=9606 GN=LMNB1 PE=1 SV=2	1	55	53	49	43	42	43	46	50	49	47	51	48	41	40	41	44	48	47	45	49	46	38	37	37	41	44	44	42	46	42	71.7	70.3	65.7	66.408	586	586	0	323.31	By MS/MS	By MS/MS	By MS/MS	By MS/MS	By MS/MS
sp|P20810|ICAL_HUMAN	sp|P20810|ICAL_HUMAN	5	5	5	>sp|P20810|ICAL_HUMAN Calpastatin OS=Homo sapiens OX=9606 GN=CAST PE=1 SV=4	1	5	5	5	4	3	4	3	4	2	3	0	1	4	3	4	3	4	2	3	0	1	4	3	4	3	4	2	3	0	1	9.7	9.7	9.7	76.572	708	708	0	4.6174	By MS/MS	By MS/MS	By MS/MS	By MS/MS	By MS/MS
sp|P20962|PTMS_HUMAN	sp|P20962|PTMS_HUMAN	2	2	2	>sp|P20962|PTMS_HUMAN Parathymosin OS=Homo sapiens OX=9606 GN=PTMS PE=1 SV=2	1	2	2	2	2	1	0	1	1	1	2	0	1	2	1	0	1	1	1	2	0	1	2	1	0	1	1	1	2	0	1	22.5	22.5	22.5	11.53	102	102	0.00077012	1.6366	By MS/MS	By matching	By matching	By MS/MS	By matching
sp|Q9UQ88|CD11A_HUMAN;sp|P21127|CD11B_HUMAN;sp|Q13882|PTK6_HUMAN	sp|Q9UQ88|CD11A_HUMAN;sp|P21127|CD11B_HUMAN	9;9;1	9;9;1	9;9;1	>sp|Q9UQ88|CD11A_HUMAN Cyclin-dependent kinase 11A OS=Homo sapiens OX=9606 GN=CDK11A PE=1 SV=4;>sp|P21127|CD11B_HUMAN Cyclin-dependent kinase 11B OS=Homo sapiens OX=9606 GN=CDK11B PE=1 SV=4	3	9	9	9	4	2	4	5	7	3	5	9	3	4	2	4	5	7	3	5	9	3	4	2	4	5	7	3	5	9	3	13.8	13.8	13.8	91.361	783	783;795;451	0	21.739	By MS/MS	By MS/MS	By MS/MS	By MS/MS	By MS/MS
sp|P21281|VATB2_HUMAN;sp|P15313|VATB1_HUMAN	sp|P21281|VATB2_HUMAN	11;3	11;3	11;3	>sp|P21281|VATB2_HUMAN V-type proton ATPase subunit B, brain isoform OS=Homo sapiens OX=9606 GN=ATP6V1B2 PE=1 SV=3	2	11	11	11	9	6	7	6	9	3	3	10	3	9	6	7	6	9	3	3	10	3	9	6	7	6	9	3	3	10	3	30.5	30.5	30.5	56.5	511	511;513	0	75.618	By MS/MS	By MS/MS	By MS/MS	By MS/MS	By MS/MS
sp|P21283|VATC1_HUMAN	sp|P21283|VATC1_HUMAN	9	9	9	>sp|P21283|VATC1_HUMAN V-type proton ATPase subunit C 1 OS=Homo sapiens OX=9606 GN=ATP6V1C1 PE=1 SV=4	1	9	9	9	4	2	0	1	5	1	0	7	1	4	2	0	1	5	1	0	7	1	4	2	0	1	5	1	0	7	1	21.5	21.5	21.5	43.941	382	382	0	14.629	By MS/MS	By MS/MS	By matching	By matching	By MS/MS
sp|P21291|CSRP1_HUMAN	sp|P21291|CSRP1_HUMAN	5	5	5	>sp|P21291|CSRP1_HUMAN Cysteine and glycine-rich protein 1 OS=Homo sapiens OX=9606 GN=CSRP1 PE=1 SV=3	1	5	5	5	4	5	3	5	4	5	5	5	5	4	5	3	5	4	5	5	5	5	4	5	3	5	4	5	5	5	5	33.2	33.2	33.2	20.567	193	193	0	135.22	By MS/MS	By MS/MS	By MS/MS	By MS/MS	By MS/MS
sp|P21333|FLNA_HUMAN	sp|P21333|FLNA_HUMAN	135	135	121	>sp|P21333|FLNA_HUMAN Filamin-A OS=Homo sapiens OX=9606 GN=FLNA PE=1 SV=4	1	135	135	121	121	119	122	122	132	120	121	126	118	121	119	122	122	132	120	121	126	118	109	107	109	108	118	107	107	113	106	59.3	59.3	56.6	280.74	2647	2647	0	323.31	By MS/MS	By MS/MS	By MS/MS	By MS/MS	By MS/MS
sp|P21580|TNAP3_HUMAN	sp|P21580|TNAP3_HUMAN	12	12	12	>sp|P21580|TNAP3_HUMAN Tumor necrosis factor alpha-induced protein 3 OS=Homo sapiens OX=9606 GN=TNFAIP3 PE=1 SV=1	1	12	12	12	1	0	2	11	12	10	0	1	0	1	0	2	11	12	10	0	1	0	1	0	2	11	12	10	0	1	0	17.5	17.5	17.5	89.613	790	790	0	18.171	By matching	By matching	By matching	By MS/MS	By MS/MS
sp|P21589|5NTD_HUMAN	sp|P21589|5NTD_HUMAN	12	12	12	>sp|P21589|5NTD_HUMAN 5-nucleotidase OS=Homo sapiens OX=9606 GN=NT5E PE=1 SV=1	1	12	12	12	10	10	10	9	10	0	9	8	6	10	10	10	9	10	0	9	8	6	10	10	10	9	10	0	9	8	6	22	22	22	63.367	574	574	0	55.176	By MS/MS	By MS/MS	By MS/MS	By MS/MS	By MS/MS
sp|P21796|VDAC1_HUMAN	sp|P21796|VDAC1_HUMAN	14	14	14	>sp|P21796|VDAC1_HUMAN Voltage-dependent anion-selective channel protein 1 OS=Homo sapiens OX=9606 GN=VDAC1 PE=1 SV=2	1	14	14	14	12	12	11	11	13	9	10	14	10	12	12	11	11	13	9	10	14	10	12	12	11	11	13	9	10	14	10	50.9	50.9	50.9	30.772	283	283	0	183.7	By MS/MS	By MS/MS	By MS/MS	By MS/MS	By MS/MS
sp|P21980|TGM2_HUMAN	sp|P21980|TGM2_HUMAN	10	10	10	>sp|P21980|TGM2_HUMAN Protein-glutamine gamma-glutamyltransferase 2 OS=Homo sapiens OX=9606 GN=TGM2 PE=1 SV=2	1	10	10	10	8	5	8	7	9	5	5	8	5	8	5	8	7	9	5	5	8	5	8	5	8	7	9	5	5	8	5	18.6	18.6	18.6	77.328	687	687	0	62.513	By MS/MS	By MS/MS	By MS/MS	By MS/MS	By MS/MS
sp|P22061|PIMT_HUMAN	sp|P22061|PIMT_HUMAN	7	7	7	>sp|P22061|PIMT_HUMAN Protein-L-isoaspartate(D-aspartate) O-methyltransferase OS=Homo sapiens OX=9606 GN=PCMT1 PE=1 SV=4	1	7	7	7	6	5	6	5	7	3	4	4	5	6	5	6	5	7	3	4	4	5	6	5	6	5	7	3	4	4	5	34.8	34.8	34.8	24.636	227	227	0	52.447	By MS/MS	By MS/MS	By MS/MS	By MS/MS	By MS/MS
sp|P22087|FBRL_HUMAN	sp|P22087|FBRL_HUMAN	17	17	14	>sp|P22087|FBRL_HUMAN rRNA 2-O-methyltransferase fibrillarin OS=Homo sapiens OX=9606 GN=FBL PE=1 SV=2	1	17	17	14	13	13	14	12	14	14	14	17	13	13	13	14	12	14	14	14	17	13	11	12	12	11	13	12	12	14	12	43	43	39.6	33.784	321	321	0	323.31	By MS/MS	By MS/MS	By MS/MS	By MS/MS	By MS/MS
sp|P22102|PUR2_HUMAN	sp|P22102|PUR2_HUMAN	8	8	8	>sp|P22102|PUR2_HUMAN Trifunctional purine biosynthetic protein adenosine-3 OS=Homo sapiens OX=9606 GN=GART PE=1 SV=1	1	8	8	8	6	3	3	4	6	1	2	1	0	6	3	3	4	6	1	2	1	0	6	3	3	4	6	1	2	1	0	9	9	9	107.77	1010	1010	0	5.1284	By MS/MS	By MS/MS	By MS/MS	By MS/MS	By MS/MS
sp|P22234|PUR6_HUMAN	sp|P22234|PUR6_HUMAN	4	4	4	>sp|P22234|PUR6_HUMAN Multifunctional protein ADE2 OS=Homo sapiens OX=9606 GN=PAICS PE=1 SV=3	1	4	4	4	4	4	4	4	4	3	4	2	3	4	4	4	4	4	3	4	2	3	4	4	4	4	4	3	4	2	3	9.9	9.9	9.9	47.079	425	425	0	10.675	By MS/MS	By MS/MS	By MS/MS	By MS/MS	By MS/MS
sp|P22314|UBA1_HUMAN	sp|P22314|UBA1_HUMAN	7	7	7	>sp|P22314|UBA1_HUMAN Ubiquitin-like modifier-activating enzyme 1 OS=Homo sapiens OX=9606 GN=UBA1 PE=1 SV=3	1	7	7	7	7	4	3	4	4	1	3	1	1	7	4	3	4	4	1	3	1	1	7	4	3	4	4	1	3	1	1	9.5	9.5	9.5	117.85	1058	1058	0	18.349	By MS/MS	By matching	By MS/MS	By MS/MS	By MS/MS
sp|P22392|NDKB_HUMAN;sp|O60361|NDK8_HUMAN	sp|P22392|NDKB_HUMAN;sp|O60361|NDK8_HUMAN	4;3	2;2	2;2	>sp|P22392|NDKB_HUMAN Nucleoside diphosphate kinase B OS=Homo sapiens OX=9606 GN=NME2 PE=1 SV=1;>sp|O60361|NDK8_HUMAN Putative nucleoside diphosphate kinase OS=Homo sapiens OX=9606 GN=NME2P1 PE=5 SV=1	2	4	2	2	4	3	4	3	4	4	3	4	3	2	1	2	1	2	2	1	2	1	2	1	2	1	2	2	1	2	1	32.2	13.2	13.2	17.298	152	152;137	0	3.3362	By MS/MS	By MS/MS	By matching	By MS/MS	By MS/MS
sp|P22626|ROA2_HUMAN	sp|P22626|ROA2_HUMAN	30	30	30	>sp|P22626|ROA2_HUMAN Heterogeneous nuclear ribonucleoproteins A2/B1 OS=Homo sapiens OX=9606 GN=HNRNPA2B1 PE=1 SV=2	1	30	30	30	19	22	22	23	28	20	23	26	23	19	22	22	23	28	20	23	26	23	19	22	22	23	28	20	23	26	23	69.4	69.4	69.4	37.429	353	353	0	323.31	By MS/MS	By MS/MS	By MS/MS	By MS/MS	By MS/MS
sp|P22695|QCR2_HUMAN	sp|P22695|QCR2_HUMAN	11	11	11	>sp|P22695|QCR2_HUMAN Cytochrome b-c1 complex subunit 2, mitochondrial OS=Homo sapiens OX=9606 GN=UQCRC2 PE=1 SV=3	1	11	11	11	7	5	5	3	11	2	2	7	4	7	5	5	3	11	2	2	7	4	7	5	5	3	11	2	2	7	4	35.5	35.5	35.5	48.442	453	453	0	96.572	By MS/MS	By MS/MS	By MS/MS	By MS/MS	By MS/MS
sp|P22735|TGM1_HUMAN	sp|P22735|TGM1_HUMAN	8	8	8	>sp|P22735|TGM1_HUMAN Protein-glutamine gamma-glutamyltransferase K OS=Homo sapiens OX=9606 GN=TGM1 PE=1 SV=4	1	8	8	8	5	2	3	3	1	4	7	2	5	5	2	3	3	1	4	7	2	5	5	2	3	3	1	4	7	2	5	11.9	11.9	11.9	89.786	817	817	0	7.0866	By MS/MS	By MS/MS	By MS/MS	By MS/MS	By MS/MS
sp|P23193|TCEA1_HUMAN	sp|P23193|TCEA1_HUMAN	3	3	3	>sp|P23193|TCEA1_HUMAN Transcription elongation factor A protein 1 OS=Homo sapiens OX=9606 GN=TCEA1 PE=1 SV=2	1	3	3	3	1	0	1	1	3	1	1	2	0	1	0	1	1	3	1	1	2	0	1	0	1	1	3	1	1	2	0	12.3	12.3	12.3	33.969	301	301	0.000814	2.3744	By matching	By matching	By matching	By MS/MS	By MS/MS
sp|P23246|SFPQ_HUMAN	sp|P23246|SFPQ_HUMAN	35	35	34	>sp|P23246|SFPQ_HUMAN Splicing factor, proline- and glutamine-rich OS=Homo sapiens OX=9606 GN=SFPQ PE=1 SV=2	1	35	35	34	33	31	27	29	32	27	28	35	27	33	31	27	29	32	27	28	35	27	32	30	26	28	31	26	27	34	26	53.3	53.3	52.2	76.149	707	707	0	323.31	By MS/MS	By MS/MS	By MS/MS	By MS/MS	By MS/MS
sp|P23284|PPIB_HUMAN	sp|P23284|PPIB_HUMAN	10	10	10	>sp|P23284|PPIB_HUMAN Peptidyl-prolyl cis-trans isomerase B OS=Homo sapiens OX=9606 GN=PPIB PE=1 SV=2	1	10	10	10	8	5	7	6	9	8	7	8	8	8	5	7	6	9	8	7	8	8	8	5	7	6	9	8	7	8	8	38.4	38.4	38.4	23.742	216	216	0	54.832	By MS/MS	By MS/MS	By MS/MS	By MS/MS	By MS/MS
sp|P23381|SYWC_HUMAN	sp|P23381|SYWC_HUMAN	5	5	5	>sp|P23381|SYWC_HUMAN Tryptophan--tRNA ligase, cytoplasmic OS=Homo sapiens OX=9606 GN=WARS PE=1 SV=2	1	5	5	5	3	3	1	3	5	2	2	4	2	3	3	1	3	5	2	2	4	2	3	3	1	3	5	2	2	4	2	15.1	15.1	15.1	53.165	471	471	0	8.317	By MS/MS	By matching	By matching	By MS/MS	By MS/MS
sp|P23396|RS3_HUMAN	sp|P23396|RS3_HUMAN	26	26	26	>sp|P23396|RS3_HUMAN 40S ribosomal protein S3 OS=Homo sapiens OX=9606 GN=RPS3 PE=1 SV=2	1	26	26	26	25	26	26	25	24	21	24	23	25	25	26	26	25	24	21	24	23	25	25	26	26	25	24	21	24	23	25	84.4	84.4	84.4	26.688	243	243	0	323.31	By MS/MS	By MS/MS	By MS/MS	By MS/MS	By MS/MS
sp|P23458|JAK1_HUMAN;sp|O60674|JAK2_HUMAN	sp|P23458|JAK1_HUMAN	38;1	38;1	36;1	>sp|P23458|JAK1_HUMAN Tyrosine-protein kinase JAK1 OS=Homo sapiens OX=9606 GN=JAK1 PE=1 SV=2	2	38	38	36	28	27	29	23	28	32	24	14	27	28	27	29	23	28	32	24	14	27	26	26	27	21	27	31	23	13	25	34.2	34.2	33.3	133.28	1154	1154;1132	0	198.55	By MS/MS	By MS/MS	By MS/MS	By MS/MS	By MS/MS
sp|P23511|NFYA_HUMAN	sp|P23511|NFYA_HUMAN	2	2	2	>sp|P23511|NFYA_HUMAN Nuclear transcription factor Y subunit alpha OS=Homo sapiens OX=9606 GN=NFYA PE=1 SV=2	1	2	2	2	0	0	0	0	1	0	0	1	0	0	0	0	0	1	0	0	1	0	0	0	0	0	1	0	0	1	0	11.5	11.5	11.5	36.876	347	347	0	13.357	By matching	By matching	By matching	By matching	By MS/MS
sp|P23526|SAHH_HUMAN	sp|P23526|SAHH_HUMAN	7	7	7	>sp|P23526|SAHH_HUMAN Adenosylhomocysteinase OS=Homo sapiens OX=9606 GN=AHCY PE=1 SV=4	1	7	7	7	7	7	6	6	6	5	6	4	6	7	7	6	6	6	5	6	4	6	7	7	6	6	6	5	6	4	6	19.2	19.2	19.2	47.716	432	432	0	20.856	By MS/MS	By MS/MS	By MS/MS	By MS/MS	By MS/MS
sp|P23528|COF1_HUMAN	sp|P23528|COF1_HUMAN	16	16	12	>sp|P23528|COF1_HUMAN Cofilin-1 OS=Homo sapiens OX=9606 GN=CFL1 PE=1 SV=3	1	16	16	12	10	9	11	11	14	10	10	11	10	10	9	11	11	14	10	10	11	10	7	6	8	8	11	7	7	7	7	79.5	79.5	55.4	18.502	166	166	0	167.82	By MS/MS	By MS/MS	By MS/MS	By MS/MS	By MS/MS
sp|P23588|IF4B_HUMAN	sp|P23588|IF4B_HUMAN	23	23	23	>sp|P23588|IF4B_HUMAN Eukaryotic translation initiation factor 4B OS=Homo sapiens OX=9606 GN=EIF4B PE=1 SV=2	1	23	23	23	16	15	17	19	17	19	19	13	18	16	15	17	19	17	19	19	13	18	16	15	17	19	17	19	19	13	18	34	34	34	69.15	611	611	0	323.31	By MS/MS	By MS/MS	By MS/MS	By MS/MS	By MS/MS
sp|P24534|EF1B_HUMAN	sp|P24534|EF1B_HUMAN	8	6	6	>sp|P24534|EF1B_HUMAN Elongation factor 1-beta OS=Homo sapiens OX=9606 GN=EEF1B2 PE=1 SV=3	1	8	6	6	5	6	6	5	6	7	8	5	6	5	6	6	5	5	5	6	5	6	5	6	6	5	5	5	6	5	6	36.4	31.1	31.1	24.763	225	225	0	91.062	By MS/MS	By MS/MS	By MS/MS	By MS/MS	By MS/MS
sp|P24539|AT5F1_HUMAN	sp|P24539|AT5F1_HUMAN	5	5	5	>sp|P24539|AT5F1_HUMAN ATP synthase F(0) complex subunit B1, mitochondrial OS=Homo sapiens OX=9606 GN=ATP5PB PE=1 SV=2	1	5	5	5	4	4	5	4	2	5	4	1	5	4	4	5	4	2	5	4	1	5	4	4	5	4	2	5	4	1	5	21.1	21.1	21.1	28.908	256	256	0	15.804	By MS/MS	By MS/MS	By MS/MS	By MS/MS	By MS/MS
sp|P24666|PPAC_HUMAN	sp|P24666|PPAC_HUMAN	2	2	2	>sp|P24666|PPAC_HUMAN Low molecular weight phosphotyrosine protein phosphatase OS=Homo sapiens OX=9606 GN=ACP1 PE=1 SV=3	1	2	2	2	1	1	1	1	2	1	0	0	1	1	1	1	1	2	1	0	0	1	1	1	1	1	2	1	0	0	1	17.1	17.1	17.1	18.042	158	158	0.0054093	0.71492	By MS/MS	By MS/MS	By MS/MS	By matching	By MS/MS
sp|P24752|THIL_HUMAN	sp|P24752|THIL_HUMAN	2	2	2	>sp|P24752|THIL_HUMAN Acetyl-CoA acetyltransferase, mitochondrial OS=Homo sapiens OX=9606 GN=ACAT1 PE=1 SV=1	1	2	2	2	2	1	0	1	1	0	0	0	1	2	1	0	1	1	0	0	0	1	2	1	0	1	1	0	0	0	1	5.9	5.9	5.9	45.199	427	427	0.0067809	0.50505	By MS/MS	By matching	By matching	By MS/MS	By MS/MS
sp|P24928|RPB1_HUMAN;sp|Q8ND83|SLAI1_HUMAN;sp|Q9NY15|STAB1_HUMAN	sp|P24928|RPB1_HUMAN	33;1;1	33;1;1	33;1;1	>sp|P24928|RPB1_HUMAN DNA-directed RNA polymerase II subunit RPB1 OS=Homo sapiens OX=9606 GN=POLR2A PE=1 SV=2	3	33	33	33	12	9	8	12	13	8	9	33	9	12	9	8	12	13	8	9	33	9	12	9	8	12	13	8	9	33	9	20.4	20.4	20.4	217.17	1970	1970;568;2570	0	194.95	By MS/MS	By MS/MS	By MS/MS	By MS/MS	By MS/MS
sp|P25205|MCM3_HUMAN	sp|P25205|MCM3_HUMAN	14	14	14	>sp|P25205|MCM3_HUMAN DNA replication licensing factor MCM3 OS=Homo sapiens OX=9606 GN=MCM3 PE=1 SV=3	1	14	14	14	8	7	7	9	11	6	8	8	7	8	7	7	9	11	6	8	8	7	8	7	7	9	11	6	8	8	7	20.7	20.7	20.7	90.98	808	808	0	22.557	By MS/MS	By MS/MS	By MS/MS	By MS/MS	By MS/MS
sp|P25208|NFYB_HUMAN	sp|P25208|NFYB_HUMAN	2	2	2	>sp|P25208|NFYB_HUMAN Nuclear transcription factor Y subunit beta OS=Homo sapiens OX=9606 GN=NFYB PE=1 SV=2	1	2	2	2	2	1	1	1	2	1	1	2	1	2	1	1	1	2	1	1	2	1	2	1	1	1	2	1	1	2	1	8.2	8.2	8.2	22.831	207	207	0	4.5047	By matching	By MS/MS	By matching	By matching	By MS/MS
sp|P25311|ZA2G_HUMAN	sp|P25311|ZA2G_HUMAN	11	11	11	>sp|P25311|ZA2G_HUMAN Zinc-alpha-2-glycoprotein OS=Homo sapiens OX=9606 GN=AZGP1 PE=1 SV=2	1	11	11	11	9	8	10	6	7	6	7	9	6	9	8	10	6	7	6	7	9	6	9	8	10	6	7	6	7	9	6	39.3	39.3	39.3	34.258	298	298	0	40.188	By MS/MS	By MS/MS	By MS/MS	By MS/MS	By MS/MS
sp|P25398|RS12_HUMAN	sp|P25398|RS12_HUMAN	5	5	5	>sp|P25398|RS12_HUMAN 40S ribosomal protein S12 OS=Homo sapiens OX=9606 GN=RPS12 PE=1 SV=3	1	5	5	5	3	3	3	3	5	4	5	3	3	3	3	3	3	5	4	5	3	3	3	3	3	3	5	4	5	3	3	39.4	39.4	39.4	14.515	132	132	0	15.059	By MS/MS	By MS/MS	By MS/MS	By MS/MS	By MS/MS
sp|P25490|TYY1_HUMAN;sp|O15391|TYY2_HUMAN	sp|P25490|TYY1_HUMAN;sp|O15391|TYY2_HUMAN	2;1	2;1	2;1	>sp|P25490|TYY1_HUMAN Transcriptional repressor protein YY1 OS=Homo sapiens OX=9606 GN=YY1 PE=1 SV=2;>sp|O15391|TYY2_HUMAN Transcription factor YY2 OS=Homo sapiens OX=9606 GN=YY2 PE=2 SV=1	2	2	2	2	2	2	2	2	2	2	2	0	2	2	2	2	2	2	2	2	0	2	2	2	2	2	2	2	2	0	2	6.8	6.8	6.8	44.712	414	414;372	0	5.7381	By MS/MS	By MS/MS	By MS/MS	By MS/MS	By MS/MS
sp|P25685|DNJB1_HUMAN	sp|P25685|DNJB1_HUMAN	3	3	3	>sp|P25685|DNJB1_HUMAN DnaJ homolog subfamily B member 1 OS=Homo sapiens OX=9606 GN=DNAJB1 PE=1 SV=4	1	3	3	3	0	1	1	0	2	0	1	1	1	0	1	1	0	2	0	1	1	1	0	1	1	0	2	0	1	1	1	9.4	9.4	9.4	38.044	340	340	0.00079872	2.102	By matching	By matching	By matching	By matching	By MS/MS
sp|P25705|ATPA_HUMAN;REV__sp|Q5TAA0|TTC22_HUMAN;REV__sp|Q92990|GLMN_HUMAN	sp|P25705|ATPA_HUMAN	24;1;1	24;1;1	24;1;1	>sp|P25705|ATPA_HUMAN ATP synthase subunit alpha, mitochondrial OS=Homo sapiens OX=9606 GN=ATP5F1A PE=1 SV=1	3	24	24	24	23	21	22	21	20	19	17	18	19	23	21	22	21	20	19	17	18	19	23	21	22	21	20	19	17	18	19	43.6	43.6	43.6	59.75	553	553;569;594	0	194.64	By MS/MS	By MS/MS	By MS/MS	By MS/MS	By MS/MS
sp|P25786|PSA1_HUMAN	sp|P25786|PSA1_HUMAN	10	10	10	>sp|P25786|PSA1_HUMAN Proteasome subunit alpha type-1 OS=Homo sapiens OX=9606 GN=PSMA1 PE=1 SV=1	1	10	10	10	9	9	9	9	10	8	9	6	8	9	9	9	9	10	8	9	6	8	9	9	9	9	10	8	9	6	8	37.6	37.6	37.6	29.555	263	263	0	76.846	By MS/MS	By MS/MS	By MS/MS	By MS/MS	By MS/MS
sp|P25787|PSA2_HUMAN	sp|P25787|PSA2_HUMAN	8	8	8	>sp|P25787|PSA2_HUMAN Proteasome subunit alpha type-2 OS=Homo sapiens OX=9606 GN=PSMA2 PE=1 SV=2	1	8	8	8	6	6	8	6	6	6	7	8	6	6	6	8	6	6	6	7	8	6	6	6	8	6	6	6	7	8	6	41	41	41	25.898	234	234	0	75.222	By MS/MS	By MS/MS	By MS/MS	By MS/MS	By MS/MS
sp|P25788|PSA3_HUMAN	sp|P25788|PSA3_HUMAN	14	14	14	>sp|P25788|PSA3_HUMAN Proteasome subunit alpha type-3 OS=Homo sapiens OX=9606 GN=PSMA3 PE=1 SV=2	1	14	14	14	11	13	12	11	12	10	10	10	12	11	13	12	11	12	10	10	10	12	11	13	12	11	12	10	10	10	12	52.5	52.5	52.5	28.433	255	255	0	68.938	By MS/MS	By MS/MS	By MS/MS	By MS/MS	By MS/MS
sp|P25789|PSA4_HUMAN	sp|P25789|PSA4_HUMAN	9	9	9	>sp|P25789|PSA4_HUMAN Proteasome subunit alpha type-4 OS=Homo sapiens OX=9606 GN=PSMA4 PE=1 SV=1	1	9	9	9	9	9	9	8	9	9	9	8	9	9	9	9	8	9	9	9	8	9	9	9	9	8	9	9	9	8	9	29.9	29.9	29.9	29.483	261	261	0	33.784	By MS/MS	By MS/MS	By MS/MS	By MS/MS	By MS/MS
sp|P26006|ITA3_HUMAN	sp|P26006|ITA3_HUMAN	6	6	6	>sp|P26006|ITA3_HUMAN Integrin alpha-3 OS=Homo sapiens OX=9606 GN=ITGA3 PE=1 SV=5	1	6	6	6	4	5	5	4	1	3	5	2	5	4	5	5	4	1	3	5	2	5	4	5	5	4	1	3	5	2	5	6.1	6.1	6.1	116.61	1051	1051	0	14.259	By MS/MS	By MS/MS	By MS/MS	By MS/MS	By MS/MS
sp|P26038|MOES_HUMAN	sp|P26038|MOES_HUMAN	21	10	10	>sp|P26038|MOES_HUMAN Moesin OS=Homo sapiens OX=9606 GN=MSN PE=1 SV=3	1	21	10	10	16	17	19	18	18	12	17	13	12	7	7	8	8	7	4	8	3	4	7	7	8	8	7	4	8	3	4	29.3	18.4	18.4	67.819	577	577	0	18.904	By MS/MS	By MS/MS	By MS/MS	By MS/MS	By MS/MS
sp|P26196|DDX6_HUMAN	sp|P26196|DDX6_HUMAN	13	13	13	>sp|P26196|DDX6_HUMAN Probable ATP-dependent RNA helicase DDX6 OS=Homo sapiens OX=9606 GN=DDX6 PE=1 SV=2	1	13	13	13	10	10	8	11	8	5	11	10	10	10	10	8	11	8	5	11	10	10	10	10	8	11	8	5	11	10	10	35.2	35.2	35.2	54.416	483	483	0	177.61	By MS/MS	By MS/MS	By MS/MS	By MS/MS	By MS/MS
sp|P26368|U2AF2_HUMAN	sp|P26368|U2AF2_HUMAN	19	19	19	>sp|P26368|U2AF2_HUMAN Splicing factor U2AF 65 kDa subunit OS=Homo sapiens OX=9606 GN=U2AF2 PE=1 SV=4	1	19	19	19	15	16	13	10	16	12	14	17	15	15	16	13	10	16	12	14	17	15	15	16	13	10	16	12	14	17	15	51.6	51.6	51.6	53.5	475	475	0	323.31	By MS/MS	By MS/MS	By MS/MS	By MS/MS	By MS/MS
sp|P26373|RL13_HUMAN	sp|P26373|RL13_HUMAN	12	12	12	>sp|P26373|RL13_HUMAN 60S ribosomal protein L13 OS=Homo sapiens OX=9606 GN=RPL13 PE=1 SV=4	1	12	12	12	8	9	11	10	11	9	10	8	10	8	9	11	10	11	9	10	8	10	8	9	11	10	11	9	10	8	10	42.7	42.7	42.7	24.261	211	211	0	118.07	By MS/MS	By MS/MS	By MS/MS	By MS/MS	By MS/MS
sp|P26447|S10A4_HUMAN	sp|P26447|S10A4_HUMAN	6	6	6	>sp|P26447|S10A4_HUMAN Protein S100-A4 OS=Homo sapiens OX=9606 GN=S100A4 PE=1 SV=1	1	6	6	6	5	5	6	5	5	5	5	5	5	5	5	6	5	5	5	5	5	5	5	5	6	5	5	5	5	5	5	42.6	42.6	42.6	11.728	101	101	0	10.644	By MS/MS	By MS/MS	By MS/MS	By MS/MS	By MS/MS
sp|P26599|PTBP1_HUMAN	sp|P26599|PTBP1_HUMAN	23	23	19	>sp|P26599|PTBP1_HUMAN Polypyrimidine tract-binding protein 1 OS=Homo sapiens OX=9606 GN=PTBP1 PE=1 SV=1	1	23	23	19	18	19	19	18	21	20	18	22	19	18	19	19	18	21	20	18	22	19	14	15	15	14	17	17	14	18	15	63.5	63.5	57.6	57.221	531	531	0	323.31	By MS/MS	By MS/MS	By MS/MS	By MS/MS	By MS/MS
sp|P26639|SYTC_HUMAN	sp|P26639|SYTC_HUMAN	9	9	9	>sp|P26639|SYTC_HUMAN Threonine--tRNA ligase, cytoplasmic OS=Homo sapiens OX=9606 GN=TARS PE=1 SV=3	1	9	9	9	9	1	1	2	2	1	1	0	0	9	1	1	2	2	1	1	0	0	9	1	1	2	2	1	1	0	0	12.7	12.7	12.7	83.434	723	723	0	11.157	By MS/MS	By matching	By matching	By MS/MS	By MS/MS
sp|P26640|SYVC_HUMAN	sp|P26640|SYVC_HUMAN	8	8	8	>sp|P26640|SYVC_HUMAN Valine--tRNA ligase OS=Homo sapiens OX=9606 GN=VARS PE=1 SV=4	1	8	8	8	6	5	5	4	6	3	6	1	2	6	5	5	4	6	3	6	1	2	6	5	5	4	6	3	6	1	2	8.1	8.1	8.1	140.47	1264	1264	0	34.047	By MS/MS	By MS/MS	By MS/MS	By MS/MS	By MS/MS
sp|P26641|EF1G_HUMAN	sp|P26641|EF1G_HUMAN	19	19	19	>sp|P26641|EF1G_HUMAN Elongation factor 1-gamma OS=Homo sapiens OX=9606 GN=EEF1G PE=1 SV=3	1	19	19	19	15	15	14	17	15	13	14	13	13	15	15	14	17	15	13	14	13	13	15	15	14	17	15	13	14	13	13	40.5	40.5	40.5	50.118	437	437	0	71.549	By MS/MS	By MS/MS	By MS/MS	By MS/MS	By MS/MS
sp|P27105|STOM_HUMAN	sp|P27105|STOM_HUMAN	9	9	9	>sp|P27105|STOM_HUMAN Erythrocyte band 7 integral membrane protein OS=Homo sapiens OX=9606 GN=STOM PE=1 SV=3	1	9	9	9	8	8	9	8	8	7	8	9	8	8	8	9	8	8	7	8	9	8	8	8	9	8	8	7	8	9	8	41	41	41	31.73	288	288	0	137.23	By MS/MS	By MS/MS	By MS/MS	By MS/MS	By MS/MS
sp|P27216|ANX13_HUMAN	sp|P27216|ANX13_HUMAN	2	2	2	>sp|P27216|ANX13_HUMAN Annexin A13 OS=Homo sapiens OX=9606 GN=ANXA13 PE=1 SV=3	1	2	2	2	2	2	1	2	2	0	1	0	1	2	2	1	2	2	0	1	0	1	2	2	1	2	2	0	1	0	1	6.3	6.3	6.3	35.415	316	316	0	3.8522	By MS/MS	By MS/MS	By MS/MS	By MS/MS	By MS/MS
sp|P27348|1433T_HUMAN	sp|P27348|1433T_HUMAN	12	9	9	>sp|P27348|1433T_HUMAN 14-3-3 protein theta OS=Homo sapiens OX=9606 GN=YWHAQ PE=1 SV=1	1	12	9	9	9	8	8	7	12	7	8	8	9	6	5	5	4	9	4	5	5	6	6	5	5	4	9	4	5	5	6	40.4	29.4	29.4	27.764	245	245	0	164.62	By MS/MS	By MS/MS	By MS/MS	By MS/MS	By MS/MS
sp|P27482|CALL3_HUMAN	sp|P27482|CALL3_HUMAN	5	3	3	>sp|P27482|CALL3_HUMAN Calmodulin-like protein 3 OS=Homo sapiens OX=9606 GN=CALML3 PE=1 SV=2	1	5	3	3	3	4	3	2	3	2	3	5	3	1	2	1	0	1	0	1	3	1	1	2	1	0	1	0	1	3	1	38.3	28.2	28.2	16.891	149	149	0	42.687	By matching	By MS/MS	By MS/MS	By matching	By matching
sp|P27635|RL10_HUMAN;sp|Q96L21|RL10L_HUMAN	sp|P27635|RL10_HUMAN	10;4	10;4	10;4	>sp|P27635|RL10_HUMAN 60S ribosomal protein L10 OS=Homo sapiens OX=9606 GN=RPL10 PE=1 SV=4	2	10	10	10	10	10	10	10	10	8	10	10	10	10	10	10	10	10	8	10	10	10	10	10	10	10	10	8	10	10	10	35.5	35.5	35.5	24.604	214	214;214	0	80.131	By MS/MS	By MS/MS	By MS/MS	By MS/MS	By MS/MS
sp|P27694|RFA1_HUMAN	sp|P27694|RFA1_HUMAN	27	27	26	>sp|P27694|RFA1_HUMAN Replication protein A 70 kDa DNA-binding subunit OS=Homo sapiens OX=9606 GN=RPA1 PE=1 SV=2	1	27	27	26	18	17	13	17	18	11	14	26	20	18	17	13	17	18	11	14	26	20	17	16	12	16	17	10	13	25	19	48.4	48.4	47.4	68.137	616	616	0	323.31	By MS/MS	By MS/MS	By MS/MS	By MS/MS	By MS/MS
sp|P27695|APEX1_HUMAN	sp|P27695|APEX1_HUMAN	2	2	2	>sp|P27695|APEX1_HUMAN DNA-(apurinic or apyrimidinic site) lyase OS=Homo sapiens OX=9606 GN=APEX1 PE=1 SV=2	1	2	2	2	0	0	0	0	2	0	0	0	0	0	0	0	0	2	0	0	0	0	0	0	0	0	2	0	0	0	0	10.7	10.7	10.7	35.554	318	318	0.00041528	2.6527	By matching	By matching	By matching	By matching	By MS/MS
sp|P27708|PYR1_HUMAN	sp|P27708|PYR1_HUMAN	26	26	26	>sp|P27708|PYR1_HUMAN CAD protein OS=Homo sapiens OX=9606 GN=CAD PE=1 SV=3	1	26	26	26	24	21	22	20	20	15	19	12	17	24	21	22	20	20	15	19	12	17	24	21	22	20	20	15	19	12	17	14	14	14	242.98	2225	2225	0	100.85	By MS/MS	By MS/MS	By MS/MS	By MS/MS	By MS/MS
sp|P27797|CALR_HUMAN	sp|P27797|CALR_HUMAN	6	6	6	>sp|P27797|CALR_HUMAN Calreticulin OS=Homo sapiens OX=9606 GN=CALR PE=1 SV=1	1	6	6	6	4	3	4	3	6	3	5	4	2	4	3	4	3	6	3	5	4	2	4	3	4	3	6	3	5	4	2	18.2	18.2	18.2	48.141	417	417	0	14.344	By MS/MS	By MS/MS	By MS/MS	By MS/MS	By MS/MS
sp|P27816|MAP4_HUMAN	sp|P27816|MAP4_HUMAN	19	19	19	>sp|P27816|MAP4_HUMAN Microtubule-associated protein 4 OS=Homo sapiens OX=9606 GN=MAP4 PE=1 SV=3	1	19	19	19	18	17	16	16	15	10	16	2	15	18	17	16	16	15	10	16	2	15	18	17	16	16	15	10	16	2	15	20.5	20.5	20.5	121	1152	1152	0	61.588	By MS/MS	By MS/MS	By MS/MS	By MS/MS	By MS/MS
sp|P27824|CALX_HUMAN	sp|P27824|CALX_HUMAN	20	20	20	>sp|P27824|CALX_HUMAN Calnexin OS=Homo sapiens OX=9606 GN=CANX PE=1 SV=2	1	20	20	20	20	16	15	12	8	9	11	10	12	20	16	15	12	8	9	11	10	12	20	16	15	12	8	9	11	10	12	33.1	33.1	33.1	67.567	592	592	0	153.94	By MS/MS	By MS/MS	By MS/MS	By MS/MS	By MS/MS
sp|P28062|PSB8_HUMAN	sp|P28062|PSB8_HUMAN	4	4	4	>sp|P28062|PSB8_HUMAN Proteasome subunit beta type-8 OS=Homo sapiens OX=9606 GN=PSMB8 PE=1 SV=3	1	4	4	4	3	3	1	2	4	2	4	1	1	3	3	1	2	4	2	4	1	1	3	3	1	2	4	2	4	1	1	18.5	18.5	18.5	30.354	276	276	0	4.4212	By MS/MS	By MS/MS	By MS/MS	By MS/MS	By MS/MS
sp|P28066|PSA5_HUMAN	sp|P28066|PSA5_HUMAN	9	9	9	>sp|P28066|PSA5_HUMAN Proteasome subunit alpha type-5 OS=Homo sapiens OX=9606 GN=PSMA5 PE=1 SV=3	1	9	9	9	8	7	9	8	9	7	8	7	8	8	7	9	8	9	7	8	7	8	8	7	9	8	9	7	8	7	8	46.9	46.9	46.9	26.411	241	241	0	223.01	By MS/MS	By MS/MS	By MS/MS	By MS/MS	By MS/MS
sp|P28070|PSB4_HUMAN	sp|P28070|PSB4_HUMAN	5	5	5	>sp|P28070|PSB4_HUMAN Proteasome subunit beta type-4 OS=Homo sapiens OX=9606 GN=PSMB4 PE=1 SV=4	1	5	5	5	4	4	3	3	2	3	3	4	4	4	4	3	3	2	3	3	4	4	4	4	3	3	2	3	3	4	4	28.8	28.8	28.8	29.204	264	264	0	42.688	By MS/MS	By MS/MS	By MS/MS	By MS/MS	By MS/MS
sp|P28072|PSB6_HUMAN	sp|P28072|PSB6_HUMAN	6	6	6	>sp|P28072|PSB6_HUMAN Proteasome subunit beta type-6 OS=Homo sapiens OX=9606 GN=PSMB6 PE=1 SV=4	1	6	6	6	5	5	6	6	6	5	6	3	6	5	5	6	6	6	5	6	3	6	5	5	6	6	6	5	6	3	6	21.3	21.3	21.3	25.357	239	239	0	23.679	By MS/MS	By MS/MS	By MS/MS	By MS/MS	By MS/MS
sp|P28074|PSB5_HUMAN	sp|P28074|PSB5_HUMAN	11	11	11	>sp|P28074|PSB5_HUMAN Proteasome subunit beta type-5 OS=Homo sapiens OX=9606 GN=PSMB5 PE=1 SV=3	1	11	11	11	10	10	10	10	9	10	10	9	10	10	10	10	10	9	10	10	9	10	10	10	10	10	9	10	10	9	10	34.2	34.2	34.2	28.48	263	263	0	111.18	By MS/MS	By MS/MS	By MS/MS	By MS/MS	By MS/MS
sp|P28288|ABCD3_HUMAN	sp|P28288|ABCD3_HUMAN	6	6	6	>sp|P28288|ABCD3_HUMAN ATP-binding cassette sub-family D member 3 OS=Homo sapiens OX=9606 GN=ABCD3 PE=1 SV=1	1	6	6	6	6	4	1	1	3	0	1	2	0	6	4	1	1	3	0	1	2	0	6	4	1	1	3	0	1	2	0	10.8	10.8	10.8	75.475	659	659	0	7.2196	By MS/MS	By MS/MS	By MS/MS	By matching	By MS/MS
sp|P28289|TMOD1_HUMAN	sp|P28289|TMOD1_HUMAN	6	5	5	>sp|P28289|TMOD1_HUMAN Tropomodulin-1 OS=Homo sapiens OX=9606 GN=TMOD1 PE=1 SV=1	1	6	5	5	4	4	1	1	4	1	1	6	1	3	3	0	0	3	0	0	5	0	3	3	0	0	3	0	0	5	0	20.1	17.8	17.8	40.569	359	359	0	12.86	By MS/MS	By MS/MS	By matching	By matching	By MS/MS
sp|P28290|ITPI2_HUMAN	sp|P28290|ITPI2_HUMAN	18	18	18	>sp|P28290|ITPI2_HUMAN Protein ITPRID2 OS=Homo sapiens OX=9606 GN=ITPRID2 PE=1 SV=3	1	18	18	18	15	12	8	3	11	0	5	7	2	15	12	8	3	11	0	5	7	2	15	12	8	3	11	0	5	7	2	15.9	15.9	15.9	138.38	1259	1259	0	21.967	By MS/MS	By MS/MS	By MS/MS	By MS/MS	By MS/MS
sp|P28331|NDUS1_HUMAN	sp|P28331|NDUS1_HUMAN	22	22	22	>sp|P28331|NDUS1_HUMAN NADH-ubiquinone oxidoreductase 75 kDa subunit, mitochondrial OS=Homo sapiens OX=9606 GN=NDUFS1 PE=1 SV=3	1	22	22	22	7	5	4	4	22	0	2	11	0	7	5	4	4	22	0	2	11	0	7	5	4	4	22	0	2	11	0	37.4	37.4	37.4	79.467	727	727	0	228.73	By MS/MS	By MS/MS	By MS/MS	By MS/MS	By MS/MS
sp|P28340|DPOD1_HUMAN	sp|P28340|DPOD1_HUMAN	4	4	4	>sp|P28340|DPOD1_HUMAN DNA polymerase delta catalytic subunit OS=Homo sapiens OX=9606 GN=POLD1 PE=1 SV=2	1	4	4	4	4	3	3	1	1	0	3	2	2	4	3	3	1	1	0	3	2	2	4	3	3	1	1	0	3	2	2	4.2	4.2	4.2	123.63	1107	1107	0	2.8658	By MS/MS	By matching	By MS/MS	By MS/MS	By MS/MS
sp|P28347|TEAD1_HUMAN;sp|Q15561|TEAD4_HUMAN;sp|Q99594|TEAD3_HUMAN;sp|Q15562|TEAD2_HUMAN	sp|P28347|TEAD1_HUMAN;sp|Q15561|TEAD4_HUMAN;sp|Q99594|TEAD3_HUMAN	3;2;2;1	3;2;2;1	3;2;2;1	>sp|P28347|TEAD1_HUMAN Transcriptional enhancer factor TEF-1 OS=Homo sapiens OX=9606 GN=TEAD1 PE=1 SV=2;>sp|Q15561|TEAD4_HUMAN Transcriptional enhancer factor TEF-3 OS=Homo sapiens OX=9606 GN=TEAD4 PE=1 SV=3;>sp|Q99594|TEAD3_HUMAN Transcriptional enhancer	4	3	3	3	0	0	1	0	1	0	1	3	1	0	0	1	0	1	0	1	3	1	0	0	1	0	1	0	1	3	1	9.6	9.6	9.6	47.945	426	426;434;435;447	0	11.96	By matching	By matching	By MS/MS	By matching	By matching
sp|P28370|SMCA1_HUMAN	sp|P28370|SMCA1_HUMAN	18	8	8	>sp|P28370|SMCA1_HUMAN Probable global transcription activator SNF2L1 OS=Homo sapiens OX=9606 GN=SMARCA1 PE=1 SV=2	1	18	8	8	5	5	8	4	6	2	6	16	5	2	2	3	1	3	0	3	7	1	2	2	3	1	3	0	3	7	1	15.6	8.8	8.8	122.6	1054	1054	0	20.97	By MS/MS	By matching	By MS/MS	By matching	By MS/MS
sp|P29144|TPP2_HUMAN	sp|P29144|TPP2_HUMAN	16	16	16	>sp|P29144|TPP2_HUMAN Tripeptidyl-peptidase 2 OS=Homo sapiens OX=9606 GN=TPP2 PE=1 SV=4	1	16	16	16	13	14	12	8	11	6	11	9	11	13	14	12	8	11	6	11	9	11	13	14	12	8	11	6	11	9	11	13.9	13.9	13.9	138.35	1249	1249	0	21.467	By MS/MS	By MS/MS	By MS/MS	By MS/MS	By MS/MS
sp|P29317|EPHA2_HUMAN	sp|P29317|EPHA2_HUMAN	20	20	18	>sp|P29317|EPHA2_HUMAN Ephrin type-A receptor 2 OS=Homo sapiens OX=9606 GN=EPHA2 PE=1 SV=2	1	20	20	18	18	18	18	10	15	16	9	3	6	18	18	18	10	15	16	9	3	6	16	16	16	9	13	14	8	3	5	21	21	19.1	108.27	976	976	0	74.003	By MS/MS	By MS/MS	By MS/MS	By MS/MS	By MS/MS
sp|P29401|TKT_HUMAN	sp|P29401|TKT_HUMAN	22	22	22	>sp|P29401|TKT_HUMAN Transketolase OS=Homo sapiens OX=9606 GN=TKT PE=1 SV=3	1	22	22	22	22	16	18	19	19	17	21	17	18	22	16	18	19	19	17	21	17	18	22	16	18	19	19	17	21	17	18	36.1	36.1	36.1	67.877	623	623	0	252.11	By MS/MS	By MS/MS	By MS/MS	By MS/MS	By MS/MS
sp|P29508|SPB3_HUMAN	sp|P29508|SPB3_HUMAN	15	15	7	>sp|P29508|SPB3_HUMAN Serpin B3 OS=Homo sapiens OX=9606 GN=SERPINB3 PE=1 SV=2	1	15	15	7	9	8	9	8	8	9	8	14	8	9	8	9	8	8	9	8	14	8	3	3	4	3	2	4	3	6	3	39.5	39.5	19	44.564	390	390	0	26.206	By MS/MS	By MS/MS	By MS/MS	By MS/MS	By MS/MS
sp|P29558|RBMS1_HUMAN;sp|Q6XE24|RBMS3_HUMAN	sp|P29558|RBMS1_HUMAN	6;2	3;1	3;1	>sp|P29558|RBMS1_HUMAN RNA-binding motif, single-stranded-interacting protein 1 OS=Homo sapiens OX=9606 GN=RBMS1 PE=1 SV=3	2	6	3	3	5	4	5	5	6	6	5	5	5	2	1	2	2	3	3	2	2	2	2	1	2	2	3	3	2	2	2	16.7	10.6	10.6	44.505	406	406;437	0	50.718	By MS/MS	By MS/MS	By MS/MS	By MS/MS	By MS/MS
sp|P29590|PML_HUMAN	sp|P29590|PML_HUMAN	5	5	5	>sp|P29590|PML_HUMAN Protein PML OS=Homo sapiens OX=9606 GN=PML PE=1 SV=3	1	5	5	5	1	2	1	0	1	0	0	4	1	1	2	1	0	1	0	0	4	1	1	2	1	0	1	0	0	4	1	6.8	6.8	6.8	97.55	882	882	0	9.8148	By MS/MS	By MS/MS	By matching	By matching	By matching
sp|P29692|EF1D_HUMAN	sp|P29692|EF1D_HUMAN	16	16	14	>sp|P29692|EF1D_HUMAN Elongation factor 1-delta OS=Homo sapiens OX=9606 GN=EEF1D PE=1 SV=5	1	16	16	14	12	11	11	12	15	12	14	11	10	12	11	11	12	15	12	14	11	10	12	11	11	12	14	10	12	11	10	56.6	56.6	52.3	31.121	281	281	0	278.83	By MS/MS	By MS/MS	By MS/MS	By MS/MS	By MS/MS
sp|P29966|MARCS_HUMAN	sp|P29966|MARCS_HUMAN	6	6	6	>sp|P29966|MARCS_HUMAN Myristoylated alanine-rich C-kinase substrate OS=Homo sapiens OX=9606 GN=MARCKS PE=1 SV=4	1	6	6	6	5	2	3	3	6	2	2	1	2	5	2	3	3	6	2	2	1	2	5	2	3	3	6	2	2	1	2	38.3	38.3	38.3	31.554	332	332	0	28.942	By MS/MS	By MS/MS	By MS/MS	By MS/MS	By MS/MS
sp|P29992|GNA11_HUMAN;sp|O95837|GNA14_HUMAN	sp|P29992|GNA11_HUMAN	10;3	9;2	7;1	>sp|P29992|GNA11_HUMAN Guanine nucleotide-binding protein subunit alpha-11 OS=Homo sapiens OX=9606 GN=GNA11 PE=1 SV=2	2	10	9	7	9	9	7	8	7	3	7	4	7	8	8	7	7	6	2	6	3	6	6	6	6	5	4	0	4	2	5	31.8	29.5	23.4	42.123	359	359;355	0	17.581	By MS/MS	By MS/MS	By MS/MS	By MS/MS	By MS/MS
sp|P30041|PRDX6_HUMAN	sp|P30041|PRDX6_HUMAN	9	9	9	>sp|P30041|PRDX6_HUMAN Peroxiredoxin-6 OS=Homo sapiens OX=9606 GN=PRDX6 PE=1 SV=3	1	9	9	9	5	4	6	4	8	7	8	4	6	5	4	6	4	8	7	8	4	6	5	4	6	4	8	7	8	4	6	47.8	47.8	47.8	25.035	224	224	0	21.047	By MS/MS	By MS/MS	By MS/MS	By MS/MS	By MS/MS
sp|P30043|BLVRB_HUMAN	sp|P30043|BLVRB_HUMAN	4	4	4	>sp|P30043|BLVRB_HUMAN Flavin reductase (NADPH) OS=Homo sapiens OX=9606 GN=BLVRB PE=1 SV=3	1	4	4	4	4	2	3	3	2	2	3	3	3	4	2	3	3	2	2	3	3	3	4	2	3	3	2	2	3	3	3	23.3	23.3	23.3	22.119	206	206	0	11.295	By MS/MS	By MS/MS	By MS/MS	By MS/MS	By MS/MS
sp|P30044|PRDX5_HUMAN	sp|P30044|PRDX5_HUMAN	4	4	4	>sp|P30044|PRDX5_HUMAN Peroxiredoxin-5, mitochondrial OS=Homo sapiens OX=9606 GN=PRDX5 PE=1 SV=4	1	4	4	4	4	3	2	3	4	2	1	1	2	4	3	2	3	4	2	1	1	2	4	3	2	3	4	2	1	1	2	23.8	23.8	23.8	22.086	214	214	0	4.2966	By MS/MS	By MS/MS	By MS/MS	By MS/MS	By MS/MS
sp|P30048|PRDX3_HUMAN	sp|P30048|PRDX3_HUMAN	6	6	6	>sp|P30048|PRDX3_HUMAN Thioredoxin-dependent peroxide reductase, mitochondrial OS=Homo sapiens OX=9606 GN=PRDX3 PE=1 SV=3	1	6	6	6	6	4	5	5	5	4	5	5	5	6	4	5	5	5	4	5	5	5	6	4	5	5	5	4	5	5	5	24.2	24.2	24.2	27.692	256	256	0	10.308	By MS/MS	By MS/MS	By MS/MS	By MS/MS	By MS/MS
sp|P30049|ATPD_HUMAN	sp|P30049|ATPD_HUMAN	2	2	2	>sp|P30049|ATPD_HUMAN ATP synthase subunit delta, mitochondrial OS=Homo sapiens OX=9606 GN=ATP5F1D PE=1 SV=2	1	2	2	2	2	2	2	2	2	2	2	2	2	2	2	2	2	2	2	2	2	2	2	2	2	2	2	2	2	2	2	13.7	13.7	13.7	17.49	168	168	0	14.758	By MS/MS	By MS/MS	By MS/MS	By MS/MS	By MS/MS
sp|P30050|RL12_HUMAN	sp|P30050|RL12_HUMAN	8	8	8	>sp|P30050|RL12_HUMAN 60S ribosomal protein L12 OS=Homo sapiens OX=9606 GN=RPL12 PE=1 SV=1	1	8	8	8	7	8	7	6	8	7	6	8	7	7	8	7	6	8	7	6	8	7	7	8	7	6	8	7	6	8	7	62.4	62.4	62.4	17.818	165	165	0	124	By MS/MS	By MS/MS	By MS/MS	By MS/MS	By MS/MS
sp|P30084|ECHM_HUMAN	sp|P30084|ECHM_HUMAN	2	2	2	>sp|P30084|ECHM_HUMAN Enoyl-CoA hydratase, mitochondrial OS=Homo sapiens OX=9606 GN=ECHS1 PE=1 SV=4	1	2	2	2	1	1	1	0	1	0	1	0	0	1	1	1	0	1	0	1	0	0	1	1	1	0	1	0	1	0	0	7.6	7.6	7.6	31.387	290	290	0.00080613	2.2535	By MS/MS	By MS/MS	By MS/MS	By matching	By MS/MS
sp|P30086|PEBP1_HUMAN	sp|P30086|PEBP1_HUMAN	5	5	5	>sp|P30086|PEBP1_HUMAN Phosphatidylethanolamine-binding protein 1 OS=Homo sapiens OX=9606 GN=PEBP1 PE=1 SV=3	1	5	5	5	5	4	1	4	2	4	4	1	4	5	4	1	4	2	4	4	1	4	5	4	1	4	2	4	4	1	4	34.8	34.8	34.8	21.057	187	187	0	7.9647	By MS/MS	By MS/MS	By matching	By MS/MS	By MS/MS
sp|P30101|PDIA3_HUMAN	sp|P30101|PDIA3_HUMAN	11	11	11	>sp|P30101|PDIA3_HUMAN Protein disulfide-isomerase A3 OS=Homo sapiens OX=9606 GN=PDIA3 PE=1 SV=4	1	11	11	11	10	7	5	7	6	4	6	5	4	10	7	5	7	6	4	6	5	4	10	7	5	7	6	4	6	5	4	23.4	23.4	23.4	56.782	505	505	0	15.528	By MS/MS	By MS/MS	By MS/MS	By MS/MS	By MS/MS
sp|P30153|2AAA_HUMAN;sp|P30154|2AAB_HUMAN	sp|P30153|2AAA_HUMAN	14;2	14;2	14;2	>sp|P30153|2AAA_HUMAN Serine/threonine-protein phosphatase 2A 65 kDa regulatory subunit A alpha isoform OS=Homo sapiens OX=9606 GN=PPP2R1A PE=1 SV=4	2	14	14	14	13	8	10	7	12	5	6	11	8	13	8	10	7	12	5	6	11	8	13	8	10	7	12	5	6	11	8	28.2	28.2	28.2	65.308	589	589;601	0	133.99	By MS/MS	By MS/MS	By MS/MS	By MS/MS	By MS/MS
sp|P30260|CDC27_HUMAN	sp|P30260|CDC27_HUMAN	3	3	3	>sp|P30260|CDC27_HUMAN Cell division cycle protein 27 homolog OS=Homo sapiens OX=9606 GN=CDC27 PE=1 SV=2	1	3	3	3	3	2	2	1	3	2	2	3	2	3	2	2	1	3	2	2	3	2	3	2	2	1	3	2	2	3	2	4.2	4.2	4.2	91.866	824	824	0	18.746	By MS/MS	By MS/MS	By MS/MS	By MS/MS	By MS/MS
sp|P30414|NKTR_HUMAN	sp|P30414|NKTR_HUMAN	8	8	8	>sp|P30414|NKTR_HUMAN NK-tumor recognition protein OS=Homo sapiens OX=9606 GN=NKTR PE=1 SV=2	1	8	8	8	2	1	2	1	2	0	1	8	1	2	1	2	1	2	0	1	8	1	2	1	2	1	2	0	1	8	1	8.5	8.5	8.5	165.67	1462	1462	0	17.55	By matching	By matching	By matching	By matching	By MS/MS
sp|P30419|NMT1_HUMAN	sp|P30419|NMT1_HUMAN	2	2	2	>sp|P30419|NMT1_HUMAN Glycylpeptide N-tetradecanoyltransferase 1 OS=Homo sapiens OX=9606 GN=NMT1 PE=1 SV=2	1	2	2	2	2	1	0	1	0	0	1	0	1	2	1	0	1	0	0	1	0	1	2	1	0	1	0	0	1	0	1	5.2	5.2	5.2	56.806	496	496	0	3.7181	By MS/MS	By MS/MS	By matching	By MS/MS	By matching
sp|P30530|UFO_HUMAN	sp|P30530|UFO_HUMAN	12	12	11	>sp|P30530|UFO_HUMAN Tyrosine-protein kinase receptor UFO OS=Homo sapiens OX=9606 GN=AXL PE=1 SV=4	1	12	12	11	11	12	10	5	4	5	1	1	0	11	12	10	5	4	5	1	1	0	10	11	9	4	4	5	1	1	0	15.1	15.1	14	98.336	894	894	0	32.531	By MS/MS	By MS/MS	By MS/MS	By MS/MS	By MS/MS
sp|P30622|CLIP1_HUMAN	sp|P30622|CLIP1_HUMAN	19	19	16	>sp|P30622|CLIP1_HUMAN CAP-Gly domain-containing linker protein 1 OS=Homo sapiens OX=9606 GN=CLIP1 PE=1 SV=2	1	19	19	16	11	11	11	14	13	13	14	4	11	11	11	11	14	13	13	14	4	11	9	9	9	11	10	11	12	3	9	15.8	15.8	13.6	162.24	1438	1438	0	76.831	By MS/MS	By MS/MS	By MS/MS	By MS/MS	By MS/MS
sp|P30837|AL1B1_HUMAN	sp|P30837|AL1B1_HUMAN	4	2	2	>sp|P30837|AL1B1_HUMAN Aldehyde dehydrogenase X, mitochondrial OS=Homo sapiens OX=9606 GN=ALDH1B1 PE=1 SV=3	1	4	2	2	3	3	3	2	2	2	2	2	2	1	1	1	0	0	0	0	0	0	1	1	1	0	0	0	0	0	0	7.9	6.2	6.2	57.206	517	517	0.0022346	1.1697	By MS/MS	By MS/MS	By MS/MS	By matching	By matching
sp|P30838|AL3A1_HUMAN	sp|P30838|AL3A1_HUMAN	12	11	11	>sp|P30838|AL3A1_HUMAN Aldehyde dehydrogenase, dimeric NADP-preferring OS=Homo sapiens OX=9606 GN=ALDH3A1 PE=1 SV=3	1	12	11	11	12	9	8	10	11	7	7	7	5	11	8	7	9	10	6	6	6	4	11	8	7	9	10	6	6	6	4	31.1	28.5	28.5	50.394	453	453	0	30.519	By MS/MS	By MS/MS	By MS/MS	By MS/MS	By MS/MS
sp|P30876|RPB2_HUMAN	sp|P30876|RPB2_HUMAN	26	26	25	>sp|P30876|RPB2_HUMAN DNA-directed RNA polymerase II subunit RPB2 OS=Homo sapiens OX=9606 GN=POLR2B PE=1 SV=1	1	26	26	25	8	8	7	6	15	7	10	24	6	8	8	7	6	15	7	10	24	6	8	8	7	6	15	7	9	24	6	23.9	23.9	23.4	133.9	1174	1174	0	155.95	By MS/MS	By MS/MS	By MS/MS	By MS/MS	By MS/MS
sp|P31025|LCN1_HUMAN;sp|Q5VSP4|LC1L1_HUMAN	sp|P31025|LCN1_HUMAN	5;2	5;2	5;2	>sp|P31025|LCN1_HUMAN Lipocalin-1 OS=Homo sapiens OX=9606 GN=LCN1 PE=1 SV=1	2	5	5	5	4	4	4	3	4	1	3	5	3	4	4	4	3	4	1	3	5	3	4	4	4	3	4	1	3	5	3	31.2	31.2	31.2	19.25	176	176;162	0	25.914	By MS/MS	By MS/MS	By MS/MS	By MS/MS	By MS/MS
sp|P31040|SDHA_HUMAN	sp|P31040|SDHA_HUMAN	3	3	3	>sp|P31040|SDHA_HUMAN Succinate dehydrogenase [ubiquinone] flavoprotein subunit, mitochondrial OS=Homo sapiens OX=9606 GN=SDHA PE=1 SV=2	1	3	3	3	3	2	0	1	1	0	0	1	1	3	2	0	1	1	0	0	1	1	3	2	0	1	1	0	0	1	1	5	5	5	72.691	664	664	0	3.2275	By MS/MS	By MS/MS	By matching	By matching	By MS/MS
sp|P31151|S10A7_HUMAN;sp|Q86SG5|S1A7A_HUMAN	sp|P31151|S10A7_HUMAN	6;2	6;2	6;2	>sp|P31151|S10A7_HUMAN Protein S100-A7 OS=Homo sapiens OX=9606 GN=S100A7 PE=1 SV=4	2	6	6	6	4	6	5	4	4	4	6	6	4	4	6	5	4	4	4	6	6	4	4	6	5	4	4	4	6	6	4	35.6	35.6	35.6	11.471	101	101;101	0	58.523	By MS/MS	By MS/MS	By MS/MS	By MS/MS	By MS/MS
sp|P31153|METK2_HUMAN;sp|Q00266|METK1_HUMAN	sp|P31153|METK2_HUMAN	13;2	13;2	13;2	>sp|P31153|METK2_HUMAN S-adenosylmethionine synthase isoform type-2 OS=Homo sapiens OX=9606 GN=MAT2A PE=1 SV=1	2	13	13	13	11	9	8	8	9	10	9	7	9	11	9	8	8	9	10	9	7	9	11	9	8	8	9	10	9	7	9	33.9	33.9	33.9	43.66	395	395;395	0	63.756	By MS/MS	By MS/MS	By MS/MS	By MS/MS	By MS/MS
sp|P31327|CPSM_HUMAN	sp|P31327|CPSM_HUMAN	3	3	3	>sp|P31327|CPSM_HUMAN Carbamoyl-phosphate synthase [ammonia], mitochondrial OS=Homo sapiens OX=9606 GN=CPS1 PE=1 SV=2	1	3	3	3	3	0	0	0	0	0	0	0	0	3	0	0	0	0	0	0	0	0	3	0	0	0	0	0	0	0	0	2.7	2.7	2.7	164.94	1500	1500	0.00079936	2.112	By MS/MS	By matching	By matching	By matching	By matching
sp|P31483|TIA1_HUMAN	sp|P31483|TIA1_HUMAN	8	3	3	>sp|P31483|TIA1_HUMAN Nucleolysin TIA-1 isoform p40 OS=Homo sapiens OX=9606 GN=TIA1 PE=1 SV=3	1	8	3	3	3	3	3	4	8	1	4	7	2	1	1	1	1	3	0	1	3	1	1	1	1	1	3	0	1	3	1	18.1	7.8	7.8	42.963	386	386	0	3.4684	By matching	By matching	By matching	By matching	By MS/MS
sp|P31689|DNJA1_HUMAN	sp|P31689|DNJA1_HUMAN	10	10	10	>sp|P31689|DNJA1_HUMAN DnaJ homolog subfamily A member 1 OS=Homo sapiens OX=9606 GN=DNAJA1 PE=1 SV=2	1	10	10	10	10	9	10	9	8	10	8	8	9	10	9	10	9	8	10	8	8	9	10	9	10	9	8	10	8	8	9	22.9	22.9	22.9	44.868	397	397	0	85.595	By MS/MS	By MS/MS	By MS/MS	By MS/MS	By MS/MS
sp|P31751|AKT2_HUMAN	sp|P31751|AKT2_HUMAN	3	3	3	>sp|P31751|AKT2_HUMAN RAC-beta serine/threonine-protein kinase OS=Homo sapiens OX=9606 GN=AKT2 PE=1 SV=2	1	3	3	3	0	2	2	3	3	1	3	2	3	0	2	2	3	3	1	3	2	3	0	2	2	3	3	1	3	2	3	6	6	6	55.768	481	481	0	2.8711	By matching	By MS/MS	By MS/MS	By MS/MS	By MS/MS
sp|P31930|QCR1_HUMAN	sp|P31930|QCR1_HUMAN	9	9	8	>sp|P31930|QCR1_HUMAN Cytochrome b-c1 complex subunit 1, mitochondrial OS=Homo sapiens OX=9606 GN=UQCRC1 PE=1 SV=3	1	9	9	8	5	3	4	4	9	3	2	4	2	5	3	4	4	9	3	2	4	2	4	3	4	3	8	2	2	4	2	24.2	24.2	22.7	52.645	480	480	0	65.589	By MS/MS	By MS/MS	By matching	By MS/MS	By MS/MS
sp|P31939|PUR9_HUMAN	sp|P31939|PUR9_HUMAN	8	8	8	>sp|P31939|PUR9_HUMAN Bifunctional purine biosynthesis protein PURH OS=Homo sapiens OX=9606 GN=ATIC PE=1 SV=3	1	8	8	8	7	2	2	2	6	1	1	1	2	7	2	2	2	6	1	1	1	2	7	2	2	2	6	1	1	1	2	17.9	17.9	17.9	64.615	592	592	0	10.77	By MS/MS	By matching	By MS/MS	By MS/MS	By MS/MS
sp|P31942|HNRH3_HUMAN	sp|P31942|HNRH3_HUMAN	19	18	18	>sp|P31942|HNRH3_HUMAN Heterogeneous nuclear ribonucleoprotein H3 OS=Homo sapiens OX=9606 GN=HNRNPH3 PE=1 SV=2	1	19	18	18	14	15	12	12	19	13	15	18	14	13	14	11	11	18	12	14	17	13	13	14	11	11	18	12	14	17	13	67.6	65.3	65.3	36.926	346	346	0	323.31	By MS/MS	By MS/MS	By MS/MS	By MS/MS	By MS/MS
sp|P31943|HNRH1_HUMAN;sp|Q9NQA5|TRPV5_HUMAN	sp|P31943|HNRH1_HUMAN	24;1	24;1	9;0	>sp|P31943|HNRH1_HUMAN Heterogeneous nuclear ribonucleoprotein H OS=Homo sapiens OX=9606 GN=HNRNPH1 PE=1 SV=4	2	24	24	9	19	21	21	20	24	19	20	23	21	19	21	21	20	24	19	20	23	21	6	7	6	6	9	5	6	8	7	57	57	28.1	49.229	449	449;729	0	323.31	By MS/MS	By MS/MS	By MS/MS	By MS/MS	By MS/MS
sp|P31944|CASPE_HUMAN	sp|P31944|CASPE_HUMAN	10	10	10	>sp|P31944|CASPE_HUMAN Caspase-14 OS=Homo sapiens OX=9606 GN=CASP14 PE=1 SV=2	1	10	10	10	6	9	9	6	7	7	7	9	8	6	9	9	6	7	7	7	9	8	6	9	9	6	7	7	7	9	8	34.7	34.7	34.7	27.679	242	242	0	66.102	By MS/MS	By MS/MS	By MS/MS	By MS/MS	By MS/MS
sp|P31946|1433B_HUMAN	sp|P31946|1433B_HUMAN	9	5	5	>sp|P31946|1433B_HUMAN 14-3-3 protein beta/alpha OS=Homo sapiens OX=9606 GN=YWHAB PE=1 SV=3	1	9	5	5	8	9	7	7	8	7	8	7	7	4	5	3	3	4	3	4	3	3	4	5	3	3	4	3	4	3	3	37.8	23.2	23.2	28.082	246	246	0	48.333	By MS/MS	By MS/MS	By MS/MS	By MS/MS	By MS/MS
sp|P31947|1433S_HUMAN	sp|P31947|1433S_HUMAN	10	8	8	>sp|P31947|1433S_HUMAN 14-3-3 protein sigma OS=Homo sapiens OX=9606 GN=SFN PE=1 SV=1	1	10	8	8	8	5	6	6	6	6	5	7	5	6	3	4	4	4	4	3	5	3	6	3	4	4	4	4	3	5	3	36.3	29	29	27.774	248	248	0	13.326	By MS/MS	By MS/MS	By MS/MS	By MS/MS	By MS/MS
sp|P31948|STIP1_HUMAN	sp|P31948|STIP1_HUMAN	15	15	15	>sp|P31948|STIP1_HUMAN Stress-induced-phosphoprotein 1 OS=Homo sapiens OX=9606 GN=STIP1 PE=1 SV=1	1	15	15	15	9	8	9	12	11	8	11	3	9	9	8	9	12	11	8	11	3	9	9	8	9	12	11	8	11	3	9	25.6	25.6	25.6	62.639	543	543	0	21.626	By MS/MS	By MS/MS	By MS/MS	By MS/MS	By MS/MS
sp|P31949|S10AB_HUMAN	sp|P31949|S10AB_HUMAN	5	5	5	>sp|P31949|S10AB_HUMAN Protein S100-A11 OS=Homo sapiens OX=9606 GN=S100A11 PE=1 SV=2	1	5	5	5	5	3	3	4	3	3	3	5	3	5	3	3	4	3	3	3	5	3	5	3	3	4	3	3	3	5	3	41.9	41.9	41.9	11.74	105	105	0	6.3144	By MS/MS	By MS/MS	By MS/MS	By MS/MS	By MS/MS
sp|P32119|PRDX2_HUMAN	sp|P32119|PRDX2_HUMAN	7	6	6	>sp|P32119|PRDX2_HUMAN Peroxiredoxin-2 OS=Homo sapiens OX=9606 GN=PRDX2 PE=1 SV=5	1	7	6	6	6	6	4	5	5	6	5	5	6	5	5	3	4	4	5	4	4	5	5	5	3	4	4	5	4	4	5	35.9	30.3	30.3	21.892	198	198	0	7.6378	By MS/MS	By MS/MS	By MS/MS	By MS/MS	By matching
sp|P32121|ARRB2_HUMAN	sp|P32121|ARRB2_HUMAN	2	2	2	>sp|P32121|ARRB2_HUMAN Beta-arrestin-2 OS=Homo sapiens OX=9606 GN=ARRB2 PE=1 SV=2	1	2	2	2	2	1	1	0	2	1	1	2	0	2	1	1	0	2	1	1	2	0	2	1	1	0	2	1	1	2	0	6.6	6.6	6.6	46.105	409	409	0	8.6377	By MS/MS	By matching	By MS/MS	By matching	By MS/MS
sp|P32969|RL9_HUMAN	sp|P32969|RL9_HUMAN	7	7	7	>sp|P32969|RL9_HUMAN 60S ribosomal protein L9 OS=Homo sapiens OX=9606 GN=RPL9 PE=1 SV=1	1	7	7	7	6	5	6	6	6	5	5	6	4	6	5	6	6	6	5	5	6	4	6	5	6	6	6	5	5	6	4	46.4	46.4	46.4	21.863	192	192	0	26.16	By MS/MS	By MS/MS	By MS/MS	By MS/MS	By MS/MS
sp|P33176|KINH_HUMAN;sp|O60282|KIF5C_HUMAN	sp|P33176|KINH_HUMAN	17;5	17;5	12;0	>sp|P33176|KINH_HUMAN Kinesin-1 heavy chain OS=Homo sapiens OX=9606 GN=KIF5B PE=1 SV=1	2	17	17	12	12	10	8	11	15	8	10	4	8	12	10	8	11	15	8	10	4	8	8	8	5	8	11	5	7	3	4	24	24	17.9	109.68	963	963;957	0	82.399	By MS/MS	By MS/MS	By MS/MS	By MS/MS	By MS/MS
sp|P33240|CSTF2_HUMAN	sp|P33240|CSTF2_HUMAN	13	6	6	>sp|P33240|CSTF2_HUMAN Cleavage stimulation factor subunit 2 OS=Homo sapiens OX=9606 GN=CSTF2 PE=1 SV=1	1	13	6	6	9	8	9	9	13	8	8	13	11	4	4	4	4	6	3	4	6	5	4	4	4	4	6	3	4	6	5	32.1	15.4	15.4	60.959	577	577	0	100.32	By MS/MS	By MS/MS	By MS/MS	By MS/MS	By MS/MS
sp|P33527|MRP1_HUMAN	sp|P33527|MRP1_HUMAN	16	16	16	>sp|P33527|MRP1_HUMAN Multidrug resistance-associated protein 1 OS=Homo sapiens OX=9606 GN=ABCC1 PE=1 SV=3	1	16	16	16	13	12	10	9	9	5	6	3	8	13	12	10	9	9	5	6	3	8	13	12	10	9	9	5	6	3	8	12.4	12.4	12.4	171.59	1531	1531	0	70.706	By MS/MS	By MS/MS	By MS/MS	By MS/MS	By MS/MS
sp|P33991|MCM4_HUMAN	sp|P33991|MCM4_HUMAN	6	6	6	>sp|P33991|MCM4_HUMAN DNA replication licensing factor MCM4 OS=Homo sapiens OX=9606 GN=MCM4 PE=1 SV=5	1	6	6	6	2	1	1	2	4	2	1	5	1	2	1	1	2	4	2	1	5	1	2	1	1	2	4	2	1	5	1	8.7	8.7	8.7	96.557	863	863	0	6.9141	By MS/MS	By matching	By matching	By matching	By MS/MS
sp|P33992|MCM5_HUMAN	sp|P33992|MCM5_HUMAN	7	7	7	>sp|P33992|MCM5_HUMAN DNA replication licensing factor MCM5 OS=Homo sapiens OX=9606 GN=MCM5 PE=1 SV=5	1	7	7	7	6	3	2	3	6	2	2	3	2	6	3	2	3	6	2	2	3	2	6	3	2	3	6	2	2	3	2	13.4	13.4	13.4	82.285	734	734	0	8.3317	By MS/MS	By MS/MS	By MS/MS	By MS/MS	By MS/MS
sp|P33993|MCM7_HUMAN	sp|P33993|MCM7_HUMAN	13	13	13	>sp|P33993|MCM7_HUMAN DNA replication licensing factor MCM7 OS=Homo sapiens OX=9606 GN=MCM7 PE=1 SV=4	1	13	13	13	9	5	6	5	9	2	4	12	5	9	5	6	5	9	2	4	12	5	9	5	6	5	9	2	4	12	5	21.3	21.3	21.3	81.307	719	719	0	28.381	By MS/MS	By MS/MS	By MS/MS	By MS/MS	By MS/MS
sp|P34897|GLYM_HUMAN	sp|P34897|GLYM_HUMAN	2	2	2	>sp|P34897|GLYM_HUMAN Serine hydroxymethyltransferase, mitochondrial OS=Homo sapiens OX=9606 GN=SHMT2 PE=1 SV=3	1	2	2	2	2	2	2	1	2	0	2	1	0	2	2	2	1	2	0	2	1	0	2	2	2	1	2	0	2	1	0	5	5	5	55.992	504	504	0	3.2785	By MS/MS	By matching	By MS/MS	By matching	By MS/MS
sp|P34932|HSP74_HUMAN	sp|P34932|HSP74_HUMAN	16	16	15	>sp|P34932|HSP74_HUMAN Heat shock 70 kDa protein 4 OS=Homo sapiens OX=9606 GN=HSPA4 PE=1 SV=4	1	16	16	15	10	8	7	9	14	5	6	8	4	10	8	7	9	14	5	6	8	4	10	8	7	9	13	5	6	8	4	24.2	24.2	22.3	94.33	840	840	0	56.064	By MS/MS	By MS/MS	By MS/MS	By MS/MS	By MS/MS
sp|P35052|GPC1_HUMAN	sp|P35052|GPC1_HUMAN	13	13	13	>sp|P35052|GPC1_HUMAN Glypican-1 OS=Homo sapiens OX=9606 GN=GPC1 PE=1 SV=2	1	13	13	13	12	12	12	13	11	5	10	10	10	12	12	12	13	11	5	10	10	10	12	12	12	13	11	5	10	10	10	28.3	28.3	28.3	61.68	558	558	0	121.01	By MS/MS	By MS/MS	By MS/MS	By MS/MS	By MS/MS
sp|P35080|PROF2_HUMAN	sp|P35080|PROF2_HUMAN	2	2	2	>sp|P35080|PROF2_HUMAN Profilin-2 OS=Homo sapiens OX=9606 GN=PFN2 PE=1 SV=3	1	2	2	2	2	2	2	2	2	2	2	2	2	2	2	2	2	2	2	2	2	2	2	2	2	2	2	2	2	2	2	20.7	20.7	20.7	15.046	140	140	0	37.963	By MS/MS	By MS/MS	By MS/MS	By MS/MS	By MS/MS
sp|P35221|CTNA1_HUMAN;sp|Q9UI47|CTNA3_HUMAN	sp|P35221|CTNA1_HUMAN	23;1	23;1	17;1	>sp|P35221|CTNA1_HUMAN Catenin alpha-1 OS=Homo sapiens OX=9606 GN=CTNNA1 PE=1 SV=1	2	23	23	17	23	20	19	17	19	7	13	20	13	23	20	19	17	19	7	13	20	13	17	15	14	12	15	6	11	15	9	29.7	29.7	22.5	100.07	906	906;895	0	274.19	By MS/MS	By MS/MS	By MS/MS	By MS/MS	By MS/MS
sp|P35222|CTNB1_HUMAN	sp|P35222|CTNB1_HUMAN	20	15	15	>sp|P35222|CTNB1_HUMAN Catenin beta-1 OS=Homo sapiens OX=9606 GN=CTNNB1 PE=1 SV=1	1	20	15	15	18	12	15	6	15	5	11	14	6	14	10	11	5	11	4	8	11	5	14	10	11	5	11	4	8	11	5	32.4	25.4	25.4	85.496	781	781	0	179.62	By MS/MS	By MS/MS	By MS/MS	By MS/MS	By MS/MS
sp|P35232|PHB_HUMAN	sp|P35232|PHB_HUMAN	16	16	16	>sp|P35232|PHB_HUMAN Prohibitin OS=Homo sapiens OX=9606 GN=PHB PE=1 SV=1	1	16	16	16	12	11	13	12	15	11	11	12	11	12	11	13	12	15	11	11	12	11	12	11	13	12	15	11	11	12	11	58.1	58.1	58.1	29.804	272	272	0	153.22	By MS/MS	By MS/MS	By MS/MS	By MS/MS	By MS/MS
sp|P35240|MERL_HUMAN	sp|P35240|MERL_HUMAN	2	2	2	>sp|P35240|MERL_HUMAN Merlin OS=Homo sapiens OX=9606 GN=NF2 PE=1 SV=1	1	2	2	2	0	0	0	0	0	0	2	0	0	0	0	0	0	0	0	2	0	0	0	0	0	0	0	0	2	0	0	3.5	3.5	3.5	69.689	595	595	0.0067664	0.46979	By matching	By matching	By matching	By matching	By matching
sp|P35241|RADI_HUMAN	sp|P35241|RADI_HUMAN	17	5	5	>sp|P35241|RADI_HUMAN Radixin OS=Homo sapiens OX=9606 GN=RDX PE=1 SV=1	1	17	5	5	12	12	14	13	16	8	11	11	9	2	1	2	2	4	0	2	1	1	2	1	2	2	4	0	2	1	1	21.6	9.6	9.6	68.563	583	583	0	17.206	By MS/MS	By MS/MS	By MS/MS	By MS/MS	By MS/MS
sp|P35244|RFA3_HUMAN	sp|P35244|RFA3_HUMAN	8	8	8	>sp|P35244|RFA3_HUMAN Replication protein A 14 kDa subunit OS=Homo sapiens OX=9606 GN=RPA3 PE=1 SV=1	1	8	8	8	5	5	3	4	7	5	5	7	6	5	5	3	4	7	5	5	7	6	5	5	3	4	7	5	5	7	6	68.6	68.6	68.6	13.569	121	121	0	62.801	By MS/MS	By MS/MS	By MS/MS	By MS/MS	By MS/MS
sp|P35249|RFC4_HUMAN	sp|P35249|RFC4_HUMAN	7	7	7	>sp|P35249|RFC4_HUMAN Replication factor C subunit 4 OS=Homo sapiens OX=9606 GN=RFC4 PE=1 SV=2	1	7	7	7	3	5	3	6	6	3	3	6	5	3	5	3	6	6	3	3	6	5	3	5	3	6	6	3	3	6	5	23.4	23.4	23.4	39.681	363	363	0	6.4775	By MS/MS	By MS/MS	By MS/MS	By MS/MS	By MS/MS
sp|P35250|RFC2_HUMAN	sp|P35250|RFC2_HUMAN	4	4	4	>sp|P35250|RFC2_HUMAN Replication factor C subunit 2 OS=Homo sapiens OX=9606 GN=RFC2 PE=1 SV=3	1	4	4	4	4	4	1	4	4	2	3	4	3	4	4	1	4	4	2	3	4	3	4	4	1	4	4	2	3	4	3	13.3	13.3	13.3	39.157	354	354	0	23.538	By MS/MS	By MS/MS	By matching	By MS/MS	By MS/MS
sp|P35251|RFC1_HUMAN	sp|P35251|RFC1_HUMAN	2	2	2	>sp|P35251|RFC1_HUMAN Replication factor C subunit 1 OS=Homo sapiens OX=9606 GN=RFC1 PE=1 SV=4	1	2	2	2	1	1	0	2	1	0	1	0	1	1	1	0	2	1	0	1	0	1	1	1	0	2	1	0	1	0	1	2.7	2.7	2.7	128.25	1148	1148	0.00079586	2.0776	By MS/MS	By MS/MS	By matching	By MS/MS	By matching
sp|P35268|RL22_HUMAN	sp|P35268|RL22_HUMAN	7	7	7	>sp|P35268|RL22_HUMAN 60S ribosomal protein L22 OS=Homo sapiens OX=9606 GN=RPL22 PE=1 SV=2	1	7	7	7	7	5	5	7	6	5	6	6	4	7	5	5	7	6	5	6	6	4	7	5	5	7	6	5	6	6	4	37.5	37.5	37.5	14.787	128	128	0	55.424	By MS/MS	By MS/MS	By MS/MS	By MS/MS	By MS/MS
sp|P35269|T2FA_HUMAN	sp|P35269|T2FA_HUMAN	3	3	3	>sp|P35269|T2FA_HUMAN General transcription factor IIF subunit 1 OS=Homo sapiens OX=9606 GN=GTF2F1 PE=1 SV=2	1	3	3	3	1	2	2	1	2	1	1	3	2	1	2	2	1	2	1	1	3	2	1	2	2	1	2	1	1	3	2	7.5	7.5	7.5	58.24	517	517	0	19.592	By MS/MS	By MS/MS	By MS/MS	By MS/MS	By MS/MS
sp|P35527|K1C9_HUMAN;CON__P35527	sp|P35527|K1C9_HUMAN;CON__P35527	39;38	38;37	38;37	>sp|P35527|K1C9_HUMAN Keratin, type I cytoskeletal 9 OS=Homo sapiens OX=9606 GN=KRT9 PE=1 SV=3;>P35527 SWISS-PROT:P35527 Tax_Id=9606 Gene_Symbol=KRT9 Keratin, type I cytoskeletal 9	2	39	38	38	35	35	35	33	35	33	35	35	38	34	34	34	32	34	32	34	34	37	34	34	34	32	34	32	34	34	37	66.9	66.9	66.9	62.064	623	623;623	0	323.31	By MS/MS	By MS/MS	By MS/MS	By MS/MS	By MS/MS
sp|P35579|MYH9_HUMAN;sp|Q9UKX3|MYH13_HUMAN;sp|P13533|MYH6_HUMAN;sp|A7E2Y1|MYH7B_HUMAN	sp|P35579|MYH9_HUMAN	130;1;1;1	130;1;1;1	99;0;0;0	>sp|P35579|MYH9_HUMAN Myosin-9 OS=Homo sapiens OX=9606 GN=MYH9 PE=1 SV=4	4	130	130	99	111	109	110	101	120	73	104	104	84	111	109	110	101	120	73	104	104	84	87	85	86	78	95	59	81	83	71	56.8	56.8	44.7	226.53	1960	1960;1938;1939;1983	0	323.31	By MS/MS	By MS/MS	By MS/MS	By MS/MS	By MS/MS
sp|P35580|MYH10_HUMAN	sp|P35580|MYH10_HUMAN	72	52	47	>sp|P35580|MYH10_HUMAN Myosin-10 OS=Homo sapiens OX=9606 GN=MYH10 PE=1 SV=3	1	72	52	47	58	56	54	53	59	17	48	53	24	42	41	39	37	42	10	33	40	16	37	37	34	33	39	8	29	35	14	39.8	30.9	28.3	229	1976	1976	0	323.31	By MS/MS	By MS/MS	By MS/MS	By MS/MS	By MS/MS
sp|P35606|COPB2_HUMAN	sp|P35606|COPB2_HUMAN	16	16	16	>sp|P35606|COPB2_HUMAN Coatomer subunit beta OS=Homo sapiens OX=9606 GN=COPB2 PE=1 SV=2	1	16	16	16	13	10	8	9	9	4	6	1	6	13	10	8	9	9	4	6	1	6	13	10	8	9	9	4	6	1	6	20.6	20.6	20.6	102.49	906	906	0	47.847	By MS/MS	By MS/MS	By MS/MS	By MS/MS	By MS/MS
sp|P35611|ADDA_HUMAN	sp|P35611|ADDA_HUMAN	8	8	7	>sp|P35611|ADDA_HUMAN Alpha-adducin OS=Homo sapiens OX=9606 GN=ADD1 PE=1 SV=2	1	8	8	7	6	5	1	3	6	1	3	7	2	6	5	1	3	6	1	3	7	2	5	4	0	2	5	0	2	6	1	14.5	14.5	13.4	80.954	737	737	0	17.199	By MS/MS	By MS/MS	By matching	By MS/MS	By MS/MS
sp|P35612|ADDB_HUMAN	sp|P35612|ADDB_HUMAN	5	4	4	>sp|P35612|ADDB_HUMAN Beta-adducin OS=Homo sapiens OX=9606 GN=ADD2 PE=1 SV=3	1	5	4	4	3	2	1	2	5	1	1	4	2	2	1	0	1	4	0	0	3	1	2	1	0	1	4	0	0	3	1	8.7	7.6	7.6	80.853	726	726	0	10.061	By MS/MS	By MS/MS	By matching	By MS/MS	By MS/MS
sp|P35637|FUS_HUMAN	sp|P35637|FUS_HUMAN	8	8	6	>sp|P35637|FUS_HUMAN RNA-binding protein FUS OS=Homo sapiens OX=9606 GN=FUS PE=1 SV=1	1	8	8	6	6	7	6	7	8	6	7	8	6	6	7	6	7	8	6	7	8	6	4	5	4	5	6	4	5	6	4	12.5	12.5	10.8	53.425	526	526	0	215.85	By MS/MS	By MS/MS	By MS/MS	By MS/MS	By MS/MS
sp|P35658|NU214_HUMAN;sp|Q8IYE1|CCD13_HUMAN;sp|Q569K6|CC157_HUMAN	sp|P35658|NU214_HUMAN	46;1;1	46;1;1	45;0;0	>sp|P35658|NU214_HUMAN Nuclear pore complex protein Nup214 OS=Homo sapiens OX=9606 GN=NUP214 PE=1 SV=2	3	46	46	45	28	19	21	21	27	19	18	43	25	28	19	21	21	27	19	18	43	25	28	19	21	20	27	19	18	43	25	32.5	32.5	32.2	213.62	2090	2090;715;752	0	323.31	By MS/MS	By MS/MS	By MS/MS	By MS/MS	By MS/MS
sp|P35659|DEK_HUMAN	sp|P35659|DEK_HUMAN	13	13	13	>sp|P35659|DEK_HUMAN Protein DEK OS=Homo sapiens OX=9606 GN=DEK PE=1 SV=1	1	13	13	13	7	7	7	8	8	9	11	11	7	7	7	7	8	8	9	11	11	7	7	7	7	8	8	9	11	11	7	31.2	31.2	31.2	42.674	375	375	0	120.66	By MS/MS	By MS/MS	By MS/MS	By MS/MS	By MS/MS
sp|P35680|HNF1B_HUMAN;sp|P20823|HNF1A_HUMAN	sp|P35680|HNF1B_HUMAN	7;1	7;1	6;0	>sp|P35680|HNF1B_HUMAN Hepatocyte nuclear factor 1-beta OS=Homo sapiens OX=9606 GN=HNF1B PE=1 SV=1	2	7	7	6	4	2	2	1	3	2	1	6	4	4	2	2	1	3	2	1	6	4	3	2	2	1	3	2	1	5	4	17.8	17.8	16.3	61.323	557	557;631	0	55.088	By MS/MS	By MS/MS	By MS/MS	By MS/MS	By MS/MS
sp|P35998|PRS7_HUMAN	sp|P35998|PRS7_HUMAN	25	25	25	>sp|P35998|PRS7_HUMAN 26S proteasome regulatory subunit 7 OS=Homo sapiens OX=9606 GN=PSMC2 PE=1 SV=3	1	25	25	25	22	23	20	20	21	19	20	20	21	22	23	20	20	21	19	20	20	21	22	23	20	20	21	19	20	20	21	59.1	59.1	59.1	48.633	433	433	0	200.85	By MS/MS	By MS/MS	By MS/MS	By MS/MS	By MS/MS
sp|P36542|ATPG_HUMAN	sp|P36542|ATPG_HUMAN	7	7	7	>sp|P36542|ATPG_HUMAN ATP synthase subunit gamma, mitochondrial OS=Homo sapiens OX=9606 GN=ATP5F1C PE=1 SV=1	1	7	7	7	7	7	7	7	6	6	6	4	7	7	7	7	7	6	6	6	4	7	7	7	7	7	6	6	6	4	7	22.5	22.5	22.5	32.996	298	298	0	20.064	By MS/MS	By MS/MS	By MS/MS	By MS/MS	By MS/MS
sp|P36543|VATE1_HUMAN;sp|Q96A05|VATE2_HUMAN	sp|P36543|VATE1_HUMAN	9;2	9;2	9;2	>sp|P36543|VATE1_HUMAN V-type proton ATPase subunit E 1 OS=Homo sapiens OX=9606 GN=ATP6V1E1 PE=1 SV=1	2	9	9	9	4	4	3	1	6	3	2	9	2	4	4	3	1	6	3	2	9	2	4	4	3	1	6	3	2	9	2	33.2	33.2	33.2	26.145	226	226;226	0	22.085	By MS/MS	By MS/MS	By MS/MS	By MS/MS	By MS/MS
sp|P36578|RL4_HUMAN	sp|P36578|RL4_HUMAN	28	28	28	>sp|P36578|RL4_HUMAN 60S ribosomal protein L4 OS=Homo sapiens OX=9606 GN=RPL4 PE=1 SV=5	1	28	28	28	25	21	25	25	26	21	22	25	21	25	21	25	25	26	21	22	25	21	25	21	25	25	26	21	22	25	21	52.9	52.9	52.9	47.697	427	427	0	323.31	By MS/MS	By MS/MS	By MS/MS	By MS/MS	By MS/MS
sp|P36776|LONM_HUMAN	sp|P36776|LONM_HUMAN	2	2	2	>sp|P36776|LONM_HUMAN Lon protease homolog, mitochondrial OS=Homo sapiens OX=9606 GN=LONP1 PE=1 SV=2	1	2	2	2	0	1	0	1	2	0	1	2	0	0	1	0	1	2	0	1	2	0	0	1	0	1	2	0	1	2	0	2.4	2.4	2.4	106.49	959	959	0.0011416	1.455	By matching	By matching	By matching	By matching	By MS/MS
sp|P36871|PGM1_HUMAN	sp|P36871|PGM1_HUMAN	2	2	2	>sp|P36871|PGM1_HUMAN Phosphoglucomutase-1 OS=Homo sapiens OX=9606 GN=PGM1 PE=1 SV=3	1	2	2	2	1	1	0	0	0	0	0	0	0	1	1	0	0	0	0	0	0	0	1	1	0	0	0	0	0	0	0	3.7	3.7	3.7	61.448	562	562	0.0018939	1.3832	By MS/MS	By MS/MS	By matching	By matching	By matching
sp|P36873|PP1G_HUMAN	sp|P36873|PP1G_HUMAN	15	2	2	>sp|P36873|PP1G_HUMAN Serine/threonine-protein phosphatase PP1-gamma catalytic subunit OS=Homo sapiens OX=9606 GN=PPP1CC PE=1 SV=1	1	15	2	2	8	8	8	8	13	6	7	13	8	2	2	2	2	2	2	2	2	2	2	2	2	2	2	2	2	2	2	50.2	5.9	5.9	36.983	323	323	0	17.16	By matching	By MS/MS	By MS/MS	By MS/MS	By MS/MS
sp|P36894|BMR1A_HUMAN;sp|O00238|BMR1B_HUMAN	sp|P36894|BMR1A_HUMAN	4;1	4;1	4;1	>sp|P36894|BMR1A_HUMAN Bone morphogenetic protein receptor type-1A OS=Homo sapiens OX=9606 GN=BMPR1A PE=1 SV=2	2	4	4	4	2	4	2	1	3	2	0	1	0	2	4	2	1	3	2	0	1	0	2	4	2	1	3	2	0	1	0	7.5	7.5	7.5	60.197	532	532;502	0	21.148	By MS/MS	By MS/MS	By MS/MS	By matching	By MS/MS
sp|P36896|ACV1B_HUMAN;sp|Q8NER5|ACV1C_HUMAN	sp|P36896|ACV1B_HUMAN	3;1	3;1	2;0	>sp|P36896|ACV1B_HUMAN Activin receptor type-1B OS=Homo sapiens OX=9606 GN=ACVR1B PE=1 SV=1	2	3	3	2	3	2	2	0	0	2	0	0	0	3	2	2	0	0	2	0	0	0	2	2	2	0	0	2	0	0	0	7.1	7.1	5	56.806	505	505;493	0	5.6364	By MS/MS	By MS/MS	By MS/MS	By matching	By matching
sp|P36897|TGFR1_HUMAN	sp|P36897|TGFR1_HUMAN	3	2	2	>sp|P36897|TGFR1_HUMAN TGF-beta receptor type-1 OS=Homo sapiens OX=9606 GN=TGFBR1 PE=1 SV=1	1	3	2	2	3	1	2	0	0	2	0	0	0	2	1	2	0	0	2	0	0	0	2	1	2	0	0	2	0	0	0	7.6	5.4	5.4	55.959	503	503	0.00081169	2.3467	By MS/MS	By matching	By MS/MS	By matching	By matching
sp|P36954|RPB9_HUMAN	sp|P36954|RPB9_HUMAN	4	4	4	>sp|P36954|RPB9_HUMAN DNA-directed RNA polymerase II subunit RPB9 OS=Homo sapiens OX=9606 GN=POLR2I PE=1 SV=1	1	4	4	4	2	2	2	2	3	1	3	4	3	2	2	2	2	3	1	3	4	3	2	2	2	2	3	1	3	4	3	44.8	44.8	44.8	14.523	125	125	0	10.468	By MS/MS	By MS/MS	By MS/MS	By MS/MS	By MS/MS
sp|P36957|ODO2_HUMAN	sp|P36957|ODO2_HUMAN	12	12	12	>sp|P36957|ODO2_HUMAN Dihydrolipoyllysine-residue succinyltransferase component of 2-oxoglutarate dehydrogenase complex, mitochondrial OS=Homo sapiens OX=9606 GN=DLST PE=1 SV=4	1	12	12	12	12	10	11	11	11	8	10	7	9	12	10	11	11	11	8	10	7	9	12	10	11	11	11	8	10	7	9	24.7	24.7	24.7	48.755	453	453	0	81.883	By MS/MS	By MS/MS	By MS/MS	By MS/MS	By MS/MS
sp|P37088|SCNNA_HUMAN	sp|P37088|SCNNA_HUMAN	3	3	3	>sp|P37088|SCNNA_HUMAN Amiloride-sensitive sodium channel subunit alpha OS=Homo sapiens OX=9606 GN=SCNN1A PE=1 SV=1	1	3	3	3	3	2	1	0	0	0	0	0	0	3	2	1	0	0	0	0	0	0	3	2	1	0	0	0	0	0	0	6	6	6	75.703	669	669	0.00079745	2.0921	By MS/MS	By MS/MS	By MS/MS	By matching	By matching
sp|P37108|SRP14_HUMAN	sp|P37108|SRP14_HUMAN	7	7	7	>sp|P37108|SRP14_HUMAN Signal recognition particle 14 kDa protein OS=Homo sapiens OX=9606 GN=SRP14 PE=1 SV=2	1	7	7	7	6	5	6	7	7	5	6	6	6	6	5	6	7	7	5	6	6	6	6	5	6	7	7	5	6	6	6	46.3	46.3	46.3	14.57	136	136	0	125.01	By MS/MS	By MS/MS	By MS/MS	By MS/MS	By MS/MS
sp|P37173|TGFR2_HUMAN	sp|P37173|TGFR2_HUMAN	17	17	17	>sp|P37173|TGFR2_HUMAN TGF-beta receptor type-2 OS=Homo sapiens OX=9606 GN=TGFBR2 PE=1 SV=2	1	17	17	17	16	15	16	9	11	11	3	2	4	16	15	16	9	11	11	3	2	4	16	15	16	9	11	11	3	2	4	31.6	31.6	31.6	64.567	567	567	0	123.51	By MS/MS	By MS/MS	By MS/MS	By MS/MS	By MS/MS
sp|P37198|NUP62_HUMAN	sp|P37198|NUP62_HUMAN	13	13	13	>sp|P37198|NUP62_HUMAN Nuclear pore glycoprotein p62 OS=Homo sapiens OX=9606 GN=NUP62 PE=1 SV=3	1	13	13	13	9	7	8	5	12	7	7	12	5	9	7	8	5	12	7	7	12	5	9	7	8	5	12	7	7	12	5	37.9	37.9	37.9	53.254	522	522	0	300.15	By MS/MS	By MS/MS	By MS/MS	By MS/MS	By MS/MS
sp|P37802|TAGL2_HUMAN;sp|Q9UI15|TAGL3_HUMAN	sp|P37802|TAGL2_HUMAN	11;1	11;1	11;1	>sp|P37802|TAGL2_HUMAN Transgelin-2 OS=Homo sapiens OX=9606 GN=TAGLN2 PE=1 SV=3	2	11	11	11	10	10	9	9	11	9	9	5	7	10	10	9	9	11	9	9	5	7	10	10	9	9	11	9	9	5	7	51.8	51.8	51.8	22.391	199	199;199	0	121.8	By MS/MS	By MS/MS	By MS/MS	By MS/MS	By MS/MS
sp|P37837|TALDO_HUMAN	sp|P37837|TALDO_HUMAN	7	7	7	>sp|P37837|TALDO_HUMAN Transaldolase OS=Homo sapiens OX=9606 GN=TALDO1 PE=1 SV=2	1	7	7	7	6	1	3	4	5	2	3	2	3	6	1	3	4	5	2	3	2	3	6	1	3	4	5	2	3	2	3	22	22	22	37.54	337	337	0	28.854	By MS/MS	By MS/MS	By MS/MS	By MS/MS	By MS/MS
sp|P38117|ETFB_HUMAN	sp|P38117|ETFB_HUMAN	5	5	5	>sp|P38117|ETFB_HUMAN Electron transfer flavoprotein subunit beta OS=Homo sapiens OX=9606 GN=ETFB PE=1 SV=3	1	5	5	5	4	1	0	0	0	2	1	0	1	4	1	0	0	0	2	1	0	1	4	1	0	0	0	2	1	0	1	20	20	20	27.843	255	255	0	3.187	By MS/MS	By matching	By matching	By matching	By matching
sp|P38159|RBMX_HUMAN;sp|O75526|RMXL2_HUMAN;sp|Q8IZ40|RCOR2_HUMAN;sp|Q8N7X1|RMXL3_HUMAN	sp|P38159|RBMX_HUMAN	28;4;1;1	28;4;1;1	10;1;0;0	>sp|P38159|RBMX_HUMAN RNA-binding motif protein, X chromosome OS=Homo sapiens OX=9606 GN=RBMX PE=1 SV=3	4	28	28	10	26	25	24	23	26	25	27	25	25	26	25	24	23	26	25	27	25	25	10	10	9	8	9	9	10	9	8	56.8	56.8	18.9	42.331	391	391;392;523;1067	0	250.35	By MS/MS	By MS/MS	By MS/MS	By MS/MS	By MS/MS
sp|P38432|COIL_HUMAN	sp|P38432|COIL_HUMAN	3	3	3	>sp|P38432|COIL_HUMAN Coilin OS=Homo sapiens OX=9606 GN=COIL PE=1 SV=1	1	3	3	3	1	1	0	0	1	0	1	3	0	1	1	0	0	1	0	1	3	0	1	1	0	0	1	0	1	3	0	6.1	6.1	6.1	62.608	576	576	0.00041597	2.7101	By MS/MS	By MS/MS	By matching	By matching	By MS/MS
sp|P38606|VATA_HUMAN	sp|P38606|VATA_HUMAN	21	21	21	>sp|P38606|VATA_HUMAN V-type proton ATPase catalytic subunit A OS=Homo sapiens OX=9606 GN=ATP6V1A PE=1 SV=2	1	21	21	21	15	11	10	7	15	7	9	20	9	15	11	10	7	15	7	9	20	9	15	11	10	7	15	7	9	20	9	36.3	36.3	36.3	68.303	617	617	0	226.27	By MS/MS	By MS/MS	By MS/MS	By MS/MS	By MS/MS
sp|P38646|GRP75_HUMAN	sp|P38646|GRP75_HUMAN	32	31	31	>sp|P38646|GRP75_HUMAN Stress-70 protein, mitochondrial OS=Homo sapiens OX=9606 GN=HSPA9 PE=1 SV=2	1	32	31	31	27	27	22	26	31	23	24	30	24	26	26	21	25	30	22	23	29	23	26	26	21	25	30	22	23	29	23	50.5	49.5	49.5	73.68	679	679	0	323.31	By MS/MS	By MS/MS	By MS/MS	By MS/MS	By MS/MS
sp|P38919|IF4A3_HUMAN	sp|P38919|IF4A3_HUMAN	28	28	24	>sp|P38919|IF4A3_HUMAN Eukaryotic initiation factor 4A-III OS=Homo sapiens OX=9606 GN=EIF4A3 PE=1 SV=4	1	28	28	24	23	23	23	23	25	23	23	28	23	23	23	23	23	25	23	23	28	23	19	20	20	20	21	19	20	24	19	53.8	53.8	47.7	46.871	411	411	0	301.65	By MS/MS	By MS/MS	By MS/MS	By MS/MS	By MS/MS
sp|P39019|RS19_HUMAN	sp|P39019|RS19_HUMAN	10	10	10	>sp|P39019|RS19_HUMAN 40S ribosomal protein S19 OS=Homo sapiens OX=9606 GN=RPS19 PE=1 SV=2	1	10	10	10	9	9	9	9	10	9	9	9	9	9	9	9	9	10	9	9	9	9	9	9	9	9	10	9	9	9	9	55.2	55.2	55.2	16.06	145	145	0	33.059	By MS/MS	By MS/MS	By MS/MS	By MS/MS	By MS/MS
sp|P39023|RL3_HUMAN;sp|Q92901|RL3L_HUMAN	sp|P39023|RL3_HUMAN	28;1	28;1	28;1	>sp|P39023|RL3_HUMAN 60S ribosomal protein L3 OS=Homo sapiens OX=9606 GN=RPL3 PE=1 SV=2	2	28	28	28	26	26	25	23	26	22	22	26	26	26	26	25	23	26	22	22	26	26	26	26	25	23	26	22	22	26	26	49.6	49.6	49.6	46.108	403	403;407	0	210.71	By MS/MS	By MS/MS	By MS/MS	By MS/MS	By MS/MS
sp|P39060|COIA1_HUMAN	sp|P39060|COIA1_HUMAN	8	8	8	>sp|P39060|COIA1_HUMAN Collagen alpha-1(XVIII) chain OS=Homo sapiens OX=9606 GN=COL18A1 PE=1 SV=5	1	8	8	8	7	3	5	4	7	0	4	5	5	7	3	5	4	7	0	4	5	5	7	3	5	4	7	0	4	5	5	7.2	7.2	7.2	178.19	1754	1754	0	94.446	By MS/MS	By MS/MS	By MS/MS	By MS/MS	By MS/MS
sp|P39656|OST48_HUMAN	sp|P39656|OST48_HUMAN	7	7	7	>sp|P39656|OST48_HUMAN Dolichyl-diphosphooligosaccharide--protein glycosyltransferase 48 kDa subunit OS=Homo sapiens OX=9606 GN=DDOST PE=1 SV=4	1	7	7	7	6	3	4	5	6	5	4	3	2	6	3	4	5	6	5	4	3	2	6	3	4	5	6	5	4	3	2	17.8	17.8	17.8	50.8	456	456	0	19.623	By MS/MS	By MS/MS	By MS/MS	By MS/MS	By MS/MS
sp|P39687|AN32A_HUMAN;sp|O43423|AN32C_HUMAN	sp|P39687|AN32A_HUMAN;sp|O43423|AN32C_HUMAN	2;1	2;1	2;1	>sp|P39687|AN32A_HUMAN Acidic leucine-rich nuclear phosphoprotein 32 family member A OS=Homo sapiens OX=9606 GN=ANP32A PE=1 SV=1;>sp|O43423|AN32C_HUMAN Acidic leucine-rich nuclear phosphoprotein 32 family member C OS=Homo sapiens OX=9606 GN=ANP32C PE=2 SV=	2	2	2	2	2	1	2	1	0	1	2	2	2	2	1	2	1	0	1	2	2	2	2	1	2	1	0	1	2	2	2	7.6	7.6	7.6	28.585	249	249;234	0.0022565	1.2661	By MS/MS	By matching	By matching	By matching	By matching
sp|P39880|CUX1_HUMAN	sp|P39880|CUX1_HUMAN	13	13	4	>sp|P39880|CUX1_HUMAN Homeobox protein cut-like 1 OS=Homo sapiens OX=9606 GN=CUX1 PE=1 SV=3	1	13	13	4	7	6	4	4	8	2	3	9	5	7	6	4	4	8	2	3	9	5	1	2	0	1	0	0	0	4	1	10.7	10.7	3.8	164.19	1505	1505	0	31.097	By matching	By MS/MS	By matching	By matching	By matching
sp|P40123|CAP2_HUMAN	sp|P40123|CAP2_HUMAN	3	3	3	>sp|P40123|CAP2_HUMAN Adenylyl cyclase-associated protein 2 OS=Homo sapiens OX=9606 GN=CAP2 PE=1 SV=1	1	3	3	3	1	2	2	2	3	2	2	1	2	1	2	2	2	3	2	2	1	2	1	2	2	2	3	2	2	1	2	6.9	6.9	6.9	52.823	477	477	0	7.7512	By MS/MS	By MS/MS	By MS/MS	By MS/MS	By MS/MS
sp|P40227|TCPZ_HUMAN	sp|P40227|TCPZ_HUMAN	20	20	15	>sp|P40227|TCPZ_HUMAN T-complex protein 1 subunit zeta OS=Homo sapiens OX=9606 GN=CCT6A PE=1 SV=3	1	20	20	15	19	20	18	19	18	15	19	17	17	19	20	18	19	18	15	19	17	17	14	15	13	14	13	11	14	12	12	36.2	36.2	27.1	58.024	531	531	0	178.26	By MS/MS	By MS/MS	By MS/MS	By MS/MS	By MS/MS
sp|P40429|RL13A_HUMAN;sp|Q6NVV1|R13P3_HUMAN	sp|P40429|RL13A_HUMAN	14;5	14;5	14;5	>sp|P40429|RL13A_HUMAN 60S ribosomal protein L13a OS=Homo sapiens OX=9606 GN=RPL13A PE=1 SV=2	2	14	14	14	14	13	13	13	14	11	13	12	12	14	13	13	13	14	11	13	12	12	14	13	13	13	14	11	13	12	12	45.3	45.3	45.3	23.577	203	203;102	0	32.828	By MS/MS	By MS/MS	By MS/MS	By MS/MS	By MS/MS
sp|P40616|ARL1_HUMAN;sp|A6NH57|ARL5C_HUMAN	sp|P40616|ARL1_HUMAN	3;1	3;1	3;1	>sp|P40616|ARL1_HUMAN ADP-ribosylation factor-like protein 1 OS=Homo sapiens OX=9606 GN=ARL1 PE=1 SV=1	2	3	3	3	3	2	3	1	3	1	1	1	0	3	2	3	1	3	1	1	1	0	3	2	3	1	3	1	1	1	0	14.4	14.4	14.4	20.417	181	181;179	0.00080775	2.28	By MS/MS	By MS/MS	By MS/MS	By matching	By MS/MS
sp|P40763|STAT3_HUMAN	sp|P40763|STAT3_HUMAN	10	10	10	>sp|P40763|STAT3_HUMAN Signal transducer and activator of transcription 3 OS=Homo sapiens OX=9606 GN=STAT3 PE=1 SV=2	1	10	10	10	8	8	3	3	3	4	4	1	4	8	8	3	3	3	4	4	1	4	8	8	3	3	3	4	4	1	4	16	16	16	88.067	770	770	0	104.47	By MS/MS	By MS/MS	By MS/MS	By MS/MS	By MS/MS
sp|P40926|MDHM_HUMAN	sp|P40926|MDHM_HUMAN	16	16	16	>sp|P40926|MDHM_HUMAN Malate dehydrogenase, mitochondrial OS=Homo sapiens OX=9606 GN=MDH2 PE=1 SV=3	1	16	16	16	12	12	11	11	14	14	11	11	13	12	12	11	11	14	14	11	11	13	12	12	11	11	14	14	11	11	13	56.5	56.5	56.5	35.503	338	338	0	126.3	By MS/MS	By MS/MS	By MS/MS	By MS/MS	By MS/MS
sp|P40937|RFC5_HUMAN	sp|P40937|RFC5_HUMAN	2	2	2	>sp|P40937|RFC5_HUMAN Replication factor C subunit 5 OS=Homo sapiens OX=9606 GN=RFC5 PE=1 SV=1	1	2	2	2	2	2	2	1	1	1	2	2	1	2	2	2	1	1	1	2	2	1	2	2	2	1	1	1	2	2	1	6.2	6.2	6.2	38.496	340	340	0.0007946	2.0674	By MS/MS	By MS/MS	By MS/MS	By matching	By matching
sp|P40938|RFC3_HUMAN	sp|P40938|RFC3_HUMAN	3	3	3	>sp|P40938|RFC3_HUMAN Replication factor C subunit 3 OS=Homo sapiens OX=9606 GN=RFC3 PE=1 SV=2	1	3	3	3	3	2	2	2	3	2	3	3	3	3	2	2	2	3	2	3	3	3	3	2	2	2	3	2	3	3	3	6.7	6.7	6.7	40.556	356	356	0.0095137	0.27152	By MS/MS	By matching	By MS/MS	By matching	By matching
sp|P40939|ECHA_HUMAN	sp|P40939|ECHA_HUMAN	30	30	30	>sp|P40939|ECHA_HUMAN Trifunctional enzyme subunit alpha, mitochondrial OS=Homo sapiens OX=9606 GN=HADHA PE=1 SV=2	1	30	30	30	24	23	24	18	26	14	18	19	17	24	23	24	18	26	14	18	19	17	24	23	24	18	26	14	18	19	17	51.4	51.4	51.4	82.999	763	763	0	323.31	By MS/MS	By MS/MS	By MS/MS	By MS/MS	By MS/MS
sp|P41091|IF2G_HUMAN;sp|Q2VIR3|IF2GL_HUMAN	sp|P41091|IF2G_HUMAN;sp|Q2VIR3|IF2GL_HUMAN	15;12	15;12	15;12	>sp|P41091|IF2G_HUMAN Eukaryotic translation initiation factor 2 subunit 3 OS=Homo sapiens OX=9606 GN=EIF2S3 PE=1 SV=3;>sp|Q2VIR3|IF2GL_HUMAN Eukaryotic translation initiation factor 2 subunit 3B OS=Homo sapiens OX=9606 GN=EIF2S3B PE=2 SV=2	2	15	15	15	10	8	10	9	14	11	11	11	8	10	8	10	9	14	11	11	11	8	10	8	10	9	14	11	11	11	8	39.4	39.4	39.4	51.109	472	472;472	0	129.19	By MS/MS	By MS/MS	By MS/MS	By MS/MS	By MS/MS
sp|P41208|CETN2_HUMAN;sp|Q12798|CETN1_HUMAN	sp|P41208|CETN2_HUMAN	6;2	6;2	6;2	>sp|P41208|CETN2_HUMAN Centrin-2 OS=Homo sapiens OX=9606 GN=CETN2 PE=1 SV=1	2	6	6	6	5	4	4	4	5	2	2	5	4	5	4	4	4	5	2	2	5	4	5	4	4	4	5	2	2	5	4	33.1	33.1	33.1	19.738	172	172;172	0	24.56	By MS/MS	By MS/MS	By MS/MS	By MS/MS	By MS/MS
sp|P41240|CSK_HUMAN	sp|P41240|CSK_HUMAN	2	2	2	>sp|P41240|CSK_HUMAN Tyrosine-protein kinase CSK OS=Homo sapiens OX=9606 GN=CSK PE=1 SV=1	1	2	2	2	2	1	1	1	2	1	1	0	1	2	1	1	1	2	1	1	0	1	2	1	1	1	2	1	1	0	1	3.3	3.3	3.3	50.704	450	450	0.0068052	0.55269	By MS/MS	By MS/MS	By MS/MS	By MS/MS	By MS/MS
sp|P41250|GARS_HUMAN	sp|P41250|GARS_HUMAN	7	7	7	>sp|P41250|GARS_HUMAN Glycine--tRNA ligase OS=Homo sapiens OX=9606 GN=GARS PE=1 SV=3	1	7	7	7	4	3	1	5	0	3	3	0	0	4	3	1	5	0	3	3	0	0	4	3	1	5	0	3	3	0	0	8.5	8.5	8.5	83.165	739	739	0	5.3419	By MS/MS	By MS/MS	By MS/MS	By MS/MS	By matching
sp|P41252|SYIC_HUMAN	sp|P41252|SYIC_HUMAN	26	26	26	>sp|P41252|SYIC_HUMAN Isoleucine--tRNA ligase, cytoplasmic OS=Homo sapiens OX=9606 GN=IARS PE=1 SV=2	1	26	26	26	21	18	18	19	25	12	16	10	18	21	18	18	19	25	12	16	10	18	21	18	18	19	25	12	16	10	18	22.9	22.9	22.9	144.5	1262	1262	0	73.956	By MS/MS	By MS/MS	By MS/MS	By MS/MS	By MS/MS
sp|P41273|TNFL9_HUMAN	sp|P41273|TNFL9_HUMAN	3	3	3	>sp|P41273|TNFL9_HUMAN Tumor necrosis factor ligand superfamily member 9 OS=Homo sapiens OX=9606 GN=TNFSF9 PE=1 SV=1	1	3	3	3	3	3	2	0	0	0	0	0	0	3	3	2	0	0	0	0	0	0	3	3	2	0	0	0	0	0	0	12.6	12.6	12.6	26.624	254	254	0	5.9491	By MS/MS	By MS/MS	By MS/MS	By matching	By matching
sp|P41567|EIF1_HUMAN;sp|O60739|EIF1B_HUMAN	sp|P41567|EIF1_HUMAN;sp|O60739|EIF1B_HUMAN	2;1	2;1	2;1	>sp|P41567|EIF1_HUMAN Eukaryotic translation initiation factor 1 OS=Homo sapiens OX=9606 GN=EIF1 PE=1 SV=1;>sp|O60739|EIF1B_HUMAN Eukaryotic translation initiation factor 1b OS=Homo sapiens OX=9606 GN=EIF1B PE=1 SV=2	2	2	2	2	2	1	1	1	2	1	1	1	0	2	1	1	1	2	1	1	1	0	2	1	1	1	2	1	1	1	0	27.4	27.4	27.4	12.732	113	113;113	0	22.412	By MS/MS	By MS/MS	By MS/MS	By MS/MS	By MS/MS
sp|P42166|LAP2A_HUMAN	sp|P42166|LAP2A_HUMAN	34	34	26	>sp|P42166|LAP2A_HUMAN Lamina-associated polypeptide 2, isoform alpha OS=Homo sapiens OX=9606 GN=TMPO PE=1 SV=2	1	34	34	26	32	29	30	30	29	31	31	30	32	32	29	30	30	29	31	31	30	32	24	22	23	23	21	24	24	23	25	65.9	65.9	51.7	75.491	694	694	0	323.31	By MS/MS	By MS/MS	By MS/MS	By MS/MS	By MS/MS
sp|P42167|LAP2B_HUMAN	sp|P42167|LAP2B_HUMAN	12	4	4	>sp|P42167|LAP2B_HUMAN Lamina-associated polypeptide 2, isoforms beta/gamma OS=Homo sapiens OX=9606 GN=TMPO PE=1 SV=2	1	12	4	4	12	10	10	10	10	9	9	11	10	4	3	3	3	2	2	2	4	3	4	3	3	3	2	2	2	4	3	30.8	9.3	9.3	50.67	454	454	0	9.6913	By MS/MS	By MS/MS	By MS/MS	By MS/MS	By MS/MS
sp|P42224|STAT1_HUMAN	sp|P42224|STAT1_HUMAN	10	10	10	>sp|P42224|STAT1_HUMAN Signal transducer and activator of transcription 1-alpha/beta OS=Homo sapiens OX=9606 GN=STAT1 PE=1 SV=2	1	10	10	10	10	8	7	7	5	2	5	2	3	10	8	7	7	5	2	5	2	3	10	8	7	7	5	2	5	2	3	15.2	15.2	15.2	87.334	750	750	0	19.826	By MS/MS	By MS/MS	By MS/MS	By MS/MS	By MS/MS
sp|P42285|MTREX_HUMAN;sp|Q52LW3|RHG29_HUMAN	sp|P42285|MTREX_HUMAN	28;1	28;1	28;1	>sp|P42285|MTREX_HUMAN Exosome RNA helicase MTR4 OS=Homo sapiens OX=9606 GN=MTREX PE=1 SV=3	2	28	28	28	19	14	15	16	22	14	18	27	17	19	14	15	16	22	14	18	27	17	19	14	15	16	22	14	18	27	17	28.2	28.2	28.2	117.8	1042	1042;1261	0	112.08	By MS/MS	By MS/MS	By MS/MS	By MS/MS	By MS/MS
sp|P42330|AK1C3_HUMAN	sp|P42330|AK1C3_HUMAN	15	15	6	>sp|P42330|AK1C3_HUMAN Aldo-keto reductase family 1 member C3 OS=Homo sapiens OX=9606 GN=AKR1C3 PE=1 SV=4	1	15	15	6	12	10	12	9	10	7	7	9	8	12	10	12	9	10	7	7	9	8	4	3	3	2	2	1	1	2	1	49.2	49.2	29.4	36.853	323	323	0	78.893	By MS/MS	By MS/MS	By MS/MS	By MS/MS	By MS/MS
sp|P42345|MTOR_HUMAN	sp|P42345|MTOR_HUMAN	2	2	2	>sp|P42345|MTOR_HUMAN Serine/threonine-protein kinase mTOR OS=Homo sapiens OX=9606 GN=MTOR PE=1 SV=1	1	2	2	2	1	2	1	1	2	1	1	1	1	1	2	1	1	2	1	1	1	1	1	2	1	1	2	1	1	1	1	0.6	0.6	0.6	288.89	2549	2549	0.0067954	0.53757	By matching	By MS/MS	By matching	By matching	By matching
sp|P42356|PI4KA_HUMAN;sp|A4QPH2|PI4P2_HUMAN;sp|Q8N8J0|PI4P1_HUMAN	sp|P42356|PI4KA_HUMAN	25;4;3	25;4;3	25;4;3	>sp|P42356|PI4KA_HUMAN Phosphatidylinositol 4-kinase alpha OS=Homo sapiens OX=9606 GN=PI4KA PE=1 SV=4	3	25	25	25	21	16	12	10	10	1	6	2	4	21	16	12	10	10	1	6	2	4	21	16	12	10	10	1	6	2	4	14	14	14	236.83	2102	2102;592;262	0	38.644	By MS/MS	By MS/MS	By MS/MS	By MS/MS	By MS/MS
sp|P42357|HUTH_HUMAN	sp|P42357|HUTH_HUMAN	2	2	2	>sp|P42357|HUTH_HUMAN Histidine ammonia-lyase OS=Homo sapiens OX=9606 GN=HAL PE=1 SV=1	1	2	2	2	0	2	0	2	0	1	1	1	2	0	2	0	2	0	1	1	1	2	0	2	0	2	0	1	1	1	2	3.5	3.5	3.5	72.697	657	657	0.0081474	0.38105	By matching	By matching	By matching	By MS/MS	By matching
sp|P42566|EPS15_HUMAN	sp|P42566|EPS15_HUMAN	14	14	14	>sp|P42566|EPS15_HUMAN Epidermal growth factor receptor substrate 15 OS=Homo sapiens OX=9606 GN=EPS15 PE=1 SV=2	1	14	14	14	12	11	8	8	12	0	5	9	4	12	11	8	8	12	0	5	9	4	12	11	8	8	12	0	5	9	4	19.4	19.4	19.4	98.655	896	896	0	85.499	By MS/MS	By MS/MS	By MS/MS	By MS/MS	By MS/MS
sp|P42696|RBM34_HUMAN	sp|P42696|RBM34_HUMAN	8	8	8	>sp|P42696|RBM34_HUMAN RNA-binding protein 34 OS=Homo sapiens OX=9606 GN=RBM34 PE=1 SV=2	1	8	8	8	3	2	2	4	6	4	4	8	2	3	2	2	4	6	4	4	8	2	3	2	2	4	6	4	4	8	2	21.4	21.4	21.4	48.564	430	430	0	40.465	By MS/MS	By matching	By MS/MS	By matching	By MS/MS
sp|P42704|LPPRC_HUMAN;REV__sp|Q96I15|SCLY_HUMAN;sp|Q9NP80|PLPL8_HUMAN;REV__sp|Q9NS87|KIF15_HUMAN	sp|P42704|LPPRC_HUMAN	114;1;1;1	114;1;1;1	113;1;0;1	>sp|P42704|LPPRC_HUMAN Leucine-rich PPR motif-containing protein, mitochondrial OS=Homo sapiens OX=9606 GN=LRPPRC PE=1 SV=3	4	114	114	113	97	95	101	96	112	94	93	102	106	97	95	101	96	112	94	93	102	106	96	94	100	95	111	93	92	101	105	74.9	74.9	74.4	157.9	1394	1394;445;782;1388	0	323.31	By MS/MS	By MS/MS	By MS/MS	By MS/MS	By MS/MS
sp|P42766|RL35_HUMAN	sp|P42766|RL35_HUMAN	6	5	5	>sp|P42766|RL35_HUMAN 60S ribosomal protein L35 OS=Homo sapiens OX=9606 GN=RPL35 PE=1 SV=2	1	6	5	5	6	4	5	6	6	5	5	6	5	5	4	5	5	5	4	4	5	4	5	4	5	5	5	4	4	5	4	32.5	32.5	32.5	14.551	123	123	0	20.431	By MS/MS	By MS/MS	By MS/MS	By MS/MS	By MS/MS
sp|P43034|LIS1_HUMAN	sp|P43034|LIS1_HUMAN	5	5	5	>sp|P43034|LIS1_HUMAN Platelet-activating factor acetylhydrolase IB subunit alpha OS=Homo sapiens OX=9606 GN=PAFAH1B1 PE=1 SV=2	1	5	5	5	4	2	0	4	5	1	1	1	0	4	2	0	4	5	1	1	1	0	4	2	0	4	5	1	1	1	0	15.6	15.6	15.6	46.637	410	410	0	22.733	By MS/MS	By MS/MS	By matching	By MS/MS	By MS/MS
sp|P43243|MATR3_HUMAN	sp|P43243|MATR3_HUMAN	46	46	46	>sp|P43243|MATR3_HUMAN Matrin-3 OS=Homo sapiens OX=9606 GN=MATR3 PE=1 SV=2	1	46	46	46	36	33	35	31	39	35	34	45	31	36	33	35	31	39	35	34	45	31	36	33	35	31	39	35	34	45	31	60.6	60.6	60.6	94.622	847	847	0	323.31	By MS/MS	By MS/MS	By MS/MS	By MS/MS	By MS/MS
sp|P43246|MSH2_HUMAN	sp|P43246|MSH2_HUMAN	4	4	4	>sp|P43246|MSH2_HUMAN DNA mismatch repair protein Msh2 OS=Homo sapiens OX=9606 GN=MSH2 PE=1 SV=1	1	4	4	4	3	1	1	1	1	0	1	1	0	3	1	1	1	1	0	1	1	0	3	1	1	1	1	0	1	1	0	4.6	4.6	4.6	104.74	934	934	0	4.7981	By MS/MS	By MS/MS	By matching	By MS/MS	By MS/MS
sp|P43304|GPDM_HUMAN	sp|P43304|GPDM_HUMAN	2	2	2	>sp|P43304|GPDM_HUMAN Glycerol-3-phosphate dehydrogenase, mitochondrial OS=Homo sapiens OX=9606 GN=GPD2 PE=1 SV=3	1	2	2	2	2	1	1	1	1	0	0	0	1	2	1	1	1	1	0	0	0	1	2	1	1	1	1	0	0	0	1	3.2	3.2	3.2	80.852	727	727	0	2.894	By MS/MS	By MS/MS	By MS/MS	By MS/MS	By matching
sp|P43307|SSRA_HUMAN	sp|P43307|SSRA_HUMAN	2	2	2	>sp|P43307|SSRA_HUMAN Translocon-associated protein subunit alpha OS=Homo sapiens OX=9606 GN=SSR1 PE=1 SV=3	1	2	2	2	2	2	2	2	1	1	2	1	1	2	2	2	2	1	1	2	1	1	2	2	2	2	1	1	2	1	1	6.6	6.6	6.6	32.235	286	286	0	3.2652	By MS/MS	By MS/MS	By MS/MS	By MS/MS	By MS/MS
sp|P43353|AL3B1_HUMAN;sp|P48448|AL3B2_HUMAN	sp|P43353|AL3B1_HUMAN	13;2	13;2	12;1	>sp|P43353|AL3B1_HUMAN Aldehyde dehydrogenase family 3 member B1 OS=Homo sapiens OX=9606 GN=ALDH3B1 PE=1 SV=1	2	13	13	12	12	12	12	7	10	10	8	7	9	12	12	12	7	10	10	8	7	9	11	11	11	6	9	9	7	6	8	28.6	28.6	26.1	51.839	468	468;385	0	105.63	By MS/MS	By MS/MS	By MS/MS	By MS/MS	By MS/MS
sp|P43487|RANG_HUMAN	sp|P43487|RANG_HUMAN	3	3	3	>sp|P43487|RANG_HUMAN Ran-specific GTPase-activating protein OS=Homo sapiens OX=9606 GN=RANBP1 PE=1 SV=1	1	3	3	3	2	1	1	1	2	1	1	1	1	2	1	1	1	2	1	1	1	1	2	1	1	1	2	1	1	1	1	26.9	26.9	26.9	23.31	201	201	0	3.7796	By MS/MS	By MS/MS	By MS/MS	By MS/MS	By MS/MS
sp|P43490|NAMPT_HUMAN	sp|P43490|NAMPT_HUMAN	7	7	7	>sp|P43490|NAMPT_HUMAN Nicotinamide phosphoribosyltransferase OS=Homo sapiens OX=9606 GN=NAMPT PE=1 SV=1	1	7	7	7	5	4	4	3	6	4	5	3	6	5	4	4	3	6	4	5	3	6	5	4	4	3	6	4	5	3	6	15.5	15.5	15.5	55.52	491	491	0	7.5971	By MS/MS	By MS/MS	By MS/MS	By MS/MS	By MS/MS
sp|P43686|PRS6B_HUMAN	sp|P43686|PRS6B_HUMAN	21	21	21	>sp|P43686|PRS6B_HUMAN 26S proteasome regulatory subunit 6B OS=Homo sapiens OX=9606 GN=PSMC4 PE=1 SV=2	1	21	21	21	16	14	14	13	16	12	15	12	13	16	14	14	13	16	12	15	12	13	16	14	14	13	16	12	15	12	13	49.3	49.3	49.3	47.366	418	418	0	69.319	By MS/MS	By MS/MS	By MS/MS	By MS/MS	By MS/MS
sp|P45880|VDAC2_HUMAN	sp|P45880|VDAC2_HUMAN	9	9	9	>sp|P45880|VDAC2_HUMAN Voltage-dependent anion-selective channel protein 2 OS=Homo sapiens OX=9606 GN=VDAC2 PE=1 SV=2	1	9	9	9	9	8	8	8	9	5	8	8	8	9	8	8	8	9	5	8	8	8	9	8	8	8	9	5	8	8	8	33.7	33.7	33.7	31.566	294	294	0	117.75	By MS/MS	By MS/MS	By MS/MS	By MS/MS	By MS/MS
sp|P45973|CBX5_HUMAN	sp|P45973|CBX5_HUMAN	8	8	8	>sp|P45973|CBX5_HUMAN Chromobox protein homolog 5 OS=Homo sapiens OX=9606 GN=CBX5 PE=1 SV=1	1	8	8	8	7	5	6	6	8	7	7	8	7	7	5	6	6	8	7	7	8	7	7	5	6	6	8	7	7	8	7	45.5	45.5	45.5	22.225	191	191	0	118.65	By MS/MS	By MS/MS	By MS/MS	By MS/MS	By MS/MS
sp|P45974|UBP5_HUMAN	sp|P45974|UBP5_HUMAN	3	3	3	>sp|P45974|UBP5_HUMAN Ubiquitin carboxyl-terminal hydrolase 5 OS=Homo sapiens OX=9606 GN=USP5 PE=1 SV=2	1	3	3	3	2	1	2	1	1	0	0	0	0	2	1	2	1	1	0	0	0	0	2	1	2	1	1	0	0	0	0	4.8	4.8	4.8	95.785	858	858	0	4.9307	By MS/MS	By MS/MS	By MS/MS	By MS/MS	By MS/MS
sp|P46013|KI67_HUMAN	sp|P46013|KI67_HUMAN	23	23	23	>sp|P46013|KI67_HUMAN Proliferation marker protein Ki-67 OS=Homo sapiens OX=9606 GN=MKI67 PE=1 SV=2	1	23	23	23	11	9	10	9	15	4	11	17	8	11	9	10	9	15	4	11	17	8	11	9	10	9	15	4	11	17	8	11	11	11	358.69	3256	3256	0	69.646	By MS/MS	By MS/MS	By MS/MS	By matching	By MS/MS
sp|P46020|KPB1_HUMAN	sp|P46020|KPB1_HUMAN	3	3	3	>sp|P46020|KPB1_HUMAN Phosphorylase b kinase regulatory subunit alpha, skeletal muscle isoform OS=Homo sapiens OX=9606 GN=PHKA1 PE=1 SV=2	1	3	3	3	2	2	1	0	0	0	0	1	0	2	2	1	0	0	0	0	1	0	2	2	1	0	0	0	0	1	0	2.9	2.9	2.9	137.31	1223	1223	0.001145	1.4895	By MS/MS	By MS/MS	By matching	By matching	By matching
sp|P46060|RAGP1_HUMAN	sp|P46060|RAGP1_HUMAN	32	32	32	>sp|P46060|RAGP1_HUMAN Ran GTPase-activating protein 1 OS=Homo sapiens OX=9606 GN=RANGAP1 PE=1 SV=1	1	32	32	32	21	20	21	18	26	17	19	30	18	21	20	21	18	26	17	19	30	18	21	20	21	18	26	17	19	30	18	57.2	57.2	57.2	63.541	587	587	0	323.31	By MS/MS	By MS/MS	By MS/MS	By MS/MS	By MS/MS
sp|P46063|RECQ1_HUMAN	sp|P46063|RECQ1_HUMAN	4	4	4	>sp|P46063|RECQ1_HUMAN ATP-dependent DNA helicase Q1 OS=Homo sapiens OX=9606 GN=RECQL PE=1 SV=3	1	4	4	4	3	2	1	2	3	0	1	2	2	3	2	1	2	3	0	1	2	2	3	2	1	2	3	0	1	2	2	7.1	7.1	7.1	73.457	649	649	0	3.1543	By MS/MS	By MS/MS	By matching	By MS/MS	By MS/MS
sp|P46087|NOP2_HUMAN	sp|P46087|NOP2_HUMAN	30	30	30	>sp|P46087|NOP2_HUMAN Probable 28S rRNA (cytosine(4447)-C(5))-methyltransferase OS=Homo sapiens OX=9606 GN=NOP2 PE=1 SV=2	1	30	30	30	21	20	21	23	24	21	23	29	22	21	20	21	23	24	21	23	29	22	21	20	21	23	24	21	23	29	22	39.2	39.2	39.2	89.301	812	812	0	266.25	By MS/MS	By MS/MS	By MS/MS	By MS/MS	By MS/MS
sp|P46100|ATRX_HUMAN	sp|P46100|ATRX_HUMAN	14	14	14	>sp|P46100|ATRX_HUMAN Transcriptional regulator ATRX OS=Homo sapiens OX=9606 GN=ATRX PE=1 SV=5	1	14	14	14	3	3	2	6	5	4	8	13	8	3	3	2	6	5	4	8	13	8	3	3	2	6	5	4	8	13	8	7.1	7.1	7.1	282.58	2492	2492	0	33.512	By MS/MS	By MS/MS	By MS/MS	By MS/MS	By MS/MS
sp|P46379|BAG6_HUMAN	sp|P46379|BAG6_HUMAN	8	8	8	>sp|P46379|BAG6_HUMAN Large proline-rich protein BAG6 OS=Homo sapiens OX=9606 GN=BAG6 PE=1 SV=2	1	8	8	8	6	6	5	2	3	3	1	0	3	6	6	5	2	3	3	1	0	3	6	6	5	2	3	3	1	0	3	8.5	8.5	8.5	119.41	1132	1132	0	4.8461	By MS/MS	By MS/MS	By MS/MS	By matching	By matching
sp|P46459|NSF_HUMAN	sp|P46459|NSF_HUMAN	11	11	11	>sp|P46459|NSF_HUMAN Vesicle-fusing ATPase OS=Homo sapiens OX=9606 GN=NSF PE=1 SV=3	1	11	11	11	7	8	7	5	5	6	6	4	4	7	8	7	5	5	6	6	4	4	7	8	7	5	5	6	6	4	4	16.5	16.5	16.5	82.593	744	744	0	13.693	By MS/MS	By MS/MS	By MS/MS	By MS/MS	By MS/MS
sp|P46776|RL27A_HUMAN	sp|P46776|RL27A_HUMAN	6	6	6	>sp|P46776|RL27A_HUMAN 60S ribosomal protein L27a OS=Homo sapiens OX=9606 GN=RPL27A PE=1 SV=2	1	6	6	6	5	5	6	5	5	4	6	4	4	5	5	6	5	5	4	6	4	4	5	5	6	5	5	4	6	4	4	35.1	35.1	35.1	16.561	148	148	0	28.378	By MS/MS	By MS/MS	By MS/MS	By MS/MS	By MS/MS
sp|P46777|RL5_HUMAN	sp|P46777|RL5_HUMAN	18	18	18	>sp|P46777|RL5_HUMAN 60S ribosomal protein L5 OS=Homo sapiens OX=9606 GN=RPL5 PE=1 SV=3	1	18	18	18	17	16	17	17	18	16	17	17	16	17	16	17	17	18	16	17	17	16	17	16	17	17	18	16	17	17	16	50.2	50.2	50.2	34.362	297	297	0	170.93	By MS/MS	By MS/MS	By MS/MS	By MS/MS	By MS/MS
sp|P46778|RL21_HUMAN	sp|P46778|RL21_HUMAN	8	8	8	>sp|P46778|RL21_HUMAN 60S ribosomal protein L21 OS=Homo sapiens OX=9606 GN=RPL21 PE=1 SV=2	1	8	8	8	6	7	8	6	7	5	6	8	7	6	7	8	6	7	5	6	8	7	6	7	8	6	7	5	6	8	7	46.9	46.9	46.9	18.565	160	160	0	93.312	By MS/MS	By MS/MS	By MS/MS	By MS/MS	By MS/MS
sp|P46779|RL28_HUMAN	sp|P46779|RL28_HUMAN	12	12	12	>sp|P46779|RL28_HUMAN 60S ribosomal protein L28 OS=Homo sapiens OX=9606 GN=RPL28 PE=1 SV=3	1	12	12	12	9	9	10	11	11	10	9	9	9	9	9	10	11	11	10	9	9	9	9	9	10	11	11	10	9	9	9	53.3	53.3	53.3	15.747	137	137	0	40.506	By MS/MS	By MS/MS	By MS/MS	By MS/MS	By MS/MS
sp|P46781|RS9_HUMAN	sp|P46781|RS9_HUMAN	20	20	19	>sp|P46781|RS9_HUMAN 40S ribosomal protein S9 OS=Homo sapiens OX=9606 GN=RPS9 PE=1 SV=3	1	20	20	19	19	17	17	17	19	14	17	17	15	19	17	17	17	19	14	17	17	15	18	16	17	17	18	14	17	17	15	58.2	58.2	58.2	22.591	194	194	0	98.494	By MS/MS	By MS/MS	By MS/MS	By MS/MS	By MS/MS
sp|P46782|RS5_HUMAN	sp|P46782|RS5_HUMAN	12	12	12	>sp|P46782|RS5_HUMAN 40S ribosomal protein S5 OS=Homo sapiens OX=9606 GN=RPS5 PE=1 SV=4	1	12	12	12	11	7	10	11	11	9	10	12	10	11	7	10	11	11	9	10	12	10	11	7	10	11	11	9	10	12	10	42.2	42.2	42.2	22.876	204	204	0	43.8	By MS/MS	By MS/MS	By MS/MS	By MS/MS	By MS/MS
sp|P46783|RS10_HUMAN;sp|Q9NQ39|RS10L_HUMAN	sp|P46783|RS10_HUMAN;sp|Q9NQ39|RS10L_HUMAN	11;6	10;5	10;5	>sp|P46783|RS10_HUMAN 40S ribosomal protein S10 OS=Homo sapiens OX=9606 GN=RPS10 PE=1 SV=1;>sp|Q9NQ39|RS10L_HUMAN Putative 40S ribosomal protein S10-like OS=Homo sapiens OX=9606 GN=RPS10P5 PE=5 SV=1	2	11	10	10	10	9	7	7	11	8	10	7	8	9	8	7	6	10	7	9	7	7	9	8	7	6	10	7	9	7	7	57	52.7	52.7	18.898	165	165;176	0	77.367	By MS/MS	By MS/MS	By MS/MS	By MS/MS	By MS/MS
sp|P46821|MAP1B_HUMAN;sp|Q8IVG5|SAM9L_HUMAN;sp|Q5K651|SAMD9_HUMAN;sp|P78559|MAP1A_HUMAN	sp|P46821|MAP1B_HUMAN	81;1;1;1	81;1;1;1	81;1;1;1	>sp|P46821|MAP1B_HUMAN Microtubule-associated protein 1B OS=Homo sapiens OX=9606 GN=MAP1B PE=1 SV=2	4	81	81	81	61	58	62	61	65	60	62	31	61	61	58	62	61	65	60	62	31	61	61	58	62	61	65	60	62	31	61	43.9	43.9	43.9	270.63	2468	2468;1584;1589;2803	0	323.31	By MS/MS	By MS/MS	By MS/MS	By MS/MS	By MS/MS
sp|P46937|YAP1_HUMAN	sp|P46937|YAP1_HUMAN	3	2	2	>sp|P46937|YAP1_HUMAN Transcriptional coactivator YAP1 OS=Homo sapiens OX=9606 GN=YAP1 PE=1 SV=2	1	3	2	2	0	0	0	1	3	0	0	0	0	0	0	0	0	2	0	0	0	0	0	0	0	0	2	0	0	0	0	11.9	10.7	10.7	54.461	504	504	0	19.185	By matching	By matching	By matching	By matching	By MS/MS
sp|P46939|UTRO_HUMAN	sp|P46939|UTRO_HUMAN	9	9	9	>sp|P46939|UTRO_HUMAN Utrophin OS=Homo sapiens OX=9606 GN=UTRN PE=1 SV=2	1	9	9	9	5	4	2	2	6	2	3	4	2	5	4	2	2	6	2	3	4	2	5	4	2	2	6	2	3	4	2	3.4	3.4	3.4	394.46	3433	3433	0	5.3421	By MS/MS	By MS/MS	By MS/MS	By MS/MS	By MS/MS
sp|P46940|IQGA1_HUMAN;sp|Q13576|IQGA2_HUMAN	sp|P46940|IQGA1_HUMAN	27;1	27;1	26;0	>sp|P46940|IQGA1_HUMAN Ras GTPase-activating-like protein IQGAP1 OS=Homo sapiens OX=9606 GN=IQGAP1 PE=1 SV=1	2	27	27	26	25	20	10	17	23	9	14	3	8	25	20	10	17	23	9	14	3	8	24	19	9	16	22	9	14	3	8	18.2	18.2	17.7	189.25	1657	1657;1575	0	93.348	By MS/MS	By MS/MS	By MS/MS	By MS/MS	By MS/MS
sp|P46977|STT3A_HUMAN	sp|P46977|STT3A_HUMAN	5	5	5	>sp|P46977|STT3A_HUMAN Dolichyl-diphosphooligosaccharide--protein glycosyltransferase subunit STT3A OS=Homo sapiens OX=9606 GN=STT3A PE=1 SV=2	1	5	5	5	5	4	4	2	5	3	5	2	2	5	4	4	2	5	3	5	2	2	5	4	4	2	5	3	5	2	2	6.8	6.8	6.8	80.529	705	705	0	2.9416	By MS/MS	By MS/MS	By MS/MS	By matching	By matching
sp|P47755|CAZA2_HUMAN	sp|P47755|CAZA2_HUMAN	15	15	10	>sp|P47755|CAZA2_HUMAN F-actin-capping protein subunit alpha-2 OS=Homo sapiens OX=9606 GN=CAPZA2 PE=1 SV=3	1	15	15	10	13	11	12	10	14	7	7	14	10	13	11	12	10	14	7	7	14	10	8	7	8	6	9	4	5	9	6	76.6	76.6	60.1	32.949	286	286	0	323.31	By MS/MS	By MS/MS	By MS/MS	By MS/MS	By MS/MS
sp|P47756|CAPZB_HUMAN	sp|P47756|CAPZB_HUMAN	14	14	14	>sp|P47756|CAPZB_HUMAN F-actin-capping protein subunit beta OS=Homo sapiens OX=9606 GN=CAPZB PE=1 SV=4	1	14	14	14	12	12	12	9	14	11	11	13	11	12	12	12	9	14	11	11	13	11	12	12	12	9	14	11	11	13	11	49.5	49.5	49.5	31.35	277	277	0	323.31	By MS/MS	By MS/MS	By MS/MS	By MS/MS	By MS/MS
sp|P47895|AL1A3_HUMAN	sp|P47895|AL1A3_HUMAN	4	2	2	>sp|P47895|AL1A3_HUMAN Aldehyde dehydrogenase family 1 member A3 OS=Homo sapiens OX=9606 GN=ALDH1A3 PE=1 SV=2	1	4	2	2	3	3	4	2	2	2	3	2	2	1	1	2	0	0	0	1	0	0	1	1	2	0	0	0	1	0	0	5.7	3.9	3.9	56.108	512	512	0.0022363	1.1729	By MS/MS	By MS/MS	By MS/MS	By matching	By matching
sp|P47897|SYQ_HUMAN	sp|P47897|SYQ_HUMAN	25	24	24	>sp|P47897|SYQ_HUMAN Glutamine--tRNA ligase OS=Homo sapiens OX=9606 GN=QARS PE=1 SV=1	1	25	24	24	19	17	15	18	20	9	20	15	14	18	16	14	17	19	8	19	14	13	18	16	14	17	19	8	19	14	13	33.8	33.8	33.8	87.798	775	775	0	86.047	By MS/MS	By MS/MS	By MS/MS	By MS/MS	By MS/MS
sp|P47914|RL29_HUMAN	sp|P47914|RL29_HUMAN	2	2	2	>sp|P47914|RL29_HUMAN 60S ribosomal protein L29 OS=Homo sapiens OX=9606 GN=RPL29 PE=1 SV=2	1	2	2	2	2	2	2	2	2	2	2	2	2	2	2	2	2	2	2	2	2	2	2	2	2	2	2	2	2	2	2	14.5	14.5	14.5	17.752	159	159	0	25.96	By MS/MS	By MS/MS	By MS/MS	By MS/MS	By MS/MS
sp|P47929|LEG7_HUMAN	sp|P47929|LEG7_HUMAN	7	7	7	>sp|P47929|LEG7_HUMAN Galectin-7 OS=Homo sapiens OX=9606 GN=LGALS7 PE=1 SV=2	1	7	7	7	5	5	4	4	5	5	5	7	5	5	5	4	4	5	5	5	7	5	5	5	4	4	5	5	5	7	5	61.8	61.8	61.8	15.075	136	136	0	22.839	By MS/MS	By MS/MS	By MS/MS	By MS/MS	By MS/MS
sp|P47985|UCRI_HUMAN;sp|P0C7P4|UCRIL_HUMAN	sp|P47985|UCRI_HUMAN;sp|P0C7P4|UCRIL_HUMAN	8;7	8;7	8;7	>sp|P47985|UCRI_HUMAN Cytochrome b-c1 complex subunit Rieske, mitochondrial OS=Homo sapiens OX=9606 GN=UQCRFS1 PE=1 SV=2;>sp|P0C7P4|UCRIL_HUMAN Putative cytochrome b-c1 complex subunit Rieske-like protein 1 OS=Homo sapiens OX=9606 GN=UQCRFS1P1 PE=5 SV=1	2	8	8	8	2	1	0	1	8	0	1	1	1	2	1	0	1	8	0	1	1	1	2	1	0	1	8	0	1	1	1	29.9	29.9	29.9	29.668	274	274;283	0	51.093	By MS/MS	By matching	By matching	By matching	By MS/MS
sp|P48047|ATPO_HUMAN	sp|P48047|ATPO_HUMAN	5	5	5	>sp|P48047|ATPO_HUMAN ATP synthase subunit O, mitochondrial OS=Homo sapiens OX=9606 GN=ATP5PO PE=1 SV=1	1	5	5	5	5	5	4	4	5	4	4	4	4	5	5	4	4	5	4	4	4	4	5	5	4	4	5	4	4	4	4	27.2	27.2	27.2	23.277	213	213	0	10.421	By MS/MS	By MS/MS	By MS/MS	By MS/MS	By MS/MS
sp|P48444|COPD_HUMAN	sp|P48444|COPD_HUMAN	8	8	8	>sp|P48444|COPD_HUMAN Coatomer subunit delta OS=Homo sapiens OX=9606 GN=ARCN1 PE=1 SV=1	1	8	8	8	6	4	5	4	5	5	5	3	5	6	4	5	4	5	5	5	3	5	6	4	5	4	5	5	5	3	5	18.4	18.4	18.4	57.21	511	511	0	13.914	By MS/MS	By MS/MS	By MS/MS	By MS/MS	By MS/MS
sp|P48507|GSH0_HUMAN	sp|P48507|GSH0_HUMAN	3	3	3	>sp|P48507|GSH0_HUMAN Glutamate--cysteine ligase regulatory subunit OS=Homo sapiens OX=9606 GN=GCLM PE=1 SV=1	1	3	3	3	3	2	1	2	2	1	2	0	1	3	2	1	2	2	1	2	0	1	3	2	1	2	2	1	2	0	1	13.9	13.9	13.9	30.727	274	274	0	9.9998	By MS/MS	By MS/MS	By matching	By MS/MS	By MS/MS
sp|P48556|PSMD8_HUMAN	sp|P48556|PSMD8_HUMAN	5	5	5	>sp|P48556|PSMD8_HUMAN 26S proteasome non-ATPase regulatory subunit 8 OS=Homo sapiens OX=9606 GN=PSMD8 PE=1 SV=2	1	5	5	5	5	4	5	4	5	4	3	3	5	5	4	5	4	5	4	3	3	5	5	4	5	4	5	4	3	3	5	14.6	14.6	14.6	39.611	350	350	0	24.922	By MS/MS	By MS/MS	By MS/MS	By MS/MS	By MS/MS
sp|P48594|SPB4_HUMAN	sp|P48594|SPB4_HUMAN	10	2	2	>sp|P48594|SPB4_HUMAN Serpin B4 OS=Homo sapiens OX=9606 GN=SERPINB4 PE=1 SV=2	1	10	2	2	8	7	5	6	7	6	6	9	7	2	2	0	1	1	1	1	1	2	2	2	0	1	1	1	1	1	2	26.4	5.9	5.9	44.853	390	390	0	7.1736	By MS/MS	By MS/MS	By matching	By matching	By matching
sp|P48643|TCPE_HUMAN	sp|P48643|TCPE_HUMAN	23	23	23	>sp|P48643|TCPE_HUMAN T-complex protein 1 subunit epsilon OS=Homo sapiens OX=9606 GN=CCT5 PE=1 SV=1	1	23	23	23	19	20	19	19	20	14	14	16	15	19	20	19	19	20	14	14	16	15	19	20	19	19	20	14	14	16	15	43.1	43.1	43.1	59.67	541	541	0	167.74	By MS/MS	By MS/MS	By MS/MS	By MS/MS	By MS/MS
sp|P48681|NEST_HUMAN	sp|P48681|NEST_HUMAN	21	21	21	>sp|P48681|NEST_HUMAN Nestin OS=Homo sapiens OX=9606 GN=NES PE=1 SV=2	1	21	21	21	0	0	1	0	10	0	0	21	1	0	0	1	0	10	0	0	21	1	0	0	1	0	10	0	0	21	1	16.3	16.3	16.3	177.44	1621	1621	0	70.925	By matching	By matching	By matching	By matching	By MS/MS
sp|P48729|KC1A_HUMAN;sp|Q8N752|KC1AL_HUMAN	sp|P48729|KC1A_HUMAN	9;3	9;3	9;3	>sp|P48729|KC1A_HUMAN Casein kinase I isoform alpha OS=Homo sapiens OX=9606 GN=CSNK1A1 PE=1 SV=2	2	9	9	9	7	7	5	6	8	2	6	7	4	7	7	5	6	8	2	6	7	4	7	7	5	6	8	2	6	7	4	29.4	29.4	29.4	38.914	337	337;337	0	51.048	By MS/MS	By MS/MS	By MS/MS	By MS/MS	By MS/MS
sp|P48730|KC1D_HUMAN;sp|P49674|KC1E_HUMAN	sp|P48730|KC1D_HUMAN;sp|P49674|KC1E_HUMAN	2;2	2;2	2;2	>sp|P48730|KC1D_HUMAN Casein kinase I isoform delta OS=Homo sapiens OX=9606 GN=CSNK1D PE=1 SV=2;>sp|P49674|KC1E_HUMAN Casein kinase I isoform epsilon OS=Homo sapiens OX=9606 GN=CSNK1E PE=1 SV=1	2	2	2	2	1	1	0	1	2	0	0	2	1	1	1	0	1	2	0	0	2	1	1	1	0	1	2	0	0	2	1	6.5	6.5	6.5	47.33	415	415;416	0	3.7614	By MS/MS	By MS/MS	By matching	By MS/MS	By MS/MS
sp|P49005|DPOD2_HUMAN	sp|P49005|DPOD2_HUMAN	2	2	2	>sp|P49005|DPOD2_HUMAN DNA polymerase delta subunit 2 OS=Homo sapiens OX=9606 GN=POLD2 PE=1 SV=1	1	2	2	2	0	0	1	0	2	0	1	2	0	0	0	1	0	2	0	1	2	0	0	0	1	0	2	0	1	2	0	6.2	6.2	6.2	51.289	469	469	0	3.7711	By matching	By matching	By MS/MS	By matching	By MS/MS
sp|P49006|MRP_HUMAN	sp|P49006|MRP_HUMAN	2	2	2	>sp|P49006|MRP_HUMAN MARCKS-related protein OS=Homo sapiens OX=9606 GN=MARCKSL1 PE=1 SV=2	1	2	2	2	1	0	0	1	2	0	0	0	0	1	0	0	1	2	0	0	0	0	1	0	0	1	2	0	0	0	0	24.1	24.1	24.1	19.529	195	195	0.00041271	2.5567	By MS/MS	By matching	By matching	By matching	By MS/MS
sp|P49023|PAXI_HUMAN	sp|P49023|PAXI_HUMAN	3	3	3	>sp|P49023|PAXI_HUMAN Paxillin OS=Homo sapiens OX=9606 GN=PXN PE=1 SV=3	1	3	3	3	3	2	1	1	1	1	1	1	1	3	2	1	1	1	1	1	1	1	3	2	1	1	1	1	1	1	1	6.8	6.8	6.8	64.505	591	591	0	7.4831	By MS/MS	By MS/MS	By MS/MS	By matching	By MS/MS
sp|P49189|AL9A1_HUMAN	sp|P49189|AL9A1_HUMAN	3	3	3	>sp|P49189|AL9A1_HUMAN 4-trimethylaminobutyraldehyde dehydrogenase OS=Homo sapiens OX=9606 GN=ALDH9A1 PE=1 SV=3	1	3	3	3	3	1	1	0	1	0	3	0	2	3	1	1	0	1	0	3	0	2	3	1	1	0	1	0	3	0	2	6.5	6.5	6.5	53.801	494	494	0.00077942	1.8004	By MS/MS	By matching	By MS/MS	By matching	By matching
sp|P49207|RL34_HUMAN	sp|P49207|RL34_HUMAN	6	6	6	>sp|P49207|RL34_HUMAN 60S ribosomal protein L34 OS=Homo sapiens OX=9606 GN=RPL34 PE=1 SV=3	1	6	6	6	6	6	6	6	6	5	6	5	6	6	6	6	6	6	5	6	5	6	6	6	6	6	6	5	6	5	6	29.9	29.9	29.9	13.293	117	117	0	18.759	By MS/MS	By MS/MS	By MS/MS	By MS/MS	By MS/MS
sp|P49257|LMAN1_HUMAN	sp|P49257|LMAN1_HUMAN	5	5	5	>sp|P49257|LMAN1_HUMAN Protein ERGIC-53 OS=Homo sapiens OX=9606 GN=LMAN1 PE=1 SV=2	1	5	5	5	5	5	3	4	2	3	3	1	1	5	5	3	4	2	3	3	1	1	5	5	3	4	2	3	3	1	1	10.2	10.2	10.2	57.548	510	510	0	4.0387	By MS/MS	By MS/MS	By MS/MS	By MS/MS	By matching
sp|P49321|NASP_HUMAN	sp|P49321|NASP_HUMAN	3	3	3	>sp|P49321|NASP_HUMAN Nuclear autoantigenic sperm protein OS=Homo sapiens OX=9606 GN=NASP PE=1 SV=2	1	3	3	3	2	1	0	2	1	2	2	0	0	2	1	0	2	1	2	2	0	0	2	1	0	2	1	2	2	0	0	3.6	3.6	3.6	85.237	788	788	0.00041477	2.623	By MS/MS	By MS/MS	By matching	By MS/MS	By matching
sp|P49327|FAS_HUMAN	sp|P49327|FAS_HUMAN	47	47	47	>sp|P49327|FAS_HUMAN Fatty acid synthase OS=Homo sapiens OX=9606 GN=FASN PE=1 SV=3	1	47	47	47	45	35	34	37	42	26	32	16	30	45	35	34	37	42	26	32	16	30	45	35	34	37	42	26	32	16	30	23.9	23.9	23.9	273.42	2511	2511	0	323.31	By MS/MS	By MS/MS	By MS/MS	By MS/MS	By MS/MS
sp|P49368|TCPG_HUMAN	sp|P49368|TCPG_HUMAN	18	18	18	>sp|P49368|TCPG_HUMAN T-complex protein 1 subunit gamma OS=Homo sapiens OX=9606 GN=CCT3 PE=1 SV=4	1	18	18	18	14	11	14	10	16	7	10	9	11	14	11	14	10	16	7	10	9	11	14	11	14	10	16	7	10	9	11	40.7	40.7	40.7	60.533	545	545	0	65.46	By MS/MS	By MS/MS	By MS/MS	By MS/MS	By MS/MS
sp|P49406|RM19_HUMAN	sp|P49406|RM19_HUMAN	3	3	3	>sp|P49406|RM19_HUMAN 39S ribosomal protein L19, mitochondrial OS=Homo sapiens OX=9606 GN=MRPL19 PE=1 SV=2	1	3	3	3	1	0	2	0	3	0	1	1	1	1	0	2	0	3	0	1	1	1	1	0	2	0	3	0	1	1	1	14	14	14	33.535	292	292	0.00041356	2.5705	By matching	By matching	By MS/MS	By matching	By MS/MS
sp|P49411|EFTU_HUMAN	sp|P49411|EFTU_HUMAN	17	17	17	>sp|P49411|EFTU_HUMAN Elongation factor Tu, mitochondrial OS=Homo sapiens OX=9606 GN=TUFM PE=1 SV=2	1	17	17	17	17	14	17	13	16	15	13	12	15	17	14	17	13	16	15	13	12	15	17	14	17	13	16	15	13	12	15	41.8	41.8	41.8	49.541	452	452	0	120.49	By MS/MS	By MS/MS	By MS/MS	By MS/MS	By MS/MS
sp|P49458|SRP09_HUMAN	sp|P49458|SRP09_HUMAN	5	5	5	>sp|P49458|SRP09_HUMAN Signal recognition particle 9 kDa protein OS=Homo sapiens OX=9606 GN=SRP9 PE=1 SV=2	1	5	5	5	5	5	4	5	5	2	4	5	5	5	5	4	5	5	2	4	5	5	5	5	4	5	5	2	4	5	5	55.8	55.8	55.8	10.112	86	86	0	42.804	By MS/MS	By MS/MS	By MS/MS	By MS/MS	By MS/MS
sp|P49588|SYAC_HUMAN	sp|P49588|SYAC_HUMAN	14	14	14	>sp|P49588|SYAC_HUMAN Alanine--tRNA ligase, cytoplasmic OS=Homo sapiens OX=9606 GN=AARS PE=1 SV=2	1	14	14	14	13	7	2	8	10	4	5	1	2	13	7	2	8	10	4	5	1	2	13	7	2	8	10	4	5	1	2	16	16	16	106.81	968	968	0	24.714	By MS/MS	By MS/MS	By MS/MS	By MS/MS	By MS/MS
sp|P49589|SYCC_HUMAN	sp|P49589|SYCC_HUMAN	2	2	2	>sp|P49589|SYCC_HUMAN Cysteine--tRNA ligase, cytoplasmic OS=Homo sapiens OX=9606 GN=CARS PE=1 SV=3	1	2	2	2	2	2	1	1	1	0	1	0	1	2	2	1	1	1	0	1	0	1	2	2	1	1	1	0	1	0	1	3.3	3.3	3.3	85.472	748	748	0.00078647	1.9072	By MS/MS	By MS/MS	By matching	By MS/MS	By matching
sp|P49720|PSB3_HUMAN	sp|P49720|PSB3_HUMAN	6	6	6	>sp|P49720|PSB3_HUMAN Proteasome subunit beta type-3 OS=Homo sapiens OX=9606 GN=PSMB3 PE=1 SV=2	1	6	6	6	5	5	5	4	5	2	2	4	6	5	5	5	4	5	2	2	4	6	5	5	5	4	5	2	2	4	6	34.1	34.1	34.1	22.949	205	205	0	36.492	By MS/MS	By MS/MS	By MS/MS	By MS/MS	By MS/MS
sp|P49721|PSB2_HUMAN	sp|P49721|PSB2_HUMAN	6	6	6	>sp|P49721|PSB2_HUMAN Proteasome subunit beta type-2 OS=Homo sapiens OX=9606 GN=PSMB2 PE=1 SV=1	1	6	6	6	5	6	5	5	5	6	6	4	5	5	6	5	5	5	6	6	4	5	5	6	5	5	5	6	6	4	5	31.3	31.3	31.3	22.836	201	201	0	35.16	By MS/MS	By MS/MS	By MS/MS	By MS/MS	By MS/MS
sp|P49736|MCM2_HUMAN	sp|P49736|MCM2_HUMAN	9	9	9	>sp|P49736|MCM2_HUMAN DNA replication licensing factor MCM2 OS=Homo sapiens OX=9606 GN=MCM2 PE=1 SV=4	1	9	9	9	4	2	2	2	6	1	2	4	2	4	2	2	2	6	1	2	4	2	4	2	2	2	6	1	2	4	2	12.4	12.4	12.4	101.89	904	904	0	9.8814	By MS/MS	By matching	By matching	By MS/MS	By MS/MS
sp|P49748|ACADV_HUMAN	sp|P49748|ACADV_HUMAN	10	10	10	>sp|P49748|ACADV_HUMAN Very long-chain specific acyl-CoA dehydrogenase, mitochondrial OS=Homo sapiens OX=9606 GN=ACADVL PE=1 SV=1	1	10	10	10	8	2	1	5	2	3	5	0	2	8	2	1	5	2	3	5	0	2	8	2	1	5	2	3	5	0	2	17.9	17.9	17.9	70.389	655	655	0	10.986	By MS/MS	By MS/MS	By matching	By MS/MS	By matching
sp|P49750|YLPM1_HUMAN	sp|P49750|YLPM1_HUMAN	48	48	48	>sp|P49750|YLPM1_HUMAN YLP motif-containing protein 1 OS=Homo sapiens OX=9606 GN=YLPM1 PE=1 SV=4	1	48	48	48	25	21	20	25	34	28	29	48	33	25	21	20	25	34	28	29	48	33	25	21	20	25	34	28	29	48	33	29.1	29.1	29.1	241.64	2146	2146	0	323.31	By MS/MS	By MS/MS	By MS/MS	By MS/MS	By MS/MS
sp|P49755|TMEDA_HUMAN	sp|P49755|TMEDA_HUMAN	4	4	4	>sp|P49755|TMEDA_HUMAN Transmembrane emp24 domain-containing protein 10 OS=Homo sapiens OX=9606 GN=TMED10 PE=1 SV=2	1	4	4	4	4	3	3	4	3	3	3	3	4	4	3	3	4	3	3	3	3	4	4	3	3	4	3	3	3	3	4	17.8	17.8	17.8	24.976	219	219	0	10.464	By MS/MS	By MS/MS	By MS/MS	By MS/MS	By MS/MS
sp|P49756|RBM25_HUMAN	sp|P49756|RBM25_HUMAN	23	23	23	>sp|P49756|RBM25_HUMAN RNA-binding protein 25 OS=Homo sapiens OX=9606 GN=RBM25 PE=1 SV=3	1	23	23	23	17	20	20	19	18	20	19	23	19	17	20	20	19	18	20	19	23	19	17	20	20	19	18	20	19	23	19	26.5	26.5	26.5	100.18	843	843	0	323.31	By MS/MS	By MS/MS	By MS/MS	By MS/MS	By MS/MS
sp|P49757|NUMB_HUMAN;REV__sp|P0DJD9|PEPA5_HUMAN	sp|P49757|NUMB_HUMAN	9;1	9;1	8;0	>sp|P49757|NUMB_HUMAN Protein numb homolog OS=Homo sapiens OX=9606 GN=NUMB PE=1 SV=2	2	9	9	8	7	5	6	7	8	1	4	7	2	7	5	6	7	8	1	4	7	2	6	5	6	6	8	1	4	6	2	17.8	17.8	16.9	70.803	651	651;388	0	23.435	By MS/MS	By MS/MS	By MS/MS	By MS/MS	By MS/MS
sp|P49759|CLK1_HUMAN	sp|P49759|CLK1_HUMAN	4	4	3	>sp|P49759|CLK1_HUMAN Dual specificity protein kinase CLK1 OS=Homo sapiens OX=9606 GN=CLK1 PE=1 SV=2	1	4	4	3	1	0	1	0	1	0	1	4	1	1	0	1	0	1	0	1	4	1	0	0	0	0	0	0	1	3	0	11.2	11.2	8.3	57.29	484	484	0	9.1284	By matching	By matching	By matching	By matching	By matching
sp|P49770|EI2BB_HUMAN	sp|P49770|EI2BB_HUMAN	4	4	4	>sp|P49770|EI2BB_HUMAN Translation initiation factor eIF-2B subunit beta OS=Homo sapiens OX=9606 GN=EIF2B2 PE=1 SV=3	1	4	4	4	4	3	2	2	3	1	3	2	1	4	3	2	2	3	1	3	2	1	4	3	2	2	3	1	3	2	1	13.7	13.7	13.7	38.989	351	351	0	4.2719	By MS/MS	By MS/MS	By matching	By matching	By MS/MS
sp|P49790|NU153_HUMAN	sp|P49790|NU153_HUMAN	8	8	8	>sp|P49790|NU153_HUMAN Nuclear pore complex protein Nup153 OS=Homo sapiens OX=9606 GN=NUP153 PE=1 SV=2	1	8	8	8	4	1	1	2	1	2	2	7	4	4	1	1	2	1	2	2	7	4	4	1	1	2	1	2	2	7	4	8.3	8.3	8.3	153.94	1475	1475	0	23.51	By MS/MS	By matching	By matching	By matching	By matching
sp|P49792|RBP2_HUMAN	sp|P49792|RBP2_HUMAN	38	38	27	>sp|P49792|RBP2_HUMAN E3 SUMO-protein ligase RanBP2 OS=Homo sapiens OX=9606 GN=RANBP2 PE=1 SV=2	1	38	38	27	18	19	15	17	19	12	18	38	17	18	19	15	17	19	12	18	38	17	11	11	10	11	12	6	9	27	10	16.2	16.2	12.4	358.2	3224	3224	0	217.73	By MS/MS	By MS/MS	By MS/MS	By MS/MS	By MS/MS
sp|P49795|RGS19_HUMAN	sp|P49795|RGS19_HUMAN	3	3	2	>sp|P49795|RGS19_HUMAN Regulator of G-protein signaling 19 OS=Homo sapiens OX=9606 GN=RGS19 PE=1 SV=1	1	3	3	2	2	3	2	2	1	0	1	0	2	2	3	2	2	1	0	1	0	2	2	2	1	1	1	0	0	0	1	13.4	13.4	10.1	24.635	217	217	0.00080972	2.3093	By MS/MS	By MS/MS	By matching	By matching	By matching
sp|P49821|NDUV1_HUMAN	sp|P49821|NDUV1_HUMAN	4	4	4	>sp|P49821|NDUV1_HUMAN NADH dehydrogenase [ubiquinone] flavoprotein 1, mitochondrial OS=Homo sapiens OX=9606 GN=NDUFV1 PE=1 SV=4	1	4	4	4	1	1	0	0	4	0	0	0	0	1	1	0	0	4	0	0	0	0	1	1	0	0	4	0	0	0	0	8.4	8.4	8.4	50.817	464	464	0	5.8258	By matching	By matching	By matching	By matching	By MS/MS
sp|P49848|TAF6_HUMAN	sp|P49848|TAF6_HUMAN	7	7	7	>sp|P49848|TAF6_HUMAN Transcription initiation factor TFIID subunit 6 OS=Homo sapiens OX=9606 GN=TAF6 PE=1 SV=1	1	7	7	7	0	0	0	0	3	0	0	5	1	0	0	0	0	3	0	0	5	1	0	0	0	0	3	0	0	5	1	13.3	13.3	13.3	72.668	677	677	0	14.266	By matching	By matching	By matching	By matching	By MS/MS
sp|P49902|5NTC_HUMAN	sp|P49902|5NTC_HUMAN	2	2	2	>sp|P49902|5NTC_HUMAN Cytosolic purine 5-nucleotidase OS=Homo sapiens OX=9606 GN=NT5C2 PE=1 SV=1	1	2	2	2	0	1	1	0	0	0	0	0	1	0	1	1	0	0	0	0	0	1	0	1	1	0	0	0	0	0	1	4.5	4.5	4.5	64.969	561	561	0.0029575	1.0695	By matching	By MS/MS	By MS/MS	By matching	By matching
sp|P49915|GUAA_HUMAN	sp|P49915|GUAA_HUMAN	2	2	2	>sp|P49915|GUAA_HUMAN GMP synthase [glutamine-hydrolyzing] OS=Homo sapiens OX=9606 GN=GMPS PE=1 SV=1	1	2	2	2	2	1	0	1	0	1	1	1	0	2	1	0	1	0	1	1	1	0	2	1	0	1	0	1	1	1	0	3.2	3.2	3.2	76.715	693	693	0.00078958	1.9542	By MS/MS	By matching	By matching	By matching	By matching
sp|P49916|DNLI3_HUMAN	sp|P49916|DNLI3_HUMAN	11	11	11	>sp|P49916|DNLI3_HUMAN DNA ligase 3 OS=Homo sapiens OX=9606 GN=LIG3 PE=1 SV=2	1	11	11	11	8	7	4	7	7	3	4	8	8	8	7	4	7	7	3	4	8	8	8	7	4	7	7	3	4	8	8	12.8	12.8	12.8	112.91	1009	1009	0	15.918	By MS/MS	By MS/MS	By MS/MS	By MS/MS	By MS/MS
sp|P49959|MRE11_HUMAN	sp|P49959|MRE11_HUMAN	9	9	9	>sp|P49959|MRE11_HUMAN Double-strand break repair protein MRE11 OS=Homo sapiens OX=9606 GN=MRE11 PE=1 SV=3	1	9	9	9	7	5	4	5	5	2	7	9	3	7	5	4	5	5	2	7	9	3	7	5	4	5	5	2	7	9	3	14.1	14.1	14.1	80.592	708	708	0	28.972	By MS/MS	By MS/MS	By matching	By MS/MS	By MS/MS
sp|P50148|GNAQ_HUMAN	sp|P50148|GNAQ_HUMAN	6	3	3	>sp|P50148|GNAQ_HUMAN Guanine nucleotide-binding protein G(q) subunit alpha OS=Homo sapiens OX=9606 GN=GNAQ PE=1 SV=4	1	6	3	3	5	5	4	5	5	3	5	2	3	2	2	3	2	2	0	2	0	1	2	2	3	2	2	0	2	0	1	21.4	13.1	13.1	42.142	359	359	0	5.7764	By MS/MS	By MS/MS	By MS/MS	By matching	By MS/MS
sp|P50151|GBG10_HUMAN	sp|P50151|GBG10_HUMAN	2	2	2	>sp|P50151|GBG10_HUMAN Guanine nucleotide-binding protein G(I)/G(S)/G(O) subunit gamma-10 OS=Homo sapiens OX=9606 GN=GNG10 PE=1 SV=1	1	2	2	2	0	2	0	1	1	0	0	1	1	0	2	0	1	1	0	0	1	1	0	2	0	1	1	0	0	1	1	26.5	26.5	26.5	7.2053	68	68	0.0022506	1.2265	By matching	By MS/MS	By matching	By matching	By matching
sp|P50395|GDIB_HUMAN;sp|P31150|GDIA_HUMAN	sp|P50395|GDIB_HUMAN	10;3	10;3	10;3	>sp|P50395|GDIB_HUMAN Rab GDP dissociation inhibitor beta OS=Homo sapiens OX=9606 GN=GDI2 PE=1 SV=2	2	10	10	10	8	5	6	6	6	5	6	6	7	8	5	6	6	6	5	6	6	7	8	5	6	6	6	5	6	6	7	29.2	29.2	29.2	50.663	445	445;447	0	26.988	By MS/MS	By MS/MS	By MS/MS	By MS/MS	By MS/MS
sp|P50402|EMD_HUMAN	sp|P50402|EMD_HUMAN	10	10	10	>sp|P50402|EMD_HUMAN Emerin OS=Homo sapiens OX=9606 GN=EMD PE=1 SV=1	1	10	10	10	9	8	8	8	7	7	6	6	5	9	8	8	8	7	7	6	6	5	9	8	8	8	7	7	6	6	5	45.7	45.7	45.7	28.994	254	254	0	21.218	By MS/MS	By MS/MS	By MS/MS	By MS/MS	By MS/MS
sp|P50416|CPT1A_HUMAN	sp|P50416|CPT1A_HUMAN	5	5	5	>sp|P50416|CPT1A_HUMAN Carnitine O-palmitoyltransferase 1, liver isoform OS=Homo sapiens OX=9606 GN=CPT1A PE=1 SV=2	1	5	5	5	5	3	4	2	3	3	2	0	1	5	3	4	2	3	3	2	0	1	5	3	4	2	3	3	2	0	1	6.5	6.5	6.5	88.367	773	773	0	6.513	By MS/MS	By MS/MS	By MS/MS	By MS/MS	By MS/MS
sp|P50454|SERPH_HUMAN	sp|P50454|SERPH_HUMAN	3	3	3	>sp|P50454|SERPH_HUMAN Serpin H1 OS=Homo sapiens OX=9606 GN=SERPINH1 PE=1 SV=2	1	3	3	3	2	0	0	2	3	0	0	0	0	2	0	0	2	3	0	0	0	0	2	0	0	2	3	0	0	0	0	8.9	8.9	8.9	46.44	418	418	0	4.6862	By MS/MS	By matching	By matching	By MS/MS	By MS/MS
sp|Q8NFI4|F10A5_HUMAN;sp|P50502|F10A1_HUMAN;sp|Q8IZP2|ST134_HUMAN	sp|Q8NFI4|F10A5_HUMAN;sp|P50502|F10A1_HUMAN;sp|Q8IZP2|ST134_HUMAN	4;4;3	4;4;3	4;4;3	>sp|Q8NFI4|F10A5_HUMAN Putative protein FAM10A5 OS=Homo sapiens OX=9606 GN=ST13P5 PE=5 SV=1;>sp|P50502|F10A1_HUMAN Hsc70-interacting protein OS=Homo sapiens OX=9606 GN=ST13 PE=1 SV=2;>sp|Q8IZP2|ST134_HUMAN Putative protein FAM10A4 OS=Homo sapiens OX=9606 G	3	4	4	4	4	3	3	4	1	3	2	1	4	4	3	3	4	1	3	2	1	4	4	3	3	4	1	3	2	1	4	10	10	10	41.377	369	369;369;240	0.00080096	2.1293	By MS/MS	By MS/MS	By MS/MS	By MS/MS	By matching
sp|P50552|VASP_HUMAN	sp|P50552|VASP_HUMAN	2	2	2	>sp|P50552|VASP_HUMAN Vasodilator-stimulated phosphoprotein OS=Homo sapiens OX=9606 GN=VASP PE=1 SV=3	1	2	2	2	2	2	2	2	0	0	1	0	0	2	2	2	2	0	0	1	0	0	2	2	2	2	0	0	1	0	0	6.6	6.6	6.6	39.829	380	380	0	10.293	By MS/MS	By MS/MS	By matching	By MS/MS	By matching
sp|P50750|CDK9_HUMAN	sp|P50750|CDK9_HUMAN	3	2	2	>sp|P50750|CDK9_HUMAN Cyclin-dependent kinase 9 OS=Homo sapiens OX=9606 GN=CDK9 PE=1 SV=3	1	3	2	2	3	3	2	3	3	2	3	3	2	2	2	1	2	2	1	2	2	1	2	2	1	2	2	1	2	2	1	7.5	5.4	5.4	42.777	372	372	0.00079554	2.0771	By MS/MS	By matching	By matching	By matching	By MS/MS
sp|P50914|RL14_HUMAN	sp|P50914|RL14_HUMAN	8	8	8	>sp|P50914|RL14_HUMAN 60S ribosomal protein L14 OS=Homo sapiens OX=9606 GN=RPL14 PE=1 SV=4	1	8	8	8	7	5	6	8	8	5	7	7	7	7	5	6	8	8	5	7	7	7	7	5	6	8	8	5	7	7	7	31.2	31.2	31.2	23.432	215	215	0	43.229	By MS/MS	By MS/MS	By MS/MS	By MS/MS	By MS/MS
sp|P50990|TCPQ_HUMAN	sp|P50990|TCPQ_HUMAN	27	27	27	>sp|P50990|TCPQ_HUMAN T-complex protein 1 subunit theta OS=Homo sapiens OX=9606 GN=CCT8 PE=1 SV=4	1	27	27	27	25	24	22	24	27	22	22	22	19	25	24	22	24	27	22	22	22	19	25	24	22	24	27	22	22	22	19	52.6	52.6	52.6	59.62	548	548	0	213.12	By MS/MS	By MS/MS	By MS/MS	By MS/MS	By MS/MS
sp|P50991|TCPD_HUMAN	sp|P50991|TCPD_HUMAN	18	18	18	>sp|P50991|TCPD_HUMAN T-complex protein 1 subunit delta OS=Homo sapiens OX=9606 GN=CCT4 PE=1 SV=4	1	18	18	18	16	16	14	15	15	9	13	13	10	16	16	14	15	15	9	13	13	10	16	16	14	15	15	9	13	13	10	37.8	37.8	37.8	57.924	539	539	0	129.66	By MS/MS	By MS/MS	By MS/MS	By MS/MS	By MS/MS
sp|P50995|ANX11_HUMAN	sp|P50995|ANX11_HUMAN	2	2	2	>sp|P50995|ANX11_HUMAN Annexin A11 OS=Homo sapiens OX=9606 GN=ANXA11 PE=1 SV=1	1	2	2	2	2	0	1	1	0	0	1	0	0	2	0	1	1	0	0	1	0	0	2	0	1	1	0	0	1	0	0	4.2	4.2	4.2	54.389	505	505	0.0022573	1.273	By MS/MS	By matching	By matching	By MS/MS	By matching
sp|P51114|FXR1_HUMAN	sp|P51114|FXR1_HUMAN	21	21	18	>sp|P51114|FXR1_HUMAN Fragile X mental retardation syndrome-related protein 1 OS=Homo sapiens OX=9606 GN=FXR1 PE=1 SV=3	1	21	21	18	17	17	11	15	15	9	13	19	12	17	17	11	15	15	9	13	19	12	14	14	9	12	12	6	10	16	10	35.4	35.4	31.6	69.72	621	621	0	117.66	By MS/MS	By MS/MS	By MS/MS	By MS/MS	By MS/MS
sp|P51116|FXR2_HUMAN;REV__sp|Q92614|MY18A_HUMAN	sp|P51116|FXR2_HUMAN	21;1	18;1	17;1	>sp|P51116|FXR2_HUMAN Fragile X mental retardation syndrome-related protein 2 OS=Homo sapiens OX=9606 GN=FXR2 PE=1 SV=2	2	21	18	17	13	11	11	9	16	9	9	19	10	10	8	9	6	13	6	6	16	8	9	7	8	5	12	6	5	15	7	38.8	35.2	32.4	74.222	673	673;2054	0	100.47	By MS/MS	By MS/MS	By MS/MS	By MS/MS	By MS/MS
sp|P51148|RAB5C_HUMAN	sp|P51148|RAB5C_HUMAN	6	6	3	>sp|P51148|RAB5C_HUMAN Ras-related protein Rab-5C OS=Homo sapiens OX=9606 GN=RAB5C PE=1 SV=2	1	6	6	3	6	4	3	3	5	2	2	3	3	6	4	3	3	5	2	2	3	3	3	2	1	2	2	1	1	1	1	33.3	33.3	18.5	23.482	216	216	0	20.793	By MS/MS	By MS/MS	By MS/MS	By MS/MS	By MS/MS
sp|P51149|RAB7A_HUMAN	sp|P51149|RAB7A_HUMAN	5	5	5	>sp|P51149|RAB7A_HUMAN Ras-related protein Rab-7a OS=Homo sapiens OX=9606 GN=RAB7A PE=1 SV=1	1	5	5	5	5	2	1	3	3	2	3	1	1	5	2	1	3	3	2	3	1	1	5	2	1	3	3	2	3	1	1	30.4	30.4	30.4	23.489	207	207	0	7.2878	By MS/MS	By matching	By matching	By MS/MS	By MS/MS
sp|P51151|RAB9A_HUMAN;sp|Q9NP90|RAB9B_HUMAN	sp|P51151|RAB9A_HUMAN;sp|Q9NP90|RAB9B_HUMAN	2;1	2;1	2;1	>sp|P51151|RAB9A_HUMAN Ras-related protein Rab-9A OS=Homo sapiens OX=9606 GN=RAB9A PE=1 SV=1;>sp|Q9NP90|RAB9B_HUMAN Ras-related protein Rab-9B OS=Homo sapiens OX=9606 GN=RAB9B PE=1 SV=1	2	2	2	2	2	1	0	0	0	1	1	0	0	2	1	0	0	0	1	1	0	0	2	1	0	0	0	1	1	0	0	12.4	12.4	12.4	22.837	201	201;201	0.005425	0.75072	By MS/MS	By matching	By matching	By matching	By matching
sp|P51153|RAB13_HUMAN	sp|P51153|RAB13_HUMAN	4	2	2	>sp|P51153|RAB13_HUMAN Ras-related protein Rab-13 OS=Homo sapiens OX=9606 GN=RAB13 PE=1 SV=1	1	4	2	2	4	3	3	2	3	2	2	2	3	2	1	1	0	1	0	0	0	1	2	1	1	0	1	0	0	0	1	20.7	11.8	11.8	22.774	203	203	0	13.809	By MS/MS	By MS/MS	By MS/MS	By matching	By MS/MS
sp|P51398|RT29_HUMAN	sp|P51398|RT29_HUMAN	4	4	4	>sp|P51398|RT29_HUMAN 28S ribosomal protein S29, mitochondrial OS=Homo sapiens OX=9606 GN=DAP3 PE=1 SV=1	1	4	4	4	3	3	2	3	3	1	1	0	4	3	3	2	3	3	1	1	0	4	3	3	2	3	3	1	1	0	4	11.6	11.6	11.6	45.566	398	398	0	14.408	By MS/MS	By MS/MS	By MS/MS	By MS/MS	By MS/MS
sp|P51531|SMCA2_HUMAN;sp|P51532|SMCA4_HUMAN	sp|P51531|SMCA2_HUMAN	10;3	10;3	10;3	>sp|P51531|SMCA2_HUMAN Probable global transcription activator SNF2L2 OS=Homo sapiens OX=9606 GN=SMARCA2 PE=1 SV=2	2	10	10	10	2	1	3	1	3	0	3	9	4	2	1	3	1	3	0	3	9	4	2	1	3	1	3	0	3	9	4	8.2	8.2	8.2	181.28	1590	1590;1647	0	20.552	By matching	By matching	By matching	By matching	By MS/MS
sp|P51570|GALK1_HUMAN	sp|P51570|GALK1_HUMAN	6	6	6	>sp|P51570|GALK1_HUMAN Galactokinase OS=Homo sapiens OX=9606 GN=GALK1 PE=1 SV=1	1	6	6	6	6	4	5	2	2	1	1	1	0	6	4	5	2	2	1	1	1	0	6	4	5	2	2	1	1	1	0	18.9	18.9	18.9	42.272	392	392	0	17.607	By MS/MS	By MS/MS	By MS/MS	By matching	By MS/MS
sp|P51571|SSRD_HUMAN	sp|P51571|SSRD_HUMAN	4	4	4	>sp|P51571|SSRD_HUMAN Translocon-associated protein subunit delta OS=Homo sapiens OX=9606 GN=SSR4 PE=1 SV=1	1	4	4	4	4	3	4	4	4	1	3	3	2	4	3	4	4	4	1	3	3	2	4	3	4	4	4	1	3	3	2	23.7	23.7	23.7	18.998	173	173	0	22.157	By MS/MS	By MS/MS	By MS/MS	By MS/MS	By MS/MS
sp|P51572|BAP31_HUMAN	sp|P51572|BAP31_HUMAN	11	11	11	>sp|P51572|BAP31_HUMAN B-cell receptor-associated protein 31 OS=Homo sapiens OX=9606 GN=BCAP31 PE=1 SV=3	1	11	11	11	10	10	8	9	6	10	11	5	8	10	10	8	9	6	10	11	5	8	10	10	8	9	6	10	11	5	8	33.3	33.3	33.3	27.991	246	246	0	51.287	By MS/MS	By MS/MS	By MS/MS	By MS/MS	By MS/MS
sp|P51610|HCFC1_HUMAN	sp|P51610|HCFC1_HUMAN	19	19	19	>sp|P51610|HCFC1_HUMAN Host cell factor 1 OS=Homo sapiens OX=9606 GN=HCFC1 PE=1 SV=2	1	19	19	19	12	9	6	9	13	7	11	16	8	12	9	6	9	13	7	11	16	8	12	9	6	9	13	7	11	16	8	14.2	14.2	14.2	208.73	2035	2035	0	142.55	By MS/MS	By MS/MS	By MS/MS	By MS/MS	By MS/MS
sp|P51636|CAV2_HUMAN	sp|P51636|CAV2_HUMAN	3	2	2	>sp|P51636|CAV2_HUMAN Caveolin-2 OS=Homo sapiens OX=9606 GN=CAV2 PE=1 SV=2	1	3	2	2	3	2	3	2	3	0	2	1	3	2	2	2	1	2	0	1	1	2	2	2	2	1	2	0	1	1	2	22.2	18.5	18.5	18.291	162	162	0	7.7958	By MS/MS	By MS/MS	By MS/MS	By MS/MS	By MS/MS
sp|P51648|AL3A2_HUMAN	sp|P51648|AL3A2_HUMAN	13	12	12	>sp|P51648|AL3A2_HUMAN Aldehyde dehydrogenase family 3 member A2 OS=Homo sapiens OX=9606 GN=ALDH3A2 PE=1 SV=1	1	13	12	12	12	12	13	9	10	8	10	6	8	11	11	12	8	9	7	9	5	7	11	11	12	8	9	7	9	5	7	26.8	24.3	24.3	54.847	485	485	0	27.112	By MS/MS	By MS/MS	By MS/MS	By MS/MS	By MS/MS
sp|P51659|DHB4_HUMAN	sp|P51659|DHB4_HUMAN	3	3	3	>sp|P51659|DHB4_HUMAN Peroxisomal multifunctional enzyme type 2 OS=Homo sapiens OX=9606 GN=HSD17B4 PE=1 SV=3	1	3	3	3	3	1	0	1	0	0	0	0	1	3	1	0	1	0	0	0	0	1	3	1	0	1	0	0	0	0	1	5.7	5.7	5.7	79.685	736	736	0	4.5377	By MS/MS	By MS/MS	By matching	By MS/MS	By matching
sp|P51665|PSMD7_HUMAN	sp|P51665|PSMD7_HUMAN	7	7	7	>sp|P51665|PSMD7_HUMAN 26S proteasome non-ATPase regulatory subunit 7 OS=Homo sapiens OX=9606 GN=PSMD7 PE=1 SV=2	1	7	7	7	6	4	7	5	6	4	5	5	4	6	4	7	5	6	4	5	5	4	6	4	7	5	6	4	5	5	4	21.3	21.3	21.3	37.025	324	324	0	21.312	By MS/MS	By MS/MS	By MS/MS	By MS/MS	By MS/MS
sp|P51809|VAMP7_HUMAN	sp|P51809|VAMP7_HUMAN	2	2	2	>sp|P51809|VAMP7_HUMAN Vesicle-associated membrane protein 7 OS=Homo sapiens OX=9606 GN=VAMP7 PE=1 SV=3	1	2	2	2	2	1	2	0	0	0	0	0	0	2	1	2	0	0	0	0	0	0	2	1	2	0	0	0	0	0	0	9.1	9.1	9.1	24.935	220	220	0.0008058	2.2495	By MS/MS	By matching	By MS/MS	By matching	By matching
sp|P51812|KS6A3_HUMAN;sp|Q15418|KS6A1_HUMAN;sp|Q15349|KS6A2_HUMAN	sp|P51812|KS6A3_HUMAN;sp|Q15418|KS6A1_HUMAN	3;2;1	3;2;1	2;1;1	>sp|P51812|KS6A3_HUMAN Ribosomal protein S6 kinase alpha-3 OS=Homo sapiens OX=9606 GN=RPS6KA3 PE=1 SV=1;>sp|Q15418|KS6A1_HUMAN Ribosomal protein S6 kinase alpha-1 OS=Homo sapiens OX=9606 GN=RPS6KA1 PE=1 SV=2	3	3	3	2	3	2	0	1	2	0	1	0	1	3	2	0	1	2	0	1	0	1	2	1	0	1	1	0	0	0	0	3.9	3.9	2.8	83.735	740	740;735;733	0.00080808	2.2862	By MS/MS	By matching	By matching	By matching	By matching
sp|P51843|NR0B1_HUMAN	sp|P51843|NR0B1_HUMAN	7	7	7	>sp|P51843|NR0B1_HUMAN Nuclear receptor subfamily 0 group B member 1 OS=Homo sapiens OX=9606 GN=NR0B1 PE=1 SV=2	1	7	7	7	1	1	0	0	4	0	0	7	1	1	1	0	0	4	0	0	7	1	1	1	0	0	4	0	0	7	1	26.2	26.2	26.2	51.717	470	470	0	185.58	By MS/MS	By matching	By matching	By matching	By MS/MS
sp|P51857|AK1D1_HUMAN	sp|P51857|AK1D1_HUMAN	2	2	2	>sp|P51857|AK1D1_HUMAN Aldo-keto reductase family 1 member D1 OS=Homo sapiens OX=9606 GN=AKR1D1 PE=1 SV=1	1	2	2	2	2	2	2	2	2	2	2	2	2	2	2	2	2	2	2	2	2	2	2	2	2	2	2	2	2	2	2	3.1	3.1	3.1	37.376	326	326	0	8.3271	By MS/MS	By MS/MS	By MS/MS	By MS/MS	By MS/MS
sp|P51858|HDGF_HUMAN	sp|P51858|HDGF_HUMAN	7	7	7	>sp|P51858|HDGF_HUMAN Hepatoma-derived growth factor OS=Homo sapiens OX=9606 GN=HDGF PE=1 SV=1	1	7	7	7	5	3	3	3	5	3	3	2	2	5	3	3	3	5	3	3	2	2	5	3	3	3	5	3	3	2	2	41.2	41.2	41.2	26.788	240	240	0	14.855	By MS/MS	By MS/MS	By MS/MS	By MS/MS	By MS/MS
sp|P51970|NDUA8_HUMAN	sp|P51970|NDUA8_HUMAN	4	4	4	>sp|P51970|NDUA8_HUMAN NADH dehydrogenase [ubiquinone] 1 alpha subcomplex subunit 8 OS=Homo sapiens OX=9606 GN=NDUFA8 PE=1 SV=3	1	4	4	4	0	0	0	1	4	0	0	1	0	0	0	0	1	4	0	0	1	0	0	0	0	1	4	0	0	1	0	31.4	31.4	31.4	20.105	172	172	0	5.9629	By matching	By matching	By matching	By matching	By MS/MS
sp|P51991|ROA3_HUMAN	sp|P51991|ROA3_HUMAN	27	25	25	>sp|P51991|ROA3_HUMAN Heterogeneous nuclear ribonucleoprotein A3 OS=Homo sapiens OX=9606 GN=HNRNPA3 PE=1 SV=2	1	27	25	25	15	19	16	18	24	17	20	24	20	15	17	15	16	22	17	19	22	18	15	17	15	16	22	17	19	22	18	52.6	52.6	52.6	39.594	378	378	0	323.31	By MS/MS	By MS/MS	By MS/MS	By MS/MS	By MS/MS
sp|P52209|6PGD_HUMAN	sp|P52209|6PGD_HUMAN	7	7	7	>sp|P52209|6PGD_HUMAN 6-phosphogluconate dehydrogenase, decarboxylating OS=Homo sapiens OX=9606 GN=PGD PE=1 SV=3	1	7	7	7	6	6	4	6	5	5	6	5	7	6	6	4	6	5	5	6	5	7	6	6	4	6	5	5	6	5	7	16.8	16.8	16.8	53.139	483	483	0	77.688	By MS/MS	By MS/MS	By MS/MS	By MS/MS	By MS/MS
sp|P52272|HNRPM_HUMAN	sp|P52272|HNRPM_HUMAN	52	52	52	>sp|P52272|HNRPM_HUMAN Heterogeneous nuclear ribonucleoprotein M OS=Homo sapiens OX=9606 GN=HNRNPM PE=1 SV=3	1	52	52	52	46	47	49	45	50	47	47	51	49	46	47	49	45	50	47	47	51	49	46	47	49	45	50	47	47	51	49	78.6	78.6	78.6	77.515	730	730	0	323.31	By MS/MS	By MS/MS	By MS/MS	By MS/MS	By MS/MS
sp|P52292|IMA1_HUMAN	sp|P52292|IMA1_HUMAN	12	12	12	>sp|P52292|IMA1_HUMAN Importin subunit alpha-1 OS=Homo sapiens OX=9606 GN=KPNA2 PE=1 SV=1	1	12	12	12	10	10	9	8	10	7	11	10	10	10	10	9	8	10	7	11	10	10	10	10	9	8	10	7	11	10	10	28	28	28	57.861	529	529	0	202.21	By MS/MS	By MS/MS	By MS/MS	By MS/MS	By MS/MS
sp|P52294|IMA5_HUMAN	sp|P52294|IMA5_HUMAN	8	8	3	>sp|P52294|IMA5_HUMAN Importin subunit alpha-5 OS=Homo sapiens OX=9606 GN=KPNA1 PE=1 SV=3	1	8	8	3	3	3	1	2	5	3	2	8	1	3	3	1	2	5	3	2	8	1	1	1	0	1	2	1	0	3	0	17.7	17.7	8.9	60.221	538	538	0	53.101	By matching	By matching	By matching	By MS/MS	By MS/MS
sp|P52298|NCBP2_HUMAN;sp|A6PVI3|NCB2L_HUMAN	sp|P52298|NCBP2_HUMAN	5;1	5;1	5;1	>sp|P52298|NCBP2_HUMAN Nuclear cap-binding protein subunit 2 OS=Homo sapiens OX=9606 GN=NCBP2 PE=1 SV=1	2	5	5	5	3	3	2	3	4	3	3	4	3	3	3	2	3	4	3	3	4	3	3	3	2	3	4	3	3	4	3	28.8	28.8	28.8	18.001	156	156;153	0	21.173	By MS/MS	By MS/MS	By MS/MS	By MS/MS	By MS/MS
sp|P52434|RPAB3_HUMAN	sp|P52434|RPAB3_HUMAN	6	6	6	>sp|P52434|RPAB3_HUMAN DNA-directed RNA polymerases I, II, and III subunit RPABC3 OS=Homo sapiens OX=9606 GN=POLR2H PE=1 SV=4	1	6	6	6	3	4	2	5	4	5	4	6	5	3	4	2	5	4	5	4	6	5	3	4	2	5	4	5	4	6	5	41.3	41.3	41.3	17.143	150	150	0	52.282	By MS/MS	By MS/MS	By MS/MS	By MS/MS	By MS/MS
sp|P52435|RPB11_HUMAN;sp|Q9H1A7|RPB1C_HUMAN;sp|Q9GZM3|RPB1B_HUMAN	sp|P52435|RPB11_HUMAN;sp|Q9H1A7|RPB1C_HUMAN;sp|Q9GZM3|RPB1B_HUMAN	4;3;3	4;3;3	4;3;3	>sp|P52435|RPB11_HUMAN DNA-directed RNA polymerase II subunit RPB11-a OS=Homo sapiens OX=9606 GN=POLR2J PE=1 SV=1;>sp|Q9H1A7|RPB1C_HUMAN DNA-directed RNA polymerase II subunit RPB11-b2 OS=Homo sapiens OX=9606 GN=POLR2J3 PE=3 SV=1;>sp|Q9GZM3|RPB1B_HUMAN DNA	3	4	4	4	1	1	2	1	4	1	1	4	1	1	1	2	1	4	1	1	4	1	1	1	2	1	4	1	1	4	1	30.8	30.8	30.8	13.293	117	117;115;115	0	21.29	By MS/MS	By MS/MS	By MS/MS	By MS/MS	By MS/MS
sp|P52565|GDIR1_HUMAN	sp|P52565|GDIR1_HUMAN	2	2	2	>sp|P52565|GDIR1_HUMAN Rho GDP-dissociation inhibitor 1 OS=Homo sapiens OX=9606 GN=ARHGDIA PE=1 SV=3	1	2	2	2	1	2	0	2	2	2	0	1	0	1	2	0	2	2	2	0	1	0	1	2	0	2	2	2	0	1	0	15.7	15.7	15.7	23.207	204	204	0	19.342	By MS/MS	By MS/MS	By matching	By MS/MS	By MS/MS
sp|P52594|AGFG1_HUMAN	sp|P52594|AGFG1_HUMAN	4	4	4	>sp|P52594|AGFG1_HUMAN Arf-GAP domain and FG repeat-containing protein 1 OS=Homo sapiens OX=9606 GN=AGFG1 PE=1 SV=2	1	4	4	4	4	1	0	3	3	0	0	0	0	4	1	0	3	3	0	0	0	0	4	1	0	3	3	0	0	0	0	12.1	12.1	12.1	58.259	562	562	0	14.892	By MS/MS	By MS/MS	By matching	By MS/MS	By MS/MS
sp|P52597|HNRPF_HUMAN	sp|P52597|HNRPF_HUMAN	19	17	17	>sp|P52597|HNRPF_HUMAN Heterogeneous nuclear ribonucleoprotein F OS=Homo sapiens OX=9606 GN=HNRNPF PE=1 SV=3	1	19	17	17	14	15	16	14	18	13	14	19	14	12	13	14	12	16	11	12	17	12	12	13	14	12	16	11	12	17	12	53.3	46.7	46.7	45.671	415	415	0	323.31	By MS/MS	By MS/MS	By MS/MS	By MS/MS	By MS/MS
sp|P52732|KIF11_HUMAN	sp|P52732|KIF11_HUMAN	75	75	75	>sp|P52732|KIF11_HUMAN Kinesin-like protein KIF11 OS=Homo sapiens OX=9606 GN=KIF11 PE=1 SV=2	1	75	75	75	69	67	71	70	74	69	61	61	62	69	67	71	70	74	69	61	61	62	69	67	71	70	74	69	61	61	62	59.5	59.5	59.5	119.16	1056	1056	0	323.31	By MS/MS	By MS/MS	By MS/MS	By MS/MS	By MS/MS
sp|P52756|RBM5_HUMAN	sp|P52756|RBM5_HUMAN	15	14	13	>sp|P52756|RBM5_HUMAN RNA-binding protein 5 OS=Homo sapiens OX=9606 GN=RBM5 PE=1 SV=2	1	15	14	13	7	8	4	10	10	7	8	14	8	6	7	3	9	9	6	7	13	7	6	6	2	8	8	5	6	12	6	20.4	19.1	18	92.153	815	815	0	69.407	By MS/MS	By MS/MS	By MS/MS	By MS/MS	By MS/MS
sp|P52815|RM12_HUMAN	sp|P52815|RM12_HUMAN	6	6	6	>sp|P52815|RM12_HUMAN 39S ribosomal protein L12, mitochondrial OS=Homo sapiens OX=9606 GN=MRPL12 PE=1 SV=2	1	6	6	6	4	4	5	4	5	4	5	4	5	4	4	5	4	5	4	5	4	5	4	4	5	4	5	4	5	4	5	25.8	25.8	25.8	21.348	198	198	0	28.672	By MS/MS	By MS/MS	By MS/MS	By MS/MS	By MS/MS
sp|P52895|AK1C2_HUMAN	sp|P52895|AK1C2_HUMAN	11	6	3	>sp|P52895|AK1C2_HUMAN Aldo-keto reductase family 1 member C2 OS=Homo sapiens OX=9606 GN=AKR1C2 PE=1 SV=3	1	11	6	3	10	8	10	8	9	8	8	10	8	5	4	5	4	5	4	4	5	4	2	2	3	2	3	2	2	3	2	33.4	26	12.1	36.735	323	323	0	53.96	By MS/MS	By MS/MS	By MS/MS	By MS/MS	By MS/MS
sp|P52907|CAZA1_HUMAN	sp|P52907|CAZA1_HUMAN	15	10	10	>sp|P52907|CAZA1_HUMAN F-actin-capping protein subunit alpha-1 OS=Homo sapiens OX=9606 GN=CAPZA1 PE=1 SV=3	1	15	10	10	15	12	11	11	13	9	9	14	10	10	8	7	7	8	6	7	9	6	10	8	7	7	8	6	7	9	6	75.5	59.1	59.1	32.922	286	286	0	323.31	By MS/MS	By MS/MS	By MS/MS	By MS/MS	By MS/MS
sp|P52926|HMGA2_HUMAN	sp|P52926|HMGA2_HUMAN	4	4	4	>sp|P52926|HMGA2_HUMAN High mobility group protein HMGI-C OS=Homo sapiens OX=9606 GN=HMGA2 PE=1 SV=1	1	4	4	4	2	2	1	2	2	1	2	4	2	2	2	1	2	2	1	2	4	2	2	2	1	2	2	1	2	4	2	50.5	50.5	50.5	11.832	109	109	0	87.728	By MS/MS	By MS/MS	By MS/MS	By MS/MS	By MS/MS
sp|P52943|CRIP2_HUMAN	sp|P52943|CRIP2_HUMAN	3	3	3	>sp|P52943|CRIP2_HUMAN Cysteine-rich protein 2 OS=Homo sapiens OX=9606 GN=CRIP2 PE=1 SV=1	1	3	3	3	3	3	2	3	3	2	3	2	2	3	3	2	3	3	2	3	2	2	3	3	2	3	3	2	3	2	2	24.5	24.5	24.5	22.492	208	208	0	235.67	By MS/MS	By MS/MS	By MS/MS	By MS/MS	By MS/MS
sp|P52948|NUP98_HUMAN	sp|P52948|NUP98_HUMAN	48	48	48	>sp|P52948|NUP98_HUMAN Nuclear pore complex protein Nup98-Nup96 OS=Homo sapiens OX=9606 GN=NUP98 PE=1 SV=4	1	48	48	48	22	20	18	22	38	24	23	44	20	22	20	18	22	38	24	23	44	20	22	20	18	22	38	24	23	44	20	32.6	32.6	32.6	197.58	1817	1817	0	323.31	By MS/MS	By MS/MS	By MS/MS	By MS/MS	By MS/MS
sp|P53007|TXTP_HUMAN	sp|P53007|TXTP_HUMAN	4	4	4	>sp|P53007|TXTP_HUMAN Tricarboxylate transport protein, mitochondrial OS=Homo sapiens OX=9606 GN=SLC25A1 PE=1 SV=2	1	4	4	4	4	2	3	3	2	2	3	2	2	4	2	3	3	2	2	3	2	2	4	2	3	3	2	2	3	2	2	13.8	13.8	13.8	34.012	311	311	0	7.507	By MS/MS	By matching	By MS/MS	By MS/MS	By MS/MS
sp|P53350|PLK1_HUMAN	sp|P53350|PLK1_HUMAN	4	4	4	>sp|P53350|PLK1_HUMAN Serine/threonine-protein kinase PLK1 OS=Homo sapiens OX=9606 GN=PLK1 PE=1 SV=1	1	4	4	4	3	2	2	2	0	1	1	2	1	3	2	2	2	0	1	1	2	1	3	2	2	2	0	1	1	2	1	9.3	9.3	9.3	68.254	603	603	0.0057513	0.64434	By MS/MS	By MS/MS	By MS/MS	By matching	By matching
sp|P53355|DAPK1_HUMAN	sp|P53355|DAPK1_HUMAN	21	21	20	>sp|P53355|DAPK1_HUMAN Death-associated protein kinase 1 OS=Homo sapiens OX=9606 GN=DAPK1 PE=1 SV=6	1	21	21	20	14	13	12	8	16	2	7	18	6	14	13	12	8	16	2	7	18	6	13	13	11	7	15	2	6	18	5	17.1	17.1	16.6	160.04	1430	1430	0	76.842	By MS/MS	By MS/MS	By MS/MS	By MS/MS	By MS/MS
sp|P53396|ACLY_HUMAN	sp|P53396|ACLY_HUMAN	32	32	32	>sp|P53396|ACLY_HUMAN ATP-citrate synthase OS=Homo sapiens OX=9606 GN=ACLY PE=1 SV=3	1	32	32	32	28	19	23	19	29	9	19	9	16	28	19	23	19	29	9	19	9	16	28	19	23	19	29	9	19	9	16	32.4	32.4	32.4	120.84	1101	1101	0	141.93	By MS/MS	By MS/MS	By MS/MS	By MS/MS	By MS/MS
sp|P53582|MAP11_HUMAN	sp|P53582|MAP11_HUMAN	9	9	9	>sp|P53582|MAP11_HUMAN Methionine aminopeptidase 1 OS=Homo sapiens OX=9606 GN=METAP1 PE=1 SV=2	1	9	9	9	3	1	2	1	8	1	2	8	3	3	1	2	1	8	1	2	8	3	3	1	2	1	8	1	2	8	3	23.3	23.3	23.3	43.215	386	386	0	24.211	By MS/MS	By matching	By matching	By MS/MS	By MS/MS
sp|P53618|COPB_HUMAN	sp|P53618|COPB_HUMAN	16	16	16	>sp|P53618|COPB_HUMAN Coatomer subunit beta OS=Homo sapiens OX=9606 GN=COPB1 PE=1 SV=3	1	16	16	16	14	11	12	10	13	7	8	3	7	14	11	12	10	13	7	8	3	7	14	11	12	10	13	7	8	3	7	20.9	20.9	20.9	107.14	953	953	0	51.991	By MS/MS	By MS/MS	By MS/MS	By MS/MS	By MS/MS
sp|P53621|COPA_HUMAN	sp|P53621|COPA_HUMAN	19	19	19	>sp|P53621|COPA_HUMAN Coatomer subunit alpha OS=Homo sapiens OX=9606 GN=COPA PE=1 SV=2	1	19	19	19	16	11	12	13	14	10	13	6	10	16	11	12	13	14	10	13	6	10	16	11	12	13	14	10	13	6	10	16.2	16.2	16.2	138.34	1224	1224	0	52.893	By MS/MS	By MS/MS	By MS/MS	By MS/MS	By MS/MS
sp|P53675|CLH2_HUMAN	sp|P53675|CLH2_HUMAN	26	4	4	>sp|P53675|CLH2_HUMAN Clathrin heavy chain 2 OS=Homo sapiens OX=9606 GN=CLTCL1 PE=1 SV=2	1	26	4	4	24	21	20	18	25	14	18	22	16	3	0	1	0	4	0	0	1	0	3	0	1	0	4	0	0	1	0	15.8	4.1	4.1	187.03	1640	1640	0	9.389	By MS/MS	By matching	By matching	By matching	By MS/MS
sp|P53680|AP2S1_HUMAN	sp|P53680|AP2S1_HUMAN	6	6	6	>sp|P53680|AP2S1_HUMAN AP-2 complex subunit sigma OS=Homo sapiens OX=9606 GN=AP2S1 PE=1 SV=2	1	6	6	6	6	5	5	4	6	1	4	5	5	6	5	5	4	6	1	4	5	5	6	5	5	4	6	1	4	5	5	43	43	43	17.018	142	142	0	12.046	By MS/MS	By MS/MS	By MS/MS	By MS/MS	By MS/MS
sp|P53803|RPAB4_HUMAN	sp|P53803|RPAB4_HUMAN	2	2	2	>sp|P53803|RPAB4_HUMAN DNA-directed RNA polymerases I, II, and III subunit RPABC4 OS=Homo sapiens OX=9606 GN=POLR2K PE=1 SV=1	1	2	2	2	1	1	1	1	1	1	1	2	1	1	1	1	1	1	1	1	2	1	1	1	1	1	1	1	1	2	1	13.8	13.8	13.8	7.0041	58	58	0.0011433	1.4753	By MS/MS	By MS/MS	By matching	By matching	By matching
sp|P53985|MOT1_HUMAN	sp|P53985|MOT1_HUMAN	2	2	2	>sp|P53985|MOT1_HUMAN Monocarboxylate transporter 1 OS=Homo sapiens OX=9606 GN=SLC16A1 PE=1 SV=3	1	2	2	2	2	2	2	1	1	1	1	0	2	2	2	2	1	1	1	1	0	2	2	2	2	1	1	1	1	0	2	5	5	5	53.944	500	500	0	3.2731	By MS/MS	By MS/MS	By MS/MS	By matching	By matching
sp|P53990|IST1_HUMAN	sp|P53990|IST1_HUMAN	3	3	3	>sp|P53990|IST1_HUMAN IST1 homolog OS=Homo sapiens OX=9606 GN=IST1 PE=1 SV=1	1	3	3	3	2	3	2	3	3	0	3	3	0	2	3	2	3	3	0	3	3	0	2	3	2	3	3	0	3	3	0	9.9	9.9	9.9	39.75	364	364	0	6.8529	By MS/MS	By MS/MS	By MS/MS	By MS/MS	By MS/MS
sp|P53999|TCP4_HUMAN	sp|P53999|TCP4_HUMAN	9	9	9	>sp|P53999|TCP4_HUMAN Activated RNA polymerase II transcriptional coactivator p15 OS=Homo sapiens OX=9606 GN=SUB1 PE=1 SV=3	1	9	9	9	9	9	8	7	8	8	9	6	9	9	9	8	7	8	8	9	6	9	9	9	8	7	8	8	9	6	9	54.3	54.3	54.3	14.395	127	127	0	76.915	By MS/MS	By MS/MS	By MS/MS	By MS/MS	By MS/MS
sp|P54105|ICLN_HUMAN	sp|P54105|ICLN_HUMAN	4	4	4	>sp|P54105|ICLN_HUMAN Methylosome subunit pICln OS=Homo sapiens OX=9606 GN=CLNS1A PE=1 SV=1	1	4	4	4	4	4	4	4	4	4	4	4	4	4	4	4	4	4	4	4	4	4	4	4	4	4	4	4	4	4	4	24.1	24.1	24.1	26.215	237	237	0	120.91	By MS/MS	By MS/MS	By MS/MS	By MS/MS	By MS/MS
sp|P54132|BLM_HUMAN	sp|P54132|BLM_HUMAN	2	2	2	>sp|P54132|BLM_HUMAN Bloom syndrome protein OS=Homo sapiens OX=9606 GN=BLM PE=1 SV=1	1	2	2	2	0	0	0	0	0	1	0	1	1	0	0	0	0	0	1	0	1	1	0	0	0	0	0	1	0	1	1	1.4	1.4	1.4	159	1417	1417	0.0043716	0.84127	By matching	By matching	By matching	By matching	By matching
sp|P54136|SYRC_HUMAN	sp|P54136|SYRC_HUMAN	23	23	23	>sp|P54136|SYRC_HUMAN Arginine--tRNA ligase, cytoplasmic OS=Homo sapiens OX=9606 GN=RARS PE=1 SV=2	1	23	23	23	19	17	14	16	18	15	18	12	17	19	17	14	16	18	15	18	12	17	19	17	14	16	18	15	18	12	17	33	33	33	75.378	660	660	0	61.612	By MS/MS	By MS/MS	By MS/MS	By MS/MS	By MS/MS
sp|P54289|CA2D1_HUMAN	sp|P54289|CA2D1_HUMAN	18	18	18	>sp|P54289|CA2D1_HUMAN Voltage-dependent calcium channel subunit alpha-2/delta-1 OS=Homo sapiens OX=9606 GN=CACNA2D1 PE=1 SV=3	1	18	18	18	15	15	17	14	15	2	13	12	11	15	15	17	14	15	2	13	12	11	15	15	17	14	15	2	13	12	11	18.1	18.1	18.1	124.57	1103	1103	0	155.2	By MS/MS	By MS/MS	By MS/MS	By MS/MS	By MS/MS
sp|P54652|HSP72_HUMAN	sp|P54652|HSP72_HUMAN	25	12	12	>sp|P54652|HSP72_HUMAN Heat shock-related 70 kDa protein 2 OS=Homo sapiens OX=9606 GN=HSPA2 PE=1 SV=1	1	25	12	12	22	23	23	19	23	19	21	23	18	10	11	10	8	11	7	9	11	6	10	11	10	8	11	7	9	11	6	37.4	21.9	21.9	70.02	639	639	0	88.232	By MS/MS	By MS/MS	By MS/MS	By MS/MS	By MS/MS
sp|P54709|AT1B3_HUMAN	sp|P54709|AT1B3_HUMAN	2	2	2	>sp|P54709|AT1B3_HUMAN Sodium/potassium-transporting ATPase subunit beta-3 OS=Homo sapiens OX=9606 GN=ATP1B3 PE=1 SV=1	1	2	2	2	1	1	0	0	0	2	0	0	0	1	1	0	0	0	2	0	0	0	1	1	0	0	0	2	0	0	0	9.3	9.3	9.3	31.512	279	279	0	3.5951	By MS/MS	By MS/MS	By matching	By matching	By matching
sp|P54727|RD23B_HUMAN;sp|P54725|RD23A_HUMAN	sp|P54727|RD23B_HUMAN	6;1	6;1	6;1	>sp|P54727|RD23B_HUMAN UV excision repair protein RAD23 homolog B OS=Homo sapiens OX=9606 GN=RAD23B PE=1 SV=1	2	6	6	6	4	4	3	4	6	4	2	4	4	4	4	3	4	6	4	2	4	4	4	4	3	4	6	4	2	4	4	15.4	15.4	15.4	43.171	409	409;363	0	12.538	By MS/MS	By MS/MS	By MS/MS	By MS/MS	By MS/MS
sp|P54760|EPHB4_HUMAN;sp|P54753|EPHB3_HUMAN	sp|P54760|EPHB4_HUMAN;sp|P54753|EPHB3_HUMAN	4;3	2;1	2;1	>sp|P54760|EPHB4_HUMAN Ephrin type-B receptor 4 OS=Homo sapiens OX=9606 GN=EPHB4 PE=1 SV=2;>sp|P54753|EPHB3_HUMAN Ephrin type-B receptor 3 OS=Homo sapiens OX=9606 GN=EPHB3 PE=1 SV=2	2	4	2	2	4	3	3	1	2	2	1	0	1	2	1	1	0	0	0	0	0	0	2	1	1	0	0	0	0	0	0	4.7	2.7	2.7	108.27	987	987;998	0.0022263	1.1438	By MS/MS	By MS/MS	By matching	By matching	By matching
sp|P54920|SNAA_HUMAN	sp|P54920|SNAA_HUMAN	3	3	3	>sp|P54920|SNAA_HUMAN Alpha-soluble NSF attachment protein OS=Homo sapiens OX=9606 GN=NAPA PE=1 SV=3	1	3	3	3	3	2	2	1	1	1	1	0	1	3	2	2	1	1	1	1	0	1	3	2	2	1	1	1	1	0	1	14.2	14.2	14.2	33.232	295	295	0	3.5498	By MS/MS	By MS/MS	By MS/MS	By MS/MS	By MS/MS
sp|P55010|IF5_HUMAN	sp|P55010|IF5_HUMAN	3	3	3	>sp|P55010|IF5_HUMAN Eukaryotic translation initiation factor 5 OS=Homo sapiens OX=9606 GN=EIF5 PE=1 SV=2	1	3	3	3	2	2	1	1	3	1	1	0	1	2	2	1	1	3	1	1	0	1	2	2	1	1	3	1	1	0	1	7.4	7.4	7.4	49.222	431	431	0.00076864	1.5948	By matching	By matching	By matching	By matching	By MS/MS
sp|P55011|S12A2_HUMAN	sp|P55011|S12A2_HUMAN	15	15	15	>sp|P55011|S12A2_HUMAN Solute carrier family 12 member 2 OS=Homo sapiens OX=9606 GN=SLC12A2 PE=1 SV=1	1	15	15	15	15	14	14	7	8	7	7	3	3	15	14	14	7	8	7	7	3	3	15	14	14	7	8	7	7	3	3	16.4	16.4	16.4	131.45	1212	1212	0	171.39	By MS/MS	By MS/MS	By MS/MS	By MS/MS	By MS/MS
sp|P55036|PSMD4_HUMAN;sp|A2A3N6|PIPSL_HUMAN	sp|P55036|PSMD4_HUMAN	11;1	11;1	11;1	>sp|P55036|PSMD4_HUMAN 26S proteasome non-ATPase regulatory subunit 4 OS=Homo sapiens OX=9606 GN=PSMD4 PE=1 SV=1	2	11	11	11	11	10	9	11	11	11	11	11	11	11	10	9	11	11	11	11	11	11	11	10	9	11	11	11	11	11	11	31.3	31.3	31.3	40.736	377	377;862	0	297.15	By MS/MS	By MS/MS	By MS/MS	By MS/MS	By MS/MS
sp|P55060|XPO2_HUMAN	sp|P55060|XPO2_HUMAN	17	17	17	>sp|P55060|XPO2_HUMAN Exportin-2 OS=Homo sapiens OX=9606 GN=CSE1L PE=1 SV=3	1	17	17	17	14	10	14	6	8	5	5	1	5	14	10	14	6	8	5	5	1	5	14	10	14	6	8	5	5	1	5	17.4	17.4	17.4	110.42	971	971	0	27.977	By MS/MS	By MS/MS	By MS/MS	By MS/MS	By MS/MS
sp|P55072|TERA_HUMAN	sp|P55072|TERA_HUMAN	33	33	33	>sp|P55072|TERA_HUMAN Transitional endoplasmic reticulum ATPase OS=Homo sapiens OX=9606 GN=VCP PE=1 SV=4	1	33	33	33	27	22	23	26	28	24	25	23	22	27	22	23	26	28	24	25	23	22	27	22	23	26	28	24	25	23	22	41.2	41.2	41.2	89.321	806	806	0	262.77	By MS/MS	By MS/MS	By MS/MS	By MS/MS	By MS/MS
sp|P55081|MFAP1_HUMAN	sp|P55081|MFAP1_HUMAN	21	21	21	>sp|P55081|MFAP1_HUMAN Microfibrillar-associated protein 1 OS=Homo sapiens OX=9606 GN=MFAP1 PE=1 SV=2	1	21	21	21	16	15	14	14	19	16	17	17	15	16	15	14	14	19	16	17	17	15	16	15	14	14	19	16	17	17	15	44	44	44	51.958	439	439	0	323.31	By MS/MS	By MS/MS	By MS/MS	By MS/MS	By MS/MS
sp|P55084|ECHB_HUMAN	sp|P55084|ECHB_HUMAN	22	22	22	>sp|P55084|ECHB_HUMAN Trifunctional enzyme subunit beta, mitochondrial OS=Homo sapiens OX=9606 GN=HADHB PE=1 SV=3	1	22	22	22	21	19	20	18	19	11	14	20	17	21	19	20	18	19	11	14	20	17	21	19	20	18	19	11	14	20	17	45.1	45.1	45.1	51.294	474	474	0	173.01	By MS/MS	By MS/MS	By MS/MS	By MS/MS	By MS/MS
sp|P55209|NP1L1_HUMAN	sp|P55209|NP1L1_HUMAN	7	5	5	>sp|P55209|NP1L1_HUMAN Nucleosome assembly protein 1-like 1 OS=Homo sapiens OX=9606 GN=NAP1L1 PE=1 SV=1	1	7	5	5	7	7	7	7	7	5	4	7	5	5	5	5	5	5	3	3	5	4	5	5	5	5	5	3	3	5	4	22.3	19.4	19.4	45.374	391	391	0	133.68	By MS/MS	By MS/MS	By MS/MS	By MS/MS	By MS/MS
sp|P55265|DSRAD_HUMAN	sp|P55265|DSRAD_HUMAN	38	38	38	>sp|P55265|DSRAD_HUMAN Double-stranded RNA-specific adenosine deaminase OS=Homo sapiens OX=9606 GN=ADAR PE=1 SV=4	1	38	38	38	22	23	19	21	29	25	22	35	26	22	23	19	21	29	25	22	35	26	22	23	19	21	29	25	22	35	26	31.8	31.8	31.8	136.06	1226	1226	0	296.28	By MS/MS	By MS/MS	By MS/MS	By MS/MS	By MS/MS
sp|P55327|TPD52_HUMAN	sp|P55327|TPD52_HUMAN	4	4	4	>sp|P55327|TPD52_HUMAN Tumor protein D52 OS=Homo sapiens OX=9606 GN=TPD52 PE=1 SV=2	1	4	4	4	4	0	0	1	1	2	0	1	3	4	0	0	1	1	2	0	1	3	4	0	0	1	1	2	0	1	3	22.3	22.3	22.3	24.327	224	224	0	30.686	By MS/MS	By matching	By matching	By MS/MS	By MS/MS
sp|P55735|SEC13_HUMAN	sp|P55735|SEC13_HUMAN	6	6	6	>sp|P55735|SEC13_HUMAN Protein SEC13 homolog OS=Homo sapiens OX=9606 GN=SEC13 PE=1 SV=3	1	6	6	6	2	3	2	3	5	2	3	5	2	2	3	2	3	5	2	3	5	2	2	3	2	3	5	2	3	5	2	26.7	26.7	26.7	35.54	322	322	0	63.883	By MS/MS	By MS/MS	By MS/MS	By MS/MS	By MS/MS
sp|P55769|NH2L1_HUMAN	sp|P55769|NH2L1_HUMAN	9	9	9	>sp|P55769|NH2L1_HUMAN NHP2-like protein 1 OS=Homo sapiens OX=9606 GN=SNU13 PE=1 SV=3	1	9	9	9	6	5	6	6	9	7	7	7	6	6	5	6	6	9	7	7	7	6	6	5	6	6	9	7	7	7	6	53.9	53.9	53.9	14.173	128	128	0	170.79	By MS/MS	By MS/MS	By MS/MS	By MS/MS	By MS/MS
sp|P55786|PSA_HUMAN;sp|A6NEC2|PSAL_HUMAN	sp|P55786|PSA_HUMAN;sp|A6NEC2|PSAL_HUMAN	7;5	7;5	7;5	>sp|P55786|PSA_HUMAN Puromycin-sensitive aminopeptidase OS=Homo sapiens OX=9606 GN=NPEPPS PE=1 SV=2;>sp|A6NEC2|PSAL_HUMAN Puromycin-sensitive aminopeptidase-like protein OS=Homo sapiens OX=9606 GN=NPEPPSL1 PE=2 SV=3	2	7	7	7	6	3	2	3	3	1	5	0	1	6	3	2	3	3	1	5	0	1	6	3	2	3	3	1	5	0	1	8.8	8.8	8.8	103.28	919	919;478	0	3.1274	By MS/MS	By MS/MS	By MS/MS	By MS/MS	By MS/MS
sp|P55795|HNRH2_HUMAN	sp|P55795|HNRH2_HUMAN	19	5	5	>sp|P55795|HNRH2_HUMAN Heterogeneous nuclear ribonucleoprotein H2 OS=Homo sapiens OX=9606 GN=HNRNPH2 PE=1 SV=1	1	19	5	5	16	17	18	17	19	17	17	19	17	4	4	4	4	5	4	4	5	4	4	4	4	4	5	4	4	5	4	39.4	14.3	14.3	49.263	449	449	0	105.42	By MS/MS	By MS/MS	By MS/MS	By MS/MS	By MS/MS
sp|P55884|EIF3B_HUMAN	sp|P55884|EIF3B_HUMAN	15	15	15	>sp|P55884|EIF3B_HUMAN Eukaryotic translation initiation factor 3 subunit B OS=Homo sapiens OX=9606 GN=EIF3B PE=1 SV=3	1	15	15	15	14	10	14	13	14	12	12	13	14	14	10	14	13	14	12	12	13	14	14	10	14	13	14	12	12	13	14	22.4	22.4	22.4	92.48	814	814	0	98.691	By MS/MS	By MS/MS	By MS/MS	By MS/MS	By MS/MS
sp|P56134|ATPK_HUMAN	sp|P56134|ATPK_HUMAN	2	2	2	>sp|P56134|ATPK_HUMAN ATP synthase subunit f, mitochondrial OS=Homo sapiens OX=9606 GN=ATP5MF PE=1 SV=3	1	2	2	2	2	1	2	1	0	0	1	1	0	2	1	2	1	0	0	1	1	0	2	1	2	1	0	0	1	1	0	25.5	25.5	25.5	10.918	94	94	0	8.0899	By MS/MS	By MS/MS	By MS/MS	By matching	By matching
sp|P56182|RRP1_HUMAN	sp|P56182|RRP1_HUMAN	19	19	19	>sp|P56182|RRP1_HUMAN Ribosomal RNA processing protein 1 homolog A OS=Homo sapiens OX=9606 GN=RRP1 PE=1 SV=1	1	19	19	19	12	12	13	9	15	9	13	18	12	12	12	13	9	15	9	13	18	12	12	12	13	9	15	9	13	18	12	35.8	35.8	35.8	52.839	461	461	0	79.872	By MS/MS	By MS/MS	By MS/MS	By MS/MS	By MS/MS
sp|P56192|SYMC_HUMAN	sp|P56192|SYMC_HUMAN	20	20	20	>sp|P56192|SYMC_HUMAN Methionine--tRNA ligase, cytoplasmic OS=Homo sapiens OX=9606 GN=MARS PE=1 SV=2	1	20	20	20	17	16	15	14	14	9	13	7	13	17	16	15	14	14	9	13	7	13	17	16	15	14	14	9	13	7	13	26.3	26.3	26.3	101.11	900	900	0	153.75	By MS/MS	By MS/MS	By MS/MS	By MS/MS	By MS/MS
sp|P56537|IF6_HUMAN	sp|P56537|IF6_HUMAN	8	8	8	>sp|P56537|IF6_HUMAN Eukaryotic translation initiation factor 6 OS=Homo sapiens OX=9606 GN=EIF6 PE=1 SV=1	1	8	8	8	4	3	3	5	7	6	6	7	4	4	3	3	5	7	6	6	7	4	4	3	3	5	7	6	6	7	4	56.7	56.7	56.7	26.599	245	245	0	231.29	By MS/MS	By MS/MS	By MS/MS	By MS/MS	By MS/MS
sp|P56545|CTBP2_HUMAN	sp|P56545|CTBP2_HUMAN	8	8	6	>sp|P56545|CTBP2_HUMAN C-terminal-binding protein 2 OS=Homo sapiens OX=9606 GN=CTBP2 PE=1 SV=1	1	8	8	6	5	2	2	2	6	3	2	6	3	5	2	2	2	6	3	2	6	3	3	1	1	2	4	2	1	5	2	17.8	17.8	13.9	48.944	445	445	0	13.437	By MS/MS	By MS/MS	By MS/MS	By MS/MS	By MS/MS
sp|P56556|NDUA6_HUMAN	sp|P56556|NDUA6_HUMAN	2	2	2	>sp|P56556|NDUA6_HUMAN NADH dehydrogenase [ubiquinone] 1 alpha subcomplex subunit 6 OS=Homo sapiens OX=9606 GN=NDUFA6 PE=1 SV=4	1	2	2	2	0	0	2	0	2	0	1	1	0	0	0	2	0	2	0	1	1	0	0	0	2	0	2	0	1	1	0	21.1	21.1	21.1	15.136	128	128	0	10.251	By matching	By matching	By matching	By matching	By MS/MS
sp|P57088|TMM33_HUMAN	sp|P57088|TMM33_HUMAN	3	3	3	>sp|P57088|TMM33_HUMAN Transmembrane protein 33 OS=Homo sapiens OX=9606 GN=TMEM33 PE=1 SV=2	1	3	3	3	3	1	2	2	2	2	1	1	1	3	1	2	2	2	2	1	1	1	3	1	2	2	2	2	1	1	1	12.6	12.6	12.6	27.978	247	247	0	8.7353	By MS/MS	By matching	By MS/MS	By MS/MS	By matching
sp|P57678|GEMI4_HUMAN	sp|P57678|GEMI4_HUMAN	8	8	8	>sp|P57678|GEMI4_HUMAN Gem-associated protein 4 OS=Homo sapiens OX=9606 GN=GEMIN4 PE=1 SV=2	1	8	8	8	6	5	4	3	5	3	7	4	5	6	5	4	3	5	3	7	4	5	6	5	4	3	5	3	7	4	5	7.8	7.8	7.8	120.04	1058	1058	0	13.071	By MS/MS	By MS/MS	By MS/MS	By MS/MS	By MS/MS
sp|P57740|NU107_HUMAN	sp|P57740|NU107_HUMAN	30	30	30	>sp|P57740|NU107_HUMAN Nuclear pore complex protein Nup107 OS=Homo sapiens OX=9606 GN=NUP107 PE=1 SV=1	1	30	30	30	17	12	9	12	17	13	13	27	14	17	12	9	12	17	13	13	27	14	17	12	9	12	17	13	13	27	14	34.2	34.2	34.2	106.37	925	925	0	323.31	By MS/MS	By MS/MS	By MS/MS	By MS/MS	By MS/MS
sp|P58546|MTPN_HUMAN	sp|P58546|MTPN_HUMAN	2	2	2	>sp|P58546|MTPN_HUMAN Myotrophin OS=Homo sapiens OX=9606 GN=MTPN PE=1 SV=2	1	2	2	2	2	1	1	2	1	1	1	1	1	2	1	1	2	1	1	1	1	1	2	1	1	2	1	1	1	1	1	22	22	22	12.895	118	118	0	8.6151	By MS/MS	By MS/MS	By MS/MS	By MS/MS	By MS/MS
sp|P59998|ARPC4_HUMAN	sp|P59998|ARPC4_HUMAN	5	5	5	>sp|P59998|ARPC4_HUMAN Actin-related protein 2/3 complex subunit 4 OS=Homo sapiens OX=9606 GN=ARPC4 PE=1 SV=3	1	5	5	5	5	5	5	4	5	4	5	4	5	5	5	5	4	5	4	5	4	5	5	5	5	4	5	4	5	4	5	29.8	29.8	29.8	19.667	168	168	0	24.953	By MS/MS	By MS/MS	By MS/MS	By MS/MS	By MS/MS
sp|P60174|TPIS_HUMAN	sp|P60174|TPIS_HUMAN	13	13	13	>sp|P60174|TPIS_HUMAN Triosephosphate isomerase OS=Homo sapiens OX=9606 GN=TPI1 PE=1 SV=3	1	13	13	13	12	7	7	8	9	11	11	8	7	12	7	7	8	9	11	11	8	7	12	7	7	8	9	11	11	8	7	55.2	55.2	55.2	30.791	286	286	0	121.46	By MS/MS	By MS/MS	By MS/MS	By MS/MS	By MS/MS
sp|P60228|EIF3E_HUMAN	sp|P60228|EIF3E_HUMAN	12	12	12	>sp|P60228|EIF3E_HUMAN Eukaryotic translation initiation factor 3 subunit E OS=Homo sapiens OX=9606 GN=EIF3E PE=1 SV=1	1	12	12	12	10	10	10	11	11	9	10	10	5	10	10	10	11	11	9	10	10	5	10	10	10	11	11	9	10	10	5	28.5	28.5	28.5	52.22	445	445	0	28.399	By MS/MS	By MS/MS	By MS/MS	By MS/MS	By MS/MS
sp|P60468|SC61B_HUMAN	sp|P60468|SC61B_HUMAN	2	2	2	>sp|P60468|SC61B_HUMAN Protein transport protein Sec61 subunit beta OS=Homo sapiens OX=9606 GN=SEC61B PE=1 SV=2	1	2	2	2	2	1	1	1	1	1	1	1	1	2	1	1	1	1	1	1	1	1	2	1	1	1	1	1	1	1	1	27.1	27.1	27.1	9.9743	96	96	0.0022599	1.2929	By MS/MS	By MS/MS	By MS/MS	By matching	By MS/MS
sp|P60660|MYL6_HUMAN	sp|P60660|MYL6_HUMAN	9	9	7	>sp|P60660|MYL6_HUMAN Myosin light polypeptide 6 OS=Homo sapiens OX=9606 GN=MYL6 PE=1 SV=2	1	9	9	7	9	9	9	9	9	9	8	9	8	9	9	9	9	9	9	8	9	8	7	7	7	7	7	7	6	7	6	60.3	60.3	44.4	16.93	151	151	0	175.51	By MS/MS	By MS/MS	By MS/MS	By MS/MS	By MS/MS
sp|P60842|IF4A1_HUMAN;sp|Q14240|IF4A2_HUMAN	sp|P60842|IF4A1_HUMAN	19;9	15;5	15;5	>sp|P60842|IF4A1_HUMAN Eukaryotic initiation factor 4A-I OS=Homo sapiens OX=9606 GN=EIF4A1 PE=1 SV=1	2	19	15	15	17	17	15	14	18	13	12	19	11	13	14	12	11	14	9	9	15	7	13	14	12	11	14	9	9	15	7	42.6	36.5	36.5	46.153	406	406;407	0	64.743	By MS/MS	By MS/MS	By MS/MS	By MS/MS	By MS/MS
sp|P60866|RS20_HUMAN	sp|P60866|RS20_HUMAN	5	5	5	>sp|P60866|RS20_HUMAN 40S ribosomal protein S20 OS=Homo sapiens OX=9606 GN=RPS20 PE=1 SV=1	1	5	5	5	5	5	5	5	5	4	5	4	3	5	5	5	5	5	4	5	4	3	5	5	5	5	5	4	5	4	3	29.4	29.4	29.4	13.373	119	119	0	69.759	By MS/MS	By MS/MS	By MS/MS	By MS/MS	By MS/MS
sp|P60891|PRPS1_HUMAN;sp|P21108|PRPS3_HUMAN	sp|P60891|PRPS1_HUMAN;sp|P21108|PRPS3_HUMAN	12;6	12;6	5;2	>sp|P60891|PRPS1_HUMAN Ribose-phosphate pyrophosphokinase 1 OS=Homo sapiens OX=9606 GN=PRPS1 PE=1 SV=2;>sp|P21108|PRPS3_HUMAN Ribose-phosphate pyrophosphokinase 3 OS=Homo sapiens OX=9606 GN=PRPS1L1 PE=1 SV=2	2	12	12	5	10	10	11	12	12	11	12	10	12	10	10	11	12	12	11	12	10	12	4	4	4	5	5	5	5	4	5	37.4	37.4	16	34.834	318	318;318	0	79.793	By MS/MS	By MS/MS	By MS/MS	By MS/MS	By MS/MS
sp|P60900|PSA6_HUMAN	sp|P60900|PSA6_HUMAN	9	9	9	>sp|P60900|PSA6_HUMAN Proteasome subunit alpha type-6 OS=Homo sapiens OX=9606 GN=PSMA6 PE=1 SV=1	1	9	9	9	6	6	7	6	7	6	8	7	6	6	6	7	6	7	6	8	7	6	6	6	7	6	7	6	8	7	6	39.8	39.8	39.8	27.399	246	246	0	44.002	By MS/MS	By MS/MS	By MS/MS	By MS/MS	By MS/MS
sp|P60903|S10AA_HUMAN	sp|P60903|S10AA_HUMAN	4	4	4	>sp|P60903|S10AA_HUMAN Protein S100-A10 OS=Homo sapiens OX=9606 GN=S100A10 PE=1 SV=2	1	4	4	4	3	3	4	3	4	3	3	4	3	3	3	4	3	4	3	3	4	3	3	3	4	3	4	3	3	4	3	35.1	35.1	35.1	11.203	97	97	0	86.84	By MS/MS	By MS/MS	By MS/MS	By MS/MS	By MS/MS
sp|P60953|CDC42_HUMAN	sp|P60953|CDC42_HUMAN	2	2	2	>sp|P60953|CDC42_HUMAN Cell division control protein 42 homolog OS=Homo sapiens OX=9606 GN=CDC42 PE=1 SV=2	1	2	2	2	2	2	2	1	2	1	2	0	0	2	2	2	1	2	1	2	0	0	2	2	2	1	2	1	2	0	0	11	11	11	21.258	191	191	0	5.5913	By MS/MS	By MS/MS	By MS/MS	By MS/MS	By MS/MS
sp|P60981|DEST_HUMAN	sp|P60981|DEST_HUMAN	6	5	5	>sp|P60981|DEST_HUMAN Destrin OS=Homo sapiens OX=9606 GN=DSTN PE=1 SV=3	1	6	5	5	6	6	6	5	6	6	6	5	6	5	5	5	4	5	5	5	4	5	5	5	5	4	5	5	5	4	5	33.9	29.7	29.7	18.506	165	165	0	33.681	By MS/MS	By MS/MS	By MS/MS	By MS/MS	By MS/MS
sp|P61009|SPCS3_HUMAN	sp|P61009|SPCS3_HUMAN	2	2	2	>sp|P61009|SPCS3_HUMAN Signal peptidase complex subunit 3 OS=Homo sapiens OX=9606 GN=SPCS3 PE=1 SV=1	1	2	2	2	1	0	0	0	2	0	0	0	0	1	0	0	0	2	0	0	0	0	1	0	0	0	2	0	0	0	0	12.8	12.8	12.8	20.313	180	180	0.0047101	0.78771	By MS/MS	By matching	By matching	By matching	By MS/MS
sp|P61019|RAB2A_HUMAN;sp|Q8WUD1|RAB2B_HUMAN	sp|P61019|RAB2A_HUMAN;sp|Q8WUD1|RAB2B_HUMAN	4;2	4;2	4;2	>sp|P61019|RAB2A_HUMAN Ras-related protein Rab-2A OS=Homo sapiens OX=9606 GN=RAB2A PE=1 SV=1;>sp|Q8WUD1|RAB2B_HUMAN Ras-related protein Rab-2B OS=Homo sapiens OX=9606 GN=RAB2B PE=1 SV=1	2	4	4	4	4	2	0	3	1	2	2	1	4	4	2	0	3	1	2	2	1	4	4	2	0	3	1	2	2	1	4	22.2	22.2	22.2	23.545	212	212;216	0	7.8433	By MS/MS	By MS/MS	By matching	By MS/MS	By MS/MS
sp|P61026|RAB10_HUMAN;sp|P61006|RAB8A_HUMAN;sp|Q92930|RAB8B_HUMAN;sp|P59190|RAB15_HUMAN	sp|P61026|RAB10_HUMAN	8;2;1;1	7;1;0;0	6;1;0;0	>sp|P61026|RAB10_HUMAN Ras-related protein Rab-10 OS=Homo sapiens OX=9606 GN=RAB10 PE=1 SV=1	4	8	7	6	8	5	4	8	5	5	6	3	4	7	4	3	7	4	4	5	2	3	6	3	2	6	3	3	4	1	2	31	25.5	22	22.541	200	200;207;207;212	0	8.3207	By MS/MS	By MS/MS	By MS/MS	By MS/MS	By MS/MS
sp|P61106|RAB14_HUMAN	sp|P61106|RAB14_HUMAN	4	4	4	>sp|P61106|RAB14_HUMAN Ras-related protein Rab-14 OS=Homo sapiens OX=9606 GN=RAB14 PE=1 SV=4	1	4	4	4	2	2	0	1	2	1	0	1	1	2	2	0	1	2	1	0	1	1	2	2	0	1	2	1	0	1	1	24.7	24.7	24.7	23.897	215	215	0.00040967	2.4357	By MS/MS	By MS/MS	By matching	By matching	By MS/MS
sp|P61158|ARP3_HUMAN;sp|Q9P1U1|ARP3B_HUMAN;sp|Q9C0K3|ARP3C_HUMAN	sp|P61158|ARP3_HUMAN	20;5;3	20;5;3	20;5;3	>sp|P61158|ARP3_HUMAN Actin-related protein 3 OS=Homo sapiens OX=9606 GN=ACTR3 PE=1 SV=3	3	20	20	20	13	13	14	8	18	9	6	20	7	13	13	14	8	18	9	6	20	7	13	13	14	8	18	9	6	20	7	52.2	52.2	52.2	47.371	418	418;418;210	0	120.97	By MS/MS	By MS/MS	By MS/MS	By MS/MS	By MS/MS
sp|P61160|ARP2_HUMAN	sp|P61160|ARP2_HUMAN	13	13	13	>sp|P61160|ARP2_HUMAN Actin-related protein 2 OS=Homo sapiens OX=9606 GN=ACTR2 PE=1 SV=1	1	13	13	13	12	10	9	6	12	6	6	12	3	12	10	9	6	12	6	6	12	3	12	10	9	6	12	6	6	12	3	36.3	36.3	36.3	44.76	394	394	0	115.19	By MS/MS	By MS/MS	By MS/MS	By MS/MS	By MS/MS
sp|P61163|ACTZ_HUMAN;sp|P42025|ACTY_HUMAN	sp|P61163|ACTZ_HUMAN	4;1	4;1	4;1	>sp|P61163|ACTZ_HUMAN Alpha-centractin OS=Homo sapiens OX=9606 GN=ACTR1A PE=1 SV=1	2	4	4	4	2	0	1	1	3	1	0	2	2	2	0	1	1	3	1	0	2	2	2	0	1	1	3	1	0	2	2	17.3	17.3	17.3	42.613	376	376;376	0	55.227	By MS/MS	By matching	By MS/MS	By MS/MS	By MS/MS
sp|P61201|CSN2_HUMAN	sp|P61201|CSN2_HUMAN	2	2	2	>sp|P61201|CSN2_HUMAN COP9 signalosome complex subunit 2 OS=Homo sapiens OX=9606 GN=COPS2 PE=1 SV=1	1	2	2	2	1	1	1	0	1	1	0	0	1	1	1	1	0	1	1	0	0	1	1	1	1	0	1	1	0	0	1	5.4	5.4	5.4	51.596	443	443	0	2.8087	By MS/MS	By MS/MS	By MS/MS	By matching	By matching
sp|P84077|ARF1_HUMAN;sp|P61204|ARF3_HUMAN	sp|P84077|ARF1_HUMAN;sp|P61204|ARF3_HUMAN	7;7	5;5	4;4	>sp|P84077|ARF1_HUMAN ADP-ribosylation factor 1 OS=Homo sapiens OX=9606 GN=ARF1 PE=1 SV=2;>sp|P61204|ARF3_HUMAN ADP-ribosylation factor 3 OS=Homo sapiens OX=9606 GN=ARF3 PE=1 SV=2	2	7	5	4	7	5	6	6	5	5	4	6	4	5	4	4	5	3	4	3	4	3	4	3	4	4	3	3	3	3	2	47	29.8	24.3	20.697	181	181;181	0	9.4874	By MS/MS	By MS/MS	By MS/MS	By MS/MS	By MS/MS
sp|P61221|ABCE1_HUMAN	sp|P61221|ABCE1_HUMAN	3	3	3	>sp|P61221|ABCE1_HUMAN ATP-binding cassette sub-family E member 1 OS=Homo sapiens OX=9606 GN=ABCE1 PE=1 SV=1	1	3	3	3	3	1	0	1	1	0	1	0	1	3	1	0	1	1	0	1	0	1	3	1	0	1	1	0	1	0	1	5.8	5.8	5.8	67.314	599	599	0	3.2721	By MS/MS	By matching	By matching	By matching	By matching
sp|P62834|RAP1A_HUMAN;sp|P61224|RAP1B_HUMAN;sp|A6NIZ1|RP1BL_HUMAN	sp|P62834|RAP1A_HUMAN;sp|P61224|RAP1B_HUMAN;sp|A6NIZ1|RP1BL_HUMAN	4;4;2	4;4;2	4;4;2	>sp|P62834|RAP1A_HUMAN Ras-related protein Rap-1A OS=Homo sapiens OX=9606 GN=RAP1A PE=1 SV=1;>sp|P61224|RAP1B_HUMAN Ras-related protein Rap-1b OS=Homo sapiens OX=9606 GN=RAP1B PE=1 SV=1;>sp|A6NIZ1|RP1BL_HUMAN Ras-related protein Rap-1b-like protein OS=Homo	3	4	4	4	3	2	3	2	2	1	2	2	1	3	2	3	2	2	1	2	2	1	3	2	3	2	2	1	2	2	1	22.8	22.8	22.8	20.987	184	184;184;184	0	4.0586	By MS/MS	By matching	By MS/MS	By matching	By MS/MS
sp|P61244|MAX_HUMAN	sp|P61244|MAX_HUMAN	6	6	6	>sp|P61244|MAX_HUMAN Protein max OS=Homo sapiens OX=9606 GN=MAX PE=1 SV=1	1	6	6	6	3	5	3	4	6	4	4	5	4	3	5	3	4	6	4	4	5	4	3	5	3	4	6	4	4	5	4	47.5	47.5	47.5	18.275	160	160	0	44.899	By MS/MS	By MS/MS	By MS/MS	By MS/MS	By MS/MS
sp|P61247|RS3A_HUMAN	sp|P61247|RS3A_HUMAN	20	20	20	>sp|P61247|RS3A_HUMAN 40S ribosomal protein S3a OS=Homo sapiens OX=9606 GN=RPS3A PE=1 SV=2	1	20	20	20	18	18	18	16	19	15	17	18	16	18	18	18	16	19	15	17	18	16	18	18	18	16	19	15	17	18	16	62.1	62.1	62.1	29.945	264	264	0	121.71	By MS/MS	By MS/MS	By MS/MS	By MS/MS	By MS/MS
sp|P61254|RL26_HUMAN;sp|Q9UNX3|RL26L_HUMAN;sp|Q2PPJ7|RGPA2_HUMAN	sp|P61254|RL26_HUMAN;sp|Q9UNX3|RL26L_HUMAN	13;10;1	13;10;1	13;10;1	>sp|P61254|RL26_HUMAN 60S ribosomal protein L26 OS=Homo sapiens OX=9606 GN=RPL26 PE=1 SV=1;>sp|Q9UNX3|RL26L_HUMAN 60S ribosomal protein L26-like 1 OS=Homo sapiens OX=9606 GN=RPL26L1 PE=1 SV=1	3	13	13	13	13	13	13	12	12	13	13	13	13	13	13	13	12	12	13	13	13	13	13	13	13	12	12	13	13	13	13	53.8	53.8	53.8	17.258	145	145;145;1873	0	40.183	By MS/MS	By MS/MS	By MS/MS	By MS/MS	By MS/MS
sp|P61289|PSME3_HUMAN	sp|P61289|PSME3_HUMAN	3	3	3	>sp|P61289|PSME3_HUMAN Proteasome activator complex subunit 3 OS=Homo sapiens OX=9606 GN=PSME3 PE=1 SV=1	1	3	3	3	2	1	1	2	2	1	1	2	1	2	1	1	2	2	1	1	2	1	2	1	1	2	2	1	1	2	1	12.6	12.6	12.6	29.506	254	254	0	4.296	By matching	By matching	By matching	By matching	By MS/MS
sp|P61313|RL15_HUMAN	sp|P61313|RL15_HUMAN	12	12	12	>sp|P61313|RL15_HUMAN 60S ribosomal protein L15 OS=Homo sapiens OX=9606 GN=RPL15 PE=1 SV=2	1	12	12	12	10	10	9	8	11	9	10	10	9	10	10	9	8	11	9	10	10	9	10	10	9	8	11	9	10	10	9	45.6	45.6	45.6	24.146	204	204	0	148.57	By MS/MS	By MS/MS	By MS/MS	By MS/MS	By MS/MS
sp|P61353|RL27_HUMAN	sp|P61353|RL27_HUMAN	6	6	6	>sp|P61353|RL27_HUMAN 60S ribosomal protein L27 OS=Homo sapiens OX=9606 GN=RPL27 PE=1 SV=2	1	6	6	6	6	6	6	6	6	6	6	6	6	6	6	6	6	6	6	6	6	6	6	6	6	6	6	6	6	6	6	44.9	44.9	44.9	15.798	136	136	0	130.55	By MS/MS	By MS/MS	By MS/MS	By MS/MS	By MS/MS
sp|P61421|VA0D1_HUMAN	sp|P61421|VA0D1_HUMAN	9	9	9	>sp|P61421|VA0D1_HUMAN V-type proton ATPase subunit d 1 OS=Homo sapiens OX=9606 GN=ATP6V0D1 PE=1 SV=1	1	9	9	9	8	7	4	7	8	2	2	9	5	8	7	4	7	8	2	2	9	5	8	7	4	7	8	2	2	9	5	23.1	23.1	23.1	40.329	351	351	0	17.195	By MS/MS	By MS/MS	By MS/MS	By MS/MS	By MS/MS
sp|P61457|PHS_HUMAN	sp|P61457|PHS_HUMAN	3	3	3	>sp|P61457|PHS_HUMAN Pterin-4-alpha-carbinolamine dehydratase OS=Homo sapiens OX=9606 GN=PCBD1 PE=1 SV=2	1	3	3	3	3	1	0	3	0	0	0	3	2	3	1	0	3	0	0	0	3	2	3	1	0	3	0	0	0	3	2	26	26	26	11.999	104	104	0	3.3182	By MS/MS	By matching	By matching	By matching	By matching
sp|P61513|RL37A_HUMAN	sp|P61513|RL37A_HUMAN	3	3	3	>sp|P61513|RL37A_HUMAN 60S ribosomal protein L37a OS=Homo sapiens OX=9606 GN=RPL37A PE=1 SV=2	1	3	3	3	3	3	3	2	3	3	3	3	3	3	3	3	2	3	3	3	3	3	3	3	3	2	3	3	3	3	3	35.9	35.9	35.9	10.275	92	92	0	6.7616	By MS/MS	By MS/MS	By MS/MS	By MS/MS	By MS/MS
sp|P61604|CH10_HUMAN	sp|P61604|CH10_HUMAN	8	8	8	>sp|P61604|CH10_HUMAN 10 kDa heat shock protein, mitochondrial OS=Homo sapiens OX=9606 GN=HSPE1 PE=1 SV=2	1	8	8	8	6	3	6	8	4	6	4	4	4	6	3	6	8	4	6	4	4	4	6	3	6	8	4	6	4	4	4	68.6	68.6	68.6	10.932	102	102	0	37.122	By MS/MS	By matching	By MS/MS	By MS/MS	By MS/MS
sp|P61619|S61A1_HUMAN;sp|Q9H9S3|S61A2_HUMAN	sp|P61619|S61A1_HUMAN;sp|Q9H9S3|S61A2_HUMAN	6;3	6;3	6;3	>sp|P61619|S61A1_HUMAN Protein transport protein Sec61 subunit alpha isoform 1 OS=Homo sapiens OX=9606 GN=SEC61A1 PE=1 SV=2;>sp|Q9H9S3|S61A2_HUMAN Protein transport protein Sec61 subunit alpha isoform 2 OS=Homo sapiens OX=9606 GN=SEC61A2 PE=2 SV=3	2	6	6	6	6	5	5	5	4	4	5	1	6	6	5	5	5	4	4	5	1	6	6	5	5	5	4	4	5	1	6	12	12	12	52.264	476	476;476	0	7.9715	By MS/MS	By MS/MS	By MS/MS	By MS/MS	By MS/MS
sp|P61626|LYSC_HUMAN	sp|P61626|LYSC_HUMAN	5	5	5	>sp|P61626|LYSC_HUMAN Lysozyme C OS=Homo sapiens OX=9606 GN=LYZ PE=1 SV=1	1	5	5	5	4	4	5	3	2	4	4	5	3	4	4	5	3	2	4	4	5	3	4	4	5	3	2	4	4	5	3	28.4	28.4	28.4	16.537	148	148	0	22.227	By MS/MS	By MS/MS	By MS/MS	By MS/MS	By MS/MS
sp|P61769|B2MG_HUMAN	sp|P61769|B2MG_HUMAN	3	3	3	>sp|P61769|B2MG_HUMAN Beta-2-microglobulin OS=Homo sapiens OX=9606 GN=B2M PE=1 SV=1	1	3	3	3	3	3	3	3	3	3	3	2	3	3	3	3	3	3	3	3	2	3	3	3	3	3	3	3	3	2	3	21.8	21.8	21.8	13.714	119	119	0	11.109	By MS/MS	By MS/MS	By MS/MS	By MS/MS	By MS/MS
sp|P61803|DAD1_HUMAN	sp|P61803|DAD1_HUMAN	3	3	3	>sp|P61803|DAD1_HUMAN Dolichyl-diphosphooligosaccharide--protein glycosyltransferase subunit DAD1 OS=Homo sapiens OX=9606 GN=DAD1 PE=1 SV=3	1	3	3	3	3	3	2	3	2	3	3	2	2	3	3	2	3	2	3	3	2	2	3	3	2	3	2	3	3	2	2	28.3	28.3	28.3	12.497	113	113	0	5.4107	By MS/MS	By MS/MS	By MS/MS	By MS/MS	By MS/MS
sp|P61812|TGFB2_HUMAN	sp|P61812|TGFB2_HUMAN	2	2	2	>sp|P61812|TGFB2_HUMAN Transforming growth factor beta-2 proprotein OS=Homo sapiens OX=9606 GN=TGFB2 PE=1 SV=1	1	2	2	2	0	1	0	0	1	0	1	0	0	0	1	0	0	1	0	1	0	0	0	1	0	0	1	0	1	0	0	5.8	5.8	5.8	47.747	414	414	0.0067712	0.4789	By matching	By MS/MS	By matching	By matching	By MS/MS
sp|P61923|COPZ1_HUMAN	sp|P61923|COPZ1_HUMAN	4	4	4	>sp|P61923|COPZ1_HUMAN Coatomer subunit zeta-1 OS=Homo sapiens OX=9606 GN=COPZ1 PE=1 SV=1	1	4	4	4	3	3	3	3	2	2	1	1	2	3	3	3	3	2	2	1	1	2	3	3	3	3	2	2	1	1	2	32.8	32.8	32.8	20.198	177	177	0	5.0096	By MS/MS	By MS/MS	By MS/MS	By MS/MS	By MS/MS
sp|P61956|SUMO2_HUMAN;sp|Q6EEV6|SUMO4_HUMAN;sp|P55854|SUMO3_HUMAN	sp|P61956|SUMO2_HUMAN;sp|Q6EEV6|SUMO4_HUMAN;sp|P55854|SUMO3_HUMAN	2;1;1	2;1;1	2;1;1	>sp|P61956|SUMO2_HUMAN Small ubiquitin-related modifier 2 OS=Homo sapiens OX=9606 GN=SUMO2 PE=1 SV=3;>sp|Q6EEV6|SUMO4_HUMAN Small ubiquitin-related modifier 4 OS=Homo sapiens OX=9606 GN=SUMO4 PE=1 SV=2;>sp|P55854|SUMO3_HUMAN Small ubiquitin-related modifie	3	2	2	2	1	1	1	1	1	1	1	2	1	1	1	1	1	1	1	1	2	1	1	1	1	1	1	1	1	2	1	23.2	23.2	23.2	10.871	95	95;95;103	0	26.11	By MS/MS	By MS/MS	By MS/MS	By MS/MS	By MS/MS
sp|P61962|DCAF7_HUMAN	sp|P61962|DCAF7_HUMAN	4	4	4	>sp|P61962|DCAF7_HUMAN DDB1- and CUL4-associated factor 7 OS=Homo sapiens OX=9606 GN=DCAF7 PE=1 SV=1	1	4	4	4	2	2	3	2	4	1	1	3	2	2	2	3	2	4	1	1	3	2	2	2	3	2	4	1	1	3	2	14	14	14	38.926	342	342	0.00080354	2.1922	By MS/MS	By matching	By matching	By matching	By MS/MS
sp|P61964|WDR5_HUMAN	sp|P61964|WDR5_HUMAN	5	5	5	>sp|P61964|WDR5_HUMAN WD repeat-containing protein 5 OS=Homo sapiens OX=9606 GN=WDR5 PE=1 SV=1	1	5	5	5	3	3	3	3	4	2	5	5	4	3	3	3	3	4	2	5	5	4	3	3	3	3	4	2	5	5	4	21.9	21.9	21.9	36.588	334	334	0	10.778	By MS/MS	By MS/MS	By MS/MS	By MS/MS	By MS/MS
sp|P61966|AP1S1_HUMAN	sp|P61966|AP1S1_HUMAN	2	2	2	>sp|P61966|AP1S1_HUMAN AP-1 complex subunit sigma-1A OS=Homo sapiens OX=9606 GN=AP1S1 PE=1 SV=1	1	2	2	2	2	1	1	1	2	0	0	2	0	2	1	1	1	2	0	0	2	0	2	1	1	1	2	0	0	2	0	15.8	15.8	15.8	18.733	158	158	0	18.859	By MS/MS	By matching	By MS/MS	By MS/MS	By MS/MS
sp|P61970|NTF2_HUMAN	sp|P61970|NTF2_HUMAN	2	2	2	>sp|P61970|NTF2_HUMAN Nuclear transport factor 2 OS=Homo sapiens OX=9606 GN=NUTF2 PE=1 SV=1	1	2	2	2	2	2	1	2	2	2	1	0	2	2	2	1	2	2	2	1	0	2	2	2	1	2	2	2	1	0	2	11.8	11.8	11.8	14.478	127	127	0.004717	0.79521	By matching	By matching	By matching	By matching	By MS/MS
sp|P61978|HNRPK_HUMAN	sp|P61978|HNRPK_HUMAN	26	26	26	>sp|P61978|HNRPK_HUMAN Heterogeneous nuclear ribonucleoprotein K OS=Homo sapiens OX=9606 GN=HNRNPK PE=1 SV=1	1	26	26	26	22	22	22	22	25	24	23	25	22	22	22	22	22	25	24	23	25	22	22	22	22	22	25	24	23	25	22	60.7	60.7	60.7	50.976	463	463	0	323.31	By MS/MS	By MS/MS	By MS/MS	By MS/MS	By MS/MS
sp|P61981|1433G_HUMAN	sp|P61981|1433G_HUMAN	11	9	8	>sp|P61981|1433G_HUMAN 14-3-3 protein gamma OS=Homo sapiens OX=9606 GN=YWHAG PE=1 SV=2	1	11	9	8	10	9	8	10	11	7	10	10	9	8	7	6	8	9	5	8	8	7	7	6	5	7	8	4	7	7	6	47	39.7	36	28.302	247	247	0	86.13	By MS/MS	By MS/MS	By MS/MS	By MS/MS	By MS/MS
sp|P62070|RRAS2_HUMAN	sp|P62070|RRAS2_HUMAN	6	4	4	>sp|P62070|RRAS2_HUMAN Ras-related protein R-Ras2 OS=Homo sapiens OX=9606 GN=RRAS2 PE=1 SV=1	1	6	4	4	6	6	5	3	6	1	4	3	5	4	4	3	1	4	0	2	1	3	4	4	3	1	4	0	2	1	3	35.3	22.1	22.1	23.399	204	204	0	61.693	By MS/MS	By MS/MS	By MS/MS	By MS/MS	By MS/MS
sp|P62072|TIM10_HUMAN	sp|P62072|TIM10_HUMAN	2	2	2	>sp|P62072|TIM10_HUMAN Mitochondrial import inner membrane translocase subunit Tim10 OS=Homo sapiens OX=9606 GN=TIMM10 PE=1 SV=1	1	2	2	2	0	0	0	0	2	0	0	0	0	0	0	0	0	2	0	0	0	0	0	0	0	0	2	0	0	0	0	23.3	23.3	23.3	10.333	90	90	0	21.735	By matching	By matching	By matching	By matching	By MS/MS
sp|P62081|RS7_HUMAN	sp|P62081|RS7_HUMAN	12	12	12	>sp|P62081|RS7_HUMAN 40S ribosomal protein S7 OS=Homo sapiens OX=9606 GN=RPS7 PE=1 SV=1	1	12	12	12	10	10	9	9	11	9	8	11	10	10	10	9	9	11	9	8	11	10	10	10	9	9	11	9	8	11	10	64.9	64.9	64.9	22.127	194	194	0	134.22	By MS/MS	By MS/MS	By MS/MS	By MS/MS	By MS/MS
sp|P62136|PP1A_HUMAN	sp|P62136|PP1A_HUMAN	19	19	5	>sp|P62136|PP1A_HUMAN Serine/threonine-protein phosphatase PP1-alpha catalytic subunit OS=Homo sapiens OX=9606 GN=PPP1CA PE=1 SV=1	1	19	19	5	12	12	12	11	16	8	11	17	12	12	12	12	11	16	8	11	17	12	5	5	5	4	5	3	5	5	5	60.9	60.9	14.5	37.512	330	330	0	220.68	By MS/MS	By MS/MS	By MS/MS	By MS/MS	By MS/MS
sp|P62140|PP1B_HUMAN	sp|P62140|PP1B_HUMAN	16	5	5	>sp|P62140|PP1B_HUMAN Serine/threonine-protein phosphatase PP1-beta catalytic subunit OS=Homo sapiens OX=9606 GN=PPP1CB PE=1 SV=3	1	16	5	5	11	10	10	10	12	7	8	15	9	4	3	3	3	4	2	2	5	2	4	3	3	3	4	2	2	5	2	57.5	22.9	22.9	37.186	327	327	0	29.456	By MS/MS	By MS/MS	By MS/MS	By MS/MS	By MS/MS
sp|P62191|PRS4_HUMAN	sp|P62191|PRS4_HUMAN	18	18	18	>sp|P62191|PRS4_HUMAN 26S proteasome regulatory subunit 4 OS=Homo sapiens OX=9606 GN=PSMC1 PE=1 SV=1	1	18	18	18	17	15	14	12	17	13	12	8	9	17	15	14	12	17	13	12	8	9	17	15	14	12	17	13	12	8	9	48.4	48.4	48.4	49.184	440	440	0	74.807	By MS/MS	By MS/MS	By MS/MS	By MS/MS	By MS/MS
sp|P62195|PRS8_HUMAN	sp|P62195|PRS8_HUMAN	21	21	20	>sp|P62195|PRS8_HUMAN 26S proteasome regulatory subunit 8 OS=Homo sapiens OX=9606 GN=PSMC5 PE=1 SV=1	1	21	21	20	17	16	16	13	18	13	13	12	16	17	16	16	13	18	13	13	12	16	16	15	15	12	17	12	12	11	15	59.9	59.9	56.9	45.626	406	406	0	206.38	By MS/MS	By MS/MS	By MS/MS	By MS/MS	By MS/MS
sp|P62241|RS8_HUMAN	sp|P62241|RS8_HUMAN	14	14	14	>sp|P62241|RS8_HUMAN 40S ribosomal protein S8 OS=Homo sapiens OX=9606 GN=RPS8 PE=1 SV=2	1	14	14	14	13	13	13	12	13	9	13	12	10	13	13	13	12	13	9	13	12	10	13	13	13	12	13	9	13	12	10	59.1	59.1	59.1	24.205	208	208	0	216.59	By MS/MS	By MS/MS	By MS/MS	By MS/MS	By MS/MS
sp|P62244|RS15A_HUMAN	sp|P62244|RS15A_HUMAN	6	6	6	>sp|P62244|RS15A_HUMAN 40S ribosomal protein S15a OS=Homo sapiens OX=9606 GN=RPS15A PE=1 SV=2	1	6	6	6	6	6	6	5	6	5	5	6	5	6	6	6	5	6	5	5	6	5	6	6	6	5	6	5	5	6	5	40.8	40.8	40.8	14.839	130	130	0	49.678	By MS/MS	By MS/MS	By MS/MS	By MS/MS	By MS/MS
sp|P62249|RS16_HUMAN	sp|P62249|RS16_HUMAN	11	11	11	>sp|P62249|RS16_HUMAN 40S ribosomal protein S16 OS=Homo sapiens OX=9606 GN=RPS16 PE=1 SV=2	1	11	11	11	10	10	10	10	10	10	10	9	8	10	10	10	10	10	10	10	9	8	10	10	10	10	10	10	10	9	8	55.5	55.5	55.5	16.445	146	146	0	100.72	By MS/MS	By MS/MS	By MS/MS	By MS/MS	By MS/MS
sp|P62258|1433E_HUMAN	sp|P62258|1433E_HUMAN	18	18	16	>sp|P62258|1433E_HUMAN 14-3-3 protein epsilon OS=Homo sapiens OX=9606 GN=YWHAE PE=1 SV=1	1	18	18	16	16	16	15	16	16	14	14	15	15	16	16	15	16	16	14	14	15	15	14	14	13	14	14	12	12	13	13	62	62	54.9	29.174	255	255	0	167.19	By MS/MS	By MS/MS	By MS/MS	By MS/MS	By MS/MS
sp|P62263|RS14_HUMAN	sp|P62263|RS14_HUMAN	9	9	9	>sp|P62263|RS14_HUMAN 40S ribosomal protein S14 OS=Homo sapiens OX=9606 GN=RPS14 PE=1 SV=3	1	9	9	9	9	8	9	9	9	8	8	7	8	9	8	9	9	9	8	8	7	8	9	8	9	9	9	8	8	7	8	41.7	41.7	41.7	16.273	151	151	0	140.67	By MS/MS	By MS/MS	By MS/MS	By MS/MS	By MS/MS
sp|P62266|RS23_HUMAN	sp|P62266|RS23_HUMAN	5	5	5	>sp|P62266|RS23_HUMAN 40S ribosomal protein S23 OS=Homo sapiens OX=9606 GN=RPS23 PE=1 SV=3	1	5	5	5	5	5	5	5	5	5	5	5	5	5	5	5	5	5	5	5	5	5	5	5	5	5	5	5	5	5	5	29.4	29.4	29.4	15.807	143	143	0	36.652	By MS/MS	By MS/MS	By MS/MS	By MS/MS	By MS/MS
sp|P62269|RS18_HUMAN	sp|P62269|RS18_HUMAN	15	15	15	>sp|P62269|RS18_HUMAN 40S ribosomal protein S18 OS=Homo sapiens OX=9606 GN=RPS18 PE=1 SV=3	1	15	15	15	13	14	14	14	12	14	14	12	12	13	14	14	14	12	14	14	12	12	13	14	14	14	12	14	14	12	12	58.6	58.6	58.6	17.718	152	152	0	71.738	By MS/MS	By MS/MS	By MS/MS	By MS/MS	By MS/MS
sp|P62273|RS29_HUMAN	sp|P62273|RS29_HUMAN	3	3	3	>sp|P62273|RS29_HUMAN 40S ribosomal protein S29 OS=Homo sapiens OX=9606 GN=RPS29 PE=1 SV=2	1	3	3	3	3	3	3	3	3	3	3	3	3	3	3	3	3	3	3	3	3	3	3	3	3	3	3	3	3	3	3	46.4	46.4	46.4	6.6767	56	56	0	18.652	By MS/MS	By MS/MS	By MS/MS	By MS/MS	By MS/MS
sp|P62277|RS13_HUMAN	sp|P62277|RS13_HUMAN	11	11	11	>sp|P62277|RS13_HUMAN 40S ribosomal protein S13 OS=Homo sapiens OX=9606 GN=RPS13 PE=1 SV=2	1	11	11	11	9	8	10	7	10	7	7	9	9	9	8	10	7	10	7	7	9	9	9	8	10	7	10	7	7	9	9	57.6	57.6	57.6	17.222	151	151	0	53.441	By MS/MS	By MS/MS	By MS/MS	By MS/MS	By MS/MS
sp|P62280|RS11_HUMAN	sp|P62280|RS11_HUMAN	14	14	14	>sp|P62280|RS11_HUMAN 40S ribosomal protein S11 OS=Homo sapiens OX=9606 GN=RPS11 PE=1 SV=3	1	14	14	14	13	14	13	13	13	13	13	13	12	13	14	13	13	13	13	13	13	12	13	14	13	13	13	13	13	13	12	50.6	50.6	50.6	18.431	158	158	0	52.988	By MS/MS	By MS/MS	By MS/MS	By MS/MS	By MS/MS
sp|P62304|RUXE_HUMAN	sp|P62304|RUXE_HUMAN	3	3	3	>sp|P62304|RUXE_HUMAN Small nuclear ribonucleoprotein E OS=Homo sapiens OX=9606 GN=SNRPE PE=1 SV=1	1	3	3	3	3	3	2	2	2	2	3	3	2	3	3	2	2	2	2	3	3	2	3	3	2	2	2	2	3	3	2	38	38	38	10.803	92	92	0	31.891	By MS/MS	By MS/MS	By MS/MS	By MS/MS	By MS/MS
sp|P62306|RUXF_HUMAN	sp|P62306|RUXF_HUMAN	6	6	6	>sp|P62306|RUXF_HUMAN Small nuclear ribonucleoprotein F OS=Homo sapiens OX=9606 GN=SNRPF PE=1 SV=1	1	6	6	6	5	4	5	5	6	3	5	5	4	5	4	5	5	6	3	5	5	4	5	4	5	5	6	3	5	5	4	48.8	48.8	48.8	9.7251	86	86	0	195.92	By MS/MS	By MS/MS	By MS/MS	By MS/MS	By MS/MS
sp|P62310|LSM3_HUMAN	sp|P62310|LSM3_HUMAN	4	4	4	>sp|P62310|LSM3_HUMAN U6 snRNA-associated Sm-like protein LSm3 OS=Homo sapiens OX=9606 GN=LSM3 PE=1 SV=2	1	4	4	4	1	1	3	1	4	1	1	4	1	1	1	3	1	4	1	1	4	1	1	1	3	1	4	1	1	4	1	41.2	41.2	41.2	11.845	102	102	0	64.866	By MS/MS	By MS/MS	By MS/MS	By MS/MS	By MS/MS
sp|P62312|LSM6_HUMAN	sp|P62312|LSM6_HUMAN	5	5	5	>sp|P62312|LSM6_HUMAN U6 snRNA-associated Sm-like protein LSm6 OS=Homo sapiens OX=9606 GN=LSM6 PE=1 SV=1	1	5	5	5	4	5	4	4	5	4	4	5	4	4	5	4	4	5	4	4	5	4	4	5	4	4	5	4	4	5	4	55	55	55	9.1275	80	80	0	20.496	By MS/MS	By MS/MS	By MS/MS	By MS/MS	By MS/MS
sp|P62314|SMD1_HUMAN	sp|P62314|SMD1_HUMAN	5	5	5	>sp|P62314|SMD1_HUMAN Small nuclear ribonucleoprotein Sm D1 OS=Homo sapiens OX=9606 GN=SNRPD1 PE=1 SV=1	1	5	5	5	4	4	5	4	5	5	4	5	5	4	4	5	4	5	5	4	5	5	4	4	5	4	5	5	4	5	5	54.6	54.6	54.6	13.281	119	119	0	173.83	By MS/MS	By MS/MS	By MS/MS	By MS/MS	By MS/MS
sp|P62316|SMD2_HUMAN	sp|P62316|SMD2_HUMAN	10	10	10	>sp|P62316|SMD2_HUMAN Small nuclear ribonucleoprotein Sm D2 OS=Homo sapiens OX=9606 GN=SNRPD2 PE=1 SV=1	1	10	10	10	10	10	10	9	10	9	9	10	10	10	10	10	9	10	9	9	10	10	10	10	10	9	10	9	9	10	10	67.8	67.8	67.8	13.527	118	118	0	317.8	By MS/MS	By MS/MS	By MS/MS	By MS/MS	By MS/MS
sp|P62318|SMD3_HUMAN	sp|P62318|SMD3_HUMAN	4	4	4	>sp|P62318|SMD3_HUMAN Small nuclear ribonucleoprotein Sm D3 OS=Homo sapiens OX=9606 GN=SNRPD3 PE=1 SV=1	1	4	4	4	3	3	4	4	4	4	3	4	4	3	3	4	4	4	4	3	4	4	3	3	4	4	4	4	3	4	4	37.3	37.3	37.3	13.916	126	126	0	190.23	By MS/MS	By MS/MS	By MS/MS	By MS/MS	By MS/MS
sp|P62328|TYB4_HUMAN	sp|P62328|TYB4_HUMAN	3	3	2	>sp|P62328|TYB4_HUMAN Thymosin beta-4 OS=Homo sapiens OX=9606 GN=TMSB4X PE=1 SV=2	1	3	3	2	2	2	3	3	1	2	2	1	2	2	2	3	3	1	2	2	1	2	2	2	2	2	1	2	2	1	2	47.7	47.7	31.8	5.0526	44	44	0	40.292	By MS/MS	By MS/MS	By MS/MS	By MS/MS	By MS/MS
sp|P62333|PRS10_HUMAN	sp|P62333|PRS10_HUMAN	18	18	18	>sp|P62333|PRS10_HUMAN 26S proteasome regulatory subunit 10B OS=Homo sapiens OX=9606 GN=PSMC6 PE=1 SV=1	1	18	18	18	15	16	15	16	16	15	13	14	16	15	16	15	16	16	15	13	14	16	15	16	15	16	16	15	13	14	16	47.6	47.6	47.6	44.172	389	389	0	97.16	By MS/MS	By MS/MS	By MS/MS	By MS/MS	By MS/MS
sp|P62424|RL7A_HUMAN	sp|P62424|RL7A_HUMAN	18	18	18	>sp|P62424|RL7A_HUMAN 60S ribosomal protein L7a OS=Homo sapiens OX=9606 GN=RPL7A PE=1 SV=2	1	18	18	18	16	15	16	17	18	14	17	15	16	16	15	16	17	18	14	17	15	16	16	15	16	17	18	14	17	15	16	43.6	43.6	43.6	29.995	266	266	0	251.08	By MS/MS	By MS/MS	By MS/MS	By MS/MS	By MS/MS
sp|P62487|RPB7_HUMAN	sp|P62487|RPB7_HUMAN	4	4	4	>sp|P62487|RPB7_HUMAN DNA-directed RNA polymerase II subunit RPB7 OS=Homo sapiens OX=9606 GN=POLR2G PE=1 SV=1	1	4	4	4	1	1	0	0	4	2	0	4	0	1	1	0	0	4	2	0	4	0	1	1	0	0	4	2	0	4	0	25.6	25.6	25.6	19.294	172	172	0	21.389	By matching	By MS/MS	By matching	By matching	By MS/MS
sp|P62495|ERF1_HUMAN	sp|P62495|ERF1_HUMAN	2	2	2	>sp|P62495|ERF1_HUMAN Eukaryotic peptide chain release factor subunit 1 OS=Homo sapiens OX=9606 GN=ETF1 PE=1 SV=3	1	2	2	2	1	0	0	0	2	0	0	0	0	1	0	0	0	2	0	0	0	0	1	0	0	0	2	0	0	0	0	5	5	5	49.03	437	437	0.0029608	1.0872	By MS/MS	By matching	By matching	By matching	By MS/MS
sp|P62701|RS4X_HUMAN	sp|P62701|RS4X_HUMAN	28	28	14	>sp|P62701|RS4X_HUMAN 40S ribosomal protein S4, X isoform OS=Homo sapiens OX=9606 GN=RPS4X PE=1 SV=2	1	28	28	14	26	23	24	23	25	22	25	26	22	26	23	24	23	25	22	25	26	22	13	11	12	11	13	11	13	12	10	77.2	77.2	45.2	29.597	263	263	0	174.15	By MS/MS	By MS/MS	By MS/MS	By MS/MS	By MS/MS
sp|P62750|RL23A_HUMAN	sp|P62750|RL23A_HUMAN	10	10	10	>sp|P62750|RL23A_HUMAN 60S ribosomal protein L23a OS=Homo sapiens OX=9606 GN=RPL23A PE=1 SV=1	1	10	10	10	9	10	9	10	10	9	9	9	9	9	10	9	10	10	9	9	9	9	9	10	9	10	10	9	9	9	9	39.1	39.1	39.1	17.695	156	156	0	51.046	By MS/MS	By MS/MS	By MS/MS	By MS/MS	By MS/MS
sp|P62753|RS6_HUMAN	sp|P62753|RS6_HUMAN	14	14	14	>sp|P62753|RS6_HUMAN 40S ribosomal protein S6 OS=Homo sapiens OX=9606 GN=RPS6 PE=1 SV=1	1	14	14	14	11	12	11	13	12	9	12	8	11	11	12	11	13	12	9	12	8	11	11	12	11	13	12	9	12	8	11	31.3	31.3	31.3	28.68	249	249	0	109.62	By MS/MS	By MS/MS	By MS/MS	By MS/MS	By MS/MS
sp|P62805|H4_HUMAN	sp|P62805|H4_HUMAN	10	10	10	>sp|P62805|H4_HUMAN Histone H4 OS=Homo sapiens OX=9606 GN=HIST1H4A PE=1 SV=2	1	10	10	10	8	8	10	9	9	7	7	9	7	8	8	10	9	9	7	7	9	7	8	8	10	9	9	7	7	9	7	54.4	54.4	54.4	11.367	103	103	0	93.95	By MS/MS	By MS/MS	By MS/MS	By MS/MS	By MS/MS
[truncated: 1,677 more rows]
[truncated: 66 more columns]

## Sheet: Statistical_Evaluation
Identifiers		MS1 intensities			Fold changes and pvalues
[truncated: 1,792 more rows]
