# Supplementary material for: Novel biochemical, structural, and systems insights into inflammatory signaling revealed by contextual interaction proteomics
Source: Proc Natl Acad Sci U S A. 2022 Sep 30;119(40):e2117175119. doi: 10.1073/pnas.2117175119 (PMC9546619; doi:10.1073/pnas.2117175119)
Supplement: Supplementary File [file pnas.2117175119.sd03.xlsx]

## Sheet: Legend
Sheet_Name	Content
Data_Acquisition_Mapping	Raw files mapping to experiment/condition/fraction
MapDIA_Input	Input used for MapDIA
Statistical_Evaluation	Statistical evaluation (Fold changes and adjusted pvalues)

## Sheet: Data_Acquisition_Mapping
Raw_file	Condition
nataliar_D1804_121	Unstimulated_1
nataliar_D1804_122	Unstimulated_2
nataliar_D1804_123	Unstimulated_3
nataliar_D1804_125	HIS_TNFalpha_1
nataliar_D1804_126	HIS_TNFalpha_2
nataliar_D1804_127	HIS_TNFalpha_3
nataliar_D1804_129	FLAG_TNFalpha_1
nataliar_D1804_130	FLAG_TNFalpha_2
nataliar_D1804_131	FLAG_TNFalpha_3

## Sheet: MapDIA_Input
ProteinName	PeptideSequence	FragmentIon	CTRLA_01	CTRLA_02	CTRLA_03	CTRLB_04	CTRLB_05	CTRLB_06	TNF_07	TNF_08	TNF_09	RT
sp|A0AV96|RBM47_HUMAN	ELNNYEIRPGR	y6_ELNNYEIRPGR_3	NA	995.466	NA	NA	501.529	240.713	NA	1219.35	NA	2.40454
sp|A0AV96|RBM47_HUMAN	ELNNYEIRPGR	y7_ELNNYEIRPGR_3	NA	2358.65	NA	NA	2137.66	814.608	NA	2617.49	NA	2.40454
sp|A0AV96|RBM47_HUMAN	ELNNYEIRPGR	y8_ELNNYEIRPGR_3	NA	3212.33	NA	NA	2851.43	1411.84	NA	3871.57	NA	2.40454
sp|A0AV96|RBM47_HUMAN	ELNNYEIRPGR	y9_ELNNYEIRPGR_3	NA	7056.22	NA	NA	5939.83	2726.44	NA	7980.4	NA	2.40454
sp|A0AV96|RBM47_HUMAN	LMMDFDGK	y4_LMMDFDGK_2	NA	330.279	NA	NA	NA	NA	NA	NA	NA	39.1149
sp|A0AV96|RBM47_HUMAN	LMMDFDGK	y5_LMMDFDGK_2	NA	403.394	NA	NA	NA	297.289	NA	226.313	NA	39.1149
sp|A0AV96|RBM47_HUMAN	LMMDFDGK	y6_LMMDFDGK_2	NA	2090.94	NA	NA	1866.4	2228.17	NA	1250.5	NA	39.1149
sp|A0AV96|RBM47_HUMAN	LMMDFDGK	y7_LMMDFDGK_2	NA	727.825	NA	NA	802.392	586.352	NA	467.207	NA	39.1149
sp|A0AV96|RBM47_HUMAN	NLMIETTEDTIKK	b3_NLMIETTEDTIKK_2	NA	NA	NA	NA	NA	NA	NA	233.955	NA	24.4435
sp|A0AV96|RBM47_HUMAN	NLMIETTEDTIKK	y10_NLMIETTEDTIKK_2	NA	315.658	NA	NA	NA	NA	NA	348.225	NA	24.4435
sp|A0AV96|RBM47_HUMAN	NLMIETTEDTIKK	y10_NLMIETTEDTIKK_3	NA	NA	NA	NA	NA	NA	NA	431.93	NA	24.4435
sp|A0AV96|RBM47_HUMAN	NLMIETTEDTIKK	y11_NLMIETTEDTIKK_2	NA	NA	NA	NA	NA	NA	NA	213.514	NA	24.4435
sp|A0AV96|RBM47_HUMAN	NLMIETTEDTIKK	y11_NLMIETTEDTIKK_3	NA	NA	NA	NA	NA	NA	NA	421.245	NA	24.4435
sp|A0AV96|RBM47_HUMAN	NLMIETTEDTIKK	y8_NLMIETTEDTIKK_3	NA	NA	NA	NA	NA	NA	NA	510.415	NA	24.4435
sp|A0AV96|RBM47_HUMAN	NLMIETTEDTIKK	y9_NLMIETTEDTIKK_2	NA	332.853	NA	NA	NA	NA	NA	343.414	NA	24.4435
sp|A0AV96|RBM47_HUMAN	NLMIETTEDTIKK	y9_NLMIETTEDTIKK_3	NA	NA	NA	NA	NA	NA	NA	764.04	NA	24.4435
sp|A0AV96|RBM47_HUMAN	PITPVYTVAPNVQR	y11_PITPVYTVAPNVQR_2	NA	1050.06	6212.97	960.287	2720.82	553.256	NA	717.872	2257.11	39.5176
sp|A0AV96|RBM47_HUMAN	PITPVYTVAPNVQR	y12_PITPVYTVAPNVQR_2	NA	NA	NA	NA	238.005	NA	NA	NA	NA	39.5176
sp|A0AV96|RBM47_HUMAN	PITPVYTVAPNVQR	y5_PITPVYTVAPNVQR_2	NA	294.183	NA	NA	502.727	NA	NA	NA	NA	39.5176
sp|A0AV96|RBM47_HUMAN	PITPVYTVAPNVQR	y6_PITPVYTVAPNVQR_2	NA	205.445	429.007	NA	759.895	NA	NA	NA	NA	39.5176
sp|A0AV96|RBM47_HUMAN	PITPVYTVAPNVQR	y8_PITPVYTVAPNVQR_2	NA	307.201	NA	NA	780.725	NA	NA	NA	211.103	39.5176
sp|A0AV96|RBM47_HUMAN	PITPVYTVAPNVQR	y9_PITPVYTVAPNVQR_2	NA	406.421	1834.26	NA	971.635	NA	NA	215.427	539.861	39.5176
sp|A0AV96|RBM47_HUMAN	TAEDSTAAMSSDSAAGSSAK	y10_TAEDSTAAMSSDSAAGSSAK_2	NA	791.839	210.36	399.081	392.825	439.734	NA	1174.81	NA	-11.4169
sp|A0AV96|RBM47_HUMAN	TAEDSTAAMSSDSAAGSSAK	y11_TAEDSTAAMSSDSAAGSSAK_2	NA	2288.88	2738.39	2721.71	1805.61	2099.71	1526.41	3629.68	2977.43	-11.4169
sp|A0AV96|RBM47_HUMAN	TAEDSTAAMSSDSAAGSSAK	y12_TAEDSTAAMSSDSAAGSSAK_2	NA	2237.98	3049.51	2265.61	1706.89	2092.58	1037.68	3068.63	2324.75	-11.4169
sp|A0AV96|RBM47_HUMAN	TAEDSTAAMSSDSAAGSSAK	y13_TAEDSTAAMSSDSAAGSSAK_2	NA	2398.52	3420.47	3035.28	2322.8	2281.85	307.627	3392.4	2434.32	-11.4169
sp|A0AV96|RBM47_HUMAN	TAEDSTAAMSSDSAAGSSAK	y14_TAEDSTAAMSSDSAAGSSAK_2	NA	1397.88	346.345	1481.29	992.77	1216.57	NA	2055.49	620.326	-11.4169
sp|A0AV96|RBM47_HUMAN	TAEDSTAAMSSDSAAGSSAK	y15_TAEDSTAAMSSDSAAGSSAK_2	NA	551.76	333.083	NA	NA	441.506	NA	955.924	NA	-11.4169
sp|A0AV96|RBM47_HUMAN	TGYSMVQENGQR	y5_TGYSMVQENGQR_2	NA	362.058	NA	NA	NA	NA	NA	539.318	451.005	-2.95004
sp|A0AV96|RBM47_HUMAN	TGYSMVQENGQR	y6_TGYSMVQENGQR_2	452.666	1289.54	1745.8	1253.16	1056.56	723.525	1272.38	1802.48	1055.33	-2.95004
sp|A0AV96|RBM47_HUMAN	TGYSMVQENGQR	y7_TGYSMVQENGQR_2	NA	1183.75	1250.72	595.584	748.241	682.98	1248.21	1359.8	859.532	-2.95004
sp|A0AV96|RBM47_HUMAN	TGYSMVQENGQR	y8_TGYSMVQENGQR_2	NA	583.651	NA	NA	334.36	240.995	375.498	869.749	398.607	-2.95004
sp|A0AV96|RBM47_HUMAN	TGYSMVQENGQR	y9_TGYSMVQENGQR_2	866.587	1226.49	1779.78	1053.56	1021.48	629.841	2004.98	1558.91	756.48	-2.95004
sp|A1L390|PKHG3_HUMAN	FVSSFSR	y4_FVSSFSR_2	NA	NA	NA	NA	NA	229.372	NA	NA	NA	6.15598
sp|A1L390|PKHG3_HUMAN	FVSSFSR	y5_FVSSFSR_2	NA	2747.55	NA	NA	NA	4457	NA	NA	NA	6.15598
sp|A1L390|PKHG3_HUMAN	FVSSFSR	y6_FVSSFSR_2	NA	281.611	NA	NA	NA	246.87	NA	NA	NA	6.15598
sp|A1L390|PKHG3_HUMAN	SIVEDYLLK	y6_SIVEDYLLK_2	NA	NA	NA	NA	NA	NA	NA	314.127	NA	59.5362
sp|A1L390|PKHG3_HUMAN	SIVEDYLLK	y7_SIVEDYLLK_2	NA	NA	NA	NA	NA	NA	NA	528.537	NA	59.5362
sp|A5YKK6|CNOT1_HUMAN	DAIAALGLLQK	y7_DAIAALGLLQK_2	NA	NA	NA	NA	NA	NA	NA	NA	2396.57	77.1108
sp|A5YKK6|CNOT1_HUMAN	DAIAALGLLQK	y8_DAIAALGLLQK_2	NA	NA	NA	NA	256.744	NA	NA	NA	4324.71	77.1108
sp|A5YKK6|CNOT1_HUMAN	ILDVAQDLK	y5_ILDVAQDLK_2	NA	NA	NA	NA	18099.7	NA	NA	NA	NA	36.9794
sp|A5YKK6|CNOT1_HUMAN	ILDVAQDLK	y6_ILDVAQDLK_2	NA	NA	NA	NA	702.148	NA	NA	NA	NA	36.9794
sp|A5YKK6|CNOT1_HUMAN	ILDVAQDLK	y7_ILDVAQDLK_2	NA	NA	NA	NA	5805.95	NA	NA	541.3	NA	36.9794
sp|A5YKK6|CNOT1_HUMAN	ILDVAQDLK	y8_ILDVAQDLK_2	NA	NA	NA	NA	841.552	NA	NA	NA	NA	36.9794
sp|A5YKK6|CNOT1_HUMAN	ILLVDER	y3_ILLVDER_2	NA	NA	NA	NA	2131.56	2404.79	NA	NA	NA	22.3044
sp|A5YKK6|CNOT1_HUMAN	ILLVDER	y4_ILLVDER_2	NA	284.626	NA	NA	597.221	509.656	NA	NA	NA	22.3044
sp|A5YKK6|CNOT1_HUMAN	ILLVDER	y5_ILLVDER_2	NA	1731.92	NA	NA	3115.84	3078.71	NA	NA	NA	22.3044
sp|A5YKK6|CNOT1_HUMAN	ILLVDER	y6_ILLVDER_2	NA	507.845	NA	NA	1000.52	810.926	NA	NA	NA	22.3044
sp|A5YKK6|CNOT1_HUMAN	IVEPPENIQEK	y7_IVEPPENIQEK_2	NA	619.709	NA	NA	565.433	625.169	NA	610.281	NA	6.50416
sp|A5YKK6|CNOT1_HUMAN	IVEPPENIQEK	y8_IVEPPENIQEK_2	NA	1881.36	NA	NA	3046.53	3102.83	NA	2282.16	NA	6.50416
sp|A5YKK6|CNOT1_HUMAN	IVEPPENIQEK	y9_IVEPPENIQEK_2	NA	1263.43	NA	NA	983.972	1707.23	NA	1580.41	NA	6.50416
sp|A5YKK6|CNOT1_HUMAN	LAEVGQYEQVK	y10_LAEVGQYEQVK_2	NA	NA	NA	NA	NA	NA	NA	252.459	NA	12.5986
sp|A5YKK6|CNOT1_HUMAN	LAEVGQYEQVK	y5_LAEVGQYEQVK_2	NA	NA	NA	NA	NA	NA	NA	290.358	NA	12.5986
sp|A5YKK6|CNOT1_HUMAN	LAEVGQYEQVK	y7_LAEVGQYEQVK_2	NA	1654.02	NA	NA	NA	NA	NA	1553.77	NA	12.5986
sp|A5YKK6|CNOT1_HUMAN	LAEVGQYEQVK	y8_LAEVGQYEQVK_2	NA	729.297	NA	NA	NA	NA	NA	793.906	NA	12.5986
sp|A5YKK6|CNOT1_HUMAN	LAEVGQYEQVK	y9_LAEVGQYEQVK_2	NA	413.796	NA	NA	NA	NA	NA	625.924	NA	12.5986
sp|A5YKK6|CNOT1_HUMAN	TDDLITR	y3_TDDLITR_2	NA	NA	NA	NA	548.481	NA	NA	NA	NA	-7.71298
sp|A5YKK6|CNOT1_HUMAN	TDDLITR	y4_TDDLITR_2	NA	NA	NA	NA	466.3	NA	NA	NA	NA	-7.71298
sp|A5YKK6|CNOT1_HUMAN	TDDLITR	y5_TDDLITR_2	NA	NA	NA	NA	1541.06	NA	NA	NA	NA	-7.71298
sp|A5YKK6|CNOT1_HUMAN	TDDLITR	y6_TDDLITR_2	NA	NA	NA	NA	693.681	NA	NA	NA	NA	-7.71298
sp|A6ND36|FA83G_HUMAN	ATEEHPSPFGIPYSK	b10_ATEEHPSPFGIPYSK_3	NA	NA	NA	NA	NA	591.742	NA	NA	NA	30.5997
sp|A6ND36|FA83G_HUMAN	ATEEHPSPFGIPYSK	b5_ATEEHPSPFGIPYSK_3	NA	NA	NA	919.29	869.089	800.58	NA	516.669	NA	30.5997
sp|A6ND36|FA83G_HUMAN	ATEEHPSPFGIPYSK	y10_ATEEHPSPFGIPYSK_3	NA	NA	NA	NA	NA	479.97	NA	NA	NA	30.5997
sp|A6ND36|FA83G_HUMAN	ATEEHPSPFGIPYSK	y4_ATEEHPSPFGIPYSK_3	NA	NA	NA	967.272	796.13	1990.06	NA	343.287	NA	30.5997
sp|A6ND36|FA83G_HUMAN	ATEEHPSPFGIPYSK	y6_ATEEHPSPFGIPYSK_3	NA	NA	NA	NA	NA	501.841	NA	NA	NA	30.5997
sp|A6ND36|FA83G_HUMAN	ATEEHPSPFGIPYSK	y8_ATEEHPSPFGIPYSK_3	NA	NA	NA	NA	NA	268.761	NA	NA	NA	30.5997
sp|A6ND36|FA83G_HUMAN	LLPDPGSPR	y5_LLPDPGSPR_2	NA	NA	NA	NA	NA	7861.96	NA	NA	NA	4.47141
sp|A6ND36|FA83G_HUMAN	LLPDPGSPR	y6_LLPDPGSPR_2	NA	NA	NA	NA	NA	339.809	NA	NA	NA	4.47141
sp|A6ND36|FA83G_HUMAN	LLPDPGSPR	y7_LLPDPGSPR_2	NA	NA	NA	NA	NA	5027.21	NA	NA	NA	4.47141
sp|A6ND36|FA83G_HUMAN	TGGSQWASSDSK	y10_TGGSQWASSDSK_2	NA	NA	NA	NA	NA	1296.48	NA	NA	NA	-25.6853
sp|A6ND36|FA83G_HUMAN	TGGSQWASSDSK	y11_TGGSQWASSDSK_2	NA	NA	NA	NA	NA	676.436	NA	NA	NA	-25.6853
sp|A6ND36|FA83G_HUMAN	TGGSQWASSDSK	y5_TGGSQWASSDSK_2	NA	NA	NA	NA	NA	1612.28	NA	NA	NA	-25.6853
sp|A6ND36|FA83G_HUMAN	TGGSQWASSDSK	y6_TGGSQWASSDSK_2	NA	NA	NA	NA	NA	10609.3	NA	NA	NA	-25.6853
sp|A6ND36|FA83G_HUMAN	TGGSQWASSDSK	y7_TGGSQWASSDSK_2	NA	NA	NA	NA	NA	3964.4	NA	NA	NA	-25.6853
sp|A6ND36|FA83G_HUMAN	TGGSQWASSDSK	y8_TGGSQWASSDSK_2	NA	NA	NA	NA	NA	862.046	NA	NA	NA	-25.6853
sp|A6ND36|FA83G_HUMAN	TVPVADVLAR	y5_TVPVADVLAR_2	NA	NA	NA	NA	370.52	NA	NA	NA	NA	34.0844
sp|A6ND36|FA83G_HUMAN	TVPVADVLAR	y6_TVPVADVLAR_2	NA	214.49	NA	NA	2744.36	3436.42	NA	1877.05	NA	34.0844
sp|A6ND36|FA83G_HUMAN	TVPVADVLAR	y7_TVPVADVLAR_2	NA	NA	NA	NA	349.215	627.893	NA	278.765	NA	34.0844
sp|A6ND36|FA83G_HUMAN	TVPVADVLAR	y8_TVPVADVLAR_2	NA	627.088	NA	NA	5050.04	6660.32	NA	2740.53	NA	34.0844
sp|A6NEK1|ARRD5_HUMAN	SIELVLPEDR	b4_SIELVLPEDR_2	401869	14118.3	289481	18530.1	13242.2	17962.7	399296	19636.6	76634.5	52.5292
sp|A6NEK1|ARRD5_HUMAN	SIELVLPEDR	y6_SIELVLPEDR_2	145064	6045.72	121399	7476.75	5188.61	6856.98	145270	8699.9	31865.5	52.5292
sp|E9PRG8|CK098_HUMAN	VVGAVIDQGLITR	b5_VVGAVIDQGLITR_2	NA	NA	NA	NA	333.02	NA	NA	NA	221.939	47.257
sp|E9PRG8|CK098_HUMAN	VVGAVIDQGLITR	y11_VVGAVIDQGLITR_2	NA	966.591	NA	1601.65	2483.11	1678.4	NA	619.147	3488.34	47.257
sp|E9PRG8|CK098_HUMAN	VVGAVIDQGLITR	y6_VVGAVIDQGLITR_2	NA	NA	NA	NA	480.875	NA	NA	NA	NA	47.257
sp|E9PRG8|CK098_HUMAN	VVGAVIDQGLITR	y7_VVGAVIDQGLITR_2	NA	453.718	NA	606.65	1327.01	806.47	NA	281.188	680.245	47.257
sp|E9PRG8|CK098_HUMAN	VVGAVIDQGLITR	y8_VVGAVIDQGLITR_2	NA	795.591	NA	1417.92	2042.26	1371.17	NA	529.49	3073.62	47.257
sp|E9PRG8|CK098_HUMAN	VVGAVIDQGLITR	y9_VVGAVIDQGLITR_2	NA	494.793	NA	674.136	1133.52	849.731	NA	313.465	846.058	47.257
sp|O00139|KIF2A_HUMAN	AALQEEEQASK	y6_AALQEEEQASK_2	NA	324.512	965.091	821.138	453.86	785.564	314.226	662.84	1128.67	-23.8127
sp|O00139|KIF2A_HUMAN	AALQEEEQASK	y7_AALQEEEQASK_2	NA	1378.56	5791.51	3560.85	3246.51	3173.91	2644.23	2557.45	4145.23	-23.8127
sp|O00139|KIF2A_HUMAN	AALQEEEQASK	y8_AALQEEEQASK_2	NA	1124.41	5519.82	2871.92	3285.41	3190.12	2129.89	3255.46	4272.13	-23.8127
sp|O00139|KIF2A_HUMAN	AALQEEEQASK	y9_AALQEEEQASK_2	NA	475.1	2128.1	1768.65	937.741	1255.29	364.27	816.286	876.422	-23.8127
sp|O00151|PDLI1_HUMAN	DFEQPLAISR	b3_DFEQPLAISR_2	NA	423.346	NA	213.3	NA	744.043	1197.83	1614.26	785.903	43.2159
sp|O00151|PDLI1_HUMAN	DFEQPLAISR	y3_DFEQPLAISR_2	NA	NA	NA	NA	NA	NA	NA	548.024	NA	43.2159
sp|O00151|PDLI1_HUMAN	DFEQPLAISR	y4_DFEQPLAISR_2	NA	NA	NA	NA	NA	NA	1267.63	745.221	NA	43.2159
sp|O00151|PDLI1_HUMAN	DFEQPLAISR	y6_DFEQPLAISR_2	NA	2506.85	12749.2	2701.96	1366.52	4950.98	27525.9	11197.6	8908.41	43.2159
sp|O00151|PDLI1_HUMAN	DFEQPLAISR	y7_DFEQPLAISR_2	NA	557.783	726.652	539.689	NA	1006.85	2026.94	2248.84	777.571	43.2159
sp|O00151|PDLI1_HUMAN	DFEQPLAISR	y8_DFEQPLAISR_2	NA	495.933	320.418	558.751	NA	854.815	5953.82	1850.37	726.77	43.2159
sp|O00151|PDLI1_HUMAN	GDPNKPSGFR	y5_GDPNKPSGFR_2	NA	NA	NA	NA	NA	NA	NA	5579.69	NA	-31.8418
sp|O00151|PDLI1_HUMAN	GDPNKPSGFR	y6_GDPNKPSGFR_2	NA	NA	NA	NA	NA	NA	NA	810.977	NA	-31.8418
sp|O00151|PDLI1_HUMAN	GDPNKPSGFR	y7_GDPNKPSGFR_2	NA	NA	NA	NA	NA	NA	NA	1119.16	NA	-31.8418
sp|O00151|PDLI1_HUMAN	GDPNKPSGFR	y8_GDPNKPSGFR_2	NA	NA	NA	NA	NA	NA	NA	11762.2	NA	-31.8418
sp|O00151|PDLI1_HUMAN	MNLASEPQEVLHIGSAHNR	b3_M[Oxidation (M)]NLASEPQEVLHIGSAHNR_3	NA	NA	NA	NA	NA	NA	NA	292.052	NA	27.6156
sp|O00151|PDLI1_HUMAN	MNLASEPQEVLHIGSAHNR	y13_M[Oxidation (M)]NLASEPQEVLHIGSAHNR_3	NA	NA	NA	NA	NA	NA	NA	575.932	NA	27.6156
sp|O00151|PDLI1_HUMAN	MNLASEPQEVLHIGSAHNR	y13_MNLASEPQEVLHIGSAHNR_4	NA	560.497	NA	NA	NA	NA	NA	345.541	NA	38.7946
sp|O00151|PDLI1_HUMAN	MNLASEPQEVLHIGSAHNR	y15_M[Oxidation (M)]NLASEPQEVLHIGSAHNR_3	NA	NA	NA	NA	NA	NA	NA	275.517	NA	27.6156
sp|O00151|PDLI1_HUMAN	MNLASEPQEVLHIGSAHNR	y16_M[Oxidation (M)]NLASEPQEVLHIGSAHNR_3	NA	NA	NA	NA	NA	NA	NA	422.91	NA	27.6156
sp|O00151|PDLI1_HUMAN	MNLASEPQEVLHIGSAHNR	y6_M[Oxidation (M)]NLASEPQEVLHIGSAHNR_3	NA	NA	NA	NA	NA	NA	NA	215.23	NA	27.6156
sp|O00151|PDLI1_HUMAN	QELNEPPK	y4_QELNEPPK_2	NA	1351.4	NA	NA	NA	NA	NA	1036.81	NA	-28.8184
sp|O00151|PDLI1_HUMAN	QELNEPPK	y5_QELNEPPK_2	NA	283.89	NA	NA	NA	258.411	NA	2995.05	NA	-28.8184
sp|O00151|PDLI1_HUMAN	QELNEPPK	y6_QELNEPPK_2	NA	571.199	NA	NA	NA	NA	NA	2825.27	NA	-28.8184
sp|O00151|PDLI1_HUMAN	QELNEPPK	y7_QELNEPPK_2	NA	NA	NA	NA	NA	NA	NA	703.837	NA	-28.8184
sp|O00151|PDLI1_HUMAN	SAMPFTASPASSTTAR	y10_SAM[Oxidation (M)]PFTASPASSTTAR_2	NA	NA	NA	NA	NA	NA	NA	665.021	NA	7.60005
sp|O00151|PDLI1_HUMAN	SAMPFTASPASSTTAR	y10_SAMPFTASPASSTTAR_2	NA	992.02	NA	NA	NA	835.389	NA	2555.1	NA	23.211
sp|O00151|PDLI1_HUMAN	SAMPFTASPASSTTAR	y11_SAM[Oxidation (M)]PFTASPASSTTAR_2	NA	NA	NA	NA	NA	NA	NA	957.157	NA	7.60005
sp|O00151|PDLI1_HUMAN	SAMPFTASPASSTTAR	y11_SAMPFTASPASSTTAR_2	NA	849.268	NA	240.726	NA	1052.43	NA	3111	NA	23.211
sp|O00151|PDLI1_HUMAN	SAMPFTASPASSTTAR	y13_SAM[Oxidation (M)]PFTASPASSTTAR_2	NA	NA	NA	NA	NA	NA	NA	3047.97	NA	7.60005
sp|O00151|PDLI1_HUMAN	SAMPFTASPASSTTAR	y13_SAMPFTASPASSTTAR_2	NA	1509.02	NA	314.074	1044.48	1959.77	NA	5093.45	NA	23.211
sp|O00151|PDLI1_HUMAN	SAMPFTASPASSTTAR	y8_SAM[Oxidation (M)]PFTASPASSTTAR_2	NA	NA	NA	NA	NA	NA	NA	1573.63	NA	7.60005
sp|O00151|PDLI1_HUMAN	SAMPFTASPASSTTAR	y8_SAMPFTASPASSTTAR_2	NA	2642.19	NA	1619.49	1481.01	2227.85	NA	5437.81	NA	23.211
sp|O00151|PDLI1_HUMAN	SAMPFTASPASSTTAR	y9_SAM[Oxidation (M)]PFTASPASSTTAR_2	NA	NA	NA	NA	NA	NA	NA	760.371	NA	7.60005
sp|O00151|PDLI1_HUMAN	SAMPFTASPASSTTAR	y9_SAMPFTASPASSTTAR_2	NA	1103.62	NA	NA	211.832	1074.39	NA	3421.31	NA	23.211
sp|O00151|PDLI1_HUMAN	TAASGVEANSRPLDHAQPPSSLVIDK	y22_TAASGVEANSRPLDHAQPPSSLVIDK_4	NA	288.971	NA	NA	NA	NA	NA	666.175	NA	29.215
sp|O00151|PDLI1_HUMAN	TAASGVEANSRPLDHAQPPSSLVIDK	y23_TAASGVEANSRPLDHAQPPSSLVIDK_4	NA	261.105	NA	NA	NA	NA	NA	946.016	NA	29.215
sp|O00151|PDLI1_HUMAN	TAASGVEANSRPLDHAQPPSSLVIDK	y24_TAASGVEANSRPLDHAQPPSSLVIDK_4	NA	727.937	NA	NA	NA	217.091	NA	1654.63	NA	29.215
sp|O00151|PDLI1_HUMAN	TAASGVEANSRPLDHAQPPSSLVIDK	y9_TAASGVEANSRPLDHAQPPSSLVIDK_3	NA	NA	NA	NA	NA	NA	NA	582.418	NA	29.215
sp|O00151|PDLI1_HUMAN	TAASGVEANSRPLDHAQPPSSLVIDK	y9_TAASGVEANSRPLDHAQPPSSLVIDK_4	NA	796.521	NA	NA	NA	341.355	NA	2287.12	NA	29.215
sp|O00151|PDLI1_HUMAN	VAASIGNAQK	y5_VAASIGNAQK_2	2388.36	3014	1205.55	2089.33	2372.57	3141.19	1318.05	11373.8	3043.53	-31.4895
sp|O00151|PDLI1_HUMAN	VAASIGNAQK	y6_VAASIGNAQK_2	NA	326.086	NA	NA	NA	653.439	NA	4554.31	494.535	-31.4895
sp|O00151|PDLI1_HUMAN	VAASIGNAQK	y7_VAASIGNAQK_2	257.288	2723.81	997.102	1504	1760.79	2427.4	2271.96	12821.1	2426.82	-31.4895
sp|O00151|PDLI1_HUMAN	VAASIGNAQK	y8_VAASIGNAQK_2	8638.72	7161.66	3499.47	3972.92	5104.86	7142.68	5167.33	29917.3	6998.21	-31.4895
sp|O00151|PDLI1_HUMAN	VAASIGNAQK	y9_VAASIGNAQK_2	NA	NA	NA	NA	NA	NA	NA	8972.1	1148.85	-31.4895
sp|O00159|MYO1C_HUMAN	AVASEIFK	b5_AVASEIFK_1	3685.1	1061.82	NA	2660.94	4623.58	6052.31	NA	400.117	1040.77	13.6002
sp|O00159|MYO1C_HUMAN	AVASEIFK	b6_AVASEIFK_1	2955.02	829.769	NA	2642.44	2862.36	4807.78	NA	406.848	515.409	13.6002
sp|O00159|MYO1C_HUMAN	AVASEIFK	b7_AVASEIFK_1	240.032	217.525	NA	664.679	860.701	1941.01	NA	217.334	266.978	13.6002
sp|O00159|MYO1C_HUMAN	AVASEIFK	y3_AVASEIFK_1	482.205	506.313	NA	1006.13	2036.62	2736.34	NA	NA	NA	13.6002
sp|O00159|MYO1C_HUMAN	AVASEIFK	y3_AVASEIFK_2	17177.1	4818.9	12950.8	13029.7	15051.7	19719.1	4839.14	2932.62	11987.5	13.6002
sp|O00159|MYO1C_HUMAN	AVASEIFK	y5_AVASEIFK_2	51238.7	13687.3	41811.7	41104	43313.1	62764.6	16041.3	9051.81	36171.9	13.6002
sp|O00159|MYO1C_HUMAN	AVASEIFK	y6_AVASEIFK_1	442.811	275.534	NA	523.537	1512.04	1912.38	NA	NA	NA	13.6002
sp|O00159|MYO1C_HUMAN	AVASEIFK	y6_AVASEIFK_2	344796	97894.2	271228	284245	294645	432902	111226	61211.2	242223	13.6002
sp|O00159|MYO1C_HUMAN	CPENAFFLDHVR	b5_C[Carbamidomethyl (C)]PENAFFLDHVR_3	NA	645.427	NA	1554.04	747.795	1349.23	NA	1225.78	NA	41.5372
sp|O00159|MYO1C_HUMAN	CPENAFFLDHVR	y11_C[Carbamidomethyl (C)]PENAFFLDHVR_3	NA	203.018	NA	NA	NA	448.723	NA	569.251	NA	41.5372
sp|O00159|MYO1C_HUMAN	CPENAFFLDHVR	y3_C[Carbamidomethyl (C)]PENAFFLDHVR_3	NA	661.072	NA	1152.82	596.611	759.134	NA	912.606	NA	41.5372
sp|O00159|MYO1C_HUMAN	CPENAFFLDHVR	y4_C[Carbamidomethyl (C)]PENAFFLDHVR_3	NA	1239.52	NA	538.898	867.635	327.423	NA	1378.73	NA	41.5372
sp|O00159|MYO1C_HUMAN	CPENAFFLDHVR	y5_C[Carbamidomethyl (C)]PENAFFLDHVR_3	NA	1248.33	NA	1560.77	1272.45	1459.08	NA	2068.4	NA	41.5372
sp|O00159|MYO1C_HUMAN	CPENAFFLDHVR	y6_C[Carbamidomethyl (C)]PENAFFLDHVR_3	NA	1264.29	NA	2700.66	1376.93	2253.65	NA	1910.04	NA	41.5372
sp|O00159|MYO1C_HUMAN	DGTIDFTPGSELLITK	b4_DGTIDFTPGSELLITK_2	NA	NA	3953.13	4794.5	573.514	9655.16	NA	303.752	4048.76	90.0166
sp|O00159|MYO1C_HUMAN	DGTIDFTPGSELLITK	b7_DGTIDFTPGSELLITK_2	NA	NA	1763.75	3502.14	484.478	8063.95	NA	223.073	3532.44	90.0166
sp|O00159|MYO1C_HUMAN	DGTIDFTPGSELLITK	y10_DGTIDFTPGSELLITK_2	NA	234.277	14297.5	14669	1680.07	30243.8	NA	899.819	16128.7	90.0166
sp|O00159|MYO1C_HUMAN	DGTIDFTPGSELLITK	y11_DGTIDFTPGSELLITK_2	NA	NA	7323.7	8715.43	1066.31	19624.1	NA	599.315	5532.89	90.0166
sp|O00159|MYO1C_HUMAN	DGTIDFTPGSELLITK	y12_DGTIDFTPGSELLITK_2	NA	277.175	19368.6	15594	1923.56	34319.9	NA	1037.48	22557.1	90.0166
sp|O00159|MYO1C_HUMAN	DGTIDFTPGSELLITK	y9_DGTIDFTPGSELLITK_2	NA	689.831	49533.6	40486.3	4800.07	86677.8	NA	2707.09	50774.9	90.0166
sp|O00159|MYO1C_HUMAN	DLQIYSR	b3_DLQIYSR_2	11871.9	4277.15	26667.5	12620.5	18549.1	14699.6	6631.84	7125.02	20306.9	13.7354
sp|O00159|MYO1C_HUMAN	DLQIYSR	y3_DLQIYSR_2	35599.1	14230.8	92213.7	42029.2	61786.2	49229.4	20431.4	24360.6	66697.6	13.7354
sp|O00159|MYO1C_HUMAN	DLQIYSR	y4_DLQIYSR_2	55276.9	23102	131332	64827.8	93237.4	75175.4	29061.8	38951.4	101494	13.7354
sp|O00159|MYO1C_HUMAN	DLQIYSR	y5_DLQIYSR_2	72781.1	34078.8	192335	92414.2	136848	107478	46722.8	57087.6	146821	13.7354
sp|O00159|MYO1C_HUMAN	DNYPQSVPR	b3_DNYPQSVPR_2	908.091	3130.94	21732.9	6434.38	7628.64	11493	3160.14	6268.45	8578.63	-0.708085
sp|O00159|MYO1C_HUMAN	DNYPQSVPR	y4_DNYPQSVPR_2	711.336	4395.25	27103.9	7988.99	11816	15732.8	4133.56	9091.54	12685.6	-0.708085
sp|O00159|MYO1C_HUMAN	DNYPQSVPR	y5_DNYPQSVPR_2	1438.78	2956.58	29073.2	6750.27	9790.84	12920.7	3297.48	7355.97	12330.2	-0.708085
sp|O00159|MYO1C_HUMAN	DNYPQSVPR	y6_DNYPQSVPR_2	20432.6	56174.7	324264	98642.9	131234	188375	52909.8	108595	150610	-0.708085
sp|O00159|MYO1C_HUMAN	DNYPQSVPR	y7_DNYPQSVPR_2	18227.2	12667.6	144068	22994.4	24160.7	45871.2	34838.8	18379.7	60723.3	-0.708085
sp|O00159|MYO1C_HUMAN	DQAVMISGESGAGK	b4_DQAVMISGESGAGK_2	11093.1	10324	64427.2	26704.9	28233.3	43813.3	7173.56	15776.6	31646.7	3.37608
sp|O00159|MYO1C_HUMAN	DQAVMISGESGAGK	y10_DQAVM[Oxidation (M)]ISGESGAGK_2	1322.24	3071.35	12219.1	9041.79	16106.8	13957.2	1845.06	2408.65	14061.4	-8.3733
sp|O00159|MYO1C_HUMAN	DQAVMISGESGAGK	y10_DQAVMISGESGAGK_2	41386	38555.4	245000	98015.6	106027	165153	30578.3	61672.3	113279	3.37608
sp|O00159|MYO1C_HUMAN	DQAVMISGESGAGK	y11_DQAVM[Oxidation (M)]ISGESGAGK_2	306.4	1177.71	3306.88	3404.64	6435.32	5623.21	227.312	1009.21	5369.44	-8.3733
sp|O00159|MYO1C_HUMAN	DQAVMISGESGAGK	y11_DQAVMISGESGAGK_2	15940.2	14900.3	89064.9	37402.4	40539	62205.9	11357.3	22620.3	41408.4	3.37608
sp|O00159|MYO1C_HUMAN	DQAVMISGESGAGK	y12_DQAVM[Oxidation (M)]ISGESGAGK_2	334.172	2066.47	5872.15	7345.37	8327.52	8959.47	436.376	2854.23	6871.36	-8.3733
sp|O00159|MYO1C_HUMAN	DQAVMISGESGAGK	y12_DQAVMISGESGAGK_2	16393.9	13935.3	83536.4	34496.8	37975.6	58498.4	9861.65	22258.6	40769.4	3.37608
sp|O00159|MYO1C_HUMAN	DQAVMISGESGAGK	y7_DQAVM[Oxidation (M)]ISGESGAGK_2	NA	595.978	1204.78	1151.5	3057.3	3082.59	NA	581.66	2147.58	-8.3733
sp|O00159|MYO1C_HUMAN	DQAVMISGESGAGK	y8_DQAVM[Oxidation (M)]ISGESGAGK_2	343.49	1782.43	7888.95	4911.24	10377.5	8561.87	664.045	1466.82	7702.63	-8.3733
sp|O00159|MYO1C_HUMAN	DQAVMISGESGAGK	y8_DQAVMISGESGAGK_2	23172.5	19548.3	120202	48990.8	52974.3	80124.2	14673.5	30098.9	57370.3	3.37608
sp|O00159|MYO1C_HUMAN	DQAVMISGESGAGK	y9_DQAVM[Oxidation (M)]ISGESGAGK_2	734.617	1382.69	5153.26	4095.37	8000.24	6911.41	662.118	1519.48	6637.54	-8.3733
sp|O00159|MYO1C_HUMAN	DQAVMISGESGAGK	y9_DQAVMISGESGAGK_2	19925.8	17234.2	106488	43985.5	48156.3	73743.5	13977.1	27434.2	50007.8	3.37608
sp|O00159|MYO1C_HUMAN	DQAVMISGESGAGKTEATK	y12_DQAVMISGESGAGKTEATK_3	NA	NA	NA	734.757	465.527	1027	NA	526.728	830.519	-2.13105
sp|O00159|MYO1C_HUMAN	DQAVMISGESGAGKTEATK	y13_DQAVMISGESGAGKTEATK_3	NA	613.786	4198.97	2324.01	2936.18	3994.42	NA	2329.02	5548.11	-2.13105
sp|O00159|MYO1C_HUMAN	DQAVMISGESGAGKTEATK	y14_DQAVMISGESGAGKTEATK_3	NA	490.018	2035.14	1231.15	2628.14	3786.26	NA	1864.56	2790.64	-2.13105
sp|O00159|MYO1C_HUMAN	DQAVMISGESGAGKTEATK	y15_DQAVMISGESGAGKTEATK_3	NA	1539.85	5792.63	3873.45	4646.04	7398.52	NA	3628.2	8245.92	-2.13105
sp|O00159|MYO1C_HUMAN	DQAVMISGESGAGKTEATK	y16_DQAVMISGESGAGKTEATK_3	NA	429.651	1904.51	1879.26	2179.27	3010.12	NA	1440.84	3197.8	-2.13105
sp|O00159|MYO1C_HUMAN	DQAVMISGESGAGKTEATK	y17_DQAVMISGESGAGKTEATK_3	NA	602.071	2972.48	2233.82	3000.14	5128.69	NA	2349.92	5177.17	-2.13105
sp|O00159|MYO1C_HUMAN	DVESPSWR	y4_DVESPSWR_2	10080	10079.3	99158.7	41348.1	39967.4	64048.8	4729.22	25535.2	38787.7	11.8584
sp|O00159|MYO1C_HUMAN	DVESPSWR	y5_DVESPSWR_2	13236.4	14242.6	130988	56411.2	54601.5	85258.2	8562.9	37100.2	51371.6	11.8584
sp|O00159|MYO1C_HUMAN	DVESPSWR	y6_DVESPSWR_2	33858.1	31160.8	277588	127129	123729	194329	17064.6	81728.7	113322	11.8584
sp|O00159|MYO1C_HUMAN	FDEVLIR	b3_FDEVLIR_2	22667.3	2567.93	19915.8	10502.2	10014.8	12281.7	3853.14	2831.53	9995.26	32.345
sp|O00159|MYO1C_HUMAN	FDEVLIR	y3_FDEVLIR_2	60583.8	7506.47	60131.1	32668.3	28242.7	35632.5	15978.1	9683.98	25151.9	32.345
sp|O00159|MYO1C_HUMAN	FDEVLIR	y4_FDEVLIR_2	55902.4	6705.97	66187	28385.3	25642.9	30852.6	18967.8	7557.73	24224.1	32.345
sp|O00159|MYO1C_HUMAN	FDEVLIR	y5_FDEVLIR_2	143136	15927.8	157987	69396.3	62138.6	77859.2	47656	18701.1	59408.8	32.345
sp|O00159|MYO1C_HUMAN	FDEVLIR	y6_FDEVLIR_2	139593	15448.6	157610	68756.1	61859.4	77694.5	45708.7	18886.8	59912	32.345
sp|O00159|MYO1C_HUMAN	GAPVGGHILSYLLEK	y13_GAPVGGHILSYLLEK_3	NA	286.687	NA	NA	NA	NA	NA	NA	NA	75.879
sp|O00159|MYO1C_HUMAN	GDVVLQSDHVIETLTK	b4_GDVVLQSDHVIETLTK_3	NA	NA	NA	255.822	NA	327.002	NA	NA	NA	58.6041
sp|O00159|MYO1C_HUMAN	GDVVLQSDHVIETLTK	y10_GDVVLQSDHVIETLTK_3	NA	NA	NA	328.066	NA	403.636	NA	NA	NA	58.6041
sp|O00159|MYO1C_HUMAN	GDVVLQSDHVIETLTK	y12_GDVVLQSDHVIETLTK_3	NA	441.093	NA	3569.63	1915.72	3737.85	NA	556.127	NA	58.6041
sp|O00159|MYO1C_HUMAN	GDVVLQSDHVIETLTK	y13_GDVVLQSDHVIETLTK_3	NA	342.136	NA	2704.24	1333.66	2828.79	NA	395.045	NA	58.6041
sp|O00159|MYO1C_HUMAN	GDVVLQSDHVIETLTK	y14_GDVVLQSDHVIETLTK_3	NA	NA	NA	350.414	226.477	287.938	NA	NA	NA	58.6041
sp|O00159|MYO1C_HUMAN	GDVVLQSDHVIETLTK	y6_GDVVLQSDHVIETLTK_3	NA	NA	NA	271.306	NA	310.61	NA	NA	NA	58.6041
sp|O00159|MYO1C_HUMAN	GEELLSPLNLEQAAYAR	b4_GEELLSPLNLEQAAYAR_2	NA	NA	NA	502.044	244.418	1349.34	NA	NA	4386.73	89.1383
sp|O00159|MYO1C_HUMAN	GEELLSPLNLEQAAYAR	y11_GEELLSPLNLEQAAYAR_2	NA	NA	NA	3700.19	1268.65	7229.33	NA	610.868	28885.3	89.1383
sp|O00159|MYO1C_HUMAN	GEELLSPLNLEQAAYAR	y12_GEELLSPLNLEQAAYAR_2	NA	NA	NA	2647.97	864.623	5799.86	NA	412.339	17418	89.1383
sp|O00159|MYO1C_HUMAN	GEELLSPLNLEQAAYAR	y5_GEELLSPLNLEQAAYAR_3	NA	NA	NA	NA	NA	275.05	NA	NA	NA	89.1383
sp|O00159|MYO1C_HUMAN	GEELLSPLNLEQAAYAR	y6_GEELLSPLNLEQAAYAR_3	NA	NA	NA	NA	NA	397.356	NA	NA	NA	89.1383
sp|O00159|MYO1C_HUMAN	GEELLSPLNLEQAAYAR	y7_GEELLSPLNLEQAAYAR_2	NA	NA	NA	NA	NA	293.057	NA	NA	3795.86	89.1383
sp|O00159|MYO1C_HUMAN	GEELLSPLNLEQAAYAR	y7_GEELLSPLNLEQAAYAR_3	NA	NA	NA	NA	NA	378.876	NA	NA	NA	89.1383
sp|O00159|MYO1C_HUMAN	GEELLSPLNLEQAAYAR	y8_GEELLSPLNLEQAAYAR_2	NA	NA	NA	NA	NA	NA	NA	NA	1543.19	89.1383
sp|O00159|MYO1C_HUMAN	GEELLSPLNLEQAAYAR	y9_GEELLSPLNLEQAAYAR_2	NA	NA	NA	322.342	NA	429.991	NA	NA	3280.08	89.1383
sp|O00159|MYO1C_HUMAN	HLGYKPEEYK	b4_HLGYKPEEYK_3	21562.3	8828.41	NA	16158.9	18129.4	25478	NA	15992.3	3191.3	-20.2803
sp|O00159|MYO1C_HUMAN	HLGYKPEEYK	b8_HLGYKPEEYK_2	NA	532.326	NA	716.703	1202.67	1920.29	NA	1650.5	NA	-20.2803
sp|O00159|MYO1C_HUMAN	HLGYKPEEYK	y4_HLGYKPEEYK_3	16333.6	6859	4583.61	12280.6	13121.8	18170.5	NA	11593.1	3084.1	-20.2803
sp|O00159|MYO1C_HUMAN	HLGYKPEEYK	y5_HLGYKPEEYK_2	365.114	519.696	NA	746.768	1144.74	1549.14	NA	1422.71	NA	-20.2803
sp|O00159|MYO1C_HUMAN	HLGYKPEEYK	y5_HLGYKPEEYK_3	69627.5	30477.6	16587.5	53828.8	57198.5	79324.3	NA	50157.9	13024.7	-20.2803
sp|O00159|MYO1C_HUMAN	HLGYKPEEYK	y6_HLGYKPEEYK_3	2692.69	1549.9	4692.82	1876.99	3083.27	4687.52	NA	3179.87	NA	-20.2803
sp|O00159|MYO1C_HUMAN	HLGYKPEEYK	y8_HLGYKPEEYK_2	4613.46	3308.9	NA	4541.93	6654.96	8258.19	NA	7319.42	651.444	-20.2803
sp|O00159|MYO1C_HUMAN	HLGYKPEEYK	y8_HLGYKPEEYK_3	13900.3	5591.83	NA	10517.4	10005.6	14141.1	NA	9596	2078.39	-20.2803
sp|O00159|MYO1C_HUMAN	HLGYKPEEYK	y9_HLGYKPEEYK_2	375.573	722.437	NA	439.306	989.65	1717.83	NA	1613.65	NA	-20.2803
sp|O00159|MYO1C_HUMAN	HLGYKPEEYK	y9_HLGYKPEEYK_3	11241.8	4700.52	NA	9112.93	8856.27	13426.2	NA	8710.38	694.654	-20.2803
sp|O00159|MYO1C_HUMAN	IICDLVEEK	y5_IIC[Carbamidomethyl (C)]DLVEEK_2	1578.79	890.759	8720.3	3463.48	2292.58	2557.94	NA	2089.88	2668.08	22.9635
sp|O00159|MYO1C_HUMAN	IICDLVEEK	y6_IIC[Carbamidomethyl (C)]DLVEEK_2	8518.64	2750.37	20554.9	8454.71	5787.08	5982.94	444.164	5448.56	7260.64	22.9635
sp|O00159|MYO1C_HUMAN	IICDLVEEK	y7_IIC[Carbamidomethyl (C)]DLVEEK_2	40487.9	15060	160935	56251.4	39154	42477	26054	32659.7	52357.8	22.9635
sp|O00159|MYO1C_HUMAN	IICDLVEEK	y8_IIC[Carbamidomethyl (C)]DLVEEK_2	7302.3	2674.1	29251.8	9763.07	6701.02	7756.04	2435.53	5851.49	8574.56	22.9635
sp|O00159|MYO1C_HUMAN	KRPETVATQFK	b10_KRPETVATQFK_2	NA	NA	NA	727.74	1257.17	985.021	NA	296.382	NA	-28.6369
sp|O00159|MYO1C_HUMAN	KRPETVATQFK	b5_KRPETVATQFK_3	253879	45018.4	11159.9	114486	127243	128051	16273.3	38543.9	35316.5	-28.6369
sp|O00159|MYO1C_HUMAN	KRPETVATQFK	b6_KRPETVATQFK_3	44580.9	7729.26	404.641	18750.2	20446.4	22300.4	NA	6056.06	4560.68	-28.6369
sp|O00159|MYO1C_HUMAN	KRPETVATQFK	b9_KRPETVATQFK_2	NA	320.521	NA	916.044	2122.32	1420.13	NA	623.353	NA	-28.6369
sp|O00159|MYO1C_HUMAN	KRPETVATQFK	y10_KRPETVATQFK_2	NA	NA	NA	727.739	1257.17	985.004	NA	296.382	NA	-28.6369
sp|O00159|MYO1C_HUMAN	KRPETVATQFK	y4_KRPETVATQFK_3	97665.4	16837.7	3951.61	43102	47036.9	48076.9	7229.24	14703.6	14054.1	-28.6369
sp|O00159|MYO1C_HUMAN	KRPETVATQFK	y5_KRPETVATQFK_3	310266	74067.6	36652.3	164763	170536	154506	34657.8	40172.4	41463	-28.6369
sp|O00159|MYO1C_HUMAN	KRPETVATQFK	y6_KRPETVATQFK_3	44580.9	8002.58	404.643	18750.2	20446.4	22300.4	NA	6056.06	4560.69	-28.6369
sp|O00159|MYO1C_HUMAN	KRPETVATQFK	y9_KRPETVATQFK_2	NA	NA	NA	788.717	1223.16	1004.59	NA	425.34	NA	-28.6369
sp|O00159|MYO1C_HUMAN	KYEAFLQR	y3_KYEAFLQR_2	1691.15	1060.23	NA	2888.32	2964.22	3391.79	NA	730.059	2347.85	1.89466
sp|O00159|MYO1C_HUMAN	KYEAFLQR	y4_KYEAFLQR_2	6552.38	2186.54	NA	6466.25	6168.56	6905.31	NA	1853.74	NA	1.89466
sp|O00159|MYO1C_HUMAN	KYEAFLQR	y5_KYEAFLQR_2	12663.2	4485.93	NA	11198.2	12791.1	14132.5	NA	4277.07	NA	1.89466
sp|O00159|MYO1C_HUMAN	KYEAFLQR	y6_KYEAFLQR_2	35013.9	12364.1	NA	36824.1	38554.7	42992.9	NA	12110.1	2313.83	1.89466
sp|O00159|MYO1C_HUMAN	KYEAFLQR	y7_KYEAFLQR_2	52555.1	17371.4	NA	55006.9	55563.9	62810.4	NA	17662.9	7056.8	1.89466
sp|O00159|MYO1C_HUMAN	LGTDEISPR	b7_LGTDEISPR_2	73015.3	30612.6	156471	89633.2	105890	119109	30840.1	44803.1	124231	-0.411692
sp|O00159|MYO1C_HUMAN	LGTDEISPR	y3_LGTDEISPR_2	70298.7	25786.8	143748	79656.1	92483.3	104153	32905.5	37030.6	106784	-0.411692
sp|O00159|MYO1C_HUMAN	LGTDEISPR	y4_LGTDEISPR_2	61362.8	23735.1	130487	73260.2	87335.7	94699.7	30718.8	35323.2	100436	-0.411692
sp|O00159|MYO1C_HUMAN	LGTDEISPR	y5_LGTDEISPR_2	64313	25582.3	136622	76121.4	92857.7	102861	29146.6	38099.5	107102	-0.411692
sp|O00159|MYO1C_HUMAN	LGTDEISPR	y6_LGTDEISPR_2	73015.3	30612.6	156471	89633.2	105890	119109	33918.9	44803.1	124231	-0.411692
sp|O00159|MYO1C_HUMAN	LGTDEISPR	y8_LGTDEISPR_2	140381	58351.2	284725	167961	204543	228539	67013.9	87287.8	235145	-0.411692
sp|O00159|MYO1C_HUMAN	LLQFYAETCPAPER	b3_LLQFYAETC[Carbamidomethyl (C)]PAPER_2	NA	211.063	NA	262.279	295.436	450.347	NA	NA	NA	50.257
sp|O00159|MYO1C_HUMAN	LLQFYAETCPAPER	b7_LLQFYAETC[Carbamidomethyl (C)]PAPER_3	NA	209.025	NA	NA	NA	NA	NA	NA	NA	50.257
sp|O00159|MYO1C_HUMAN	LLQFYAETCPAPER	y10_LLQFYAETC[Carbamidomethyl (C)]PAPER_2	NA	NA	NA	519.776	299.209	777.359	NA	332.405	NA	50.257
sp|O00159|MYO1C_HUMAN	LLQFYAETCPAPER	y11_LLQFYAETC[Carbamidomethyl (C)]PAPER_2	NA	NA	NA	325.663	211.361	518.77	NA	280.983	NA	50.257
sp|O00159|MYO1C_HUMAN	LLQFYAETCPAPER	y5_LLQFYAETC[Carbamidomethyl (C)]PAPER_3	4.73206e+07	623.468	1.5416e+07	NA	1.06026e+06	207.085	1.20779e+08	62690.3	1.2567e+07	50.257
sp|O00159|MYO1C_HUMAN	LLQFYAETCPAPER	y9_LLQFYAETC[Carbamidomethyl (C)]PAPER_2	NA	NA	NA	339.712	239.077	501.638	NA	308.367	NA	50.257
sp|O00159|MYO1C_HUMAN	LLSVEGSTLR	y5_LLSVEGSTLR_2	49326.3	10718.2	75914.9	39864.4	42203.2	39793	16283.3	11042.6	54936.5	24.4418
sp|O00159|MYO1C_HUMAN	LLSVEGSTLR	y6_LLSVEGSTLR_2	86308	18106.1	137964	73816.2	76358.7	72865.5	30184	19653.1	96197.4	24.4418
sp|O00159|MYO1C_HUMAN	LLSVEGSTLR	y7_LLSVEGSTLR_2	37431.4	8287.56	59277.1	31187.3	34928.9	32398	14011.9	9075.38	41909.9	24.4418
sp|O00159|MYO1C_HUMAN	LLSVEGSTLR	y8_LLSVEGSTLR_2	268476	58266.6	423942	219318	234223	225328	94025.9	62918.2	297794	24.4418
sp|O00159|MYO1C_HUMAN	LLSVEGSTLR	y9_LLSVEGSTLR_2	18252.9	4309.28	28252	15885.3	17710.2	16490.1	5347.23	4793.03	22063.5	24.4418
sp|O00159|MYO1C_HUMAN	NGHLAVVAPR	b4_NGHLAVVAPR_2	16872.7	4432.82	5833.08	12077.6	12849	14057.4	1388.99	3695.78	7238.23	-19.7868
sp|O00159|MYO1C_HUMAN	NGHLAVVAPR	y4_NGHLAVVAPR_2	11652.2	3019.11	2383.55	8494.01	10243.3	11471.8	1628.42	2634.95	4624.82	-19.7868
sp|O00159|MYO1C_HUMAN	NGHLAVVAPR	y5_NGHLAVVAPR_2	16267.9	3491.77	3324.67	11469.7	13503.2	15404	2521.25	3336.41	7190.28	-19.7868
sp|O00159|MYO1C_HUMAN	NGHLAVVAPR	y6_NGHLAVVAPR_2	56756.7	13325.2	11954.3	38467.4	45594.7	47127.5	7580.16	12071.4	22654.4	-19.7868
sp|O00159|MYO1C_HUMAN	NGHLAVVAPR	y7_NGHLAVVAPR_2	43665.4	11646.8	8917.93	30972.1	38137.8	39423	6678.6	9711.43	19046.2	-19.7868
sp|O00159|MYO1C_HUMAN	NGHLAVVAPR	y8_NGHLAVVAPR_2	32243.9	7532.06	7180.41	24448.3	27909.7	29760.6	4459	6669.02	14684.8	-19.7868
sp|O00159|MYO1C_HUMAN	NPIMSQCFDR	y4_NPIMSQC[Carbamidomethyl (C)]FDR_2	NA	227.976	663.499	NA	649.368	1668.13	NA	729.146	NA	24.0123
sp|O00159|MYO1C_HUMAN	NPIMSQCFDR	y5_NPIMSQC[Carbamidomethyl (C)]FDR_2	NA	261.419	503.609	1149.14	1007.3	2742	NA	718.451	NA	24.0123
sp|O00159|MYO1C_HUMAN	NPIMSQCFDR	y6_NPIMSQC[Carbamidomethyl (C)]FDR_2	NA	2098.42	15992.7	10278.4	6765.44	12917.7	3502.67	3926.07	5248.23	24.0123
sp|O00159|MYO1C_HUMAN	NPIMSQCFDR	y7_NPIMSQC[Carbamidomethyl (C)]FDR_2	NA	2963.02	23972	16302.3	9899.33	18534.4	5431.66	5937.87	7299.41	24.0123
sp|O00159|MYO1C_HUMAN	NPIMSQCFDR	y8_NPIMSQC[Carbamidomethyl (C)]FDR_2	NA	645.063	1983.41	2987.2	1974.34	4227.72	796.893	1298.51	579.299	24.0123
sp|O00159|MYO1C_HUMAN	NPIMSQCFDR	y9_NPIMSQC[Carbamidomethyl (C)]FDR_2	NA	865.212	4847.1	3957.1	2738.98	5332.58	1673.21	1239.09	3053.52	24.0123
sp|O00159|MYO1C_HUMAN	NPQSYLYLVK	y4_NPQSYLYLVK_2	14257.4	1214.03	15241.4	4375.25	3677.7	5499.48	NA	1495.97	10345.8	52.8953
sp|O00159|MYO1C_HUMAN	NPQSYLYLVK	y5_NPQSYLYLVK_2	11565.8	1284.61	17167.7	4489.03	3808.16	5311.4	NA	1531.37	9216.96	52.8953
sp|O00159|MYO1C_HUMAN	NPQSYLYLVK	y6_NPQSYLYLVK_2	14526.6	1183.16	15237.8	4025.71	3104.06	4964.87	NA	1245.57	8502.28	52.8953
sp|O00159|MYO1C_HUMAN	NPQSYLYLVK	y7_NPQSYLYLVK_2	57059.8	4084.69	58939.6	14302.8	11198.7	17508.1	NA	4772.17	33593.4	52.8953
sp|O00159|MYO1C_HUMAN	NPQSYLYLVK	y8_NPQSYLYLVK_2	18663.9	1535.26	17102.3	5350.09	4380.26	6488.48	NA	1774.48	11429.9	52.8953
sp|O00159|MYO1C_HUMAN	NPQSYLYLVK	y9_NPQSYLYLVK_2	62839.3	4240.59	58701.1	14774.9	12274	18596	NA	4732.85	35141.3	52.8953
sp|O00159|MYO1C_HUMAN	PQDGVAVLVR	y3_PQDGVAVLVR_2	2795.92	928.33	7590.78	3561.67	6724.31	4574.18	328.153	796.626	2936.13	18.0553
sp|O00159|MYO1C_HUMAN	PQDGVAVLVR	y5_PQDGVAVLVR_2	11035.3	3878.4	29798.3	12492.2	24393.8	17474	2066.06	3227.68	10974.9	18.0553
sp|O00159|MYO1C_HUMAN	PQDGVAVLVR	y7_PQDGVAVLVR_2	10655	3422.45	26453	10918.5	22016.8	14699	3219.15	3162.48	10976.4	18.0553
sp|O00159|MYO1C_HUMAN	PQDGVAVLVR	y8_PQDGVAVLVR_2	43194.2	14397.8	108663	46546.6	94306.7	62363.7	14862.1	12830.4	43661	18.0553
sp|O00159|MYO1C_HUMAN	PQDGVAVLVR	y9_PQDGVAVLVR_2	16091.8	5069.42	42931.9	18337.9	36350.6	23780.3	3386.38	4937.24	17359	18.0553
sp|O00159|MYO1C_HUMAN	QKGDVVLQSDHVIETLTK	b5_QKGDVVLQSDHVIETLTK_4	NA	362.131	NA	NA	NA	NA	NA	270.424	NA	42.569
sp|O00159|MYO1C_HUMAN	QKGDVVLQSDHVIETLTK	y10_QKGDVVLQSDHVIETLTK_4	NA	297.515	NA	310.463	NA	NA	NA	236.236	NA	42.569
sp|O00159|MYO1C_HUMAN	QKGDVVLQSDHVIETLTK	y11_QKGDVVLQSDHVIETLTK_4	NA	1419.4	NA	1163.68	311.613	NA	NA	871.569	NA	42.569
sp|O00159|MYO1C_HUMAN	QKGDVVLQSDHVIETLTK	y12_QKGDVVLQSDHVIETLTK_3	NA	NA	NA	NA	NA	NA	NA	240.055	NA	42.569
sp|O00159|MYO1C_HUMAN	QKGDVVLQSDHVIETLTK	y12_QKGDVVLQSDHVIETLTK_4	NA	777.268	NA	591.111	NA	NA	NA	561.04	NA	42.569
sp|O00159|MYO1C_HUMAN	QKGDVVLQSDHVIETLTK	y13_QKGDVVLQSDHVIETLTK_3	NA	NA	NA	248.583	NA	NA	NA	248.911	NA	42.569
sp|O00159|MYO1C_HUMAN	QKGDVVLQSDHVIETLTK	y16_QKGDVVLQSDHVIETLTK_3	NA	NA	NA	611.906	NA	NA	NA	650.756	NA	42.569
sp|O00159|MYO1C_HUMAN	QKGDVVLQSDHVIETLTK	y6_QKGDVVLQSDHVIETLTK_3	NA	NA	NA	NA	NA	NA	NA	229.599	NA	42.569
sp|O00159|MYO1C_HUMAN	QLLLTPNAVVIVEDAK	b3_QLLLTPNAVVIVEDAK_2	NA	NA	10377.5	NA	NA	NA	NA	NA	NA	89.3708
sp|O00159|MYO1C_HUMAN	QLLLTPNAVVIVEDAK	y11_QLLLTPNAVVIVEDAK_2	NA	NA	30441	NA	NA	NA	NA	NA	NA	89.3708
sp|O00159|MYO1C_HUMAN	QLLLTPNAVVIVEDAK	y12_QLLLTPNAVVIVEDAK_2	NA	NA	11477.9	NA	NA	NA	NA	NA	NA	89.3708
sp|O00159|MYO1C_HUMAN	QLLLTPNAVVIVEDAK	y5_QLLLTPNAVVIVEDAK_2	NA	NA	1543.28	NA	NA	NA	NA	NA	NA	89.3708
sp|O00159|MYO1C_HUMAN	QLLLTPNAVVIVEDAK	y6_QLLLTPNAVVIVEDAK_2	NA	NA	3559.13	NA	NA	NA	NA	NA	NA	89.3708
sp|O00159|MYO1C_HUMAN	QLLLTPNAVVIVEDAK	y7_QLLLTPNAVVIVEDAK_2	NA	NA	3142.9	NA	NA	NA	NA	NA	NA	89.3708
sp|O00159|MYO1C_HUMAN	QPGRFDEVLIR	b7_QPGRFDEVLIR_3	NA	3816.67	NA	5862.41	4095.74	7790.57	NA	3345.16	NA	29.4408
sp|O00159|MYO1C_HUMAN	QPGRFDEVLIR	y10_QPGRFDEVLIR_3	NA	424.66	NA	316.408	399.947	1344.62	NA	429.827	NA	29.4408
sp|O00159|MYO1C_HUMAN	QPGRFDEVLIR	y3_QPGRFDEVLIR_3	NA	5295.67	NA	8787.54	6645.58	11270.7	NA	4827.6	NA	29.4408
sp|O00159|MYO1C_HUMAN	QPGRFDEVLIR	y4_QPGRFDEVLIR_3	NA	2313.4	NA	3273.9	2818.11	4811.79	NA	2000.02	NA	29.4408
sp|O00159|MYO1C_HUMAN	QPGRFDEVLIR	y5_QPGRFDEVLIR_3	NA	1952.93	NA	3157.23	2488.91	3789.37	NA	1753.49	NA	29.4408
sp|O00159|MYO1C_HUMAN	QPGRFDEVLIR	y9_QPGRFDEVLIR_3	NA	1341.03	NA	1893.85	1648.83	2691.43	NA	1129.49	NA	29.4408
sp|O00159|MYO1C_HUMAN	RDQAVMISGESGAGK	b10_RDQAVMISGESGAGK_2	NA	NA	NA	NA	NA	249.744	NA	NA	NA	-16.1376
sp|O00159|MYO1C_HUMAN	RDQAVMISGESGAGK	b13_RDQAVMISGESGAGK_2	NA	NA	NA	NA	NA	NA	NA	235.604	NA	-16.1376
sp|O00159|MYO1C_HUMAN	RDQAVMISGESGAGK	b4_RDQAVM[Oxidation (M)]ISGESGAGK_3	3133.47	807.095	2128.94	1916.67	2109.45	1591.25	NA	914.512	1986.84	-23.5915
sp|O00159|MYO1C_HUMAN	RDQAVMISGESGAGK	b4_RDQAVMISGESGAGK_3	5499.88	796.955	3714.32	3789.59	5886.52	5608	NA	2520.37	4265.41	-16.1376
sp|O00159|MYO1C_HUMAN	RDQAVMISGESGAGK	b5_RDQAVM[Oxidation (M)]ISGESGAGK_3	1812.01	1019.36	707.922	1733.74	3019.03	2087.47	NA	698.552	2586.62	-23.5915
sp|O00159|MYO1C_HUMAN	RDQAVMISGESGAGK	b5_RDQAVMISGESGAGK_3	10697.4	2343.85	9307.14	9911.89	13872.7	13522.9	NA	6219.13	9310.6	-16.1376
sp|O00159|MYO1C_HUMAN	RDQAVMISGESGAGK	b6_RDQAVM[Oxidation (M)]ISGESGAGK_3	4607.93	1004.85	2627.6	2901.7	3043.54	2584.72	NA	2008.06	3210.87	-23.5915
sp|O00159|MYO1C_HUMAN	RDQAVMISGESGAGK	b6_RDQAVMISGESGAGK_3	18299.2	5238.7	17027.6	16198.1	21470.2	23286.6	NA	12785.9	16487.2	-16.1376
sp|O00159|MYO1C_HUMAN	RDQAVMISGESGAGK	b7_RDQAVMISGESGAGK_2	NA	NA	NA	NA	NA	211.542	NA	NA	NA	-16.1376
sp|O00159|MYO1C_HUMAN	RDQAVMISGESGAGK	y7_RDQAVM[Oxidation (M)]ISGESGAGK_3	630.903	1631.38	2018.71	1653.99	1784.66	1209.73	NA	3157.82	2108.6	-23.5915
sp|O00159|MYO1C_HUMAN	RDQAVMISGESGAGK	y7_RDQAVMISGESGAGK_3	5757.98	789.175	4901.93	5273.43	7180.59	6755.97	NA	2415.15	5645.79	-16.1376
sp|O00159|MYO1C_HUMAN	RDQAVMISGESGAGK	y8_RDQAVM[Oxidation (M)]ISGESGAGK_3	2697.78	1599.49	1751.44	1714.38	3444.87	2533.26	NA	1654.24	2757.71	-23.5915
sp|O00159|MYO1C_HUMAN	RDQAVMISGESGAGK	y8_RDQAVMISGESGAGK_3	14197.3	3578.22	12953.6	14174.8	17399.6	17569.9	NA	9703.26	13265.7	-16.1376
sp|O00159|MYO1C_HUMAN	RDQAVMISGESGAGK	y9_RDQAVM[Oxidation (M)]ISGESGAGK_3	58226	9041.78	63147.4	25783.5	20387.2	14309.7	NA	31836.4	12874.3	-23.5915
sp|O00159|MYO1C_HUMAN	RDQAVMISGESGAGK	y9_RDQAVMISGESGAGK_3	3104.04	NA	2981.7	3957.72	5678.66	5931.56	NA	1728.35	4192.55	-16.1376
sp|O00159|MYO1C_HUMAN	RDQAVMISGESGAGKTEATK	b5_RDQAVMISGESGAGKTEATK_3	NA	NA	NA	NA	NA	NA	NA	372.03	NA	-17.2735
sp|O00159|MYO1C_HUMAN	RDQAVMISGESGAGKTEATK	b6_RDQAVMISGESGAGKTEATK_3	NA	NA	NA	NA	528.421	NA	NA	736.972	NA	-17.2735
sp|O00159|MYO1C_HUMAN	RDQAVMISGESGAGKTEATK	b7_RDQAVMISGESGAGKTEATK_3	NA	NA	NA	NA	NA	NA	NA	313.611	NA	-17.2735
sp|O00159|MYO1C_HUMAN	RDQAVMISGESGAGKTEATK	y10_RDQAVMISGESGAGKTEATK_3	NA	NA	NA	NA	NA	NA	NA	378.484	NA	-17.2735
sp|O00159|MYO1C_HUMAN	RDQAVMISGESGAGKTEATK	y13_RDQAVMISGESGAGKTEATK_3	NA	NA	NA	NA	487.39	NA	NA	314.801	NA	-17.2735
sp|O00159|MYO1C_HUMAN	RKYEAFLQR	b4_RKYEAFLQR_3	3068.74	1851.99	NA	3118	2834.69	4382.08	NA	1394.33	233.428	-9.26501
sp|O00159|MYO1C_HUMAN	RKYEAFLQR	b5_RKYEAFLQR_3	1570.13	1937.1	NA	3446.65	2794.09	4714.85	NA	1459.73	228.979	-9.26501
sp|O00159|MYO1C_HUMAN	RKYEAFLQR	b6_RKYEAFLQR_3	1042.56	1168.23	NA	1213.36	1008.27	1892.16	NA	739.597	NA	-9.26501
sp|O00159|MYO1C_HUMAN	RKYEAFLQR	y3_RKYEAFLQR_3	14794.5	9836.44	NA	14452.8	12672.1	16662.6	NA	5177.8	2911.86	-9.26501
sp|O00159|MYO1C_HUMAN	RKYEAFLQR	y4_RKYEAFLQR_3	2080.04	1155.35	NA	NA	NA	NA	NA	266.416	212.917	-9.26501
sp|O00159|MYO1C_HUMAN	RKYEAFLQR	y5_RKYEAFLQR_3	8234.92	3691.91	NA	6977.04	5757.9	7581.51	NA	2527.96	NA	-9.26501
sp|O00159|MYO1C_HUMAN	RPETVATQFK	b6_RPETVATQFK_2	NA	NA	NA	289.452	732.773	817.432	NA	NA	NA	-17.8532
sp|O00159|MYO1C_HUMAN	RPETVATQFK	b7_RPETVATQFK_2	NA	212.197	NA	NA	1127.93	1332.56	NA	NA	NA	-17.8532
sp|O00159|MYO1C_HUMAN	RPETVATQFK	b8_RPETVATQFK_2	3841.21	569.353	NA	2820.4	5164.06	5983.34	NA	526.567	1715.24	-17.8532
sp|O00159|MYO1C_HUMAN	RPETVATQFK	b9_RPETVATQFK_2	3101.47	742.124	NA	2038.11	3324.18	3738.16	NA	635.985	883.756	-17.8532
sp|O00159|MYO1C_HUMAN	RPETVATQFK	y5_RPETVATQFK_2	6096.01	759.752	NA	2980.25	6227.36	3526.77	NA	955.467	4703.62	-17.8532
sp|O00159|MYO1C_HUMAN	RPETVATQFK	y9_RPETVATQFK_2	926.107	NA	NA	950.815	933.38	1186.37	NA	NA	NA	-17.8532
sp|O00159|MYO1C_HUMAN	SISPEWK	y3_SISPEWK_2	248.7	223.733	NA	423.236	1857.42	3496.59	NA	740.372	3427.17	5.54315
sp|O00159|MYO1C_HUMAN	SISPEWK	y4_SISPEWK_2	5993.81	1626.43	5277.06	4756.45	6920.08	15801.7	NA	3547.97	15400.3	5.54315
sp|O00159|MYO1C_HUMAN	SISPEWK	y5_SISPEWK_2	24565.3	6951.52	28347.3	24071	34765.2	75922.8	NA	16484.6	72471.3	5.54315
sp|O00159|MYO1C_HUMAN	TFTWLVGK	y4_TFTWLVGK_2	NA	395.05	NA	425.88	1186.05	1382.12	NA	208.151	5839.62	60.0384
sp|O00159|MYO1C_HUMAN	TFTWLVGK	y5_TFTWLVGK_2	NA	527.698	1226.47	763.125	1432.73	1875.51	NA	247.631	8664.24	60.0384
sp|O00159|MYO1C_HUMAN	TFTWLVGK	y6_TFTWLVGK_2	NA	2593.49	10069.7	3200.67	7887.56	9516.79	NA	1267.62	48114.4	60.0384
sp|O00159|MYO1C_HUMAN	TFTWLVGK	y7_TFTWLVGK_2	NA	256.014	619.054	NA	1010.37	1144	NA	NA	4377.91	60.0384
sp|O00159|MYO1C_HUMAN	TLFATEDALEVR	b3_TLFATEDALEVR_2	2529.45	NA	3793.02	NA	345.699	638.138	NA	215.863	NA	59.1173
sp|O00159|MYO1C_HUMAN	TLFATEDALEVR	y10_TLFATEDALEVR_2	10687.1	420.422	13528.3	1228.57	1417.87	2741.41	NA	996.676	2917.88	59.1173
sp|O00159|MYO1C_HUMAN	TLFATEDALEVR	y6_TLFATEDALEVR_2	1990.2	NA	2937.6	NA	254.666	463.217	NA	NA	NA	59.1173
sp|O00159|MYO1C_HUMAN	TLFATEDALEVR	y7_TLFATEDALEVR_2	2518.25	NA	4817.31	293.3	457.805	826.894	NA	305.607	401.616	59.1173
sp|O00159|MYO1C_HUMAN	TLFATEDALEVR	y8_TLFATEDALEVR_2	8805.8	331.679	13379	884.753	1129.03	2330.68	NA	793.219	2448.49	59.1173
sp|O00159|MYO1C_HUMAN	TLFATEDALEVR	y9_TLFATEDALEVR_2	7872.9	308.494	11660.9	955.197	1168.2	2192.77	NA	761.203	1839.06	59.1173
sp|O00159|MYO1C_HUMAN	TSFLLNLR	y3_TSFLLNLR_2	NA	643.018	20601.2	2328.65	1804.7	2928.2	NA	717.977	15512.5	59.6608
sp|O00159|MYO1C_HUMAN	TSFLLNLR	y4_TSFLLNLR_2	5941.8	2258.73	74332.2	7749.37	6779.95	10638.7	22085.1	2505.37	52568.7	59.6608
sp|O00159|MYO1C_HUMAN	TSFLLNLR	y5_TSFLLNLR_2	1747.71	2096.91	67906	7660	6379.43	10416.6	10736.6	2401.51	53539.2	59.6608
sp|O00159|MYO1C_HUMAN	TSFLLNLR	y6_TSFLLNLR_2	3816.21	2755.04	84724	9831.05	8438.89	13656	23339.8	2975.03	64375	59.6608
sp|O00159|MYO1C_HUMAN	TSFLLNLR	y7_TSFLLNLR_2	NA	483.402	13997.4	1522.89	1603.24	2751.34	NA	602.5	10374.8	59.6608
sp|O00159|MYO1C_HUMAN	VLQALGSEPIQYAVPVVK	b4_VLQALGSEPIQYAVPVVK_2	NA	NA	12287.4	493.148	2159.84	2479.45	NA	486.099	6360.45	77.4043
sp|O00159|MYO1C_HUMAN	VLQALGSEPIQYAVPVVK	b5_VLQALGSEPIQYAVPVVK_2	NA	NA	4310.47	NA	803.057	744.443	NA	NA	NA	77.4043
sp|O00159|MYO1C_HUMAN	VLQALGSEPIQYAVPVVK	b8_VLQALGSEPIQYAVPVVK_3	NA	NA	NA	NA	206.514	NA	NA	NA	NA	77.4043
sp|O00159|MYO1C_HUMAN	VLQALGSEPIQYAVPVVK	y10_VLQALGSEPIQYAVPVVK_2	NA	249.58	17482.7	769.129	4769.14	4512.48	NA	1021.2	18160	77.4043
sp|O00159|MYO1C_HUMAN	VLQALGSEPIQYAVPVVK	y11_VLQALGSEPIQYAVPVVK_2	NA	NA	4589.42	NA	971.132	1072.97	NA	NA	861.058	77.4043
sp|O00159|MYO1C_HUMAN	VLQALGSEPIQYAVPVVK	y12_VLQALGSEPIQYAVPVVK_2	NA	NA	5634.84	NA	1406.9	1521.71	NA	289.663	3506.89	77.4043
sp|O00159|MYO1C_HUMAN	VLQALGSEPIQYAVPVVK	y4_VLQALGSEPIQYAVPVVK_2	NA	328.172	28595.8	1153.55	5430.4	6271.46	NA	1228.59	24215.6	77.4043
sp|O00159|MYO1C_HUMAN	VLQALGSEPIQYAVPVVK	y4_VLQALGSEPIQYAVPVVK_3	NA	NA	NA	NA	443.174	281.423	NA	NA	NA	77.4043
sp|O00159|MYO1C_HUMAN	VLQALGSEPIQYAVPVVK	y6_VLQALGSEPIQYAVPVVK_3	NA	NA	NA	NA	253.072	NA	NA	NA	NA	77.4043
sp|O00159|MYO1C_HUMAN	VLQALGSEPIQYAVPVVK	y7_VLQALGSEPIQYAVPVVK_3	NA	NA	NA	NA	501.163	446.516	NA	NA	NA	77.4043
sp|O00159|MYO1C_HUMAN	VLQALGSEPIQYAVPVVK	y8_VLQALGSEPIQYAVPVVK_3	NA	NA	NA	NA	343.605	NA	NA	NA	NA	77.4043
sp|O00159|MYO1C_HUMAN	VNSININQGSITFAGGPGR	y11_VNSININQGSITFAGGPGR_2	NA	274.056	1492.81	415.736	1608.33	638.43	NA	NA	NA	57.8522
sp|O00159|MYO1C_HUMAN	VNSININQGSITFAGGPGR	y12_VNSININQGSITFAGGPGR_2	NA	NA	850.265	NA	807.524	296.358	NA	NA	NA	57.8522
sp|O00159|MYO1C_HUMAN	VNSININQGSITFAGGPGR	y13_VNSININQGSITFAGGPGR_2	NA	484.673	1402.91	745.908	2826.27	1238.06	NA	351.899	NA	57.8522
sp|O00159|MYO1C_HUMAN	VNSININQGSITFAGGPGR	y5_VNSININQGSITFAGGPGR_2	NA	NA	NA	NA	675.414	298.04	NA	NA	NA	57.8522
sp|O00159|MYO1C_HUMAN	VNSININQGSITFAGGPGR	y5_VNSININQGSITFAGGPGR_3	NA	NA	NA	NA	518.765	216.313	NA	NA	NA	57.8522
sp|O00159|MYO1C_HUMAN	VNSININQGSITFAGGPGR	y6_VNSININQGSITFAGGPGR_2	NA	NA	NA	NA	577.366	NA	NA	NA	NA	57.8522
sp|O00159|MYO1C_HUMAN	VNSININQGSITFAGGPGR	y6_VNSININQGSITFAGGPGR_3	NA	NA	NA	NA	529.23	NA	NA	NA	NA	57.8522
sp|O00159|MYO1C_HUMAN	VNSININQGSITFAGGPGR	y7_VNSININQGSITFAGGPGR_3	NA	NA	NA	NA	385.716	NA	NA	NA	NA	57.8522
sp|O00159|MYO1C_HUMAN	VNSININQGSITFAGGPGR	y8_VNSININQGSITFAGGPGR_2	NA	NA	NA	NA	836.46	347.64	NA	NA	NA	57.8522
sp|O00159|MYO1C_HUMAN	VNSININQGSITFAGGPGR	y8_VNSININQGSITFAGGPGR_3	NA	NA	NA	NA	536.536	NA	NA	NA	NA	57.8522
sp|O00159|MYO1C_HUMAN	VTMESALTAR	y4_VTM[Oxidation (M)]ESALTAR_2	3826.01	NA	599.767	502.972	1210.04	2002.03	NA	457.166	909.814	-13.1657
sp|O00159|MYO1C_HUMAN	VTMESALTAR	y4_VTMESALTAR_2	2231.08	1029.02	2079.73	3428.56	4126.82	5769.42	1368.45	1100.17	4256.51	21.5418
sp|O00159|MYO1C_HUMAN	VTMESALTAR	y5_VTM[Oxidation (M)]ESALTAR_2	5488.31	NA	NA	1157.55	1216.28	1593.11	NA	NA	358.441	-13.1657
sp|O00159|MYO1C_HUMAN	VTMESALTAR	y5_VTMESALTAR_2	5020.19	6426.81	5849.22	7827.02	7276.21	11479.8	3934.3	6107.75	5476.63	21.5418
sp|O00159|MYO1C_HUMAN	VTMESALTAR	y6_VTM[Oxidation (M)]ESALTAR_2	13752.3	467.946	828.887	3778.76	4637.17	4827.87	NA	NA	3279.3	-13.1657
sp|O00159|MYO1C_HUMAN	VTMESALTAR	y6_VTMESALTAR_2	10041.4	4158.55	17104.8	17079.2	19888.1	22903	9352.33	4134.79	16479.5	21.5418
sp|O00159|MYO1C_HUMAN	VTMESALTAR	y7_VTM[Oxidation (M)]ESALTAR_2	20908	1592.21	2867.5	5512.2	6793.33	7753.94	NA	777.109	6835.8	-13.1657
sp|O00159|MYO1C_HUMAN	VTMESALTAR	y7_VTMESALTAR_2	11066.3	3907.65	23913.8	18749.2	23961.2	26231.8	10437.7	3635.31	20828.6	21.5418
sp|O00159|MYO1C_HUMAN	VTMESALTAR	y8_VTM[Oxidation (M)]ESALTAR_2	19436.9	1157.37	1874.26	5220.1	6349.73	6260.04	NA	1089.24	4990.02	-13.1657
sp|O00159|MYO1C_HUMAN	VTMESALTAR	y8_VTMESALTAR_2	13597.7	7958.34	25071.5	26513.7	31631.9	39478.1	10044.1	7105.21	24445.2	21.5418
sp|O00159|MYO1C_HUMAN	VTMESALTAR	y9_VTM[Oxidation (M)]ESALTAR_2	62744.5	4928.25	35121.3	21015	20409.7	15261.3	NA	4501.67	26145.5	-13.1657
sp|O00159|MYO1C_HUMAN	VTMESALTAR	y9_VTMESALTAR_2	2909.62	2419.53	12591.6	8443.53	9804.76	11852.8	3923.3	1953.83	8344.79	21.5418
sp|O00159|MYO1C_HUMAN	WAAQTIR	y3_WAAQTIR_2	NA	525.065	394.441	1146.96	1470.62	2464	NA	685.187	259.182	-1.20343
sp|O00159|MYO1C_HUMAN	WAAQTIR	y4_WAAQTIR_2	7505.47	1574.68	3861.25	3599.29	4851.49	6762.3	481.162	2090.26	4808.64	-1.20343
sp|O00159|MYO1C_HUMAN	WAAQTIR	y5_WAAQTIR_2	17475.8	7517.41	18024.1	13548.8	19438.8	24714.6	4027.43	6882.41	14367.5	-1.20343
sp|O00159|MYO1C_HUMAN	WAAQTIR	y6_WAAQTIR_2	16874.9	7639.75	17248.1	13308.2	19763.6	24976.8	2825.62	7113.72	15393.3	-1.20343
sp|O00159|MYO1C_HUMAN	YEAFLQR	b3_YEAFLQR_2	1241.26	812.57	NA	1873.17	2850.36	3317.64	NA	851.971	966.091	17.9545
sp|O00159|MYO1C_HUMAN	YEAFLQR	y3_YEAFLQR_2	5538.57	1908.82	1090.11	5595.53	7055.63	8341.42	557.919	2132.82	2868.59	17.9545
sp|O00159|MYO1C_HUMAN	YEAFLQR	y4_YEAFLQR_2	7830.17	2126.65	3122.35	6180.88	9344.27	10660	869.139	1173	4533.61	17.9545
sp|O00159|MYO1C_HUMAN	YEAFLQR	y5_YEAFLQR_2	35219.8	10319.8	17987.5	32726.8	43563.1	51381.6	10348.4	8214.24	24103.5	17.9545
sp|O00159|MYO1C_HUMAN	YEAFLQR	y6_YEAFLQR_2	11856.1	3379.35	4621.76	10549.7	13567.8	16275	1655.26	2494.56	7553.06	17.9545
sp|O00159|MYO1C_HUMAN	YLGLLENLR	y4_YLGLLENLR_2	NA	211.814	NA	643.948	595.135	670.712	NA	320.119	NA	70.5112
sp|O00159|MYO1C_HUMAN	YLGLLENLR	y5_YLGLLENLR_2	NA	415.924	NA	1417.04	1266.92	1555.34	NA	691.929	NA	70.5112
sp|O00159|MYO1C_HUMAN	YLGLLENLR	y6_YLGLLENLR_2	NA	NA	NA	227.677	291.448	314.185	NA	NA	NA	70.5112
sp|O00159|MYO1C_HUMAN	YLGLLENLR	y7_YLGLLENLR_2	NA	1611.09	NA	6180.74	5196.31	6352.82	NA	2904.22	NA	70.5112
sp|O00159|MYO1C_HUMAN	YLGLLENLR	y8_YLGLLENLR_2	NA	NA	NA	395.66	472.021	604.283	NA	271.77	NA	70.5112
sp|O00159|MYO1C_HUMAN	YMDVQFDFK	b3_YM[Oxidation (M)]DVQFDFK_2	NA	NA	NA	NA	228.647	574.683	NA	NA	1038.13	47.4673
sp|O00159|MYO1C_HUMAN	YMDVQFDFK	y4_YM[Oxidation (M)]DVQFDFK_2	447.95	NA	NA	NA	NA	569.814	NA	NA	NA	47.4673
sp|O00159|MYO1C_HUMAN	YMDVQFDFK	y5_YM[Oxidation (M)]DVQFDFK_2	NA	NA	NA	537.551	453.689	964.342	NA	245.819	1387.31	47.4673
sp|O00159|MYO1C_HUMAN	YMDVQFDFK	y6_YM[Oxidation (M)]DVQFDFK_2	NA	NA	NA	NA	258.42	421.892	NA	NA	NA	47.4673
sp|O00159|MYO1C_HUMAN	YMDVQFDFK	y7_YM[Oxidation (M)]DVQFDFK_2	11417.7	702.772	NA	2023.65	2382.47	4490.98	NA	922.372	9168.8	47.4673
sp|O00159|MYO1C_HUMAN	YMDVQFDFK	y8_YM[Oxidation (M)]DVQFDFK_2	NA	NA	NA	443.261	512.152	924.958	NA	203.322	1140.36	47.4673
sp|O00161|SNP23_HUMAN	AHQITDESLESTRR	b4_AHQITDESLESTRR_4	NA	NA	NA	1347.86	1352.34	574.013	NA	296.616	NA	-17.5823
sp|O00161|SNP23_HUMAN	AHQITDESLESTRR	y11_AHQITDESLESTRR_3	2449.38	788.311	NA	5488.74	5115.11	4069.44	NA	2695.49	NA	-17.5823
sp|O00161|SNP23_HUMAN	AHQITDESLESTRR	y12_AHQITDESLESTRR_3	9804.59	2471.77	NA	20435.3	17862.3	15623.4	NA	9324.42	NA	-17.5823
sp|O00161|SNP23_HUMAN	AHQITDESLESTRR	y13_AHQITDESLESTRR_3	3237.06	557.901	NA	3517.39	4297.49	3072.31	NA	1823.05	NA	-17.5823
sp|O00161|SNP23_HUMAN	AHQITDESLESTRR	y6_AHQITDESLESTRR_4	NA	NA	NA	511.276	282.57	343.612	NA	NA	NA	-17.5823
sp|O00161|SNP23_HUMAN	AHQITDESLESTRR	y7_AHQITDESLESTRR_4	NA	NA	NA	6251.08	3273	3542.61	NA	2010.91	NA	-17.5823
sp|O00161|SNP23_HUMAN	AHQITDESLESTRR	y8_AHQITDESLESTRR_3	880.11	NA	NA	1852.38	1463.2	1128.03	NA	676.133	NA	-17.5823
sp|O00161|SNP23_HUMAN	AHQITDESLESTRR	y8_AHQITDESLESTRR_4	NA	NA	NA	1362.78	2082.81	1948.73	NA	562.027	NA	-17.5823
sp|O00161|SNP23_HUMAN	AHQITDESLESTRR	y9_AHQITDESLESTRR_4	NA	NA	NA	1469.99	1088.08	780.945	NA	NA	NA	-17.5823
sp|O00161|SNP23_HUMAN	IEEGLDQINK	b3_IEEGLDQINK_2	216.212	NA	936.81	1029.45	1010.35	974.248	NA	447.047	439.911	10.9289
sp|O00161|SNP23_HUMAN	IEEGLDQINK	b8_IEEGLDQINK_2	NA	347.465	4218.94	3079.15	3300.57	2595.69	NA	1397.86	2422.73	10.9289
sp|O00161|SNP23_HUMAN	IEEGLDQINK	y5_IEEGLDQINK_2	481.385	NA	5641.67	3266.06	3754.94	3026.36	NA	1325.56	2399.08	10.9289
sp|O00161|SNP23_HUMAN	IEEGLDQINK	y7_IEEGLDQINK_2	1870.67	764.378	14246.6	7510.61	7902.94	7231.98	NA	2997.26	8033.93	10.9289
sp|O00161|SNP23_HUMAN	IEEGLDQINK	y8_IEEGLDQINK_2	7003.3	2337.58	37319	21072.7	20001.9	15619.3	NA	9402.65	19387	10.9289
sp|O00161|SNP23_HUMAN	IEEGLDQINK	y9_IEEGLDQINK_2	2394.51	845.462	13241.9	7693.32	8220.82	7359.92	NA	3094.04	7316.16	10.9289
sp|O00161|SNP23_HUMAN	ILGLAIESQDAGIK	y10_ILGLAIESQDAGIK_2	NA	NA	NA	781.031	763.411	1115.89	NA	205.71	NA	60.4791
sp|O00161|SNP23_HUMAN	ILGLAIESQDAGIK	y12_ILGLAIESQDAGIK_2	NA	NA	NA	650.314	849.585	853.087	NA	NA	NA	60.4791
sp|O00161|SNP23_HUMAN	ILGLAIESQDAGIK	y9_ILGLAIESQDAGIK_2	NA	NA	NA	627.035	663.386	881.08	NA	NA	NA	60.4791
sp|O00161|SNP23_HUMAN	MDNLSSEEIQQR	b3_M[Acetyl (Protein N-term)]DNLSSEEIQQR_2	NA	NA	9201.79	794.121	700.953	1092.39	NA	408.689	3613.53	50.2881
sp|O00161|SNP23_HUMAN	MDNLSSEEIQQR	b4_M[Acetyl (Protein N-term)]DNLSSEEIQQR_2	NA	NA	4579.83	508.064	368.89	669.221	NA	255.097	1510.89	50.2881
sp|O00161|SNP23_HUMAN	MDNLSSEEIQQR	y3_M[Acetyl (Protein N-term)]DNLSSEEIQQR_2	NA	NA	4766	487.034	503.418	673.553	NA	310.542	2069.85	50.2881
sp|O00161|SNP23_HUMAN	MDNLSSEEIQQR	y5_M[Acetyl (Protein N-term)]DNLSSEEIQQR_2	NA	NA	5578.09	NA	207.196	432.662	NA	205.352	646.28	50.2881
sp|O00161|SNP23_HUMAN	MDNLSSEEIQQR	y7_M[Acetyl (Protein N-term)]DNLSSEEIQQR_2	NA	NA	13665.4	1098.92	891.101	1291.94	NA	519.914	4036	50.2881
sp|O00161|SNP23_HUMAN	MDNLSSEEIQQR	y8_M[Acetyl (Protein N-term)]DNLSSEEIQQR_2	NA	274.907	29657.8	2833.25	2167.86	3314.14	NA	1331.89	9518.81	50.2881
sp|O00161|SNP23_HUMAN	TITMLDEQK	y5_TITMLDEQK_2	860.461	316.668	2951.61	4669.85	4640.94	3627.91	NA	1758.43	4746.22	10.0657
sp|O00161|SNP23_HUMAN	TITMLDEQK	y6_TITMLDEQK_2	525.927	312.874	2735.77	3971.28	3988.07	3140.89	NA	1680.73	3682.13	10.0657
sp|O00161|SNP23_HUMAN	TITMLDEQK	y7_TITMLDEQK_2	13290.5	2699.42	31072.5	30458.5	30415.8	21680.9	3186.57	11486.8	30689.4	10.0657
sp|O00203|AP3B1_HUMAN	LLDSITVPVAR	b4_LLDSITVPVAR_2	NA	NA	NA	NA	315.071	NA	NA	NA	NA	51.8727
sp|O00203|AP3B1_HUMAN	LLDSITVPVAR	y6_LLDSITVPVAR_2	NA	NA	NA	NA	637.486	NA	NA	NA	NA	51.8727
sp|O00203|AP3B1_HUMAN	LLDSITVPVAR	y9_LLDSITVPVAR_2	NA	NA	NA	NA	668.587	NA	NA	NA	NA	51.8727
sp|O00203|AP3B1_HUMAN	NVEVIELAK	y7_NVEVIELAK_2	NA	NA	NA	NA	NA	NA	NA	31467.7	NA	28.1405
sp|O00203|AP3B1_HUMAN	TVIGSVLLR	y6_TVIGSVLLR_2	NA	NA	NA	NA	372.181	340.501	NA	NA	NA	47.8901
sp|O00203|AP3B1_HUMAN	TVIGSVLLR	y7_TVIGSVLLR_2	NA	NA	NA	NA	863.112	613.906	NA	NA	NA	47.8901
sp|O00214|LEG8_HUMAN	IDTLGIYGK	y3_IDTLGIYGK_2	2082.84	333.588	NA	2033.01	1659.43	2277.41	NA	257.949	1082.71	29.9456
sp|O00214|LEG8_HUMAN	IDTLGIYGK	y5_IDTLGIYGK_2	5697.65	716.067	NA	3868.05	3038.86	4826.93	NA	435.215	2821.37	29.9456
sp|O00214|LEG8_HUMAN	IDTLGIYGK	y6_IDTLGIYGK_2	2047.02	788.729	NA	1740.23	1109.36	1938.33	NA	NA	607.273	29.9456
sp|O00214|LEG8_HUMAN	IDTLGIYGK	y7_IDTLGIYGK_2	7703.38	890.68	NA	5718.55	4048.93	6795.26	NA	639.693	3388.87	29.9456
sp|O00214|LEG8_HUMAN	IDTLGIYGK	y8_IDTLGIYGK_2	12759.5	2171.19	NA	8746.66	6508.52	9433.84	NA	1036.98	4770.17	29.9456
sp|O00214|LEG8_HUMAN	LNTPMGPGR	b6_LNTPMGPGR_2	NA	2045.16	NA	9927.47	11519.4	NA	NA	NA	NA	-5.09083
sp|O00214|LEG8_HUMAN	LNTPMGPGR	y4_LNTPMGPGR_2	NA	255.395	NA	1927.06	1734.49	NA	NA	NA	NA	-5.09083
sp|O00214|LEG8_HUMAN	LNTPMGPGR	y5_LNTPMGPGR_2	NA	NA	NA	1045.39	1006.5	NA	NA	NA	NA	-5.09083
sp|O00214|LEG8_HUMAN	LNTPMGPGR	y6_LNTPMGPGR_2	NA	2178.24	NA	11621.3	12666.7	NA	NA	NA	NA	-5.09083
sp|O00214|LEG8_HUMAN	LNTPMGPGR	y7_LNTPMGPGR_2	NA	13393.6	NA	7694.63	8518.29	NA	NA	NA	NA	-5.09083
sp|O00214|LEG8_HUMAN	LNTPMGPGR	y8_LNTPMGPGR_2	NA	489.492	NA	646.5	1401.05	NA	NA	NA	NA	-5.09083
sp|O00214|LEG8_HUMAN	NSFLQESWGEEER	y10_NSFLQESWGEEER_2	NA	NA	NA	NA	NA	263.625	NA	NA	NA	53.756
sp|O00214|LEG8_HUMAN	NSFLQESWGEEER	y8_NSFLQESWGEEER_2	NA	NA	NA	NA	NA	297.754	NA	NA	NA	53.756
sp|O00214|LEG8_HUMAN	NSFLQESWGEEER	y9_NSFLQESWGEEER_2	NA	NA	NA	NA	NA	312.676	NA	NA	NA	53.756
sp|O00214|LEG8_HUMAN	SFNVDLLAGK	y6_SFNVDLLAGK_2	1709.9	NA	NA	770.278	476.688	615.582	NA	NA	NA	58.1438
sp|O00214|LEG8_HUMAN	SFNVDLLAGK	y7_SFNVDLLAGK_2	1439.03	NA	NA	546.643	385.071	351.469	NA	NA	NA	58.1438
sp|O00214|LEG8_HUMAN	SFNVDLLAGK	y8_SFNVDLLAGK_2	17975.5	339.806	NA	2493.12	1428.38	1648.32	NA	352.898	NA	58.1438
sp|O00217|NDUS8_HUMAN	EPATINYPFEK	b4_EPATINYPFEK_2	NA	NA	NA	NA	NA	NA	NA	2049.37	NA	41.2238
sp|O00217|NDUS8_HUMAN	EPATINYPFEK	y4_EPATINYPFEK_2	NA	NA	NA	NA	NA	NA	NA	2633.5	NA	41.2238
sp|O00217|NDUS8_HUMAN	EPATINYPFEK	y5_EPATINYPFEK_2	NA	453.713	NA	NA	NA	NA	NA	2338.25	NA	41.2238
sp|O00217|NDUS8_HUMAN	EPATINYPFEK	y6_EPATINYPFEK_2	NA	NA	NA	NA	NA	NA	NA	4710.66	NA	41.2238
sp|O00217|NDUS8_HUMAN	EPATINYPFEK	y7_EPATINYPFEK_2	NA	NA	NA	NA	NA	NA	NA	3073.16	NA	41.2238
sp|O00217|NDUS8_HUMAN	EPATINYPFEK	y9_EPATINYPFEK_2	NA	NA	NA	NA	NA	NA	NA	431.661	NA	41.2238
sp|O00217|NDUS8_HUMAN	YDIDMTK	y3_YDIDMTK_2	NA	NA	NA	NA	NA	NA	NA	1281.47	NA	9.71043
sp|O00217|NDUS8_HUMAN	YDIDMTK	y4_YDIDMTK_2	NA	NA	NA	NA	NA	NA	NA	2091.86	NA	9.71043
sp|O00217|NDUS8_HUMAN	YDIDMTK	y5_YDIDMTK_2	NA	NA	NA	NA	NA	NA	NA	4685.97	NA	9.71043
sp|O00217|NDUS8_HUMAN	YDIDMTK	y6_YDIDMTK_2	NA	NA	NA	NA	NA	NA	NA	7701.91	NA	9.71043
sp|O00217|NDUS8_HUMAN	YVNMQDPEMDMK	b3_YVNMQDPEMDM[Oxidation (M)]K_2	NA	NA	NA	NA	NA	NA	NA	379.322	NA	15.2685
sp|O00217|NDUS8_HUMAN	YVNMQDPEMDMK	b3_YVNMQDPEMDMK_2	278.939	NA	NA	NA	NA	NA	NA	1205	NA	35.0487
sp|O00217|NDUS8_HUMAN	YVNMQDPEMDMK	y10_YVNMQDPEMDM[Oxidation (M)]K_2	NA	NA	NA	NA	NA	NA	NA	401.332	NA	15.2685
sp|O00217|NDUS8_HUMAN	YVNMQDPEMDMK	y10_YVNMQDPEMDMK_2	NA	NA	NA	NA	NA	NA	NA	1597	NA	35.0487
sp|O00217|NDUS8_HUMAN	YVNMQDPEMDMK	y6_YVNMQDPEMDM[Oxidation (M)]K_2	NA	NA	NA	NA	NA	NA	NA	668.012	NA	15.2685
sp|O00217|NDUS8_HUMAN	YVNMQDPEMDMK	y6_YVNMQDPEMDMK_2	484.451	NA	NA	NA	NA	NA	NA	4048.05	NA	35.0487
sp|O00217|NDUS8_HUMAN	YVNMQDPEMDMK	y7_YVNMQDPEMDMK_2	NA	NA	NA	NA	NA	NA	NA	843.937	NA	35.0487
sp|O00217|NDUS8_HUMAN	YVNMQDPEMDMK	y8_YVNMQDPEMDMK_2	NA	NA	NA	NA	NA	NA	NA	705.656	NA	35.0487
sp|O00217|NDUS8_HUMAN	YVNMQDPEMDMK	y9_YVNMQDPEMDMK_2	NA	NA	NA	NA	NA	NA	NA	686.504	NA	35.0487
sp|O00220|TR10A_HUMAN	IQDLLVDSGK	b3_IQDLLVDSGK_2	NA	NA	NA	1738.26	1092	1163.27	1712.28	NA	NA	23.6791
sp|O00220|TR10A_HUMAN	IQDLLVDSGK	y6_IQDLLVDSGK_2	NA	NA	NA	1655.37	1166.36	1083.9	479.418	NA	NA	23.6791
sp|O00220|TR10A_HUMAN	IQDLLVDSGK	y7_IQDLLVDSGK_2	NA	NA	NA	1317.91	448.711	807.476	NA	NA	NA	23.6791
sp|O00220|TR10A_HUMAN	IQDLLVDSGK	y8_IQDLLVDSGK_2	NA	NA	NA	11625.3	7450.52	8230.08	17543.6	1651.52	NA	23.6791
sp|O00220|TR10A_HUMAN	IQDLLVDSGK	y9_IQDLLVDSGK_2	NA	NA	NA	3513.94	1853.95	1953.67	2379.6	NA	NA	23.6791
sp|O00220|TR10A_HUMAN	NEIDVVR	b3_NEIDVVR_2	1995.31	831.256	2363.36	15859.4	24392.8	26108.6	1614.45	405.056	1438.65	-7.55002
sp|O00220|TR10A_HUMAN	NEIDVVR	b5_NEIDVVR_2	NA	NA	230.015	3161.63	2929.59	3264.85	1123.66	NA	289.301	-7.55002
sp|O00220|TR10A_HUMAN	NEIDVVR	y3_NEIDVVR_2	NA	NA	NA	701.891	889.211	799.488	NA	NA	NA	-7.55002
sp|O00220|TR10A_HUMAN	NEIDVVR	y4_NEIDVVR_2	19147.8	4587.96	49520	4486.57	4726.3	4115.66	25791.3	4921.15	16252.7	-7.55002
sp|O00220|TR10A_HUMAN	NEIDVVR	y5_NEIDVVR_2	78643.1	18114.1	216972	4269.02	4583.55	4669.88	105806	19998.9	68201.9	-7.55002
sp|O00220|TR10A_HUMAN	NEIDVVR	y6_NEIDVVR_2	92103	21415.7	252566	1189.73	859.628	438.843	121277	22956	77359.2	-7.55002
sp|O00231|PSD11_HUMAN	AELRDDPIISTHLAK	b6_AELRDDPIISTHLAK_3	NA	554.319	NA	2979.57	1360.76	2501.56	NA	678.243	NA	18.171
sp|O00231|PSD11_HUMAN	AELRDDPIISTHLAK	b7_AELRDDPIISTHLAK_3	NA	1207.03	NA	2756.51	1797.43	2735.82	NA	1037.29	NA	18.171
sp|O00231|PSD11_HUMAN	AELRDDPIISTHLAK	b8_AELRDDPIISTHLAK_3	NA	707.526	NA	3510.81	2098.34	2811.85	NA	798.865	NA	18.171
sp|O00231|PSD11_HUMAN	AELRDDPIISTHLAK	y5_AELRDDPIISTHLAK_3	NA	NA	NA	994.859	420.008	661.893	NA	NA	NA	18.171
sp|O00231|PSD11_HUMAN	AELRDDPIISTHLAK	y6_AELRDDPIISTHLAK_3	NA	573.325	NA	3129.23	1885.17	2939.07	NA	827.144	NA	18.171
sp|O00231|PSD11_HUMAN	AELRDDPIISTHLAK	y7_AELRDDPIISTHLAK_3	NA	737.867	NA	3414.25	2227.17	3592.31	NA	925.219	NA	18.171
sp|O00231|PSD11_HUMAN	AQSLLSTDR	b4_AQSLLSTDR_2	989.479	NA	681.42	997.908	694.129	429.869	734.846	NA	442.721	-3.43115
sp|O00231|PSD11_HUMAN	AQSLLSTDR	y4_AQSLLSTDR_2	10418.5	NA	5138.78	3713.87	5510.96	2545.75	7264.74	1486.57	6470.07	-3.43115
sp|O00231|PSD11_HUMAN	AQSLLSTDR	y5_AQSLLSTDR_2	16898.1	NA	10298.5	5740.75	7032.48	4275.57	10942.2	2560.78	9172.41	-3.43115
sp|O00231|PSD11_HUMAN	AQSLLSTDR	y6_AQSLLSTDR_2	7828.53	NA	4503.8	2934.97	3806.56	1667.46	5120.79	1448.18	4738.42	-3.43115
sp|O00231|PSD11_HUMAN	AQSLLSTDR	y7_AQSLLSTDR_2	31734.7	NA	24735.9	4748	16441.3	1738.39	26952.7	4793.07	19314.2	-3.43115
sp|O00231|PSD11_HUMAN	AQSLLSTDR	y8_AQSLLSTDR_2	45057.8	NA	14326	24875.6	23184.4	21302.4	31720.5	5291.5	19141.4	-3.43115
sp|O00231|PSD11_HUMAN	DIQENDEEAVQVK	b3_DIQENDEEAVQVK_2	NA	NA	NA	NA	NA	NA	NA	488.168	NA	10.8488
sp|O00231|PSD11_HUMAN	DIQENDEEAVQVK	y10_DIQENDEEAVQVK_2	NA	NA	6334.01	431.048	903.234	804.806	NA	1732.41	908.741	10.8488
sp|O00231|PSD11_HUMAN	DIQENDEEAVQVK	y11_DIQENDEEAVQVK_2	NA	NA	937.174	NA	NA	NA	NA	794.696	580.859	10.8488
sp|O00231|PSD11_HUMAN	DIQENDEEAVQVK	y3_DIQENDEEAVQVK_2	NA	NA	475.628	NA	NA	226.058	NA	721.059	NA	10.8488
sp|O00231|PSD11_HUMAN	DIQENDEEAVQVK	y8_DIQENDEEAVQVK_2	NA	NA	NA	NA	NA	NA	NA	596.921	NA	10.8488
sp|O00231|PSD11_HUMAN	DIQENDEEAVQVK	y9_DIQENDEEAVQVK_2	NA	534.074	6483.98	1387.85	1123.05	1284.68	NA	2673.9	2531.84	10.8488
sp|O00231|PSD11_HUMAN	LSQMILDK	y3_LSQMILDK_2	586.53	1386.2	NA	1172.36	1054.46	1054.2	352.27	1117.39	403.111	13.5325
sp|O00231|PSD11_HUMAN	LSQMILDK	y4_LSQMILDK_2	NA	NA	NA	NA	NA	556.588	545.906	NA	248.424	13.5325
sp|O00231|PSD11_HUMAN	LSQMILDK	y5_LSQMILDK_2	NA	405.157	NA	1402.76	1240.06	1432.97	989.291	519.054	689.26	13.5325
sp|O00231|PSD11_HUMAN	LSQMILDK	y6_LSQMILDK_2	1711.94	NA	NA	2019.57	2361.98	2378.26	NA	479.694	820.617	13.5325
sp|O00231|PSD11_HUMAN	LSQMILDK	y7_LSQMILDK_2	3956.5	2275.48	NA	4624.4	4550.6	4416.05	6961.27	2171.81	3126.87	13.5325
sp|O00231|PSD11_HUMAN	RDIQENDEEAVQVK	b11_RDIQENDEEAVQVK_2	NA	NA	NA	NA	NA	NA	NA	203.634	NA	-7.93966
sp|O00231|PSD11_HUMAN	RDIQENDEEAVQVK	b3_RDIQENDEEAVQVK_3	NA	NA	NA	841.873	1531.58	1122.88	NA	1086.34	883.629	-7.93966
sp|O00231|PSD11_HUMAN	RDIQENDEEAVQVK	b4_RDIQENDEEAVQVK_3	NA	408.801	NA	1551.92	1594.34	1910.6	NA	1553.48	1472.62	-7.93966
sp|O00231|PSD11_HUMAN	RDIQENDEEAVQVK	b5_RDIQENDEEAVQVK_3	NA	NA	NA	838.809	953.574	1138.48	NA	870.361	1170.79	-7.93966
sp|O00231|PSD11_HUMAN	RDIQENDEEAVQVK	y5_RDIQENDEEAVQVK_3	NA	NA	NA	1115.67	1634.52	1479.39	NA	1339.12	1560.34	-7.93966
sp|O00231|PSD11_HUMAN	RDIQENDEEAVQVK	y6_RDIQENDEEAVQVK_3	NA	260.605	NA	930.043	1870.06	1676.92	NA	1446.54	1682.57	-7.93966
sp|O00231|PSD11_HUMAN	RDIQENDEEAVQVK	y7_RDIQENDEEAVQVK_3	NA	4055.61	NA	2663.61	2671.48	2339.97	NA	2431.79	2306.82	-7.93966
sp|O00231|PSD11_HUMAN	SLADFEK	y3_SLADFEK_2	NA	1367.68	NA	6532.92	6376.93	5852.48	NA	5073.93	NA	11.1219
sp|O00231|PSD11_HUMAN	SLADFEK	y4_SLADFEK_2	NA	391.84	NA	1543.67	1668.59	1853.1	NA	1214.48	NA	11.1219
sp|O00231|PSD11_HUMAN	SLADFEK	y5_SLADFEK_2	NA	3750.34	NA	19121.2	18932.8	17725.8	NA	11539.4	NA	11.1219
sp|O00231|PSD11_HUMAN	TGQAAELGGLLK	b4_TGQAAELGGLLK_2	2664.39	360.349	NA	429.458	1605.75	701.801	8693.24	389.968	958.884	41.4782
sp|O00231|PSD11_HUMAN	TGQAAELGGLLK	y5_TGQAAELGGLLK_2	1654.2	NA	NA	722.694	859.055	427.588	NA	NA	347.449	41.4782
sp|O00231|PSD11_HUMAN	TGQAAELGGLLK	y6_TGQAAELGGLLK_2	446.7	NA	NA	1054.9	975.452	724.787	1351.66	359.541	630.553	41.4782
sp|O00231|PSD11_HUMAN	TGQAAELGGLLK	y7_TGQAAELGGLLK_2	4149.08	NA	500.085	1954.35	1801.57	1251.33	2948.93	588.224	1749.27	41.4782
sp|O00231|PSD11_HUMAN	TGQAAELGGLLK	y8_TGQAAELGGLLK_2	10952.3	448.108	2635.56	3696.74	3557.72	2638.04	8952.14	1256.95	3397.56	41.4782
sp|O00231|PSD11_HUMAN	TGQAAELGGLLK	y9_TGQAAELGGLLK_2	12417	593.434	5576.15	4287.2	4315.12	3081.25	13022	1371.09	4758.96	41.4782
sp|O00231|PSD11_HUMAN	TTANAIYCPPK	y5_TTANAIYC[Carbamidomethyl (C)]PPK_2	NA	NA	NA	NA	NA	NA	NA	247.144	NA	3.57893
sp|O00231|PSD11_HUMAN	TTANAIYCPPK	y6_TTANAIYC[Carbamidomethyl (C)]PPK_2	NA	NA	NA	NA	NA	NA	NA	473.848	NA	3.57893
sp|O00231|PSD11_HUMAN	TTANAIYCPPK	y9_TTANAIYC[Carbamidomethyl (C)]PPK_2	NA	NA	NA	NA	NA	NA	NA	370.942	NA	3.57893
sp|O00231|PSD11_HUMAN	TYHALSNLPK	b3_TYHALSNLPK_2	1828.71	NA	NA	246.088	268.04	NA	NA	NA	NA	0.185979
sp|O00231|PSD11_HUMAN	TYHALSNLPK	b8_TYHALSNLPK_2	1405.92	NA	NA	327.517	322.765	NA	NA	NA	NA	0.185979
sp|O00231|PSD11_HUMAN	TYHALSNLPK	y6_TYHALSNLPK_2	341.105	NA	NA	NA	NA	NA	NA	NA	NA	0.185979
sp|O00231|PSD11_HUMAN	TYHALSNLPK	y7_TYHALSNLPK_2	4142.67	NA	NA	863.97	657.094	744.498	NA	291.55	NA	0.185979
sp|O00231|PSD11_HUMAN	TYHALSNLPK	y8_TYHALSNLPK_2	10311.7	NA	NA	2739.89	2006.98	1807.32	NA	724.621	NA	0.185979
sp|O00231|PSD11_HUMAN	VIEPFSR	y3_VIEPFSR_2	912.415	NA	NA	NA	NA	282.428	1130.26	292.924	658.093	12.4462
sp|O00231|PSD11_HUMAN	VIEPFSR	y4_VIEPFSR_2	33385.9	3607.56	20166	16762.3	13175.5	10066	29448.7	6460.72	21429.7	12.4462
sp|O00231|PSD11_HUMAN	VIEPFSR	y5_VIEPFSR_2	40622.5	4068.05	19998.2	19377.3	18080	11300.5	34382.7	7891.45	25024.1	12.4462
sp|O00231|PSD11_HUMAN	VIEPFSR	y6_VIEPFSR_2	5649.09	506.568	1046.52	2386.64	1458.34	1908.49	3034.09	1270.07	4003.87	12.4462
sp|O00231|PSD11_HUMAN	VVDSLYNK	y3_VVDSLYNK_2	5673.06	480.562	2353.25	2125.69	2041.95	1723.26	4923.89	1289.8	3529.62	-7.5944
sp|O00231|PSD11_HUMAN	VVDSLYNK	y5_VVDSLYNK_2	8783.07	374.525	2848.2	2675.15	2449.01	1922.81	4596.88	1176.43	3523.92	-7.5944
sp|O00231|PSD11_HUMAN	VVDSLYNK	y6_VVDSLYNK_2	57490.1	4193.61	27455.3	22044.7	18062.3	17981.1	42123.6	9903.05	26195.6	-7.5944
sp|O00231|PSD11_HUMAN	VVDSLYNK	y7_VVDSLYNK_2	16215.7	916.711	6706.53	6152.9	4866.92	5327.01	11234.2	2676.78	7569.92	-7.5944
sp|O00232|PSD12_HUMAN	EEMIHNLQ	b6_EEMIHNLQ_2	NA	NA	703.934	NA	530.786	NA	NA	486.086	207.662	5.37639
sp|O00232|PSD12_HUMAN	EEMIHNLQ	b7_EEMIHNLQ_2	NA	NA	1459.13	NA	804.468	861.301	NA	623.852	459.933	5.37639
sp|O00232|PSD12_HUMAN	EEMIHNLQ	y4_EEMIHNLQ_2	NA	341.435	2205.76	1035.29	1026.93	1375.78	NA	1089.54	1259.35	5.37639
sp|O00232|PSD12_HUMAN	EEMIHNLQ	y5_EEMIHNLQ_2	NA	NA	1345.6	2310.77	1302.47	1349.54	NA	874.29	1621.27	5.37639
sp|O00232|PSD12_HUMAN	EEMIHNLQ	y6_EEMIHNLQ_2	NA	NA	2459.33	1223.24	1211.38	1452.39	NA	1017.91	1601.38	5.37639
sp|O00232|PSD12_HUMAN	EEMIHNLQ	y7_EEMIHNLQ_2	NA	NA	1459.09	NA	804.48	861.295	NA	623.845	459.996	5.37639
sp|O00232|PSD12_HUMAN	FFQEENTEK	y5_FFQEENTEK_2	1099.14	411.264	2970.69	1484.26	1905.53	1739.2	2260.06	1411.12	930.933	-6.32133
sp|O00232|PSD12_HUMAN	FFQEENTEK	y6_FFQEENTEK_2	9836.65	1115.36	10157.3	6861.32	6349.89	5792.06	6111.58	4951.52	6017.46	-6.32133
sp|O00232|PSD12_HUMAN	FFQEENTEK	y7_FFQEENTEK_2	27674.8	4198.04	36219.2	21134.8	19789.9	18086.7	26114.4	14914.2	22205.6	-6.32133
sp|O00232|PSD12_HUMAN	FFQEENTEK	y8_FFQEENTEK_2	4181.49	524.894	4278.55	2881.29	2394.95	2446.55	1678.14	2342.62	3121.6	-6.32133
sp|O00232|PSD12_HUMAN	GSLESPATDVFGSTEEGEK	b5_GSLESPATDVFGSTEEGEK_2	NA	NA	NA	NA	213.19	NA	NA	NA	NA	48.2512
sp|O00232|PSD12_HUMAN	GSLESPATDVFGSTEEGEK	y11_GSLESPATDVFGSTEEGEK_2	NA	NA	NA	1206.96	551.557	398.447	NA	272.629	343.269	48.2512
sp|O00232|PSD12_HUMAN	GSLESPATDVFGSTEEGEK	y12_GSLESPATDVFGSTEEGEK_2	NA	NA	NA	NA	274.689	325.87	NA	248.084	NA	48.2512
sp|O00232|PSD12_HUMAN	GSLESPATDVFGSTEEGEK	y8_GSLESPATDVFGSTEEGEK_2	NA	NA	NA	288.669	490.622	278.211	NA	321.333	403.664	48.2512
sp|O00232|PSD12_HUMAN	GSLESPATDVFGSTEEGEK	y9_GSLESPATDVFGSTEEGEK_2	NA	NA	NA	778.404	928.5	881.741	NA	505.659	2287.85	48.2512
sp|O00232|PSD12_HUMAN	KLEEIPK	b4_KLEEIPK_2	6640.68	451.981	1951.65	2146.22	2044.51	1320.43	547.031	1506.73	2140.26	-26.3666
sp|O00232|PSD12_HUMAN	KLEEIPK	b5_KLEEIPK_2	12609	2059.23	11425.2	9253.98	12060.3	8109.34	11701.6	5436.82	9368.49	-26.3666
sp|O00232|PSD12_HUMAN	KLEEIPK	y3_KLEEIPK_2	595.139	NA	431.86	378.417	1011.89	449.492	340.566	443.53	217.987	-26.3666
sp|O00232|PSD12_HUMAN	KLEEIPK	y4_KLEEIPK_2	NA	NA	NA	NA	NA	NA	328.773	NA	NA	-26.3666
sp|O00232|PSD12_HUMAN	KLEEIPK	y5_KLEEIPK_2	9275.64	567.823	5227.7	3861.36	4510.56	3375.86	5608.59	2607.1	4041.3	-26.3666
sp|O00232|PSD12_HUMAN	KLEEIPK	y6_KLEEIPK_2	13351	1390.16	8216.24	7230.54	8322.71	6235.21	10292	4713.36	8329.75	-26.3666
sp|O00232|PSD12_HUMAN	LFTTMELMR	y7_LFTTMELMR_2	NA	NA	NA	NA	682.4	NA	NA	NA	NA	63.7256
sp|O00232|PSD12_HUMAN	LNSLMSLVNK	y5_LNSLMSLVNK_2	NA	NA	NA	289.779	582.848	252.753	NA	NA	NA	53.4374
sp|O00232|PSD12_HUMAN	LNSLMSLVNK	y6_LNSLMSLVNK_2	NA	NA	NA	483.367	1192.93	598.376	NA	NA	1824.83	53.4374
sp|O00232|PSD12_HUMAN	LNSLMSLVNK	y7_LNSLMSLVNK_2	NA	NA	NA	NA	381.534	204.968	NA	NA	964.701	53.4374
sp|O00232|PSD12_HUMAN	LNSLMSLVNK	y8_LNSLMSLVNK_2	NA	555.274	NA	806.58	1843.17	874.424	NA	379.965	3587.25	53.4374
sp|O00232|PSD12_HUMAN	LNSLMSLVNK	y9_LNSLMSLVNK_2	NA	NA	NA	NA	558.76	NA	NA	NA	NA	53.4374
sp|O00232|PSD12_HUMAN	MEVDYSATVDQR	b3_M[Oxidation (M)]EVDYSATVDQR_2	NA	NA	NA	NA	581.917	NA	NA	319.923	NA	7.13135
sp|O00232|PSD12_HUMAN	MEVDYSATVDQR	y10_M[Oxidation (M)]EVDYSATVDQR_2	NA	NA	NA	NA	551.489	NA	NA	342.297	NA	7.13135
sp|O00232|PSD12_HUMAN	MEVDYSATVDQR	y6_M[Oxidation (M)]EVDYSATVDQR_2	NA	NA	NA	NA	293.939	NA	NA	NA	NA	7.13135
sp|O00232|PSD12_HUMAN	MEVDYSATVDQR	y7_M[Oxidation (M)]EVDYSATVDQR_2	NA	NA	NA	NA	685.416	NA	NA	458.724	NA	7.13135
sp|O00232|PSD12_HUMAN	MEVDYSATVDQR	y8_M[Oxidation (M)]EVDYSATVDQR_2	NA	NA	NA	NA	NA	NA	NA	277.228	NA	7.13135
sp|O00232|PSD12_HUMAN	MEVDYSATVDQR	y9_M[Oxidation (M)]EVDYSATVDQR_2	NA	NA	NA	NA	1703.92	NA	NA	602.173	NA	7.13135
sp|O00232|PSD12_HUMAN	TASDMVSTSR	y4_TASDMVSTSR_2	6178.61	1014.14	10403.5	6761.07	7208.88	5865.97	8322.31	4577.68	8049.46	-22.0837
sp|O00232|PSD12_HUMAN	TASDMVSTSR	y5_TASDMVSTSR_2	3213.82	1015.49	8039.04	5760.29	5957.86	4936	5926.68	4019.67	6404.76	-22.0837
sp|O00232|PSD12_HUMAN	TASDMVSTSR	y6_TASDMVSTSR_2	2939.34	552.268	5858.29	3883.09	3534.39	3750.48	3829.37	2876.54	5287.25	-22.0837
sp|O00232|PSD12_HUMAN	TASDMVSTSR	y7_TASDMVSTSR_2	3275.87	NA	6146.43	4182.11	4519.74	3586.79	6553.37	3031.3	4929.98	-22.0837
sp|O00232|PSD12_HUMAN	TASDMVSTSR	y8_TASDMVSTSR_2	20311.1	3550.69	31255.8	20786.8	21132.1	17577.6	23383.7	14005.8	25239.8	-22.0837
sp|O00233|PSMD9_HUMAN	ANYDVLESQK	y4_ANYDVLESQK_2	NA	NA	NA	NA	NA	NA	NA	205.08	NA	13.339
sp|O00233|PSMD9_HUMAN	ANYDVLESQK	y5_ANYDVLESQK_2	NA	NA	NA	NA	NA	NA	NA	222.093	NA	13.339
sp|O00233|PSMD9_HUMAN	ANYDVLESQK	y7_ANYDVLESQK_2	NA	NA	NA	NA	NA	NA	NA	246.956	NA	13.339
sp|O00233|PSMD9_HUMAN	ANYDVLESQK	y8_ANYDVLESQK_2	NA	NA	NA	NA	NA	NA	NA	412.393	NA	13.339
sp|O00233|PSMD9_HUMAN	LGQSESQGPPR	y3_LGQSESQGPPR_2	NA	NA	NA	561.518	275.713	922.201	NA	269.925	257.601	-28.7002
sp|O00233|PSMD9_HUMAN	LGQSESQGPPR	y5_LGQSESQGPPR_2	NA	NA	365.528	NA	209.653	479.639	NA	282.923	224.242	-28.7002
sp|O00233|PSMD9_HUMAN	LGQSESQGPPR	y6_LGQSESQGPPR_2	NA	NA	703.508	1957.96	528.033	1987.58	374.278	451.15	1367.03	-28.7002
sp|O00233|PSMD9_HUMAN	LGQSESQGPPR	y7_LGQSESQGPPR_2	NA	NA	692.019	784.172	756.297	1208.63	NA	315.065	NA	-28.7002
sp|O00233|PSMD9_HUMAN	LGQSESQGPPR	y9_LGQSESQGPPR_2	NA	NA	3128.35	3432.95	6148.31	8371.37	767.15	9482.89	2945.12	-28.7002
sp|O00255|MEN1_HUMAN	EAEAAEAEEPWGEEAR	y10_EAEAAEAEEPWGEEAR_2	NA	306.474	NA	NA	NA	NA	NA	NA	NA	27.3746
sp|O00255|MEN1_HUMAN	EAEAAEAEEPWGEEAR	y11_EAEAAEAEEPWGEEAR_2	NA	231.621	NA	NA	NA	NA	NA	NA	NA	27.3746
sp|O00255|MEN1_HUMAN	EAEAAEAEEPWGEEAR	y7_EAEAAEAEEPWGEEAR_2	NA	486.147	NA	NA	NA	NA	NA	399.302	NA	27.3746
sp|O00255|MEN1_HUMAN	GAVDLSLYPR	y5_GAVDLSLYPR_2	NA	330.717	NA	NA	NA	NA	NA	NA	NA	43.0914
sp|O00255|MEN1_HUMAN	GAVDLSLYPR	y7_GAVDLSLYPR_2	NA	413.844	NA	NA	NA	NA	NA	NA	NA	43.0914
sp|O00255|MEN1_HUMAN	GLGTGQGAVSGPPR	y10_GLGTGQGAVSGPPR_2	NA	1359.35	NA	NA	NA	NA	NA	387.255	NA	-3.2102
sp|O00255|MEN1_HUMAN	GLGTGQGAVSGPPR	y12_GLGTGQGAVSGPPR_2	NA	25562	NA	NA	NA	8879.83	NA	9466.09	NA	-3.2102
sp|O00255|MEN1_HUMAN	GLGTGQGAVSGPPR	y4_GLGTGQGAVSGPPR_2	NA	571.677	NA	NA	NA	NA	NA	NA	NA	-3.2102
sp|O00255|MEN1_HUMAN	GLGTGQGAVSGPPR	y5_GLGTGQGAVSGPPR_2	NA	1080.16	NA	NA	NA	NA	NA	302.326	NA	-3.2102
sp|O00255|MEN1_HUMAN	GLGTGQGAVSGPPR	y6_GLGTGQGAVSGPPR_2	NA	622.46	NA	NA	NA	NA	NA	NA	NA	-3.2102
sp|O00255|MEN1_HUMAN	GLGTGQGAVSGPPR	y8_GLGTGQGAVSGPPR_2	NA	2010.51	NA	NA	NA	204.852	NA	683.953	NA	-3.2102
sp|O00267|SPT5H_HUMAN	ATAISLMR	y3_ATAISLMR_2	NA	3082.51	NA	NA	1462.04	NA	NA	1928.48	NA	20.1007
sp|O00267|SPT5H_HUMAN	ATAISLMR	y4_ATAISLMR_2	NA	5171.14	NA	NA	3471.18	NA	NA	2498.38	NA	20.1007
sp|O00267|SPT5H_HUMAN	ATAISLMR	y5_ATAISLMR_2	NA	2859.62	NA	NA	1438.67	NA	NA	1384.22	NA	20.1007
sp|O00267|SPT5H_HUMAN	ATAISLMR	y6_ATAISLMR_2	NA	5651.13	NA	NA	2776.62	NA	NA	2443.1	NA	20.1007
sp|O00267|SPT5H_HUMAN	ATAISLMR	y7_ATAISLMR_2	NA	258.133	NA	NA	NA	NA	NA	NA	NA	20.1007
sp|O00267|SPT5H_HUMAN	DMLEFPAQELR	y6_DMLEFPAQELR_2	NA	204.129	NA	321.149	NA	312.244	NA	NA	NA	74.6406
sp|O00267|SPT5H_HUMAN	DMLEFPAQELR	y7_DMLEFPAQELR_2	NA	NA	NA	215.043	NA	NA	NA	NA	NA	74.6406
sp|O00267|SPT5H_HUMAN	DMLEFPAQELRK	y7_DMLEFPAQELRK_2	NA	254.525	NA	NA	NA	NA	NA	NA	NA	51.446
sp|O00267|SPT5H_HUMAN	DMLEFPAQELRK	y7_DMLEFPAQELRK_3	NA	250.619	NA	NA	NA	NA	NA	NA	NA	51.446
sp|O00267|SPT5H_HUMAN	DMLEFPAQELRK	y8_DMLEFPAQELRK_3	NA	209.01	NA	NA	NA	NA	NA	NA	NA	51.446
sp|O00267|SPT5H_HUMAN	DNELIGQTVR	b3_DNELIGQTVR_2	6972.57	5795.32	9677.96	3009.27	3087.52	2591.01	10881.7	4694.6	6454.56	16.009
sp|O00267|SPT5H_HUMAN	DNELIGQTVR	b4_DNELIGQTVR_2	2467.65	2958.18	4004.29	1201.05	1349.64	822.133	4780.28	2346.88	2410.3	16.009
sp|O00267|SPT5H_HUMAN	DNELIGQTVR	y5_DNELIGQTVR_2	12718.5	11078.5	20401.9	6018.88	6121.31	4489.7	24423.2	9361.45	13072.5	16.009
sp|O00267|SPT5H_HUMAN	DNELIGQTVR	y6_DNELIGQTVR_2	11487.1	9712.42	16766.9	5420.38	5562.22	3913.47	19094.8	7671.84	10395.6	16.009
sp|O00267|SPT5H_HUMAN	DNELIGQTVR	y7_DNELIGQTVR_2	4914.45	4463.69	7346.61	2098.13	1763.56	1379.74	7704.25	3605.62	4889.55	16.009
sp|O00267|SPT5H_HUMAN	DNELIGQTVR	y8_DNELIGQTVR_2	3701.16	2012.99	2198.16	3621.89	1481.01	895.065	5842.79	1634.3	2905.3	16.009
sp|O00267|SPT5H_HUMAN	DQREEELGEYYMK	b5_DQREEELGEYYMK_3	NA	NA	NA	NA	NA	NA	NA	222.292	NA	31.328
sp|O00267|SPT5H_HUMAN	DQREEELGEYYMK	b6_DQREEELGEYYMK_3	NA	NA	NA	NA	NA	NA	NA	705.383	NA	31.328
sp|O00267|SPT5H_HUMAN	DQREEELGEYYMK	y4_DQREEELGEYYMK_3	NA	NA	NA	NA	NA	NA	NA	260.005	NA	31.328
sp|O00267|SPT5H_HUMAN	DQREEELGEYYMK	y6_DQREEELGEYYMK_3	NA	NA	NA	NA	NA	NA	NA	764.935	NA	31.328
sp|O00267|SPT5H_HUMAN	EMTDVLK	y3_EMTDVLK_2	NA	1404.69	NA	NA	NA	NA	NA	1228.09	NA	6.10507
sp|O00267|SPT5H_HUMAN	EMTDVLK	y4_EMTDVLK_2	NA	2350.01	NA	NA	NA	NA	NA	3222.78	NA	6.10507
sp|O00267|SPT5H_HUMAN	EMTDVLK	y5_EMTDVLK_2	NA	5575.09	NA	NA	NA	NA	NA	6241.11	NA	6.10507
sp|O00267|SPT5H_HUMAN	ETFQVLNMYGK	y6_ETFQVLNMYGK_2	NA	405.857	NA	511.052	NA	234.814	NA	361.159	NA	59.1516
sp|O00267|SPT5H_HUMAN	ETFQVLNMYGK	y7_ETFQVLNMYGK_2	NA	400.125	NA	311.876	NA	247.374	NA	341.954	NA	59.1516
sp|O00267|SPT5H_HUMAN	FAVALDSEQNNIHVK	y10_FAVALDSEQNNIHVK_2	NA	386.174	NA	NA	NA	NA	NA	NA	NA	30.4646
sp|O00267|SPT5H_HUMAN	FAVALDSEQNNIHVK	y10_FAVALDSEQNNIHVK_3	NA	547.602	NA	NA	NA	NA	NA	252.243	NA	30.4646
sp|O00267|SPT5H_HUMAN	FAVALDSEQNNIHVK	y11_FAVALDSEQNNIHVK_2	NA	243.004	NA	NA	NA	NA	NA	NA	NA	30.4646
sp|O00267|SPT5H_HUMAN	FAVALDSEQNNIHVK	y11_FAVALDSEQNNIHVK_3	NA	450.148	NA	NA	NA	NA	NA	257.698	NA	30.4646
sp|O00267|SPT5H_HUMAN	FAVALDSEQNNIHVK	y12_FAVALDSEQNNIHVK_3	NA	663.229	NA	NA	NA	NA	NA	320.357	NA	30.4646
sp|O00267|SPT5H_HUMAN	FAVALDSEQNNIHVK	y13_FAVALDSEQNNIHVK_3	NA	414.815	NA	NA	NA	NA	NA	215.097	NA	30.4646
sp|O00267|SPT5H_HUMAN	FAVALDSEQNNIHVK	y9_FAVALDSEQNNIHVK_2	NA	220.856	NA	NA	NA	NA	NA	NA	NA	30.4646
sp|O00267|SPT5H_HUMAN	FAVALDSEQNNIHVK	y9_FAVALDSEQNNIHVK_3	NA	357.844	NA	NA	NA	NA	NA	NA	NA	30.4646
sp|O00267|SPT5H_HUMAN	FEGDTGLIVR	y5_FEGDTGLIVR_2	5123.36	1888.72	NA	873.038	928.169	440.932	2970.29	770.562	NA	31.0314
sp|O00267|SPT5H_HUMAN	FEGDTGLIVR	y6_FEGDTGLIVR_2	7664.08	1447.45	2161.69	941.361	894.417	591.209	4496.08	1233.73	1633.32	31.0314
sp|O00267|SPT5H_HUMAN	FEGDTGLIVR	y7_FEGDTGLIVR_2	2305.25	659.766	NA	267.441	258.725	NA	764.029	590.875	NA	31.0314
sp|O00267|SPT5H_HUMAN	FEGDTGLIVR	y8_FEGDTGLIVR_2	39662.2	9171.75	29120.2	6682.2	5312.58	3958.53	38739.7	6664.4	10645	31.0314
sp|O00267|SPT5H_HUMAN	FEGDTGLIVR	y9_FEGDTGLIVR_2	7010.68	1718.75	2738.28	1085.47	916.028	747.283	6869.37	1507.1	1836.68	31.0314
sp|O00267|SPT5H_HUMAN	GYIYVEAYK	y3_GYIYVEAYK_2	346.482	485.269	NA	NA	NA	NA	NA	302.25	NA	32.8387
sp|O00267|SPT5H_HUMAN	GYIYVEAYK	y5_GYIYVEAYK_2	NA	498.753	NA	NA	NA	NA	NA	399.047	NA	32.8387
sp|O00267|SPT5H_HUMAN	GYIYVEAYK	y6_GYIYVEAYK_2	5249.03	1672.04	NA	3005.58	NA	946.437	NA	1332.36	NA	32.8387
sp|O00267|SPT5H_HUMAN	GYIYVEAYK	y7_GYIYVEAYK_2	NA	617.478	NA	NA	NA	NA	NA	554.74	NA	32.8387
sp|O00267|SPT5H_HUMAN	ILSVDGNK	y4_ILSVDGNK_2	4483.77	2515.17	NA	773.969	933.293	996.709	875.967	1259.96	251.155	-16.0099
sp|O00267|SPT5H_HUMAN	ILSVDGNK	y6_ILSVDGNK_2	53850.7	23071.2	12318.1	8232.55	9911.4	6807.97	25902.9	11759.9	13504.7	-16.0099
sp|O00267|SPT5H_HUMAN	ILSVDGNK	y7_ILSVDGNK_2	14530.6	8003.18	2568.43	641.07	1032.45	1822.12	6276.65	2598.2	NA	-16.0099
sp|O00267|SPT5H_HUMAN	LGYWNQQMVPIK	y3_LGYWNQQMVPIK_2	NA	303.434	NA	NA	NA	NA	NA	NA	NA	64.8799
sp|O00267|SPT5H_HUMAN	MDLDEQLK	y4_MDLDEQLK_2	NA	913.989	1022.83	NA	NA	NA	1211.08	1042.69	NA	19.4652
sp|O00267|SPT5H_HUMAN	MDLDEQLK	y5_MDLDEQLK_2	901.249	2742.34	9196.49	1697.04	1669.15	1389.43	3758.56	2798.92	950.725	19.4652
sp|O00267|SPT5H_HUMAN	MDLDEQLK	y6_MDLDEQLK_2	1517.73	5015.29	11437.8	3010.52	3029.28	2853.74	8174.92	5002.66	3174.78	19.4652
sp|O00267|SPT5H_HUMAN	MDLDEQLK	y7_MDLDEQLK_2	3003.59	6289.83	14995.3	3293.53	3234.1	3492.53	10778.1	6601.7	3935.72	19.4652
sp|O00267|SPT5H_HUMAN	QAIEGVGNLR	y4_QAIEGVGNLR_2	3725.04	3294.91	1643.69	1545.41	1631.97	863.623	6069.53	2261.34	1970.31	12.1993
sp|O00267|SPT5H_HUMAN	QAIEGVGNLR	y5_QAIEGVGNLR_2	NA	609.326	NA	NA	NA	NA	NA	270.235	248.922	12.1993
sp|O00267|SPT5H_HUMAN	QAIEGVGNLR	y6_QAIEGVGNLR_2	5990.13	5293.93	4248.89	2136.93	2416.75	1377.83	9288.29	3063.05	4182.19	12.1993
sp|O00267|SPT5H_HUMAN	QAIEGVGNLR	y7_QAIEGVGNLR_2	5834.28	5689.99	4539.91	2972.62	2622.49	1358.95	9503.56	3377.09	3614.85	12.1993
sp|O00267|SPT5H_HUMAN	QAIEGVGNLR	y8_QAIEGVGNLR_2	3515.64	3210.71	2106.78	1571.51	1306.28	835.735	4809.58	2145.26	2100.78	12.1993
sp|O00267|SPT5H_HUMAN	QAIEGVGNLR	y9_QAIEGVGNLR_2	NA	424.968	368.589	NA	NA	NA	355.856	286.957	NA	12.1993
sp|O00267|SPT5H_HUMAN	RDNELIGQTVR	b4_RDNELIGQTVR_3	NA	3113.17	NA	NA	NA	NA	NA	1613.04	NA	-5.92375
sp|O00267|SPT5H_HUMAN	RDNELIGQTVR	b5_RDNELIGQTVR_3	NA	2424.52	NA	NA	NA	NA	NA	1188.62	NA	-5.92375
sp|O00267|SPT5H_HUMAN	RDNELIGQTVR	y3_RDNELIGQTVR_3	NA	1498.89	NA	NA	NA	NA	NA	845.281	NA	-5.92375
sp|O00267|SPT5H_HUMAN	RDNELIGQTVR	y4_RDNELIGQTVR_3	NA	304.194	NA	NA	NA	NA	NA	565.029	NA	-5.92375
sp|O00267|SPT5H_HUMAN	RDNELIGQTVR	y5_RDNELIGQTVR_3	NA	3486.03	NA	NA	NA	NA	NA	1927.47	NA	-5.92375
sp|O00267|SPT5H_HUMAN	RDNELIGQTVR	y6_RDNELIGQTVR_3	NA	1093.41	NA	NA	NA	NA	NA	717.951	NA	-5.92375
sp|O00267|SPT5H_HUMAN	TPHYGSQTPLHDGSR	y11_TPHYGSQTPLHDGSR_3	NA	699.366	NA	NA	NA	NA	NA	920.509	NA	-22.4686
sp|O00267|SPT5H_HUMAN	TPHYGSQTPLHDGSR	y12_TPHYGSQTPLHDGSR_3	1058.85	1151.3	NA	NA	309.074	NA	NA	1072.86	NA	-22.4686
sp|O00267|SPT5H_HUMAN	TPHYGSQTPLHDGSR	y13_TPHYGSQTPLHDGSR_3	4900.02	5134.65	NA	1815.45	1868.89	783.969	NA	4263.77	NA	-22.4686
sp|O00267|SPT5H_HUMAN	TPHYGSQTPLHDGSR	y4_TPHYGSQTPLHDGSR_4	2198.81	1629.24	NA	449.1	1989.36	1568.09	NA	1119.43	NA	-22.4686
sp|O00267|SPT5H_HUMAN	TPHYGSQTPLHDGSR	y5_TPHYGSQTPLHDGSR_3	1033.1	907.304	NA	NA	NA	221.031	NA	7700.63	NA	-22.4686
sp|O00267|SPT5H_HUMAN	TPHYGSQTPLHDGSR	y5_TPHYGSQTPLHDGSR_4	3784.37	1935.41	NA	NA	NA	NA	NA	1515.72	NA	-22.4686
sp|O00267|SPT5H_HUMAN	TPHYGSQTPLHDGSR	y7_TPHYGSQTPLHDGSR_3	1586.73	2009.68	NA	520.614	582.336	271.865	NA	1910.11	NA	-22.4686
sp|O00267|SPT5H_HUMAN	TPHYGSQTPLHDGSR	y7_TPHYGSQTPLHDGSR_4	1804.53	2457.08	NA	10212.7	10842.4	9606.88	NA	2196.17	NA	-22.4686
sp|O00267|SPT5H_HUMAN	TPHYGSQTPLHDGSR	y8_TPHYGSQTPLHDGSR_4	1336.72	885.492	NA	NA	NA	NA	NA	322.829	NA	-22.4686
sp|O00267|SPT5H_HUMAN	TPHYGSQTPLHDGSR	y9_TPHYGSQTPLHDGSR_4	NA	649.199	NA	NA	NA	NA	NA	NA	NA	-22.4686
sp|O00267|SPT5H_HUMAN	TPMYGSQTPLQDGSR	y10_TPMYGSQTPLQDGSR_2	NA	795.929	NA	NA	NA	NA	NA	894.093	NA	19.5628
sp|O00267|SPT5H_HUMAN	TPMYGSQTPLQDGSR	y11_TPMYGSQTPLQDGSR_2	2994.87	3075.31	4061.47	1736.93	897.757	801.436	2959.8	3108.42	2350.88	19.5628
sp|O00267|SPT5H_HUMAN	TPMYGSQTPLQDGSR	y12_TPMYGSQTPLQDGSR_2	1091.67	2083.67	2714.2	1104.83	704.684	339.743	2759.42	2089.12	1231.16	19.5628
sp|O00267|SPT5H_HUMAN	TPMYGSQTPLQDGSR	y14_TPMYGSQTPLQDGSR_2	NA	1090.71	NA	255.921	NA	NA	NA	615.596	262.438	19.5628
sp|O00267|SPT5H_HUMAN	TPMYGSQTPLQDGSR	y7_TPMYGSQTPLQDGSR_2	2135.73	2817.11	3180.33	1371.28	715.219	718.953	3340.61	2476.31	1711.75	19.5628
sp|O00267|SPT5H_HUMAN	TPMYGSQTPLQDGSR	y8_TPMYGSQTPLQDGSR_2	282.455	1522.4	NA	NA	NA	NA	558.699	1240.82	NA	19.5628
sp|O00267|SPT5H_HUMAN	TPMYGSQTPMYGSGSR	y11_TPMYGSQTPMYGSGSR_2	NA	284.444	NA	NA	NA	NA	NA	287.41	NA	22.6673
sp|O00267|SPT5H_HUMAN	TPMYGSQTPMYGSGSR	y12_TPMYGSQTPMYGSGSR_2	NA	898.461	NA	NA	NA	NA	NA	980.692	NA	22.6673
sp|O00267|SPT5H_HUMAN	TPMYGSQTPMYGSGSR	y8_TPMYGSQTPMYGSGSR_2	NA	2231.81	NA	NA	NA	NA	NA	NA	NA	22.6673
sp|O00267|SPT5H_HUMAN	TPMYGSQTPMYGSGSR	y9_TPMYGSQTPMYGSGSR_2	NA	480.038	NA	NA	NA	NA	NA	394.192	NA	22.6673
sp|O00267|SPT5H_HUMAN	VRDTYLDTQVVGQTGVIR	b7_VRDTYLDTQVVGQTGVIR_3	NA	270.89	NA	731.917	NA	559.818	NA	437.342	NA	42.62
sp|O00267|SPT5H_HUMAN	VRDTYLDTQVVGQTGVIR	b9_VRDTYLDTQVVGQTGVIR_3	NA	328.309	NA	523.296	NA	NA	NA	NA	NA	42.62
sp|O00267|SPT5H_HUMAN	VRDTYLDTQVVGQTGVIR	y7_VRDTYLDTQVVGQTGVIR_3	NA	557.561	NA	NA	NA	NA	NA	247.48	NA	42.62
sp|O00267|SPT5H_HUMAN	VRDTYLDTQVVGQTGVIR	y8_VRDTYLDTQVVGQTGVIR_3	NA	474.518	NA	NA	NA	NA	NA	227.007	NA	42.62
sp|O00267|SPT5H_HUMAN	VVSISSEHLEPITPTK	y12_VVSISSEHLEPITPTK_3	1115.28	1519.82	NA	390.862	NA	NA	NA	641.759	NA	28.9411
sp|O00267|SPT5H_HUMAN	VVSISSEHLEPITPTK	y13_VVSISSEHLEPITPTK_3	NA	700.214	NA	NA	NA	NA	NA	303.377	NA	28.9411
sp|O00267|SPT5H_HUMAN	VVSISSEHLEPITPTK	y14_VVSISSEHLEPITPTK_3	5315.87	7848.45	NA	3078.22	1792.94	1463.54	NA	3188.13	NA	28.9411
sp|O00267|SPT5H_HUMAN	VVSISSEHLEPITPTK	y15_VVSISSEHLEPITPTK_3	NA	847.987	NA	481.569	NA	NA	NA	416.328	NA	28.9411
sp|O00267|SPT5H_HUMAN	VVSISSEHLEPITPTK	y6_VVSISSEHLEPITPTK_3	NA	905.013	NA	212.769	NA	NA	NA	368.053	NA	28.9411
sp|O00268|TAF4_HUMAN	ALSAVSAQAAAAQK	y10_ALSAVSAQAAAAQK_2	17097.7	1026.73	8058.14	5200.34	2802.91	2377.24	10427	1715.3	5454.66	1.5665
sp|O00268|TAF4_HUMAN	ALSAVSAQAAAAQK	y11_ALSAVSAQAAAAQK_2	6586.68	NA	1017.76	1664.73	1027.34	748.901	3358.02	722.736	2385.28	1.5665
sp|O00268|TAF4_HUMAN	ALSAVSAQAAAAQK	y12_ALSAVSAQAAAAQK_2	19556.3	945.871	5803.2	4796.95	2444.97	2378.47	8449.25	1650.53	4936.74	1.5665
sp|O00268|TAF4_HUMAN	ALSAVSAQAAAAQK	y7_ALSAVSAQAAAAQK_2	8253.82	302.181	1894.78	1963.77	1309.68	868.095	3595.47	730.652	1783.85	1.5665
sp|O00268|TAF4_HUMAN	ALSAVSAQAAAAQK	y8_ALSAVSAQAAAAQK_2	12433	582.589	4239.94	3242.53	1711.63	1460.36	5748.81	1070.81	3477.37	1.5665
sp|O00268|TAF4_HUMAN	ALSAVSAQAAAAQK	y9_ALSAVSAQAAAAQK_2	54025	2825.88	23538.2	14809.6	7956.59	7041.86	29511.5	5083	16210.8	1.5665
sp|O00268|TAF4_HUMAN	EMQQQELAQMR	y3_EMQQQELAQMR_2	2750.68	295.876	8814.7	1384.68	820.628	591.896	1921.6	1490.42	1992.18	14.4379
sp|O00268|TAF4_HUMAN	EMQQQELAQMR	y4_EMQQQELAQMR_2	4902.2	745.356	13039.6	2223.37	1436.32	1223.7	4129.89	2230.15	4533.05	14.4379
sp|O00268|TAF4_HUMAN	EMQQQELAQMR	y5_EMQQQELAQMR_2	3757.87	587.106	9593.92	1449.86	885.18	772.688	2443.12	1785.89	3167.11	14.4379
sp|O00268|TAF4_HUMAN	EMQQQELAQMR	y6_EMQQQELAQMR_2	7264.62	1139.12	36690.5	5559.02	6606.46	4074.11	11311.8	2721.19	9930.62	14.4379
sp|O00268|TAF4_HUMAN	EMQQQELAQMR	y7_EMQQQELAQMR_2	5853.47	1093.19	16450.5	2639.55	2054.23	1199.15	5608.67	3014.5	5214.01	14.4379
sp|O00268|TAF4_HUMAN	EMQQQELAQMR	y8_EMQQQELAQMR_2	4565.6	700.232	12723.5	1761.26	1155.75	485.728	3590	2328.17	3482.34	14.4379
sp|O00268|TAF4_HUMAN	FFEQLDQIEK	y5_FFEQLDQIEK_2	NA	NA	527.406	NA	NA	NA	NA	NA	NA	58.3752
sp|O00268|TAF4_HUMAN	FFEQLDQIEK	y6_FFEQLDQIEK_2	4923.72	NA	1689.96	864.865	275.494	422.965	NA	246.875	2433.41	58.3752
sp|O00268|TAF4_HUMAN	FFEQLDQIEK	y7_FFEQLDQIEK_2	3800.63	NA	1064.55	701.222	NA	NA	NA	NA	567.415	58.3752
sp|O00268|TAF4_HUMAN	FFEQLDQIEK	y8_FFEQLDQIEK_2	21177.7	281.662	3879.36	2713.97	638.865	849.641	NA	602.038	5633.58	58.3752
sp|O00268|TAF4_HUMAN	FFEQLDQIEK	y9_FFEQLDQIEK_2	NA	206.088	686.797	704.482	NA	451.251	NA	NA	NA	58.3752
sp|O00268|TAF4_HUMAN	GAAGAVTQSLSR	b6_GAAGAVTQSLSR_2	5249.27	NA	367.595	848.695	441.375	399.44	931.866	NA	NA	-1.03023
sp|O00268|TAF4_HUMAN	GAAGAVTQSLSR	y4_GAAGAVTQSLSR_2	5531.03	NA	NA	476.369	446.985	394.381	1080.55	NA	NA	-1.03023
sp|O00268|TAF4_HUMAN	GAAGAVTQSLSR	y5_GAAGAVTQSLSR_2	15401.5	871.04	8521.56	3073.37	2514.29	2210.86	12808.8	1573.15	5144.48	-1.03023
sp|O00268|TAF4_HUMAN	GAAGAVTQSLSR	y6_GAAGAVTQSLSR_2	41822	1966.67	10246.8	7882.31	5674.05	4283.66	14020.2	2126.88	8080.93	-1.03023
sp|O00268|TAF4_HUMAN	GAAGAVTQSLSR	y7_GAAGAVTQSLSR_2	31049.6	1397.68	7084.97	5298.44	3490.57	2810.12	10540.5	1720.53	5564.46	-1.03023
sp|O00268|TAF4_HUMAN	GAAGAVTQSLSR	y8_GAAGAVTQSLSR_2	9046.1	NA	977.538	1106.84	NA	240.777	2977.58	205.845	985.581	-1.03023
sp|O00268|TAF4_HUMAN	IEAEDFTSR	y4_IEAEDFTSR_2	252.11	395.462	NA	528.66	360.83	NA	NA	865.748	NA	12.7005
sp|O00268|TAF4_HUMAN	IEAEDFTSR	y5_IEAEDFTSR_2	440.403	304.011	3408.13	904.211	347.722	NA	1377.66	850.164	1032.31	12.7005
sp|O00268|TAF4_HUMAN	IEAEDFTSR	y6_IEAEDFTSR_2	744.362	NA	3663.08	485.392	420.27	NA	1307.93	545.733	683.069	12.7005
sp|O00268|TAF4_HUMAN	IEAEDFTSR	y7_IEAEDFTSR_2	7188.39	1731.32	30848	6584.12	4185.06	2136.83	12894.8	4449.3	6792.8	12.7005
sp|O00268|TAF4_HUMAN	IEAEDFTSR	y8_IEAEDFTSR_2	2357.41	304.076	10583.4	1738.15	1223.33	464.207	3443.14	1432.33	1595.76	12.7005
sp|O00268|TAF4_HUMAN	ILATNSELVGTLTR	y10_ILATNSELVGTLTR_2	NA	232.411	4544.16	480.726	791.533	NA	NA	NA	4123.12	53.2651
sp|O00268|TAF4_HUMAN	ILATNSELVGTLTR	y11_ILATNSELVGTLTR_2	NA	223.159	6031.04	645.317	876.461	NA	NA	245.091	5833.69	53.2651
sp|O00268|TAF4_HUMAN	ILATNSELVGTLTR	y12_ILATNSELVGTLTR_2	NA	389.09	12182.4	986.577	1655.07	NA	NA	463.065	9163.34	53.2651
sp|O00268|TAF4_HUMAN	ILATNSELVGTLTR	y5_ILATNSELVGTLTR_2	NA	218.769	7708.69	627.759	956.98	NA	NA	261.5	5729.72	53.2651
sp|O00268|TAF4_HUMAN	ILATNSELVGTLTR	y7_ILATNSELVGTLTR_2	NA	NA	3169.72	308.687	455.819	NA	NA	NA	776.942	53.2651
sp|O00268|TAF4_HUMAN	ILATNSELVGTLTR	y9_ILATNSELVGTLTR_2	NA	NA	4731.84	410.849	644.238	NA	NA	NA	3046.16	53.2651
sp|O00268|TAF4_HUMAN	LQNLVEK	y3_LQNLVEK_2	18538.3	4115.95	11863.3	7099.38	5427.49	5275.82	15286.1	4462.96	7734.82	-14.734
sp|O00268|TAF4_HUMAN	LQNLVEK	y4_LQNLVEK_2	9693.83	NA	3423.55	1131.12	434.221	282.153	4134.88	1811.72	3565.45	-14.734
sp|O00268|TAF4_HUMAN	LQNLVEK	y5_LQNLVEK_2	53319.9	2727.57	22030.5	10080	7546.03	4450.11	25754.6	7561.38	14810.2	-14.734
sp|O00268|TAF4_HUMAN	LQNLVEK	y6_LQNLVEK_2	69701	3702.33	29692	14250.9	10272.7	6029.89	35082.1	10266.7	22009.3	-14.734
sp|O00268|TAF4_HUMAN	QEDPEQLR	b3_QEDPEQLR_2	NA	NA	NA	NA	NA	NA	NA	235.256	NA	-16.8645
sp|O00268|TAF4_HUMAN	QEDPEQLR	y3_QEDPEQLR_2	NA	NA	NA	NA	NA	NA	NA	455.488	NA	-16.8645
sp|O00268|TAF4_HUMAN	QEDPEQLR	y4_QEDPEQLR_2	NA	NA	NA	NA	NA	NA	NA	819.595	NA	-16.8645
sp|O00268|TAF4_HUMAN	QEDPEQLR	y5_QEDPEQLR_2	NA	NA	NA	NA	NA	NA	NA	2235.51	NA	-16.8645
sp|O00268|TAF4_HUMAN	QEDPEQLR	y6_QEDPEQLR_2	NA	NA	NA	NA	NA	NA	NA	1562.64	NA	-16.8645
sp|O00268|TAF4_HUMAN	QEDPEQLR	y7_QEDPEQLR_2	NA	NA	NA	NA	NA	NA	NA	913.858	NA	-16.8645
sp|O00268|TAF4_HUMAN	QSTETAANVK	y4_QSTETAANVK_2	NA	NA	996.412	622.113	440.556	438.834	NA	NA	NA	-46.1256
sp|O00268|TAF4_HUMAN	QSTETAANVK	y5_QSTETAANVK_2	NA	405.566	1379.45	NA	526.071	647.578	NA	494.221	NA	-46.1256
sp|O00268|TAF4_HUMAN	QSTETAANVK	y6_QSTETAANVK_2	NA	432.807	3059.81	1279.45	991.844	1077.69	NA	916.032	NA	-46.1256
sp|O00268|TAF4_HUMAN	QSTETAANVK	y7_QSTETAANVK_2	NA	NA	2988.65	685.699	406.605	344.352	NA	499.226	NA	-46.1256
sp|O00268|TAF4_HUMAN	QSTETAANVK	y8_QSTETAANVK_2	NA	293.806	1574.03	924.567	659.267	653.38	NA	NA	NA	-46.1256
sp|O00268|TAF4_HUMAN	QSTETAANVK	y9_QSTETAANVK_2	NA	NA	657.158	NA	NA	NA	NA	NA	NA	-46.1256
sp|O00268|TAF4_HUMAN	QVSQAQTTVQPSATLQR	y10_QVSQAQTTVQPSATLQR_2	263.201	NA	NA	NA	NA	NA	NA	NA	NA	9.26192
sp|O00268|TAF4_HUMAN	QVSQAQTTVQPSATLQR	y11_QVSQAQTTVQPSATLQR_2	2048.42	NA	394.84	NA	NA	NA	NA	NA	386.633	9.26192
sp|O00268|TAF4_HUMAN	QVSQAQTTVQPSATLQR	y12_QVSQAQTTVQPSATLQR_2	273.012	NA	NA	NA	NA	NA	NA	NA	NA	9.26192
sp|O00268|TAF4_HUMAN	QVSQAQTTVQPSATLQR	y7_QVSQAQTTVQPSATLQR_2	4163.74	NA	2254.8	667.651	665.122	523.154	NA	203.421	852.221	9.26192
sp|O00268|TAF4_HUMAN	QVSQAQTTVQPSATLQR	y8_QVSQAQTTVQPSATLQR_2	2364.23	NA	604.143	NA	NA	NA	NA	NA	314.676	9.26192
sp|O00268|TAF4_HUMAN	QVSQAQTTVQPSATLQR	y9_QVSQAQTTVQPSATLQR_2	366.682	NA	NA	NA	NA	NA	NA	NA	NA	9.26192
sp|O00268|TAF4_HUMAN	TPTATTSGIR	y6_TPTATTSGIR_2	NA	NA	NA	NA	NA	NA	NA	863.58	NA	-19.19
sp|O00268|TAF4_HUMAN	TPTATTSGIR	y7_TPTATTSGIR_2	NA	NA	NA	NA	NA	NA	NA	624.488	NA	-19.19
sp|O00268|TAF4_HUMAN	TPTATTSGIR	y8_TPTATTSGIR_2	NA	NA	NA	NA	NA	NA	NA	2631.66	NA	-19.19
sp|O00268|TAF4_HUMAN	TPTATTSGIR	y9_TPTATTSGIR_2	NA	NA	NA	NA	NA	NA	NA	1297.09	NA	-19.19
sp|O00268|TAF4_HUMAN	TVPGATTTSSAATETMENVK	y18_TVPGATTTSSAATETMENVK_2	NA	NA	NA	NA	NA	NA	NA	644.224	NA	26.6243
sp|O00291|HIP1_HUMAN	AIGEELLPR	y3_AIGEELLPR_2	375.995	NA	NA	289.291	341.517	3076.53	NA	584.132	NA	37.956
sp|O00291|HIP1_HUMAN	AIGEELLPR	y4_AIGEELLPR_2	NA	1421.16	NA	397.193	774.752	3398.64	NA	590.641	1088.19	37.956
sp|O00291|HIP1_HUMAN	AIGEELLPR	y5_AIGEELLPR_2	914.663	955.16	NA	1399.31	1801.57	6488.82	NA	1360.74	2098.08	37.956
sp|O00291|HIP1_HUMAN	AIGEELLPR	y6_AIGEELLPR_2	NA	NA	NA	NA	269.579	2491.5	NA	328.481	NA	37.956
sp|O00291|HIP1_HUMAN	AIGEELLPR	y7_AIGEELLPR_2	9441.87	6899.15	NA	8421.3	13640.6	49896.9	NA	10280.8	14949.5	37.956
sp|O00291|HIP1_HUMAN	AINTQEVAVK	y5_AINTQEVAVK_2	360.2	4744.15	6883.21	4234.3	4878.9	4857.04	1746.04	4324.51	4278.42	-7.3628
sp|O00291|HIP1_HUMAN	AINTQEVAVK	y6_AINTQEVAVK_2	2195.23	1868.32	3328.28	3623.56	5226.57	5690.16	NA	4043.02	8361.34	-7.3628
sp|O00291|HIP1_HUMAN	AINTQEVAVK	y7_AINTQEVAVK_2	3774.44	3323.09	6493.71	5495.64	8504.38	9676.22	NA	6601.63	13509.3	-7.3628
sp|O00291|HIP1_HUMAN	AINTQEVAVK	y8_AINTQEVAVK_2	21337.3	15006.8	27304.4	25423.8	39866.8	44775.8	2690.19	31365	53983.6	-7.3628
sp|O00291|HIP1_HUMAN	APPEPADSLTEACK	y10_APPEPADSLTEAC[Carbamidomethyl (C)]K_2	NA	303.964	1111.42	NA	NA	1030.87	NA	1683.38	221.941	13.223
sp|O00291|HIP1_HUMAN	APPEPADSLTEACK	y12_APPEPADSLTEAC[Carbamidomethyl (C)]K_2	NA	291.123	2719.21	NA	NA	1078.94	NA	2519.76	991.817	13.223
sp|O00291|HIP1_HUMAN	APPEPADSLTEACK	y13_APPEPADSLTEAC[Carbamidomethyl (C)]K_2	NA	302.92	2046.52	NA	NA	939.941	NA	1793.1	397.05	13.223
sp|O00291|HIP1_HUMAN	AQLENMK	y3_AQLENMK_2	NA	1668.24	2534.85	1876.16	3056.37	5559.15	NA	3077.33	3537.97	-28.9687
sp|O00291|HIP1_HUMAN	AQLENMK	y4_AQLENMK_2	NA	1806.09	3987.52	2838.22	3926.52	7487.97	NA	4076.18	4887.08	-28.9687
sp|O00291|HIP1_HUMAN	AQLENMK	y5_AQLENMK_2	NA	8602.97	19010.7	14640.2	22147.4	35587.6	NA	18950.8	24186.6	-28.9687
sp|O00291|HIP1_HUMAN	AQLENMK	y6_AQLENMK_2	NA	3442.19	6630.58	5542.21	8182.78	13374.1	NA	7260.57	8648.86	-28.9687
sp|O00291|HIP1_HUMAN	DGHPNVLK	b5_DGHPNVLK_2	NA	NA	NA	NA	660.981	1670.29	NA	NA	NA	-43.7726
sp|O00291|HIP1_HUMAN	DGHPNVLK	b6_DGHPNVLK_2	NA	NA	NA	NA	4901.39	6168.79	NA	NA	NA	-43.7726
sp|O00291|HIP1_HUMAN	DGHPNVLK	b7_DGHPNVLK_2	NA	NA	NA	NA	1672.44	3070.39	NA	NA	NA	-43.7726
sp|O00291|HIP1_HUMAN	DGHPNVLK	y5_DGHPNVLK_2	NA	NA	NA	NA	9218.36	12200.6	NA	NA	NA	-43.7726
sp|O00291|HIP1_HUMAN	DGHPNVLK	y6_DGHPNVLK_2	NA	NA	NA	NA	1692.27	2723.19	NA	NA	NA	-43.7726
sp|O00291|HIP1_HUMAN	DGHPNVLK	y7_DGHPNVLK_2	NA	NA	NA	NA	251.54	641.577	NA	NA	NA	-43.7726
sp|O00291|HIP1_HUMAN	DSPNLAQLQQASR	y11_DSPNLAQLQQASR_2	8718.76	1749.87	7548.74	4402.03	6605.89	10331.2	NA	1252.42	7383.62	30.8552
sp|O00291|HIP1_HUMAN	DSPNLAQLQQASR	y5_DSPNLAQLQQASR_2	1077.59	499.68	2450.96	1262.13	2347.96	3043.93	NA	522.816	2217.28	30.8552
sp|O00291|HIP1_HUMAN	DSPNLAQLQQASR	y6_DSPNLAQLQQASR_2	3739.4	1296.15	6999.56	4686.63	4356.37	5126.02	NA	1144.31	5578.23	30.8552
sp|O00291|HIP1_HUMAN	DSPNLAQLQQASR	y7_DSPNLAQLQQASR_2	8722.18	1104.98	6087.04	3103.12	4595.17	6668.65	NA	1222.71	5814.48	30.8552
sp|O00291|HIP1_HUMAN	DSPNLAQLQQASR	y8_DSPNLAQLQQASR_2	12108.4	1660.19	8931.94	4784.45	7060.23	9950.1	NA	1610.87	9181.24	30.8552
sp|O00291|HIP1_HUMAN	DSPNLAQLQQASR	y9_DSPNLAQLQQASR_2	444.33	550.524	NA	369.616	1106.56	2366.92	NA	299.862	857.939	30.8552
sp|O00291|HIP1_HUMAN	ELEDSLER	y3_ELEDSLER_2	4344.8	1493.62	4993.06	5060.44	4487.97	7232.06	NA	4747.09	6649.24	2.99292
sp|O00291|HIP1_HUMAN	ELEDSLER	y4_ELEDSLER_2	4060.02	5360.07	22310.4	7421.83	11969	16447.6	NA	12921.8	16176.7	2.99292
sp|O00291|HIP1_HUMAN	ELEDSLER	y5_ELEDSLER_2	2693.53	7778.56	27917.1	11141.9	18200.7	30259.6	NA	20173.9	23274.8	2.99292
sp|O00291|HIP1_HUMAN	ELEDSLER	y6_ELEDSLER_2	2305.59	8644.03	35166.4	14681.5	23223.2	36679.2	NA	26375.3	29243.5	2.99292
sp|O00291|HIP1_HUMAN	ELQDTQLK	b5_ELQDTQLK_2	NA	805.574	1605.71	584.918	1803.86	3898.92	NA	2177.06	1663.21	-14.5548
sp|O00291|HIP1_HUMAN	ELQDTQLK	y4_ELQDTQLK_2	NA	NA	2215.92	NA	2641.21	6766.81	NA	2466.79	3291.88	-14.5548
sp|O00291|HIP1_HUMAN	ELQDTQLK	y5_ELQDTQLK_2	4482.25	8685.28	22611.6	14335.3	22153.4	36581.8	NA	19359.4	26395	-14.5548
sp|O00291|HIP1_HUMAN	ELQDTQLK	y6_ELQDTQLK_2	3480.38	13300.9	35749.6	24200	35120.1	59676.8	NA	32309.9	43327.1	-14.5548
sp|O00291|HIP1_HUMAN	EMAATSAAIETATAR	b8_EMAATSAAIETATAR_3	NA	NA	NA	NA	NA	251.608	NA	NA	NA	27.0646
sp|O00291|HIP1_HUMAN	EMAATSAAIETATAR	y10_EM[Oxidation (M)]AATSAAIETATAR_2	NA	NA	NA	NA	NA	2813.12	NA	1551.37	NA	12.3629
sp|O00291|HIP1_HUMAN	EMAATSAAIETATAR	y10_EMAATSAAIETATAR_2	NA	1132.57	4915.1	2573.7	3427.15	5245.45	NA	1906.13	5387.19	27.0646
sp|O00291|HIP1_HUMAN	EMAATSAAIETATAR	y11_EM[Oxidation (M)]AATSAAIETATAR_2	NA	NA	NA	NA	NA	3161.91	NA	1652.8	NA	12.3629
sp|O00291|HIP1_HUMAN	EMAATSAAIETATAR	y11_EMAATSAAIETATAR_2	NA	1119.53	5144.3	2326.7	3265.24	5019.05	NA	1747.93	4791.83	27.0646
sp|O00291|HIP1_HUMAN	EMAATSAAIETATAR	y13_EM[Oxidation (M)]AATSAAIETATAR_2	NA	NA	NA	NA	NA	1121.63	NA	835.298	NA	12.3629
sp|O00291|HIP1_HUMAN	EMAATSAAIETATAR	y4_EMAATSAAIETATAR_3	NA	NA	NA	NA	299.43	307.527	NA	NA	224.837	27.0646
sp|O00291|HIP1_HUMAN	EMAATSAAIETATAR	y5_EMAATSAAIETATAR_3	NA	NA	NA	237.351	805.136	1415.76	NA	580.277	1017.07	27.0646
sp|O00291|HIP1_HUMAN	EMAATSAAIETATAR	y6_EMAATSAAIETATAR_2	NA	494.19	9058.97	1111.39	1749.77	2285.98	NA	877.747	2471.67	27.0646
sp|O00291|HIP1_HUMAN	EMAATSAAIETATAR	y6_EMAATSAAIETATAR_3	NA	326.123	NA	536.002	1111.94	1834.14	NA	754.874	2055.7	27.0646
sp|O00291|HIP1_HUMAN	EMAATSAAIETATAR	y7_EM[Oxidation (M)]AATSAAIETATAR_2	NA	NA	NA	NA	NA	1094.9	NA	516.226	NA	12.3629
sp|O00291|HIP1_HUMAN	EMAATSAAIETATAR	y7_EMAATSAAIETATAR_2	NA	624.056	NA	1280.45	1643.35	2799	NA	967.924	2621.79	27.0646
sp|O00291|HIP1_HUMAN	EMAATSAAIETATAR	y7_EMAATSAAIETATAR_3	NA	NA	NA	NA	386.306	688.254	NA	273.291	797.647	27.0646
sp|O00291|HIP1_HUMAN	EMAATSAAIETATAR	y8_EM[Oxidation (M)]AATSAAIETATAR_2	NA	NA	NA	NA	NA	1993.96	NA	925.061	NA	12.3629
sp|O00291|HIP1_HUMAN	EMAATSAAIETATAR	y8_EMAATSAAIETATAR_2	NA	870.234	4791.29	2044.3	3315.97	4414.43	NA	1561.22	4287.96	27.0646
sp|O00291|HIP1_HUMAN	EMAATSAAIETATAR	y9_EM[Oxidation (M)]AATSAAIETATAR_2	NA	NA	NA	NA	NA	1137.25	NA	798.19	NA	12.3629
sp|O00291|HIP1_HUMAN	EMAATSAAIETATAR	y9_EMAATSAAIETATAR_2	NA	1024.14	2225.23	1060.97	2456.63	3068.48	NA	1230.33	2847.63	27.0646
sp|O00291|HIP1_HUMAN	ERDSLVSGAAHR	b4_ERDSLVSGAAHR_3	NA	318.479	NA	NA	1438.25	1498.52	NA	1012.59	458.016	-35.055
sp|O00291|HIP1_HUMAN	ERDSLVSGAAHR	b5_ERDSLVSGAAHR_3	6418.15	2964.45	NA	1377.63	8431.69	7432.45	NA	6554	4247.25	-35.055
sp|O00291|HIP1_HUMAN	ERDSLVSGAAHR	b6_ERDSLVSGAAHR_3	4348.62	734.42	NA	1474.74	3290.41	2827.83	NA	676.553	NA	-35.055
sp|O00291|HIP1_HUMAN	ERDSLVSGAAHR	y3_ERDSLVSGAAHR_3	NA	NA	NA	547.094	905.379	1179.52	NA	1042.93	463.948	-35.055
sp|O00291|HIP1_HUMAN	ERDSLVSGAAHR	y5_ERDSLVSGAAHR_3	NA	924.797	NA	NA	2751.69	2757.43	NA	2399.78	1263.32	-35.055
sp|O00291|HIP1_HUMAN	ERDSLVSGAAHR	y6_ERDSLVSGAAHR_3	9592.31	2689.23	NA	2425.76	8924.84	8003.92	NA	6397.3	4462.21	-35.055
sp|O00291|HIP1_HUMAN	FMEQFTK	y3_FMEQFTK_2	NA	NA	NA	NA	519.532	211.988	NA	NA	NA	23.9875
sp|O00291|HIP1_HUMAN	FMEQFTK	y4_FMEQFTK_2	NA	NA	NA	NA	526.668	678.847	NA	310.967	NA	23.9875
sp|O00291|HIP1_HUMAN	FMEQFTK	y5_FMEQFTK_2	NA	1406.83	NA	NA	5396.98	3332.43	NA	1545.55	NA	23.9875
sp|O00291|HIP1_HUMAN	FMEQFTK	y6_FMEQFTK_2	NA	719.516	NA	NA	3091.74	1955.54	NA	898.094	NA	23.9875
sp|O00291|HIP1_HUMAN	GVGAGLEAAER	y4_GVGAGLEAAER_2	NA	NA	NA	NA	298.388	534.316	NA	537.046	NA	0.146346
sp|O00291|HIP1_HUMAN	GVGAGLEAAER	y5_GVGAGLEAAER_2	NA	735.865	493.592	297.778	1834.37	2759.09	NA	1894.38	1999.35	0.146346
sp|O00291|HIP1_HUMAN	GVGAGLEAAER	y6_GVGAGLEAAER_2	NA	31002.8	37083.7	34464.1	21449	17895.8	NA	26264.8	41409.7	0.146346
sp|O00291|HIP1_HUMAN	GVGAGLEAAER	y7_GVGAGLEAAER_2	NA	1422.32	6137.6	5274.77	4478.69	6300.28	NA	4326.42	5354.72	0.146346
sp|O00291|HIP1_HUMAN	GVGAGLEAAER	y8_GVGAGLEAAER_2	NA	724.355	846.35	733.898	1451.84	1363.15	NA	1505.21	590.077	0.146346
sp|O00291|HIP1_HUMAN	GVGAGLEAAER	y9_GVGAGLEAAER_2	NA	1153.27	2707.09	1974.19	3928.67	5292.55	NA	3661.62	4665.08	0.146346
sp|O00291|HIP1_HUMAN	GVNQATAGVVASTISGK	y10_GVNQATAGVVASTISGK_2	1929.66	1562.44	7205.19	2497.78	5641.58	5593.87	NA	2146.96	8625.66	37.956
sp|O00291|HIP1_HUMAN	GVNQATAGVVASTISGK	y11_GVNQATAGVVASTISGK_2	948.298	957.921	3380	1930	4033.88	4152.68	NA	1463.93	4883.95	37.956
sp|O00291|HIP1_HUMAN	GVNQATAGVVASTISGK	y12_GVNQATAGVVASTISGK_2	3246.47	1791.32	10820.7	3175.5	6995.87	7258.75	NA	2769.96	10093.7	37.956
sp|O00291|HIP1_HUMAN	GVNQATAGVVASTISGK	y13_GVNQATAGVVASTISGK_2	765.798	891.666	2601.72	1858.91	3734.65	3879.06	NA	1444.06	5280.76	37.956
sp|O00291|HIP1_HUMAN	GVNQATAGVVASTISGK	y7_GVNQATAGVVASTISGK_2	422.701	404.74	NA	542.359	1678.35	1785.74	NA	769.297	1950.3	37.956
sp|O00291|HIP1_HUMAN	GVNQATAGVVASTISGK	y8_GVNQATAGVVASTISGK_2	514.502	678.723	898.876	1032.08	2749.61	2675.12	NA	1138.45	4284.76	37.956
sp|O00291|HIP1_HUMAN	IEEMLSK	y4_IEEMLSK_2	818.081	670.437	365.348	1510.9	3565.39	2704.91	NA	2569.42	3501.11	-8.04766
sp|O00291|HIP1_HUMAN	IEEMLSK	y5_IEEMLSK_2	8419.07	5354.32	13630.7	9470.57	19894.9	18627.7	NA	14963	21968.2	-8.04766
sp|O00291|HIP1_HUMAN	IEEMLSK	y6_IEEMLSK_2	12135.3	7759.15	17299.4	15459.8	29677.1	28193.9	NA	22785.9	32798.7	-8.04766
sp|O00291|HIP1_HUMAN	LASTEESMCQLAK	y10_LASTEESMC[Carbamidomethyl (C)]QLAK_2	NA	NA	NA	NA	NA	638.169	NA	1054.12	NA	20.4373
sp|O00291|HIP1_HUMAN	LASTEESMCQLAK	y11_LASTEESMC[Carbamidomethyl (C)]QLAK_2	NA	NA	NA	450.807	307.193	1244.44	NA	2063.4	736.708	20.4373
sp|O00291|HIP1_HUMAN	LASTEESMCQLAK	y5_LASTEESMC[Carbamidomethyl (C)]QLAK_2	NA	NA	NA	NA	NA	NA	NA	520.04	NA	20.4373
sp|O00291|HIP1_HUMAN	LASTEESMCQLAK	y7_LASTEESMC[Carbamidomethyl (C)]QLAK_2	NA	NA	NA	222.012	NA	966.516	NA	1682.24	NA	20.4373
sp|O00291|HIP1_HUMAN	LASTEESMCQLAK	y8_LASTEESMC[Carbamidomethyl (C)]QLAK_2	NA	NA	NA	561.041	381.97	1211.28	NA	2120.36	586.259	20.4373
sp|O00291|HIP1_HUMAN	LASTEESMCQLAK	y9_LASTEESMC[Carbamidomethyl (C)]QLAK_2	NA	NA	NA	309.137	249.657	1235.16	NA	1526.3	560.03	20.4373
sp|O00291|HIP1_HUMAN	NELSDMSR	b3_NELSDMSR_2	NA	NA	NA	NA	NA	NA	NA	723.222	NA	-4.61825
sp|O00291|HIP1_HUMAN	NELSDMSR	y3_NELSDMSR_2	NA	NA	NA	NA	NA	NA	NA	1018.54	NA	-4.61825
sp|O00291|HIP1_HUMAN	NELSDMSR	y4_NELSDMSR_2	NA	NA	NA	NA	NA	NA	NA	360.56	NA	-4.61825
sp|O00291|HIP1_HUMAN	NELSDMSR	y5_NELSDMSR_2	NA	NA	NA	NA	NA	NA	NA	2526.2	NA	-4.61825
sp|O00291|HIP1_HUMAN	NELSDMSR	y6_NELSDMSR_2	NA	NA	NA	NA	NA	NA	NA	2688.08	NA	-4.61825
sp|O00291|HIP1_HUMAN	NELSDMSR	y7_NELSDMSR_2	NA	NA	NA	NA	NA	NA	NA	210.173	NA	-4.61825
sp|O00291|HIP1_HUMAN	QAQVDLER	y3_QAQVDLER_2	NA	1546.89	3957.13	495.79	3298.57	5308.23	NA	4133.18	4627.26	-15.8668
sp|O00291|HIP1_HUMAN	QAQVDLER	y4_QAQVDLER_2	NA	6582.03	11254.7	3505.89	9068.73	16360.8	NA	12659.6	15522.4	-15.8668
sp|O00291|HIP1_HUMAN	QAQVDLER	y5_QAQVDLER_2	NA	5041.82	14201.3	4303.5	9133.06	15160.7	NA	10840.1	16120.7	-15.8668
sp|O00291|HIP1_HUMAN	QAQVDLER	y6_QAQVDLER_2	NA	3650.45	12897.6	2754.42	6047.54	12488.4	NA	9142.88	17140.7	-15.8668
sp|O00291|HIP1_HUMAN	QAQVDLER	y7_QAQVDLER_2	NA	NA	982.009	NA	803.859	2347.18	NA	1820.54	1253.29	-15.8668
sp|O00291|HIP1_HUMAN	QEELGDLVDK	b3_QEELGDLVDK_2	NA	355.798	911.728	NA	506.718	556.914	NA	466.624	700.279	27.4322
sp|O00291|HIP1_HUMAN	QEELGDLVDK	y3_QEELGDLVDK_2	NA	420.739	NA	NA	1611.49	429.528	NA	219.192	1228.85	27.4322
sp|O00291|HIP1_HUMAN	QEELGDLVDK	y4_QEELGDLVDK_2	NA	NA	NA	NA	NA	313.564	NA	271.193	NA	27.4322
sp|O00291|HIP1_HUMAN	QEELGDLVDK	y6_QEELGDLVDK_2	NA	1872.53	8350.27	2181.65	4671.2	3224.78	NA	1912.26	5104.04	27.4322
sp|O00291|HIP1_HUMAN	QEELGDLVDK	y7_QEELGDLVDK_2	NA	565.725	1047.67	2592.58	765.392	1039.75	NA	737.318	1265.78	27.4322
sp|O00291|HIP1_HUMAN	QEELGDLVDK	y8_QEELGDLVDK_2	NA	398.589	3392.96	650.376	547.236	636.825	NA	593.248	984.097	27.4322
sp|O00291|HIP1_HUMAN	QELATSQR	b3_QELATSQR_2	572.042	2018.16	1483.14	2611.46	1682.06	3623.67	NA	1815.58	2344.12	-39.0438
sp|O00291|HIP1_HUMAN	QELATSQR	y3_QELATSQR_2	1570.43	1612.1	2053.49	1708.65	2474.92	4089.9	NA	1460.46	2719.7	-39.0438
sp|O00291|HIP1_HUMAN	QELATSQR	y4_QELATSQR_2	1735.15	4039.4	4741.7	3709	5256.09	9300.36	NA	4901.41	6816.74	-39.0438
sp|O00291|HIP1_HUMAN	QELATSQR	y5_QELATSQR_2	6059.76	4488.14	6318.09	4597.75	6894.68	10985.5	NA	5220.38	9412.55	-39.0438
sp|O00291|HIP1_HUMAN	QELATSQR	y6_QELATSQR_2	718.073	3089.16	2442.73	2423.45	3914.89	9381.25	NA	3397.84	6054.4	-39.0438
sp|O00291|HIP1_HUMAN	QELATSQR	y7_QELATSQR_2	NA	NA	NA	NA	NA	NA	NA	217.823	NA	-39.0438
sp|O00291|HIP1_HUMAN	QQAADDCEFLR	y3_QQAADDC[Carbamidomethyl (C)]EFLR_2	NA	NA	NA	NA	NA	NA	NA	477.289	NA	19.4652
sp|O00291|HIP1_HUMAN	QQAADDCEFLR	y5_QQAADDC[Carbamidomethyl (C)]EFLR_2	NA	NA	NA	NA	NA	NA	NA	961.221	NA	19.4652
sp|O00291|HIP1_HUMAN	QQAADDCEFLR	y6_QQAADDC[Carbamidomethyl (C)]EFLR_2	NA	NA	NA	NA	NA	NA	NA	1806.05	NA	19.4652
sp|O00291|HIP1_HUMAN	QQAADDCEFLR	y7_QQAADDC[Carbamidomethyl (C)]EFLR_2	NA	382.013	NA	NA	NA	NA	NA	3996.11	NA	19.4652
sp|O00291|HIP1_HUMAN	QQAADDCEFLR	y8_QQAADDC[Carbamidomethyl (C)]EFLR_2	NA	NA	NA	NA	NA	NA	NA	2945.33	NA	19.4652
sp|O00291|HIP1_HUMAN	QQAADDCEFLR	y9_QQAADDC[Carbamidomethyl (C)]EFLR_2	NA	290.886	NA	NA	NA	NA	NA	3603.7	NA	19.4652
sp|O00291|HIP1_HUMAN	RQEMDSQVR	b5_RQEMDSQVR_2	NA	1394.56	NA	1924.53	2358.23	3926.92	NA	2444.34	NA	-43.5197
sp|O00291|HIP1_HUMAN	RQEMDSQVR	b7_RQEMDSQVR_2	NA	301.141	NA	351.49	665.96	979.808	NA	880.865	NA	-43.5197
sp|O00291|HIP1_HUMAN	RQEMDSQVR	b8_RQEMDSQVR_2	508.187	573.486	NA	383.778	681.778	1225.45	NA	1078.08	NA	-43.5197
sp|O00291|HIP1_HUMAN	RQEMDSQVR	y4_RQEMDSQVR_2	3397.7	1350.26	NA	2011.67	2507.02	4134.37	NA	2606.61	NA	-43.5197
sp|O00291|HIP1_HUMAN	RQEMDSQVR	y8_RQEMDSQVR_2	508.165	1030.52	NA	383.768	1067.87	2358.4	NA	2183.65	NA	-43.5197
sp|O00291|HIP1_HUMAN	SLSEIERK	y3_SLSEIERK_2	NA	NA	NA	NA	NA	915.728	NA	749.358	NA	-29.3411
sp|O00291|HIP1_HUMAN	SLSEIERK	y4_SLSEIERK_2	NA	325.886	NA	531.976	1731.3	2918.14	NA	1569.37	1134.91	-29.3411
sp|O00291|HIP1_HUMAN	SLSEIERK	y5_SLSEIERK_2	NA	NA	NA	NA	958.954	1880.78	NA	912.55	NA	-29.3411
sp|O00291|HIP1_HUMAN	SLSEIERK	y6_SLSEIERK_2	NA	2340.53	NA	5316.39	8439.74	16910.8	NA	9296.55	8849.96	-29.3411
sp|O00291|HIP1_HUMAN	SSNLQYFK	y3_SSNLQYFK_2	NA	NA	NA	NA	NA	541.103	NA	NA	NA	15.5149
sp|O00291|HIP1_HUMAN	SSNLQYFK	y4_SSNLQYFK_2	NA	NA	NA	NA	NA	559.409	NA	NA	NA	15.5149
sp|O00291|HIP1_HUMAN	SSNLQYFK	y5_SSNLQYFK_2	NA	NA	NA	NA	NA	1838.93	NA	NA	NA	15.5149
sp|O00291|HIP1_HUMAN	SSNLQYFK	y6_SSNLQYFK_2	NA	NA	NA	NA	NA	2460.25	NA	NA	NA	15.5149
sp|O00291|HIP1_HUMAN	SSNLQYFK	y7_SSNLQYFK_2	NA	NA	NA	NA	NA	383.244	NA	NA	NA	15.5149
sp|O00291|HIP1_HUMAN	SVSVTAAGQCR	b4_SVSVTAAGQC[Carbamidomethyl (C)]R_2	NA	297.622	949.367	NA	556.156	1540.72	NA	2340.38	3801.5	-19.8099
sp|O00291|HIP1_HUMAN	SVSVTAAGQCR	y4_SVSVTAAGQC[Carbamidomethyl (C)]R_2	NA	392.037	289.639	NA	927.851	1457.38	NA	2121.08	630.669	-19.8099
sp|O00291|HIP1_HUMAN	SVSVTAAGQCR	y5_SVSVTAAGQC[Carbamidomethyl (C)]R_2	NA	399.231	883.453	1059.09	1079.9	1403.02	NA	2628.96	906.416	-19.8099
sp|O00291|HIP1_HUMAN	SVSVTAAGQCR	y6_SVSVTAAGQC[Carbamidomethyl (C)]R_2	NA	770.874	1345.11	709.064	821.174	2140.97	NA	3251.4	1205.5	-19.8099
sp|O00291|HIP1_HUMAN	SVSVTAAGQCR	y7_SVSVTAAGQC[Carbamidomethyl (C)]R_2	NA	1229.37	2120.39	1606.66	3044.15	3941.03	NA	6041.2	3918.57	-19.8099
sp|O00291|HIP1_HUMAN	SVSVTAAGQCR	y9_SVSVTAAGQC[Carbamidomethyl (C)]R_2	NA	1301.24	2189.6	1700.01	2677.36	3662.08	NA	4716.07	2844.34	-19.8099
sp|O00291|HIP1_HUMAN	TQTVSINK	y4_TQTVSINK_2	NA	1386.16	15674.8	17572	22903.6	21500.9	NA	11116.5	21633.9	-29.5104
sp|O00291|HIP1_HUMAN	TQTVSINK	y5_TQTVSINK_2	NA	309.566	2446.06	1646.43	2379.66	2280.7	NA	1035.23	2087.84	-29.5104
sp|O00291|HIP1_HUMAN	TQTVSINK	y6_TQTVSINK_2	NA	1659.57	4048.39	4055.22	5989.01	7540.51	NA	5001.57	6699.5	-29.5104
sp|O00291|HIP1_HUMAN	TQTVSINK	y7_TQTVSINK_2	NA	NA	NA	NA	489.221	596.463	NA	689.427	541.585	-29.5104
sp|O00291|HIP1_HUMAN	VLELENELQK	y5_VLELENELQK_2	2431.86	1361.26	8294.44	2217.66	2485.64	2683.22	NA	2715.6	5286.99	38.297
sp|O00291|HIP1_HUMAN	VLELENELQK	y6_VLELENELQK_2	6455.95	1827.37	19601.2	3674.45	4879.49	4959.31	NA	4721.72	11088.7	38.297
sp|O00291|HIP1_HUMAN	VLELENELQK	y7_VLELENELQK_2	8022.87	2705.37	30781.6	6703.93	8465.6	8230.02	NA	7859.74	19697.9	38.297
sp|O00291|HIP1_HUMAN	VLELENELQK	y8_VLELENELQK_2	18241.7	5457.42	66609.4	13359.8	16759.2	17508	NA	16025.3	38715.4	38.297
sp|O00291|HIP1_HUMAN	VLELENELQK	y9_VLELENELQK_2	376.477	542.772	5012.37	1674.1	2273.01	2267.95	NA	2216.17	3370.66	38.297
sp|O00291|HIP1_HUMAN	YRNELSDMSR	b3_YRNELSDM[Oxidation (M)]SR_3	NA	NA	NA	NA	NA	NA	NA	259.907	NA	-24.2715
sp|O00291|HIP1_HUMAN	YRNELSDMSR	b4_YRNELSDM[Oxidation (M)]SR_3	NA	NA	NA	NA	NA	NA	NA	1698.92	NA	-24.2715
sp|O00291|HIP1_HUMAN	YRNELSDMSR	b4_YRNELSDMSR_3	6520.21	1983.82	825.954	5863.92	9266.43	9492.72	NA	6694.38	8962.84	-5.08584
sp|O00291|HIP1_HUMAN	YRNELSDMSR	b5_YRNELSDM[Oxidation (M)]SR_3	NA	NA	NA	NA	NA	NA	NA	728.801	NA	-24.2715
sp|O00291|HIP1_HUMAN	YRNELSDMSR	b5_YRNELSDMSR_3	974.328	878.719	NA	2955.58	2780.4	3533.34	NA	1462.44	684.534	-5.08584
sp|O00291|HIP1_HUMAN	YRNELSDMSR	b7_YRNELSDMSR_2	NA	NA	NA	NA	NA	652.089	NA	700.463	NA	-5.08584
sp|O00291|HIP1_HUMAN	YRNELSDMSR	b8_YRNELSDMSR_2	NA	NA	NA	NA	NA	NA	NA	424.641	NA	-5.08584
sp|O00291|HIP1_HUMAN	YRNELSDMSR	y3_YRNELSDMSR_2	NA	NA	NA	NA	1927.96	1576.03	NA	6944.87	NA	-5.08584
sp|O00291|HIP1_HUMAN	YRNELSDMSR	y3_YRNELSDMSR_3	37499	30675.1	1054.88	17089.5	26973.1	19608.5	NA	46367.6	22286.6	-5.08584
sp|O00291|HIP1_HUMAN	YRNELSDMSR	y4_YRNELSDM[Oxidation (M)]SR_3	NA	NA	NA	NA	NA	NA	NA	377.233	NA	-24.2715
sp|O00291|HIP1_HUMAN	YRNELSDMSR	y4_YRNELSDMSR_3	792.832	889.469	NA	1505.22	3409.64	3375.56	NA	2305.28	2215.14	-5.08584
sp|O00291|HIP1_HUMAN	YRNELSDMSR	y5_YRNELSDM[Oxidation (M)]SR_3	NA	NA	NA	NA	NA	NA	NA	1078.6	NA	-24.2715
sp|O00291|HIP1_HUMAN	YRNELSDMSR	y5_YRNELSDMSR_3	4592.25	2489.22	262.695	5205.57	8488	9844.33	NA	6304.36	7090.62	-5.08584
sp|O00291|HIP1_HUMAN	YRNELSDMSR	y8_YRNELSDMSR_2	NA	NA	NA	NA	NA	NA	NA	393.475	NA	-5.08584
sp|O00291|HIP1_HUMAN	YSELVQNHADLLR	y10_YSELVQNHADLLR_3	NA	315.744	NA	364.162	764.654	700.547	NA	462.478	NA	28.0487
sp|O00291|HIP1_HUMAN	YSELVQNHADLLR	y11_YSELVQNHADLLR_3	NA	448.921	NA	NA	NA	NA	NA	527.127	NA	28.0487
sp|O00291|HIP1_HUMAN	YSELVQNHADLLR	y12_YSELVQNHADLLR_3	NA	956.331	NA	1013.59	1674.03	1844.6	NA	1143.15	NA	28.0487
sp|O00291|HIP1_HUMAN	YSELVQNHADLLR	y7_YSELVQNHADLLR_3	NA	316.714	NA	NA	517.875	469.56	NA	395.346	NA	28.0487
sp|O00291|HIP1_HUMAN	YSELVQNHADLLR	y8_YSELVQNHADLLR_3	NA	298.314	NA	NA	572.226	427.261	NA	448.429	NA	28.0487
sp|O00291|HIP1_HUMAN	YSELVQNHADLLR	y9_YSELVQNHADLLR_3	NA	520.991	NA	507.581	1032.63	718.109	NA	533.334	NA	28.0487
sp|O00291|HIP1_HUMAN	YSELVQNHADLLRK	b3_YSELVQNHADLLRK_3	NA	NA	NA	NA	NA	287.663	NA	NA	NA	13.6235
sp|O00291|HIP1_HUMAN	YSELVQNHADLLRK	y10_YSELVQNHADLLRK_3	NA	692.121	NA	213.896	985.163	2314.29	NA	700.987	NA	13.6235
sp|O00291|HIP1_HUMAN	YSELVQNHADLLRK	y11_YSELVQNHADLLRK_3	NA	738.233	NA	258.182	572.116	1856.96	NA	587.753	NA	13.6235
sp|O00291|HIP1_HUMAN	YSELVQNHADLLRK	y12_YSELVQNHADLLRK_3	NA	1246.9	NA	748.671	1728.85	3363.29	NA	1181.1	NA	13.6235
sp|O00291|HIP1_HUMAN	YSELVQNHADLLRK	y13_YSELVQNHADLLRK_3	NA	1681.88	NA	1325.38	2446.6	4905.59	NA	1566.37	NA	13.6235
sp|O00291|HIP1_HUMAN	YSELVQNHADLLRK	y9_YSELVQNHADLLRK_3	NA	NA	NA	363.93	NA	756.7	NA	NA	NA	13.6235
sp|O00291|HIP1_HUMAN	YSELVQNHADLLRK	y9_YSELVQNHADLLRK_4	NA	NA	NA	NA	NA	2168.05	NA	NA	NA	13.6235
sp|O00299|CLIC1_HUMAN	NSNPALNDNLEK	y10_NSNPALNDNLEK_2	NA	NA	344.548	NA	204.209	1108.18	NA	550.143	433.478	-0.0803306
sp|O00299|CLIC1_HUMAN	NSNPALNDNLEK	y6_NSNPALNDNLEK_2	NA	NA	365.86	528.141	331.804	1778.64	NA	966.798	732.019	-0.0803306
sp|O00299|CLIC1_HUMAN	NSNPALNDNLEK	y7_NSNPALNDNLEK_2	NA	NA	1084.18	237.875	259.937	1738.7	NA	700.357	241.334	-0.0803306
sp|O00299|CLIC1_HUMAN	NSNPALNDNLEK	y8_NSNPALNDNLEK_2	NA	NA	347.067	NA	NA	926.699	NA	479.657	229.967	-0.0803306
sp|O00299|CLIC1_HUMAN	NSNPALNDNLEK	y9_NSNPALNDNLEK_2	NA	1802.88	13505.9	3774.72	4516.59	10448.9	NA	4797.72	7340.97	-0.0803306
sp|O00299|CLIC1_HUMAN	YLSNAYAR	y5_YLSNAYAR_2	NA	NA	NA	NA	419.779	1315.43	NA	412.124	NA	-6.49768
sp|O00299|CLIC1_HUMAN	YLSNAYAR	y6_YLSNAYAR_2	NA	NA	NA	NA	3589.06	5909.45	NA	3511.1	NA	-6.49768
sp|O00299|CLIC1_HUMAN	YLSNAYAR	y7_YLSNAYAR_2	NA	NA	NA	NA	NA	1003.17	NA	555.047	NA	-6.49768
sp|O00303|EIF3F_HUMAN	NMYELHK	y4_NMYELHK_2	NA	NA	NA	NA	NA	NA	NA	301.622	NA	-16.0951
sp|O00303|EIF3F_HUMAN	NMYELHK	y5_NMYELHK_2	NA	NA	NA	NA	NA	NA	NA	2322.07	NA	-16.0951
sp|O00303|EIF3F_HUMAN	NMYELHK	y6_NMYELHK_2	NA	NA	NA	NA	NA	NA	NA	742.874	NA	-16.0951
sp|O00303|EIF3F_HUMAN	TMGVMFTPLTVK	y10_TMGVMFTPLTVK_2	NA	NA	NA	355.519	NA	NA	NA	NA	NA	71.8185
sp|O00303|EIF3F_HUMAN	TMGVMFTPLTVK	y8_TMGVMFTPLTVK_2	NA	NA	NA	415.819	NA	NA	NA	NA	NA	71.8185
sp|O00303|EIF3F_HUMAN	VIGLSSDLQQVGGASAR	y12_VIGLSSDLQQVGGASAR_2	NA	NA	NA	NA	308.768	NA	NA	NA	NA	47.257
sp|O00303|EIF3F_HUMAN	VIGLSSDLQQVGGASAR	y13_VIGLSSDLQQVGGASAR_2	NA	NA	NA	962.046	928.895	436.363	NA	283.02	NA	47.257
sp|O00303|EIF3F_HUMAN	VIGLSSDLQQVGGASAR	y6_VIGLSSDLQQVGGASAR_2	NA	NA	NA	517.572	617.924	307.531	NA	379.574	NA	47.257
sp|O00303|EIF3F_HUMAN	VIGLSSDLQQVGGASAR	y7_VIGLSSDLQQVGGASAR_2	NA	NA	NA	213.779	263.113	NA	NA	395.106	NA	47.257
sp|O00303|EIF3F_HUMAN	VIGLSSDLQQVGGASAR	y8_VIGLSSDLQQVGGASAR_2	NA	NA	NA	NA	379.835	NA	NA	NA	NA	47.257
sp|O00303|EIF3F_HUMAN	VIGLSSDLQQVGGASAR	y9_VIGLSSDLQQVGGASAR_2	NA	NA	NA	280.997	365.149	NA	NA	NA	NA	47.257
sp|O00303|EIF3F_HUMAN	VIGTLLGTVDK	y10_VIGTLLGTVDK_2	NA	NA	NA	NA	896.441	NA	NA	NA	671.633	43.3008
sp|O00303|EIF3F_HUMAN	VIGTLLGTVDK	y5_VIGTLLGTVDK_2	NA	NA	NA	522.841	1143.12	224.765	NA	NA	NA	43.3008
sp|O00303|EIF3F_HUMAN	VIGTLLGTVDK	y6_VIGTLLGTVDK_2	NA	NA	771.915	481.546	1193.05	207.692	NA	NA	1512.75	43.3008
sp|O00303|EIF3F_HUMAN	VIGTLLGTVDK	y7_VIGTLLGTVDK_2	NA	NA	NA	460.28	1091.41	215.105	NA	NA	1345.34	43.3008
sp|O00303|EIF3F_HUMAN	VIGTLLGTVDK	y9_VIGTLLGTVDK_2	3088	925.404	14959.7	6999.61	14115.2	4219.7	NA	2128.35	25166.7	43.3008
sp|O00303|EIF3F_HUMAN	VSADNTVGR	y6_VSADNTVGR_2	833265	2.24817e+06	330804	1.06591e+06	1.11473e+06	1.76572e+06	879457	2.03318e+06	579268	-37.0275
sp|O00303|EIF3F_HUMAN	VSADNTVGR	y7_VSADNTVGR_2	8877.77	2745.57	8306.11	12487.1	11016	9636.39	10898.6	9982.02	9579.09	-37.0275
sp|O00303|EIF3F_HUMAN	VSADNTVGR	y8_VSADNTVGR_2	6050.36	1311.19	8058.15	11616.5	12095.3	7634.18	7273.3	8263.46	9703.45	-37.0275
sp|O00303|EIF3F_HUMAN	YAYYDTER	b3_YAYYDTER_2	NA	NA	NA	NA	NA	NA	NA	207.612	NA	2.33027
sp|O00303|EIF3F_HUMAN	YAYYDTER	y3_YAYYDTER_2	NA	NA	NA	NA	453.442	406.861	NA	636.35	NA	2.33027
sp|O00303|EIF3F_HUMAN	YAYYDTER	y4_YAYYDTER_2	NA	NA	NA	NA	1047.03	924.231	NA	920.41	NA	2.33027
sp|O00303|EIF3F_HUMAN	YAYYDTER	y5_YAYYDTER_2	NA	NA	NA	NA	1639.6	1672.36	NA	2143.74	NA	2.33027
sp|O00303|EIF3F_HUMAN	YAYYDTER	y6_YAYYDTER_2	NA	NA	NA	NA	3955.44	4022.04	NA	4683.68	NA	2.33027
sp|O00303|EIF3F_HUMAN	YAYYDTER	y7_YAYYDTER_2	NA	NA	NA	NA	1312.76	695.425	NA	1265.68	NA	2.33027
sp|O00308|WWP2_HUMAN	DSSGTAVAPENR	b6_DSSGTAVAPENR_2	NA	NA	NA	481.007	253.93	245.088	NA	NA	NA	-29.2573
sp|O00308|WWP2_HUMAN	DSSGTAVAPENR	y4_DSSGTAVAPENR_2	NA	NA	NA	2992.91	2192.11	1389.09	NA	NA	NA	-29.2573
sp|O00308|WWP2_HUMAN	DSSGTAVAPENR	y5_DSSGTAVAPENR_2	NA	NA	NA	5224.37	2914.1	2385.65	NA	NA	NA	-29.2573
sp|O00308|WWP2_HUMAN	DSSGTAVAPENR	y6_DSSGTAVAPENR_2	NA	NA	NA	2834.77	1920.76	1376.95	NA	NA	NA	-29.2573
sp|O00308|WWP2_HUMAN	DSSGTAVAPENR	y7_DSSGTAVAPENR_2	NA	NA	NA	1939.62	1355.07	1289.64	NA	NA	NA	-29.2573
sp|O00308|WWP2_HUMAN	DSSGTAVAPENR	y9_DSSGTAVAPENR_2	NA	NA	NA	593.225	NA	339.335	NA	NA	NA	-29.2573
sp|O00422|SAP18_HUMAN	EIGSTMSGR	y4_EIGSTMSGR_2	17537.9	31852.3	15260.3	11573.3	10692.8	11896.6	17114.9	39498.5	14115.9	-22.8192
sp|O00422|SAP18_HUMAN	EIGSTMSGR	y5_EIGSTMSGR_2	18165	31111.7	17117.3	13115.5	12430.2	12418.6	20876.6	27645.5	13761.7	-22.8192
sp|O00422|SAP18_HUMAN	EIGSTMSGR	y6_EIGSTMSGR_2	7048.74	13084.3	5875.95	4748.91	4676.13	4533.68	6682.53	16115.6	5416.55	-22.8192
sp|O00422|SAP18_HUMAN	EIGSTMSGR	y7_EIGSTMSGR_2	58281.1	90452.3	50603.5	40057.1	34883	36244	62177.6	79989.5	41490.2	-22.8192
sp|O00422|SAP18_HUMAN	EVYPEAR	y3_EVYPEAR_2	4657.88	10011.7	6464.13	3421.2	3224.06	3118.24	6645.84	11189.2	4244.18	-21.1119
sp|O00422|SAP18_HUMAN	EVYPEAR	y4_EVYPEAR_2	30559	96497.5	58695.7	28418.6	28597.9	29916.3	59572.3	105001	36544.8	-21.1119
sp|O00422|SAP18_HUMAN	EVYPEAR	y5_EVYPEAR_2	16529.6	50330.4	31580.6	15245.7	15183	17778	31639.4	56340.2	18804.4	-21.1119
sp|O00422|SAP18_HUMAN	EVYPEAR	y6_EVYPEAR_2	3392.03	3933.11	17505.9	13931.1	21026	35398.8	802.356	22586	23555.1	-21.1119
sp|O00422|SAP18_HUMAN	GTDDSMTLQSQK	y10_GTDDSM[Oxidation (M)]TLQSQK_2	NA	617.255	NA	NA	NA	NA	NA	NA	NA	-29.7699
sp|O00422|SAP18_HUMAN	GTDDSMTLQSQK	y10_GTDDSMTLQSQK_2	4537.66	24356.8	14816.5	7422.11	8532.64	9753.31	13080.8	16614.9	10165.3	-10.0052
sp|O00422|SAP18_HUMAN	GTDDSMTLQSQK	y3_GTDDSM[Oxidation (M)]TLQSQK_2	NA	2714.14	NA	NA	NA	NA	NA	409.214	NA	-29.7699
sp|O00422|SAP18_HUMAN	GTDDSMTLQSQK	y3_GTDDSMTLQSQK_2	4833.1	19950	13730.9	6617.54	7590.19	7749.61	9328.72	13443.1	8658.52	-10.0052
sp|O00422|SAP18_HUMAN	GTDDSMTLQSQK	y4_GTDDSM[Oxidation (M)]TLQSQK_2	NA	990.765	NA	NA	NA	NA	NA	NA	NA	-29.7699
sp|O00422|SAP18_HUMAN	GTDDSMTLQSQK	y6_GTDDSM[Oxidation (M)]TLQSQK_2	NA	1217.68	NA	NA	NA	NA	NA	329.697	NA	-29.7699
sp|O00422|SAP18_HUMAN	GTDDSMTLQSQK	y6_GTDDSMTLQSQK_2	8828.99	36045.1	24093.5	11187.7	12537.3	14290.1	18539	23883.8	16380.4	-10.0052
sp|O00422|SAP18_HUMAN	GTDDSMTLQSQK	y7_GTDDSMTLQSQK_2	4865.26	22296.7	12797	7666.23	7797.33	8611.51	12576.5	15281.6	9403.47	-10.0052
sp|O00422|SAP18_HUMAN	GTDDSMTLQSQK	y8_GTDDSM[Oxidation (M)]TLQSQK_2	NA	1126.82	NA	NA	NA	NA	NA	NA	NA	-29.7699
sp|O00422|SAP18_HUMAN	GTDDSMTLQSQK	y8_GTDDSMTLQSQK_2	5216.19	23968.3	14799.2	7742.5	7812.62	8875.32	12262.5	15436	10200.3	-10.0052
sp|O00422|SAP18_HUMAN	GTDDSMTLQSQK	y9_GTDDSM[Oxidation (M)]TLQSQK_2	NA	798.606	NA	NA	NA	NA	NA	NA	NA	-29.7699
sp|O00422|SAP18_HUMAN	GTDDSMTLQSQK	y9_GTDDSMTLQSQK_2	3043.73	16571	9828.72	5371.54	6481.81	6681.17	8639.64	11089.3	7247.02	-10.0052
sp|O00422|SAP18_HUMAN	KGTDDSMTLQSQK	b10_KGTDDSMTLQSQK_2	NA	NA	NA	NA	NA	NA	NA	522.766	NA	-26.0871
sp|O00422|SAP18_HUMAN	KGTDDSMTLQSQK	b6_KGTDDSMTLQSQK_3	NA	923.96	571.206	643.132	311.56	NA	NA	4065.21	NA	-26.0871
sp|O00422|SAP18_HUMAN	KGTDDSMTLQSQK	b7_KGTDDSMTLQSQK_3	NA	538.934	508.912	461.548	NA	NA	NA	2721.5	NA	-26.0871
sp|O00422|SAP18_HUMAN	KGTDDSMTLQSQK	b9_KGTDDSMTLQSQK_2	NA	NA	NA	NA	NA	NA	NA	434.462	NA	-26.0871
sp|O00422|SAP18_HUMAN	KGTDDSMTLQSQK	y12_KGTDDSMTLQSQK_2	NA	NA	NA	NA	NA	NA	NA	927.272	NA	-26.0871
sp|O00422|SAP18_HUMAN	KGTDDSMTLQSQK	y3_KGTDDSMTLQSQK_2	NA	NA	NA	NA	NA	NA	NA	602.096	NA	-26.0871
sp|O00422|SAP18_HUMAN	KGTDDSMTLQSQK	y4_KGTDDSMTLQSQK_3	NA	2158.13	3514.12	1285.33	1775.5	4534.48	740.123	4140.37	NA	-26.0871
sp|O00422|SAP18_HUMAN	KGTDDSMTLQSQK	y5_KGTDDSMTLQSQK_3	NA	1090.39	1017.93	373.654	NA	586.746	392.323	3148.05	NA	-26.0871
sp|O00422|SAP18_HUMAN	KGTDDSMTLQSQK	y6_KGTDDSMTLQSQK_3	NA	1316.32	1871.85	1072.38	247.857	1196.96	841.732	5734.84	NA	-26.0871
sp|O00422|SAP18_HUMAN	KGTDDSMTLQSQK	y8_KGTDDSMTLQSQK_2	NA	NA	NA	NA	NA	NA	NA	411.633	NA	-26.0871
sp|O00422|SAP18_HUMAN	KGTDDSMTLQSQK	y9_KGTDDSMTLQSQK_2	NA	NA	NA	NA	NA	NA	NA	459.849	NA	-26.0871
sp|O00422|SAP18_HUMAN	VFTTNNGR	y4_VFTTNNGR_2	11563.4	5452.6	451.701	1626.12	1034.51	NA	2853.47	541.11	1276.27	-34.8166
sp|O00422|SAP18_HUMAN	VFTTNNGR	y5_VFTTNNGR_2	38340.4	17130.1	4773.35	7835	7597.95	6666.35	13953.8	12373.2	6382.5	-34.8166
sp|O00422|SAP18_HUMAN	VFTTNNGR	y6_VFTTNNGR_2	174107	75106.7	23230.1	34889.1	34065.6	26008.1	57433.4	39266.8	28525.1	-34.8166
sp|O00422|SAP18_HUMAN	VFTTNNGR	y7_VFTTNNGR_2	61731.7	23147.6	8683.75	13746.3	11749.9	8943.59	19079.5	13190.2	10240.1	-34.8166
sp|O00422|SAP18_HUMAN	VTQEEIK	y3_VTQEEIK_2	799.322	4385.26	2338.92	1484.48	2005.17	1559.47	2410.77	4069.21	1912.77	-36.2235
sp|O00422|SAP18_HUMAN	VTQEEIK	y4_VTQEEIK_2	8695.06	15261.3	8098.83	6051.95	7009.49	6929.57	8260.87	15987.6	8202.62	-36.2235
sp|O00422|SAP18_HUMAN	VTQEEIK	y5_VTQEEIK_2	46528.6	70012.1	36002.6	28247.3	28782.3	22428.1	32976.2	56241	30916.3	-36.2235
sp|O00422|SAP18_HUMAN	VTQEEIK	y6_VTQEEIK_2	53357.6	96994.3	45726	33611.4	35795.9	27952.1	39085.8	79280.4	40274.3	-36.2235
sp|O00425|IF2B3_HUMAN	ALQSGPPQSR	y4_ALQSGPPQSR_2	923.01	NA	221.068	NA	206.517	NA	NA	258.648	NA	-31.1104
sp|O00425|IF2B3_HUMAN	ALQSGPPQSR	y5_ALQSGPPQSR_2	9361.57	1138.63	3102.99	3474.95	3364.14	1920.4	506.325	2607.15	3755.25	-31.1104
sp|O00425|IF2B3_HUMAN	ALQSGPPQSR	y6_ALQSGPPQSR_2	9470.6	1381.82	2827.63	3919.91	2882.68	1951.13	391.476	2739.61	4082.69	-31.1104
sp|O00425|IF2B3_HUMAN	ALQSGPPQSR	y7_ALQSGPPQSR_2	21258.7	3045.96	6282.29	8555.33	7437.33	4395.02	5210.98	6261.14	9018.97	-31.1104
sp|O00425|IF2B3_HUMAN	ALQSGPPQSR	y8_ALQSGPPQSR_2	13351.2	1909.42	3882.89	6054.74	5811.05	3076.31	2597.01	4804.17	6987.68	-31.1104
sp|O00425|IF2B3_HUMAN	DQTPDENDQVVVK	y10_DQTPDENDQVVVK_2	3903.22	5127.59	25794	11296.8	10792	9764.33	12246.3	12530.1	14536.3	1.05692
sp|O00425|IF2B3_HUMAN	DQTPDENDQVVVK	y11_DQTPDENDQVVVK_2	209.262	1320.37	4805.27	2952.34	2728.96	2968.53	1352.29	3279.02	2959.19	1.05692
sp|O00425|IF2B3_HUMAN	DQTPDENDQVVVK	y7_DQTPDENDQVVVK_2	NA	NA	NA	NA	228.863	NA	446.552	593.526	NA	1.05692
sp|O00425|IF2B3_HUMAN	DQTPDENDQVVVK	y8_DQTPDENDQVVVK_2	NA	NA	NA	NA	NA	NA	NA	690.762	NA	1.05692
sp|O00425|IF2B3_HUMAN	DQTPDENDQVVVK	y9_DQTPDENDQVVVK_2	NA	NA	NA	320.509	619.991	259.29	283.742	880.255	NA	1.05692
sp|O00425|IF2B3_HUMAN	FTEEIPLK	y3_FTEEIPLK_2	NA	939.098	6099.86	3206.31	2288.82	2458.21	9829.43	1106.61	3802.63	29.6555
sp|O00425|IF2B3_HUMAN	FTEEIPLK	y4_FTEEIPLK_2	NA	NA	NA	250.776	386.871	338.098	826.011	222.163	247.071	29.6555
sp|O00425|IF2B3_HUMAN	FTEEIPLK	y5_FTEEIPLK_2	NA	233.951	NA	825.841	462.983	809.147	1456.12	335.353	471.678	29.6555
sp|O00425|IF2B3_HUMAN	FTEEIPLK	y6_FTEEIPLK_2	NA	1816.5	13805.7	5300.3	3643.42	4098.9	14324.7	1848.54	6894.43	29.6555
sp|O00425|IF2B3_HUMAN	FTEEIPLK	y7_FTEEIPLK_2	NA	1149.13	10520.9	3642.35	2885.12	2833.08	11870.6	1529.56	4858.14	29.6555
sp|O00425|IF2B3_HUMAN	IAPAEAPDAK	y6_IAPAEAPDAK_2	1589.03	1176.59	3135.49	2662.5	3031.18	2368.73	3356.21	2504.72	3579.42	-23.6836
sp|O00425|IF2B3_HUMAN	IAPAEAPDAK	y7_IAPAEAPDAK_2	2764.05	2254.73	3943.69	3662.59	4018.08	3427.69	3821.67	3227.85	5149.16	-23.6836
sp|O00425|IF2B3_HUMAN	IAPAEAPDAK	y8_IAPAEAPDAK_2	18389.7	8619.32	25378.3	20638.2	19115.8	18449	21694.1	14803.8	25539.3	-23.6836
sp|O00425|IF2B3_HUMAN	IPVSGPFLVK	y6_IPVSGPFLVK_2	NA	NA	NA	NA	NA	NA	NA	NA	680.673	45.9075
sp|O00425|IF2B3_HUMAN	IPVSGPFLVK	y7_IPVSGPFLVK_2	3746.41	1175.05	32068.2	2625.11	3718.62	1612.78	21679.3	735.368	22685.5	45.9075
sp|O00425|IF2B3_HUMAN	IPVSGPFLVK	y8_IPVSGPFLVK_2	NA	659.469	14143.2	1487.02	2064.01	816.971	8736.35	402.396	13075.7	45.9075
sp|O00425|IF2B3_HUMAN	IPVSGPFLVK	y9_IPVSGPFLVK_2	16347.2	2443.04	94862.2	7352.92	7523.65	4677.85	62865.7	1589.55	51922	45.9075
sp|O00425|IF2B3_HUMAN	IQEILTQVK	b3_IQEILTQVK_2	1349.11	NA	NA	774.18	NA	341.536	NA	338.991	894.35	21.5061
sp|O00425|IF2B3_HUMAN	IQEILTQVK	y5_IQEILTQVK_2	1365.13	NA	NA	NA	452.653	NA	NA	253.793	881.775	21.5061
sp|O00425|IF2B3_HUMAN	IQEILTQVK	y6_IQEILTQVK_2	1455.66	NA	NA	807.676	619.564	383.685	NA	NA	867.445	21.5061
sp|O00425|IF2B3_HUMAN	IQEILTQVK	y7_IQEILTQVK_2	8661.61	1139.76	NA	5143.85	3179.21	1881.81	NA	1819.54	5809.61	21.5061
sp|O00425|IF2B3_HUMAN	IQEILTQVK	y8_IQEILTQVK_2	770.587	208.709	NA	1320.12	450.699	236.967	NA	NA	679.914	21.5061
sp|O00425|IF2B3_HUMAN	SILEIMHK	y3_SILEIMHK_2	NA	NA	NA	NA	496.103	NA	NA	NA	NA	24.8482
sp|O00425|IF2B3_HUMAN	SILEIMHK	y4_SILEIMHK_2	NA	NA	NA	NA	NA	NA	NA	242.067	NA	24.8482
sp|O00425|IF2B3_HUMAN	SILEIMHK	y5_SILEIMHK_2	NA	627.07	NA	NA	963.483	NA	NA	693.154	NA	24.8482
sp|O00425|IF2B3_HUMAN	SILEIMHK	y6_SILEIMHK_2	NA	2935.8	NA	NA	3776.53	NA	NA	2107.8	NA	24.8482
sp|O00425|IF2B3_HUMAN	VPSFAAGR	y4_VPSFAAGR_2	NA	661.313	NA	1571.29	1446.39	841.364	NA	474.966	NA	0.482308
sp|O00425|IF2B3_HUMAN	VPSFAAGR	y5_VPSFAAGR_2	NA	472.105	NA	2845.31	2513.5	1547.4	NA	784.746	NA	0.482308
sp|O00425|IF2B3_HUMAN	VPSFAAGR	y6_VPSFAAGR_2	NA	3689.33	NA	7736.62	9296.86	6748.55	NA	3335.09	NA	0.482308
sp|O00425|IF2B3_HUMAN	VPSFAAGR	y7_VPSFAAGR_2	NA	4145.85	NA	9011.52	8406.86	6331.24	NA	2927.96	NA	0.482308
sp|O00443|P3C2A_HUMAN	ARTDLEITDSK	b10_ARTDLEITDSK_2	NA	NA	NA	NA	NA	667.885	NA	594.528	NA	-13.9968
sp|O00443|P3C2A_HUMAN	ARTDLEITDSK	b4_ARTDLEITDSK_3	NA	2168.06	9222.12	6115.44	9098.43	13058.4	NA	8773.31	10863.8	-13.9968
sp|O00443|P3C2A_HUMAN	ARTDLEITDSK	b5_ARTDLEITDSK_3	NA	1062.7	4988.59	3549.06	5289.91	7660.16	NA	5042.36	6385.1	-13.9968
sp|O00443|P3C2A_HUMAN	ARTDLEITDSK	b6_ARTDLEITDSK_2	NA	NA	704.767	645.602	739.495	941.431	NA	1365.18	916.985	-13.9968
sp|O00443|P3C2A_HUMAN	ARTDLEITDSK	b6_ARTDLEITDSK_3	NA	2049.93	6216.24	6426.23	8755.54	11116.7	NA	7173.61	9217.21	-13.9968
sp|O00443|P3C2A_HUMAN	ARTDLEITDSK	b7_ARTDLEITDSK_2	NA	NA	NA	NA	281.719	573.019	NA	668.492	NA	-13.9968
sp|O00443|P3C2A_HUMAN	ARTDLEITDSK	b9_ARTDLEITDSK_2	NA	NA	2867.73	2928.6	3657.6	5427.76	NA	4308.39	4301.9	-13.9968
sp|O00443|P3C2A_HUMAN	ARTDLEITDSK	y4_ARTDLEITDSK_3	NA	639.393	2434.67	2348.5	3498.85	6689.51	NA	4511.92	5434.42	-13.9968
sp|O00443|P3C2A_HUMAN	ARTDLEITDSK	y5_ARTDLEITDSK_3	NA	9992.14	18075.5	22366.3	21466.9	17440.4	NA	12619.6	25013.3	-13.9968
sp|O00443|P3C2A_HUMAN	ARTDLEITDSK	y6_ARTDLEITDSK_3	NA	NA	NA	NA	635.68	1533.66	NA	1446.44	429.313	-13.9968
sp|O00443|P3C2A_HUMAN	DLFKPIQSK	b3_DLFKPIQSK_2	NA	NA	NA	NA	2646.35	1867.03	NA	NA	NA	15.5427
sp|O00443|P3C2A_HUMAN	DLFKPIQSK	b7_DLFKPIQSK_2	NA	NA	NA	NA	516.813	1098.66	NA	NA	NA	15.5427
sp|O00443|P3C2A_HUMAN	DLFKPIQSK	y5_DLFKPIQSK_2	NA	NA	NA	NA	3085.34	4005.36	NA	NA	NA	15.5427
sp|O00443|P3C2A_HUMAN	DLFKPIQSK	y6_DLFKPIQSK_2	NA	NA	NA	NA	402.618	1163.26	NA	NA	NA	15.5427
sp|O00443|P3C2A_HUMAN	DLFKPIQSK	y7_DLFKPIQSK_2	NA	NA	NA	NA	1262.58	1823.71	NA	NA	NA	15.5427
sp|O00443|P3C2A_HUMAN	DLFKPIQSK	y8_DLFKPIQSK_2	NA	NA	NA	NA	222.05	495.221	NA	NA	NA	15.5427
sp|O00443|P3C2A_HUMAN	DLVTEDGADPNPYVK	y10_DLVTEDGADPNPYVK_2	NA	469.846	17922.5	1218.61	2894.49	3108.78	NA	2792.86	7856.34	40.0143
sp|O00443|P3C2A_HUMAN	DLVTEDGADPNPYVK	y11_DLVTEDGADPNPYVK_2	NA	203.314	6564.22	489.848	1604.83	1653.12	NA	1617.22	5970.87	40.0143
sp|O00443|P3C2A_HUMAN	DLVTEDGADPNPYVK	y12_DLVTEDGADPNPYVK_2	NA	639.316	24301.1	1840.65	3868.56	4350.25	NA	3750.32	11216.2	40.0143
sp|O00443|P3C2A_HUMAN	DLVTEDGADPNPYVK	y4_DLVTEDGADPNPYVK_2	NA	NA	7744.1	211.722	1118.5	1173.69	NA	1278.14	3916.51	40.0143
sp|O00443|P3C2A_HUMAN	DLVTEDGADPNPYVK	y6_DLVTEDGADPNPYVK_2	NA	618.456	26356.3	1457.29	4349.84	4271.49	NA	4324.99	12705.7	40.0143
sp|O00443|P3C2A_HUMAN	DLVTEDGADPNPYVK	y9_DLVTEDGADPNPYVK_2	NA	296.705	10639.7	732.891	1830.28	2282.03	NA	1742.28	4932.25	40.0143
sp|O00443|P3C2A_HUMAN	DPWDAVLLEER	y5_DPWDAVLLEER_2	NA	NA	NA	NA	NA	1866.17	NA	NA	NA	87.1727
sp|O00443|P3C2A_HUMAN	DPWDAVLLEER	y6_DPWDAVLLEER_2	NA	NA	NA	NA	NA	643.754	NA	NA	NA	87.1727
sp|O00443|P3C2A_HUMAN	DPWDAVLLEER	y7_DPWDAVLLEER_2	NA	NA	NA	NA	NA	1630.7	NA	NA	NA	87.1727
sp|O00443|P3C2A_HUMAN	DPWDAVLLEER	y8_DPWDAVLLEER_2	NA	NA	NA	NA	NA	2857.76	NA	NA	NA	87.1727
sp|O00443|P3C2A_HUMAN	DPWDAVLLEER	y9_DPWDAVLLEER_2	NA	NA	NA	NA	NA	425.169	NA	NA	NA	87.1727
sp|O00443|P3C2A_HUMAN	DSSLGLSK	y4_DSSLGLSK_2	NA	2196.59	10795.9	6603.81	10711.5	15682.1	NA	4436.45	10133.1	-14.0941
sp|O00443|P3C2A_HUMAN	DSSLGLSK	y5_DSSLGLSK_2	NA	968.161	4469.63	3289.07	5308.72	7985.82	NA	3095.93	5069.74	-14.0941
sp|O00443|P3C2A_HUMAN	DSSLGLSK	y6_DSSLGLSK_2	NA	2038.54	11829.6	7508.14	12110	18670.3	NA	7203.36	11572.4	-14.0941
sp|O00443|P3C2A_HUMAN	DSSLGLSKEDK	b9_DSSLGLSKEDK_2	NA	NA	NA	NA	NA	309.314	NA	NA	NA	-22.3565
sp|O00443|P3C2A_HUMAN	DSSLGLSKEDK	y10_DSSLGLSKEDK_2	NA	NA	NA	NA	250.745	928.991	NA	1484.24	737.218	-22.3565
sp|O00443|P3C2A_HUMAN	DSSLGLSKEDK	y5_DSSLGLSKEDK_2	NA	NA	NA	NA	NA	479.93	NA	1260.01	NA	-22.3565
sp|O00443|P3C2A_HUMAN	DSSLGLSKEDK	y7_DSSLGLSKEDK_2	NA	NA	NA	614.819	533.782	2086.71	NA	4582.63	1093.94	-22.3565
sp|O00443|P3C2A_HUMAN	DSSLGLSKEDK	y8_DSSLGLSKEDK_2	NA	NA	NA	NA	NA	447.296	NA	928.322	NA	-22.3565
sp|O00443|P3C2A_HUMAN	DSSLGLSKEDK	y9_DSSLGLSKEDK_2	NA	NA	NA	NA	NA	707.552	NA	1282.36	337.294	-22.3565
sp|O00443|P3C2A_HUMAN	EGQIEPSFVFR	y6_EGQIEPSFVFR_2	7965.64	650.011	18025.1	4666.21	3393	8415.71	NA	3748.45	36778	58.922
sp|O00443|P3C2A_HUMAN	EGQIEPSFVFR	y7_EGQIEPSFVFR_2	3398.26	327.421	8487.01	2246.94	1681.68	4340.55	NA	1864.81	17480.8	58.922
sp|O00443|P3C2A_HUMAN	EGQIEPSFVFR	y8_EGQIEPSFVFR_2	NA	NA	2597.04	1597.52	1051.67	2681.15	NA	1122.43	9631.2	58.922
sp|O00443|P3C2A_HUMAN	EVSVFTYHK	y4_EVSVFTYHK_2	NA	NA	NA	NA	NA	1295.08	NA	471.492	NA	10.6697
sp|O00443|P3C2A_HUMAN	EVSVFTYHK	y5_EVSVFTYHK_2	NA	NA	NA	NA	NA	4372.84	NA	990.85	NA	10.6697
sp|O00443|P3C2A_HUMAN	EVSVFTYHK	y6_EVSVFTYHK_2	NA	NA	NA	NA	NA	644.605	NA	NA	NA	10.6697
sp|O00443|P3C2A_HUMAN	EVSVFTYHK	y7_EVSVFTYHK_2	NA	NA	NA	NA	NA	6191.35	NA	1238.02	NA	10.6697
sp|O00443|P3C2A_HUMAN	EVSVFTYHKK	y4_EVSVFTYHKK_3	NA	NA	NA	NA	NA	1943.65	NA	1412.11	NA	-13.1657
sp|O00443|P3C2A_HUMAN	EVSVFTYHKK	y5_EVSVFTYHKK_3	NA	NA	NA	NA	NA	1002.6	NA	NA	NA	-13.1657
sp|O00443|P3C2A_HUMAN	EVSVFTYHKK	y6_EVSVFTYHKK_3	NA	NA	NA	5918.92	153594	3249.97	NA	599.217	NA	-13.1657
sp|O00443|P3C2A_HUMAN	EVSVFTYHKK	y8_EVSVFTYHKK_3	NA	NA	NA	6747.86	964.881	756.714	NA	4794.05	NA	-13.1657
sp|O00443|P3C2A_HUMAN	FADQEVR	y3_FADQEVR_2	NA	384.917	3640.81	1553.17	3602.81	4713.73	276.105	3212.4	5117.21	-20.7779
sp|O00443|P3C2A_HUMAN	FADQEVR	y4_FADQEVR_2	NA	2050.64	7935.01	5855.86	9857.59	17198.3	316.654	10792.2	11829.6	-20.7779
sp|O00443|P3C2A_HUMAN	FADQEVR	y5_FADQEVR_2	5519.6	6878.15	27063.1	22984.4	33782.7	56591.2	2609.07	34632.2	37889.9	-20.7779
sp|O00443|P3C2A_HUMAN	FADQEVR	y6_FADQEVR_2	3336.48	3937.81	16782.5	13984.7	20916.3	35414.5	798.644	22329.1	23612.3	-20.7779
sp|O00443|P3C2A_HUMAN	GFELSSSTR	y3_GFELSSSTR_2	200.118	NA	NA	466.8	841.208	1565.95	NA	832.937	1355.31	5.48334
sp|O00443|P3C2A_HUMAN	GFELSSSTR	y4_GFELSSSTR_2	1118.6	494.438	1382.13	2494.94	3421.38	5034.36	NA	2029.53	5183.31	5.48334
sp|O00443|P3C2A_HUMAN	GFELSSSTR	y5_GFELSSSTR_2	5180.16	2354.7	10849.6	9619.87	14301.3	18886.1	NA	7896.17	19660.5	5.48334
sp|O00443|P3C2A_HUMAN	GFELSSSTR	y6_GFELSSSTR_2	4170.27	1992.57	8762.89	8135.35	11210.1	14629.3	NA	6557.43	15440.3	5.48334
sp|O00443|P3C2A_HUMAN	GFELSSSTR	y7_GFELSSSTR_2	258.149	NA	NA	657.715	4878.44	3668.71	NA	509.864	2778.32	5.48334
sp|O00443|P3C2A_HUMAN	GMVELVPASDTLR	b4_GMVELVPASDTLR_2	NA	NA	NA	NA	NA	432.022	NA	NA	NA	53.1529
sp|O00443|P3C2A_HUMAN	GMVELVPASDTLR	b5_GMVELVPASDTLR_2	NA	NA	NA	NA	422.13	861.979	NA	374.344	591.996	53.1529
sp|O00443|P3C2A_HUMAN	GMVELVPASDTLR	y10_GMVELVPASDTLR_2	NA	NA	NA	NA	NA	488.392	NA	262.852	NA	53.1529
sp|O00443|P3C2A_HUMAN	GMVELVPASDTLR	y7_GMVELVPASDTLR_2	NA	425.683	NA	2560.07	2639.18	5886.72	NA	2499.87	5168.07	53.1529
sp|O00443|P3C2A_HUMAN	GMVELVPASDTLR	y8_GMVELVPASDTLR_2	NA	NA	NA	566.147	451.041	1327.55	NA	533.988	717.761	53.1529
sp|O00443|P3C2A_HUMAN	GMVELVPASDTLR	y9_GMVELVPASDTLR_2	NA	NA	NA	NA	NA	532.615	NA	281.571	NA	53.1529
sp|O00443|P3C2A_HUMAN	GMVELVPASDTLRK	b5_GMVELVPASDTLRK_2	NA	NA	NA	NA	NA	347.559	NA	NA	NA	33.4863
sp|O00443|P3C2A_HUMAN	GMVELVPASDTLRK	y8_GMVELVPASDTLRK_2	NA	NA	NA	NA	NA	2252.78	NA	778.635	NA	33.4863
sp|O00443|P3C2A_HUMAN	HNDNIMLR	y5_HNDNIMLR_2	NA	247.243	NA	640.094	1673.24	1713.59	NA	1775.41	1759.45	-18.6953
sp|O00443|P3C2A_HUMAN	HNDNIMLR	y6_HNDNIMLR_2	591.543	951.328	1957.59	3371.95	3222.44	6958.72	NA	5862.53	7875.48	-18.6953
sp|O00443|P3C2A_HUMAN	HNDNIMLR	y7_HNDNIMLR_2	3352.92	2452.98	5010.54	8835.56	17021.5	15666.9	NA	13011.6	13669.6	-18.6953
sp|O00443|P3C2A_HUMAN	HYIYVVR	b3_HYIYVVR_2	NA	NA	NA	NA	403.62	1293.03	NA	297.724	NA	-5.58322
sp|O00443|P3C2A_HUMAN	HYIYVVR	y4_HYIYVVR_2	1894.98	269.324	NA	1543.21	1667.26	5282.68	NA	1967.37	492.55	-5.58322
sp|O00443|P3C2A_HUMAN	HYIYVVR	y5_HYIYVVR_2	7631.95	2454.82	NA	10385	9377.88	20770	NA	7206.32	2454.62	-5.58322
sp|O00443|P3C2A_HUMAN	HYIYVVR	y6_HYIYVVR_2	7233.37	2814.72	NA	10281.7	11264.5	21582.4	NA	7883.81	2234.69	-5.58322
sp|O00443|P3C2A_HUMAN	IASTSEFLK	y5_IASTSEFLK_2	1016.7	516.002	NA	1072.67	1441.88	2552.52	NA	1145.77	2657.9	19.1041
sp|O00443|P3C2A_HUMAN	IASTSEFLK	y6_IASTSEFLK_2	NA	NA	NA	653.65	1398.28	2281.45	NA	798.979	2054.29	19.1041
sp|O00443|P3C2A_HUMAN	IASTSEFLK	y7_IASTSEFLK_2	6394.76	4033.52	8769.58	18039.2	21757.6	34173.6	NA	11453	24094.9	19.1041
sp|O00443|P3C2A_HUMAN	IASTSEFLK	y8_IASTSEFLK_2	3712.6	3390.69	2862.07	9687.59	11842.1	20991	NA	6211.41	10263.2	19.1041
sp|O00443|P3C2A_HUMAN	ILASAPNWK	y4_ILASAPNWK_2	NA	NA	NA	NA	1504.67	1223.34	NA	NA	887.741	23.2144
sp|O00443|P3C2A_HUMAN	ILASAPNWK	y5_ILASAPNWK_2	NA	NA	NA	NA	273.049	NA	NA	NA	NA	23.2144
sp|O00443|P3C2A_HUMAN	ILASAPNWK	y6_ILASAPNWK_2	NA	913.032	NA	NA	2066.54	1775.62	NA	375.361	873.679	23.2144
sp|O00443|P3C2A_HUMAN	ILASAPNWK	y7_ILASAPNWK_2	NA	2848.44	NA	1951.09	9863.87	7784.84	NA	1734.08	7367.21	23.2144
sp|O00443|P3C2A_HUMAN	ILASAPNWK	y8_ILASAPNWK_2	NA	886.979	NA	230.308	2254.52	1539.33	NA	504.765	1989.83	23.2144
sp|O00443|P3C2A_HUMAN	KYNPSEEEYEK	b10_KYNPSEEEYEK_2	NA	NA	NA	NA	NA	NA	NA	249.206	NA	-22.4979
sp|O00443|P3C2A_HUMAN	KYNPSEEEYEK	y10_KYNPSEEEYEK_2	NA	NA	NA	NA	NA	NA	NA	904.254	NA	-22.4979
sp|O00443|P3C2A_HUMAN	KYNPSEEEYEK	y8_KYNPSEEEYEK_2	NA	NA	NA	NA	NA	NA	NA	1002.63	NA	-22.4979
sp|O00443|P3C2A_HUMAN	KYNPSEEEYEK	y9_KYNPSEEEYEK_2	NA	NA	NA	NA	NA	NA	NA	850.107	NA	-22.4979
sp|O00443|P3C2A_HUMAN	LIESSLGSIATK	b3_LIESSLGSIATK_2	474.872	261.028	993.696	687.588	1086.84	1501.78	NA	550.727	1553.05	31.5992
sp|O00443|P3C2A_HUMAN	LIESSLGSIATK	y10_LIESSLGSIATK_2	8288.44	3662.55	38610.8	10809.9	18049.8	20574.7	NA	7187.34	30121.1	31.5992
sp|O00443|P3C2A_HUMAN	LIESSLGSIATK	y6_LIESSLGSIATK_2	1667.84	380.944	1890.55	1597.77	3513.54	3586.44	NA	1238.1	5394.98	31.5992
sp|O00443|P3C2A_HUMAN	LIESSLGSIATK	y7_LIESSLGSIATK_2	NA	NA	NA	217.169	1316.74	1597.02	NA	354.272	1330.58	31.5992
sp|O00443|P3C2A_HUMAN	LIESSLGSIATK	y8_LIESSLGSIATK_2	421.117	270.805	NA	581.373	1944.05	2438.44	NA	893.639	3465.33	31.5992
sp|O00443|P3C2A_HUMAN	LIESSLGSIATK	y9_LIESSLGSIATK_2	1366.04	898.904	6141.03	2936.31	5648.41	6583.26	NA	2161.7	9698.95	31.5992
sp|O00443|P3C2A_HUMAN	LLDILHK	y4_LLDILHK_2	NA	NA	NA	NA	NA	500.534	NA	221.156	NA	22.1002
sp|O00443|P3C2A_HUMAN	LLDILHK	y5_LLDILHK_2	NA	NA	NA	NA	4812.74	6044.04	NA	2721.8	NA	22.1002
sp|O00443|P3C2A_HUMAN	LLDILHK	y6_LLDILHK_2	NA	NA	NA	NA	1942.59	2663.06	NA	1365.31	NA	22.1002
sp|O00443|P3C2A_HUMAN	LLLDDSFETK	y6_LLLDDSFETK_2	NA	NA	NA	295.02	279.115	1100.27	NA	270.603	730.894	50.5676
sp|O00443|P3C2A_HUMAN	LLLDDSFETK	y7_LLLDDSFETK_2	5825.43	209.389	12094.7	1821.33	1361.2	3958.17	NA	1040.25	6806.04	50.5676
sp|O00443|P3C2A_HUMAN	LLLDDSFETK	y8_LLLDDSFETK_2	18366.7	547.592	38688.8	5027.63	3684.44	12025.6	NA	2775.74	17240.2	50.5676
sp|O00443|P3C2A_HUMAN	LLLDDSFETK	y9_LLLDDSFETK_2	1303.17	NA	780.797	687.276	408.6	1522	NA	372.834	1283.74	50.5676
sp|O00443|P3C2A_HUMAN	LPGFPNR	y3_LPGFPNR_2	NA	NA	NA	NA	4767.35	5621.92	NA	3331.5	NA	20.3279
sp|O00443|P3C2A_HUMAN	LPGFPNR	y4_LPGFPNR_2	NA	NA	NA	NA	1039.05	1947.58	NA	1305.79	NA	20.3279
sp|O00443|P3C2A_HUMAN	LPGFPNR	y5_LPGFPNR_2	NA	NA	NA	NA	10536.3	13121	NA	7661.79	NA	20.3279
sp|O00443|P3C2A_HUMAN	LTQAELEK	y3_LTQAELEK_2	NA	1539.06	2244.09	NA	2781.39	4287.31	NA	3090.72	3278.29	-15.2404
sp|O00443|P3C2A_HUMAN	LTQAELEK	y4_LTQAELEK_2	NA	452.709	1794.1	1149.51	2276.46	3685.92	NA	2489.93	1700.97	-15.2404
sp|O00443|P3C2A_HUMAN	LTQAELEK	y5_LTQAELEK_2	812.215	2274.55	14193.9	6907.23	11319.3	18606.1	NA	10321.5	12418.6	-15.2404
sp|O00443|P3C2A_HUMAN	LTQAELEK	y6_LTQAELEK_2	4479.4	10604.9	41945.6	24709.9	36344.3	52750.8	NA	31930.6	37764	-15.2404
sp|O00443|P3C2A_HUMAN	LTQAELEK	y7_LTQAELEK_2	9667.79	10955.3	30272.5	16248.4	25905.1	36123.1	NA	24513.4	26158.1	-15.2404
sp|O00443|P3C2A_HUMAN	LVQLLGGVAEK	b4_LVQLLGGVAEK_2	NA	216.354	2070.09	331.058	1849.97	1426.89	NA	319.751	6130.18	40.7456
sp|O00443|P3C2A_HUMAN	LVQLLGGVAEK	y6_LVQLLGGVAEK_2	NA	943.681	14347.7	1377.82	8900.45	6678.14	NA	2020.5	26160.3	40.7456
sp|O00443|P3C2A_HUMAN	LVQLLGGVAEK	y7_LVQLLGGVAEK_2	NA	581.716	11931.7	1909.35	6788.17	5236.13	NA	1561.3	22536.8	40.7456
sp|O00443|P3C2A_HUMAN	LVQLLGGVAEK	y8_LVQLLGGVAEK_2	NA	750.015	10737.5	2235.46	6942.11	5048.97	NA	1632.67	20568.2	40.7456
sp|O00443|P3C2A_HUMAN	LVQLLGGVAEK	y9_LVQLLGGVAEK_2	NA	3233.47	39138.4	4221.94	12920.5	10136.2	NA	3562.6	48092.7	40.7456
sp|O00443|P3C2A_HUMAN	NICGENASVK	b3_NIC[Carbamidomethyl (C)]GENASVK_2	NA	NA	NA	NA	NA	306.516	NA	365.154	NA	-23.5189
sp|O00443|P3C2A_HUMAN	NICGENASVK	y7_NIC[Carbamidomethyl (C)]GENASVK_2	NA	NA	NA	NA	NA	2416.01	NA	2494.47	NA	-23.5189
sp|O00443|P3C2A_HUMAN	NICGENASVK	y8_NIC[Carbamidomethyl (C)]GENASVK_2	NA	NA	NA	NA	NA	8408.17	NA	9417.91	NA	-23.5189
sp|O00443|P3C2A_HUMAN	NVSSLLAK	y5_NVSSLLAK_2	NA	NA	NA	388.693	570.089	1125.42	NA	445.034	229.945	5.6759
sp|O00443|P3C2A_HUMAN	NVSSLLAK	y6_NVSSLLAK_2	4547.66	2659.33	6340.05	6705.66	11713.3	16222.5	NA	6848.32	11457.4	5.6759
sp|O00443|P3C2A_HUMAN	NVSSLLAK	y7_NVSSLLAK_2	NA	NA	NA	NA	NA	740.043	NA	290.046	NA	5.6759
sp|O00443|P3C2A_HUMAN	QDYDLMVFPESDSQK	y7_QDYDLMVFPESDSQK_2	NA	NA	NA	NA	NA	239.613	NA	NA	NA	71.105
sp|O00443|P3C2A_HUMAN	QDYDLMVFPESDSQK	y8_QDYDLMVFPESDSQK_2	NA	NA	NA	NA	NA	210.866	NA	NA	NA	71.105
sp|O00443|P3C2A_HUMAN	RALDIDVEK	b4_RALDIDVEK_2	NA	620.802	NA	NA	3234.14	2255.34	NA	2324.67	NA	-2.95497
sp|O00443|P3C2A_HUMAN	RALDIDVEK	b6_RALDIDVEK_2	NA	925.162	NA	NA	7344.09	5560.54	NA	5572.05	NA	-2.95497
sp|O00443|P3C2A_HUMAN	RALDIDVEK	b7_RALDIDVEK_2	NA	576.219	NA	NA	3829.43	3026.85	NA	3226.02	NA	-2.95497
sp|O00443|P3C2A_HUMAN	RALDIDVEK	b8_RALDIDVEK_2	NA	790.904	NA	NA	6214.43	4698.47	NA	4509.57	NA	-2.95497
sp|O00443|P3C2A_HUMAN	RALDIDVEK	y3_RALDIDVEK_2	NA	NA	NA	NA	1966.66	1584.75	NA	1667.18	NA	-2.95497
sp|O00443|P3C2A_HUMAN	RALDIDVEK	y5_RALDIDVEK_2	NA	NA	NA	NA	1055.47	842.989	NA	941.355	NA	-2.95497
sp|O00443|P3C2A_HUMAN	SADAGSFSPTPGQIGGAVK	y11_SADAGSFSPTPGQIGGAVK_2	1810.93	1207.22	22355.8	6792.77	7794.33	13829.9	NA	2824.03	13734.4	35.582
sp|O00443|P3C2A_HUMAN	SADAGSFSPTPGQIGGAVK	y12_SADAGSFSPTPGQIGGAVK_2	NA	738.537	15590.7	4001.19	4775.88	8812.85	NA	1741.32	8446.57	35.582
sp|O00443|P3C2A_HUMAN	SADAGSFSPTPGQIGGAVK	y13_SADAGSFSPTPGQIGGAVK_2	NA	315.085	2734.7	1727.01	1768.72	3701.38	NA	754.032	3876.71	35.582
sp|O00443|P3C2A_HUMAN	SADAGSFSPTPGQIGGAVK	y14_SADAGSFSPTPGQIGGAVK_2	NA	NA	NA	630.694	840.128	1470.14	NA	227.356	237.486	35.582
sp|O00443|P3C2A_HUMAN	SADAGSFSPTPGQIGGAVK	y5_SADAGSFSPTPGQIGGAVK_2	NA	NA	NA	407.127	739.205	1664.34	NA	308.259	242.438	35.582
sp|O00443|P3C2A_HUMAN	SADAGSFSPTPGQIGGAVK	y9_SADAGSFSPTPGQIGGAVK_2	324.652	431.518	10584.9	3050.09	3509.63	6757.45	NA	1385.43	7653.23	35.582
sp|O00443|P3C2A_HUMAN	SCSFFSSNAVPLK	y11_SC[Carbamidomethyl (C)]SFFSSNAVPLK_2	NA	NA	NA	NA	NA	647.466	NA	243.991	NA	52.6934
sp|O00443|P3C2A_HUMAN	SCSFFSSNAVPLK	y3_SC[Carbamidomethyl (C)]SFFSSNAVPLK_2	NA	NA	NA	341.613	278.711	1025.29	NA	360.116	NA	52.6934
sp|O00443|P3C2A_HUMAN	SCSFFSSNAVPLK	y8_SC[Carbamidomethyl (C)]SFFSSNAVPLK_2	NA	NA	NA	NA	241.103	717.908	NA	200.968	NA	52.6934
sp|O00443|P3C2A_HUMAN	SCSFFSSNAVPLK	y9_SC[Carbamidomethyl (C)]SFFSSNAVPLK_2	NA	NA	NA	NA	NA	504.023	NA	201.051	NA	52.6934
sp|O00443|P3C2A_HUMAN	SLSVATVTR	y4_SLSVATVTR_2	684.121	623.231	NA	2954.23	4141.75	5806.43	NA	1443.99	4110.28	4.29415
sp|O00443|P3C2A_HUMAN	SLSVATVTR	y5_SLSVATVTR_2	4713.51	1977.54	5688.22	8381.26	12965.8	16999.9	NA	5305.06	13885.6	4.29415
sp|O00443|P3C2A_HUMAN	SLSVATVTR	y6_SLSVATVTR_2	911.53	NA	1388.39	3360.37	5095.12	6323.71	NA	867.85	5341.35	4.29415
sp|O00443|P3C2A_HUMAN	SLSVATVTR	y7_SLSVATVTR_2	8433.13	3230.09	7606.24	15092.5	22852.1	31711	NA	8369.9	20429.5	4.29415
sp|O00443|P3C2A_HUMAN	SQSLNIR	y3_SQSLNIR_2	NA	9494.73	NA	7925.27	7885.09	6325.62	NA	5632.55	NA	-15.9957
sp|O00443|P3C2A_HUMAN	SQSLNIR	y4_SQSLNIR_2	NA	NA	NA	2718.24	4014.21	4108.84	NA	2976.21	NA	-15.9957
sp|O00443|P3C2A_HUMAN	SQSLNIR	y5_SQSLNIR_2	NA	15882.2	NA	36824.6	52473.9	49440.7	NA	40861.9	NA	-15.9957
sp|O00443|P3C2A_HUMAN	SQSLNIR	y6_SQSLNIR_2	NA	4955.43	NA	1963.88	3730.68	4170.5	NA	1329.13	NA	-15.9957
sp|O00443|P3C2A_HUMAN	TADVTSLFGGEDTSR	b4_TADVTSLFGGEDTSR_2	5751.58	NA	12656.4	620.126	598.135	1464.7	NA	239.06	3718.68	53.1529
sp|O00443|P3C2A_HUMAN	TADVTSLFGGEDTSR	y10_TADVTSLFGGEDTSR_2	7332.22	332.927	11757.2	2310.53	1693.14	4988	NA	870.654	9960.94	53.1529
sp|O00443|P3C2A_HUMAN	TADVTSLFGGEDTSR	y11_TADVTSLFGGEDTSR_2	8279.14	390.752	13544.2	3292.74	2171.47	6613.23	NA	1062.67	13631	53.1529
sp|O00443|P3C2A_HUMAN	TADVTSLFGGEDTSR	y7_TADVTSLFGGEDTSR_2	10548.8	344.713	11141.4	2599.8	1901.48	5923.27	NA	930.251	11162.8	53.1529
sp|O00443|P3C2A_HUMAN	TADVTSLFGGEDTSR	y8_TADVTSLFGGEDTSR_2	11727.6	439.932	16799.1	3840.23	2725.34	8099.53	NA	1352.15	16247	53.1529
sp|O00443|P3C2A_HUMAN	TADVTSLFGGEDTSR	y9_TADVTSLFGGEDTSR_2	NA	NA	671.695	1087.26	782.617	2397.28	NA	442.071	4610.31	53.1529
sp|O00443|P3C2A_HUMAN	TAEDDETPVDLNK	y10_TAEDDETPVDLNK_2	315.11	1911.6	14310.9	6934.51	9416.33	13781.1	NA	9786.52	12907.2	6.44265
sp|O00443|P3C2A_HUMAN	TAEDDETPVDLNK	y11_TAEDDETPVDLNK_2	263.325	2208.06	12885.6	6846.21	8276.98	12322.7	NA	9349.35	11393.4	6.44265
sp|O00443|P3C2A_HUMAN	TAEDDETPVDLNK	y4_TAEDDETPVDLNK_2	NA	1115.5	4684.56	3451.6	3915.63	5324.7	NA	3713.18	4602.24	6.44265
sp|O00443|P3C2A_HUMAN	TAEDDETPVDLNK	y6_TAEDDETPVDLNK_2	914.359	3314.11	24823.3	12045.2	16092.4	23934.9	NA	16632.3	23243.6	6.44265
sp|O00443|P3C2A_HUMAN	TAEDDETPVDLNK	y7_TAEDDETPVDLNK_2	NA	1672.57	9506.07	5687.42	7284.05	10885.1	NA	7581.38	9059.37	6.44265
sp|O00443|P3C2A_HUMAN	TAEDDETPVDLNK	y9_TAEDDETPVDLNK_2	NA	1015.83	6453.41	3528.53	4702.13	7362.86	NA	5506.26	6486.97	6.44265
sp|O00443|P3C2A_HUMAN	TDLEITDSK	b4_TDLEITDSK_2	NA	NA	NA	NA	591.761	781.076	NA	NA	NA	-0.805705
sp|O00443|P3C2A_HUMAN	TDLEITDSK	y4_TDLEITDSK_2	NA	NA	NA	NA	1030.43	1740.56	NA	544.378	NA	-0.805705
sp|O00443|P3C2A_HUMAN	TDLEITDSK	y5_TDLEITDSK_2	NA	NA	NA	NA	2859.63	4373.82	NA	1999.54	NA	-0.805705
sp|O00443|P3C2A_HUMAN	TDLEITDSK	y6_TDLEITDSK_2	NA	NA	NA	NA	3559.04	5355.22	NA	2101.11	NA	-0.805705
sp|O00443|P3C2A_HUMAN	TDLEITDSK	y7_TDLEITDSK_2	NA	NA	NA	NA	4715	7327.43	NA	3524.23	NA	-0.805705
sp|O00443|P3C2A_HUMAN	TDLEITDSK	y8_TDLEITDSK_2	NA	NA	NA	NA	1096.52	1812.01	NA	830.428	NA	-0.805705
sp|O00443|P3C2A_HUMAN	TFDEFQELHNK	y10_TFDEFQELHNK_3	NA	NA	NA	NA	215.714	741.323	NA	675.099	NA	23.3663
sp|O00443|P3C2A_HUMAN	TFDEFQELHNK	y3_TFDEFQELHNK_2	NA	NA	NA	NA	204.557	288.082	NA	NA	NA	23.3663
sp|O00443|P3C2A_HUMAN	TFDEFQELHNK	y3_TFDEFQELHNK_3	NA	NA	NA	NA	1202.72	1561.09	NA	1133.53	NA	23.3663
sp|O00443|P3C2A_HUMAN	TFDEFQELHNK	y5_TFDEFQELHNK_3	NA	242.691	NA	1099.12	1675.74	1971.16	NA	1507.08	NA	23.3663
sp|O00443|P3C2A_HUMAN	TFDEFQELHNK	y6_TFDEFQELHNK_2	NA	NA	NA	NA	NA	293.582	NA	NA	NA	23.3663
sp|O00443|P3C2A_HUMAN	TFDEFQELHNK	y6_TFDEFQELHNK_3	NA	NA	NA	443.633	1342.39	1518.23	NA	1102.21	NA	23.3663
sp|O00443|P3C2A_HUMAN	TFDEFQELHNK	y7_TFDEFQELHNK_2	NA	NA	NA	NA	291.133	430.754	NA	335.666	NA	23.3663
sp|O00443|P3C2A_HUMAN	TFDEFQELHNK	y7_TFDEFQELHNK_3	NA	388.839	NA	1214.16	1624.19	2125.43	NA	1550.99	NA	23.3663
sp|O00443|P3C2A_HUMAN	TFDEFQELHNK	y8_TFDEFQELHNK_2	NA	NA	NA	839.437	815.329	727.765	NA	653.62	NA	23.3663
sp|O00443|P3C2A_HUMAN	TFDEFQELHNK	y9_TFDEFQELHNK_2	NA	NA	NA	1322.49	1455.75	1611.54	NA	935.036	NA	23.3663
sp|O00443|P3C2A_HUMAN	TFDEFQELHNK	y9_TFDEFQELHNK_3	NA	276.057	NA	1618.43	1892.42	2503.57	NA	1925.48	NA	23.3663
sp|O00443|P3C2A_HUMAN	TNPGYLLSPVTAQR	y10_TNPGYLLSPVTAQR_2	NA	NA	NA	NA	518.01	687.355	NA	291.008	719.038	44.9725
sp|O00443|P3C2A_HUMAN	TNPGYLLSPVTAQR	y12_TNPGYLLSPVTAQR_2	1760.7	560.712	2331.35	1812.52	3156.01	5247.98	NA	1366.73	11154.8	44.9725
sp|O00443|P3C2A_HUMAN	TNPGYLLSPVTAQR	y4_TNPGYLLSPVTAQR_3	NA	NA	NA	NA	NA	230.671	NA	NA	NA	44.9725
sp|O00443|P3C2A_HUMAN	TNPGYLLSPVTAQR	y6_TNPGYLLSPVTAQR_2	695.688	388.503	3275.5	1549.78	2773.42	3551.4	NA	1146.87	9327.69	44.9725
sp|O00443|P3C2A_HUMAN	TNPGYLLSPVTAQR	y6_TNPGYLLSPVTAQR_3	NA	NA	NA	NA	205.897	486.244	NA	NA	NA	44.9725
sp|O00443|P3C2A_HUMAN	TNPGYLLSPVTAQR	y7_TNPGYLLSPVTAQR_2	4692.78	724.767	8242.53	3453.47	4775.17	6001.97	NA	2091.36	18957	44.9725
sp|O00443|P3C2A_HUMAN	TNPGYLLSPVTAQR	y8_TNPGYLLSPVTAQR_2	608.632	508.317	1661.51	1919.62	3559.8	4293.84	NA	1570.2	10481.5	44.9725
sp|O00443|P3C2A_HUMAN	TNPGYLLSPVTAQR	y9_TNPGYLLSPVTAQR_2	NA	392.653	2842.72	1108.33	2167.19	3166.54	NA	1036.91	7614.51	44.9725
sp|O00443|P3C2A_HUMAN	TYLLPDNHK	b3_TYLLPDNHK_2	NA	NA	NA	NA	NA	NA	NA	1800.36	NA	-2.9756
sp|O00443|P3C2A_HUMAN	TYLLPDNHK	y5_TYLLPDNHK_2	NA	NA	NA	NA	NA	NA	NA	4393.5	NA	-2.9756
sp|O00443|P3C2A_HUMAN	TYLLPDNHK	y6_TYLLPDNHK_2	NA	NA	NA	NA	NA	NA	NA	1756	NA	-2.9756
sp|O00443|P3C2A_HUMAN	TYLLPDNHK	y7_TYLLPDNHK_2	NA	NA	NA	NA	NA	NA	NA	2591.51	NA	-2.9756
sp|O00443|P3C2A_HUMAN	VDNVEVLDHEEEK	b5_VDNVEVLDHEEEK_2	NA	NA	NA	NA	359.813	NA	NA	397.121	NA	4.9855
sp|O00443|P3C2A_HUMAN	VDNVEVLDHEEEK	y11_VDNVEVLDHEEEK_2	NA	NA	NA	NA	NA	NA	NA	687.764	NA	4.9855
sp|O00443|P3C2A_HUMAN	VDNVEVLDHEEEK	y11_VDNVEVLDHEEEK_3	NA	705.727	NA	2216.77	3560.77	4390.03	NA	3902.44	4898.34	4.9855
sp|O00443|P3C2A_HUMAN	VDNVEVLDHEEEK	y12_VDNVEVLDHEEEK_3	NA	1698.56	NA	5454.32	10570	9504.23	NA	9605.26	9049.83	4.9855
sp|O00443|P3C2A_HUMAN	VDNVEVLDHEEEK	y7_VDNVEVLDHEEEK_2	NA	NA	NA	274.777	1431.85	759.206	NA	1408.33	NA	4.9855
sp|O00443|P3C2A_HUMAN	VDNVEVLDHEEEK	y7_VDNVEVLDHEEEK_3	NA	899.048	NA	3151.29	4876.94	4648.61	NA	4532.83	6022.13	4.9855
sp|O00443|P3C2A_HUMAN	VDNVEVLDHEEEK	y8_VDNVEVLDHEEEK_2	NA	NA	NA	352.193	1222.75	774.446	NA	1312.09	NA	4.9855
sp|O00443|P3C2A_HUMAN	VDNVEVLDHEEEK	y8_VDNVEVLDHEEEK_3	NA	540.842	NA	1585.27	3618.64	3149.79	NA	3131.87	4330.86	4.9855
sp|O00443|P3C2A_HUMAN	VDNVEVLDHEEEK	y9_VDNVEVLDHEEEK_2	NA	246.764	NA	854.825	1981	1757.65	NA	2523.03	1179.88	4.9855
sp|O00443|P3C2A_HUMAN	VDNVEVLDHEEEK	y9_VDNVEVLDHEEEK_3	NA	919.02	NA	2725.6	5269.52	4625.44	NA	4226.69	5585.91	4.9855
sp|O00443|P3C2A_HUMAN	VQSFFQK	y3_VQSFFQK_2	NA	1194.12	NA	4444.06	6214.3	4277.56	NA	2343.08	10679.4	9.80478
sp|O00443|P3C2A_HUMAN	VQSFFQK	y4_VQSFFQK_2	NA	NA	NA	294.826	407.786	1252.15	NA	NA	NA	9.80478
sp|O00443|P3C2A_HUMAN	VQSFFQK	y5_VQSFFQK_2	NA	396.874	NA	457.856	2533.7	7968.88	NA	2192.27	NA	9.80478
sp|O00443|P3C2A_HUMAN	VQSFFQK	y6_VQSFFQK_2	NA	1464.4	NA	5998.12	7098.9	10225.7	NA	3674.78	10583	9.80478
sp|O00443|P3C2A_HUMAN	VSLPLFDFK	y4_VSLPLFDFK_2	NA	NA	NA	NA	NA	474.977	NA	NA	NA	92.1233
sp|O00443|P3C2A_HUMAN	VSLPLFDFK	y5_VSLPLFDFK_2	NA	NA	NA	NA	NA	413.521	NA	NA	NA	92.1233
sp|O00443|P3C2A_HUMAN	VSLPLFDFK	y6_VSLPLFDFK_2	NA	NA	NA	NA	289.966	6802.61	NA	NA	NA	92.1233
sp|O00443|P3C2A_HUMAN	VSLPLFDFK	y7_VSLPLFDFK_2	NA	NA	NA	NA	NA	1132.71	NA	NA	NA	92.1233
sp|O00443|P3C2A_HUMAN	VSLPLFDFK	y8_VSLPLFDFK_2	NA	NA	NA	NA	NA	1803.17	NA	NA	NA	92.1233
sp|O00443|P3C2A_HUMAN	VSNLQVSPK	y4_VSNLQVSPK_2	NA	NA	535.516	1311.5	1958.33	3386.24	NA	970.151	1592.49	-18.0429
sp|O00443|P3C2A_HUMAN	VSNLQVSPK	y5_VSNLQVSPK_2	1763.93	599.795	1300.1	3550.71	4942.95	7192.16	NA	2443.06	4568.13	-18.0429
sp|O00443|P3C2A_HUMAN	VSNLQVSPK	y6_VSNLQVSPK_2	2159.46	428.823	594.061	3411.99	4648.96	6759.97	NA	2368.83	3923.07	-18.0429
sp|O00443|P3C2A_HUMAN	VSNLQVSPK	y7_VSNLQVSPK_2	5587.88	488.437	3773.58	9872.88	13123.6	18503.4	NA	5414.92	12722.6	-18.0429
sp|O00443|P3C2A_HUMAN	VSNLQVSPK	y8_VSNLQVSPK_2	9414.16	2332.85	5700.36	15061.4	22401.8	30118.4	NA	11264.3	19944.7	-18.0429
sp|O00443|P3C2A_HUMAN	YNPSEEEYEK	y6_YNPSEEEYEK_2	NA	NA	318.816	NA	244.698	715.301	NA	605.714	NA	-8.24042
sp|O00443|P3C2A_HUMAN	YNPSEEEYEK	y7_YNPSEEEYEK_2	NA	NA	308.953	944.939	1496.24	2462.81	NA	1728.76	940.619	-8.24042
sp|O00443|P3C2A_HUMAN	YNPSEEEYEK	y8_YNPSEEEYEK_2	NA	3260.01	8358.09	7941.19	11062.9	20655	NA	14049	10393.8	-8.24042
sp|O00468|AGRIN_HUMAN	ESLLDGGNK	y4_ESLLDGGNK_2	NA	408.578	NA	NA	1568.6	1672.03	NA	945.344	NA	-9.44955
sp|O00468|AGRIN_HUMAN	ESLLDGGNK	y5_ESLLDGGNK_2	NA	1302.54	NA	NA	4527.16	5103.84	NA	2521.03	NA	-9.44955
sp|O00468|AGRIN_HUMAN	ESLLDGGNK	y6_ESLLDGGNK_2	NA	729.075	NA	NA	2996.8	3450.42	NA	1815.06	NA	-9.44955
sp|O00468|AGRIN_HUMAN	ESLLDGGNK	y7_ESLLDGGNK_2	NA	NA	NA	NA	715.967	773.721	NA	472.617	NA	-9.44955
sp|O00468|AGRIN_HUMAN	ESLLDGGNK	y8_ESLLDGGNK_2	NA	NA	NA	NA	298.969	252.549	NA	650.657	NA	-9.44955
sp|O00468|AGRIN_HUMAN	GPSGLLLYNGQK	b5_GPSGLLLYNGQK_2	NA	NA	NA	NA	322.129	NA	NA	NA	NA	37.9939
sp|O00468|AGRIN_HUMAN	GPSGLLLYNGQK	y10_GPSGLLLYNGQK_2	NA	NA	NA	NA	556.013	526.277	NA	NA	NA	37.9939
sp|O00468|AGRIN_HUMAN	GPSGLLLYNGQK	y5_GPSGLLLYNGQK_2	NA	NA	NA	NA	2057.48	1406.26	NA	NA	NA	37.9939
sp|O00468|AGRIN_HUMAN	GPSGLLLYNGQK	y6_GPSGLLLYNGQK_2	NA	NA	NA	NA	807.689	758.284	NA	NA	NA	37.9939
sp|O00468|AGRIN_HUMAN	GPSGLLLYNGQK	y7_GPSGLLLYNGQK_2	NA	NA	NA	NA	1149.82	943.312	NA	NA	NA	37.9939
sp|O00468|AGRIN_HUMAN	LELGIGPGAATR	y10_LELGIGPGAATR_2	NA	NA	NA	NA	677.167	881.51	NA	391.427	NA	36.2561
sp|O00468|AGRIN_HUMAN	LELGIGPGAATR	y6_LELGIGPGAATR_2	NA	NA	NA	NA	2114.59	3419.25	NA	1130.74	NA	36.2561
sp|O00468|AGRIN_HUMAN	LELGIGPGAATR	y7_LELGIGPGAATR_2	NA	NA	NA	NA	1842.93	2266.4	NA	1075.23	NA	36.2561
sp|O00468|AGRIN_HUMAN	LELGIGPGAATR	y8_LELGIGPGAATR_2	NA	NA	NA	NA	NA	310.191	NA	NA	NA	36.2561
sp|O00468|AGRIN_HUMAN	LELGIGPGAATR	y9_LELGIGPGAATR_2	NA	NA	NA	NA	825.097	848.515	NA	521.269	NA	36.2561
sp|O00468|AGRIN_HUMAN	SAGDVDTLAFDGR	y11_SAGDVDTLAFDGR_2	NA	NA	NA	NA	827.332	618.807	NA	597.917	NA	35.7425
sp|O00468|AGRIN_HUMAN	SAGDVDTLAFDGR	y5_SAGDVDTLAFDGR_2	NA	NA	NA	NA	1035.99	1321.21	NA	584.911	NA	35.7425
sp|O00468|AGRIN_HUMAN	SAGDVDTLAFDGR	y6_SAGDVDTLAFDGR_2	NA	NA	NA	NA	285.693	NA	NA	312.488	NA	35.7425
sp|O00468|AGRIN_HUMAN	SAGDVDTLAFDGR	y7_SAGDVDTLAFDGR_2	NA	NA	NA	NA	563.975	425.213	NA	537.468	NA	35.7425
sp|O00468|AGRIN_HUMAN	SAGDVDTLAFDGR	y8_SAGDVDTLAFDGR_2	NA	NA	NA	NA	2125.38	1934.38	NA	1747.05	NA	35.7425
sp|O00468|AGRIN_HUMAN	SAGDVDTLAFDGR	y9_SAGDVDTLAFDGR_2	NA	NA	NA	NA	379.88	697.446	NA	600.393	NA	35.7425
sp|O00468|AGRIN_HUMAN	VLGAPVPAFEGR	y10_VLGAPVPAFEGR_2	NA	429.356	NA	NA	1403.81	1159.36	NA	428.424	NA	45.7071
sp|O00468|AGRIN_HUMAN	VLGAPVPAFEGR	y6_VLGAPVPAFEGR_2	NA	276.795	NA	NA	1013.73	623.81	NA	324.894	NA	45.7071
sp|O00468|AGRIN_HUMAN	VLGAPVPAFEGR	y8_VLGAPVPAFEGR_2	NA	793.548	NA	NA	3289.95	2750.91	NA	957.813	NA	45.7071
sp|O00471|EXOC5_HUMAN	SAMILQR	y3_SAMILQR_2	NA	NA	NA	NA	2189.44	1747.81	NA	564.639	NA	-0.266742
sp|O00471|EXOC5_HUMAN	SAMILQR	y4_SAMILQR_2	NA	NA	NA	NA	411.855	1003.91	NA	212.062	NA	-0.266742
sp|O00471|EXOC5_HUMAN	SAMILQR	y5_SAMILQR_2	NA	NA	NA	NA	1459.09	998.329	NA	NA	NA	-0.266742
sp|O00479|HMGN4_HUMAN	DASTLQSQK	b4_DASTLQSQK_2	NA	279.786	NA	NA	NA	NA	NA	NA	NA	-40.015
sp|O00479|HMGN4_HUMAN	DASTLQSQK	y3_DASTLQSQK_2	NA	1032.61	548.634	1015.76	NA	431.711	NA	970.728	NA	-40.015
sp|O00479|HMGN4_HUMAN	DASTLQSQK	y5_DASTLQSQK_2	NA	1411.38	702.24	989.817	NA	NA	NA	820.402	1894.52	-40.015
sp|O00479|HMGN4_HUMAN	DASTLQSQK	y6_DASTLQSQK_2	NA	1345.02	1015.7	735.701	NA	436.448	NA	768.899	884.076	-40.015
sp|O00479|HMGN4_HUMAN	DASTLQSQK	y7_DASTLQSQK_2	NA	4233.53	2560.97	3235.78	1712.17	1844.44	NA	2118.62	2109.1	-40.015
sp|O00483|NDUA4_HUMAN	FYSVNVDYSK	y6_FYSVNVDYSK_2	NA	NA	NA	718.467	806.51	907.351	NA	NA	NA	34.0172
sp|O00483|NDUA4_HUMAN	FYSVNVDYSK	y7_FYSVNVDYSK_2	NA	NA	NA	531.112	408.942	609.425	NA	NA	NA	34.0172
sp|O00483|NDUA4_HUMAN	FYSVNVDYSK	y8_FYSVNVDYSK_2	NA	396.123	NA	4022.27	3761.93	4820.68	NA	948.198	NA	34.0172
sp|O00483|NDUA4_HUMAN	FYSVNVDYSK	y9_FYSVNVDYSK_2	NA	NA	NA	564.991	463.73	514.151	NA	NA	NA	34.0172
sp|O00483|NDUA4_HUMAN	LGPNDQYK	y4_LGPNDQYK_2	NA	NA	NA	1505.04	2343.98	2794.62	NA	1247.99	NA	-17.7736
sp|O00483|NDUA4_HUMAN	LGPNDQYK	y5_LGPNDQYK_2	NA	NA	2090.08	5337.44	5851.4	6580.67	2246.75	2345.59	1352.19	-17.7736
sp|O00483|NDUA4_HUMAN	LGPNDQYK	y6_LGPNDQYK_2	6987.82	723.205	14213.9	22159.7	24230.6	28039	24395.9	8944.15	16519.6	-17.7736
sp|O00483|NDUA4_HUMAN	LGPNDQYK	y7_LGPNDQYK_2	5734.12	841.643	9530.73	17751.5	20821.3	23523.4	20264.3	8730.86	12218	-17.7736
sp|O00483|NDUA4_HUMAN	NNPEPWNK	y4_NNPEPWNK_2	NA	NA	NA	NA	5358.69	4951.35	NA	NA	NA	-6.33093
sp|O00483|NDUA4_HUMAN	NNPEPWNK	y5_NNPEPWNK_2	NA	NA	NA	NA	NA	219.121	NA	NA	NA	-6.33093
sp|O00483|NDUA4_HUMAN	NNPEPWNK	y6_NNPEPWNK_2	NA	NA	NA	NA	7671.63	9054.86	NA	NA	NA	-6.33093
sp|O00487|PSDE_HUMAN	AVAVVVDPIQSVK	b5_AVAVVVDPIQSVK_2	5641.19	NA	2554.1	1167.49	838.001	549.384	3639.6	NA	3267.96	45.1853
sp|O00487|PSDE_HUMAN	AVAVVVDPIQSVK	y10_AVAVVVDPIQSVK_2	3569.01	NA	763.69	311.441	424.856	NA	NA	NA	2072.53	45.1853
sp|O00487|PSDE_HUMAN	AVAVVVDPIQSVK	y6_AVAVVVDPIQSVK_2	8149.92	NA	7023.84	1423.72	1225.47	1151.4	4321.36	NA	6898.12	45.1853
sp|O00487|PSDE_HUMAN	AVAVVVDPIQSVK	y7_AVAVVVDPIQSVK_2	7559.03	NA	5353.94	1207.78	1170.09	968.088	13603.4	NA	6195.89	45.1853
sp|O00487|PSDE_HUMAN	AVAVVVDPIQSVK	y8_AVAVVVDPIQSVK_2	14501.9	NA	15493	2657.82	2366.93	1794.49	30464	NA	12799.8	45.1853
sp|O00487|PSDE_HUMAN	AVAVVVDPIQSVK	y9_AVAVVVDPIQSVK_2	18948.9	NA	15694.7	3377.81	2574.41	2160.98	31593.8	NA	15306.5	45.1853
sp|O00487|PSDE_HUMAN	AVEEEDKMTPEQLAIK	y14_AVEEEDKMTPEQLAIK_3	NA	NA	NA	NA	NA	NA	NA	1268.58	NA	23.722
sp|O00487|PSDE_HUMAN	AVEEEDKMTPEQLAIK	y7_AVEEEDKMTPEQLAIK_3	NA	NA	NA	NA	NA	NA	NA	873.042	NA	23.722
sp|O00487|PSDE_HUMAN	AVEEEDKMTPEQLAIK	y8_AVEEEDKMTPEQLAIK_3	NA	NA	NA	NA	NA	NA	NA	233.747	NA	23.722
sp|O00487|PSDE_HUMAN	AVEEEDKMTPEQLAIK	y9_AVEEEDKMTPEQLAIK_3	NA	NA	NA	NA	NA	NA	NA	589.919	NA	23.722
sp|O00487|PSDE_HUMAN	EMLELAK	y4_EMLELAK_2	4145.62	1033.83	7211.2	5171.12	4795.63	2855.48	7495.46	2789.71	6215.64	12.2099
sp|O00487|PSDE_HUMAN	EMLELAK	y5_EMLELAK_2	5634.42	1592.47	10910	7181.63	6707.97	3786.46	10082.4	3987.36	9295.55	12.2099
sp|O00487|PSDE_HUMAN	EMLELAK	y6_EMLELAK_2	233.358	NA	NA	NA	NA	NA	NA	273.016	NA	12.2099
sp|O00487|PSDE_HUMAN	VVIDAFR	y3_VVIDAFR_2	9016.42	NA	803.402	351.63	246.598	NA	7625.69	NA	5655.85	24.7847
sp|O00487|PSDE_HUMAN	VVIDAFR	y4_VVIDAFR_2	11726.2	642.978	2218.85	3309.54	3778.37	1929.06	8173.24	1282.76	7503.78	24.7847
sp|O00487|PSDE_HUMAN	VVIDAFR	y5_VVIDAFR_2	41191	2439.61	11127.4	12144.2	12862.6	6542.39	32340.3	4029.56	24477.8	24.7847
sp|O00487|PSDE_HUMAN	VVIDAFR	y6_VVIDAFR_2	6955.02	382.649	489.238	2343.86	1907.63	1157.31	4275.42	663.544	4649.3	24.7847
sp|O00541|PESC_HUMAN	AGEGTYALDSESCMEK	y10_AGEGTYALDSESC[Carbamidomethyl (C)]MEK_2	NA	995.415	1996.87	NA	NA	NA	NA	965.643	NA	23.1333
sp|O00541|PESC_HUMAN	AGEGTYALDSESCMEK	y11_AGEGTYALDSESC[Carbamidomethyl (C)]MEK_2	NA	488.335	1517.1	NA	NA	NA	NA	602.103	NA	23.1333
sp|O00541|PESC_HUMAN	AGEGTYALDSESCMEK	y7_AGEGTYALDSESC[Carbamidomethyl (C)]MEK_2	NA	NA	540.985	NA	NA	NA	NA	382.453	NA	23.1333
sp|O00541|PESC_HUMAN	AGEGTYALDSESCMEK	y8_AGEGTYALDSESC[Carbamidomethyl (C)]MEK_2	NA	714.77	849.452	NA	NA	NA	NA	696.539	NA	23.1333
sp|O00541|PESC_HUMAN	AGEGTYALDSESCMEK	y9_AGEGTYALDSESC[Carbamidomethyl (C)]MEK_2	NA	727.483	976.139	NA	NA	NA	NA	918.909	NA	23.1333
sp|O00541|PESC_HUMAN	EALAFIIR	y3_EALAFIIR_2	NA	248.003	NA	NA	NA	NA	NA	NA	NA	58.8904
sp|O00541|PESC_HUMAN	EALAFIIR	y4_EALAFIIR_2	NA	533.822	NA	NA	NA	NA	NA	237.35	NA	58.8904
sp|O00541|PESC_HUMAN	EALAFIIR	y5_EALAFIIR_2	NA	486.095	NA	NA	NA	NA	NA	221.666	NA	58.8904
sp|O00541|PESC_HUMAN	EALAFIIR	y6_EALAFIIR_2	NA	214.524	NA	NA	NA	NA	NA	NA	NA	58.8904
sp|O00541|PESC_HUMAN	EGDYVPPEK	y3_EGDYVPPEK_2	NA	3679.87	2139	614.292	591.218	916.048	NA	1170.58	NA	-16.5438
sp|O00541|PESC_HUMAN	EGDYVPPEK	y4_EGDYVPPEK_2	2336.88	42479.6	33543.4	9279.57	6590.33	9035.36	1240.62	12809.3	10829.2	-16.5438
sp|O00541|PESC_HUMAN	EGDYVPPEK	y5_EGDYVPPEK_2	NA	5595.1	3259.74	830.089	752.958	1097.29	NA	1556.52	700.794	-16.5438
sp|O00541|PESC_HUMAN	EGDYVPPEK	y6_EGDYVPPEK_2	NA	1506.05	NA	NA	NA	NA	NA	384.694	NA	-16.5438
sp|O00541|PESC_HUMAN	GSATNYITR	y3_GSATNYITR_2	5997.29	6210.85	3656.67	1864.7	1287.14	1489.59	5089.08	2131.11	3283.28	-10.5021
sp|O00541|PESC_HUMAN	GSATNYITR	y4_GSATNYITR_2	7782.85	8224.17	7421.74	2909.83	3072.55	1894.95	7598.17	3079.51	4408.57	-10.5021
sp|O00541|PESC_HUMAN	GSATNYITR	y5_GSATNYITR_2	12199.4	11988.8	9296.23	4134.01	3420.55	2611.13	10888.3	3827.39	7547.05	-10.5021
sp|O00541|PESC_HUMAN	GSATNYITR	y6_GSATNYITR_2	13322.7	13192.1	10182.8	4357.07	4105.62	3113.2	11965.8	4589.99	8247.31	-10.5021
sp|O00541|PESC_HUMAN	GSATNYITR	y7_GSATNYITR_2	10926.1	9683.84	7880.81	3553.49	3663.87	3413.93	6305.34	3753.12	6361.07	-10.5021
sp|O00541|PESC_HUMAN	ITHQIVDRPGQQTSVIGR	b11_ITHQIVDRPGQQTSVIGR_4	654.92	2859.39	NA	419.421	269.652	473.22	NA	534.403	NA	0.840971
sp|O00541|PESC_HUMAN	ITHQIVDRPGQQTSVIGR	b12_ITHQIVDRPGQQTSVIGR_4	NA	1455.27	NA	NA	NA	NA	NA	200.854	NA	0.840971
sp|O00541|PESC_HUMAN	ITHQIVDRPGQQTSVIGR	b3_ITHQIVDRPGQQTSVIGR_3	NA	768.004	NA	NA	NA	NA	NA	NA	NA	0.840971
sp|O00541|PESC_HUMAN	ITHQIVDRPGQQTSVIGR	b5_ITHQIVDRPGQQTSVIGR_4	NA	1308.86	NA	NA	NA	NA	NA	NA	NA	0.840971
sp|O00541|PESC_HUMAN	ITHQIVDRPGQQTSVIGR	y13_ITHQIVDRPGQQTSVIGR_3	NA	1848.08	NA	NA	NA	NA	NA	312.646	NA	0.840971
sp|O00541|PESC_HUMAN	ITHQIVDRPGQQTSVIGR	y14_ITHQIVDRPGQQTSVIGR_3	741.138	3490.53	NA	466.256	504.406	322.084	NA	474.507	NA	0.840971
sp|O00541|PESC_HUMAN	ITHQIVDRPGQQTSVIGR	y15_ITHQIVDRPGQQTSVIGR_3	1279.59	4024.89	NA	399.007	500.981	NA	NA	481.421	NA	0.840971
sp|O00541|PESC_HUMAN	ITHQIVDRPGQQTSVIGR	y16_ITHQIVDRPGQQTSVIGR_3	2265.51	5292.86	NA	902.749	1192.33	794.652	NA	858.253	NA	0.840971
sp|O00541|PESC_HUMAN	ITHQIVDRPGQQTSVIGR	y17_ITHQIVDRPGQQTSVIGR_3	NA	987.1	NA	NA	NA	NA	NA	NA	NA	0.840971
sp|O00541|PESC_HUMAN	ITHQIVDRPGQQTSVIGR	y4_ITHQIVDRPGQQTSVIGR_4	8615.41	5706.17	NA	6484.53	4549.55	3048.88	NA	1346.06	NA	0.840971
sp|O00541|PESC_HUMAN	ITHQIVDRPGQQTSVIGR	y5_ITHQIVDRPGQQTSVIGR_4	2501.93	6159.8	NA	2106.53	940.998	939.011	NA	941.034	NA	0.840971
sp|O00541|PESC_HUMAN	ITHQIVDRPGQQTSVIGR	y6_ITHQIVDRPGQQTSVIGR_4	NA	1749.34	NA	NA	NA	NA	NA	NA	NA	0.840971
sp|O00541|PESC_HUMAN	LAALEEQR	y3_LAALEEQR_2	1320.98	4716.95	7282.91	3207.84	2129.96	2298.22	4171.86	2140.83	3879.34	-9.86754
sp|O00541|PESC_HUMAN	LAALEEQR	y4_LAALEEQR_2	10508.3	16796.1	19964.1	7485.81	5737.47	5535.03	18712.9	6656.91	13081.6	-9.86754
sp|O00541|PESC_HUMAN	LAALEEQR	y5_LAALEEQR_2	9311.71	13258.7	14948.7	6715.13	5830.56	5255.28	11506.5	3148.09	10138.5	-9.86754
sp|O00541|PESC_HUMAN	LAALEEQR	y6_LAALEEQR_2	24906.9	42934.9	49180.8	17122	15906.8	15247.2	36978.7	16359.8	27486.8	-9.86754
sp|O00541|PESC_HUMAN	LAALEEQR	y7_LAALEEQR_2	10646	17425	19553.9	7093.05	6424.97	5480.37	14753.6	6684.97	12902.8	-9.86754
sp|O00541|PESC_HUMAN	LAALSASLAR	y4_LAALSASLAR_2	NA	1752.8	555.436	NA	391.383	302.929	433.568	NA	1196.87	22.3275
sp|O00541|PESC_HUMAN	LAALSASLAR	y5_LAALSASLAR_2	1853.61	3406.16	5061.68	710.55	1249.33	800.459	1954.43	527.616	2818.76	22.3275
sp|O00541|PESC_HUMAN	LAALSASLAR	y6_LAALSASLAR_2	9117.22	14745.1	36047.7	4029.77	7431.07	4002.86	9014.95	2274.42	15906.3	22.3275
sp|O00541|PESC_HUMAN	LAALSASLAR	y7_LAALSASLAR_2	2849.2	6579.9	12021.1	1626.79	3271.57	1892.93	3106.88	1243.58	7158.17	22.3275
sp|O00541|PESC_HUMAN	LAALSASLAR	y8_LAALSASLAR_2	6651.49	12287	28051.3	3306.95	5755.89	3164.73	7011.08	1928.69	14150.5	22.3275
sp|O00541|PESC_HUMAN	LAALSASLAR	y9_LAALSASLAR_2	588.923	3509.45	6228.48	810.1	1809.19	764.167	1956.72	560.672	4440.21	22.3275
sp|O00541|PESC_HUMAN	LAIMMMK	y4_LAIMMMK_2	NA	296.96	NA	NA	NA	NA	NA	NA	NA	42.5142
sp|O00541|PESC_HUMAN	LAIMMMK	y5_LAIMMMK_2	NA	491.033	NA	NA	NA	NA	NA	NA	NA	42.5142
sp|O00541|PESC_HUMAN	LAIMMMK	y6_LAIMMMK_2	NA	494.647	NA	NA	NA	NA	NA	NA	NA	42.5142
sp|O00541|PESC_HUMAN	LAQEEESEAK	y6_LAQEEESEAK_2	1494.2	7065.63	4818.27	2399.33	2773.95	2594.33	8423.66	2460.55	2479.95	-37.3919
sp|O00541|PESC_HUMAN	LAQEEESEAK	y7_LAQEEESEAK_2	6288.02	15260.8	11209.2	6012.75	6095.73	5753.92	9028.83	5549.8	7269.45	-37.3919
sp|O00541|PESC_HUMAN	LAQEEESEAK	y8_LAQEEESEAK_2	9723.55	29615.3	21810.4	10763.9	10534.8	11407.9	14405.6	10423.8	14351	-37.3919
sp|O00541|PESC_HUMAN	LAQEEESEAK	y9_LAQEEESEAK_2	4538	10744.4	6472.32	3845.1	3844.8	3651.55	4788.92	3591.97	5055.53	-37.3919
sp|O00541|PESC_HUMAN	LEGQAQAEAK	y4_LEGQAQAEAK_2	NA	2254.07	NA	NA	459.137	535.368	NA	394.793	NA	-38.0142
sp|O00541|PESC_HUMAN	LEGQAQAEAK	y5_LEGQAQAEAK_2	NA	2172.63	NA	NA	548.943	490.281	NA	584.09	NA	-38.0142
sp|O00541|PESC_HUMAN	LEGQAQAEAK	y6_LEGQAQAEAK_2	NA	6613.87	NA	NA	2048.88	2075.41	NA	2041.63	NA	-38.0142
sp|O00541|PESC_HUMAN	LEGQAQAEAK	y8_LEGQAQAEAK_2	NA	32090.8	NA	NA	9903.38	10876	NA	9671.25	NA	-38.0142
sp|O00541|PESC_HUMAN	LEGQAQAEAK	y9_LEGQAQAEAK_2	NA	7475.89	NA	NA	2179.7	2602.58	NA	2352.34	NA	-38.0142
sp|O00541|PESC_HUMAN	SEWNTVER	y3_SEWNTVER_2	NA	3760.54	2211.3	1987.61	2761.15	2015.71	234.461	1852.68	875.377	1.4292
sp|O00541|PESC_HUMAN	SEWNTVER	y4_SEWNTVER_2	7436.1	6903.7	14365.3	4724.21	4173.31	4279.48	6318.86	3731.54	6221.49	1.4292
sp|O00541|PESC_HUMAN	SEWNTVER	y5_SEWNTVER_2	3210.18	11094.4	15545.4	5262.12	3094.07	3924.66	6103.59	4763.18	5689.96	1.4292
sp|O00541|PESC_HUMAN	SEWNTVER	y6_SEWNTVER_2	8031.31	25075.6	34074.6	12124.9	7502.83	9175.72	14125.5	10823.8	11730.5	1.4292
sp|O00560|SDCB1_HUMAN	ANVAVVSGAPLQGQLVAR	b4_ANVAVVSGAPLQGQLVAR_2	NA	310.93	9256.87	1174.02	2403.56	1476.72	NA	320.392	9050.88	48.022
sp|O00560|SDCB1_HUMAN	ANVAVVSGAPLQGQLVAR	b4_ANVAVVSGAPLQGQLVAR_3	NA	NA	NA	NA	412.789	NA	NA	NA	394.551	48.022
sp|O00560|SDCB1_HUMAN	ANVAVVSGAPLQGQLVAR	y11_ANVAVVSGAPLQGQLVAR_2	NA	568.719	12208.6	1920.36	3904.56	2668.59	NA	598.286	12580.3	48.022
sp|O00560|SDCB1_HUMAN	ANVAVVSGAPLQGQLVAR	y12_ANVAVVSGAPLQGQLVAR_2	NA	957.824	28484.3	3566.43	6656.43	4086.57	NA	1000.09	23349.2	48.022
sp|O00560|SDCB1_HUMAN	ANVAVVSGAPLQGQLVAR	y13_ANVAVVSGAPLQGQLVAR_2	NA	797.567	22040.2	2822.66	5569.69	3809.08	NA	817.806	17073.1	48.022
sp|O00560|SDCB1_HUMAN	ANVAVVSGAPLQGQLVAR	y6_ANVAVVSGAPLQGQLVAR_3	NA	NA	NA	NA	663.68	NA	NA	NA	2342.18	48.022
sp|O00560|SDCB1_HUMAN	ANVAVVSGAPLQGQLVAR	y7_ANVAVVSGAPLQGQLVAR_2	NA	NA	NA	NA	NA	NA	NA	NA	306.442	48.022
sp|O00560|SDCB1_HUMAN	ANVAVVSGAPLQGQLVAR	y7_ANVAVVSGAPLQGQLVAR_3	NA	NA	NA	NA	541.746	NA	NA	NA	1444.18	48.022
sp|O00560|SDCB1_HUMAN	ANVAVVSGAPLQGQLVAR	y9_ANVAVVSGAPLQGQLVAR_2	NA	1100.73	29884.5	3893.34	7550.91	4610.78	NA	1110.96	25621	48.022
sp|O00560|SDCB1_HUMAN	ANVAVVSGAPLQGQLVAR	y9_ANVAVVSGAPLQGQLVAR_3	NA	NA	NA	NA	460.21	NA	NA	NA	985.6	48.022
sp|O00560|SDCB1_HUMAN	PSSINYMVAPVTGNDVGIR	y10_PSSINYMVAPVTGNDVGIR_2	NA	NA	NA	201.025	390.428	NA	NA	NA	NA	65.7169
sp|O00560|SDCB1_HUMAN	PSSINYMVAPVTGNDVGIR	y11_PSSINYMVAPVTGNDVGIR_2	NA	NA	NA	NA	336.982	NA	NA	NA	NA	65.7169
sp|O00560|SDCB1_HUMAN	SLMDHTIPEV	b6_SLMDHTIPEV_2	NA	NA	NA	NA	NA	737.396	NA	670.957	NA	52.0101
sp|O00560|SDCB1_HUMAN	SLMDHTIPEV	b7_SLMDHTIPEV_2	NA	634.68	NA	NA	NA	3048.12	NA	1766.85	NA	52.0101
sp|O00560|SDCB1_HUMAN	SLMDHTIPEV	b9_SLMDHTIPEV_2	NA	NA	NA	NA	NA	739.951	NA	462.167	NA	52.0101
sp|O00566|MPP10_HUMAN	ASFIKDEGK	b6_ASFIKDEGK_2	NA	705.833	NA	NA	NA	242.373	NA	609.749	NA	-29.9039
sp|O00566|MPP10_HUMAN	ASFIKDEGK	y4_ASFIKDEGK_2	NA	225.587	NA	NA	NA	NA	NA	239.99	691.547	-29.9039
sp|O00566|MPP10_HUMAN	ASFIKDEGK	y5_ASFIKDEGK_2	NA	1687.57	1556.35	602.805	983.15	802.907	1124.75	1034.2	1235.87	-29.9039
sp|O00566|MPP10_HUMAN	ASFIKDEGK	y6_ASFIKDEGK_2	NA	1444.73	979.09	722.547	779.097	896.267	1186.33	864.018	599.239	-29.9039
sp|O00566|MPP10_HUMAN	ASFIKDEGK	y7_ASFIKDEGK_2	NA	1391.21	1430.27	1193.36	768.485	908.295	1639.83	752.709	718.366	-29.9039
sp|O00566|MPP10_HUMAN	ASFIKDEGK	y8_ASFIKDEGK_2	NA	1472.22	645.702	617.772	547.558	960.741	1833.34	770.721	745.527	-29.9039
sp|O00566|MPP10_HUMAN	EDAYEYK	y3_EDAYEYK_2	NA	1421.37	NA	NA	NA	NA	NA	NA	NA	-16.7636
sp|O00566|MPP10_HUMAN	EDAYEYK	y4_EDAYEYK_2	NA	1699.21	NA	NA	NA	NA	NA	NA	NA	-16.7636
sp|O00566|MPP10_HUMAN	EDAYEYK	y5_EDAYEYK_2	NA	895.615	NA	NA	NA	NA	NA	NA	NA	-16.7636
sp|O00566|MPP10_HUMAN	IHGSPLQK	b5_IHGSPLQK_2	NA	761.333	NA	NA	NA	NA	NA	NA	NA	-37.8233
sp|O00566|MPP10_HUMAN	IHGSPLQK	b6_IHGSPLQK_2	NA	950.503	NA	NA	NA	NA	NA	NA	NA	-37.8233
sp|O00566|MPP10_HUMAN	IHGSPLQK	y4_IHGSPLQK_2	NA	498.229	NA	NA	NA	NA	NA	NA	NA	-37.8233
sp|O00566|MPP10_HUMAN	IHGSPLQK	y6_IHGSPLQK_2	NA	6863.81	NA	NA	NA	NA	NA	NA	NA	-37.8233
sp|O00566|MPP10_HUMAN	IHGSPLQK	y7_IHGSPLQK_2	NA	8185.69	NA	NA	NA	NA	NA	NA	NA	-37.8233
sp|O00566|MPP10_HUMAN	KPWQLQGEVTAQK	b4_KPWQLQGEVTAQK_3	NA	266.322	NA	NA	NA	NA	NA	NA	NA	13.3275
sp|O00566|MPP10_HUMAN	KPWQLQGEVTAQK	b5_KPWQLQGEVTAQK_3	NA	307.453	NA	NA	NA	NA	NA	NA	NA	13.3275
sp|O00566|MPP10_HUMAN	KPWQLQGEVTAQK	y4_KPWQLQGEVTAQK_3	NA	514.174	NA	NA	NA	NA	NA	NA	NA	13.3275
sp|O00566|MPP10_HUMAN	KPWQLQGEVTAQK	y7_KPWQLQGEVTAQK_3	NA	1090.44	NA	NA	NA	NA	NA	NA	NA	13.3275
sp|O00566|MPP10_HUMAN	MMDSLFLK	y6_M[Oxidation (M)]MDSLFLK_2	NA	NA	NA	NA	NA	NA	NA	281.159	NA	47.3323
sp|O00566|MPP10_HUMAN	MMDSLFLK	y6_MMDSLFLK_2	1354.84	969.895	NA	NA	NA	355.217	NA	NA	NA	58.5705
sp|O00566|MPP10_HUMAN	MMDSLFLK	y7_MMDSLFLK_2	1483.9	809.927	NA	NA	265.589	347.185	NA	NA	NA	58.5705
sp|O00566|MPP10_HUMAN	MQINDAK	b3_MQINDAK_2	NA	NA	237.825	NA	NA	NA	NA	NA	NA	-33.11
sp|O00566|MPP10_HUMAN	MQINDAK	y4_MQINDAK_2	NA	3460.76	1572.39	NA	NA	NA	NA	1588.4	518.208	-33.11
sp|O00566|MPP10_HUMAN	MQINDAK	y5_MQINDAK_2	NA	12704.6	8095.48	NA	2006.55	4198	6562.33	4936.88	4065.74	-33.11
sp|O00566|MPP10_HUMAN	MQINDAK	y6_MQINDAK_2	NA	11434.4	7666.12	NA	1000.77	3427.75	3012.04	4117.71	2954.42	-33.11
sp|O00566|MPP10_HUMAN	RPENSLLEETLHFDHAVR	b5_RPENSLLEETLHFDHAVR_4	NA	680.987	NA	NA	NA	NA	NA	NA	NA	45.1828
sp|O00566|MPP10_HUMAN	RPENSLLEETLHFDHAVR	b6_RPENSLLEETLHFDHAVR_4	NA	886.117	NA	NA	NA	NA	NA	NA	NA	45.1828
sp|O00566|MPP10_HUMAN	RPENSLLEETLHFDHAVR	y11_RPENSLLEETLHFDHAVR_4	NA	421.607	NA	NA	NA	NA	NA	NA	NA	45.1828
sp|O00566|MPP10_HUMAN	RPENSLLEETLHFDHAVR	y12_RPENSLLEETLHFDHAVR_4	NA	464.193	NA	NA	NA	NA	NA	NA	NA	45.1828
sp|O00566|MPP10_HUMAN	RPENSLLEETLHFDHAVR	y7_RPENSLLEETLHFDHAVR_4	NA	242.211	NA	NA	NA	NA	NA	NA	NA	45.1828
sp|O00566|MPP10_HUMAN	SSQAFFSK	y3_SSQAFFSK_2	6769.32	3111.48	2051.34	2327.38	1309.25	1224.94	3970.96	629.237	2330.06	-0.106461
sp|O00566|MPP10_HUMAN	SSQAFFSK	y4_SSQAFFSK_2	6337.73	3110.66	3079.25	1686.22	1493.53	1641.49	5500.4	447.263	1354.2	-0.106461
sp|O00566|MPP10_HUMAN	SSQAFFSK	y5_SSQAFFSK_2	17684.1	7777.79	7886.71	4981.3	3916.17	3875.1	13373.6	1291.9	5863.73	-0.106461
sp|O00566|MPP10_HUMAN	SSQAFFSK	y6_SSQAFFSK_2	24024.3	11016.9	6955.94	6849.92	5137.85	5454.1	15218.8	2195.22	7109.74	-0.106461
sp|O00566|MPP10_HUMAN	TAEEENPEHVEIQK	b11_TAEEENPEHVEIQK_2	NA	444.563	NA	NA	NA	NA	NA	224.982	NA	-7.78289
sp|O00566|MPP10_HUMAN	TAEEENPEHVEIQK	y10_TAEEENPEHVEIQK_2	NA	250.189	NA	NA	NA	NA	NA	NA	NA	-7.78289
sp|O00566|MPP10_HUMAN	TAEEENPEHVEIQK	y10_TAEEENPEHVEIQK_3	NA	1785.35	225.353	453.443	NA	NA	NA	1068.84	NA	-7.78289
sp|O00566|MPP10_HUMAN	TAEEENPEHVEIQK	y11_TAEEENPEHVEIQK_3	NA	3122.85	667.552	2956.48	1244.49	1758.54	840.433	2558.17	2912.47	-7.78289
sp|O00566|MPP10_HUMAN	TAEEENPEHVEIQK	y12_TAEEENPEHVEIQK_2	NA	432.981	NA	NA	NA	NA	NA	NA	NA	-7.78289
sp|O00566|MPP10_HUMAN	TAEEENPEHVEIQK	y12_TAEEENPEHVEIQK_3	NA	10037.4	3186.23	4313.44	3584.97	2835.15	2411.42	5774.91	5090.89	-7.78289
sp|O00566|MPP10_HUMAN	TAEEENPEHVEIQK	y13_TAEEENPEHVEIQK_3	NA	3904.47	NA	1311.75	1282.46	1263.28	NA	1900.74	906.768	-7.78289
sp|O00566|MPP10_HUMAN	TAEEENPEHVEIQK	y8_TAEEENPEHVEIQK_2	NA	1770.98	NA	NA	NA	NA	NA	996.767	NA	-7.78289
sp|O00566|MPP10_HUMAN	TAEEENPEHVEIQK	y8_TAEEENPEHVEIQK_3	NA	6054.35	1060.43	1495.21	1794.98	1286.34	359.634	3135.32	2419.73	-7.78289
sp|O00566|MPP10_HUMAN	TAEEENPEHVEIQK	y9_TAEEENPEHVEIQK_2	NA	820.175	NA	NA	NA	NA	NA	360.127	NA	-7.78289
sp|O00566|MPP10_HUMAN	TAEEENPEHVEIQK	y9_TAEEENPEHVEIQK_3	NA	360.679	298.179	1427.26	2282.33	2017.64	NA	1285.29	1270.64	-7.78289
sp|O00566|MPP10_HUMAN	VLYDFNK	y3_VLYDFNK_2	2750.18	2656.85	NA	1236.41	1127.35	1228.16	2803.92	929.166	1263.79	20.8388
sp|O00566|MPP10_HUMAN	VLYDFNK	y4_VLYDFNK_2	1335.63	2094.41	NA	535.341	635.643	824.666	443.76	538.178	785.604	20.8388
sp|O00566|MPP10_HUMAN	VLYDFNK	y5_VLYDFNK_2	12980.5	14737.5	NA	7095.02	5285.84	6779.82	26452.9	4357.89	9184.12	20.8388
sp|O00566|MPP10_HUMAN	VLYDFNK	y6_VLYDFNK_2	3973.3	5158.59	NA	2157.35	1965.36	2184.98	9532.02	1485.79	2404.82	20.8388
sp|O00567|NOP56_HUMAN	DINTFSMR	y3_DINTFSMR_2	NA	7010.76	NA	295.417	NA	295.148	529.952	5890.23	NA	28.1093
sp|O00567|NOP56_HUMAN	DINTFSMR	y4_DINTFSMR_2	NA	2150.91	269.475	688.931	686.222	597.752	1406.35	NA	229.689	28.1093
sp|O00567|NOP56_HUMAN	DINTFSMR	y5_DINTFSMR_2	NA	2564.44	322.55	593.065	500.574	420.231	2695.38	NA	NA	28.1093
sp|O00567|NOP56_HUMAN	DINTFSMR	y6_DINTFSMR_2	NA	17887.5	5739.31	3953.35	2377.61	3086.63	13910.6	7828.47	3061.28	28.1093
sp|O00567|NOP56_HUMAN	EAMVQAEEAAAEITR	y10_EAM[Oxidation (M)]VQAEEAAAEITR_2	NA	530.35	NA	NA	542.265	822.381	NA	NA	NA	36.1351
sp|O00567|NOP56_HUMAN	EAMVQAEEAAAEITR	y10_EAMVQAEEAAAEITR_2	NA	626.563	NA	NA	202.929	NA	NA	260.145	NA	58.9889
sp|O00567|NOP56_HUMAN	EAMVQAEEAAAEITR	y11_EAM[Oxidation (M)]VQAEEAAAEITR_2	NA	419.438	NA	NA	NA	NA	NA	NA	NA	36.1351
sp|O00567|NOP56_HUMAN	EAMVQAEEAAAEITR	y11_EAMVQAEEAAAEITR_2	NA	559.221	NA	218.545	NA	NA	NA	255.701	NA	58.9889
sp|O00567|NOP56_HUMAN	EAMVQAEEAAAEITR	y8_EAMVQAEEAAAEITR_2	NA	227.886	NA	NA	NA	NA	NA	NA	NA	58.9889
sp|O00567|NOP56_HUMAN	EAMVQAEEAAAEITR	y9_EAM[Oxidation (M)]VQAEEAAAEITR_2	NA	326.543	NA	NA	898.616	NA	NA	NA	NA	36.1351
sp|O00567|NOP56_HUMAN	EAMVQAEEAAAEITR	y9_EAMVQAEEAAAEITR_2	NA	355.745	NA	NA	NA	NA	NA	NA	NA	58.9889
sp|O00567|NOP56_HUMAN	EEPVSSGPEEAVGK	y10_EEPVSSGPEEAVGK_2	1288.56	24608.7	16719.6	3340.26	2679.6	2772.25	4983.26	4267.86	5273.97	-2.84001
sp|O00567|NOP56_HUMAN	EEPVSSGPEEAVGK	y11_EEPVSSGPEEAVGK_2	NA	3664.32	360.236	NA	NA	NA	NA	508.562	NA	-2.84001
sp|O00567|NOP56_HUMAN	EEPVSSGPEEAVGK	y12_EEPVSSGPEEAVGK_2	471.13	32237.7	22261.4	4372.42	2790.41	3697.56	4996.71	4800.88	6572.25	-2.84001
sp|O00567|NOP56_HUMAN	EEPVSSGPEEAVGK	y7_EEPVSSGPEEAVGK_2	NA	2621.35	NA	NA	NA	NA	NA	NA	NA	-2.84001
sp|O00567|NOP56_HUMAN	EEPVSSGPEEAVGK	y8_EEPVSSGPEEAVGK_2	NA	6794.37	4314.83	487.794	904.581	713.026	NA	1382.51	1565.95	-2.84001
sp|O00567|NOP56_HUMAN	EEPVSSGPEEAVGK	y9_EEPVSSGPEEAVGK_2	233.36	7446.07	5604.71	848.793	328.591	805.659	598.744	1313.58	1228.5	-2.84001
sp|O00567|NOP56_HUMAN	EETVNDPEEAGHR	b3_EETVNDPEEAGHR_2	NA	812.82	NA	NA	NA	NA	NA	NA	NA	-26.9102
sp|O00567|NOP56_HUMAN	EETVNDPEEAGHR	y10_EETVNDPEEAGHR_3	NA	6950.46	1905.45	634.228	609.808	1233.14	214.957	3315.27	1081.69	-26.9102
sp|O00567|NOP56_HUMAN	EETVNDPEEAGHR	y11_EETVNDPEEAGHR_2	NA	719.043	NA	NA	NA	NA	NA	NA	NA	-26.9102
sp|O00567|NOP56_HUMAN	EETVNDPEEAGHR	y4_EETVNDPEEAGHR_2	NA	399.916	NA	NA	NA	NA	NA	NA	NA	-26.9102
sp|O00567|NOP56_HUMAN	EETVNDPEEAGHR	y5_EETVNDPEEAGHR_3	NA	6566.84	3139.33	1674.02	894.629	750.755	2213.19	849.679	1172.35	-26.9102
sp|O00567|NOP56_HUMAN	EETVNDPEEAGHR	y7_EETVNDPEEAGHR_2	NA	6227.65	2552.11	664.589	940.98	991.354	NA	972.279	NA	-26.9102
sp|O00567|NOP56_HUMAN	EETVNDPEEAGHR	y7_EETVNDPEEAGHR_3	8929.08	36429.7	19908.5	10485.3	8599.32	6075.21	14925.6	5690.42	10874.5	-26.9102
sp|O00567|NOP56_HUMAN	EETVNDPEEAGHR	y8_EETVNDPEEAGHR_2	NA	1715.56	NA	NA	NA	NA	NA	NA	NA	-26.9102
sp|O00567|NOP56_HUMAN	EETVNDPEEAGHR	y8_EETVNDPEEAGHR_3	NA	3658.68	856.631	761.633	1021.93	1113.36	1111.22	770.604	414.553	-26.9102
sp|O00567|NOP56_HUMAN	EETVNDPEEAGHR	y9_EETVNDPEEAGHR_2	NA	3894.98	739.217	344.264	347.608	396.019	NA	496.715	NA	-26.9102
sp|O00567|NOP56_HUMAN	EETVNDPEEAGHR	y9_EETVNDPEEAGHR_3	2046.91	8666.52	4548.37	2886.92	2364.52	1619.52	2705.81	1403.21	1797.4	-26.9102
sp|O00567|NOP56_HUMAN	ELNEDKLEK	b8_ELNEDKLEK_2	NA	1283.59	602.485	NA	301.861	NA	NA	381.185	NA	-25.6336
sp|O00567|NOP56_HUMAN	ELNEDKLEK	y4_ELNEDKLEK_2	NA	849.958	499.8	329.396	NA	426.773	NA	NA	NA	-25.6336
sp|O00567|NOP56_HUMAN	ELNEDKLEK	y5_ELNEDKLEK_2	NA	1197.25	481.303	NA	NA	NA	NA	271.377	NA	-25.6336
sp|O00567|NOP56_HUMAN	ELNEDKLEK	y6_ELNEDKLEK_2	NA	1017.04	NA	NA	NA	NA	NA	NA	NA	-25.6336
sp|O00567|NOP56_HUMAN	ELNEDKLEK	y7_ELNEDKLEK_2	NA	5838.19	3819.49	2257.43	2440.91	1924.7	NA	2287.56	3202.59	-25.6336
sp|O00567|NOP56_HUMAN	ELNEDKLEK	y8_ELNEDKLEK_2	NA	999.583	NA	NA	223.594	318.129	NA	NA	NA	-25.6336
sp|O00567|NOP56_HUMAN	FSKEEPVSSGPEEAVGK	b5_FSKEEPVSSGPEEAVGK_3	NA	NA	NA	NA	NA	NA	NA	454.587	NA	0.183814
sp|O00567|NOP56_HUMAN	FSKEEPVSSGPEEAVGK	b6_FSKEEPVSSGPEEAVGK_3	NA	710.925	NA	NA	NA	NA	NA	810.545	NA	0.183814
sp|O00567|NOP56_HUMAN	FSKEEPVSSGPEEAVGK	y10_FSKEEPVSSGPEEAVGK_3	NA	1309.22	NA	NA	NA	NA	NA	1519.92	NA	0.183814
sp|O00567|NOP56_HUMAN	FSKEEPVSSGPEEAVGK	y7_FSKEEPVSSGPEEAVGK_3	NA	1685.73	NA	NA	NA	NA	NA	1703.6	NA	0.183814
sp|O00567|NOP56_HUMAN	FSKEEPVSSGPEEAVGK	y8_FSKEEPVSSGPEEAVGK_3	NA	856.217	NA	NA	NA	NA	NA	205.57	NA	0.183814
sp|O00567|NOP56_HUMAN	GLTDLSACK	y4_GLTDLSAC[Carbamidomethyl (C)]K_2	NA	875.812	NA	NA	NA	NA	NA	622.986	NA	5.76419
sp|O00567|NOP56_HUMAN	GLTDLSACK	y5_GLTDLSAC[Carbamidomethyl (C)]K_2	NA	844.453	NA	NA	NA	NA	NA	532.4	NA	5.76419
sp|O00567|NOP56_HUMAN	GLTDLSACK	y6_GLTDLSAC[Carbamidomethyl (C)]K_2	NA	920.361	NA	NA	NA	NA	NA	610.173	NA	5.76419
sp|O00567|NOP56_HUMAN	GLTDLSACK	y7_GLTDLSAC[Carbamidomethyl (C)]K_2	NA	1890.78	NA	NA	NA	NA	NA	1441.61	NA	5.76419
sp|O00567|NOP56_HUMAN	IINDNATYCR	y4_IINDNATYC[Carbamidomethyl (C)]R_2	NA	1229.72	793.012	NA	NA	NA	NA	597.389	NA	-8.13714
sp|O00567|NOP56_HUMAN	IINDNATYCR	y6_IINDNATYC[Carbamidomethyl (C)]R_2	NA	905.452	753.694	NA	NA	NA	NA	604.66	NA	-8.13714
sp|O00567|NOP56_HUMAN	IINDNATYCR	y7_IINDNATYC[Carbamidomethyl (C)]R_2	NA	1327.74	251.166	NA	NA	NA	NA	709.27	NA	-8.13714
sp|O00567|NOP56_HUMAN	IINDNATYCR	y8_IINDNATYC[Carbamidomethyl (C)]R_2	NA	8692.05	5408.21	1125.93	NA	1259.8	NA	4399.24	2842.83	-8.13714
sp|O00567|NOP56_HUMAN	IINDNATYCR	y9_IINDNATYC[Carbamidomethyl (C)]R_2	NA	692.249	NA	NA	NA	NA	NA	343.686	NA	-8.13714
sp|O00567|NOP56_HUMAN	LAQFIGNR	y4_LAQFIGNR_2	NA	6403.18	14314.6	4227.67	6549.79	2168.71	7014.09	1396.7	8558.63	6.39148
sp|O00567|NOP56_HUMAN	LAQFIGNR	y5_LAQFIGNR_2	NA	10977.7	13759.5	3956.3	6250.97	2146.47	3449.63	1384.95	7488.23	6.39148
sp|O00567|NOP56_HUMAN	LAQFIGNR	y6_LAQFIGNR_2	NA	13048.3	11672	2404.83	6719.27	2810.11	479.086	390.945	4060.73	6.39148
sp|O00567|NOP56_HUMAN	LAQFIGNR	y7_LAQFIGNR_2	NA	5752.7	5531.38	1494.09	2885.34	1318.2	1491.69	495.779	4128.59	6.39148
sp|O00567|NOP56_HUMAN	LEELTMDGAK	b3_LEELTM[Oxidation (M)]DGAK_2	NA	1175.32	NA	NA	NA	NA	NA	NA	NA	-8.51617
sp|O00567|NOP56_HUMAN	LEELTMDGAK	b3_LEELTMDGAK_2	2526.81	4036.61	8820.65	1401.43	1489.8	1187.33	3733.77	1112.45	2648.89	16.3795
sp|O00567|NOP56_HUMAN	LEELTMDGAK	y5_LEELTMDGAK_2	1649.39	2681.98	5075.77	919.431	544.606	554.245	1459.76	798.567	970.622	16.3795
sp|O00567|NOP56_HUMAN	LEELTMDGAK	y6_LEELTM[Oxidation (M)]DGAK_2	NA	2464.24	NA	NA	NA	NA	NA	NA	NA	-8.51617
sp|O00567|NOP56_HUMAN	LEELTMDGAK	y6_LEELTMDGAK_2	3495.96	8093.23	15937	2546.8	2318.51	1753.97	8841.41	2402.44	4433.33	16.3795
sp|O00567|NOP56_HUMAN	LEELTMDGAK	y7_LEELTM[Oxidation (M)]DGAK_2	NA	2735.25	NA	NA	NA	NA	NA	NA	NA	-8.51617
sp|O00567|NOP56_HUMAN	LEELTMDGAK	y7_LEELTMDGAK_2	3885.35	7248.05	14285	3055.45	2517.05	2165.67	7653.01	2307.37	4090.43	16.3795
sp|O00567|NOP56_HUMAN	LEELTMDGAK	y8_LEELTM[Oxidation (M)]DGAK_2	NA	7748.49	NA	NA	NA	NA	NA	NA	NA	-8.51617
sp|O00567|NOP56_HUMAN	LEELTMDGAK	y8_LEELTMDGAK_2	12276.1	22714.3	45136.1	8764.8	8003.23	6524.78	24360.6	6876.59	16148.5	16.3795
sp|O00567|NOP56_HUMAN	LEELTMDGAK	y9_LEELTM[Oxidation (M)]DGAK_2	NA	1883.5	NA	NA	NA	NA	NA	NA	NA	-8.51617
sp|O00567|NOP56_HUMAN	LEELTMDGAK	y9_LEELTMDGAK_2	3775.98	7554.43	15761.4	2631.33	2440.76	2148.5	8740.5	2172.57	4913.6	16.3795
sp|O00567|NOP56_HUMAN	LIAHAGSLTNLAK	b10_LIAHAGSLTNLAK_2	NA	266.691	NA	NA	NA	NA	NA	NA	NA	13.1139
sp|O00567|NOP56_HUMAN	LIAHAGSLTNLAK	b4_LIAHAGSLTNLAK_2	NA	415.816	NA	NA	NA	NA	NA	NA	NA	13.1139
sp|O00567|NOP56_HUMAN	LIAHAGSLTNLAK	y10_LIAHAGSLTNLAK_2	NA	1374.36	NA	NA	253.277	NA	NA	NA	NA	13.1139
sp|O00567|NOP56_HUMAN	LIAHAGSLTNLAK	y10_LIAHAGSLTNLAK_3	NA	8505.28	NA	991.707	2321.95	958.455	NA	574.701	NA	13.1139
sp|O00567|NOP56_HUMAN	LIAHAGSLTNLAK	y11_LIAHAGSLTNLAK_2	NA	1788.92	NA	NA	303.601	NA	NA	NA	NA	13.1139
sp|O00567|NOP56_HUMAN	LIAHAGSLTNLAK	y11_LIAHAGSLTNLAK_3	NA	6413.05	NA	808.457	1757.91	542.343	NA	365.32	NA	13.1139
sp|O00567|NOP56_HUMAN	LIAHAGSLTNLAK	y12_LIAHAGSLTNLAK_3	NA	4672.15	NA	NA	1144.78	283.254	NA	244.117	NA	13.1139
sp|O00567|NOP56_HUMAN	LIAHAGSLTNLAK	y7_LIAHAGSLTNLAK_3	NA	1789.95	NA	240.575	638.569	620.419	NA	NA	NA	13.1139
sp|O00567|NOP56_HUMAN	LIAHAGSLTNLAK	y8_LIAHAGSLTNLAK_2	NA	1128.81	NA	NA	NA	NA	NA	NA	NA	13.1139
sp|O00567|NOP56_HUMAN	LIAHAGSLTNLAK	y8_LIAHAGSLTNLAK_3	NA	7454.78	NA	819.517	1611.21	552.001	NA	299.266	NA	13.1139
sp|O00567|NOP56_HUMAN	LIAHAGSLTNLAK	y9_LIAHAGSLTNLAK_2	NA	1674.96	NA	NA	356.649	NA	NA	NA	NA	13.1139
sp|O00567|NOP56_HUMAN	LIAHAGSLTNLAK	y9_LIAHAGSLTNLAK_3	NA	11787.2	NA	1499.82	2738.64	958.327	NA	557.056	NA	13.1139
sp|O00567|NOP56_HUMAN	LLLETHLPSKK	y10_LLLETHLPSKK_3	NA	693.317	NA	NA	NA	NA	NA	NA	NA	4.00134
sp|O00567|NOP56_HUMAN	LLLETHLPSKK	y4_LLLETHLPSKK_3	NA	1458.41	NA	NA	NA	NA	NA	NA	NA	4.00134
sp|O00567|NOP56_HUMAN	LLLETHLPSKK	y7_LLLETHLPSKK_3	NA	1071.05	NA	NA	NA	NA	NA	NA	NA	4.00134
sp|O00567|NOP56_HUMAN	LLLETHLPSKK	y8_LLLETHLPSKK_3	NA	234.182	NA	NA	NA	NA	NA	NA	NA	4.00134
sp|O00567|NOP56_HUMAN	LLLETHLPSKK	y9_LLLETHLPSKK_3	NA	3512.45	NA	NA	NA	NA	NA	215.834	NA	4.00134
sp|O00567|NOP56_HUMAN	LREQVEER	b4_LREQVEER_2	NA	7651.5	NA	6868.5	NA	NA	NA	6328.88	NA	-39.6982
sp|O00567|NOP56_HUMAN	LREQVEER	b6_LREQVEER_2	NA	2905.07	NA	729.559	NA	NA	NA	980.725	NA	-39.6982
sp|O00567|NOP56_HUMAN	LREQVEER	b7_LREQVEER_2	NA	701.823	NA	NA	NA	NA	NA	NA	NA	-39.6982
sp|O00567|NOP56_HUMAN	LREQVEER	y6_LREQVEER_2	NA	628.04	NA	NA	NA	NA	NA	NA	NA	-39.6982
sp|O00567|NOP56_HUMAN	LREQVEER	y7_LREQVEER_2	NA	1205.9	NA	NA	NA	NA	NA	611.569	NA	-39.6982
sp|O00567|NOP56_HUMAN	LSFYETGEIPR	y6_LSFYETGEIPR_2	NA	336.843	NA	NA	NA	NA	NA	NA	NA	52.1353
sp|O00567|NOP56_HUMAN	LSFYETGEIPR	y7_LSFYETGEIPR_2	NA	473.32	NA	NA	NA	NA	NA	NA	NA	52.1353
sp|O00567|NOP56_HUMAN	LSFYETGEIPR	y8_LSFYETGEIPR_2	NA	414.595	NA	NA	NA	NA	NA	NA	NA	52.1353
sp|O00567|NOP56_HUMAN	LSFYETGEIPR	y9_LSFYETGEIPR_2	NA	236.005	NA	NA	NA	NA	NA	NA	NA	52.1353
sp|O00567|NOP56_HUMAN	LSFYETGEIPRK	y10_LSFYETGEIPRK_3	NA	1466.57	NA	978.318	316.646	NA	NA	215.636	NA	29.7845
sp|O00567|NOP56_HUMAN	LSFYETGEIPRK	y11_LSFYETGEIPRK_3	NA	1650.31	NA	NA	NA	NA	NA	NA	NA	29.7845
sp|O00567|NOP56_HUMAN	LSFYETGEIPRK	y6_LSFYETGEIPRK_3	NA	2138.23	NA	953.047	665.182	308.267	NA	206.388	NA	29.7845
sp|O00567|NOP56_HUMAN	LSFYETGEIPRK	y7_LSFYETGEIPRK_2	NA	680.811	NA	NA	NA	NA	NA	NA	NA	29.7845
sp|O00567|NOP56_HUMAN	LSFYETGEIPRK	y7_LSFYETGEIPRK_3	NA	3378.93	NA	714.279	NA	355.567	NA	340.028	NA	29.7845
sp|O00567|NOP56_HUMAN	LSFYETGEIPRK	y8_LSFYETGEIPRK_3	NA	2686.44	NA	946.605	NA	NA	NA	265.962	NA	29.7845
sp|O00567|NOP56_HUMAN	LSFYETGEIPRK	y9_LSFYETGEIPRK_3	NA	1620.66	NA	NA	NA	NA	NA	NA	NA	29.7845
sp|O00567|NOP56_HUMAN	QKPQEVPQENGMEDPSISFSK	y7_QKPQEVPQENGMEDPSISFSK_3	NA	925.99	NA	NA	NA	NA	NA	NA	NA	34.9929
sp|O00567|NOP56_HUMAN	QKPQEVPQENGMEDPSISFSK	y8_QKPQEVPQENGMEDPSISFSK_3	NA	292.276	NA	NA	NA	NA	NA	NA	NA	34.9929
sp|O00567|NOP56_HUMAN	QKPQEVPQENGMEDPSISFSK	y9_QKPQEVPQENGMEDPSISFSK_3	NA	439.243	NA	NA	NA	NA	NA	NA	NA	34.9929
sp|O00567|NOP56_HUMAN	STPKEETVNDPEEAGHR	b10_STPKEETVNDPEEAGHR_3	NA	NA	NA	NA	NA	NA	NA	348.71	NA	-27.6019
sp|O00567|NOP56_HUMAN	STPKEETVNDPEEAGHR	y15_STPKEETVNDPEEAGHR_3	NA	NA	NA	NA	NA	NA	NA	251.525	NA	-27.6019
sp|O00567|NOP56_HUMAN	STPKEETVNDPEEAGHR	y4_STPKEETVNDPEEAGHR_3	NA	NA	NA	NA	NA	NA	NA	236.769	NA	-27.6019
sp|O00567|NOP56_HUMAN	STPKEETVNDPEEAGHR	y7_STPKEETVNDPEEAGHR_3	NA	NA	NA	NA	NA	NA	NA	1113.16	NA	-27.6019
sp|O00567|NOP56_HUMAN	STPKEETVNDPEEAGHR	y9_STPKEETVNDPEEAGHR_3	NA	NA	NA	NA	NA	NA	NA	374.166	NA	-27.6019
sp|O00567|NOP56_HUMAN	VLLGVGDPK	b7_VLLGVGDPK_2	26847	10913.1	18028	7276.11	4634.52	4085.67	22741.1	3749.36	15264.7	13.515
sp|O00567|NOP56_HUMAN	VLLGVGDPK	y4_VLLGVGDPK_2	290.327	1437.42	NA	NA	NA	219.901	1395.82	347.322	920.356	13.515
sp|O00567|NOP56_HUMAN	VLLGVGDPK	y5_VLLGVGDPK_2	407.682	1373.12	NA	NA	NA	NA	522.649	NA	NA	13.515
sp|O00567|NOP56_HUMAN	VLLGVGDPK	y6_VLLGVGDPK_2	10782.6	11474	10838.2	5306.66	3972.72	3498.67	16996.1	2317.72	6204.91	13.515
sp|O00567|NOP56_HUMAN	VLLGVGDPK	y7_VLLGVGDPK_2	22393.6	22983.1	23001.8	11285.5	8110.39	6376.65	28639	4439.16	13124.4	13.515
sp|O00567|NOP56_HUMAN	VLLGVGDPK	y8_VLLGVGDPK_2	677.087	3349.04	972.073	832.286	529.026	555.291	3243.21	475.045	1239.18	13.515
sp|O00567|NOP56_HUMAN	VVSLSEYR	y4_VVSLSEYR_2	6017	8079.94	3274.9	3161.51	2389.4	2228.27	6287.47	1119.48	3402.37	12.8885
sp|O00567|NOP56_HUMAN	VVSLSEYR	y5_VVSLSEYR_2	2663.23	4762.1	1820.16	1945.9	937.975	1155.42	2800.4	733.433	1103.58	12.8885
sp|O00567|NOP56_HUMAN	VVSLSEYR	y6_VVSLSEYR_2	42342.7	59994.7	33094.9	21598.5	17760.5	15555.3	39144.2	8514.92	23335.8	12.8885
sp|O00567|NOP56_HUMAN	VVSLSEYR	y7_VVSLSEYR_2	3852.24	5595.16	994.489	1526.86	1217.59	1348.92	2667.02	878.602	1100.74	12.8885
sp|O00567|NOP56_HUMAN	YPASTVQILGAEK	b8_YPASTVQILGAEK_2	6593.99	562.744	10098.6	13504.4	3241.9	6717.38	21264.2	1541.64	10311	36.7842
sp|O00567|NOP56_HUMAN	YPASTVQILGAEK	y10_YPASTVQILGAEK_2	3530.21	4363.03	16561.8	2338.13	1230.76	1732.96	13004.9	847.889	1693.89	36.7842
sp|O00567|NOP56_HUMAN	YPASTVQILGAEK	y11_YPASTVQILGAEK_2	6527.41	5803.11	21661.2	2717.62	1483.77	2471.9	16115.5	1040.64	2732.43	36.7842
sp|O00567|NOP56_HUMAN	YPASTVQILGAEK	y12_YPASTVQILGAEK_2	7152.63	6198.81	31158.3	3463.48	1718.35	2575.92	16345.2	1003.63	2741.8	36.7842
sp|O00567|NOP56_HUMAN	YPASTVQILGAEK	y7_YPASTVQILGAEK_2	966.624	1734.67	1964.99	655.752	207.607	368.097	828.355	247.92	519.148	36.7842
sp|O00567|NOP56_HUMAN	YPASTVQILGAEK	y9_YPASTVQILGAEK_2	1856.06	1775.17	5858.19	482.544	NA	494.159	3195.77	259.105	NA	36.7842
sp|O00571|DDX3X_HUMAN	DSSGWSSSK	y4_DSSGWSSSK_2	NA	2958.66	NA	NA	NA	NA	NA	2517.14	NA	-32.2423
sp|O00571|DDX3X_HUMAN	DSSGWSSSK	y5_DSSGWSSSK_2	NA	997.529	NA	NA	NA	NA	NA	636.986	NA	-32.2423
sp|O00571|DDX3X_HUMAN	DSSGWSSSK	y6_DSSGWSSSK_2	NA	1777.51	NA	NA	NA	NA	NA	1570.59	NA	-32.2423
sp|O00571|DDX3X_HUMAN	DSSGWSSSK	y7_DSSGWSSSK_2	NA	3951.31	NA	NA	NA	NA	NA	5554.16	NA	-32.2423
sp|O00571|DDX3X_HUMAN	GLDISNVK	y3_GLDISNVK_2	945.768	689.459	NA	527.176	221.201	355.277	348.549	577.905	504.437	4.89469
sp|O00571|DDX3X_HUMAN	GLDISNVK	y4_GLDISNVK_2	13742.3	6417.31	10113.8	7115	6741.21	4522.86	11879.6	4628.8	8607.02	4.89469
sp|O00571|DDX3X_HUMAN	GLDISNVK	y5_GLDISNVK_2	12633.6	5331.37	10013.8	5934.33	5232.81	4290.65	11476.1	3798.95	8393.05	4.89469
sp|O00571|DDX3X_HUMAN	GLDISNVK	y6_GLDISNVK_2	58425.5	25126.7	45895.8	26491.5	24916.3	20220.4	53312.2	17577	35315.8	4.89469
sp|O00571|DDX3X_HUMAN	QSSGASSSSFSSSR	y11_QSSGASSSSFSSSR_2	734.357	4003.95	2282.03	1877.88	1389.46	2059.29	1716.43	2283.74	2073.6	-29.2831
sp|O00571|DDX3X_HUMAN	QSSGASSSSFSSSR	y12_QSSGASSSSFSSSR_2	3680.39	7929.35	6487.11	4141.12	3095.91	4064.2	5111.79	4454.16	4720.18	-29.2831
sp|O00571|DDX3X_HUMAN	QSSGASSSSFSSSR	y6_QSSGASSSSFSSSR_2	1937.13	3151.24	3023.13	1765.62	1449.32	1210.38	1873.51	1629.21	1461.35	-29.2831
sp|O00571|DDX3X_HUMAN	QSSGASSSSFSSSR	y7_QSSGASSSSFSSSR_2	1569.5	4688.29	3966.86	2199.06	1851.54	2543.18	2805.92	2562.69	2389.31	-29.2831
sp|O00571|DDX3X_HUMAN	QSSGASSSSFSSSR	y8_QSSGASSSSFSSSR_2	4740.85	7085.78	5654.05	3419.4	3042.99	3990.64	4685.77	3990.3	4281.09	-29.2831
sp|O00571|DDX3X_HUMAN	QSSGASSSSFSSSR	y9_QSSGASSSSFSSSR_2	9865.62	12743.5	11739.5	6237.81	4958.24	7232.91	9928.21	7036.88	8008.16	-29.2831
sp|O00571|DDX3X_HUMAN	SDYDGIGSR	y4_SDYDGIGSR_2	579.549	1537.27	1913.41	683.85	873.94	906.026	972.891	1197.38	921.994	-8.50518
sp|O00571|DDX3X_HUMAN	SDYDGIGSR	y5_SDYDGIGSR_2	5352	13234.6	23191	6725.6	8401.99	10617.5	12903	10832.1	11924.1	-8.50518
sp|O00571|DDX3X_HUMAN	SDYDGIGSR	y6_SDYDGIGSR_2	2957.56	11073.8	21085.4	5445.21	6153.88	8121.23	11625.8	8536.69	7476.32	-8.50518
sp|O00571|DDX3X_HUMAN	SDYDGIGSR	y7_SDYDGIGSR_2	3905.68	12012.9	20185.4	5790.47	6494.89	8299.13	11316.8	9852.05	8847.13	-8.50518
sp|O00571|DDX3X_HUMAN	SDYDGIGSR	y8_SDYDGIGSR_2	NA	1170.92	1570.12	425.761	490.138	790.253	NA	996.97	NA	-8.50518
sp|O00571|DDX3X_HUMAN	SSFFSDR	y3_SSFFSDR_2	12846.3	5846.35	14738.9	7131.43	4892.33	4979.51	7971.73	3483.9	6823.05	10.2003
sp|O00571|DDX3X_HUMAN	SSFFSDR	y4_SSFFSDR_2	30138.8	16167	31715.9	18435.5	13257.4	14804.4	25576.9	9711.16	19769	10.2003
sp|O00571|DDX3X_HUMAN	SSFFSDR	y5_SSFFSDR_2	22370.4	10712.8	24614.7	12102.9	9528.92	9191.99	20860.1	7011.15	15262.4	10.2003
sp|O00571|DDX3X_HUMAN	SSFFSDR	y6_SSFFSDR_2	2665.08	1248.01	929.08	1587.72	1035.73	1226.29	711.594	967.102	768.534	10.2003
sp|O00571|DDX3X_HUMAN	VGNLGLATSFFNER	y10_VGNLGLATSFFNER_2	NA	NA	NA	359.548	NA	215.753	NA	NA	NA	82.6465
sp|O00571|DDX3X_HUMAN	VGNLGLATSFFNER	y8_VGNLGLATSFFNER_2	NA	NA	NA	332.264	NA	NA	NA	NA	NA	82.6465
sp|O00571|DDX3X_HUMAN	VVWVEESDKR	y4_VVWVEESDKR_3	NA	NA	NA	NA	NA	1990.93	NA	568.154	NA	0.319396
sp|O00571|DDX3X_HUMAN	VVWVEESDKR	y5_VVWVEESDKR_3	NA	442.333	NA	NA	NA	397.823	NA	402.853	NA	0.319396
sp|O00571|DDX3X_HUMAN	VVWVEESDKR	y6_VVWVEESDKR_3	NA	1916.31	NA	NA	NA	2377.09	NA	1813.03	NA	0.319396
sp|O00571|DDX3X_HUMAN	VVWVEESDKR	y7_VVWVEESDKR_3	NA	1155.35	NA	NA	NA	1513.13	NA	1180.71	NA	0.319396
sp|O00571|DDX3X_HUMAN	VVWVEESDKR	y8_VVWVEESDKR_3	NA	697.203	NA	NA	NA	1061.01	NA	1105.34	NA	0.319396
sp|O00629|IMA3_HUMAN	IEQLQNHENEDIYK	y10_IEQLQNHENEDIYK_3	NA	531.874	NA	NA	NA	NA	NA	346.885	NA	7.89275
sp|O00629|IMA3_HUMAN	IEQLQNHENEDIYK	y11_IEQLQNHENEDIYK_3	NA	843.206	NA	NA	396.244	NA	NA	838.881	NA	7.89275
sp|O00629|IMA3_HUMAN	IEQLQNHENEDIYK	y12_IEQLQNHENEDIYK_3	NA	3417.5	NA	NA	858.911	690.302	NA	2433.38	NA	7.89275
sp|O00629|IMA3_HUMAN	IEQLQNHENEDIYK	y13_IEQLQNHENEDIYK_3	NA	1745.04	NA	NA	846.495	616.271	NA	1481.52	NA	7.89275
sp|O00764|PDXK_HUMAN	IHSQEEALR	y3_IHSQEEALR_2	25695.6	8212.85	16003.6	14649.2	5652.04	5293.01	16807.2	8847.39	20526.5	25.1153
sp|O00764|PDXK_HUMAN	IHSQEEALR	y4_IHSQEEALR_2	49480	16361.2	37788.9	29321.8	10954	10114	31515.2	18325.8	39749.7	25.1153
sp|O00764|PDXK_HUMAN	IHSQEEALR	y6_IHSQEEALR_2	NA	1168.34	18766.3	4949.67	3338.48	2287.49	16670	1208.18	6766.07	25.1153
sp|O00767|ACOD_HUMAN	GSTLDLSDLEAEK	y10_GSTLDLSDLEAEK_2	NA	NA	4852.5	641.283	572.715	1123.72	5013.94	360.925	2546.68	52.7025
sp|O00767|ACOD_HUMAN	GSTLDLSDLEAEK	y11_GSTLDLSDLEAEK_2	NA	NA	NA	NA	288.941	605.425	4120.96	NA	475.145	52.7025
sp|O00767|ACOD_HUMAN	GSTLDLSDLEAEK	y6_GSTLDLSDLEAEK_2	NA	NA	1269.45	335.731	364.773	580.318	NA	NA	357.193	52.7025
sp|O00767|ACOD_HUMAN	GSTLDLSDLEAEK	y7_GSTLDLSDLEAEK_2	NA	NA	14980.4	1399.31	1371.43	2309.61	26189.4	780.21	5796.26	52.7025
sp|O00767|ACOD_HUMAN	GSTLDLSDLEAEK	y8_GSTLDLSDLEAEK_2	NA	NA	7086.06	1038.22	1068.36	1805.04	NA	487.434	4258.24	52.7025
sp|O00767|ACOD_HUMAN	GSTLDLSDLEAEK	y9_GSTLDLSDLEAEK_2	NA	NA	26209.6	2346.8	2481.65	4146.26	48485.9	1289.67	10892.5	52.7025
sp|O14497|ARI1A_HUMAN	LVLETLSK	y4_LVLETLSK_2	NA	319.435	NA	NA	NA	NA	NA	NA	NA	27.3035
sp|O14497|ARI1A_HUMAN	LVLETLSK	y5_LVLETLSK_2	NA	219.112	NA	NA	NA	NA	NA	NA	NA	27.3035
sp|O14497|ARI1A_HUMAN	LVLETLSK	y6_LVLETLSK_2	NA	2314.89	NA	NA	NA	NA	NA	NA	NA	27.3035
sp|O14497|ARI1A_HUMAN	LVLETLSK	y7_LVLETLSK_2	NA	388.534	NA	NA	NA	NA	NA	NA	NA	27.3035
sp|O14497|ARI1A_HUMAN	QSTGSAPQGPAYHGVNR	y11_QSTGSAPQGPAYHGVNR_3	NA	1757.58	NA	NA	NA	NA	NA	NA	NA	-17.6521
sp|O14497|ARI1A_HUMAN	QSTGSAPQGPAYHGVNR	y4_QSTGSAPQGPAYHGVNR_3	NA	213.562	NA	NA	NA	NA	NA	NA	NA	-17.6521
sp|O14497|ARI1A_HUMAN	QSTGSAPQGPAYHGVNR	y8_QSTGSAPQGPAYHGVNR_3	NA	401.964	NA	NA	NA	NA	NA	NA	NA	-17.6521
sp|O14497|ARI1A_HUMAN	QSTGSAPQGPAYHGVNR	y9_QSTGSAPQGPAYHGVNR_3	NA	366.474	NA	NA	NA	NA	NA	NA	NA	-17.6521
sp|O14497|ARI1A_HUMAN	SSTLTEDGAK	b7_SSTLTEDGAK_2	NA	1154.7	NA	NA	NA	NA	NA	NA	NA	-37.0712
sp|O14497|ARI1A_HUMAN	SSTLTEDGAK	y6_SSTLTEDGAK_2	NA	1614.48	NA	NA	NA	NA	NA	NA	NA	-37.0712
sp|O14497|ARI1A_HUMAN	SSTLTEDGAK	y7_SSTLTEDGAK_2	NA	2014.39	NA	NA	NA	NA	NA	NA	NA	-37.0712
sp|O14497|ARI1A_HUMAN	SSTLTEDGAK	y8_SSTLTEDGAK_2	NA	2842.92	NA	NA	NA	NA	NA	NA	NA	-37.0712
sp|O14545|TRAD1_HUMAN	LSNSDSQDIQGR	y10_LSNSDSQDIQGR_2	NA	NA	NA	NA	484.302	802.045	NA	NA	NA	-21.9952
sp|O14545|TRAD1_HUMAN	LSNSDSQDIQGR	y11_LSNSDSQDIQGR_2	NA	NA	NA	NA	NA	396.591	NA	NA	NA	-21.9952
sp|O14545|TRAD1_HUMAN	LSNSDSQDIQGR	y3_LSNSDSQDIQGR_2	NA	NA	NA	NA	268.285	518.952	NA	NA	NA	-21.9952
sp|O14545|TRAD1_HUMAN	LSNSDSQDIQGR	y7_LSNSDSQDIQGR_2	NA	NA	NA	NA	887.569	1200.01	NA	NA	NA	-21.9952
sp|O14545|TRAD1_HUMAN	LSNSDSQDIQGR	y8_LSNSDSQDIQGR_2	NA	NA	NA	NA	376.9	1124.78	NA	NA	NA	-21.9952
sp|O14545|TRAD1_HUMAN	LSNSDSQDIQGR	y9_LSNSDSQDIQGR_2	NA	NA	NA	NA	376.061	1262.91	NA	NA	NA	-21.9952
sp|O14556|G3PT_HUMAN	AGIALNDNFVK	y5_AGIALNDNFVK_2	NA	NA	NA	NA	496.048	NA	NA	NA	NA	41.7418
sp|O14556|G3PT_HUMAN	AGIALNDNFVK	y6_AGIALNDNFVK_2	NA	NA	NA	NA	3432.36	NA	NA	NA	NA	41.7418
sp|O14556|G3PT_HUMAN	AGIALNDNFVK	y7_AGIALNDNFVK_2	NA	NA	NA	NA	4116.68	NA	NA	NA	NA	41.7418
sp|O14556|G3PT_HUMAN	AGIALNDNFVK	y8_AGIALNDNFVK_2	NA	NA	NA	NA	6562.31	NA	NA	NA	NA	41.7418
sp|O14561|ACPM_HUMAN	LYDKIDPEK	b6_LYDKIDPEK_2	NA	NA	NA	NA	NA	NA	NA	2553.85	NA	-8.75233
sp|O14561|ACPM_HUMAN	LYDKIDPEK	b7_LYDKIDPEK_2	NA	NA	NA	NA	NA	NA	NA	867.35	NA	-8.75233
sp|O14561|ACPM_HUMAN	LYDKIDPEK	b8_LYDKIDPEK_2	NA	NA	NA	NA	NA	NA	NA	808.772	NA	-8.75233
sp|O14561|ACPM_HUMAN	LYDKIDPEK	y3_LYDKIDPEK_2	NA	1443.37	NA	NA	NA	NA	NA	3554.51	NA	-8.75233
sp|O14561|ACPM_HUMAN	LYDKIDPEK	y7_LYDKIDPEK_2	NA	NA	NA	NA	NA	NA	NA	2065.27	NA	-8.75233
sp|O14561|ACPM_HUMAN	LYDKIDPEK	y8_LYDKIDPEK_2	NA	NA	NA	NA	NA	NA	NA	567.837	NA	-8.75233
sp|O14639|ABLM1_HUMAN	FPAAQAPDPSETPK	b6_FPAAQAPDPSETPK_2	NA	1333.32	NA	NA	321.543	549.046	NA	879.474	NA	13.7485
sp|O14639|ABLM1_HUMAN	FPAAQAPDPSETPK	y12_FPAAQAPDPSETPK_2	NA	1320.83	NA	NA	NA	231.728	NA	825.901	NA	13.7485
sp|O14639|ABLM1_HUMAN	FPAAQAPDPSETPK	y13_FPAAQAPDPSETPK_2	585.722	1177.42	NA	NA	NA	258.705	NA	620.803	NA	13.7485
sp|O14639|ABLM1_HUMAN	FPAAQAPDPSETPK	y6_FPAAQAPDPSETPK_2	NA	3141.88	NA	322.784	1178.41	1318.18	NA	1956.57	1569.24	13.7485
sp|O14639|ABLM1_HUMAN	FPAAQAPDPSETPK	y8_FPAAQAPDPSETPK_2	817.934	3942.08	NA	359.424	1293.16	1744.7	NA	2353.57	1637.22	13.7485
sp|O14639|ABLM1_HUMAN	FPAAQAPDPSETPK	y9_FPAAQAPDPSETPK_2	303.279	2312	NA	NA	620.426	707.521	NA	1388.23	233.869	13.7485
sp|O14639|ABLM1_HUMAN	GVSMPNMLEPK	y7_GVSMPNMLEPK_2	NA	1651.03	NA	NA	NA	NA	NA	NA	NA	43.9971
sp|O14639|ABLM1_HUMAN	GVSMPNMLEPK	y9_GVSMPNMLEPK_2	NA	750.307	NA	NA	NA	NA	NA	NA	NA	43.9971
sp|O14639|ABLM1_HUMAN	HLAPEVFR	b6_HLAPEVFR_2	5869.27	4363.62	NA	3586.62	5547.04	4087.41	NA	1609.59	NA	0.529535
sp|O14639|ABLM1_HUMAN	HLAPEVFR	y5_HLAPEVFR_2	5869.26	4363.62	NA	3586.62	5547.04	4087.41	NA	1609.59	NA	0.529535
sp|O14639|ABLM1_HUMAN	HLAPEVFR	y6_HLAPEVFR_2	13602.5	12411.6	NA	11136.2	9215.58	11941	NA	5294.43	NA	0.529535
sp|O14639|ABLM1_HUMAN	HLAPEVFR	y7_HLAPEVFR_2	4757.19	4759.03	NA	3664.4	2812.86	3847.75	NA	1582.86	NA	0.529535
sp|O14639|ABLM1_HUMAN	LNSGLGQLILK	b4_LNSGLGQLILK_2	3006.83	NA	NA	NA	NA	NA	NA	NA	NA	58.2014
sp|O14639|ABLM1_HUMAN	LNSGLGQLILK	y10_LNSGLGQLILK_2	4620.82	NA	NA	NA	NA	NA	NA	NA	NA	58.2014
sp|O14639|ABLM1_HUMAN	LNSGLGQLILK	y6_LNSGLGQLILK_2	10478.5	500.634	NA	NA	621.591	505.297	7493	NA	2965.02	58.2014
sp|O14639|ABLM1_HUMAN	LNSGLGQLILK	y7_LNSGLGQLILK_2	4437.94	NA	NA	NA	NA	NA	NA	NA	NA	58.2014
sp|O14639|ABLM1_HUMAN	LNSGLGQLILK	y8_LNSGLGQLILK_2	7050.74	279.994	NA	NA	251.16	NA	NA	NA	NA	58.2014
sp|O14639|ABLM1_HUMAN	LNSGLGQLILK	y9_LNSGLGQLILK_2	23952.1	861.841	NA	476.649	1036.57	992.266	9319	248.377	4985.64	58.2014
sp|O14639|ABLM1_HUMAN	QLQEEQLMK	b3_QLQEEQLMK_2	347.345	1517.77	NA	423.033	493.591	987.095	NA	1084.46	NA	9.72793
sp|O14639|ABLM1_HUMAN	QLQEEQLMK	y4_QLQEEQLMK_2	NA	258.631	NA	NA	NA	NA	NA	265.245	NA	9.72793
sp|O14639|ABLM1_HUMAN	QLQEEQLMK	y5_QLQEEQLMK_2	NA	2361.37	NA	NA	317.951	1060.32	NA	1254.34	NA	9.72793
sp|O14639|ABLM1_HUMAN	QLQEEQLMK	y6_QLQEEQLMK_2	316.697	2774.06	NA	1217.52	2518.18	2445.26	NA	2183.54	NA	9.72793
sp|O14639|ABLM1_HUMAN	QLQEEQLMK	y7_QLQEEQLMK_2	NA	2490.56	NA	732.757	753.348	2050.9	NA	2035.7	NA	9.72793
sp|O14639|ABLM1_HUMAN	SSGREEDDEELLR	b8_SSGREEDDEELLR_3	NA	744.737	NA	500.321	700.907	1100.8	NA	577.535	NA	-0.0350104
sp|O14639|ABLM1_HUMAN	SSGREEDDEELLR	y11_SSGREEDDEELLR_3	NA	2557.18	NA	1548.18	2115.41	2405.22	NA	1782.41	NA	-0.0350104
sp|O14639|ABLM1_HUMAN	SSGREEDDEELLR	y12_SSGREEDDEELLR_3	NA	1388.84	NA	1109.58	1365.46	1434.35	NA	1220.12	NA	-0.0350104
sp|O14639|ABLM1_HUMAN	SSGREEDDEELLR	y3_SSGREEDDEELLR_3	NA	1296.1	NA	1177.96	1388.33	1284.14	NA	977.331	NA	-0.0350104
sp|O14639|ABLM1_HUMAN	SSGREEDDEELLR	y4_SSGREEDDEELLR_3	NA	1956.16	NA	1447.69	1757.27	1802.87	NA	1582.88	NA	-0.0350104
sp|O14639|ABLM1_HUMAN	SSGREEDDEELLR	y5_SSGREEDDEELLR_3	NA	NA	NA	NA	NA	368.777	NA	761.598	NA	-0.0350104
sp|O14639|ABLM1_HUMAN	STSQGSINSPVYSR	y10_STSQGSINSPVYSR_2	5286.58	4197.87	NA	3358.67	3143.08	3799.21	830.575	3633.38	3862.13	1.33286
sp|O14639|ABLM1_HUMAN	STSQGSINSPVYSR	y5_STSQGSINSPVYSR_2	1490.44	1654.68	NA	852.54	1364.94	1623.43	NA	1346.19	1331.44	1.33286
sp|O14639|ABLM1_HUMAN	STSQGSINSPVYSR	y6_STSQGSINSPVYSR_2	1376.06	1321.34	NA	831.343	853.143	1350.89	NA	1300.78	1198.85	1.33286
sp|O14639|ABLM1_HUMAN	STSQGSINSPVYSR	y7_STSQGSINSPVYSR_2	4049.84	3472.15	NA	2135.59	2781.05	2950.6	380.121	2945.65	2987.26	1.33286
sp|O14639|ABLM1_HUMAN	STSQGSINSPVYSR	y8_STSQGSINSPVYSR_2	333.651	1675.25	NA	820.547	1001.23	1323.25	318.097	1385.42	852.968	1.33286
sp|O14639|ABLM1_HUMAN	STSQGSINSPVYSR	y9_STSQGSINSPVYSR_2	625.71	1629.56	NA	1433.88	1030.14	1453.46	NA	1356.21	843.428	1.33286
sp|O14639|ABLM1_HUMAN	VDNEILDYK	y3_VDNEILDYK_2	316.892	769.356	551.049	NA	434.938	790.098	NA	752.852	528.555	28.8843
sp|O14639|ABLM1_HUMAN	VDNEILDYK	y4_VDNEILDYK_2	NA	1012.2	513.506	241.778	613.633	1108.88	NA	1019.8	804.175	28.8843
sp|O14639|ABLM1_HUMAN	VDNEILDYK	y5_VDNEILDYK_2	NA	1184.82	3569.91	689.821	1045.39	842.566	NA	1148.88	1816.44	28.8843
sp|O14639|ABLM1_HUMAN	VDNEILDYK	y7_VDNEILDYK_2	2240.68	2845.94	12105.8	2308.83	2179.31	2631.88	NA	2377.27	4984.87	28.8843
sp|O14639|ABLM1_HUMAN	VDNEILDYK	y8_VDNEILDYK_2	2684.14	3639.31	12968.4	2329.96	2979.22	3596.42	NA	3510.97	5148.9	28.8843
sp|O14639|ABLM1_HUMAN	VLTGEYISK	y4_VLTGEYISK_2	NA	2643.02	NA	NA	NA	NA	NA	826.723	NA	5.62962
sp|O14639|ABLM1_HUMAN	VLTGEYISK	y6_VLTGEYISK_2	395.359	906.34	NA	1342.81	NA	1306.41	NA	393.594	NA	5.62962
sp|O14639|ABLM1_HUMAN	VLTGEYISK	y7_VLTGEYISK_2	5415.87	3972.79	NA	4182.73	3965.02	6706.52	5411.91	2846.22	NA	5.62962
sp|O14639|ABLM1_HUMAN	VLTGEYISK	y8_VLTGEYISK_2	384.063	951.369	NA	228.298	400.083	681.188	NA	343.561	NA	5.62962
sp|O14639|ABLM1_HUMAN	YDSPINSASHIPSSK	y10_YDSPINSASHIPSSK_3	NA	10442	NA	8228.35	9852.75	12138.2	NA	11119.5	2289.71	12.3228
sp|O14639|ABLM1_HUMAN	YDSPINSASHIPSSK	y12_YDSPINSASHIPSSK_3	NA	2026.47	NA	928.677	1415.83	3117.39	NA	1053.59	2082.36	12.3228
sp|O14639|ABLM1_HUMAN	YDSPINSASHIPSSK	y13_YDSPINSASHIPSSK_3	NA	1811.45	NA	1004.33	1557.15	3404.98	NA	1149.13	NA	12.3228
sp|O14639|ABLM1_HUMAN	YDSPINSASHIPSSK	y14_YDSPINSASHIPSSK_3	NA	1093.25	NA	NA	399.066	1210.52	NA	441.492	579.275	12.3228
sp|O14639|ABLM1_HUMAN	YDSPINSASHIPSSK	y4_YDSPINSASHIPSSK_3	NA	1594.91	NA	634.881	1011.66	2223.75	NA	823.172	221.266	12.3228
sp|O14684|PTGES_HUMAN	AFANPEDALR	b4_AFANPEDALR_2	NA	NA	574.881	NA	NA	517.344	NA	NA	NA	30.5997
sp|O14684|PTGES_HUMAN	AFANPEDALR	y3_AFANPEDALR_2	NA	NA	NA	283.454	NA	NA	NA	NA	NA	30.5997
sp|O14684|PTGES_HUMAN	AFANPEDALR	y6_AFANPEDALR_2	6187.34	NA	17445.7	12339.2	6360.94	10349.3	20579.8	2893.55	14318.3	30.5997
sp|O14684|PTGES_HUMAN	AFANPEDALR	y7_AFANPEDALR_2	3154.03	NA	3996.61	3618.88	2097.25	3247.86	2587.45	973.015	3085.6	30.5997
sp|O14684|PTGES_HUMAN	AFANPEDALR	y8_AFANPEDALR_2	2065.22	NA	7583.61	8630.28	3015.94	7888.61	7252.69	2241.54	7970.86	30.5997
sp|O14744|ANM5_HUMAN	AAILPTSIFLTNK	b4_AAILPTSIFLTNK_2	37045.9	398.074	176058	10149.6	2025.85	3850.95	NA	983.751	157971	83.8348
sp|O14744|ANM5_HUMAN	AAILPTSIFLTNK	b4_AAILPTSIFLTNK_3	NA	NA	4846.03	NA	NA	NA	NA	NA	NA	83.8348
sp|O14744|ANM5_HUMAN	AAILPTSIFLTNK	y10_AAILPTSIFLTNK_2	74092.2	807.842	280923	16957.9	3344.59	6933.23	NA	1667.88	250513	83.8348
sp|O14744|ANM5_HUMAN	AAILPTSIFLTNK	y3_AAILPTSIFLTNK_3	NA	NA	19879.7	NA	NA	NA	NA	NA	NA	83.8348
sp|O14744|ANM5_HUMAN	AAILPTSIFLTNK	y4_AAILPTSIFLTNK_3	NA	NA	60658.7	NA	NA	NA	NA	NA	NA	83.8348
sp|O14744|ANM5_HUMAN	AAILPTSIFLTNK	y5_AAILPTSIFLTNK_3	NA	NA	13407.3	NA	NA	NA	NA	NA	NA	83.8348
sp|O14744|ANM5_HUMAN	AAILPTSIFLTNK	y7_AAILPTSIFLTNK_3	NA	NA	4526.08	NA	NA	NA	NA	NA	NA	83.8348
sp|O14744|ANM5_HUMAN	AAILPTSIFLTNK	y8_AAILPTSIFLTNK_2	14007.1	323.228	105507	6103.15	1105.17	2563.62	NA	625.856	91522.5	83.8348
sp|O14744|ANM5_HUMAN	AAILPTSIFLTNK	y9_AAILPTSIFLTNK_2	626165	6213.46	2.15003e+06	127585	24282	50978.2	NA	12574.2	1.90172e+06	83.8348
sp|O14744|ANM5_HUMAN	AAILPTSIFLTNK	y9_AAILPTSIFLTNK_3	NA	NA	3276.36	NA	NA	NA	NA	NA	NA	83.8348
sp|O14744|ANM5_HUMAN	AAILPTSIFLTNKK	y10_AAILPTSIFLTNKK_2	NA	689.361	4299.35	4304.14	643.973	1430.27	NA	1333.63	NA	58.922
sp|O14744|ANM5_HUMAN	AAILPTSIFLTNKK	y10_AAILPTSIFLTNKK_3	61445.9	5797.74	40241	23050.4	6774.21	11703	NA	8787.28	112948	58.922
sp|O14744|ANM5_HUMAN	AAILPTSIFLTNKK	y11_AAILPTSIFLTNKK_2	NA	NA	635.706	575.658	NA	NA	NA	NA	NA	58.922
sp|O14744|ANM5_HUMAN	AAILPTSIFLTNKK	y11_AAILPTSIFLTNKK_3	15005	1825.15	14733.3	6652.53	2185.07	3822.72	NA	2646.66	36343.9	58.922
sp|O14744|ANM5_HUMAN	AAILPTSIFLTNKK	y4_AAILPTSIFLTNKK_3	3966.91	445.618	1853.67	1997.95	469.059	816.016	NA	685.93	9253.49	58.922
sp|O14744|ANM5_HUMAN	AAILPTSIFLTNKK	y6_AAILPTSIFLTNKK_2	NA	NA	NA	340.009	NA	NA	NA	NA	NA	58.922
sp|O14744|ANM5_HUMAN	AAILPTSIFLTNKK	y6_AAILPTSIFLTNKK_3	6381.86	1193.01	7741.7	5283.11	1345.95	2394.53	NA	1997.15	23313.9	58.922
sp|O14744|ANM5_HUMAN	AAILPTSIFLTNKK	y8_AAILPTSIFLTNKK_3	6718.34	1312.46	9020.84	5663.1	1529.48	2651.04	NA	2095.84	23719.7	58.922
sp|O14744|ANM5_HUMAN	AAILPTSIFLTNKK	y9_AAILPTSIFLTNKK_3	2583.33	941.757	6308.81	4372.97	1090.03	2072.34	NA	1603.22	17096.9	58.922
sp|O14744|ANM5_HUMAN	CLLDRVPEEEK	b10_C[Carbamidomethyl (C)]LLDRVPEEEK_2	NA	NA	NA	NA	NA	NA	NA	598.776	NA	13.6872
sp|O14744|ANM5_HUMAN	CLLDRVPEEEK	b5_C[Carbamidomethyl (C)]LLDRVPEEEK_3	271.133	NA	NA	NA	NA	NA	NA	944.752	NA	13.6872
sp|O14744|ANM5_HUMAN	CLLDRVPEEEK	b6_C[Carbamidomethyl (C)]LLDRVPEEEK_2	NA	NA	NA	NA	NA	NA	NA	292.141	NA	13.6872
sp|O14744|ANM5_HUMAN	CLLDRVPEEEK	b8_C[Carbamidomethyl (C)]LLDRVPEEEK_2	NA	NA	NA	NA	NA	NA	NA	218.893	NA	13.6872
sp|O14744|ANM5_HUMAN	CLLDRVPEEEK	b9_C[Carbamidomethyl (C)]LLDRVPEEEK_2	NA	NA	NA	NA	NA	NA	NA	709.618	NA	13.6872
sp|O14744|ANM5_HUMAN	CLLDRVPEEEK	y10_C[Carbamidomethyl (C)]LLDRVPEEEK_3	3585.5	1070.85	NA	1130.53	1050.52	717.951	2670.52	4061.2	734.332	13.6872
sp|O14744|ANM5_HUMAN	CLLDRVPEEEK	y5_C[Carbamidomethyl (C)]LLDRVPEEEK_2	NA	NA	NA	NA	NA	NA	NA	346.188	NA	13.6872
sp|O14744|ANM5_HUMAN	CLLDRVPEEEK	y5_C[Carbamidomethyl (C)]LLDRVPEEEK_3	4898.8	1006.1	NA	797.927	813.377	580.07	875.3	3396.15	NA	13.6872
sp|O14744|ANM5_HUMAN	CLLDRVPEEEK	y7_C[Carbamidomethyl (C)]LLDRVPEEEK_3	1934.68	NA	NA	337.613	245.01	NA	NA	1293.36	NA	13.6872
sp|O14744|ANM5_HUMAN	CLLDRVPEEEK	y8_C[Carbamidomethyl (C)]LLDRVPEEEK_3	3134.22	952.118	NA	1348.38	662.34	732.956	1330.74	3163.57	478.338	13.6872
sp|O14744|ANM5_HUMAN	CLLDRVPEEEK	y9_C[Carbamidomethyl (C)]LLDRVPEEEK_3	19950.1	5148.6	NA	6334.4	4948.33	3371.09	14187.1	15013.4	2570.43	13.6872
sp|O14744|ANM5_HUMAN	DDIIENAPTTHTEEYSGEEK	y13_DDIIENAPTTHTEEYSGEEK_3	7199.48	10526.7	285393	24175.8	22143.2	14614.3	54746.4	29082.8	38896	22.7883
sp|O14744|ANM5_HUMAN	DDIIENAPTTHTEEYSGEEK	y14_DDIIENAPTTHTEEYSGEEK_3	2271.82	4051.22	103161	8389.53	8235.7	5242.62	18705.9	10642.7	13525.9	22.7883
sp|O14744|ANM5_HUMAN	DDIIENAPTTHTEEYSGEEK	y15_DDIIENAPTTHTEEYSGEEK_3	2554.08	5094.84	127882	11851	9973.92	7327.23	30970.5	14265.9	17614.2	22.7883
sp|O14744|ANM5_HUMAN	DDIIENAPTTHTEEYSGEEK	y16_DDIIENAPTTHTEEYSGEEK_3	8564.67	14649.6	361756	33089.7	26745.8	19923.2	76783.5	39172.1	50024.3	22.7883
sp|O14744|ANM5_HUMAN	DDIIENAPTTHTEEYSGEEK	y17_DDIIENAPTTHTEEYSGEEK_3	4094.94	8525.33	193662	17716.2	14493.5	10659.8	40446	22548.9	26761.7	22.7883
sp|O14744|ANM5_HUMAN	DPMIDNNR	b3_DPM[Oxidation (M)]IDNNR_2	NA	NA	6165.45	768.842	3786.66	348.866	8414.19	NA	1202.59	-31.8069
sp|O14744|ANM5_HUMAN	DPMIDNNR	b4_DPMIDNNR_2	4063.85	2015.32	8171.55	3499.58	4842.99	2099.86	6513.37	4316.7	3335.79	-18.8143
sp|O14744|ANM5_HUMAN	DPMIDNNR	y3_DPM[Oxidation (M)]IDNNR_2	1275.01	NA	6545.06	1206.2	5121.14	528.894	7736.34	304.415	1013.84	-31.8069
sp|O14744|ANM5_HUMAN	DPMIDNNR	y3_DPMIDNNR_2	11228.3	4269.41	22477.6	9073.17	13683.3	5272.24	23934.1	11270.8	12325.9	-18.8143
sp|O14744|ANM5_HUMAN	DPMIDNNR	y4_DPM[Oxidation (M)]IDNNR_2	6177.65	NA	23083.4	4529.32	17305.1	2822.14	34680.6	1853.45	7707.31	-31.8069
sp|O14744|ANM5_HUMAN	DPMIDNNR	y4_DPMIDNNR_2	50633.8	19972	104096	44013.8	62572.8	28015.8	106033	54108.2	50914.5	-18.8143
sp|O14744|ANM5_HUMAN	DPMIDNNR	y5_DPM[Oxidation (M)]IDNNR_2	7748.87	NA	24956.4	5665.87	19835	3484.17	42220.7	1960.07	9404.53	-31.8069
sp|O14744|ANM5_HUMAN	DPMIDNNR	y5_DPMIDNNR_2	58132.8	22140.8	119112	48948.8	73708.1	31829.6	115993	61437.1	58870.6	-18.8143
sp|O14744|ANM5_HUMAN	DPMIDNNR	y6_DPM[Oxidation (M)]IDNNR_2	2389.23	NA	12427.8	2229.62	7360.15	1670.28	15435.9	1076.51	4279.38	-31.8069
sp|O14744|ANM5_HUMAN	DPMIDNNR	y6_DPMIDNNR_2	40731.5	16726.3	85818.4	35325.6	53038.2	23240.7	85746.6	45986.1	44076.3	-18.8143
sp|O14744|ANM5_HUMAN	DPMIDNNR	y7_DPM[Oxidation (M)]IDNNR_2	4679.26	NA	27259	4579.79	17610.1	2636.77	38259.8	1496.36	7338.47	-31.8069
sp|O14744|ANM5_HUMAN	DPMIDNNR	y7_DPMIDNNR_2	18822	7343.35	38000.5	14923.6	22859.2	9328.4	35285.7	19684.6	20400.1	-18.8143
sp|O14744|ANM5_HUMAN	DRDPEAQFEMPYVVR	b3_DRDPEAQFEM[Oxidation (M)]PYVVR_2	2670.92	NA	NA	NA	NA	NA	NA	NA	NA	41.3868
sp|O14744|ANM5_HUMAN	DRDPEAQFEMPYVVR	b3_DRDPEAQFEMPYVVR_2	NA	NA	NA	499.353	NA	NA	NA	NA	NA	60.5319
sp|O14744|ANM5_HUMAN	DRDPEAQFEMPYVVR	b5_DRDPEAQFEM[Oxidation (M)]PYVVR_3	84473.7	1577.6	53353.5	5423.66	2976.77	3334.77	64925.8	3362.33	21882.4	41.3868
sp|O14744|ANM5_HUMAN	DRDPEAQFEMPYVVR	b6_DRDPEAQFEM[Oxidation (M)]PYVVR_3	78793.8	1167.68	23735.9	4533.59	3267.15	2421.84	40303.6	1840.81	10479.4	41.3868
sp|O14744|ANM5_HUMAN	DRDPEAQFEMPYVVR	b7_DRDPEAQFEM[Oxidation (M)]PYVVR_3	171324	3043.68	62382.1	13748.5	7079.3	5727.29	94445.5	4451.2	23865.8	41.3868
sp|O14744|ANM5_HUMAN	DRDPEAQFEMPYVVR	b7_DRDPEAQFEMPYVVR_3	26680.7	3429.15	12059.1	18162.4	6334.21	8832.91	NA	4846.15	2352.57	60.5319
sp|O14744|ANM5_HUMAN	DRDPEAQFEMPYVVR	b9_DRDPEAQFEMPYVVR_3	10732	2251.64	6654.99	11319.2	3911.76	5773.03	NA	3080.67	889.452	60.5319
sp|O14744|ANM5_HUMAN	DRDPEAQFEMPYVVR	y14_DRDPEAQFEM[Oxidation (M)]PYVVR_2	2493.41	NA	NA	NA	NA	NA	NA	NA	NA	41.3868
sp|O14744|ANM5_HUMAN	DRDPEAQFEMPYVVR	y14_DRDPEAQFEMPYVVR_2	NA	NA	NA	863.418	NA	279.881	NA	NA	NA	60.5319
sp|O14744|ANM5_HUMAN	DRDPEAQFEMPYVVR	y5_DRDPEAQFEM[Oxidation (M)]PYVVR_3	242244	4208.99	84740.9	16677.8	10256.5	7702.75	131491	6399.48	35455.8	41.3868
sp|O14744|ANM5_HUMAN	DRDPEAQFEMPYVVR	y5_DRDPEAQFEMPYVVR_3	42306.9	5902.49	24527.4	31763.4	10623	15421.7	NA	8130.54	5869.44	60.5319
sp|O14744|ANM5_HUMAN	DRDPEAQFEMPYVVR	y6_DRDPEAQFEM[Oxidation (M)]PYVVR_3	77366	1346.35	25764.2	5459.97	3097.17	3179.6	42429.9	2189.11	10611.8	41.3868
sp|O14744|ANM5_HUMAN	DRDPEAQFEMPYVVR	y6_DRDPEAQFEMPYVVR_3	12340.1	2439.5	8727.16	12756.6	4537.1	6468.39	NA	3414.27	603.342	60.5319
sp|O14744|ANM5_HUMAN	DRDPEAQFEMPYVVR	y7_DRDPEAQFEMPYVVR_3	5848.26	1995.06	6270.31	10808.9	3641.7	5264.03	NA	2877.3	528.223	60.5319
sp|O14744|ANM5_HUMAN	DRDPEAQFEMPYVVR	y8_DRDPEAQFEM[Oxidation (M)]PYVVR_3	47647.9	904.459	13516.3	NA	513.22	NA	19213.3	1155.16	5614.17	41.3868
sp|O14744|ANM5_HUMAN	DRDPEAQFEMPYVVR	y8_DRDPEAQFEMPYVVR_3	3930.37	1862.87	6078.55	9684.48	3319.21	4807.08	NA	2752.86	1285.62	60.5319
sp|O14744|ANM5_HUMAN	DTNVQVLMVLGAGR	b4_DTNVQVLM[Oxidation (M)]VLGAGR_2	NA	NA	32640.8	NA	297.541	208.655	NA	NA	30899	68.8496
sp|O14744|ANM5_HUMAN	DTNVQVLMVLGAGR	y10_DTNVQVLM[Oxidation (M)]VLGAGR_2	NA	NA	105707	663.306	1106.11	809.303	NA	287.787	107993	68.8496
sp|O14744|ANM5_HUMAN	DTNVQVLMVLGAGR	y4_DTNVQVLM[Oxidation (M)]VLGAGR_2	NA	NA	38497.4	325.916	394.799	271.25	NA	NA	47065.1	68.8496
sp|O14744|ANM5_HUMAN	DTNVQVLMVLGAGR	y7_DTNVQVLM[Oxidation (M)]VLGAGR_2	NA	NA	27937.6	420.472	NA	240.831	NA	NA	10972	68.8496
sp|O14744|ANM5_HUMAN	DTNVQVLMVLGAGR	y8_DTNVQVLM[Oxidation (M)]VLGAGR_2	NA	NA	76582.2	430.923	769.395	648.746	NA	NA	74749	68.8496
sp|O14744|ANM5_HUMAN	DTNVQVLMVLGAGR	y9_DTNVQVLM[Oxidation (M)]VLGAGR_2	NA	NA	64773.4	351.455	648.973	383.581	NA	NA	66474.2	68.8496
sp|O14744|ANM5_HUMAN	DWNTLIVGK	y4_DWNTLIVGK_2	284021	242.876	28882.2	2364.12	1352.98	1479.7	288493	966.747	17869.6	61.9449
sp|O14744|ANM5_HUMAN	DWNTLIVGK	y5_DWNTLIVGK_2	277192	248.486	28726.2	2239.5	1253.01	1515.71	300895	940.647	15147	61.9449
sp|O14744|ANM5_HUMAN	DWNTLIVGK	y6_DWNTLIVGK_2	615500	579.43	66520.2	4775.18	2694	3394.84	636273	2028.3	40130.6	61.9449
sp|O14744|ANM5_HUMAN	DWNTLIVGK	y7_DWNTLIVGK_2	2.57613e+06	2452.48	268915	20492.7	12164.3	14276.4	2.54659e+06	8679.37	170187	61.9449
sp|O14744|ANM5_HUMAN	EFIQEPAK	b5_EFIQEPAK_1	3172.3	211.27	4667.39	1146.96	665.165	674.04	2682.21	2638.89	1135.25	-0.429074
sp|O14744|ANM5_HUMAN	EFIQEPAK	y4_EFIQEPAK_1	655.011	NA	2907.32	483.767	438.506	NA	299.879	1502.59	539.377	-0.429074
sp|O14744|ANM5_HUMAN	EFIQEPAK	y4_EFIQEPAK_2	137378	17659.8	297910	80709	55776.3	43731.5	189714	70921.7	156485	-0.429074
sp|O14744|ANM5_HUMAN	EFIQEPAK	y5_EFIQEPAK_1	1381.97	NA	1382.14	385.715	338.537	NA	652.224	1658.87	594.382	-0.429074
sp|O14744|ANM5_HUMAN	EFIQEPAK	y5_EFIQEPAK_2	534843	84656.4	1.10128e+06	311353	208685	163473	705503	276473	575951	-0.429074
sp|O14744|ANM5_HUMAN	EFIQEPAK	y6_EFIQEPAK_1	NA	NA	242.497	NA	NA	NA	NA	660.938	NA	-0.429074
sp|O14744|ANM5_HUMAN	EFIQEPAK	y6_EFIQEPAK_2	278727	43893.8	583827	165843	110792	87157.3	375709	148332	310274	-0.429074
sp|O14744|ANM5_HUMAN	EGQTICVR	b4_EGQTIC[Carbamidomethyl (C)]VR_2	27837.3	6379.51	49128.7	18541.5	11922.4	12315.4	25260.2	27711.8	23973.6	-18.7247
sp|O14744|ANM5_HUMAN	EGQTICVR	b7_EGQTIC[Carbamidomethyl (C)]VR_2	70234.9	1.06372e+06	158800	209502	207781	345252	229153	797244	109158	-18.7247
sp|O14744|ANM5_HUMAN	EGQTICVR	y3_EGQTIC[Carbamidomethyl (C)]VR_2	135791	30899.3	240824	85716.9	56115.3	58343.6	126189	136785	124047	-18.7247
sp|O14744|ANM5_HUMAN	EGQTICVR	y4_EGQTIC[Carbamidomethyl (C)]VR_2	61097.5	14418.3	112859	39457.6	27683.9	27900.5	57185.5	61918.9	57444.9	-18.7247
sp|O14744|ANM5_HUMAN	EGQTICVR	y5_EGQTIC[Carbamidomethyl (C)]VR_2	96276	23444.7	179130	63340.3	45378.6	45909.1	91753.6	100535	91594.1	-18.7247
sp|O14744|ANM5_HUMAN	EGQTICVR	y6_EGQTIC[Carbamidomethyl (C)]VR_2	17515.7	4175.55	28018.4	10349.5	6893.1	7321.89	13894.6	15765.8	14478.1	-18.7247
sp|O14744|ANM5_HUMAN	EKDRDPEAQFEMPYVVR	b10_EKDRDPEAQFEM[Oxidation (M)]PYVVR_4	1226.99	NA	NA	NA	NA	NA	NA	NA	NA	26.2285
sp|O14744|ANM5_HUMAN	EKDRDPEAQFEMPYVVR	b10_EKDRDPEAQFEMPYVVR_4	NA	NA	NA	448.069	NA	NA	NA	399.527	NA	44.2573
sp|O14744|ANM5_HUMAN	EKDRDPEAQFEMPYVVR	b11_EKDRDPEAQFEM[Oxidation (M)]PYVVR_4	393.682	NA	NA	NA	NA	NA	NA	NA	NA	26.2285
sp|O14744|ANM5_HUMAN	EKDRDPEAQFEMPYVVR	b11_EKDRDPEAQFEMPYVVR_4	NA	NA	NA	805.167	NA	NA	NA	627.728	NA	44.2573
sp|O14744|ANM5_HUMAN	EKDRDPEAQFEMPYVVR	b5_EKDRDPEAQFEMPYVVR_3	NA	NA	NA	261.336	NA	NA	NA	NA	NA	44.2573
sp|O14744|ANM5_HUMAN	EKDRDPEAQFEMPYVVR	b9_EKDRDPEAQFEM[Oxidation (M)]PYVVR_4	1527.06	NA	NA	302.319	919.573	NA	NA	323.061	NA	26.2285
sp|O14744|ANM5_HUMAN	EKDRDPEAQFEMPYVVR	b9_EKDRDPEAQFEMPYVVR_4	NA	NA	NA	581.775	200.432	NA	NA	584.551	NA	44.2573
sp|O14744|ANM5_HUMAN	EKDRDPEAQFEMPYVVR	y3_EKDRDPEAQFEM[Oxidation (M)]PYVVR_4	1352.67	NA	NA	NA	NA	NA	NA	NA	NA	26.2285
sp|O14744|ANM5_HUMAN	EKDRDPEAQFEMPYVVR	y3_EKDRDPEAQFEMPYVVR_4	NA	NA	NA	454.73	NA	NA	NA	342.186	NA	44.2573
sp|O14744|ANM5_HUMAN	EKDRDPEAQFEMPYVVR	y4_EKDRDPEAQFEMPYVVR_4	NA	NA	NA	866.326	NA	NA	NA	728.282	NA	44.2573
sp|O14744|ANM5_HUMAN	EKDRDPEAQFEMPYVVR	y5_EKDRDPEAQFEM[Oxidation (M)]PYVVR_4	9026.44	NA	NA	1213.91	733.037	443.574	NA	700.227	NA	26.2285
sp|O14744|ANM5_HUMAN	EKDRDPEAQFEMPYVVR	y5_EKDRDPEAQFEMPYVVR_3	NA	NA	NA	805.016	NA	NA	NA	796.849	NA	44.2573
sp|O14744|ANM5_HUMAN	EKDRDPEAQFEMPYVVR	y5_EKDRDPEAQFEMPYVVR_4	NA	281.474	NA	3243.62	1211.43	409.747	NA	2386.03	NA	44.2573
sp|O14744|ANM5_HUMAN	EKDRDPEAQFEMPYVVR	y6_EKDRDPEAQFEMPYVVR_3	NA	NA	NA	388.758	NA	NA	NA	305.859	NA	44.2573
sp|O14744|ANM5_HUMAN	EKDRDPEAQFEMPYVVR	y7_EKDRDPEAQFEMPYVVR_3	NA	NA	NA	359.674	NA	NA	NA	404.945	NA	44.2573
sp|O14744|ANM5_HUMAN	EKDRDPEAQFEMPYVVR	y8_EKDRDPEAQFEMPYVVR_3	NA	NA	NA	804.607	NA	NA	NA	532.663	NA	44.2573
sp|O14744|ANM5_HUMAN	EWVAPEK	b3_EWVAPEK_1	1888.75	381.902	5553.96	1783.06	1336.39	1097.66	3596.46	2121.56	2478.01	-7.49391
sp|O14744|ANM5_HUMAN	EWVAPEK	b4_EWVAPEK_1	733.759	328.401	2766.76	907.011	747.722	453.977	2072.04	1379.69	1251.87	-7.49391
sp|O14744|ANM5_HUMAN	EWVAPEK	y3_EWVAPEK_1	18593.8	5733.09	51420.7	15665.7	14335.6	10870	37127.6	18332.5	20053.1	-7.49391
sp|O14744|ANM5_HUMAN	EWVAPEK	y3_EWVAPEK_2	398895	81746	765829	276157	190077	169758	584030	240177	423960	-7.49391
sp|O14744|ANM5_HUMAN	EWVAPEK	y4_EWVAPEK_1	6132.85	2063.96	16523.5	5395.09	4954.88	4090.44	13024.3	6228.55	6581.82	-7.49391
sp|O14744|ANM5_HUMAN	EWVAPEK	y4_EWVAPEK_2	384424	78855.5	717784	265139	182412	163288	551779	237241	397575	-7.49391
sp|O14744|ANM5_HUMAN	EWVAPEK	y5_EWVAPEK_1	1377.45	478.959	5226.92	1614.51	1677.01	1057.07	3788.89	2003.37	1325.78	-7.49391
sp|O14744|ANM5_HUMAN	EWVAPEK	y5_EWVAPEK_2	129657	46924.7	416298	99494	84579.7	74199.8	309882	132193	183448	-7.49391
sp|O14744|ANM5_HUMAN	GPLVNASLR	y3_GPLVNASLR_2	125295	10276.1	60186.3	35925.1	27508.8	19791.9	93535.1	16205.2	53710.6	9.69383
sp|O14744|ANM5_HUMAN	GPLVNASLR	y4_GPLVNASLR_2	242344	16638.6	118963	70259	51260	36081.2	191102	31390.7	107774	9.69383
sp|O14744|ANM5_HUMAN	GPLVNASLR	y5_GPLVNASLR_2	1.56385e+06	104639	736614	432552	326882	227252	1.19761e+06	203739	677620	9.69383
sp|O14744|ANM5_HUMAN	GPLVNASLR	y6_GPLVNASLR_2	1.30028e+06	88272.2	630557	363134	276747	190087	999664	175277	575786	9.69383
sp|O14744|ANM5_HUMAN	GPLVNASLR	y7_GPLVNASLR_2	746690	50189.4	352676	203151	154911	109609	560931	101338	327534	9.69383
sp|O14744|ANM5_HUMAN	GPLVNASLR	y8_GPLVNASLR_2	173138	11275.6	84475.8	48615.9	36265.9	26841.8	139994	21836.8	76454.9	9.69383
sp|O14744|ANM5_HUMAN	KGFPVLSK	b6_KGFPVLSK_2	80869.4	1119.29	521.657	9219.6	8226.49	2818.45	10578.3	4622.61	10845	-4.26512
sp|O14744|ANM5_HUMAN	KGFPVLSK	b7_KGFPVLSK_2	57623.1	698.46	285.933	8258.34	5692.08	1448.44	5282.96	2839.25	8284.53	-4.26512
sp|O14744|ANM5_HUMAN	KGFPVLSK	y5_KGFPVLSK_2	173293	2799.17	4706.6	23953.2	20108.4	8404.4	25672.2	11885.7	27433.5	-4.26512
sp|O14744|ANM5_HUMAN	KGFPVLSK	y6_KGFPVLSK_2	66365.8	811.707	402.642	8154.35	7888.58	2320.39	8738.64	3403.75	9363.02	-4.26512
sp|O14744|ANM5_HUMAN	KGFPVLSK	y7_KGFPVLSK_2	425097	6780.8	15191.3	61617.7	49461.2	20964.7	65755.6	30904.7	68218.9	-4.26512
sp|O14744|ANM5_HUMAN	LSPWIRPDSK	b8_LSPWIRPDSK_2	19757.2	1022.89	NA	4678.02	5172.63	3244.14	NA	2074.01	394.263	12.2691
sp|O14744|ANM5_HUMAN	LSPWIRPDSK	y5_LSPWIRPDSK_3	21169.8	1536.18	NA	4823.75	5949.92	3583.74	939.973	2006	2845.16	12.2691
sp|O14744|ANM5_HUMAN	LSPWIRPDSK	y6_LSPWIRPDSK_2	9350.92	291.178	NA	2038.44	2741.95	1394.56	NA	644.569	NA	12.2691
sp|O14744|ANM5_HUMAN	LSPWIRPDSK	y6_LSPWIRPDSK_3	80301.9	6799.48	NA	21066.6	24902.1	15352.5	9245.82	9338.38	14770	12.2691
sp|O14744|ANM5_HUMAN	LSPWIRPDSK	y7_LSPWIRPDSK_2	10016.5	NA	NA	1812.57	2339.73	1365.71	NA	1119	NA	12.2691
sp|O14744|ANM5_HUMAN	LSPWIRPDSK	y7_LSPWIRPDSK_3	111166	9220.74	NA	30518.8	35725.1	22657.1	11014.5	13477.2	17445	12.2691
sp|O14744|ANM5_HUMAN	LSPWIRPDSK	y8_LSPWIRPDSK_2	113253	5931.36	NA	26711	31004.4	19549.8	NA	10850.2	3897.02	12.2691
sp|O14744|ANM5_HUMAN	LSPWIRPDSK	y8_LSPWIRPDSK_3	57316.3	4920.48	NA	16035.7	17645.8	12330.9	7257.88	6976.63	10839.2	12.2691
sp|O14744|ANM5_HUMAN	LSPWIRPDSK	y9_LSPWIRPDSK_2	19572.2	705.042	NA	4674.57	5099.91	3162.69	NA	1605.6	324.314	12.2691
sp|O14744|ANM5_HUMAN	LSPWIRPDSK	y9_LSPWIRPDSK_3	11596.2	990.551	NA	3186.98	3778.69	2646.91	1135.2	1675.51	12264.2	12.2691
sp|O14744|ANM5_HUMAN	REFIQEPAK	b4_REFIQEPAK_2	27499.7	5612.29	4961	6595.85	7514.89	4454.11	21336.2	6411.95	8834.37	-16.0204
sp|O14744|ANM5_HUMAN	REFIQEPAK	b5_REFIQEPAK_2	49324.7	5574.13	12815.8	11945	12784.1	6990.8	43161.8	9028.86	17040.9	-16.0204
sp|O14744|ANM5_HUMAN	REFIQEPAK	b6_REFIQEPAK_2	262496	29559.2	67330.9	63173.1	64788.8	35654.4	217821	47974.1	93221.8	-16.0204
sp|O14744|ANM5_HUMAN	REFIQEPAK	b8_REFIQEPAK_2	113300	12041.5	29058.7	26568.1	27079.9	14076.9	89152.7	20135.8	38603.9	-16.0204
sp|O14744|ANM5_HUMAN	SDLLLSGR	b4_SDLLLSGR_2	124056	7794.61	55410.6	25107.7	19804.9	14506.4	103707	11938.5	37572.6	13.4846
sp|O14744|ANM5_HUMAN	SDLLLSGR	y4_SDLLLSGR_2	2.47497e+06	158311	1.18796e+06	518703	422196	277464	2.0965e+06	236671	858780	13.4846
sp|O14744|ANM5_HUMAN	SDLLLSGR	y5_SDLLLSGR_2	1.50332e+06	96479.9	695259	318713	251340	168703	1.26659e+06	148976	514652	13.4846
sp|O14744|ANM5_HUMAN	SDLLLSGR	y6_SDLLLSGR_2	679473	41753.3	321857	140278	113717	75714.8	558573	67459.1	230967	13.4846
sp|O14744|ANM5_HUMAN	TLCDYSK	y3_TLC[Carbamidomethyl (C)]DYSK_2	15280.6	2636.96	21535.4	6076.35	3684.56	4515.08	12673.1	11280.3	9332.72	-21.8143
sp|O14744|ANM5_HUMAN	TLCDYSK	y4_TLC[Carbamidomethyl (C)]DYSK_2	14081.4	2281.08	18628	5373.21	2807.34	4051.93	10614.2	9298.05	7368.6	-21.8143
sp|O14744|ANM5_HUMAN	TLCDYSK	y5_TLC[Carbamidomethyl (C)]DYSK_2	156556	25813	218657	70745.6	38141	45859.3	125985	103319	81857.4	-21.8143
sp|O14744|ANM5_HUMAN	TLCDYSK	y6_TLC[Carbamidomethyl (C)]DYSK_2	24608.8	3412.12	28796.2	9224.1	5477.64	5713.03	16893.5	13257.2	10837	-21.8143
sp|O14744|ANM5_HUMAN	TLCDYSKR	y4_TLC[Carbamidomethyl (C)]DYSKR_2	NA	NA	NA	NA	NA	NA	NA	460.99	NA	-26.3967
sp|O14744|ANM5_HUMAN	TLCDYSKR	y5_TLC[Carbamidomethyl (C)]DYSKR_2	NA	NA	NA	NA	NA	NA	NA	1497.52	NA	-26.3967
sp|O14744|ANM5_HUMAN	TLCDYSKR	y6_TLC[Carbamidomethyl (C)]DYSKR_2	NA	NA	NA	NA	NA	1490.26	NA	7824.28	NA	-26.3967
sp|O14744|ANM5_HUMAN	TLCDYSKR	y7_TLC[Carbamidomethyl (C)]DYSKR_2	NA	NA	NA	NA	NA	NA	NA	1436.73	NA	-26.3967
sp|O14744|ANM5_HUMAN	VPLVAPEDLR	b4_VPLVAPEDLR_2	164217	5713.81	234007	29175	17470.5	14158.4	340355	8152.87	57834.2	38.9297
sp|O14744|ANM5_HUMAN	VPLVAPEDLR	y5_VPLVAPEDLR_2	599685	19767.6	851302	107808	64753	51723.4	1.24451e+06	32464.3	211035	38.9297
sp|O14744|ANM5_HUMAN	VPLVAPEDLR	y6_VPLVAPEDLR_2	780026	26439.8	1.12179e+06	141368	85846.7	68697.3	1.61721e+06	43437.7	274826	38.9297
sp|O14744|ANM5_HUMAN	VPLVAPEDLR	y7_VPLVAPEDLR_2	719139	27607.6	1.02606e+06	132059	79089.6	62711.3	1.47286e+06	40980.6	247881	38.9297
sp|O14744|ANM5_HUMAN	VPLVAPEDLR	y8_VPLVAPEDLR_2	532779	18674.4	806577	102415	61303.6	48158.8	1.12983e+06	30652.7	198342	38.9297
sp|O14744|ANM5_HUMAN	VPLVAPEDLR	y9_VPLVAPEDLR_2	702318	25279.3	1.02014e+06	125812	74737.3	63684.5	1.48183e+06	37777.4	240839	38.9297
sp|O14744|ANM5_HUMAN	WLGEPIK	y3_WLGEPIK_2	203981	13429.3	142134	37153.4	24523.6	24995.3	168979	26739.1	78609.8	23.6791
sp|O14744|ANM5_HUMAN	WLGEPIK	y4_WLGEPIK_2	126094	1713.14	46688.4	132711	26042	12122.3	100085	4856.95	26487.1	23.6791
sp|O14744|ANM5_HUMAN	WLGEPIK	y5_WLGEPIK_2	326447	23445.4	225763	65554.6	41974.6	44066.6	287132	46540.6	126729	23.6791
sp|O14744|ANM5_HUMAN	WLGEPIK	y6_WLGEPIK_2	339746	24402	229047	69257	42896.2	44016.7	289681	48104.4	130588	23.6791
sp|O14744|ANM5_HUMAN	YSQYQQAIYK	y5_YSQYQQAIYK_2	116475	12696.6	127553	37470.1	28709.1	16838.6	136890	31281.9	70522.8	12.5814
sp|O14744|ANM5_HUMAN	YSQYQQAIYK	y6_YSQYQQAIYK_2	203232	22566.4	213837	65714.7	48888.2	28466.9	242703	55010.2	122260	12.5814
sp|O14744|ANM5_HUMAN	YSQYQQAIYK	y7_YSQYQQAIYK_2	459861	52144.9	497934	148034	110215	64983.9	559090	126334	281347	12.5814
sp|O14744|ANM5_HUMAN	YSQYQQAIYK	y8_YSQYQQAIYK_2	278936	31686.7	299374	89744.4	65887	40236.5	331756	76628.5	169729	12.5814
sp|O14744|ANM5_HUMAN	YSQYQQAIYK	y9_YSQYQQAIYK_2	186143	20766	196801	59255.1	44439.3	25330.5	222547	51633.5	116688	12.5814
sp|O14763|TR10B_HUMAN	LGLMDNEIK	y4_LGLMDNEIK_2	NA	NA	NA	NA	535.96	NA	NA	NA	NA	33.029
sp|O14763|TR10B_HUMAN	LGLMDNEIK	y5_LGLMDNEIK_2	NA	NA	NA	NA	648.988	655.644	NA	NA	NA	33.029
sp|O14763|TR10B_HUMAN	LGLMDNEIK	y6_LGLMDNEIK_2	NA	NA	NA	NA	2249.75	2194.5	NA	NA	NA	33.029
sp|O14763|TR10B_HUMAN	LGLMDNEIK	y7_LGLMDNEIK_2	NA	NA	NA	NA	799.421	926.147	NA	NA	NA	33.029
sp|O14763|TR10B_HUMAN	LGLMDNEIK	y8_LGLMDNEIK_2	NA	NA	NA	NA	2639.02	2553.63	NA	NA	NA	33.029
sp|O14763|TR10B_HUMAN	LLVPANEGDPTETLR	y10_LLVPANEGDPTETLR_2	NA	NA	NA	NA	205.376	NA	NA	NA	NA	42.7997
sp|O14763|TR10B_HUMAN	LLVPANEGDPTETLR	y12_LLVPANEGDPTETLR_2	NA	NA	NA	NA	1706.44	1864.26	NA	NA	NA	42.7997
sp|O14763|TR10B_HUMAN	LLVPANEGDPTETLR	y13_LLVPANEGDPTETLR_2	NA	NA	NA	NA	204.21	342.716	NA	NA	NA	42.7997
sp|O14763|TR10B_HUMAN	LLVPANEGDPTETLR	y6_LLVPANEGDPTETLR_2	NA	NA	NA	NA	644.593	541.649	NA	NA	NA	42.7997
sp|O14763|TR10B_HUMAN	LLVPANEGDPTETLR	y8_LLVPANEGDPTETLR_2	NA	NA	NA	NA	363.013	NA	NA	NA	NA	42.7997
sp|O14776|TCRG1_HUMAN	EAAMEAEIK	y3_EAAMEAEIK_2	NA	487.785	NA	NA	NA	NA	NA	1069.4	NA	-4.5534
sp|O14776|TCRG1_HUMAN	EAAMEAEIK	y4_EAAMEAEIK_2	NA	616.962	NA	NA	NA	NA	NA	355.979	NA	-4.5534
sp|O14776|TCRG1_HUMAN	EAAMEAEIK	y5_EAAMEAEIK_2	NA	2158.45	NA	NA	NA	NA	NA	1009.81	NA	-4.5534
sp|O14776|TCRG1_HUMAN	EAAMEAEIK	y6_EAAMEAEIK_2	NA	758.377	NA	NA	NA	NA	NA	560.879	NA	-4.5534
sp|O14776|TCRG1_HUMAN	EAAMEAEIK	y7_EAAMEAEIK_2	NA	2122.19	NA	NA	NA	NA	NA	1838.18	NA	-4.5534
sp|O14776|TCRG1_HUMAN	VFFYNPTTR	y4_VFFYNPTTR_2	NA	262.398	NA	NA	NA	NA	NA	NA	NA	45.3808
sp|O14776|TCRG1_HUMAN	VFFYNPTTR	y5_VFFYNPTTR_2	NA	297.442	NA	NA	NA	NA	NA	NA	NA	45.3808
sp|O14776|TCRG1_HUMAN	VFFYNPTTR	y6_VFFYNPTTR_2	NA	808.572	NA	NA	NA	NA	NA	NA	NA	45.3808
sp|O14776|TCRG1_HUMAN	VFFYNPTTR	y7_VFFYNPTTR_2	NA	1132.72	NA	NA	NA	NA	NA	NA	NA	45.3808
sp|O14776|TCRG1_HUMAN	VFFYNPTTR	y8_VFFYNPTTR_2	NA	301.245	NA	NA	NA	NA	NA	NA	NA	45.3808
sp|O14776|TCRG1_HUMAN	VYYYNAR	y4_VYYYNAR_2	NA	579.679	NA	NA	NA	NA	NA	658.892	NA	-1.52684
sp|O14776|TCRG1_HUMAN	VYYYNAR	y5_VYYYNAR_2	NA	2300.26	NA	NA	NA	NA	NA	1921.37	NA	-1.52684
sp|O14776|TCRG1_HUMAN	VYYYNAR	y6_VYYYNAR_2	NA	772.867	NA	NA	NA	NA	NA	500.153	NA	-1.52684
sp|O14818|PSA7_HUMAN	DIVVLGVEK	y4_DIVVLGVEK_2	NA	441.689	NA	NA	NA	NA	NA	NA	NA	39.9616
sp|O14818|PSA7_HUMAN	DIVVLGVEK	y5_DIVVLGVEK_2	NA	2420.05	NA	NA	NA	NA	NA	NA	NA	39.9616
sp|O14818|PSA7_HUMAN	DIVVLGVEK	y6_DIVVLGVEK_2	NA	787.397	NA	NA	NA	NA	NA	874.969	NA	39.9616
sp|O14818|PSA7_HUMAN	DIVVLGVEK	y7_DIVVLGVEK_2	NA	411.289	NA	NA	NA	NA	NA	1490.81	NA	39.9616
sp|O14818|PSA7_HUMAN	ILNPEEIEK	y6_ILNPEEIEK_2	57641.5	5048.22	117017	34606	26538.9	15254.3	101092	19057.8	64360.4	21.4929
sp|O14818|PSA7_HUMAN	ILNPEEIEK	y7_ILNPEEIEK_2	75485.5	6848.83	155416	49023.4	38316.6	20896	146198	26773.1	90710.1	21.4929
sp|O14818|PSA7_HUMAN	ILNPEEIEK	y8_ILNPEEIEK_2	17299	1046.49	33748.9	9559.74	8217.4	4237.62	28019.5	5863.57	18520.6	21.4929
sp|O14818|PSA7_HUMAN	NIELAVMR	b3_NIELAVM[Oxidation (M)]R_2	NA	204.868	NA	NA	NA	NA	NA	NA	NA	15.3368
sp|O14818|PSA7_HUMAN	NIELAVMR	b3_NIELAVMR_2	NA	NA	NA	485.679	219.71	353.982	NA	215.583	NA	36.6871
sp|O14818|PSA7_HUMAN	NIELAVMR	y3_NIELAVMR_2	NA	NA	NA	491.835	NA	NA	NA	NA	NA	36.6871
sp|O14818|PSA7_HUMAN	NIELAVMR	y4_NIELAVM[Oxidation (M)]R_2	NA	709.363	NA	NA	NA	NA	NA	NA	NA	15.3368
sp|O14818|PSA7_HUMAN	NIELAVMR	y4_NIELAVMR_2	NA	NA	NA	2287.44	939.725	968.517	NA	277.07	NA	36.6871
sp|O14818|PSA7_HUMAN	NIELAVMR	y5_NIELAVM[Oxidation (M)]R_2	NA	1582.93	NA	NA	NA	NA	NA	NA	NA	15.3368
sp|O14818|PSA7_HUMAN	NIELAVMR	y5_NIELAVMR_2	NA	NA	NA	3283.83	2069.48	1899.66	NA	821.849	NA	36.6871
sp|O14818|PSA7_HUMAN	NIELAVMR	y6_NIELAVM[Oxidation (M)]R_2	NA	31494.8	NA	NA	NA	NA	NA	NA	NA	15.3368
sp|O14818|PSA7_HUMAN	NIELAVMR	y6_NIELAVMR_2	NA	NA	NA	13113.5	7822.14	7061.22	NA	2918.84	NA	36.6871
sp|O14818|PSA7_HUMAN	NYTDEAIETDDLTIK	b6_NYTDEAIETDDLTIK_2	NA	NA	470.353	NA	NA	NA	NA	NA	NA	55.5136
sp|O14818|PSA7_HUMAN	NYTDEAIETDDLTIK	y10_NYTDEAIETDDLTIK_2	NA	NA	4968.37	NA	NA	NA	NA	NA	NA	55.5136
sp|O14818|PSA7_HUMAN	NYTDEAIETDDLTIK	y7_NYTDEAIETDDLTIK_2	NA	NA	543.139	NA	NA	NA	NA	NA	NA	55.5136
sp|O14818|PSA7_HUMAN	NYTDEAIETDDLTIK	y8_NYTDEAIETDDLTIK_2	NA	NA	3057.15	NA	288.837	NA	NA	217.613	NA	55.5136
sp|O14818|PSA7_HUMAN	NYTDEAIETDDLTIK	y9_NYTDEAIETDDLTIK_2	NA	NA	2856.93	NA	242.397	NA	NA	NA	NA	55.5136
sp|O14818|PSA7_HUMAN	YVAEIEK	y3_YVAEIEK_2	5863.4	1565.16	9314.54	6236.62	6061.41	5148.33	8063.43	3992.33	7274.99	-13.129
sp|O14818|PSA7_HUMAN	YVAEIEK	y4_YVAEIEK_2	3843.83	720.046	5499.85	5626.05	3413.92	2682.71	2328.59	2889.64	3706.28	-13.129
sp|O14818|PSA7_HUMAN	YVAEIEK	y5_YVAEIEK_2	39595.6	9058.22	83200.6	46475.9	39743.4	36452.5	64420.1	23798.5	52174.4	-13.129
sp|O14818|PSA7_HUMAN	YVAEIEK	y6_YVAEIEK_2	12561.6	2857.55	25218.7	13759.6	11553.2	10282.1	19417.8	7878.17	15991.7	-13.129
sp|O14893|GEMI2_HUMAN	SEDEEGWKK	y5_SEDEEGWKK_2	NA	NA	NA	NA	NA	NA	NA	505.667	NA	26.5152
sp|O14893|GEMI2_HUMAN	SEDEEGWKK	y6_SEDEEGWKK_2	NA	NA	NA	NA	NA	NA	NA	526.654	NA	26.5152
sp|O14893|GEMI2_HUMAN	SEDEEGWKK	y7_SEDEEGWKK_2	NA	NA	NA	NA	NA	NA	NA	1208.45	NA	26.5152
sp|O14893|GEMI2_HUMAN	TPQEYLR	y3_TPQEYLR_2	NA	NA	NA	1325.55	1864.97	2545.48	NA	1026.52	NA	-2.84582
sp|O14893|GEMI2_HUMAN	TPQEYLR	y4_TPQEYLR_2	NA	NA	NA	1468.89	1854.95	1340.94	NA	1321.31	NA	-2.84582
sp|O14893|GEMI2_HUMAN	TPQEYLR	y5_TPQEYLR_2	NA	NA	NA	3682.68	4255.06	3024.85	NA	3178.04	NA	-2.84582
sp|O14893|GEMI2_HUMAN	TPQEYLR	y6_TPQEYLR_2	NA	NA	NA	5280.74	6386.91	4157.34	NA	4250.86	NA	-2.84582
sp|O14920|IKKB_HUMAN	AAMMNLLR	y3_AAM[Oxidation (M)]M[Oxidation (M)]NLLR_2	NA	NA	NA	NA	NA	NA	243.771	NA	774.578	-14.2468
sp|O14920|IKKB_HUMAN	AAMMNLLR	y3_AAM[Oxidation (M)]MNLLR_2	NA	NA	NA	NA	NA	NA	474.488	552.347	3154.09	13.2607
sp|O14920|IKKB_HUMAN	AAMMNLLR	y4_AAM[Oxidation (M)]M[Oxidation (M)]NLLR_2	NA	NA	NA	NA	NA	NA	1251.48	NA	3765.37	-14.2468
sp|O14920|IKKB_HUMAN	AAMMNLLR	y4_AAM[Oxidation (M)]MNLLR_2	NA	NA	NA	NA	NA	NA	6758.92	892.127	8309.15	13.2607
sp|O14920|IKKB_HUMAN	AAMMNLLR	y4_AAMMNLLR_2	NA	NA	NA	NA	NA	NA	11142.2	2171.92	18390.2	41.4608
sp|O14920|IKKB_HUMAN	AAMMNLLR	y5_AAM[Oxidation (M)]M[Oxidation (M)]NLLR_2	NA	NA	NA	NA	NA	NA	5644.56	NA	5923.57	-14.2468
sp|O14920|IKKB_HUMAN	AAMMNLLR	y5_AAM[Oxidation (M)]MNLLR_2	NA	NA	NA	NA	NA	NA	15940.3	3886.56	19914.6	13.2607
sp|O14920|IKKB_HUMAN	AAMMNLLR	y5_AAMMNLLR_2	NA	NA	NA	NA	NA	NA	12798.5	3171.21	26612.7	41.4608
sp|O14920|IKKB_HUMAN	AAMMNLLR	y6_AAM[Oxidation (M)]M[Oxidation (M)]NLLR_2	NA	NA	NA	NA	NA	2983.41	5296.64	1993.66	6639.4	-14.2468
sp|O14920|IKKB_HUMAN	AAMMNLLR	y6_AAM[Oxidation (M)]MNLLR_2	NA	NA	NA	NA	NA	NA	7383.65	995.526	10110.7	13.2607
sp|O14920|IKKB_HUMAN	AAMMNLLR	y6_AAMMNLLR_2	NA	NA	NA	NA	NA	NA	10004.7	2816.38	24003.1	41.4608
sp|O14920|IKKB_HUMAN	AAMMNLLR	y7_AAM[Oxidation (M)]M[Oxidation (M)]NLLR_2	NA	NA	NA	NA	NA	NA	3849.98	NA	3248.47	-14.2468
sp|O14920|IKKB_HUMAN	AAMMNLLR	y7_AAM[Oxidation (M)]MNLLR_2	NA	NA	NA	NA	NA	NA	455.014	NA	1272.39	13.2607
sp|O14920|IKKB_HUMAN	AKLDFFK	b4_AKLDFFK_2	NA	NA	NA	NA	NA	NA	NA	469.852	NA	23.4257
sp|O14920|IKKB_HUMAN	AKLDFFK	y3_AKLDFFK_2	NA	NA	NA	NA	NA	NA	NA	1456.48	NA	23.4257
sp|O14920|IKKB_HUMAN	AKLDFFK	y4_AKLDFFK_2	NA	NA	NA	NA	NA	NA	NA	860.62	NA	23.4257
sp|O14920|IKKB_HUMAN	AKLDFFK	y5_AKLDFFK_2	NA	NA	NA	NA	NA	NA	NA	4611.73	NA	23.4257
sp|O14920|IKKB_HUMAN	AKLDFFK	y6_AKLDFFK_2	NA	NA	NA	NA	NA	NA	NA	966.746	NA	23.4257
sp|O14920|IKKB_HUMAN	ALDDILNLK	y3_ALDDILNLK_2	NA	NA	NA	NA	NA	NA	NA	241.143	3596.5	68.7471
sp|O14920|IKKB_HUMAN	ALDDILNLK	y4_ALDDILNLK_2	NA	NA	NA	NA	NA	NA	NA	391.545	8395.93	68.7471
sp|O14920|IKKB_HUMAN	ALDDILNLK	y5_ALDDILNLK_2	NA	NA	NA	NA	NA	NA	NA	255.109	2292.73	68.7471
sp|O14920|IKKB_HUMAN	ALDDILNLK	y6_ALDDILNLK_2	NA	NA	NA	NA	NA	NA	NA	483.143	12668.3	68.7471
sp|O14920|IKKB_HUMAN	ALDDILNLK	y7_ALDDILNLK_2	NA	NA	NA	NA	NA	NA	NA	2718.02	75058.9	68.7471
sp|O14920|IKKB_HUMAN	ALDDILNLK	y8_ALDDILNLK_2	NA	NA	NA	NA	NA	NA	NA	NA	657.205	68.7471
sp|O14920|IKKB_HUMAN	DLKPENIVLQQGEQR	b6_DLKPENIVLQQGEQR_3	NA	NA	NA	NA	NA	NA	33374	3541.59	10422.7	33.8852
sp|O14920|IKKB_HUMAN	DLKPENIVLQQGEQR	b7_DLKPENIVLQQGEQR_3	NA	NA	NA	NA	NA	NA	51372.3	5181.13	17346.8	33.8852
sp|O14920|IKKB_HUMAN	DLKPENIVLQQGEQR	y4_DLKPENIVLQQGEQR_3	NA	NA	NA	NA	233.635	NA	30195.1	2779.2	10587.8	33.8852
sp|O14920|IKKB_HUMAN	DLKPENIVLQQGEQR	y5_DLKPENIVLQQGEQR_3	NA	NA	NA	NA	NA	NA	29514	3406.45	10201.7	33.8852
sp|O14920|IKKB_HUMAN	DLKPENIVLQQGEQR	y6_DLKPENIVLQQGEQR_3	NA	NA	NA	NA	NA	NA	43740.4	4300.53	13114.9	33.8852
sp|O14920|IKKB_HUMAN	DLKPENIVLQQGEQR	y7_DLKPENIVLQQGEQR_3	NA	NA	NA	NA	NA	NA	59508.1	6209.57	20556.4	33.8852
sp|O14920|IKKB_HUMAN	EMEQAVELCGR	y3_EMEQAVELC[Carbamidomethyl (C)]GR_2	NA	NA	NA	NA	NA	NA	1269.62	1469.37	NA	17.3731
sp|O14920|IKKB_HUMAN	EMEQAVELCGR	y5_EMEQAVELC[Carbamidomethyl (C)]GR_2	15168.9	NA	NA	10520.7	12641.7	NA	8110.09	5849.38	4173.83	17.3731
sp|O14920|IKKB_HUMAN	EMEQAVELCGR	y6_EMEQAVELC[Carbamidomethyl (C)]GR_2	6832.37	NA	NA	6765.76	4980.52	NA	7213.47	5697.89	3907.6	17.3731
sp|O14920|IKKB_HUMAN	EMEQAVELCGR	y7_EMEQAVELC[Carbamidomethyl (C)]GR_2	NA	NA	NA	280.139	NA	NA	6276.64	5275.69	4697.01	17.3731
sp|O14920|IKKB_HUMAN	EMEQAVELCGR	y8_EMEQAVELC[Carbamidomethyl (C)]GR_2	342.848	NA	NA	NA	2632.78	NA	1970.72	2445.81	27160	17.3731
sp|O14920|IKKB_HUMAN	EMEQAVELCGR	y9_EMEQAVELC[Carbamidomethyl (C)]GR_2	1100.68	NA	NA	923.655	1660.09	NA	3076.27	2577.16	671.618	17.3731
sp|O14920|IKKB_HUMAN	ERLGTGGFGNVIR	b7_ERLGTGGFGNVIR_3	NA	NA	NA	NA	NA	NA	NA	654.997	NA	26.7983
sp|O14920|IKKB_HUMAN	ERLGTGGFGNVIR	y4_ERLGTGGFGNVIR_3	NA	NA	NA	NA	NA	NA	NA	248.342	NA	26.7983
sp|O14920|IKKB_HUMAN	ERLGTGGFGNVIR	y5_ERLGTGGFGNVIR_3	NA	NA	NA	NA	NA	NA	NA	700.262	NA	26.7983
sp|O14920|IKKB_HUMAN	GPVSGSPDSMNASR	b6_GPVSGSPDSMNASR_2	NA	NA	NA	NA	NA	NA	593.546	913.158	980.544	-10.1392
sp|O14920|IKKB_HUMAN	GPVSGSPDSMNASR	y10_GPVSGSPDSMNASR_2	NA	NA	NA	NA	NA	NA	6907.79	3668.86	3945.74	-10.1392
sp|O14920|IKKB_HUMAN	GPVSGSPDSMNASR	y11_GPVSGSPDSMNASR_2	NA	NA	NA	NA	NA	NA	13616.7	6706.9	7763	-10.1392
sp|O14920|IKKB_HUMAN	GPVSGSPDSMNASR	y12_GPVSGSPDSMNASR_2	NA	NA	NA	NA	NA	NA	724.436	1098.77	259.202	-10.1392
sp|O14920|IKKB_HUMAN	GPVSGSPDSMNASR	y8_GPVSGSPDSMNASR_2	NA	NA	NA	NA	NA	NA	11885.2	7194.29	7041.91	-10.1392
sp|O14920|IKKB_HUMAN	GPVSGSPDSMNASR	y9_GPVSGSPDSMNASR_2	NA	NA	NA	NA	NA	NA	2998.78	1592.54	1285.38	-10.1392
sp|O14920|IKKB_HUMAN	GTDPTYGPNGCFK	y10_GTDPTYGPNGC[Carbamidomethyl (C)]FK_2	NA	NA	NA	NA	NA	NA	9557.24	3206.7	3054.85	11.5649
sp|O14920|IKKB_HUMAN	GTDPTYGPNGCFK	y6_GTDPTYGPNGC[Carbamidomethyl (C)]FK_2	NA	NA	NA	NA	NA	NA	1679.8	1177.91	240.353	11.5649
sp|O14920|IKKB_HUMAN	GTDPTYGPNGCFK	y7_GTDPTYGPNGC[Carbamidomethyl (C)]FK_2	NA	NA	NA	NA	NA	NA	10892.3	4473.28	3767.69	11.5649
sp|O14920|IKKB_HUMAN	GTDPTYGPNGCFK	y8_GTDPTYGPNGC[Carbamidomethyl (C)]FK_2	NA	NA	NA	NA	NA	NA	4626.95	2453.06	2232.93	11.5649
sp|O14920|IKKB_HUMAN	GTDPTYGPNGCFK	y9_GTDPTYGPNGC[Carbamidomethyl (C)]FK_2	NA	NA	NA	NA	NA	NA	370.265	1149.21	NA	11.5649
sp|O14920|IKKB_HUMAN	ITYETQISPR	y3_ITYETQISPR_2	NA	NA	NA	NA	NA	NA	17463.1	3154.3	6057.46	13.8911
sp|O14920|IKKB_HUMAN	ITYETQISPR	y4_ITYETQISPR_2	NA	NA	NA	NA	NA	NA	11021.4	1924.56	4811.02	13.8911
sp|O14920|IKKB_HUMAN	ITYETQISPR	y6_ITYETQISPR_2	NA	NA	NA	NA	NA	NA	35357	6147.96	16086.2	13.8911
sp|O14920|IKKB_HUMAN	ITYETQISPR	y7_ITYETQISPR_2	NA	NA	NA	NA	NA	NA	30036.8	5419.94	15419.9	13.8911
sp|O14920|IKKB_HUMAN	ITYETQISPR	y8_ITYETQISPR_2	NA	NA	NA	NA	NA	NA	71509.4	12552.5	32180.2	13.8911
sp|O14920|IKKB_HUMAN	ITYETQISPR	y9_ITYETQISPR_2	NA	NA	NA	NA	NA	NA	28986.2	4942.28	13811.2	13.8911
sp|O14920|IKKB_HUMAN	KQGGTLDDLEEQAR	b8_KQGGTLDDLEEQAR_3	NA	NA	NA	NA	NA	NA	4104.36	8778.65	NA	12.9146
sp|O14920|IKKB_HUMAN	KQGGTLDDLEEQAR	b9_KQGGTLDDLEEQAR_3	NA	NA	NA	NA	NA	NA	677.982	2186.07	NA	12.9146
sp|O14920|IKKB_HUMAN	KQGGTLDDLEEQAR	y12_KQGGTLDDLEEQAR_2	NA	NA	NA	NA	NA	NA	NA	1013.7	NA	12.9146
sp|O14920|IKKB_HUMAN	KQGGTLDDLEEQAR	y3_KQGGTLDDLEEQAR_3	NA	NA	NA	NA	NA	NA	NA	2323.75	NA	12.9146
sp|O14920|IKKB_HUMAN	KQGGTLDDLEEQAR	y4_KQGGTLDDLEEQAR_3	NA	NA	NA	NA	NA	NA	2858.6	6335.47	NA	12.9146
sp|O14920|IKKB_HUMAN	KQGGTLDDLEEQAR	y5_KQGGTLDDLEEQAR_3	NA	NA	NA	NA	NA	NA	4646.8	9471.49	NA	12.9146
sp|O14920|IKKB_HUMAN	KQGGTLDDLEEQAR	y6_KQGGTLDDLEEQAR_3	NA	NA	NA	NA	NA	NA	NA	1498.01	NA	12.9146
sp|O14920|IKKB_HUMAN	KQGGTLDDLEEQAR	y8_KQGGTLDDLEEQAR_2	NA	NA	NA	NA	NA	NA	NA	294.359	NA	12.9146
sp|O14920|IKKB_HUMAN	LGTGGFGNVIR	y10_LGTGGFGNVIR_2	NA	NA	NA	NA	NA	NA	70143.6	5293.62	40438.9	36.4962
sp|O14920|IKKB_HUMAN	LGTGGFGNVIR	y5_LGTGGFGNVIR_2	NA	NA	NA	NA	NA	NA	39165.3	2988.3	20807.5	36.4962
sp|O14920|IKKB_HUMAN	LGTGGFGNVIR	y7_LGTGGFGNVIR_2	NA	NA	NA	NA	NA	NA	38934.2	2894.05	19557.3	36.4962
sp|O14920|IKKB_HUMAN	LGTGGFGNVIR	y8_LGTGGFGNVIR_2	NA	NA	NA	NA	NA	NA	59847.2	4503.79	32835.3	36.4962
sp|O14920|IKKB_HUMAN	LGTGGFGNVIR	y9_LGTGGFGNVIR_2	NA	NA	NA	NA	NA	NA	19184	1749.91	13238.3	36.4962
sp|O14920|IKKB_HUMAN	NLAFFQLR	y5_NLAFFQLR_2	NA	NA	NA	NA	NA	NA	NA	227.36	NA	74.1082
sp|O14920|IKKB_HUMAN	NLAFFQLR	y6_NLAFFQLR_2	NA	NA	NA	NA	NA	NA	NA	458.342	NA	74.1082
sp|O14920|IKKB_HUMAN	NSMASMSQQLK	b4_NSMASMSQQLK_2	NA	NA	NA	NA	NA	NA	2978.62	NA	625.602	9.6815
sp|O14920|IKKB_HUMAN	NSMASMSQQLK	y5_NSMASMSQQLK_2	NA	NA	NA	NA	NA	NA	12186.6	711.715	5152.16	9.6815
sp|O14920|IKKB_HUMAN	NSMASMSQQLK	y6_NSMASMSQQLK_2	NA	NA	NA	NA	NA	NA	8629.94	637.408	3100.54	9.6815
sp|O14920|IKKB_HUMAN	NSMASMSQQLK	y7_NSMASMSQQLK_2	NA	NA	NA	NA	NA	NA	34391.1	3246.33	13110.9	9.6815
sp|O14920|IKKB_HUMAN	NSMASMSQQLK	y8_NSMASMSQQLK_2	NA	NA	NA	NA	NA	NA	43617.9	4021.47	16782.1	9.6815
sp|O14920|IKKB_HUMAN	NSMASMSQQLK	y9_NSMASMSQQLK_2	NA	NA	NA	NA	NA	NA	17771.6	1891.1	7384.3	9.6815
sp|O14920|IKKB_HUMAN	QGGTLDDLEEQAR	y10_QGGTLDDLEEQAR_2	NA	NA	NA	NA	NA	NA	NA	859.139	NA	31.3297
sp|O14920|IKKB_HUMAN	QGGTLDDLEEQAR	y4_QGGTLDDLEEQAR_2	NA	NA	NA	NA	NA	NA	NA	542.281	NA	31.3297
sp|O14920|IKKB_HUMAN	QGGTLDDLEEQAR	y6_QGGTLDDLEEQAR_2	NA	NA	NA	NA	NA	NA	NA	735.613	NA	31.3297
sp|O14920|IKKB_HUMAN	QGGTLDDLEEQAR	y7_QGGTLDDLEEQAR_2	NA	NA	NA	NA	NA	NA	NA	1361.95	NA	31.3297
sp|O14920|IKKB_HUMAN	RLTHPNVVAAR	b4_RLTHPNVVAAR_3	NA	NA	NA	NA	NA	NA	5679.59	8722.32	4606.94	-31.2617
sp|O14920|IKKB_HUMAN	RLTHPNVVAAR	b6_RLTHPNVVAAR_3	NA	NA	NA	NA	NA	NA	921.661	2092.56	1806.96	-31.2617
sp|O14920|IKKB_HUMAN	RLTHPNVVAAR	y4_RLTHPNVVAAR_3	NA	NA	NA	NA	NA	NA	1507.63	5257.73	3783.54	-31.2617
sp|O14920|IKKB_HUMAN	RLTHPNVVAAR	y5_RLTHPNVVAAR_3	NA	NA	NA	NA	NA	NA	1857.75	3788.02	1988.16	-31.2617
sp|O14920|IKKB_HUMAN	RLTHPNVVAAR	y6_RLTHPNVVAAR_3	NA	NA	NA	NA	NA	NA	3924.15	4671.34	9036.17	-31.2617
sp|O14920|IKKB_HUMAN	RLTHPNVVAAR	y7_RLTHPNVVAAR_3	NA	NA	NA	NA	NA	NA	1334.27	3482.8	2041.74	-31.2617
sp|O14920|IKKB_HUMAN	TEGDSQEMVR	y4_TEGDSQEMVR_2	NA	NA	NA	NA	336.515	NA	11848.2	5167.31	7044.74	-23.4908
sp|O14920|IKKB_HUMAN	TEGDSQEMVR	y5_TEGDSQEMVR_2	NA	NA	NA	NA	NA	NA	6034.5	3494.86	5312.61	-23.4908
sp|O14920|IKKB_HUMAN	TEGDSQEMVR	y6_TEGDSQEMVR_2	NA	NA	NA	NA	NA	NA	22230.7	10759.8	16364.9	-23.4908
sp|O14920|IKKB_HUMAN	TEGDSQEMVR	y7_TEGDSQEMVR_2	NA	NA	NA	NA	NA	NA	9927.35	5210.75	7487.63	-23.4908
sp|O14920|IKKB_HUMAN	TEGDSQEMVR	y8_TEGDSQEMVR_2	NA	NA	1363.87	NA	398.858	NA	121639	62054	90613.6	-23.4908
sp|O14920|IKKB_HUMAN	TEGDSQEMVR	y9_TEGDSQEMVR_2	NA	NA	NA	NA	NA	NA	6386.83	2888.64	4460.32	-23.4908
sp|O14920|IKKB_HUMAN	TSIQIDLEK	y4_TSIQIDLEK_2	NA	NA	NA	NA	NA	NA	NA	254.374	NA	26.8113
sp|O14920|IKKB_HUMAN	TSIQIDLEK	y5_TSIQIDLEK_2	NA	NA	NA	NA	NA	NA	NA	880.073	NA	26.8113
sp|O14920|IKKB_HUMAN	TSIQIDLEK	y6_TSIQIDLEK_2	NA	NA	NA	NA	NA	NA	NA	1922.58	NA	26.8113
sp|O14920|IKKB_HUMAN	TSIQIDLEK	y7_TSIQIDLEK_2	NA	NA	NA	NA	NA	NA	NA	1131.58	NA	26.8113
sp|O14920|IKKB_HUMAN	TSIQIDLEK	y8_TSIQIDLEK_2	NA	NA	NA	NA	NA	NA	NA	235.918	NA	26.8113
sp|O14920|IKKB_HUMAN	VEEVVSLMNEDEK	b3_VEEVVSLM[Oxidation (M)]NEDEK_2	NA	NA	NA	NA	NA	NA	NA	398.81	NA	17.9287
sp|O14920|IKKB_HUMAN	VEEVVSLMNEDEK	b3_VEEVVSLMNEDEK_2	NA	NA	NA	NA	NA	NA	64720.8	3966.81	26646.3	44.0098
sp|O14920|IKKB_HUMAN	VEEVVSLMNEDEK	b4_VEEVVSLMNEDEK_2	NA	NA	NA	NA	NA	NA	37354.9	2157.29	14277.4	44.0098
sp|O14920|IKKB_HUMAN	VEEVVSLMNEDEK	y11_VEEVVSLMNEDEK_2	NA	NA	NA	NA	NA	NA	31065.5	2028.74	12036.8	44.0098
sp|O14920|IKKB_HUMAN	VEEVVSLMNEDEK	y6_VEEVVSLMNEDEK_2	NA	NA	NA	NA	NA	NA	26928.2	2211.23	10855	44.0098
sp|O14920|IKKB_HUMAN	VEEVVSLMNEDEK	y8_VEEVVSLM[Oxidation (M)]NEDEK_2	NA	NA	NA	NA	NA	NA	NA	574.667	NA	17.9287
sp|O14920|IKKB_HUMAN	VEEVVSLMNEDEK	y8_VEEVVSLMNEDEK_2	NA	NA	NA	NA	NA	NA	101713	6199.16	36826	44.0098
sp|O14920|IKKB_HUMAN	VEEVVSLMNEDEK	y9_VEEVVSLM[Oxidation (M)]NEDEK_2	NA	NA	NA	NA	NA	NA	NA	422.412	NA	17.9287
sp|O14920|IKKB_HUMAN	VEEVVSLMNEDEK	y9_VEEVVSLMNEDEK_2	NA	NA	NA	NA	NA	NA	73704.3	4993.86	29199.4	44.0098
sp|O14920|IKKB_HUMAN	VIYTQLSK	y5_VIYTQLSK_2	NA	NA	NA	NA	NA	NA	15901.2	2994.87	NA	5.85024
sp|O14920|IKKB_HUMAN	VIYTQLSK	y6_VIYTQLSK_2	NA	NA	NA	NA	NA	NA	139799	27010	NA	5.85024
sp|O14920|IKKB_HUMAN	VIYTQLSK	y7_VIYTQLSK_2	NA	NA	NA	NA	NA	NA	18678.3	3557.4	NA	5.85024
sp|O14920|IKKB_HUMAN	VRGPVSGSPDSMNASR	b7_VRGPVSGSPDSMNASR_3	NA	NA	NA	NA	NA	NA	NA	504.245	NA	-13.4945
sp|O14920|IKKB_HUMAN	VRGPVSGSPDSMNASR	b8_VRGPVSGSPDSMNASR_3	NA	NA	NA	NA	NA	NA	NA	1998.72	NA	-13.4945
sp|O14920|IKKB_HUMAN	VRGPVSGSPDSMNASR	y4_VRGPVSGSPDSMNASR_3	NA	NA	NA	NA	NA	NA	NA	546.217	NA	-13.4945
sp|O14920|IKKB_HUMAN	VRGPVSGSPDSMNASR	y6_VRGPVSGSPDSMNASR_3	NA	NA	NA	NA	NA	NA	NA	913.785	NA	-13.4945
sp|O14920|IKKB_HUMAN	VRGPVSGSPDSMNASR	y7_VRGPVSGSPDSMNASR_3	NA	NA	NA	NA	NA	NA	NA	948.126	NA	-13.4945
sp|O14920|IKKB_HUMAN	VRGPVSGSPDSMNASR	y8_VRGPVSGSPDSMNASR_3	NA	NA	NA	NA	NA	NA	NA	1394.92	NA	-13.4945
sp|O14920|IKKB_HUMAN	WHNQETGEQIAIK	b4_WHNQETGEQIAIK_3	NA	NA	NA	NA	NA	NA	NA	1495.89	NA	5.10899
sp|O14920|IKKB_HUMAN	WHNQETGEQIAIK	b5_WHNQETGEQIAIK_3	NA	NA	NA	NA	NA	NA	341.062	2123.05	NA	5.10899
sp|O14920|IKKB_HUMAN	WHNQETGEQIAIK	b6_WHNQETGEQIAIK_3	NA	NA	NA	NA	NA	NA	774.104	505.679	NA	5.10899
sp|O14920|IKKB_HUMAN	WHNQETGEQIAIK	y11_WHNQETGEQIAIK_2	NA	NA	NA	NA	NA	NA	NA	1240.48	NA	5.10899
sp|O14920|IKKB_HUMAN	WHNQETGEQIAIK	y12_WHNQETGEQIAIK_2	NA	NA	NA	NA	NA	NA	NA	501.647	NA	5.10899
sp|O14920|IKKB_HUMAN	WHNQETGEQIAIK	y5_WHNQETGEQIAIK_3	NA	NA	NA	NA	NA	NA	NA	1916.58	NA	5.10899
sp|O14920|IKKB_HUMAN	WHNQETGEQIAIK	y7_WHNQETGEQIAIK_3	NA	NA	NA	NA	NA	NA	2205.61	6149.59	1187.77	5.10899
sp|O14920|IKKB_HUMAN	WHNQETGEQIAIK	y8_WHNQETGEQIAIK_3	NA	NA	NA	NA	NA	NA	1042.25	3044.38	893.924	5.10899
sp|O14920|IKKB_HUMAN	YSEQTEFGITSDK	y10_YSEQTEFGITSDK_2	NA	NA	NA	NA	NA	NA	1199.27	592.397	948.724	25.4862
sp|O14920|IKKB_HUMAN	YSEQTEFGITSDK	y4_YSEQTEFGITSDK_2	NA	NA	NA	NA	NA	NA	820.163	725.613	2564.06	25.4862
[truncated: 69,633 more rows]

## Sheet: Statistical_Evaluation
Identifiers		Protein Intensities			Fold changes and pvalues
Uniprot.ID	gene	log2_TNF_FLAG	log2_Unstimulated	log2_TNF_HIS	FC_TNF_FLAG_Unstimulated	FC_TNF_FLAG_TNF_HIS	p_value_adj_TNF_FLAG_Unstimulated	p_value_adj_TNF_FLAG_TNF_HIS
A0AV96	RBM47	11.9581	12.8141	11.0931	-0.856027	0.865014	0.999693	0.826689
A1L390	PLEKHG3	8.82162	9.3256	8.71763	-0.503983	0.103994	0.999693	0.912806
A5YKK6	CNOT1	9.71827	11.2349	9.79544	-1.51667	-0.0771695	0.999693	0.819633
A6ND36	FAM83G	8.46856	10.0217	8.16189	-1.55309	0.306669	0.999693	0.807364
A6NEK1	ARRDC5	16.3464	14.691	16.7264	1.65543	-0.380011	0.999693	0.569179
E9PRG8	C11orf98	10.4921	12.5914	9.45723	-2.09925	1.03489	0.999693	0.737294
O00139	KIF2A	12.353	13.2552	10.9197	-0.902179	1.43331	0.999693	0.77958
O00151	PDLIM1	13.634	12.6798	11.2825	0.954216	2.3515	0.999693	0.778649
O00159	MYO1C	17.3485	19.1258	17.8866	-1.77721	-0.53808	0.999693	0.637587
O00161	SNAP23	12.5969	15.3137	13.2835	-2.71685	-0.686581	0.999693	0.757175
O00203	AP3B1	10.1146	9.3205	8.68612	0.794123	1.4285	0.999693	0.916649
O00214	LGALS8	9.66979	13.4736	11.4306	-3.80377	-1.76077	0.999693	0.490164
O00217	NDUFS8	10.2318	8.19793	8.12894	2.0339	2.10289	0.999693	0.78779
O00220	TNFRSF10A	16.1429	14.8267	16.723	1.31613	-0.580166	0.999693	0.354407
O00231	PSMD11	14.7065	15.1956	14.1572	-0.489052	0.549371	0.999693	0.322043
O00232	PSMD12	14.3717	15.0965	13.9459	-0.724853	0.425785	0.999693	0.750594
O00233	PSMD9	11.0463	13.323	9.16124	-2.27665	1.88509	0.999693	0.730272
O00255	MEN1	8.69261	8.63365	9.3616	0.0589678	-0.668982	0.999693	0.971698
O00267	SUPT5H	14.0234	13.9453	14.7608	0.0781288	-0.737335	0.999693	0.96927
O00268	TAF4	14.2769	14.4276	14.48	-0.150637	-0.203053	0.999693	0.828461
O00291	HIP1	13.7514	16.0654	14.9492	-2.31396	-1.19782	0.999693	0.784061
O00299	CLIC1	11.1985	12.8456	9.97168	-1.64716	1.22678	0.999693	0.784061
O00303	EIF3F	15.0958	13.5899	18.1242	1.50596	-3.02841	0.999693	0.757175
O00308	WWP2	8.04811	13.3901	7.98775	-5.34204	0.0603575	0.999693	0.0208168
O00422	SAP18	16.2283	16.2547	16.2489	-0.0264079	-0.0205956	0.999693	0.989627
O00425	IGF2BP3	14.2968	14.461	13.5868	-0.164209	0.70993	0.999693	0.897334
O00443	PIK3C2A	13.3897	16.4262	14.6244	-3.03648	-1.23463	0.999693	0.783511
O00468	AGRN	9.48557	11.6947	9.56732	-2.20909	-0.0817502	0.999693	0.784061
O00471	EXOC5	8.68078	10.7609	7.83893	-2.08016	0.841845	0.999693	0.769385
O00479	HMGN4	11.0453	10.839	10.7382	0.20626	0.307096	0.999693	0.971029
O00483	NDUFA4	7.80331	14.2619	7.9527	-6.45857	-0.14939	0.999693	0.00501171
O00487	PSMD14	14.0191	13.4724	13.2101	0.54676	0.809001	0.999693	0.738569
O00541	PES1	14.5624	14.7379	15.3794	-0.175457	-0.816932	0.999693	0.904918
O00560	SDCBP	11.7568	13.0736	10.9409	-1.31682	0.815925	0.999693	0.815658
O00566	MPHOSPH10	13.5987	13.6232	13.7476	-0.0245167	-0.148974	0.999693	0.982314
O00567	NOP56	14.4269	14.5073	15.495	-0.0804174	-1.06816	0.999693	0.905507
O00571	DDX3X	14.7649	15.1835	15.1578	-0.418619	-0.392887	0.999693	0.784061
O00629	KPNA4	9.82785	10.0854	9.86738	-0.257572	-0.0395376	0.999693	0.968591
O00764	PDXK	15.0934	14.8701	15.0557	0.223342	0.0376973	0.999693	0.889791
O00767	SCD	13.6271	12.9774	10.2304	0.649726	3.39677	0.999693	0.794027
O14497	ARID1A	8.41651	8.24706	9.46313	0.169444	-1.04662	0.999693	0.912806
O14545	TRAFD1	8.69941	11.0077	7.51675	-2.30832	1.18266	0.363424	0.637587
O14556	GAPDHS	8.58811	10.0375	8.2004	-1.44943	0.387713	0.999693	0.814266
O14561	NDUFAB1	10.1239	8.43496	8.4501	1.68893	1.67378	0.999693	0.794027
O14639	ABLIM1	11.5823	14.0881	13.6523	-2.50586	-2.07008	0.999693	0.757175
O14684	PTGES	13.5224	14.3837	11.4666	-0.861307	2.0558	0.999693	0.600238
O14744	PRMT5	20.1445	19.7427	19.91	0.401738	0.234498	0.999693	0.672734
O14763	TNFRSF10B	8.06829	10.8172	8.6136	-2.74895	-0.545307	0.999693	0.709624
O14776	TCERG1	9.74714	8.01112	9.63627	1.73603	0.110871	0.999693	0.778649
O14818	PSMA7	16.0481	15.9893	15.1903	0.058822	0.857788	0.999693	0.910825
O14893	GEMIN2	9.92401	13.8009	7.74756	-3.87694	2.17645	0.999693	0.636769
O14920	IKBKB	16.0826	11.4231	9.49859	4.65958	6.58406	0.546549	0.627502
O14936	CASK	8.24944	7.9762	9.99973	0.273244	-1.75029	0.999693	0.794373
O14974	PPP1R12A	14.2535	15.7465	14.5896	-1.49304	-0.336101	0.999693	0.778649
O14975	SLC27A2	11.2813	11.6414	8.77594	-0.360055	2.50539	0.999693	0.935565
O14976	GAK	12.2153	12.2934	12.3818	-0.0781896	-0.166581	0.999693	0.989627
O14979	HNRNPDL	18.1687	16.218	18.2801	1.95064	-0.111408	0.999693	0.687771
O14980	XPO1	11.2894	13.8422	10.1334	-2.55276	1.1561	0.999693	0.631908
O15027	SEC16A	13.0506	15.048	11.4312	-1.99737	1.61946	0.999693	0.690384
O15031	PLXNB2	10.9831	14.6047	8.35275	-3.62159	2.63036	0.999693	0.76221
O15042	U2SURP	13.036	14.6794	13.8056	-1.64339	-0.769552	0.999693	0.784061
O15061	SYNM	13.3127	13.8724	12.6006	-0.559653	0.712073	0.999693	0.896558
O15111	CHUK	16.0537	9.90283	8.3229	6.15084	7.73078	0.00326486	0.143851
O15143	ARPC1B	11.5988	14.4208	11.614	-2.82201	-0.0151911	0.999693	0.709624
O15144	ARPC2	11.7828	14.1996	11.7135	-2.41681	0.0693671	0.999693	0.744477
O15145	ARPC3	13.3882	15.2688	12.2738	-1.88063	1.11434	0.999693	0.753449
O15160	POLR1C	11.9782	11.7925	11.4655	0.185729	0.512738	0.999693	0.952343
O15182	CETN3	9.59526	7.93442	9.21543	1.66084	0.379833	0.999693	0.784061
O15213	WDR46	8.65507	8.16988	10.1311	0.485185	-1.47608	0.999693	0.490164
O15226	NKRF	12.3145	12.2418	13.3311	0.0726962	-1.01668	0.999693	0.967913
O15230	LAMA5	12.4626	14.3886	12.741	-1.92601	-0.278398	0.999693	0.784768
O15231	ZNF185	9.8157	9.63195	10.0968	0.183746	-0.281141	0.999693	0.978277
O15234	CASC3	9.13325	11.0533	9.74122	-1.92007	-0.607973	0.999693	0.784061
O15260	SURF4	9.62185	13.641	8.15305	-4.0191	1.4688	0.999693	0.637587
O15269	SPTLC1	7.963	13.8025	8.84937	-5.83953	-0.886371	0.999693	0.0384323
O15294	OGT	9.42576	7.88828	8.4382	1.53748	0.987562	0.999693	0.784061
O15320	CTAGE5	8.16435	11.5008	7.75548	-3.33644	0.408876	0.999693	0.0240852
O15355	PPM1G	9.82729	11.1756	8.22922	-1.34832	1.59807	0.999693	0.875154
O15371	EIF3D	11.1292	11.5903	8.6618	-0.461069	2.46744	0.999693	0.931342
O15372	EIF3H	14.2952	14.7881	13.7995	-0.492933	0.495725	0.999693	0.737294
O15381	NVL	10.3832	9.79405	11.5151	0.589192	-1.13184	0.999693	0.948283
O15446	CD3EAP	9.79412	8.12525	9.91589	1.66886	-0.121773	0.999693	0.731396
O15504	NUPL2	8.38287	7.52237	9.95966	0.860508	-1.57679	0.999693	0.589781
O15511	ARPC5	10.3954	11.359	10.7212	-0.963683	-0.325807	0.999693	0.923223
O15514	POLR2D	11.406	10.9568	11.4753	0.449246	-0.0692775	0.999693	0.926052
O43143	DHX15	15.7579	15.7384	16.4776	0.0195639	-0.719697	0.999693	0.973825
O43159	RRP8	12.8739	12.6614	13.8806	0.21251	-1.00668	0.999693	0.923481
O43164	PJA2	9.86599	8.08484	8.04117	1.78115	1.82482	0.999693	0.739849
O43169	CYB5B	7.96519	9.70305	8.28309	-1.73787	-0.317907	0.999693	0.78779
O43172	PRPF4	12.6594	12.5303	13.3933	0.129138	-0.7339	0.999693	0.966928
O43175	PHGDH	12.6002	13.6408	12.4775	-1.04065	0.122679	0.999693	0.576153
O43237	DYNC1LI2	13.2001	12.3754	11.337	0.824709	1.86305	0.999693	0.490164
O43242	PSMD3	15.0546	15.2694	14.6548	-0.214862	0.399743	0.999693	0.77526
O43290	SART1	14.1687	14.7115	14.4046	-0.542755	-0.235876	0.999693	0.778592
O43291	SPINT2	8.09934	11.9987	7.89959	-3.8994	0.199753	0.999693	0.690384
O43318	MAP3K7	15.4991	11.6625	11.3008	3.83662	4.19834	0.999693	0.600238
O43324	EEF1E1	13.1048	13.191	10.918	-0.0861976	2.18674	0.999693	0.952115
O43390	HNRNPR	14.8158	14.7214	14.9416	0.0943635	-0.125762	0.999693	0.910825
O43395	PRPF3	10.1087	8.71957	10.2873	1.38913	-0.178587	0.999693	0.805671
O43396	TXNL1	9.05897	9.14253	8.14491	-0.0835649	0.914055	0.999693	0.9748
O43447	PPIH	11.9709	12.5568	12.3262	-0.58582	-0.355306	0.999693	0.931287
O43464	HTRA2	14.2798	8.50096	8.08535	5.77881	6.19442	0.00822343	0.00501171
O43570	CA12	7.97336	14.2483	8.32367	-6.27489	-0.350313	0.999693	0.00501171
O43615	TIMM44	9.61096	10.7588	8.15182	-1.14789	1.45914	0.999693	0.874226
O43633	CHMP2A	13.5876	15.6046	13.7939	-2.01707	-0.206329	0.999693	0.794027
O43660	PLRG1	9.67807	13.4906	9.99265	-3.81251	-0.314577	0.999693	0.576153
O43663	PRC1	9.86775	12.9421	9.29462	-3.07431	0.573124	0.999693	0.681949
O43670	ZNF207	11.8245	13.2938	14.2291	-1.46925	-2.40455	0.999693	0.78779
O43678	NDUFA2	9.93361	8.48813	8.25418	1.44548	1.67944	0.999693	0.7872
O43684	BUB3	15.1785	15.1463	15.722	0.0322355	-0.54344	0.999693	0.973534
O43688	PPAP2C	12.5547	14.9128	11.3641	-2.35811	1.19054	0.999693	0.354407
O43707	ACTN4	18.4475	18.3643	18.0275	0.0831489	0.420038	0.999693	0.982314
O43719	HTATSF1	14.374	14.7506	13.7	-0.376575	0.674019	0.999693	0.861567
O43752	STX6	7.68443	10.7948	7.89789	-3.11042	-0.213457	0.999693	0.628146
O43795	MYO1B	17.5941	19.005	18.3173	-1.41081	-0.723197	0.999693	0.690384
O43809	NUDT21	14.0894	14.3729	14.7763	-0.283531	-0.68694	0.999693	0.908556
O43815	STRN	9.50104	9.33847	8.64901	0.162572	0.852028	0.999693	0.974613
O43818	RRP9	15.2855	15.2069	15.6168	0.0785996	-0.331265	0.999693	0.932129
O43823	AKAP8	12.9541	13.3676	13.5895	-0.413446	-0.63539	0.999693	0.873078
O43852	CALU	15.8194	15.9287	14.8511	-0.109379	0.96823	0.999693	0.910825
O43854	EDIL3	8.20597	10.6596	8.56434	-2.45364	-0.358373	0.999693	0.744477
O60216	RAD21	9.80015	8.20668	11.1256	1.59347	-1.32549	0.999693	0.738569
O60218	AKR1B10	15.4619	15.9915	14.6616	-0.529662	0.800232	0.999693	0.770833
O60231	DHX16	10.2405	10.6129	9.59824	-0.37234	0.642289	0.999693	0.971029
O60232	SSSCA1	15.1281	14.7681	14.4347	0.359982	0.693415	0.999693	0.801659
O60256	PRPSAP2	14.8117	11.818	14.6267	2.99374	0.184989	0.999693	0.754968
O60264	SMARCA5	9.71558	12.7901	10.3235	-3.07457	-0.607956	0.999693	0.690384
O60287	URB1	10.8126	7.89615	10.1908	2.91648	0.62179	0.999693	0.250467
O60292	SIPA1L3	9.58053	13.0753	9.93183	-3.49477	-0.351302	0.999693	0.690384
O60306	AQR	10.8181	11.8206	9.84064	-1.00249	0.977473	0.999693	0.805671
O60341	KDM1A	9.83062	7.86438	9.71253	1.96624	0.118092	0.999693	0.637587
O60437	PPL	9.49397	8.63801	9.82772	0.855953	-0.333759	0.999693	0.81425
O60462	NRP2	8.07905	11.1608	8.253	-3.08173	-0.173957	0.999693	0.681949
O60506	SYNCRIP	15.2292	15.3072	14.6585	-0.0779591	0.570727	0.999693	0.967517
O60508	CDC40	9.51607	7.84003	10.7124	1.67604	-1.1963	0.999693	0.751287
O60524	NEMF	8.68106	8.19457	8.14111	0.486482	0.539945	0.999693	0.910825
O60568	PLOD3	9.02181	8.3195	9.17328	0.702308	-0.151475	0.999693	0.800817
O60658	PDE8A	9.19062	12.9339	7.8484	-3.74328	1.34222	0.999693	0.490164
O60701	UGDH	14.4395	14.7181	12.6104	-0.278594	1.8291	0.999693	0.875154
O60716	CTNND1	12.2634	14.2739	12.5603	-2.0105	-0.296856	0.999693	0.772754
O60762	DPM1	12.7592	14.0095	11.7337	-1.25032	1.02546	0.999693	0.403085
O60825	PFKFB2	8.89924	8.65363	7.94259	0.245611	0.956647	0.999693	0.922378
O60828	PQBP1	13.615	13.22	13.4655	0.395036	0.149474	0.999693	0.854321
O60832	DKC1	15.8526	15.8108	16.2083	0.0418091	-0.35574	0.999693	0.977642
O60841	EIF5B	11.4356	13.1978	12.7483	-1.76228	-1.31271	0.999693	0.784061
O60884	DNAJA2	9.43614	14.6732	9.51545	-5.23703	-0.0793071	0.999693	0.43759
O60885	BRD4	9.72204	9.63139	9.76223	0.0906531	-0.0401896	0.999693	0.987036
O75037	KIF21B	8.47625	10.4712	10.3446	-1.99499	-1.86837	0.999693	0.77958
O75083	WDR1	13.2075	14.3627	13.6562	-1.15521	-0.448721	0.999693	0.77958
O75146	HIP1R	11.3665	13.7612	10.6691	-2.39469	0.697443	0.999693	0.76221
O75152	ZC3H11A	8.59966	7.38052	8.09201	1.21914	0.507652	0.999693	0.550081
O75165	DNAJC13	9.04887	10.3496	8.23189	-1.30075	0.81698	0.999693	0.805671
O75190	DNAJB6	10.2129	12.369	9.72885	-2.15607	0.484069	0.999693	0.799145
O75223	GGCT	12.9266	13.508	13.3216	-0.581489	-0.39504	0.999693	0.490164
O75323	GBAS	9.80047	10.1004	9.41798	-0.299947	0.382495	0.999693	0.970993
O75348	ATP6V1G1	10.1809	11.1696	9.92453	-0.988656	0.256384	0.999693	0.894556
O75367	H2AFY	11.891	13.8195	14.3651	-1.92854	-2.47416	0.999693	0.778592
O75369	FLNB	16.9042	17.2905	16.8937	-0.386226	0.0105592	0.999693	0.828887
O75380	NDUFS6	10.3361	9.30462	9.78914	1.03151	0.546987	0.999693	0.912806
O75400	PRPF40A	15.2099	14.4719	15.4306	0.738092	-0.220635	0.999693	0.490164
O75431	MTX2	10.7929	14.2697	10.6611	-3.47677	0.13179	0.999693	0.76221
O75475	PSIP1	13.6743	13.1854	13.5756	0.488873	0.0986785	0.999693	0.782297
O75477	ERLIN1	10.8328	13.0495	9.89108	-2.21669	0.941745	0.999693	0.730272
O75489	NDUFS3	9.48772	8.14253	8.27041	1.34519	1.21731	0.999693	0.814266
O75494	SRSF10	10.8267	13.357	10.8589	-2.53037	-0.0322415	0.999693	0.784061
O75506	HSBP1	13.2014	13.3118	12.9358	-0.110394	0.265652	0.999693	0.921072
O75531	BANF1	16.6696	17.1389	17.3307	-0.469265	-0.661102	0.999693	0.8065
O75533	SF3B1	15.2934	15.735	15.9691	-0.441514	-0.675681	0.999693	0.784061
O75534	CSDE1	13.6414	12.6796	11.561	0.961765	2.08036	0.999693	0.600238
O75569	PRKRA	10.4936	11.714	10.5794	-1.22039	-0.0858121	0.999693	0.784061
O75607	NPM3	9.94305	13.0958	12.0701	-3.15273	-2.12703	0.999693	0.655184
O75608	LYPLA1	9.63309	14.4819	13.4308	-4.8488	-3.79769	0.999693	0.76221
O75643	SNRNP200	15.8028	16.2346	16.3425	-0.431788	-0.539692	0.999693	0.782297
O75683	SURF6	14.0681	14.1845	14.381	-0.116444	-0.312908	0.999693	0.910825
O75688	PPM1B	20.4314	19.8677	19.9694	0.563693	0.46199	0.999693	0.576153
O75691	UTP20	12.9094	11.9005	12.1211	1.00886	0.788292	0.999693	0.709624
O75694	NUP155	10.3069	11.8569	10.147	-1.54998	0.159844	0.999693	0.78779
O75695	RP2	9.70384	11.6323	9.07036	-1.92848	0.633482	0.999693	0.772754
O75781	PALM	11.2618	14.0839	10.4283	-2.82206	0.833534	0.999693	0.681949
O75817	POP7	9.13711	8.58234	9.80757	0.554771	-0.670463	0.999693	0.908556
O75818	RPP40	8.18539	8.03272	9.61649	0.152669	-1.4311	0.999693	0.759132
O75821	EIF3G	13.2797	13.8036	14.0504	-0.523919	-0.770634	0.999693	0.791159
O75891	ALDH1L1	14.7639	12.8414	13.1778	1.92257	1.58614	0.999693	0.43759
O75934	BCAS2	10.6209	13.2744	12.2975	-2.65354	-1.67664	0.999693	0.784061
O75937	DNAJC8	10.5189	8.4482	8.17389	2.07071	2.34501	0.999693	0.74564
O75940	SMNDC1	9.86364	8.36848	10.1632	1.49516	-0.299519	0.999693	0.810184
O75947	ATP5H	13.99	14.8287	13.4032	-0.838735	0.586734	0.999693	0.655184
O75955	FLOT1	15.1488	16.1775	15.2293	-1.02868	-0.0805245	0.999693	0.769385
O76021	RSL1D1	16.6435	16.7459	17.4834	-0.10239	-0.839915	0.999693	0.889237
O76094	SRP72	10.9406	11.8747	8.93123	-0.934086	2.00935	0.999693	0.821207
O94776	MTA2	9.86098	8.36879	9.51568	1.49219	0.345298	0.999693	0.794027
O94832	MYO1D	10.2845	10.2184	9.34451	0.0661322	0.940032	0.999693	0.986603
O94880	PHF14	9.1809	10.425	11.48	-1.2441	-2.29914	0.999693	0.863692
O94905	ERLIN2	12.2521	13.0792	11.0184	-0.827104	1.23369	0.999693	0.80232
O94906	PRPF6	13.8125	14.0645	14.0898	-0.251955	-0.277288	0.999693	0.888853
O94973	AP2A2	13.4674	14.5059	14.0477	-1.0385	-0.580314	0.999693	0.778649
O94992	HEXIM1	9.5644	8.06937	8.35916	1.49503	1.20524	0.999693	0.77526
O95059	RPP14	10.1129	11.0589	10.8221	-0.946044	-0.709261	0.999693	0.904998
O95182	NDUFA7	10.3013	7.87618	8.49566	2.42516	1.80567	0.999693	0.778592
O95208	EPN2	10.1464	11.474	9.19194	-1.32759	0.954497	0.999693	0.873078
O95218	ZRANB2	12.7954	13.4672	10.0158	-0.67179	2.77955	0.999693	0.813813
O95232	LUC7L3	13.744	14.0422	14.702	-0.298148	-0.957955	0.999693	0.738569
O95292	VAPB	9.7065	8.5143	7.892	1.19219	1.81449	0.999693	0.784061
O95299	NDUFA10	10.0071	8.28847	8.66199	1.71865	1.34513	0.999693	0.784061
O95302	FKBP9	14.0322	13.6552	13.5296	0.377027	0.502589	0.999693	0.910825
O95347	SMC2	11.7517	13.3573	11.0384	-1.60565	0.713311	0.999693	0.676266
O95373	IPO7	12.1169	14.2982	7.86415	-2.18133	4.25274	0.999693	0.76221
O95391	SLU7	8.81038	8.0189	9.93356	0.791479	-1.12317	0.999693	0.576153
O95400	CD2BP2	13.882	14.0383	13.8197	-0.156351	0.0622596	0.999693	0.917329
O95425	SVIL	12.1305	14.9037	12.0733	-2.77322	0.057151	0.999693	0.738569
O95433	AHSA1	8.3721	9.17324	8.20694	-0.801137	0.165158	0.999693	0.8065
O95453	PARN	14.1496	13.7862	14.5313	0.363395	-0.381683	0.999693	0.77958
O95470	SGPL1	10.624	12.8282	11.5806	-2.20416	-0.956549	0.999693	0.717712
O95478	NSA2	13.8785	12.2758	14.2199	1.60267	-0.341447	0.999693	0.0662434
O95602	POLR1A	8.30812	8.16329	9.76164	0.144826	-1.45352	0.999693	0.912806
O95619	YEATS4	7.85302	8.7447	9.69613	-0.891685	-1.84311	0.999693	0.477532
O95639	CPSF4	7.74711	8.47642	9.59498	-0.729313	-1.84787	0.999693	0.569179
O95707	POP4	9.67581	8.15042	9.52799	1.52539	0.147817	0.999693	0.770833
O95721	SNAP29	11.2813	11.9803	11.6409	-0.699056	-0.359655	0.999693	0.828179
O95758	PTBP3	15.1387	15.0027	13.2985	0.136004	1.84019	0.999693	0.934301
O95777	LSM8	15.5992	15.1759	15.4266	0.423224	0.172538	0.999693	0.865358
O95782	AP2A1	14.7103	16.3099	14.9919	-1.59964	-0.281626	0.999693	0.784061
O95793	STAU1	12.9767	13.5463	13.7259	-0.569617	-0.749194	0.999693	0.690384
O95810	SDPR	13.6339	14.9959	13.755	-1.36202	-0.121137	0.999693	0.744477
O95816	BAG2	15.2242	16.0532	15.0222	-0.829006	0.201983	0.999693	0.77526
O95817	BAG3	9.7605	7.60709	9.98369	2.1534	-0.223196	0.999693	0.770833
O95831	AIFM1	11.4661	14.6079	9.97542	-3.1418	1.49064	0.999693	0.656722
O95864	FADS2	8.36605	12.7869	8.12328	-4.42081	0.242765	0.999693	0.0151502
O95881	TXNDC12	12.3063	12.6571	14.8213	-0.350848	-2.51498	0.999693	0.967147
O95926	SYF2	9.66067	8.85138	10.6221	0.80929	-0.961392	0.999693	0.912806
O95969	SCGB1D2	10.8281	11.6612	10.45	-0.833147	0.378093	0.999693	0.854321
O95994	AGR2	10.0734	14.4902	10.0752	-4.41675	-0.00173549	0.999693	0.690907
O96000	NDUFB10	8.93131	9.92823	8.24272	-0.996917	0.688595	0.999693	0.826689
O96019	ACTL6A	14.2706	12.6979	14.4547	1.57264	-0.184176	0.999693	0.635986
P00338	LDHA	14.9245	15.4056	14.4273	-0.481176	0.497119	0.999693	0.85894
P00352	ALDH1A1	14.8665	14.4222	13.6866	0.44428	1.17994	0.999693	0.823782
P00390	GSR	11.9681	13.5105	7.7385	-1.54244	4.22957	0.999693	0.79936
P00403	MT-CO2	12.0167	13.782	10.9869	-1.76525	1.02984	0.999693	0.772754
P00533	EGFR	13.9267	14.3621	12.5081	-0.435409	1.41862	0.999693	0.77958
P00558	PGK1	10.2437	9.81476	8.41738	0.428939	1.82632	0.999693	0.966928
P00747	PLG	16.418	16.1535	15.8077	0.264553	0.610306	0.999693	0.912806
P01040	CSTA	13.6936	14.7628	14.5473	-1.06921	-0.853758	0.999693	0.672022
P01375	TNF	16.9211	22.604	13.9993	-5.68285	2.92184	0.999693	0.0662434
P01615		10.5564	10.6545	8.27415	-0.0980379	2.28228	0.999693	0.988587
P01859	IGHG2	17.9211	18.4817	17.2336	-0.560647	0.687534	0.999693	0.76221
P02545	LMNA	19.911	19.611	20.3892	0.300063	-0.478193	0.999693	0.794027
P02549	SPTA1	9.87452	9.62881	10.1437	0.245714	-0.269227	0.999693	0.974613
P02786	TFRC	13.286	15.2326	11.0925	-1.94663	2.19345	0.999693	0.0208168
P02788	LTF	11.765	12.679	14.128	-0.913934	-2.36298	0.999693	0.875154
P02792	FTL	11.2539	12.688	11.0674	-1.43402	0.186566	0.999693	0.910825
P02794	FTH1	9.58536	10.498	8.06876	-0.912628	1.5166	0.999693	0.886341
P04040	CAT	13.4021	14.161	13.9052	-0.75897	-0.503154	0.999693	0.333026
P04075	ALDOA	14.4405	14.5069	13.6902	-0.0664555	0.750322	0.999693	0.970993
P04080	CSTB	8.36341	10.9583	7.9698	-2.59488	0.39361	0.999693	0.690384
P04083	ANXA1	14.6454	14.8639	14.1875	-0.218537	0.457911	0.999693	0.869641
P04085	PDGFA	9.98999	12.9008	8.05853	-2.9108	1.93146	0.999693	0.576153
P04150	NR3C1	9.22958	8.43715	8.00708	0.792432	1.2225	0.999693	0.823782
P04156	PRNP	11.1156	14.624	12.0003	-3.50844	-0.884691	0.999693	0.589781
P04259	KRT6B	15.0195	14.0195	12.7301	0.99997	2.28934	0.999693	0.77958
P04264	KRT1	21.7162	21.851	21.4979	-0.134817	0.218348	0.999693	0.799145
P04406	GAPDH	16.1753	16.8632	16.1443	-0.687876	0.0310325	0.999693	0.672734
P04632	CAPNS1	14.4911	15.8674	8.43803	-1.37625	6.05311	0.0841364	0.636769
P04792	HSPB1	15.8966	16.7853	15.2851	-0.888696	0.611524	0.999693	0.738569
P04843	RPN1	13.5811	14.8479	13.1533	-1.2668	0.427795	0.999693	0.170843
P04844	RPN2	9.58482	14.0519	12.3102	-4.46711	-2.72537	0.999693	0.600238
P04899	GNAI2	12.3774	15.0774	13.3437	-2.70005	-0.966291	0.999693	0.637587
P05023	ATP1A1	11.4299	13.6843	10.3698	-2.2544	1.06005	0.999693	0.426865
P05026	ATP1B1	9.11949	10.6076	7.80732	-1.48809	1.31218	0.999693	0.784061
P05089	ARG1	13.6193	14.0486	14.5778	-0.429303	-0.958512	0.999693	0.76221
P05090	APOD	9.42722	14.6768	13.4822	-5.24961	-4.05501	0.999693	0.601573
P05109	S100A8	13.2035	14.8802	15.5084	-1.67671	-2.30482	0.999693	0.143851
P05114	HMGN1	12.7481	13.364	13.446	-0.615814	-0.697833	0.999693	0.769385
P05121	SERPINE1	11.2696	12.3284	7.74034	-1.05881	3.52922	0.0952706	0.731396
P05141	SLC25A5	15.2712	14.1488	15.2006	1.12238	0.0705792	0.999693	0.784061
P05198	EIF2S1	13.6604	14.4965	13.8559	-0.836092	-0.195471	0.999693	0.77958
P05387	RPLP2	16.9198	17.0736	16.9409	-0.153818	-0.0211477	0.999693	0.905831
P05388	RPLP0	7.87284	9.39781	9.61443	-1.52497	-1.74158	0.999693	0.76221
P05455	SSB	13.3777	13.7658	11.5043	-0.388008	1.87345	0.999693	0.867872
P05556	ITGB1	11.58	13.1531	10.9937	-1.57309	0.586362	0.999693	0.635986
P05783	KRT18	21.7521	22.2466	21.6863	-0.494449	0.0658364	0.999693	0.876487
P06310		8.08671	12.1504	8.00921	-4.06365	0.0775054	0.999693	0.510099
P06454	PTMA	13.9591	13.8318	13.0096	0.12735	0.949568	0.999693	0.932129
P06493	CDK1	13.218	13.8232	12.5648	-0.605169	0.65324	0.999693	0.587414
P06576	ATP5B	16.514	16.8372	15.6945	-0.323191	0.819443	0.999693	0.84779
P06702	S100A9	15.1826	15.2088	15.5959	-0.0261505	-0.413276	0.999693	0.989627
P06703	S100A6	17.9714	18.9002	17.1221	-0.928833	0.849265	0.999693	0.245344
P06730	EIF4E	10.1289	11.4138	8.84163	-1.28491	1.28724	0.999693	0.794027
P06733	ENO1	15.4568	15.2052	14.7324	0.251615	0.724366	0.999693	0.873078
P06744	GPI	12.1169	14.0824	13.0945	-1.96548	-0.977529	0.999693	0.794027
P06748	NPM1	20.6068	20.1516	20.3555	0.455154	0.251253	0.999693	0.897334
P06753	TPM3	13.7533	15.3945	14.1553	-1.64118	-0.402012	0.999693	0.858412
P06756	ITGAV	8.28432	9.85173	8.96636	-1.56741	-0.682035	0.999693	0.78779
P07195	LDHB	14.0838	14.8903	12.7022	-0.80643	1.38161	0.999693	0.723248
P07199	CENPB	9.55897	8.0634	8.43308	1.49558	1.1259	0.999693	0.744477
P07237	P4HB	13.86	13.8313	12.5445	0.0286626	1.31552	0.999693	0.987236
P07305	H1F0	15.5302	15.723	15.307	-0.192745	0.223248	0.999693	0.845898
P07339	CTSD	14.0768	14.69	14.2586	-0.613157	-0.181765	0.999693	0.73616
P07355	ANXA2	13.9029	13.2688	16.2812	0.634113	-2.37826	0.999693	0.859293
P07437	TUBB	17.4386	17.8402	16.3481	-0.401645	1.09047	0.999693	0.76221
P07737	PFN1	12.4513	14.667	9.8466	-2.21568	2.60472	0.999693	0.784061
P07814	EPRS	15.3815	15.7269	14.973	-0.345446	0.40846	0.999693	0.80232
P07858	CTSB	9.97987	12.1831	8.34224	-2.20319	1.63763	0.999693	0.78779
P07900	HSP90AA1	15.4236	16.744	14.9174	-1.32038	0.50622	0.999693	0.681949
P07910	HNRNPC	19.5354	19.351	20.1025	0.184475	-0.567082	0.999693	0.873078
P07919	UQCRH	10.7078	8.30431	9.47002	2.40354	1.23782	0.999693	0.784061
P07942	LAMB1	14.1274	14.0589	12.7102	0.0685392	1.41724	0.999693	0.971029
P07947	YES1	10.449	14.8163	8.5149	-4.36738	1.93406	0.999693	0.605122
P07948	LYN	11.7944	13.6379	8.61079	-1.84348	3.18365	0.999693	0.784061
P07951	TPM2	12.9619	13.8682	13.2342	-0.906288	-0.272249	0.999693	0.805671
P08069	IGF1R	8.39816	8.05272	9.40785	0.345437	-1.00969	0.999693	0.784061
P08174	CD55	8.576	9.79369	8.29876	-1.21769	0.277236	0.999693	0.78779
P08195	SLC3A2	14.2126	16.0097	13.8479	-1.79708	0.364739	0.999693	0.372396
P08238	HSP90AB1	13.7399	14.6245	11.2943	-0.884559	2.44558	0.999693	0.672734
P08574	CYC1	8.64821	7.95965	7.91724	0.688559	0.730975	0.999693	0.849532
P08579	SNRPB2	16.0739	16.4374	16.6106	-0.363518	-0.536733	0.999693	0.784061
P08581	MET	8.42586	10.3715	8.31923	-1.94559	0.106631	0.999693	0.709624
P08582	MFI2	11.6563	14.5522	12.2345	-2.89589	-0.578253	0.999693	0.723248
P08621	SNRNP70	16.1883	16.6016	16.5966	-0.4133	-0.40832	0.999693	0.778592
P08670	VIM	20.1304	20.4789	20.2434	-0.348453	-0.113	0.999693	0.912806
P08754	GNAI3	13.1087	16.216	14.2053	-3.10728	-1.09656	0.999693	0.733434
P08758	ANXA5	12.3494	10.5475	9.52512	1.80183	2.82426	0.999693	0.77958
P08865	RPSA	13.5762	13.6391	13.1912	-0.0629075	0.384984	0.999693	0.964885
P09012	SNRPA	16.2784	16.3497	15.8536	-0.0713802	0.424779	0.999693	0.978277
P09038	FGF2	11.0095	13.4828	8.07944	-2.47337	2.93004	0.999693	0.76221
P09211	GSTP1	9.07522	12.0774	10.6274	-3.0022	-1.55213	0.999693	0.535208
P09234	SNRPC	15.8469	15.4046	16.2011	0.442221	-0.354231	0.999693	0.799543
P09382	LGALS1	16.6584	16.4562	15.0118	0.202241	1.64663	0.999693	0.929027
P09493	TPM1	12.5909	14.1027	14.1766	-1.51181	-1.58568	0.999693	0.854321
P09496	CLTA	17.168	18.311	16.7883	-1.143	0.379723	0.999693	0.794027
P09497	CLTB	15.9188	17.3618	15.9402	-1.44295	-0.0213479	0.999693	0.784061
P09525	ANXA4	9.16109	9.64754	8.02713	-0.486447	1.13396	0.999693	0.93944
P09543	CNP	9.17368	12.7484	8.70449	-3.57473	0.469187	0.999693	0.637587
P09601	HMOX1	10.5866	14.4687	10.0443	-3.8821	0.542291	0.999693	0.672218
P09622	DLD	13.0289	13.6905	12.1001	-0.661585	0.928836	0.999693	0.8065
P09651	HNRNPA1	18.239	18.4463	18.2346	-0.20733	0.0043467	0.999693	0.940388
P09661	SNRPA1	15.8649	15.8644	16.9926	0.000468389	-1.12769	0.94065	0.99928
P09669	COX6C	9.75519	10.993	9.62386	-1.23776	0.131333	0.999693	0.876679
P09874	PARP1	12.9549	14.2869	12.38	-1.33193	0.57498	0.999693	0.655184
P09936	UCHL1	13.7762	13.7354	13.1766	0.0407472	0.599576	0.999693	0.978277
P10155	TROVE2	9.77998	13.0037	7.95416	-3.22375	1.82582	0.999693	0.660574
P10301	RRAS	9.25535	13.2267	8.20932	-3.9713	1.04604	0.999693	0.569179
P10412	HIST1H1E	15.4242	16.1292	15.6217	-0.704982	-0.197541	0.999693	0.784061
P10515	DLAT	8.21426	11.2825	8.34786	-3.06823	-0.133603	0.999693	0.690384
P10599	TXN	18.183	17.6105	17.7086	0.572493	0.474412	0.999693	0.738569
P10606	COX5B	12.1128	9.76821	8.37191	2.34455	3.74086	0.999693	0.794027
P10644	PRKAR1A	9.32977	11.8623	8.46264	-2.53249	0.867134	0.999693	0.76221
P10809	HSPD1	15.6197	16.4739	15.2538	-0.854259	0.365835	0.999693	0.490164
P10909	CLU	8.09475	12.0932	7.8528	-3.99841	0.241949	0.999693	0.0576198
P11021	HSPA5	16.6419	16.7655	16.5025	-0.123648	0.139388	0.999693	0.908285
P11047	LAMC1	13.0676	14.328	12.4206	-1.26041	0.647046	0.999693	0.76221
P11142	HSPA8	18.1024	17.8443	17.5229	0.258117	0.579481	0.999693	0.770833
P11166	SLC2A1	8.4514	13.1802	7.78052	-4.72876	0.670884	0.999693	0.0208168
P11172	UMPS	7.82823	9.6458	8.10678	-1.81757	-0.278549	0.999693	0.687771
P11177	PDHB	9.03816	9.95886	7.81695	-0.920699	1.22121	0.999693	0.79717
P11233	RALA	10.3677	12.9521	10.5204	-2.58435	-0.152705	0.999693	0.490164
P11387	TOP1	12.2103	12.8183	15.0942	-0.608018	-2.88389	0.999693	0.912806
P11388	TOP2A	8.22835	11.6877	7.81909	-3.45936	0.409264	0.999693	0.681949
P11413	G6PD	15.5776	16.1253	14.563	-0.54775	1.01455	0.999693	0.784061
P11586	MTHFD1	10.2802	11.6855	7.98094	-1.40536	2.29923	0.999693	0.828887
P11908	PRPS2	8.86359	9.44205	9.1069	-0.578452	-0.243308	0.999693	0.92617
P11940	PABPC1	16.2645	16.512	15.8085	-0.247449	0.455993	0.999693	0.788687
P12004	PCNA	14.293	14.6705	14.5312	-0.377486	-0.238249	0.999693	0.888853
P12236	SLC25A6	7.92687	10.6746	7.85948	-2.74774	0.0673886	0.999693	0.569179
P12268	IMPDH2	13.6222	14.3475	13.4501	-0.725354	0.172107	0.999693	0.77958
P12270	TPR	15.5304	15.5139	15.8743	0.016572	-0.343887	0.999693	0.988339
P12814	ACTN1	15.0204	15.4841	14.9471	-0.463678	0.0732446	0.999693	0.921621
P12931	SRC	11.4123	14.5833	11.3653	-3.17099	0.0470615	0.999693	0.725431
P12955	PEPD	9.89363	11.483	8.88825	-1.58936	1.00538	0.999693	0.729289
P12956	XRCC6	15.3238	15.3038	14.1819	0.0200554	1.14189	0.999693	0.987748
P13010	XRCC5	15.7888	16.2677	16.2182	-0.478907	-0.429404	0.999693	0.8065
P13073	COX4I1	9.84313	11.7896	8.33102	-1.9465	1.51212	0.999693	0.794027
P13489	RNH1	10.4075	11.3483	9.68257	-0.940733	0.724966	0.999693	0.821207
P13639	EEF2	15.2038	15.0924	14.1911	0.111396	1.0127	0.999693	0.952343
P13667	PDIA4	10.1876	8.16208	10.4183	2.02556	-0.230629	0.999693	0.784061
P13797	PLS3	13.4445	14.5844	12.2045	-1.13991	1.24003	0.999693	0.784061
P13984	GTF2F2	9.28592	9.54634	9.54672	-0.260417	-0.260801	0.999693	0.952343
P13987	CD59	10.321	16.3731	13.3047	-6.05211	-2.98372	0.999693	0.587414
P14174	MIF	11.1584	12.6606	9.19597	-1.50223	1.96244	0.999693	0.784061
P14209	CD99	11.7152	13.4525	8.91929	-1.73725	2.79592	0.999693	0.601573
P14314	PRKCSH	9.3421	9.63473	8.54473	-0.292637	0.797365	0.999693	0.968591
P14373	TRIM27	8.00005	8.21505	8.59885	-0.215005	-0.598801	0.999693	0.794027
P14384	CPM	9.09805	9.69835	8.13922	-0.600294	0.958832	0.999693	0.875154
P14406	COX7A2	10.0889	12.0147	8.94979	-1.9258	1.13914	0.999693	0.778649
P14618	PKM	16.411	16.0684	15.167	0.34263	1.24402	0.999693	0.827471
P14625	HSP90B1	13.694	14.4151	12.8775	-0.72108	0.816538	0.999693	0.867872
P14649	MYL6B	8.52882	8.12528	8.31919	0.403537	0.20963	0.999693	0.770833
P14678	SNRPB	16.4086	15.5597	16.4	0.848893	0.00865495	0.999693	0.354407
P14854	COX6B1	12.7965	10.403	9.05242	2.39352	3.74411	0.999693	0.79936
P14866	HNRNPL	19.4725	19.6888	19.8592	-0.216316	-0.386695	0.999693	0.889237
P14868	DARS	14.4932	15.074	14.5039	-0.580739	-0.0106614	0.999693	0.655184
P14923	JUP	16.734	17.3372	15.8826	-0.603237	0.851376	0.999693	0.794027
P14927	UQCRB	10.0851	9.11224	8.86366	0.97283	1.22141	0.999693	0.888766
P15121	AKR1B1	14.1597	14.7216	13.7274	-0.561899	0.432365	0.999693	0.784061
P15144	ANPEP	11.3464	14.3009	11.1063	-2.95458	0.240086	0.999693	0.637587
P15311	EZR	11.9901	14.7264	12.0784	-2.73635	-0.0883028	0.999693	0.753449
P15408	FOSL2	10.9934	8.20335	11.0625	2.79003	-0.0691529	0.999693	0.687771
P15428	HPGD	9.20567	8.36447	8.00331	0.841199	1.20236	0.999693	0.822763
P15531	NME1	11.2536	13.0908	7.50967	-1.83713	3.74397	0.999693	0.794027
P15559	NQO1	15.0444	15.3842	13.1092	-0.339804	1.93518	0.999693	0.897334
P15880	RPS2	16.9441	17.4253	16.8777	-0.481242	0.0663303	0.999693	0.700147
P15924	DSP	16.4489	17.1544	16.0263	-0.705557	0.422556	0.999693	0.77958
P15927	RPA2	14.5527	14.1825	14.4941	0.370133	0.058531	0.999693	0.709624
P16070	CD44	14.3524	15.4066	13.9276	-1.05419	0.424794	0.999693	0.690384
P16104	H2AFX	11.6227	14.8976	14.1227	-3.27486	-2.5	0.999693	0.731396
P16220	CREB1	9.26884	8.19364	9.48418	1.07519	-0.215341	0.999693	0.779527
P16401	HIST1H1B	17.2365	16.4336	16.8816	0.802954	0.35496	0.999693	0.784061
P16403	HIST1H1C	10.8324	13.4413	11.403	-2.6089	-0.570642	0.999693	0.819633
P16435	POR	8.23783	10.4466	7.82395	-2.20874	0.41388	0.999693	0.687771
P16615	ATP2A2	15.5434	16.0478	14.5881	-0.50442	0.955268	0.999693	0.801659
P16949	STMN1	8.50358	9.26353	8.01659	-0.759949	0.486989	0.999693	0.874226
P16989	YBX3	15.3673	15.4124	15.1363	-0.0451326	0.231015	0.999693	0.968591
P17096	HMGA1	15.7027	16.3524	16.209	-0.649641	-0.50633	0.999693	0.115205
P17480	UBTF	15.5004	15.376	15.1757	0.124361	0.324719	0.999693	0.928425
P17655	CAPN2	8.33075	9.78246	8.67921	-1.45171	-0.348458	0.999693	0.77958
P17707	AMD1	12.9463	11.8516	10.7832	1.0947	2.16307	0.999693	0.779381
P17844	DDX5	15.4101	15.7469	15.5017	-0.336773	-0.0916186	0.999693	0.709624
P17931	LGALS3	9.82418	10.2938	9.35312	-0.469609	0.471059	0.999693	0.955337
P17980	PSMC3	14.9924	15.2829	14.3087	-0.290453	0.683714	0.999693	0.772754
P17987	TCP1	14.4346	15.3118	14.4181	-0.877211	0.0165106	0.999693	0.640045
P18077	RPL35A	16.5659	16.8278	16.6389	-0.2619	-0.0729552	0.999693	0.78779
P18085	ARF4	11.7517	12.8142	7.92232	-1.06246	3.8294	0.999693	0.863692
P18124	RPL7	17.4404	17.4311	17.621	0.00924542	-0.180614	0.999693	0.974613
P18206	VCL	12.9755	12.8832	12.3958	0.0922831	0.579689	0.999693	0.959636
P18583	SON	14.7404	14.2854	15.0157	0.455088	-0.275288	0.999693	0.78779
P18621	RPL17	17.2521	17.5873	16.8407	-0.335195	0.411418	0.999693	0.858412
P18754	RCC1	13.9228	14.1573	13.907	-0.234463	0.0158501	0.999693	0.805671
P18827	SDC1	10.2011	13.2546	9.38226	-3.05351	0.818806	0.999693	0.635986
P18846	ATF1	9.86561	9.37563	8.08594	0.48998	1.77967	0.999693	0.943691
P18859	ATP5J	10.1612	11.3053	8.06647	-1.14409	2.09476	0.999693	0.890895
P18887	XRCC1	9.06664	10.3495	9.33602	-1.28281	-0.269379	0.999693	0.815658
P19256	CD58	12.4065	14.5736	12.2942	-2.16713	0.112294	0.999693	0.753986
P19338	NCL	18.6099	18.8623	18.6421	-0.252417	-0.0322347	0.999693	0.784768
P19387	POLR2C	14.6488	14.4435	14.5683	0.205248	0.0805133	0.999693	0.936398
P19388	POLR2E	15.3742	14.1046	15.2914	1.2696	0.0828037	0.999693	0.637587
P19404	NDUFV2	9.89886	8.1328	9.26679	1.76606	0.632072	0.999693	0.784061
P19438	TNFRSF1A	16.4271	18.9396	10.687	-2.51245	5.7401	0.999693	0.202394
P19474	TRIM21	21.6241	21.1748	21.2148	0.449228	0.40927	0.999693	0.637587
P19525	EIF2AK2	10.1152	10.589	9.96522	-0.473711	0.150025	0.999693	0.946662
P19532	TFE3	10.9437	8.21	7.97823	2.73369	2.96545	0.999693	0.784061
P19784	CSNK2A2	11.1974	13.304	10.7882	-2.1066	0.409226	0.999693	0.762805
P19838	NFKB1	9.39666	8.06186	7.68012	1.3348	1.71654	0.999693	0.74564
P20020	ATP2B1	9.62866	13.6088	8.27365	-3.98013	1.355	0.999693	0.464905
P20042	EIF2S2	14.099	15.017	14.3358	-0.917969	-0.236752	0.999693	0.660574
P20290	BTF3	10.966	11.0916	8.57289	-0.125624	2.39313	0.999693	0.987236
P20618	PSMB1	15.1154	14.9602	14.3024	0.155249	0.813	0.999693	0.897334
P20674	COX5A	13.9025	14.9056	11.4854	-1.00304	2.41714	0.999693	0.690384
P20700	LMNB1	18.2521	18.2442	18.6447	0.00787653	-0.392598	0.999693	0.994498
P20810	CAST	9.49351	9.77916	8.64905	-0.285654	0.844451	0.999693	0.967517
P21281	ATP6V1B2	13.3154	14.2831	13.5474	-0.967663	-0.23201	0.999693	0.794027
P21283	ATP6V1C1	9.77672	7.83598	10.1793	1.94075	-0.402528	0.999693	0.77958
P21291	CSRP1	9.44363	11.8585	9.97683	-2.41488	-0.533202	0.999693	0.687771
P21333	FLNA	18.6409	18.6913	18.8375	-0.0503988	-0.196545	0.999693	0.952343
P21580	TNFAIP3	10.3615	8.56014	7.77145	1.80139	2.59008	0.999693	0.784768
P21589	NT5E	9.39043	13.2907	9.24892	-3.90027	0.14151	0.999693	0.43759
P21796	VDAC1	14.3802	15.3512	14.4488	-0.97099	-0.0685656	0.999693	0.737294
P21980	TGM2	13.6949	12.6092	12.529	1.08568	1.16584	0.999693	0.569322
P22061	PCMT1	13.0407	13.8401	11.7405	-0.799406	1.30016	0.999693	0.709624
P22087	FBL	14.3223	14.7842	13.3852	-0.461827	0.937163	0.999693	0.637587
P22234	PAICS	9.73595	9.00056	7.94412	0.73539	1.79183	0.999693	0.912806
P22314	UBA1	9.4686	9.57068	8.02978	-0.102086	1.43882	0.999693	0.985189
P22626	HNRNPA2B1	21.112	20.7686	21.4316	0.343375	-0.319654	0.999693	0.805671
P22695	UQCRC2	9.57447	11.0362	9.43433	-1.4617	0.140139	0.999693	0.83443
P23193	TCEA1	10.16	10.7793	8.1384	-0.61931	2.02157	0.999693	0.952343
P23246	SFPQ	17.4526	18.1311	18.3941	-0.678504	-0.941416	0.999693	0.739849
P23284	PPIB	13.8406	14.2188	13.0848	-0.378224	0.755858	0.999693	0.935565
P23396	RPS3	17.3591	17.3258	17.205	0.0332381	0.154071	0.999693	0.973534
P23458	JAK1	15.1454	15.7825	14.3387	-0.637125	0.806711	0.999693	0.709624
P23526	AHCY	12.7955	12.9837	11.9104	-0.18823	0.885082	0.999693	0.822763
P23528	CFL1	14.3568	15.6765	13.5591	-1.31972	0.79764	0.999693	0.709624
P23588	EIF4B	15.9077	15.8183	15.9411	0.0894342	-0.0334261	0.999693	0.911454
P24534	EEF1B2	15.4758	16.0082	13.6227	-0.532367	1.85311	0.999693	0.569179
P24539	ATP5F1	13.3544	14.1317	12.7445	-0.777317	0.609815	0.999693	0.636769
P24928	POLR2A	12.3308	12.6281	12.9459	-0.297234	-0.615085	0.999693	0.879671
P25205	MCM3	9.64849	10.2864	8.97034	-0.637922	0.678141	0.999693	0.912806
P25208	NFYB	10.3519	7.89803	9.5363	2.45382	0.81556	0.999693	0.769385
P25311	AZGP1	14.4347	12.5473	14.0825	1.88741	0.352247	0.999693	0.143851
P25398	RPS12	17.0548	15.6981	16.5251	1.35665	0.529712	0.999693	0.773402
P25685	DNAJB1	9.47726	8.49353	7.46836	0.98373	2.0089	0.999693	0.851234
P25705	ATP5A1	15.3416	16.1103	15.2917	-0.768699	0.0499279	0.999693	0.65014
P25786	PSMA1	14.9087	15.7537	14.804	-0.845054	0.104646	0.999693	0.784061
P25787	PSMA2	15.1851	15.5087	14.6942	-0.323617	0.490978	0.999693	0.68157
P25788	PSMA3	15.0397	15.3092	14.6105	-0.269541	0.429188	0.999693	0.784061
P25789	PSMA4	16.2025	16.9715	16.6908	-0.768966	-0.488292	0.999693	0.589781
P25815	S100P	9.00155	11.1439	10.2718	-2.1424	-1.27025	0.999693	0.65014
P26006	ITGA3	12.2461	14.5256	12.4962	-2.27942	-0.250062	0.999693	0.784061
P26038	MSN	12.8888	13.328	11.9148	-0.439151	0.974087	0.999693	0.897334
P26196	DDX6	9.20944	11.4732	9.36437	-2.26373	-0.154937	0.999693	0.778649
P26368	U2AF2	15.5837	14.9396	17.3863	0.644109	-1.80257	0.999693	0.77526
P26373	RPL13	17.7038	17.8161	17.259	-0.112348	0.444803	0.999693	0.864281
P26447	S100A4	15.0433	15.8101	13.9155	-0.766793	1.12782	0.999693	0.589781
P26599	PTBP1	17.3788	17.6603	17.7816	-0.28149	-0.402794	0.999693	0.823782
P26640	VARS	10.0774	8.10707	8.34424	1.97036	1.73318	0.999693	0.753986
P26641	EEF1G	15.1549	15.2084	14.7826	-0.0534736	0.372321	0.999693	0.959644
P27105	STOM	15.0923	17.1489	15.3238	-2.05655	-0.231425	0.999693	0.569179
P27348	YWHAQ	15.2216	15.8297	14.6375	-0.608084	0.584078	0.999693	0.779527
P27482	CALML3	7.52752	8.33561	7.75785	-0.808089	-0.230329	0.999693	0.784061
P27635	RPL10	12.8752	12.6417	12.9176	0.233581	-0.0423257	0.999693	0.76221
P27694	RPA1	15.0836	15.4129	15.4345	-0.329379	-0.350907	0.999693	0.875154
P27695	APEX1	10.0356	9.73239	8.44419	0.30316	1.59137	0.999693	0.967517
P27708	CAD	13.2747	14.0588	12.5764	-0.784091	0.698315	0.999693	0.637587
P27797	CALR	10.1116	9.84291	8.52808	0.26874	1.58357	0.999693	0.974613
P27816	MAP4	13.2309	13.5704	11.3388	-0.339561	1.89205	0.999693	0.816112
P27824	CANX	12.7706	14.6947	11.3969	-1.92409	1.37368	0.999693	0.210802
P28066	PSMA5	14.5904	14.4377	13.4677	0.152725	1.12268	0.999693	0.935565
P28070	PSMB4	12.1077	14.6559	10.1327	-2.54811	1.97502	0.999693	0.744477
P28072	PSMB6	15.6255	16.1715	15.1158	-0.546036	0.509604	0.999693	0.76221
P28074	PSMB5	14.2742	15.3008	14.3099	-1.02667	-0.0357865	0.999693	0.514143
P28290	SSFA2	10.2274	11.3604	7.75958	-1.13296	2.46782	0.999693	0.877031
P28331	NDUFS1	10.6566	11.0927	9.4738	-0.436112	1.18275	0.999693	0.955337
P29144	TPP2	8.39059	10.9051	8.61895	-2.51453	-0.228358	0.999693	0.730272
P29317	EPHA2	11.7147	14.0159	7.89856	-2.30113	3.81616	0.135635	0.100202
P29401	TKT	15.8393	15.8171	14.8399	0.0222364	0.999386	0.999693	0.987036
P29508	SERPINB3	12.6672	13.3534	10.6765	-0.686163	1.99075	0.999693	0.816701
P29590	PML	9.9407	9.63657	9.80391	0.30413	0.136799	0.999693	0.96927
P29692	EEF1D	15.5403	15.68	14.935	-0.13969	0.605323	0.999693	0.783511
P29966	MARCKS	11.7944	10.1788	9.43251	1.61553	2.36187	0.999693	0.829508
P29992	GNA11	11.324	13.4042	7.78363	-2.08027	3.54033	0.999693	0.76221
P30041	PRDX6	13.034	13.0652	9.58757	-0.0311826	3.44643	0.999693	0.985189
P30043	BLVRB	13.2151	13.4083	11.4346	-0.193109	1.78054	0.999693	0.917329
P30044	PRDX5	9.42152	9.96376	8.12641	-0.542237	1.29512	0.999693	0.931344
P30048	PRDX3	10.2183	14.4315	9.13776	-4.21321	1.08051	0.999693	0.637587
P30049	ATP5D	14.6256	15.3761	14.2396	-0.750477	0.386035	0.999693	0.550081
P30050	RPL12	15.4586	12.4682	11.7473	2.99036	3.71123	0.973591	0.43759
P30086	PEBP1	8.47879	10.0154	7.93294	-1.53664	0.545845	0.999693	0.79936
P30101	PDIA3	9.71129	9.71985	8.72558	-0.00855577	0.985715	0.999693	0.99839
P30153	PPP2R1A	14.0222	14.5269	13.7479	-0.504769	0.274229	0.999693	0.79936
P30260	CDC27	15.5313	15.7911	15.5941	-0.259761	-0.0627352	0.999693	0.707894
P30419	NMT1	9.49524	8.27134	7.57254	1.2239	1.9227	0.999693	0.794027
P30530	AXL	11.3029	13.3653	8.30204	-2.06241	3.00088	0.652941	0.426176
P30622	CLIP1	9.76702	9.92205	7.8404	-0.155031	1.92662	0.999693	0.977042
P30838	ALDH3A1	13.0947	14.5416	8.29078	-1.44698	4.80388	0.072131	0.43759
P30876	POLR2B	8.27587	9.81577	11.8599	-1.5399	-3.58399	0.999693	0.681949
P31025	LCN1	8.41714	12.2391	10.3464	-3.82197	-1.92924	0.999693	0.707894
P31151	S100A7	9.39736	13.2469	9.84602	-3.84959	-0.448668	0.999693	0.322043
P31153	MAT2A	13.8093	13.3194	13.3558	0.48995	0.453514	0.999693	0.43759
P31483	TIA1	11.8128	10.9707	11.3491	0.842098	0.463663	0.999693	0.76221
P31689	DNAJA1	15.3313	16.489	14.8216	-1.15772	0.509654	0.999693	0.170843
P31930	UQCRC1	11.7988	13.0244	9.12566	-1.22564	2.67314	0.999693	0.827471
P31939	ATIC	12.0999	14.9969	8.32445	-2.89701	3.77546	0.999693	0.76221
P31942	HNRNPH3	17.3608	16.6033	17.0523	0.757417	0.308498	0.999693	0.8065
P31943	HNRNPH1	15.5806	13.1204	13.5375	2.46016	2.04304	0.999693	0.655184
P31944	CASP14	14.417	14.9637	15.1491	-0.5467	-0.732185	0.999693	0.601573
P31946	YWHAB	14.6576	15.2781	13.7013	-0.620464	0.956278	0.999693	0.784061
P31947	SFN	13.0234	13.4768	11.2413	-0.453387	1.7821	0.999693	0.672022
P31948	STIP1	11.9826	13.5205	8.64169	-1.53785	3.34094	0.999693	0.778649
P31949	S100A11	13.7285	14.3838	11.6655	-0.655362	2.06297	0.999693	0.779527
P32119	PRDX2	9.64786	11.679	9.38116	-2.03112	0.266703	0.999693	0.78779
P32969	RPL9	15.3521	15.2136	15.5617	0.138476	-0.209584
P33176	KIF5B	9.8555	9.64476	8.05937	0.210746	1.79614	0.999693	0.970993
P33240	CSTF2	14.1911	13.9354	14.8634	0.255655	-0.672319	0.999693	0.918788
P33527	ABCC1	11.1104	13.7206	9.31083	-2.61023	1.79952	0.999693	0.655184
P33991	MCM4	8.6912	7.88892	9.20386	0.802281	-0.512658	0.999693	0.784061
P33992	MCM5	10.2175	8.68242	8.38081	1.53512	1.83674	0.999693	0.769385
P34931	HSPA1L	10.2776	15.474	10.3353	-5.19644	-0.0577937	0.999693	0.608517
P34932	HSPA4	10.6796	11.1246	10.133	-0.445074	0.546572	0.999693	0.932129
P35052	GPC1	12.0978	15.008	12.4441	-2.91018	-0.346276	0.999693	0.612569
P35080	PFN2	14.9934	15.6379	14.2499	-0.644554	0.743472	0.999693	0.709624
P35221	CTNNA1	13.5443	15.2389	13.3151	-1.69459	0.229183	0.999693	0.690384
P35222	CTNNB1	11.8668	14.4403	11.3323	-2.57356	0.534449	0.999693	0.709624
P35232	PHB	16.1679	15.8508	14.9669	0.317073	1.20096	0.999693	0.902746
P35241	RDX	12.0426	13.5369	11.3907	-1.49433	0.651842	0.999693	0.78779
P35244	RPA3	15.0096	14.0436	14.1813	0.965937	0.828234	0.999693	0.43759
P35250	RFC2	9.75103	10.9133	10.016	-1.1623	-0.264928	0.999693	0.875154
P35268	RPL22	10.942	16.0724	13.3881	-5.13035	-2.44604	0.999693	0.638207
P35579	MYH9	17.4237	18.0972	17.253	-0.673521	0.170665	0.999693	0.771345
P35580	MYH10	13.5655	14.6954	13.6355	-1.12989	-0.0700311	0.999693	0.77958
P35606	COPB2	12.7152	13.7884	11.8172	-1.07318	0.897998	0.999693	0.502999
P35611	ADD1	9.61503	12.002	9.96815	-2.38699	-0.353124	0.999693	0.681949
P35613	BSG	7.77625	12.5649	8.66638	-4.78866	-0.890131	0.999693	0.636769
P35637	FUS	15.6628	14.8799	15.9256	0.782862	-0.26286	0.999693	0.76221
P35658	NUP214	13.5627	13.8668	13.6842	-0.304051	-0.121511	0.999693	0.896832
P35659	DEK	15.5151	14.6714	15.0027	0.843679	0.512378	0.999693	0.672218
P35680	HNF1B	9.74296	8.54422	9.46184	1.19874	0.281123	0.999693	0.741464
P35998	PSMC2	15.804	15.514	14.8096	0.290003	0.994404	0.999693	0.759132
P36542	ATP5C1	13.5679	14.4501	11.5254	-0.882256	2.04245	0.999693	0.589781
P36543	ATP6V1E1	9.93255	8.10877	10.2546	1.82378	-0.322019	0.999693	0.76221
P36578	RPL4	17.4917	17.9126	17.6551	-0.420867	-0.163408	0.999693	0.744477
P36873	PPP1CC	13.7899	13.9143	14.1646	-0.124385	-0.374723	0.999693	0.940343
P36894	BMPR1A	8.10034	12.743	7.97145	-4.64267	0.128884	0.999693	0.0040136
P36896	ACVR1B	8.62513	10.7691	8.22218	-2.14396	0.402948	0.999693	0.731396
P36897	TGFBR1	7.93436	11.2055	8.07193	-3.27111	-0.137573	0.999693	0.695254
P36941	LTBR	12.8101	14.8754	9.19555	-2.06533	3.61453	0.999693	0.202394
P36954	POLR2I	9.75641	12.5191	10.9145	-2.76274	-1.15812	0.999693	0.589781
P36957	DLST	13.8185	14.8178	13.5186	-0.999307	0.29987	0.999693	0.576153
P37108	SRP14	14.3119	14.9777	14.4638	-0.665796	-0.151943	0.999693	0.607567
P37173	TGFBR2	11.7039	13.8808	8.00308	-2.17685	3.70086	0.00822343	0.0527608
P37198	NUP62	14.6167	13.704	14.8017	0.912647	-0.185045	0.999693	0.681949
P37802	TAGLN2	14.9575	15.2012	13.72	-0.243672	1.23756	0.999693	0.910825
P37837	TALDO1	12.9548	12.8363	11.9567	0.118493	0.998084	0.999693	0.973534
P38117	ETFB	9.41213	7.75942	8.1647	1.6527	1.24742	0.999693	0.727221
P38159	RBMX	17.6636	17.5072	18.1495	0.156394	-0.485903	0.999693	0.928851
P38432	COIL	11.2333	14.0792	8.50553	-2.84582	2.72781	0.999693	0.814266
P38606	ATP6V1A	11.3699	14.117	11.0094	-2.74709	0.360497	0.999693	0.73616
P38646	HSPA9	16.4462	16.9557	16.073	-0.509543	0.373188	0.999693	0.78779
P38919	EIF4A3	15.238	15.0954	16.2764	0.142582	-1.03844	0.999693	0.910825
P39019	RPS19	16.3288	17.0225	15.6702	-0.693739	0.658585	0.999693	0.690384
P39023	RPL3	17.4198	17.992	17.2265	-0.572149	0.193294	0.999693	0.744477
P39060	COL18A1	9.18077	11.7022	8.88038	-2.52141	0.300385	0.999693	0.600238
P39656	DDOST	10.1394	13.1405	8.44029	-3.00107	1.6991	0.999693	0.731396
P39687	ANP32A	9.40262	9.92597	8.50694	-0.523351	0.89568	0.999693	0.952343
P40227	CCT6A	13.8229	14.8852	14.116	-1.06236	-0.293151	0.999693	0.637587
P40429	RPL13A	12.7467	14.3462	13.2222	-1.59947	-0.475536	0.999693	0.426176
P40926	MDH2	14.6152	14.8483	14.7393	-0.233102	-0.124027	0.999693	0.864069
P40937	RFC5	10.0109	9.49664	9.12389	0.514304	0.887053	0.999693	0.943065
P40939	HADHA	15.3164	16.5116	15.28	-1.19521	0.0363553	0.999693	0.733434
P41091	EIF2S3	9.98025	14.3777	12.2539	-4.39745	-2.27367	0.999693	0.600238
P41208	CETN2	9.91805	7.81185	9.81886	2.1062	0.0991895	0.999693	0.709624
P41240	CSK	9.80743	10.662	8.5611	-0.854608	1.24632	0.999693	0.901797
P41250	GARS	8.18868	10.2719	8.16648	-2.08324	0.0221964	0.999693	0.779527
P41252	IARS	14.2336	14.173	13.0596	0.0606314	1.174	0.999693	0.957391
P42166	TMPO	15.0797	15.589	15.7563	-0.509291	-0.676573	0.999693	0.600238
P42167	TMPO	8.00889	11.649	8.17573	-3.64015	-0.166841	0.999693	0.637587
P42285	SKIV2L2	14.0915	14.7323	14.6647	-0.640867	-0.573258	0.999693	0.815557
P42356	PI4KA	9.54647	13.3399	7.88853	-3.79342	1.65794	0.999693	0.676266
P42566	EPS15	9.61696	11.7155	8.11919	-2.0985	1.49777	0.999693	0.784061
P42677	RPS27	16.3962	17.2421	15.7028	-0.845931	0.693369	0.999693	0.772754
P42696	RBM34	9.11033	8.01414	9.7669	1.09618	-0.656576	0.999693	0.828461
P42704	LRPPRC	21.3543	20.4976	20.6367	0.856735	0.717557	0.999693	0.601573
P42766	RPL35	16.1541	14.9763	16.4531	1.17781	-0.298957	0.999693	0.821207
P43034	PAFAH1B1	9.56836	11.2824	9.0667	-1.714	0.501667	0.999693	0.76221
P43243	MATR3	17.679	17.9385	18.3004	-0.259479	-0.621368	0.999693	0.896832
P43307	SSR1	8.37787	12.6135	9.54664	-4.23561	-1.16877	0.999693	0.636769
P43353	ALDH3B1	12.1835	14.5419	9.05834	-2.35845	3.12512	0.678632	0.0915187
P43487	RANBP1	14.0917	15.0731	11.1978	-0.981386	2.89391	0.999693	0.490164
P43686	PSMC4	13.9633	15.2703	13.9733	-1.30705	-0.0100036	0.999693	0.637587
P45880	VDAC2	14.6477	16.1552	14.9599	-1.50746	-0.312222	0.999693	0.637587
P45973	CBX5	16.2062	15.7391	16.1892	0.467088	0.0169523	0.999693	0.78779
P46013	MKI67	9.41606	7.97925	9.13194	1.4368	0.284122	0.999693	0.76221
P46060	RANGAP1	14.4261	14.1198	14.6728	0.306335	-0.246635	0.999693	0.888853
P46087	NOP2	15.1878	14.7301	15.3597	0.457709	-0.171837	0.999693	0.690384
P46100	ATRX	10.5866	10.6434	10.8643	-0.0567423	-0.277661	0.999693	0.986178
P46459	NSF	12.179	13.2947	11.3042	-1.11569	0.874797	0.999693	0.600238
P46776	RPL27A	16.1249	16.9359	16.8198	-0.811008	-0.694911	0.999693	0.681949
P46777	RPL5	16.4181	17.1552	16.2039	-0.73712	0.214238	0.999693	0.628146
P46778	RPL21	14.4563	15.675	15.2736	-1.21874	-0.817371	0.999693	0.589781
P46779	RPL28	16.4237	16.8095	15.7834	-0.385801	0.640228	0.999693	0.81425
P46781	RPS9	17.7152	17.4542	17.4682	0.260979	0.246945	0.999693	0.799145
P46782	RPS5	15.6867	16.4946	15.1684	-0.807857	0.518362	0.999693	0.690384
P46783	RPS10	10.6635	15.8436	8.1306	-5.18012	2.53289	0.999693	0.655184
P46821	MAP1B	15.5077	15.6286	14.9649	-0.12094	0.542738	0.999693	0.888585
P46940	IQGAP1	9.696	10.0095	8.22138	-0.313462	1.47462	0.999693	0.970993
P46977	STT3A	7.90999	11.0084	8.38314	-3.09843	-0.47315	0.999693	0.637587
P47755	CAPZA2	9.49508	11.5704	9.27468	-2.07531	0.220398	0.999693	0.691852
P47756	CAPZB	16.1721	17.1324	16.1762	-0.960279	-0.00405265	0.999693	0.709624
P47897	QARS	13.2447	14.0293	12.869	-0.784585	0.375767	0.999693	0.784061
P47914	RPL29	17.5712	18.0369	17.2615	-0.465752	0.309661	0.999693	0.769385
P47929	LGALS7	8.47019	11.1401	10.5589	-2.66993	-2.08876
P48047	ATP5O	9.98174	12.1975	9.03172	-2.21575	0.95002	0.999693	0.637587
P48444	ARCN1	12.9518	13.6662	11.8014	-0.714372	1.15038	0.999693	0.242443
P48507	GCLM	8.4776	11.5071	8.34002	-3.02951	0.13758	0.999693	0.697048
P48509	CD151	8.05597	10.0388	7.94888	-1.98278	0.107087	0.999693	0.769385
P48556	PSMD8	14.5085	13.8219	11.3302	0.68664	3.17837	0.999693	0.784061
P48643	CCT5	14.8473	15.5616	14.1159	-0.714269	0.731441	0.999693	0.76221
P48681	NES	9.50771	7.82771	10.1858	1.67999	-0.678123	0.999693	0.784061
P48729	CSNK1A1	12.0879	12.6899	12.6029	-0.601928	-0.514937	0.999693	0.784061
P49207	RPL34	17.0454	17.304	16.7417	-0.25868	0.303626	0.999693	0.784919
P49321	NASP	9.55014	12.9179	10.0635	-3.36777	-0.5134	0.999693	0.628146
P49327	FASN	14.4979	14.4944	13.2789	0.00345352	1.21899	0.999693	0.99839
P49368	CCT3	12.2479	13.195	10.7677	-0.94715	1.48014	0.999693	0.730272
P49411	TUFM	14.5226	15.3678	13.8079	-0.845215	0.714729	0.999693	0.589781
P49458	SRP9	14.3245	15.0457	13.9062	-0.721266	0.4183	0.999693	0.702569
P49588	AARS	8.21071	9.83849	7.82924	-1.62778	0.381468	0.999693	0.78779
P49720	PSMB3	9.47888	12.8108	8.54271	-3.33192	0.936167	0.999693	0.600238
P49721	PSMB2	14.3428	14.7308	9.6858	-0.387999	4.65702	0.999693	0.76221
P49736	MCM2	9.62111	8.00497	9.04953	1.61614	0.571581	0.999693	0.76221
P49748	ACADVL	9.51474	9.93877	7.8462	-0.424024	1.66855	0.999693	0.952343
P49750	YLPM1	14.4457	14.3721	14.878	0.0736004	-0.432283	0.999693	0.955337
P49756	RBM25	16.2372	15.8428	15.9646	0.394397	0.272591	0.999693	0.733434
P49757	NUMB	10.088	11.9254	7.97006	-1.83749	2.1179	0.999693	0.8065
P49773	HINT1	10.0461	11.5676	9.52503	-1.52146	0.52111	0.999693	0.851616
P49792	RANBP2	10.7978	11.9005	11.1529	-1.10273	-0.355166	0.999693	0.78779
P49821	NDUFV1	10.2073	8.57563	8.39823	1.63165	1.80905	0.999693	0.79936
P49902	NT5C2	9.50675	7.99988	8.388	1.50687	1.11875	0.999693	0.779527
P49915	GMPS	10.5727	13.3744	9.69221	-2.80179	0.880443	0.999693	0.660574
P49916	LIG3	8.97384	8.34259	8.51038	0.631244	0.463454	0.999693	0.865358
P49959	MRE11A	9.46834	10.5968	7.81873	-1.12844	1.64961	0.999693	0.836922
P50148	GNAQ	8.41465	9.49148	8.24807	-1.07682	0.166588	0.999693	0.803197
P50238	CRIP1	17.8012	18.0877	17.3453	-0.286489	0.455915	0.999693	0.794027
P50395	GDI2	9.40006	12.292	7.82929	-2.89194	1.57077	0.999693	0.784061
P50402	EMD	14.4905	15.7231	13.967	-1.23253	0.523563	0.999693	0.655184
P50416	CPT1A	9.64666	11.7381	7.96673	-2.09143	1.67993	0.999693	0.784061
P50552	VASP	9.75664	12.577	8.75226	-2.82037	1.00438	0.999693	0.657427
P50914	RPL14	15.2581	14.8677	12.7195	0.390397	2.5386	0.999693	0.81425
P50990	CCT8	14.7293	15.4892	14.0047	-0.759829	0.724593	0.999693	0.744477
P50991	CCT4	14.3969	14.4826	13.2137	-0.085779	1.18313	0.999693	0.957391
P51114	FXR1	9.97704	10.3784	9.56054	-0.40141	0.416491	0.999693	0.957175
P51116	FXR2	10.1334	13.0004	11.3187	-2.86702	-1.18527	0.999693	0.681949
P51148	RAB5C	10.627	11.4164	8.00443	-0.789403	2.6226	0.999693	0.897334
P51149	RAB7A	9.6297	11.1114	8.6044	-1.48168	1.0253	0.999693	0.815658
P51531	SMARCA2	9.85243	9.32774	11.4265	0.524694	-1.57407	0.999693	0.897334
P51572	BCAP31	14.8007	15.9037	14.5872	-1.10302	0.21351	0.999693	0.210802
P51610	HCFC1	8.61958	8.74806	7.91718	-0.128477	0.702405	0.999693	0.959444
P51636	CAV2	13.6515	15.9026	13.9593	-2.25107	-0.307774	0.999693	0.687771
P51648	ALDH3A2	9.88495	13.586	10.9735	-3.70109	-1.08859	0.999693	0.655184
P51665	PSMD7	15.0846	14.8803	14.2407	0.204272	0.843866	0.999693	0.910825
P51843	NR0B1	8.19998	8.38615	10.1069	-0.186172	-1.90691	0.999693	0.889237
P51858	HDGF	14.2594	13.0741	12.5883	1.18527	1.67114	0.999693	0.514143
P51948	MNAT1	9.26053	8.28896	8.46225	0.971572	0.798279	0.999693	0.784061
P51970	NDUFA8	9.79788	7.97739	8.34684	1.82049	1.45104	0.999693	0.784061
P51991	HNRNPA3	17.7309	17.5041	18.2272	0.226776	-0.496284	0.999693	0.882357
P52209	PGD	14.3457	13.9739	13.3413	0.371764	1.00443	0.999693	0.829508
P52272	HNRNPM	18.5863	18.5018	18.9952	0.0844816	-0.40895	0.999693	0.967517
P52292	KPNA2	13.2457	14.0984	13.8516	-0.852669	-0.605926	0.999693	0.637587
P52298	NCBP2	14.6913	14.8912	16.0528	-0.199856	-1.36149	0.999693	0.897334
P52434	POLR2H	11.6532	13.9273	11.5592	-2.27412	0.0939849	0.999693	0.778649
P52594	AGFG1	10.1239	8.20787	7.9658	1.91599	2.15806	0.999693	0.77526
P52597	HNRNPF	17.1914	16.9647	16.8029	0.226723	0.388539	0.999693	0.95021
P52732	KIF11	21.5954	21.3745	19.0924	0.22093	2.50298	0.76468	0.784061
P52756	RBM5	9.95644	9.28109	9.69505	0.675357	0.261391	0.999693	0.912806
P52815	MRPL12	12.0519	13.3981	12.7281	-1.34626	-0.676185	0.999693	0.801659
P52895	AKR1C2	8.9894	11.4711	9.51096	-2.48166	-0.521563	0.999693	0.65014
P52907	CAPZA1	15.7408	16.2475	15.2644	-0.506663	0.476392	0.999693	0.888853
P52926	HMGA2	9.70527	9.17511	10.31	0.530167	-0.604684	0.999693	0.952343
P52943	CRIP2	9.84716	11.1773	9.28358	-1.33016	0.563575	0.999693	0.799145
P52948	NUP98	15.0448	14.9842	15.4152	0.0606801	-0.370391	0.999693	0.971029
P53007	SLC25A1	13.0946	14.8183	12.2691	-1.72372	0.825547	0.999693	0.30131
P53355	DAPK1	9.83703	12.8715	10.3036	-3.03445	-0.466561	0.999693	0.738569
P53396	ACLY	14.5735	14.9347	13.1264	-0.361193	1.44716	0.999693	0.815658
P53582	METAP1	9.93492	8.13239	12.913	1.80253	-2.97809	0.999693	0.784768
P53618	COPB1	9.92811	12.7463	7.91025	-2.81814	2.01786	0.999693	0.636769
P53621	COPA	12.1979	13.285	10.8166	-1.08708	1.38129	0.999693	0.690384
P53680	AP2S1	14.674	16.6078	14.9167	-1.93379	-0.242727	0.999693	0.779527
P53803	POLR2K	9.64068	7.98539	10.1035	1.65529	-0.462779	0.999693	0.784061
P53985	SLC16A1	8.98763	11.6511	8.27486	-2.66344	0.712767	0.999693	0.77526
P53990	IST1	9.89359	9.26058	8.57175	0.633011	1.32184	0.999693	0.910825
P53999	SUB1	17.9544	17.3014	16.6463	0.652982	1.30813	0.999693	0.784061
P54105	CLNS1A	16.0863	15.806	16.078	0.280301	0.00829068	0.999693	0.888128
P54136	RARS	14.8523	15.1074	14.2615	-0.255112	0.59077	0.999693	0.784768
P54289	CACNA2D1	10.983	13.4895	10.8772	-2.50649	0.105828	0.999693	0.733434
P54619	PRKAG1	9.38766	8.74214	7.79851	0.645522	1.58915	0.999693	0.829508
P54652	HSPA2	13.7408	13.4785	9.81052	0.262206	3.93024	0.999693	0.784061
P54727	RAD23B	10.6859	13.7551	10.4668	-3.06918	0.219066	0.999693	0.709624
P55011	SLC12A2	10.4969	13.7319	8.41914	-3.23495	2.07779	0.999693	0.589781
P55036	PSMD4	16.1907	16.8138	16.352	-0.623097	-0.161318	0.999693	0.587414
P55060	CSE1L	14.8534	15.6915	8.08781	-0.838125	6.76558	0.119637	0.784061
P55072	VCP	14.9913	15.1288	14.371	-0.137434	0.620296	0.999693	0.910825
P55081	MFAP1	15.2835	15.4322	15.2714	-0.148715	0.0121611	0.999693	0.913917
P55084	HADHB	15.4588	16.6297	15.7084	-1.17091	-0.249656	0.999693	0.690384
P55209	NAP1L1	10.7386	13.271	10.7529	-2.53237	-0.0143032	0.999693	0.733434
P55265	ADAR	15.6195	15.5245	15.7802	0.0950182	-0.160688	0.999693	0.957086
P55327	TPD52	10.4767	11.1493	8.02475	-0.672645	2.45191	0.999693	0.888022
P55735	SEC13	11.2567	14.0315	10.0156	-2.77486	1.241	0.999693	0.738569
P55769	NHP2L1	16.0664	15.3609	15.888	0.705442	0.178367	0.999693	0.76221
P55795	HNRNPH2	16.0987	15.3926	16.0786	0.706146	0.0201208	0.999693	0.687771
P55884	EIF3B	13.9862	13.6599	13.7671	0.32626	0.219088	0.999693	0.848204
P56181	NDUFV3	10.6778	8.1762	7.91445	2.50159	2.76334	0.999693	0.784768
P56182	RRP1	15.0048	15.1334	15.5114	-0.128511	-0.506596	0.999693	0.908285
P56192	MARS	10.9851	11.9216	8.61379	-0.936506	2.37131	0.999693	0.931287
P56385	ATP5I	14.4937	14.9537	14.6536	-0.460025	-0.159847	0.999693	0.77958
P56537	EIF6	16.0096	16.1439	16.4199	-0.134298	-0.41027	0.999693	0.931344
P56545	CTBP2	9.61582	8.08364	9.72642	1.53218	-0.110603	0.999693	0.794027
P57740	NUP107	14.1931	13.7736	14.2048	0.419545	-0.011699	0.999693	0.794027
P59998	ARPC4	13.4377	13.6502	12.9003	-0.212537	0.537369	0.999693	0.7872
P60174	TPI1	14.331	14.4844	13.0503	-0.153456	1.28067	0.999693	0.967517
P60228	EIF3E	11.7118	12.9832	10.5988	-1.27135	1.11299	0.999693	0.77958
P60468	SEC61B	12.5736	13.7987	10.2722	-1.22504	2.30138	0.999693	0.490164
P60660	MYL6	16.8247	17.7993	16.8584	-0.974561	-0.0336713	0.999693	0.660574
P60842	EIF4A1	11.9585	11.9422	12.2628	0.0162595	-0.304326	0.999693	0.994498
P60866	RPS20	15.5378	14.6496	15.5979	0.888215	-0.0601227	0.999693	0.83443
P60891	PRPS1	13.9161	13.6224	13.4192	0.293694	0.496831	0.999693	0.910825
P60900	PSMA6	14.454	15.0208	14.3281	-0.566787	0.125954	0.999693	0.637587
P60903	S100A10	14.6712	16.1319	13.9532	-1.46072	0.717978	0.999693	0.78779
P60953	CDC42	13.0211	12.4021	12.0285	0.619008	0.992623	0.999693	0.93507
P60981	DSTN	10.147	14.8204	12.3838	-4.67337	-2.23677	0.999693	0.637587
P61019	RAB2A	8.00517	9.729	9.21873	-1.72382	-1.21356	0.999693	0.744477
P61026	RAB10	13.223	14.5041	12.3265	-1.2811	0.89652	0.999693	0.778592
P61158	ACTR3	12.0929	13.8218	11.5537	-1.72898	0.539151	0.999693	0.779527
P61160	ACTR2	13.2099	14.3486	11.2545	-1.13871	1.95544	0.999693	0.784061
P61244	MAX	12.7282	11.9232	11.9455	0.804971	0.78269	0.999693	0.78779
P61247	RPS3A	17.473	17.8154	17.269	-0.342338	0.204034	0.999693	0.77958
P61254	RPL26	15.9536	16.8585	15.75	-0.904907	0.203601	0.999693	0.738569
P61313	RPL15	16.8745	17.5591	17.0952	-0.684567	-0.22071	0.999693	0.717712
P61353	RPL27	16.8462	17.2253	16.7333	-0.379091	0.112913	0.999693	0.730272
P61421	ATP6V0D1	12.0642	13.44	12.3648	-1.37583	-0.300546	0.999693	0.737294
P61604	HSPE1	14.1009	14.4753	12.7939	-0.374328	1.30705	0.999693	0.863692
P61619	SEC61A1	13.3039	14.991	12.379	-1.68709	0.924887	0.999693	0.00501171
P61626	LYZ	13.4716	14.8372	14.1958	-1.36557	-0.724188	0.999693	0.470306
P61803	DAD1	12.8838	13.0995	11.1351	-0.215669	1.74879	0.999693	0.80232
P61978	HNRNPK	19.6243	19.177	19.2964	0.44728	0.327892	0.999693	0.794027
P61981	YWHAG	14.4931	15.0441	14.5916	-0.551047	-0.098457	0.999693	0.784061
P62070	RRAS2	11.9215	14.1757	12.3946	-2.25424	-0.473147	0.999693	0.706233
P62072	TIMM10	10.0137	8.14005	8.32808	1.87366	1.68564	0.999693	0.784061
P62081	RPS7	16.9829	17.5246	16.9965	-0.541642	-0.0136138	0.999693	0.690384
P62136	PPP1CA	13.0433	13.5997	12.4349	-0.556379	0.608441	0.999693	0.709624
P62140	PPP1CB	14.4482	15.6381	15.5803	-1.18991	-1.13209	0.999693	0.637587
P62158	CALM1	19.4419	20.5444	19.7867	-1.10253	-0.344783
P62191	PSMC1	14.2969	14.763	13.4907	-0.466101	0.806149	0.999693	0.600238
P62195	PSMC5	15.3438	15.6036	14.2997	-0.259811	1.04404	0.999693	0.828887
P62241	RPS8	17.3995	17.2598	17.3659	0.139742	0.033604	0.999693	0.901797
P62244	RPS15A	16.0719	15.6783	15.8025	0.393654	0.269429	0.999693	0.784061
P62249	RPS16	16.3855	16.5225	16.323	-0.137031	0.0624648	0.999693	0.940388
P62258	YWHAE	15.2445	15.8779	15.3307	-0.633414	-0.0862519	0.999693	0.76221
P62263	RPS14	17.4894	17.5446	16.6402	-0.0551475	0.849237	0.999693	0.957086
P62266	RPS23	15.7795	17.1987	16.2865	-1.41918	-0.506958	0.999693	0.569179
P62269	RPS18	17.4431	18.4223	17.0418	-0.979221	0.40129	0.999693	0.514143
P62273	RPS29	17.7027	15.4894	15.6361	2.21333	2.06664	0.999693	0.617905
P62277	RPS13	16.1542	16.7392	16.1813	-0.584965	-0.0271113	0.999693	0.730272
P62280	RPS11	17.5661	18.0937	17.4289	-0.527585	0.137216	0.999693	0.687771
P62304	SNRPE	14.4296	11.3922	13.9345	3.03737	0.495027	0.999693	0.709624
P62306	SNRPF	15.4857	14.1711	15.4092	1.31463	0.0764847	0.999693	0.510099
P62310	LSM3	15.3334	13.3604	14.857	1.97306	0.476377	0.999693	0.490164
P62312	LSM6	14.0004	13.9818	14.3181	0.0185514	-0.317749	0.999693	0.99526
P62314	SNRPD1	14.4334	14.7291	14.0987	-0.295759	0.334715	0.999693	0.93944
P62316	SNRPD2	16.526	16.1883	17.0955	0.337633	-0.569577	0.999693	0.730272
P62318	SNRPD3	13.3233	16.6072	16.791	-3.28397	-3.46771	0.999693	0.784061
P62330	ARF6	7.95173	7.73998	8.46522	0.211754	-0.513491	0.999693	0.794027
P62333	PSMC6	14.3655	14.7361	14.0288	-0.370639	0.336738	0.999693	0.569179
P62424	RPL7A	16.3804	16.7869	16.7214	-0.406488	-0.34104	0.999693	0.630505
P62487	POLR2G	9.39088	8.41992	9.36058	0.97096	0.0302988	0.999693	0.787995
P62701	RPS4X	16.4195	16.0631	16.1884	0.356397	0.231111	0.999693	0.929027
P62750	RPL23A	17.1317	17.1799	17.2428	-0.0481648	-0.111086	0.999693	0.937083
P62753	RPS6	16.704	16.596	15.6033	0.108088	1.10074	0.999693	0.784061
P62805	HIST1H4A	17.2258	18.0712	17.556	-0.845407	-0.330183			HIST2H4B	HIST4H4",0.612893496552878,0.999692865943784,0.327817149790306,0.778648928074504
P62820	RAB1A	11.6921	12.0002	8.03605	-0.308073	3.65606	0.0952706	0.888766
P62826	RAN	15.4809	14.9937	15.2967	0.48717	0.18424	0.999693	0.681949
P62829	RPL23	16.933	16.6284	16.5935	0.30461	0.339532	0.999693	0.43759
P62841	RPS15	17.664	18.1991	17.1772	-0.535108	0.486791	0.999693	0.76221
P62847	RPS24	13.4933	14.0734	15.0083	-0.580168	-1.515	0.999693	0.908556
P62851	RPS25	17.7161	18.0087	17.3654	-0.292517	0.350762	0.999693	0.778649
P62857	RPS28	15.3621	14.8964	14.811	0.465758	0.551171	0.999693	0.778649
P62861	FAU	17.8078	16.083	17.5784	1.72484	0.229412	0.999693	0.779527
P62873	GNB1	13.5688	15.8368	13.9982	-2.26797	-0.429383	0.999693	0.322043
P62875	POLR2L	13.4802	13.2894	12.2623	0.19086	1.21789	0.999693	0.935565
P62879	GNB2	14.3189	16.0539	14.6133	-1.73498	-0.294366	0.999693	0.726531
P62888	RPL30	16.4718	17.1746	15.9859	-0.702826	0.485911	0.999693	0.784061
P62899	RPL31	16.9716	17.6999	16.5416	-0.728238	0.430003	0.999693	0.746427
P62906	RPL10A	16.8851	17.5641	16.4532	-0.678998	0.431879	0.999693	0.632948
P62910	RPL32	13.8806	15.4688	14.4773	-1.58814	-0.596666	0.999693	0.66314
P62913	RPL11	13.4759	15.8562	15.8358	-2.38032	-2.35988	0.999693	0.784061
P62917	RPL8	17.4704	18.2342	17.5053	-0.763863	-0.0349824	0.999693	0.677167
P62937	PPIA	16.6851	14.9078	15.3988	1.77726	1.28628	0.999693	0.690384
P62942	FKBP1A	13.6747	13.2791	11.0418	0.395633	2.63298	0.999693	0.815658
P62979	RPS27A	10.6627	10.1377	9.36479	0.52501	1.29789	0.999693	0.939185
P62993	GRB2	10.2703	7.8069	7.64931	2.46336	2.62094	0.999693	0.739849
P62995	TRA2B	16.4117	16.0378	16.426	0.373957	-0.0143153	0.999693	0.896832
P63000	RAC1	8.40832	11.9873	8.37297	-3.57903	0.0353473	0.999693	0.0647581
P63010	AP2B1	15.8447	17.7007	16.0225	-1.856	-0.177828	0.999693	0.709624
P63096	GNAI1	12.8987	15.0766	13.9549	-2.17796	-1.05623	0.999693	0.778649
P63104	YWHAZ	15.6681	15.8291	15.3834	-0.160968	0.284696	0.999693	0.921072
P63151	PPP2R2A	9.75712	11.5069	7.92646	-1.74982	1.83066	0.999693	0.800817
P63165	SUMO1	12.2349	14.2996	13.1813	-2.06465	-0.946416	0.999693	0.784061
P63167	DYNLL1	10.0786	8.43754	8.50346	1.6411	1.57518	0.999693	0.799145
P63173	RPL38	18.0423	17.1728	17.1112	0.86953	0.931138	0.999693	0.690384
P63208	SKP1	13.0334	12.844	10.8842	0.189406	2.14921	0.999693	0.952343
P63218	GNG5	8.28997	14.837	8.31812	-6.54706	-0.0281475	0.999693	0.00501171
P63220	RPS21	9.86505	9.87476	8.01775	-0.00970568	1.84731	0.999693	0.998441
P63244	GNB2L1	11.6453	14.0483	12.6576	-2.40302	-1.01225	0.999693	0.76221
P63272	SUPT4H1	9.40783	10.3781	9.66732	-0.970263	-0.259486	0.999693	0.845898
P63279	UBE2I	9.59601	11.2347	10.1118	-1.63869	-0.515786	0.999693	0.77526
P67775	PPP2CA	8.16761	8.04067	10.0759	0.126937	-1.90834	0.999693	0.921072
P67809	YBX1	16.8781	17.576	17.1408	-0.697879	-0.262676	0.999693	0.770833
P67870	CSNK2B	11.532	13.6698	10.7756	-2.13779	0.756397	0.999693	0.690384
P67936	TPM4	15.4321	16.1148	13.8822	-0.682773	1.54988	0.999693	0.880673
P68366	TUBA4A	15.258	15.577	13.9667	-0.318927	1.29134	0.999693	0.793032
P68371	TUBB4B	16.3523	17.2788	15.8266	-0.92653	0.525679	0.999693	0.22472
P68871	HBB	13.5622	12.977	13.8656	0.585113	-0.303398	0.999693	0.897334
P69905	HBA1	10.2994	14.7442	11.8188	-4.44485	-1.51944
P78316	NOP14	10.3489	8.32317	12.3052	2.02577	-1.95631	0.999693	0.690384
P78345	RPP38	8.8671	8.36496	8.14041	0.502144	0.726695	0.999693	0.875154
P78346	RPP30	8.4043	7.7969	9.13501	0.607402	-0.730713	0.999693	0.784061
P78347	GTF2I	13.2963	14.9885	12.965	-1.69228	0.33131	0.999693	0.690384
P78362	SRPK2	8.18263	8.67021	11.1184	-0.48758	-2.93574	0.999693	0.569179
P78371	CCT2	14.6189	15.4211	14.017	-0.802288	0.601849	0.999693	0.760894
P78406	RAE1	12.686	12.4804	12.9891	0.205618	-0.303091	0.999693	0.952343
P78527	PRKDC	15.6468	15.7667	15.2772	-0.119883	0.369599	0.999693	0.931344
P80723	BASP1	16.5444	18.8389	16.5632	-2.29452	-0.0187992	0.999693	0.725352
P81605	DCD	18.4339	17.7803	18.544	0.653579	-0.110182	0.999693	0.832378
P82650	MRPS22	12.7381	13.0507	9.98729	-0.312621	2.75077	0.999693	0.869929
P82914	MRPS15	11.3073	17.7191	11.7796	-6.41177	-0.472319	0.999693	0.637587
P82979	SARNP	10.2434	10.6825	11.1563	-0.439129	-0.912943	0.999693	0.957175
P83111	LACTB	11.9143	13.7078	13.0408	-1.7935	-1.12654	0.999693	0.628146
P83731	RPL24	15.7245	15.3491	15.7064	0.375425	0.0181773	0.999693	0.90822
P83876	TXNL4A	12.1416	8.4798	10.3536	3.66183	1.78803	0.999693	0.645007
P83881	RPL36A	14.8589	15.715	15.2872	-0.856187	-0.428339	0.999693	0.690384
P83916	CBX1	15.2655	14.2942	15.5353	0.97136	-0.269749	0.999693	0.784061
P84022	SMAD3	9.56283	9.74094	9.34306	-0.178111	0.21977	0.999693	0.975397
P84085	ARF5	12.704	13.8331	9.30484	-1.1291	3.3992	0.999693	0.681949
P84090	ERH	17.971	18.2193	18.2122	-0.248277	-0.241188	0.999693	0.801568
P84098	RPL19	16.6249	14.6086	13.8042	2.01633	2.82068	0.764644	0.354407
P84103	SRSF3	17.2996	17.6401	17.7655	-0.340512	-0.465853	0.999693	0.637587
P98082	DAB2	14.4861	14.6284	13.9756	-0.142325	0.510494	0.999693	0.940388
P98175	RBM10	16.0291	16.0252	16.1914	0.00391845	-0.162275	0.999693	0.997505
P98179	RBM3	15.7988	15.9169	16.0679	-0.118044	-0.26911	0.999693	0.971029
P99999	CYCS	9.96236	8.63643	8.31203	1.32594	1.65034	0.999693	0.799145
Q00059	TFAM	10.2041	14.1952	10.0519	-3.9911	0.152246	0.999693	0.681949
Q00325	SLC25A3	15.4922	16.9267	14.7972	-1.43453	0.694991	0.999693	0.43759
Q00341	HDLBP	9.82867	10.2003	7.82217	-0.371614	2.0065	0.999693	0.961197
Q00610	CLTC	18.7262	19.9171	18.6925	-1.19097	0.0336351	0.999693	0.784061
Q00688	FKBP3	10.2223	10.025	8.75008	0.197215	1.47217	0.999693	0.978277
Q00839	HNRNPU	17.8924	17.6085	17.9024	0.283924	-0.00999831	0.999693	0.690907
Q01081	U2AF1	17.0299	17.5551	17.3164	-0.525155	-0.286491	0.999693	0.576153
Q01082	SPTBN1	16.9351	17.7133	17.2212	-0.778215	-0.286068	0.999693	0.784061
Q01085	TIAL1	13.388	12.6159	11.6077	0.772087	1.78036	0.999693	0.779381
Q01130	SRSF2	7.92359	9.37374	9.93494	-1.45016	-2.01135	0.999693	0.784061
Q01469	FABP5	13.6003	14.7377	12.0012	-1.13741	1.59912	0.999693	0.759132
Q01518	CAP1	13.3615	13.4177	12.5367	-0.0562597	0.824776	0.999693	0.978277
Q01638	IL1RL1	14.1367	14.148	14.1556	-0.0113474	-0.0189429	0.999693	0.987236
Q01650	SLC7A5	14.5	16.5585	13.7917	-2.05857	0.708219	0.999693	0.243621
Q01658	DR1	9.41051	8.42967	9.42267	0.980839	-0.0121596	0.999693	0.784061
Q01664	TFAP4	8.38553	7.88854	9.7474	0.496993	-1.36186	0.999693	0.778592
Q01780	EXOSC10	13.2298	13.3241	13.4511	-0.0943115	-0.221261	0.999693	0.953858
Q01804	OTUD4	10.0756	8.13598	8.07151	1.93963	2.0041	0.999693	0.77958
Q01813	PFKP	9.7254	12.9686	10.5298	-3.24324	-0.804435	0.999693	0.671771
Q01844	EWSR1	13.2416	13.5421	13.9077	-0.300534	-0.666093	0.999693	0.876231
Q02241	KIF23	10.2474	13.1652	11.9215	-2.91783	-1.67408	0.999693	0.694301
Q02413	DSG1	14.344	15.2695	14.3203	-0.925537	0.0236766	0.999693	0.083107
Q02543	RPL18A	15.3501	16.513	15.91	-1.16291	-0.559831	0.999693	0.436672
Q02790	FKBP4	10.0152	9.74419	10.3667	0.270997	-0.351508	0.999693	0.973093
Q02878	RPL6	17.3389	17.7365	17.6497	-0.397543	-0.310785	0.999693	0.690384
Q02978	SLC25A11	9.12069	12.0638	7.85124	-2.94312	1.26945	0.999693	0.101837
Q03001	DST	8.26812	8.21455	11.7404	0.0535752	-3.47228	0.999693	0.970993
Q03135	CAV1	15.8653	17.514	15.9635	-1.64873	-0.0982268	0.999693	0.695361
Q03169	TNFAIP2	9.73871	12.6104	8.00287	-2.87166	1.73584	0.999693	0.333026
Q03252	LMNB2	17.3767	17.4134	17.6622	-0.036675	-0.285445	0.999693	0.978277
Q03393	PTS	15.7546	15.3787	15.3923	0.375948	0.362319	0.999693	0.886216
Q03701	CEBPZ	14.3115	14.4822	14.7487	-0.170726	-0.437207	0.999693	0.952115
Q04206	RELA	13.7663	8.24146	8.21721	5.52484	5.54909	0.0553414	0.0405198
Q04637	EIF4G1	11.7396	14.2856	12.2064	-2.54606	-0.466874	0.999693	0.76221
Q04760	GLO1	9.9299	11.1702	8.10369	-1.2403	1.8262	0.999693	0.823782
Q04837	SSBP1	15.3115	15.6825	14.8987	-0.370967	0.412842	0.999693	0.757175
Q04917	YWHAH	9.73969	11.8296	8.01916	-2.0899	1.72052	0.999693	0.784061
Q04941	PLP2	12.8409	13.5561	10.0996	-0.715184	2.74126	0.999693	0.794027
Q05048	CSTF1	12.348	13.8922	12.6867	-1.54421	-0.338721	0.999693	0.827655
Q05519	SRSF11	12.3759	13.2166	12.6501	-0.840661	-0.274174	0.999693	0.784768
Q05682	CALD1	13.0133	14.9039	13.4601	-1.89056	-0.446792	0.999693	0.827471
Q05707	COL14A1	9.80233	9.82686	7.31582	-0.0245317	2.48651	0.999693	0.997505
Q06210	GFPT1	7.95212	8.70463	8.61375	-0.752507	-0.66163	0.999693	0.794027
Q06265	EXOSC9	10.271	12.9256	11.503	-2.65456	-1.23197	0.999693	0.8065
Q06587	RING1	10.0238	9.62269	9.80152	0.4011	0.222268	0.999693	0.959444
Q06787	FMR1	10.3911	11.5734	10.2278	-1.18229	0.163306	0.999693	0.873078
Q06830	PRDX1	19.4896	19.7581	18.6639	-0.268541	0.825667	0.999693	0.681949
Q07020	RPL18	16.5636	16.7411	16.6983	-0.177462	-0.134675	0.999693	0.912806
Q07021	C1QBP	8.53571	8.429	8.13196	0.106716	0.403753	0.999693	0.96927
Q07065	CKAP4	14.3363	15.0641	14.1655	-0.727735	0.170857	0.999693	0.731396
Q07157	TJP1	14.3032	15.6818	15.386	-1.37863	-1.08286	0.999693	0.76221
Q07666	KHDRBS1	17.0567	17.1006	17.3208	-0.0438999	-0.264161	0.999693	0.96927
Q07955	SRSF1	18.7488	17.4793	18.5085	1.26948	0.240355	0.999693	0.490164
Q07973	CYP24A1	7.97054	9.42769	8.19246	-1.45715	-0.221917	0.999693	0.784061
Q08043	ACTN3	11.0718	10.027	10.5777	1.04479	0.49409	0.999693	0.921072
Q08170	SRSF4	15.5956	15.54	15.6337	0.0556462	-0.0381324	0.999693	0.971029
Q08188	TGM3	12.6142	13.1774	12.2269	-0.56317	0.387248	0.999693	0.874226
Q08211	DHX9	17.1644	17.1787	17.8106	-0.0142492	-0.646202	0.999693	0.987036
Q08378	GOLGA3	9.6257	8.4177	8.07379	1.208	1.5519	0.999693	0.813382
Q08379	GOLGA2	9.80393	10.7005	7.91232	-0.896521	1.89161	0.999693	0.854321
Q08380	LGALS3BP	10.1865	11.9754	9.69781	-1.78893	0.488698	0.999693	0.820359
Q08431	MFGE8	14.0492	15.9688	14.6539	-1.91959	-0.604719	0.999693	0.426176
Q08495	DMTN	9.18244	8.22092	9.55062	0.961519	-0.368187	0.999693	0.782297
Q08554	DSC1	13.8783	13.9518	14.1243	-0.0734548	-0.245978	0.999693	0.888766
Q08945	SSRP1	13.9596	13.5244	14.0867	0.435151	-0.127148	0.999693	0.681949
Q09028	RBBP4	14.4335	14.8075	15.1657	-0.373958	-0.732216	0.764644	0.637276
Q09161	NCBP1	10.2942	11.7953	10.718	-1.50112	-0.423769	0.999693	0.794027
Q09666	AHNAK	16.9446	17.6844	16.8912	-0.739798	0.0534072	0.999693	0.630505
Q0JRZ9	FCHO2	10.3098	12.2832	9.58292	-1.97333	0.726917	0.999693	0.827471
Q0ZGT2	NEXN	10.1575	12.4158	10.5067	-2.25828	-0.349161	0.999693	0.784061
Q10567	AP1B1	8.14644	10.0536	7.66931	-1.90711	0.477134	0.999693	0.784061
Q10570	CPSF1	11.4831	11.9923	11.9869	-0.509195	-0.503752	0.999693	0.928425
Q10588	BST1	11.4865	14.6321	12.5259	-3.14564	-1.03946	0.999693	0.65014
Q12769	NUP160	13.603	13.7409	14.252	-0.137867	-0.648958	0.999693	0.896558
Q12788	TBL3	14.2263	14.6321	14.3543	-0.405751	-0.128001	0.999693	0.829508
Q12792	TWF1	12.1163	14.441	12.2914	-2.32468	-0.175115	0.999693	0.76221
Q12797	ASPH	14.3631	15.2372	14.1807	-0.874124	0.182376	0.999693	0.690384
Q12800	TFCP2	7.90518	8.00795	9.11674	-0.102764	-1.21155	0.999693	0.874226
Q12849	GRSF1	13.9059	14.3563	13.3978	-0.45045	0.508087	0.999693	0.78779
Q12860	CNTN1	15.8398	18.0677	16.2593	-2.22794	-0.419488	0.999693	0.66314
Q12872	SFSWAP	8.67295	8.56211	10.5349	0.110835	-1.86192	0.999693	0.978277
Q12874	SF3A3	16.0817	15.7093	16.4127	0.372398	-0.33104	0.999693	0.769385
Q12904	AIMP1	14.4355	13.8439	12.4446	0.591635	1.9909	0.999693	0.690384
Q12905	ILF2	14.8957	15.2963	16.3861	-0.400631	-1.49045	0.999693	0.888585
Q12906	ILF3	18.621	17.7091	18.6818	0.911959	-0.0607384	0.999693	0.635986
Q12929	EPS8	10.079	7.98718	9.8317	2.09178	0.247257	0.999693	0.709624
Q12933	TRAF2	18.8341	13.5922	9.51106	5.24184	9.323	0.0429274	0.0503375
Q12965	MYO1E	11.2855	13.9407	12.4138	-2.65514	-1.1283	0.999693	0.690384
Q12996	CSTF3	10.494	12.024	13.0194	-1.52997	-2.52541	0.999693	0.80232
Q13015	MLLT11	14.3942	15.4465	13.2556	-1.05232	1.13864	0.999693	0.284496
Q13042	CDC16	8.82997	8.29527	8.34387	0.534706	0.486106	0.999693	0.874226
Q13045	FLII	11.6402	13.4978	10.8758	-1.85751	0.764484	0.999693	0.76221
Q13077	TRAF1	10.2714	12.8025	7.91819	-2.53109	2.35325	0.999693	0.78779
Q13112	CHAF1B	9.65536	8.26886	9.78583	1.38651	-0.130469	0.999693	0.769385
Q13114	TRAF3	10.2547	8.1323	8.41713	2.12237	1.83753	0.999693	0.77958
Q13123	IK	10.5309	11.6174	9.74952	-1.08651	0.781357	0.999693	0.799543
Q13137	CALCOCO2	11.1119	11.6781	10.1384	-0.566232	0.97345	0.999693	0.889237
Q13144	EIF2B5	9.78733	9.00938	10.4115	0.777951	-0.624129	0.999693	0.896832
Q13148	TARDBP	14.9811	14.8649	15.0159	0.116223	-0.0347674	0.999693	0.967913
Q13151	HNRNPA0	14.9555	15.0595	15.0449	-0.104046	-0.0894759	0.999693	0.957391
Q13155	AIMP2	14.4995	15.1915	14.7515	-0.691962	-0.251991	0.999693	0.426176
Q13162	PRDX4	11.5963	11.9952	11.5448	-0.398948	0.0514199	0.999693	0.931344
Q13185	CBX3	16.2776	15.9376	15.5803	0.339922	0.697262	0.999693	0.917329
Q13200	PSMD2	15.2404	15.6866	14.8449	-0.446173	0.395531	0.999693	0.779527
Q13206	DDX10	12.7404	13.6195	13.2362	-0.879149	-0.495805	0.999693	0.739849
Q13227	GPS2	9.51292	7.55378	8.00605	1.95914	1.50687	0.999693	0.76221
Q13242	SRSF9	16.8671	15.0391	16.5623	1.82795	0.30478	0.999693	0.607567
Q13243	SRSF5	9.88799	11.3116	9.69929	-1.42363	0.188696	0.999693	0.873078
Q13247	SRSF6	16.1151	16.3102	16.5288	-0.195112	-0.41376	0.999693	0.873078
Q13263	TRIM28	14.3714	14.4203	14.4974	-0.0489238	-0.126084	0.999693	0.978277
Q13283	G3BP1	12.4418	14.2569	13.4693	-1.81507	-1.02744	0.999693	0.78779
Q13310	PABPC4	16.1351	15.592	15.8533	0.543138	0.281875	0.999693	0.673497
Q13347	EIF3I	13.7542	14.0016	13.4964	-0.247433	0.257858	0.999693	0.867872
Q13393	PLD1	10.1681	11.8163	7.5375	-1.64817	2.63064	0.999693	0.827471
Q13409	DYNC1I2	13.8549	14.5679	12.9247	-0.71298	0.930249	0.999693	0.76221
Q13416	ORC2	8.29536	8.14022	9.77254	0.155142	-1.47718	0.999693	0.779527
Q13425	SNTB2	8.04118	8.75095	8.37709	-0.709762	-0.335908	0.999693	0.76221
Q13427	PPIG	7.62578	8.48331	9.68691	-0.857532	-2.06113	0.999693	0.738569
Q13428	TCOF1	14.3219	14.4353	14.4904	-0.113429	-0.168545	0.999693	0.940343
Q13435	SF3B2	16.7119	16.7311	16.7091	-0.0192125	0.00278782	0.999693	0.986603
Q13464	ROCK1	9.51444	8.29583	7.62392	1.21861	1.89052	0.999693	0.788687
Q13489	BIRC3	15.3794	7.99437	7.95974	7.38504	7.41966	0.00822343	0.00819517
Q13490	BIRC2	17.3147	11.7713	8.85008	5.54348	8.46466	0.0343814	0.00703106
Q13492	PICALM	13.3644	16.0511	13.9216	-2.68673	-0.557216	0.999693	0.77958
Q13501	SQSTM1	15.2731	16.1091	14.4148	-0.835971	0.858296	0.999693	0.635986
Q13509	TUBB3	9.3508	12.5804	8.74994	-3.22958	0.600856	0.999693	0.637587
Q13523	PRPF4B	13.7078	13.6639	14.4122	0.0439463	-0.70444	0.999693	0.974613
Q13546	RIPK1	17.1217	11.2992	8.34819	5.82247	8.77349	0.00326486	0.490164
Q13547	HDAC1	9.06275	9.41957	9.58422	-0.356822	-0.52147	0.999693	0.946662
Q13561	DCTN2	11.9719	13.5581	11.2776	-1.58617	0.694301	0.999693	0.354407
Q13573	SNW1	12.1017	13.4567	11.3528	-1.35492	0.748942	0.999693	0.569179
Q13595	TRA2A	14.07	13.2137	12.0738	0.856232	1.99616	0.999693	0.779381
Q13601	KRR1	8.74367	7.92438	9.08641	0.819293	-0.342741	0.999693	0.627502
Q13610	PWP1	13.6131	14.2553	13.5917	-0.642219	0.0213509	0.999693	0.850214
Q13769	THOC5	9.87622	8.06275	9.579	1.81347	0.29722	0.999693	0.759132
Q13772	NCOA4	8.79949	9.65131	8.38653	-0.851819	0.412962	0.999693	0.826689
Q13813	SPTAN1	17.653	18.0838	17.9489	-0.430826	-0.295895	0.999693	0.823782
Q13823	GNL2	9.83576	11.4878	10.2672	-1.65204	-0.431488	0.999693	0.81425
Q13835	PKP1	9.64069	11.4464	8.24551	-1.80572	1.39518	0.999693	0.789802
Q13838	DDX39B	11.8138	11.6641	11.0413	0.149718	0.77253	0.999693	0.970993
Q13867	BLMH	8.01646	8.83195	8.20806	-0.815489	-0.191599	0.999693	0.898968
Q13868	EXOSC2	12.309	12.6704	12.8295	-0.36138	-0.520467	0.999693	0.908285
Q13885	TUBB2A	9.33769	8.27237	8.11196	1.06532	1.22572	0.999693	0.823782
Q13895	BYSL	9.4662	8.16208	10.1614	1.30412	-0.69523	0.999693	0.78779
Q13952	NFYC	8.28075	8.02136	10.1213	0.259388	-1.84053	0.999693	0.899564
Q14008	CKAP5	9.80705	10.7714	8.05906	-0.964384	1.74798	0.999693	0.863007
Q14011	CIRBP	10.0107	8.06758	9.87226	1.94307	0.138391	0.999693	0.778592
Q14019	COTL1	9.93435	10.3108	8.15755	-0.376478	1.7768	0.999693	0.967517
Q14103	HNRNPD	14.6051	15.0038	14.3775	-0.398705	0.227643	0.999693	0.908556
Q14126	DSG2	15.3881	17.4303	15.2956	-2.04222	0.0924781	0.999693	0.605122
Q14137	BOP1	14.78	14.686	15.5004	0.0940635	-0.720357	0.999693	0.968591
Q14146	URB2	9.40161	8.49748	10.0579	0.904126	-0.656303	0.999693	0.827655
Q14151	SAFB2	14.3611	14.5765	14.6914	-0.215454	-0.330328	0.999693	0.799145
Q14152	EIF3A	11.6539	11.8058	9.85742	-0.151886	1.79647	0.999693	0.979531
Q14156	EFR3A	11.0481	13.4829	8.67451	-2.43476	2.3736	0.999693	0.655184
Q14157	UBAP2L	8.80178	8.30536	7.82342	0.496428	0.978363	0.999693	0.912806
Q14160	SCRIB	9.96202	11.6541	7.75747	-1.6921	2.20456	0.999693	0.815658
Q14164	IKBKE	13.8586	8.65673	8.04327	5.20186	5.81533	0.00326486	0.0040136
Q14165	MLEC	8.92881	9.84976	9.28642	-0.920942	-0.357608	0.999693	0.784768
Q14192	FHL2	12.7987	13.0364	12.3736	-0.237681	0.425124	0.999693	0.906205
Q14203	DCTN1	11.6634	12.2883	9.98038	-0.624929	1.68299	0.999693	0.794027
Q14204	DYNC1H1	14.0109	15.0005	14.2587	-0.989655	-0.247769	0.999693	0.69631
Q14244	MAP7	10.2817	11.8287	8.05464	-1.54699	2.22706	0.999693	0.874226
Q14247	CTTN	16.0713	16.8772	15.6422	-0.80589	0.429087	0.999693	0.816701
Q14254	FLOT2	15.1269	16.5063	14.9001	-1.3794	0.226735	0.999693	0.637587
Q14257	RCN2	13.2868	14.9353	13.0192	-1.64851	0.267525	0.999693	0.587414
Q14258	TRIM25	9.8445	9.88755	7.81243	-0.0430432	2.03208	0.999693	0.994498
Q14344	GNA13	9.30029	12.8867	9.76917	-3.58642	-0.468881	0.999693	0.569179
Q14444	CAPRIN1	15.374	15.42	15.3897	-0.0460493	-0.0157422	0.999693	0.959279
Q14498	RBM39	15.9102	15.6324	16.0668	0.277857	-0.156638	0.999693	0.784061
Q14517	FAT1	9.19712	13.1382	7.9892	-3.94106	1.20792	0.999693	0.283695
Q14558	PRPSAP1	10.1927	10.2057	8.02949	-0.0129909	2.16325	0.999693	0.99839
Q14562	DHX8	8.61293	7.66129	9.28092	0.951639	-0.667986	0.999693	0.636769
Q14566	MCM6	9.75714	9.36833	9.34384	0.388802	0.413293	0.999693	0.939185
Q14573	ITPR3	11.3015	13.3968	11.7631	-2.09534	-0.461668	0.999693	0.76221
Q14651	PLS1	10.505	12.7919	10.92	-2.28692	-0.414962	0.999693	0.784061
Q14677	CLINT1	15.5281	17.2063	15.2696	-1.67826	0.258509	0.999693	0.778649
Q14681	KCTD2	17.0371	16.703	9.23928	0.334158	7.79787	0.0952706	0.866577
Q14683	SMC1A	9.65145	8.41401	9.1632	1.23744	0.488249	0.999693	0.784061
Q14684	RRP1B	13.8355	14.3935	14.9566	-0.558035	-1.12113	0.999693	0.801911
Q14690	PDCD11	14.0536	13.3677	14.7178	0.685904	-0.664201	0.999693	0.746427
Q14692	BMS1	14.2275	14.5175	14.9342	-0.29	-0.706728	0.999693	0.834474
Q14694	USP10	10.4	10.7947	9.53046	-0.394661	0.869561	0.999693	0.952343
Q14697	GANAB	10.1407	13.1734	9.09181	-3.03275	1.04888	0.999693	0.690384
Q14699	RFTN1	9.10676	13.2228	9.96887	-4.11605	-0.862108	0.999693	0.535208
Q14764	MVP	19.4123	18.9892	16.509	0.42304	2.9033	0.0339478	0.589781
Q14766	LTBP1	10.4838	9.99713	8.30382	0.486674	2.17999	0.999693	0.912806
Q14789	GOLGB1	8.85287	11.5439	10.598	-2.69106	-1.74518	0.999693	0.737294
Q14839	CHD4	9.4737	10.1199	9.14893	-0.646232	0.324767	0.999693	0.897334
Q14847	LASP1	14.1578	14.7601	13.6553	-0.60227	0.502508	0.999693	0.827655
Q14914	PTGR1	8.76487	10.3206	8.58674	-1.55576	0.178127	0.999693	0.817064
Q14966	ZNF638	8.51131	8.10861	9.68414	0.402705	-1.17283	0.999693	0.79936
Q14974	KPNB1	14.5727	15.2623	14.9565	-0.689636	-0.383811	0.999693	0.76221
Q14978	NOLC1	16.9213	17.1618	17.3285	-0.240452	-0.407164	0.999693	0.908556
Q14980	NUMA1	13.0735	14.0713	12.8239	-0.997793	0.249571	0.999693	0.77526
Q14CZ7	FASTKD3	11.291	11.2485	10.231	0.0424808	1.05998	0.999693	0.986603
Q15003	NCAPH	13.4853	14.6326	11.5685	-1.14736	1.91679	0.999693	0.25129
Q15007	WTAP	14.0856	14.145	14.6463	-0.0593747	-0.560744	0.999693	0.978277
Q15008	PSMD6	14.183	15.5215	14.3531	-1.33843	-0.170039	0.999693	0.569179
Q15019	2020-09-02	9.59778	9.02127	8.34594	0.576514	1.25184	0.999693	0.912806
Q15021	NCAPD2	9.60117	12.6513	8.3108	-3.05009	1.29037	0.999693	0.635986
Q15024	EXOSC7	12.5819	14.8001	12.8776	-2.2182	-0.2957	0.999693	0.784061
Q15025	TNIP1	16.671	10.8051	11.1107	5.86591	5.56034	0.999693	0.490164
Q15029	EFTUD2	15.9536	15.4625	16.5777	0.491112	-0.624088	0.999693	0.690384
Q15046	KARS	14.0177	14.3967	13.9272	-0.379012	0.0904272	0.999693	0.637587
Q15050	RRS1	14.964	15.8571	16.1447	-0.89303	-1.18065	0.999693	0.77958
Q15056	EIF4H	11.8774	11.3485	9.43111	0.528916	2.44626	0.999693	0.948529
Q15057	ACAP2	13.6501	12.8574	13.6028	0.792684	0.0472768	0.999693	0.635986
Q15061	WDR43	14.8835	14.8165	15.3541	0.0670342	-0.470572	0.999693	0.957391
Q15070	OXA1L	9.95832	13.9194	8.21322	-3.96108	1.74511	0.999693	0.569179
Q15084	PDIA6	12.9371	13.7839	11.6639	-0.846859	1.27314	0.999693	0.690384
Q15124	PGM5	14.1035	10.4616	14.0625	3.6419	0.0409657	0.999693	0.637587
Q15149	PLEC	18.6107	19.2697	18.5676	-0.658968	0.0431637	0.999693	0.779381
Q15154	PCM1	9.90319	9.42442	8.42228	0.478778	1.48091	0.999693	0.948283
Q15181	PPA1	9.03541	9.60326	8.38994	-0.567856	0.64547	0.999693	0.908556
Q15185	PTGES3	14.1571	15.2054	13.4963	-1.04829	0.660757	0.999693	0.43759
Q15208	STK38	19.8583	18.7785	19.4991	1.07973	0.359213	0.999693	0.490164
Q15233	NONO	17.5828	17.5626	18.0445	0.0201886	-0.461731	0.999693	0.987036
Q15269	PWP2	14.0432	13.1248	11.5941	0.918474	2.44909	0.999693	0.709624
Q15286	RAB35	11.0749	13.3231	12.3444	-2.24819	-1.26954	0.999693	0.739849
Q15287	RNPS1	14.7262	12.567	14.5503	2.15918	0.175856	0.999693	0.737294
Q15291	RBBP5	13.4247	12.2663	13.268	1.15839	0.156667	0.999693	0.709624
Q15293	RCN1	14.513	15.5055	13.7985	-0.992483	0.714426	0.999693	0.681949
Q15311	RALBP1	9.28363	7.88125	8.12783	1.40238	1.1558	0.999693	0.78779
Q15363	TMED2	9.63536	9.52551	8.34556	0.10985	1.2898	0.999693	0.985189
Q15365	PCBP1	15.6838	15.0698	14.656	0.613942	1.02772	0.999693	0.77958
Q15366	PCBP2	17.2757	14.1444	15.8647	3.13129	1.41101	0.999693	0.608517
Q15369	TCEB1	11.4752	14.0101	11.6125	-2.53492	-0.137267	0.999693	0.709624
Q15370	TCEB2	14.1023	14.2842	13.3618	-0.181942	0.740466	0.868105	0.784061
Q15390	MTFR1	9.82354	11.7901	9.09095	-1.9666	0.73259	0.999693	0.770833
Q15392	DHCR24	7.86117	8.89054	8.17638	-1.02936	-0.315206	0.999693	0.78779
Q15393	SF3B3	17.2254	16.5426	17.1357	0.682835	0.0896903	0.999693	0.637587
Q15397	KIAA0020	12.2142	8.93232	11.0272	3.28186	1.18696	0.999693	0.569179
Q15424	SAFB	14.5997	14.8748	15.327	-0.275046	-0.727251	0.999693	0.875154
Q15427	SF3B4	15.1307	15.0366	15.9781	0.0940818	-0.84742	0.999693	0.952343
Q15428	SF3A2	14.9824	15.0729	15.7368	-0.0904985	-0.754384	0.999693	0.91787
Q15434	RBMS2	12.6967	13.652	14.355	-0.955346	-1.6583	0.999693	0.875154
Q15459	SF3A1	15.6105	15.3386	16.2627	0.271867	-0.652262	0.999693	0.897334
Q15517	CDSN	12.5635	12.5784	12.2036	-0.0148865	0.359934	0.999693	0.99839
Q15528	MED22	11.8303	12.3702	11.0569	-0.539907	0.773383	0.999693	0.858412
Q15542	TAF5	8.96375	8.39409	9.88899	0.569661	-0.925244	0.999693	0.897334
Q15628	TRADD	17.7026	13.3109	9.85553	4.39169	7.84703	0.458812	0.0232903
Q15629	TRAM1	11.2411	12.7796	9.98122	-1.53856	1.25984	0.999693	0.211511
Q15637	SF1	13.5886	13.7198	13.867	-0.131185	-0.278428	0.999693	0.967517
Q15653	NFKBIB	9.56418	8.27182	7.94831	1.29236	1.61587	0.999693	0.794027
Q15654	TRIP6	10.0655	11.9485	9.36975	-1.88301	0.695786	0.999693	0.799145
Q15691	MAPRE1	9.5534	9.74096	8.37553	-0.187557	1.17787	0.999693	0.9748
Q15717	ELAVL1	17.1016	17.2075	17.6794	-0.105899	-0.577791	0.999693	0.897334
Q15746	MYLK	11.418	13.2026	10.9398	-1.78455	0.478214	0.999693	0.784061
Q15750	TAB1	16.2423	12.0427	10.6935	4.19962	5.54876	0.86119	0.0589881
Q15758	SLC1A5	11.5801	13.4403	10.4139	-1.86023	1.1662	0.999693	0.500116
Q15773	MLF2	14.0736	14.5898	13.7333	-0.516231	0.340318	0.999693	0.834678
Q15853	USF2	9.34562	8.36949	10.0573	0.976125	-0.711691	0.999693	0.824171
Q15904	ATP6AP1	7.95828	10.7278	8.6301	-2.76948	-0.671824	0.999693	0.637587
Q16181	2020-09-07	11.9889	12.0919	12.4766	-0.102995	-0.487719	0.999693	0.944508
Q16186	ADRM1	15.0532	16.4639	14.8041	-1.41072	0.249036	0.999693	0.0209003
Q16352	INA	14.1715	14.6146	13.7707	-0.443062	0.400852	0.999693	0.918788
Q16378	PRR4	7.9462	13.1307	10.7959	-5.18449	-2.84966	0.999693	0.210802
Q16401	PSMD5	9.72983	9.64383	9.82899	0.0859961	-0.0991632	0.999693	0.978277
Q16514	TAF12	13.9641	13.9451	14.4118	0.0189625	-0.447772	0.999693	0.985189
Q16531	DDB1	15.8698	15.6646	15.463	0.205137	0.406748	0.999693	0.888853
Q16540	MRPL23	8.5326	8.0325	8.38848	0.5001	0.144118	0.999693	0.875154
Q16543	CDC37	8.17571	9.60788	8.33482	-1.43218	-0.159109	0.999693	0.73616
Q16555	DPYSL2	13.5432	14.0009	12.6777	-0.457748	0.865438	0.999693	0.730272
Q16576	RBBP7	12.1403	12.7052	13.7479	-0.564836	-1.60759	0.999693	0.910825
Q16610	ECM1	9.80914	13.0545	9.02138	-3.24534	0.787757	0.999693	0.635986
Q16629	SRSF7	17.0833	16.4756	17.2129	0.607696	-0.129564	0.999693	0.576153
Q16630	CPSF6	15.0687	14.4964	15.6304	0.572293	-0.561735	0.999693	0.76221
Q16643	DBN1	16.4556	18.0128	16.8059	-1.55725	-0.3503	0.999693	0.76221
Q16656	NRF1	9.21176	9.08054	9.34464	0.131221	-0.132878	0.999693	0.952343
Q16658	FSCN1	12.2236	12.8908	10.1819	-0.667212	2.04178	0.999693	0.875154
Q16698	DECR1	14.2862	14.0952	14.2183	0.190959	0.0678575	0.999693	0.910825
Q16718	NDUFA5	9.80283	8.22843	8.04278	1.5744	1.76006	0.999693	0.78779
Q16769	QPCT	17.0188	15.5493	15.7298	1.46946	1.28897	0.999693	0.690907
Q16864	ATP6V1F	9.5133	12.0571	10.6985	-2.54379	-1.18524	0.999693	0.753449
Q16875	PFKFB3	17.7027	17.637	17.8306	0.0656781	-0.12793	0.999693	0.952343
Q16881	TXNRD1	9.53804	10.1162	7.99962	-0.578134	1.53841	0.999693	0.940343
Q16891	IMMT	16.6112	17.5083	17.2573	-0.897027	-0.646066	0.999693	0.730272
Q1ED39	KNOP1	11.9784	11.4333	12.2068	0.545106	-0.228378	0.999693	0.84482
Q1KMD3	HNRNPUL2	16.5592	16.747	17.0936	-0.187765	-0.534388	0.999693	0.889237
Q27J81	INF2	13.914	15.8941	14.0677	-1.98007	-0.15367	0.999693	0.745039
Q2KHT3	CLEC16A	12.7021	13.7893	12.6373	-1.08713	0.0648411	0.999693	0.410373
Q2M2I8	AAK1	9.01296	9.40421	8.10772	-0.391254	0.905236	0.999693	0.952343
Q2NL82	TSR1	9.44857	9.54464	8.15613	-0.0960664	1.29245	0.999693	0.986603
Q2TAY7	SMU1	14.1518	15.0925	14.7426	-0.940768	-0.590864	0.999693	0.690384
Q32MZ4	LRRFIP1	13.7096	14.4372	12.7702	-0.727522	0.939447	0.999693	0.784061
Q32P51	HNRNPA1L2	9.62462	9.95748	9.76954	-0.332859	-0.144923	0.999693	0.952115
Q3B726	TWISTNB	9.63798	8.47606	9.52245	1.16191	0.115527	0.999693	0.829508
Q3MHD2	LSM12	11.0686	11.8822	10.5057	-0.813651	0.562853	0.999693	0.76221
Q3V6T2	CCDC88A	9.71215	8.22566	7.83237	1.48648	1.87978	0.999693	0.794027
Q3ZCQ8	TIMM50	12.623	14.3895	8.77629	-1.76653	3.8467	0.999693	0.0636065
Q4G0J3	LARP7	9.45241	8.451	10.3333	1.00141	-0.880927	0.999693	0.709624
Q53EZ4	CEP55	8.8733	9.89497	7.74184	-1.02167	1.13146	0.999693	0.821207
Q53F19	C17orf85	10.1072	9.54106	10.4949	0.566133	-0.387667	0.999693	0.940343
Q53GQ0	HSD17B12	9.74058	14.3841	8.10402	-4.64355	1.63656	0.999693	0.636769
Q53GS9	USP39	8.54702	8.31361	9.26023	0.233411	-0.713212	0.999693	0.856505
Q53H12	AGK	8.77488	12.2772	8.26953	-3.50232	0.505344	0.999693	0.322043
Q53R41	FASTKD1	14.7725	13.3	11.954	1.47249	2.8185	0.999693	0.896558
Q562R1	ACTBL2	11.5971	17.4173	10.5973	-5.82016	0.999796	0.999693	0.702569
Q56P03	EAPP	9.61841	8.59203	7.95786	1.02638	1.66054	0.999693	0.805458
Q5BKY9	FAM133B	14.1055	14.9669	12.9327	-0.861482	1.17273	0.999693	0.709624
Q5BKZ1	ZNF326	14.5733	14.2537	15.4797	0.319608	-0.906438	0.999693	0.799145
Q5C9Z4	NOM1	9.41227	8.55884	9.50113	0.853428	-0.0888675	0.999693	0.814266
Q5EBL8	PDZD11	8.82923	9.09768	9.31302	-0.26845	-0.483782	0.999693	0.95668
Q5HYI7	MTX3	9.24116	9.03402	9.4555	0.207132	-0.21434	0.999693	0.974613
Q5JTH9	RRP12	15.0065	15.1021	15.2241	-0.095596	-0.217639	0.999693	0.970993
Q5JTV8	TOR1AIP1	9.06025	8.15866	9.42944	0.901591	-0.369186	0.999693	0.76221
Q5JVF3	PCID2	9.71327	11.1256	10.9495	-1.41235	-1.23623	0.999693	0.76221
Q5M775	SPECC1	13.4067	14.9461	12.8855	-1.53938	0.521178	0.999693	0.637587
Q5QJE6	DNTTIP2	14.0104	14.1273	14.4103	-0.116828	-0.399886	0.999693	0.924541
Q5RKV6	EXOSC6	14.7546	14.7154	14.7767	0.0391516	-0.0221492	0.999693	0.972805
Q5SRE5	NUP188	9.33592	8.15854	10.1853	1.17738	-0.849361	0.999693	0.784061
Q5SSJ5	HP1BP3	12.7474	13.0658	10.0686	-0.318419	2.67871	0.999693	0.822763
Q5SWX8	ODR4	14.4096	14.5798	14.3554	-0.170162	0.0542825	0.999693	0.878254
Q5SY16	NOL9	8.24841	7.34148	10.3591	0.906933	-2.11072	0.999693	0.576153
Q5T280	C9orf114	8.45356	8.306	9.69858	0.147558	-1.24502	0.999693	0.826689
Q5T3I0	GPATCH4	12.3105	12.2086	11.2246	0.101876	1.0858	0.999693	0.907824
Q5T749	KPRP	13.8084	14.2067	13.9859	-0.398303	-0.177582	0.999693	0.660574
Q5T750	XP32	8.25908	8.34836	8.72721	-0.089278	-0.468128	0.999693	0.934301
Q5T8D3	ACBD5	8.10236	8.9035	8.30176	-0.801141	-0.199403	0.999693	0.794027
Q5VT25	CDC42BPA	8.22812	9.77878	7.96487	-1.55066	0.263257	0.999693	0.76221
Q5VT52	RPRD2	8.13226	7.38271	9.86894	0.749547	-1.73669	0.999693	0.681949
Q5VTR2	RNF20	10.1195	8.45222	7.90727	1.66727	2.21223	0.999693	0.799543
Q63HN8	RNF213	9.18756	10.9997	8.4685	-1.81214	0.719053	0.999693	0.784061
Q63ZY3	KANK2	8.22704	11.5248	8.09436	-3.29777	0.132682	0.999693	0.605122
Q66PJ3	ARL6IP4	14.5199	15.455	12.6275	-0.935172	1.89241	0.546549	0.753449
Q68CQ4	DIEXF	9.52878	7.98529	9.87254	1.54349	-0.343758	0.999693	0.769385
Q68CZ2	TNS3	10.9226	13.3083	11.7918	-2.38565	-0.869228	0.999693	0.737294
Q69YN4	KIAA1429	8.00359	8.19046	10.2206	-0.186874	-2.21698	0.999693	0.874226
Q69YQ0	SPECC1L	12.0668	14.2093	11.7841	-2.14252	0.282664	0.999693	0.779527
Q69YZ2	TMEM200B	16.1569	16.2062	16.4513	-0.0492412	-0.294349	0.999693	0.978277
Q6DKI1	RPL7L1	10.029	8.99889	10.4354	1.03011	-0.406435	0.999693	0.875154
Q6I9Y2	THOC7	10.4584	11.8405	11.521	-1.38213	-1.06263	0.999693	0.845898
Q6IAA8	LAMTOR1	8.05826	10.163	8.02655	-2.10475	0.0317149	0.999693	0.778592
Q6IBS0	TWF2	9.59412	11.0639	9.51794	-1.46983	0.0761785	0.999693	0.823782
Q6IQ49	SDE2	9.5832	8.31165	9.35217	1.27155	0.231034	0.999693	0.8065
Q6NW34	C3orf17	9.15154	7.92477	9.50249	1.22677	-0.350949	0.999693	0.794027
Q6NYC8	PPP1R18	11.9704	13.7157	11.8816	-1.74523	0.0888691	0.999693	0.784768
Q6NZI2	PTRF	16.2628	17.1144	15.884	-0.851676	0.378712	0.999693	0.733434
Q6NZY4	ZCCHC8	13.1236	11.1007	11.4471	2.02287	1.67651	0.999693	0.635986
Q6P161	MRPL54	10.0936	8.12063	7.98895	1.97298	2.10465	0.999693	0.784061
Q6P1J9	CDC73	9.55479	9.39072	9.24977	0.164071	0.305021	0.999693	0.971029
Q6P1K2	PMF1	9.84007	8.43475	9.60342	1.40532	0.236651	0.999693	0.807364
Q6P2E9	EDC4	13.3522	14.4029	13.7535	-1.05068	-0.401283	0.999693	0.660574
Q6P2Q9	PRPF8	15.8222	16.1243	16.4672	-0.302098	-0.644998	0.999693	0.84779
Q6P3W7	SCYL2	9.84137	7.90383	8.07809	1.93754	1.76327	0.999693	0.778592
Q6P5R6	RPL22L1	11.8215	12.8943	10.5269	-1.07279	1.29458	0.999693	0.784061
Q6PD62	CTR9	8.40954	8.18025	9.54637	0.229292	-1.13682	0.999693	0.888766
Q6PJT7	ZC3H14	14.074	14.2896	14.2586	-0.215544	-0.184623	0.999693	0.912806
Q6PKG0	LARP1	15.707	15.8833	15.3828	-0.176333	0.324228	0.999693	0.8607
Q6PL18	ATAD2	7.7862	7.98556	9.91105	-0.199361	-2.12485	0.999693	0.822763
Q6RFH5	WDR74	13.9368	9.92076	12.4407	4.016	1.49605	0.999693	0.637587
Q6UN15	FIP1L1	14.6793	13.7323	14.9393	0.947084	-0.259936	0.999693	0.637587
Q6UWP8	SBSN	12.1762	13.6346	13.313	-1.4584	-1.13676	0.999693	0.201125
Q6UXN9	WDR82	9.47955	8.4676	9.80935	1.01196	-0.329794	0.999693	0.807364
Q6VN20	RANBP10	9.6831	9.75697	9.25254	-0.0738699	0.430565	0.999693	0.988345
Q6WCQ1	MPRIP	14.3012	16.1282	14.7232	-1.82704	-0.422046	0.999693	0.778649
Q6Y7W6	GIGYF2	11.0297	10.7951	9.1698	0.234528	1.85987	0.999693	0.96927
Q6YHK3	CD109	13.3209	15.3836	14.6663	-2.06267	-1.34538	0.999693	0.784061
Q6ZRV2	FAM83H	11.7045	12.1023	10.932	-0.397722	0.772544	0.999693	0.964885
Q6ZSR9		9.51808	8.4125	8.00723	1.10558	1.51085	0.999693	0.805458
Q6ZVX7	NCCRP1	11.1859	13.8756	10.4809	-2.68968	0.704971	0.999693	0.697901
Q70IA6	MOB2	15.0062	14.7286	14.938	0.277599	0.0681744	0.999693	0.76221
Q70UQ0	IKBIP	12.9183	13.3203	11.9383	-0.401904	0.980041	0.011631	0.490164
Q71RC2	LARP4	10.1356	12.7923	11.1339	-2.65673	-0.998332	0.999693	0.737294
Q71UM5	RPS27L	14.8294	14.8611	13.5259	-0.0316914	1.30346	0.999693	0.978277
Q75N03	CBLL1	7.63153	8.11506	9.15852	-0.483532	-1.52698	0.999693	0.78779
Q7KZ85	SUPT6H	13.9063	13.071	14.0242	0.835365	-0.117853	0.999693	0.77958
Q7KZF4	SND1	12.9691	13.6398	12.2955	-0.670756	0.673567	0.999693	0.78779
Q7L014	DDX46	13.8667	14.7271	14.114	-0.860374	-0.247267	0.999693	0.709624
Q7L1Q6	BZW1	8.18724	9.82182	7.93557	-1.63458	0.25167	0.999693	0.784768
Q7L2E3	DHX30	12.0695	12.6002	12.5975	-0.530703	-0.528026	0.999693	0.821207
Q7L4I2	RSRC2	10.0339	11.8627	9.96649	-1.82877	0.0674064	0.999693	0.794027
Q7L576	CYFIP1	8.42907	8.30726	8.06835	0.121816	0.360728	0.999693	0.905831
Q7L8C5	SYT13	8.53659	11.3622	8.05019	-2.82563	0.486402	0.999693	0.687771
Q7RTV0	PHF5A	16.512	16.3402	17.1334	0.17181	-0.621398	0.999693	0.931344
Q7Z2W4	ZC3HAV1	12.8537	14.4967	12.9019	-1.64299	-0.0481772	0.999693	0.624224
Q7Z353	HDX	14.4459	14.0694	13.2131	0.376491	1.23279	0.999693	0.794027
Q7Z3B4	NUP54	13.6764	14.3069	14.4495	-0.630554	-0.773076	0.999693	0.820776
Q7Z417	NUFIP2	9.69082	9.89531	8.98859	-0.204485	0.702233	0.999693	0.973892
Q7Z4F1	LRP10	10.104	14.4123	7.73254	-4.30828	2.37148	0.999693	0.630505
Q7Z4V5	HDGFRP2	10.7102	10.0688	10.932	0.6414	-0.221858	0.999693	0.896832
Q7Z6E9	RBBP6	7.52472	8.14942	9.50138	-0.62469	-1.97666	0.999693	0.690384
Q7Z6L1	TECPR1	9.28675	9.77369	8.9973	-0.486939	0.289451	0.999693	0.940343
Q7Z6Z7	HUWE1	9.4598	8.39335	8.32362	1.06646	1.13618	0.999693	0.80232
Q7Z7K6	CENPV	11.6277	13.0366	12.4248	-1.40889	-0.797062	0.999693	0.828461
Q86SQ4	GPR126	8.44749	12.4145	9.29543	-3.96696	-0.847942	0.999693	0.210802
Q86U38	NOP9	8.11445	7.98637	8.54976	0.128078	-0.435311	0.999693	0.910825
Q86U42	PABPN1	14.8993	14.8394	14.9084	0.0598394	-0.0091523	0.999693	0.971029
Q86UE4	MTDH	13.9147	14.8393	13.4255	-0.924557	0.489283	0.999693	0.753986
Q86UP2	KTN1	13.8718	14.9094	13.9404	-1.0376	-0.0686007	0.999693	0.636769
Q86UW9	DTX2	11.0158	11.8927	8.05869	-0.876942	2.95711	0.999693	0.779527
Q86V48	LUZP1	10.6215	12.9132	11.8914	-2.29172	-1.26997	0.999693	0.726561
Q86V81	ALYREF	10.1971	14.141	12.2515	-3.944	-2.05445	0.999693	0.687771
Q86VM9	ZC3H18	14.209	14.4987	14.211	-0.289702	-0.00204119	0.999693	0.910825
Q86VP1	TAX1BP1	11.9964	12.8687	11.2651	-0.872329	0.731309	0.999693	0.84779
Q86W42	THOC6	14.1164	13.8799	14.0013	0.236431	0.115069	0.999693	0.944508
Q86X83	COMMD2	8.6139	10.3227	8.34864	-1.70884	0.265261	0.999693	0.680246
Q86XP3	DDX42	9.95444	8.38818	9.69218	1.56626	0.262258	0.999693	0.745039
Q8IUD2	ERC1	9.46519	8.13162	8.58354	1.33358	0.88165	0.999693	0.794027
Q8IUE6	HIST2H2AB	16.8893	17.5161	17.3444	-0.626801	-0.455067	0.999693	0.784061
Q8IUH3	RBM45	9.56629	8.56854	9.42185	0.997748	0.14444	0.999693	0.801911
Q8IV04	TBC1D10C	14.4026	14.0427	15.2093	0.359978	-0.806673	0.999693	0.874226
Q8IVF2	AHNAK2	14.0559	14.4424	13.4884	-0.386511	0.567491	0.999693	0.784061
Q8IVT2	MISP	16.6294	17.519	16.662	-0.889574	-0.0326018	0.999693	0.791159
Q8IWA0	WDR75	13.5631	12.7625	14.3437	0.800631	-0.780544	0.999693	0.69662
Q8IWE4	DCUN1D3	10.8275	13.7039	9.21539	-2.87635	1.61215	0.999693	0.628146
Q8IWI9	MGA	12.3761	11.0988	11.3337	1.27732	1.04242	0.999693	0.78779
Q8IWS0	PHF6	11.7179	13.2275	12.2591	-1.5096	-0.541171	0.999693	0.794027
Q8IWX8	CHERP	14.2447	14.3502	14.9272	-0.105568	-0.682511	0.999693	0.889237
Q8IX01	SUGP2	9.31138	8.94055	11.5942	0.370826	-2.28285	0.999693	0.936398
Q8IX12	CCAR1	14.5794	14.8627	15.1776	-0.283301	-0.598213	0.999693	0.695361
Q8IXB1	DNAJC10	9.57044	8.04675	8.41863	1.52369	1.15181	0.999693	0.784061
Q8IXK0	PHC2	7.89179	8.17041	9.52025	-0.278624	-1.62846	0.999693	0.637587
Q8IXQ5	KLHL7	9.61008	8.16894	9.49989	1.44114	0.110189	0.999693	0.784768
Q8IXT5	RBM12B	13.1408	12.883	13.3214	0.257747	-0.180695	0.999693	0.896832
Q8IY37	DHX37	11.7317	12.9677	12.7241	-1.23602	-0.992435	0.999693	0.80232
Q8IY63	AMOTL1	8.88085	10.3608	9.06045	-1.47997	-0.179601	0.999693	0.784061
Q8IY67	RAVER1	10.4597	12.8035	11.4272	-2.34382	-0.967526	0.999693	0.690384
Q8IY81	FTSJ3	15.6164	14.86	16.1047	0.756445	-0.488252	0.999693	0.569179
Q8IYB3	SRRM1	10.059	12.2809	9.80814	-2.22185	0.250882	0.999693	0.794027
Q8IZL8	PELP1	14.7798	14.4825	14.9658	0.297365	-0.185976	0.999693	0.877031
Q8IZP0	ABI1	9.03641	8.37892	8.589	0.657486	0.447406	0.999693	0.841514
Q8N163	CCAR2	16.2601	16.323	16.5988	-0.0629637	-0.33872	0.999693	0.967517
Q8N1F7	NUP93	16.0725	15.1493	16.2495	0.923193	-0.177094	0.999693	0.589781
Q8N257	HIST3H2BB	16.3169	16.5985	16.3983	-0.28153	-0.0813531	0.999693	0.897334
Q8N2Z9	APITD1	9.48098	8.71914	9.31055	0.761848	0.170432	0.999693	0.823782
Q8N357	SLC35F6	10.7761	13.7628	8.17876	-2.98668	2.59731	0.999693	0.636769
Q8N3E9	PLCD3	9.81561	13.8598	7.946	-4.04419	1.8696	0.999693	0.569179
Q8N3U4	STAG2	9.79121	12.3187	10.3479	-2.52745	-0.556728	0.999693	0.779527
Q8N3V7	SYNPO	10.1462	13.6997	11.2318	-3.55353	-1.08567	0.999693	0.676266
Q8N3X1	FNBP4	8.27425	7.92684	8.68376	0.347408	-0.409507	0.999693	0.814266
Q8N3Z6	ZCCHC7	7.68021	7.8297	9.54309	-0.149494	-1.86288	0.999693	0.873078
Q8N556	AFAP1	9.3814	11.2718	10.1104	-1.89039	-0.729019	0.999693	0.784768
Q8N5C8	TAB3	10.9107	8.94239	7.46168	1.96833	3.44904	0.999693	0.690384
Q8N5F7	NKAP	10.9994	11.8323	11.1501	-0.83295	-0.15071	0.999693	0.864069
Q8N5L8	RPP25L	8.27654	10.9835	9.80173	-2.70693	-1.52518	0.999693	0.738569
Q8N5W9	FAM101B	7.87455	8.00069	9.24028	-0.126138	-1.36573	0.999693	0.934301
Q8N5Z5	KCTD17	17.3705	17.28	9.61721	0.090494	7.7533	0.419983	0.896832
Q8N684	CPSF7	14.7133	14.8638	15.0428	-0.150571	-0.329497	0.999693	0.875154
Q8N7H5	PAF1	13.435	12.5226	13.1744	0.912362	0.260543	0.999693	0.655184
Q8N8A6	DDX51	11.3866	11.9319	12.0762	-0.545303	-0.689675	0.999693	0.845898
Q8N983	MRPL43	9.86972	8.20773	8.17304	1.66199	1.69668	0.999693	0.784061
Q8N9T8	KRI1	9.79827	8.51857	10.7171	1.27969	-0.918846	0.999693	0.784061
Q8N9Z2	CCDC71L	8.33339	8.05762	8.45282	0.27577	-0.119429	0.999693	0.847578
Q8NAV1	PRPF38A	9.47409	8.23898	9.49547	1.23511	-0.0213824	0.999693	0.784061
Q8NB90	SPATA5	11.201	10.6715	11.242	0.529523	-0.0409652	0.999693	0.889237
Q8NC42	RNF149	7.96541	13.3883	10.2935	-5.42291	-2.32808	0.999693	0.0040136
Q8NC51	SERBP1	13.9683	15.4301	13.8033	-1.46178	0.164999	0.999693	0.709624
Q8NCA5	FAM98A	10.0187	10.4517	9.88992	-0.432979	0.128797	0.999693	0.898235
Q8NCM8	DYNC2H1	7.89796	9.93433	9.72293	-2.03637	-1.82497	0.999693	0.784061
Q8ND56	LSM14A	10.5659	12.5389	9.93323	-1.97304	0.632665	0.999693	0.78779
Q8NDF8	PAPD5	8.75168	8.3355	9.9608	0.41618	-1.20912	0.999693	0.0139898
Q8NE71	ABCF1	9.617	15.436	9.66461	-5.81904	-0.047613	0.999693	0.325903
Q8NE86	MCU	10.1149	12.7018	9.62748	-2.58681	0.487459	0.999693	0.77958
Q8NEE6	FBXL13	18.7371	16.9827	17.2517	1.75438	1.48533	0.999693	0.815658
Q8NEF9	SRFBP1	9.83721	8.40368	9.78986	1.43352	0.0473462	0.999693	0.784061
Q8NEJ9	NGDN	12.3313	13.3288	13.5825	-0.997448	-1.25116	0.999693	0.784061
Q8NEY8	PPHLN1	13.9673	13.1689	13.2866	0.798402	0.680664	0.999693	0.684671
Q8NF91	SYNE1	17.2741	16.6337	17.5226	0.6404	-0.248438	0.999693	0.581188
Q8NFH3	NUP43	13.2965	12.3928	13.6591	0.903717	-0.362637	0.999693	0.737294
Q8NFH4	NUP37	12.1135	12.7279	12.2304	-0.614357	-0.116851	0.999693	0.909757
Q8NFH5	NUP35	13.762	13.927	14.0975	-0.164949	-0.335461	0.999693	0.964885
Q8NFJ5	GPRC5A	13.2175	15.9759	15.1866	-2.75846	-1.96916	0.999693	0.76221
Q8NFW8	CMAS	12.0659	12.5547	11.305	-0.488744	0.760917	0.999693	0.931344
Q8NHZ8	CDC26	9.53508	9.12036	9.00937	0.41472	0.525711	0.999693	0.935565
Q8NI36	WDR36	10.8547	12.2892	13.1796	-1.43441	-2.32488	0.999693	0.817438
Q8TAA9	VANGL1	7.76257	9.05076	7.95022	-1.28819	-0.18765	0.999693	0.753986
Q8TAD7	OCC1	13.6526	16.3879	13.5264	-2.73532	0.126181	0.999693	0.675653
Q8TAQ2	SMARCC2	12.2402	12.4218	13.1068	-0.181558	-0.866591	0.999693	0.949642
Q8TBC3	SHKBP1	8.23653	8.98134	8.64235	-0.74481	-0.40582	0.999693	0.888128
Q8TC07	TBC1D15	8.52823	12.7633	7.93856	-4.23506	0.589671	0.999693	0.0915187
Q8TC12	RDH11	7.99232	9.5577	8.41335	-1.56537	-0.421024	0.999693	0.777116
Q8TCJ0	FBXO25	8.07062	8.13543	9.87988	-0.0648116	-1.80926	0.999693	0.96927
Q8TCS8	PNPT1	9.28862	9.79695	8.21461	-0.508322	1.07401	0.999693	0.942988
Q8TDD1	DDX54	13.5874	14.5645	14.748	-0.977103	-1.16064	0.999693	0.635986
Q8TDM6	DLG5	11.3645	13.6874	9.01418	-2.3229	2.35032	0.999693	0.729983
Q8TDN6	BRIX1	15.1486	14.7781	15.88	0.370535	-0.731398	0.999693	0.8004
Q8TDY2	RB1CC1	9.65879	10.5045	8.02764	-0.845685	1.63116	0.999693	0.889237
Q8TED0	UTP15	9.93207	10.4235	11.4818	-0.491467	-1.54973	0.999693	0.948283
Q8TEH3	DENND1A	12.6563	14.8762	12.3555	-2.21994	0.300763	0.999693	0.784061
Q8TF01	PNISR	9.75544	9.61844	9.20906	0.137006	0.546386	0.999693	0.977042
Q8TF42	UBASH3B	10.2638	8.21183	8.392	2.05202	1.87185	0.999693	0.739849
Q8WTT2	NOC3L	12.3775	12.5938	13.7607	-0.216272	-1.38318	0.999693	0.910825
Q8WUA2	PPIL4	8.10371	7.91973	8.63434	0.183975	-0.53063	0.999693	0.784061
Q8WUA4	GTF3C2	9.4581	8.26966	9.38178	1.18844	0.0763206	0.999693	0.784061
Q8WUD4	CCDC12	12.1866	12.0006	12.9584	0.18604	-0.771743	0.999693	0.952102
Q8WUM0	NUP133	13.9621	14.7249	14.5269	-0.762792	-0.564771	0.999693	0.738569
Q8WUM4	PDCD6IP	10.3335	10.3528	9.30525	-0.0193585	1.02822	0.999693	0.995598
Q8WUM9	SLC20A1	8.06718	10.0994	8.17923	-2.0322	-0.112051	0.999693	0.76221
Q8WUQ7	CACTIN	9.07986	7.94966	9.87068	1.1302	-0.79082	0.999693	0.784061
Q8WV22	NSMCE1	10.7803	10.3372	11.3134	0.443158	-0.533086	0.999693	0.843581
Q8WVC0	LEO1	9.69469	8.60139	9.65792	1.0933	0.0367725	0.999693	0.794027
Q8WVK2	SNRNP27	9.60026	11.2341	9.95169	-1.63382	-0.351429	0.999693	0.77958
Q8WVV4	POF1B	9.5165	10.4106	7.88601	-0.894082	1.63049	0.999693	0.85092
Q8WVV9	HNRNPLL	9.90274	13.4331	11.8177	-3.53039	-1.91495	0.999693	0.724192
Q8WW12	PCNP	10.3185	10.7119	10.3201	-0.393381	-0.00164627	0.999693	0.967517
Q8WWC4	C2orf47	8.02422	13.7275	8.27413	-5.70326	-0.249913	0.999693	0.00901345
Q8WWI1	LMO7	14.4627	15.7174	15.0689	-1.25476	-0.606203	0.999693	0.784061
Q8WWM7	ATXN2L	11.558	13.9983	12.597	-2.44025	-1.03898	0.999693	0.77958
Q8WWQ0	PHIP	8.34045	8.5511	9.38546	-0.210652	-1.04501	0.999693	0.860108
Q8WWY3	PRPF31	15.5284	14.6411	14.6808	0.887269	0.84761	0.999693	0.0951849
Q8WX93	PALLD	9.78505	9.59363	8.33846	0.19142	1.44658	0.999693	0.970993
Q8WXA9	SREK1	11.6786	12.1027	11.7372	-0.424117	-0.0586118	0.999693	0.874226
Q8WXD5	GEMIN6	9.99618	11.0606	9.42564	-1.06439	0.570549	0.999693	0.877076
Q8WXF1	PSPC1	14.5227	14.4333	14.5842	0.0894111	-0.0614715	0.999693	0.975397
Q8WXI9	GATAD2B	9.85321	7.9451	8.18498	1.90812	1.66823	0.999693	0.738569
Q8WXX5	DNAJC9	10.8341	11.6409	11.2261	-0.806801	-0.392006	0.999693	0.85092
Q8WY22	BRI3BP	11.2965	13.7919	11.6762	-2.49537	-0.379713	0.999693	0.636769
Q8WYA6	CTNNBL1	9.92815	9.33978	9.98201	0.588366	-0.0538642	0.999693	0.93796
Q8WYL5	SSH1	8.13195	9.92898	11.049	-1.79704	-2.9171	0.999693	0.784061
Q92499	DDX1	14.4646	15.2625	14.8509	-0.797961	-0.386312	0.999693	0.709624
Q92522	H1FX	12.9118	13.5468	12.4907	-0.634989	0.421102	0.999693	0.835897
Q92552	MRPS27	9.4419	10.8394	8.23089	-1.39748	1.21101	0.999693	0.794027
Q92572	AP3S1	11.1853	12.9607	9.31457	-1.77543	1.87072	0.999693	0.687771
Q92598	HSPH1	7.96948	9.23411	7.48787	-1.26463	0.481609	0.999693	0.681949
Q92599	2020-09-08	9.22114	8.03751	8.14801	1.18363	1.07314	0.999693	0.78779
Q92614	MYO18A	12.6937	14.557	12.83	-1.86328	-0.13623	0.999693	0.784061
Q92615	LARP4B	13.146	14.1927	12.7692	-1.04666	0.376815	0.999693	0.778649
Q92616	GCN1L1	10.5893	13.5269	10.1342	-2.93759	0.455078	0.999693	0.320815
Q92621	NUP205	13.3456	13.8863	14.0762	-0.540735	-0.730624	0.999693	0.823782
Q92626	PXDN	7.42353	11.3804	8.42406	-3.95688	-1.00054	0.999693	0.77958
Q92665	MRPS31	8.01375	9.33291	7.95844	-1.31916	0.0553069	0.999693	0.784061
Q92734	TFG	13.4739	13.977	12.499	-0.503143	0.974875	0.999693	0.784768
Q92747	ARPC1A	11.2503	13.1727	10.0619	-1.92239	1.18839	0.999693	0.779527
Q92769	HDAC2	11.6256	11.5824	11.4239	0.0431942	0.201702	0.999693	0.988587
Q92797	SYMPK	8.83274	8.14182	9.855	0.690928	-1.02225	0.999693	0.744477
Q92804	TAF15	13.2376	13.9057	13.8801	-0.668075	-0.642543	0.999693	0.784061
Q92841	DDX17	14.8083	15.1177	15.2816	-0.309349	-0.473324	0.999693	0.605122
Q92844	TANK	14.5687	7.8276	7.6426	6.74106	6.92606	0.0436004	0.0294095
Q92859	NEO1	8.75664	10.3396	8.2759	-1.58293	0.48074	0.999693	0.76221
Q92878	RAD50	9.56893	9.03846	8.97052	0.530474	0.598414	0.999693	0.940388
Q92879	CELF1	9.79005	12.4066	10.4446	-2.61653	-0.654579	0.999693	0.730272
Q92887	ABCC2	8.6017	9.55517	8.88496	-0.953476	-0.283265	0.999693	0.8004
Q92896	GLG1	11.2446	13.8384	10.5825	-2.59382	0.662091	0.999693	0.690384
Q92900	UPF1	13.4084	13.9209	13.0116	-0.512505	0.396755	0.999693	0.8065
Q92917	GPKOW	7.91214	8.08608	10.1206	-0.173938	-2.20843	0.999693	0.943065
Q92922	SMARCC1	9.99669	8.05029	9.85231	1.9464	0.144382	0.999693	0.769385
Q92925	SMARCD2	9.65456	8.42012	9.96765	1.23443	-0.313089	0.999693	0.784768
Q92945	KHSRP	16.5169	15.9507	16.8524	0.566203	-0.335512	0.999693	0.784061
Q92973	TNPO1	13.1483	15.1792	11.1374	-2.03095	2.01088	0.999693	0.170843
Q92979	EMG1	14.0964	14.1252	14.4096	-0.0288121	-0.313285	0.999693	0.985189
Q93008	USP9X	12.4605	12.7061	10.8845	-0.245589	1.57605	0.999693	0.902746
Q93009	USP7	10.6556	11.358	9.67852	-0.702365	0.977093	0.999693	0.912806
Q93062	RBPMS	12.9865	12.486	12.735	0.500486	0.251516	0.999693	0.828887
Q969G3	SMARCE1	11.4643	12.6893	11.442	-1.22497	0.02233	0.999693	0.843229
Q969G5	PRKCDBP	11.8181	14.0176	10.5022	-2.19954	1.31589	0.999693	0.759132
Q969Q0	RPL36AL	15.5461	16.2868	15.3922	-0.740646	0.153946	0.999693	0.690384
Q969V3	NCLN	8.3887	11.6285	7.48582	-3.2398	0.902873	0.0952706	0.628146
Q969X5	ERGIC1	8.08002	10.0521	7.85857	-1.97208	0.221454	0.999693	0.76221
Q969X6	CIRH1A	12.2334	12.7897	13.6927	-0.556269	-1.45931	0.999693	0.589781
Q96A65	EXOC4	9.44202	10.9505	8.36746	-1.50849	1.07455	0.999693	0.815557
Q96AE4	FUBP1	14.6867	13.7867	14.3019	0.899981	0.384856	0.999693	0.794027
Q96AG4	LRRC59	15.6725	15.5057	15.1979	0.166879	0.474621	0.999693	0.912806
Q96AV8	E2F7	10.3869	7.82092	9.60048	2.56603	0.786471	0.999693	0.65014
Q96B26	EXOSC8	14.2499	13.6919	14.0381	0.558054	0.21183	0.999693	0.637587
Q96BD8	SKA1	9.88434	9.32607	9.29468	0.558266	0.589656	0.999693	0.939185
Q96BP3	PPWD1	8.7218	8.35062	9.12794	0.371186	-0.406133	0.999693	0.879671
Q96BU1	S100PBP	11.3477	14.9328	8.41024	-3.5851	2.93748	0.999693	0.801518
Q96C01	FAM136A	8.16942	14.3331	10.458	-6.16371	-2.2886	0.999693	0.00901345
Q96C19	EFHD2	18.0404	19.1687	17.6579	-1.12834	0.382491	0.999693	0.784061
Q96C57	C12orf43	10.9393	10.7325	11.6411	0.206798	-0.701863	0.999693	0.972008
Q96CS3	FAF2	11.6717	13.5197	10.3027	-1.84803	1.36897	0.999693	0.0739017
Q96CV9	OPTN	12.5865	8.13088	7.97597	4.45559	4.61049	0.0952706	0.0662434
Q96CW1	AP2M1	16.4804	18.4262	16.9239	-1.94583	-0.443584	0.999693	0.637587
Q96D71	REPS1	14.5677	14.9263	12.6966	-0.358578	1.87112	0.999693	0.877031
Q96DE5	ANAPC16	10.4455	8.28516	9.43147	2.16032	1.01401	0.999693	0.77526
Q96DG6	CMBL	13.3671	13.4944	13.0941	-0.127348	0.272967	0.999693	0.912806
Q96DH6	MSI2	9.51291	9.25489	9.6782	0.258027	-0.165282	0.999693	0.967913
Q96DI7	SNRNP40	13.9477	13.7237	12.8982	0.223991	1.04949	0.999693	0.936398
Q96DR8	MUCL1	13.7688	14.6727	14.0563	-0.90393	-0.287461	0.999693	0.78779
Q96E39	RBMXL1	10.7745	8.33865	11.1591	2.43585	-0.384604	0.999693	0.744477
Q96EE3	SEH1L	11.9641	12.2846	13.7303	-0.320571	-1.76618	0.999693	0.870139
Q96EI5	TCEAL4	9.7565	11.9635	8.39382	-2.20701	1.36268	0.999693	0.729289
Q96EP0	RNF31	17.9162	15.8803	12.6814	2.03597	5.23482	0.999693	0.8004
Q96EP5	DAZAP1	11.948	12.7886	12.6723	-0.840664	-0.724294	0.999693	0.889237
Q96EY1	DNAJA3	13.5876	12.6283	11.2073	0.959391	2.38039	0.999693	0.821207
Q96FJ0	STAMBPL1	9.83898	9.53629	9.64716	0.302693	0.191821	0.999693	0.970993
Q96FQ6	S100A16	11.905	12.4496	12.2917	-0.544589	-0.386724	0.999693	0.78779
Q96FV9	THOC1	9.20362	9.64966	11.2222	-0.446041	-2.01855	0.999693	0.932129
Q96G21	IMP4	14.3312	13.2204	14.3624	1.11072	-0.0311992	0.999693	0.690907
Q96GD4	AURKB	9.62824	10.0587	9.94471	-0.430488	-0.316471	0.999693	0.952115
Q96GN5	CDCA7L	9.29595	9.36661	9.25962	-0.0706666	0.0363283	0.999693	0.988451
Q96GQ7	DDX27	15.2958	15.3295	15.7353	-0.0337087	-0.439525	0.999693	0.975397
Q96HC4	PDLIM5	9.9308	8.96224	8.18288	0.968562	1.74792	0.999693	0.888853
Q96HQ2	CDKN2AIPNL	14.2692	13.5312	13.5395	0.738019	0.729697	0.999693	0.738569
Q96HS1	PGAM5	14.9777	15.272	14.8898	-0.294299	0.0879094	0.999693	0.827655
Q96HU8	DIRAS2	8.15872	14.1452	8.19239	-5.98647	-0.0336686	0.999693	0.637587
Q96I24	FUBP3	15.6419	15.2875	15.876	0.354399	-0.234012	0.999693	0.77958
Q96I25	RBM17	12.9543	14.7385	14.2579	-1.78419	-1.30365	0.999693	0.100202
Q96IX5	USMG5	10.8924	12.7345	8.81733	-1.84211	2.07507	0.999693	0.676266
Q96IZ0	PAWR	11.6522	12.4788	9.39967	-0.826637	2.25252	0.999693	0.926052
Q96IZ7	RSRC1	9.38825	11.7523	9.78338	-2.36407	-0.395137	0.999693	0.681949
Q96J01	THOC3	13.8971	12.866	12.7006	1.03109	1.19647	0.999693	0.43759
Q96J02	ITCH	9.18407	9.36948	8.17719	-0.185404	1.00689	0.999693	0.970993
Q96J84	KIRREL	7.85276	10.0428	8.8536	-2.19	-1.00083	0.999693	0.638425
Q96JJ7	TMX3	8.18305	13.0306	8.53533	-4.8475	-0.352284	0.999693	0.00331526
Q96JM3	CHAMP1	7.85561	8.33878	9.42197	-0.483173	-1.56636	0.999693	0.690384
Q96KB5	PBK	16.3499	17.7087	15.9836	-1.35871	0.366304	0.999693	0.78779
Q96KC8	DNAJC1	12.914	13.416	13.5209	-0.501954	-0.60692	0.999693	0.854321
Q96KQ7	EHMT2	9.86847	10.4761	10.3343	-0.607683	-0.46587	0.999693	0.888766
Q96KR1	ZFR	12.1925	12.8198	13.1768	-0.627253	-0.984264	0.999693	0.794027
Q96MF7	NSMCE2	9.59645	10.9773	10.5418	-1.38088	-0.945369	0.999693	0.76221
Q96MG7	NDNL2	9.65262	8.47155	9.99689	1.18108	-0.344265	0.999693	0.801659
Q96MU7	YTHDC1	9.7108	8.15466	10.0368	1.55614	-0.326034	0.999693	0.779527
Q96N67	DOCK7	9.02213	7.79286	8.86902	1.22927	0.153109	0.999693	0.783511
Q96NC0	ZMAT2	8.19707	8.31154	11.5016	-0.114468	-3.30455	0.999693	0.952343
Q96P63	SERPINB12	16.379	14.5998	15.6767	1.77913	0.702258	0.999693	0.690384
Q96PK6	RBM14	16.1924	15.975	16.9816	0.217448	-0.789195	0.999693	0.905062
Q96PU8	QKI	17.4955	15.9222	16.7973	1.57333	0.698221	0.999693	0.354407
Q96PY5	FMNL2	9.72607	13.8603	8.21279	-4.13428	1.51328	0.999693	0.589781
Q96QA5	GSDMA	9.39319	9.64114	9.61039	-0.247947	-0.217196	0.999693	0.970993
Q96QK1	VPS35	7.86991	10.6858	7.966	-2.81592	-0.09609	0.999693	0.635986
Q96RT1	ERBB2IP	10.7955	10.4654	10.6947	0.330086	0.100771	0.999693	0.967517
Q96S55	WRNIP1	14.6267	11.8539	8.01199	2.77286	6.61475	0.074061	0.717712
Q96S97	MYADM	10.3657	12.7136	8.45393	-2.34789	1.9118	0.999693	0.637587
Q96SB3	PPP1R9B	13.1033	14.7405	12.0017	-1.63726	1.10158	0.999693	0.782118
Q96SB8	SMC6	8.46364	7.81559	9.16707	0.648053	-0.703426	0.999693	0.823782
Q96SI9	STRBP	12.6642	13.1422	13.3164	-0.478037	-0.652205	0.999693	0.821207
Q96ST2	IWS1	10.0931	10.3516	10.4597	-0.258488	-0.366618	0.999693	0.972083
Q96T17	MAP7D2	7.79248	7.96774	9.53277	-0.175261	-1.74029	0.999693	0.897334
Q96T23	RSF1	13.1717	11.8422	13.5692	1.32951	-0.397452	0.999693	0.587414
Q96T37	RBM15	7.94785	8.08487	9.98396	-0.137013	-2.03611	0.999693	0.912806
Q96T76	MMS19	7.76879	11.801	7.75345	-4.03225	0.0153423	0.999693	0.581188
Q99417	MYCBP	13.4134	13.5859	12.5255	-0.1725	0.887883	0.999693	0.912806
Q99426	TBCB	12.8373	13.2043	9.87108	-0.366927	2.96626	0.999693	0.838937
Q99436	PSMB7	15.4075	15.8593	14.6969	-0.451855	0.710555	0.999693	0.717712
Q99459	CDC5L	11.1102	11.0473	11.4311	0.062941	-0.320844	0.999693	0.989627
Q99460	PSMD1	14.7162	15.5803	14.2224	-0.864111	0.493764	0.999693	0.600238
Q99496	RNF2	9.684	8.78264	10.0069	0.901363	-0.322905	0.999693	0.829508
Q99497	PARK7	14.8104	15.1704	14.1737	-0.360043	0.636658	0.999693	0.637587
Q99547	MPHOSPH6	13.2651	12.56	13.4705	0.705031	-0.205479	0.999693	0.766148
Q99567	NUP88	13.6766	13.3962	14.1466	0.280381	-0.469992	0.999693	0.936398
Q99575	POP1	8.4657	8.7301	9.9193	-0.264401	-1.4536	0.999693	0.794027
Q99584	S100A13	12.2973	13.1337	11.2079	-0.836346	1.08944	0.999693	0.576153
Q99590	SCAF11	9.89499	9.51412	11.3985	0.38087	-1.50346	0.999693	0.928851
Q99613	EIF3C	9.73227	7.83907	8.40036	1.89319	1.33191	0.999693	0.769385
Q99623	PHB2	15.5208	15.5408	14.773	-0.020012	0.747754	0.999693	0.960317
Q99650	OSMR	8.5018	11.8343	7.87314	-3.33255	0.628658	0.999693	0.655184
Q99653	CHP1	8.63473	9.79841	8.12166	-1.16367	0.513068	0.999693	0.738569
Q99700	ATXN2	9.26552	7.89235	8.30216	1.37317	0.96336	0.999693	0.799145
Q99714	HSD17B10	8.74074	12.389	7.79207	-3.64821	0.948664	0.999693	0.490164
Q99729	HNRNPAB	15.3463	14.2528	14.0511	1.09348	1.29517	0.999693	0.784061
Q99733	NAP1L4	11.7396	13.7287	12.7989	-1.98904	-1.0593	0.999693	0.245344
Q99735	MGST2	9.4731	9.63177	7.82292	-0.158663	1.65018	0.999693	0.976082
Q99832	CCT7	14.1549	14.9674	14.5473	-0.812487	-0.392318	0.999693	0.784768
Q99848	EBNA1BP2	15.5096	15.3923	16.3309	0.117297	-0.821265	0.999693	0.952343
Q99873	PRMT1	9.56016	11.5747	10.7859	-2.01452	-1.22573	0.999693	0.739373
Q99959	PKP2	8.37156	8.18067	9.43141	0.19089	-1.05986	0.999693	0.875154
Q99986	VRK1	13.0606	12.8126	12.51	0.247994	0.550577	0.999693	0.952102
Q9BPW8	NIPSNAP1	8.9226	11.1367	9.55075	-2.21406	-0.628153	0.999693	0.76221
Q9BPX5	ARPC5L	9.84897	10.0237	9.78174	-0.174751	0.0672238	0.999693	0.974687
Q9BPX6	MICU1	9.94572	9.37001	8.10656	0.575718	1.83917	0.999693	0.939712
Q9BQ39	DDX50	9.51914	8.47716	9.3314	1.04198	0.187744	0.999693	0.76221
Q9BQ67	GRWD1	10.0262	14.1691	10.3285	-4.14289	-0.302301	0.999693	0.681949
Q9BQ75	CMSS1	9.8253	14.2083	11.6227	-4.38305	-1.79744	0.999693	0.490164
Q9BQA1	WDR77	19.4227	17.8461	19.0798	1.57659	0.342846	0.999693	0.759132
Q9BQC6	MRPL57	9.55556	10.9329	7.65632	-1.37735	1.89925	0.999693	0.805671
Q9BQG0	MYBBP1A	15.0098	15.4211	15.5669	-0.411328	-0.557136	0.999693	0.784061
Q9BR76	CORO1B	8.42007	9.33202	8.15549	-0.911946	0.264579	0.999693	0.79936
Q9BRA2	TXNDC17	8.36644	9.38564	8.22286	-1.0192	0.143578	0.999693	0.78779
Q9BRJ7	NUDT16L1	9.84301	9.75868	10.3088	0.0843292	-0.465827	0.999693	0.987236
Q9BRK5	SDF4	11.534	13.4833	9.7836	-1.94928	1.75038	0.999693	0.0739017
Q9BRL6	SRSF8	8.62063	7.85588	8.77846	0.764753	-0.157827	0.999693	0.635986
Q9BRP8	WIBG	11.7335	13.3888	10.5878	-1.65527	1.14574	0.999693	0.784061
Q9BRQ6	CHCHD6	12.4186	14.0695	13.7827	-1.65083	-1.36403	0.999693	0.803197
Q9BRR8	GPATCH1	11.6966	12.7904	11.2552	-1.0938	0.441383	0.999693	0.690384
Q9BRS2	RIOK1	13.9419	13.4738	13.4829	0.468079	0.45899	0.999693	0.710929
Q9BRT6	LLPH	8.75073	11.5744	11.7637	-2.82369	-3.01296	0.999693	0.737294
Q9BRX9	WDR83	13.7843	13.5505	13.7771	0.233801	0.00718585	0.999693	0.782297
Q9BS16	CENPK	8.00462	8.21172	9.71436	-0.207091	-1.70974	0.999693	0.794027
Q9BSC4	NOL10	12.6295	13.0015	13.128	-0.372009	-0.498572	0.999693	0.829508
Q9BSD7	NTPCR	9.40068	13.7417	7.73017	-4.34104	1.67051	0.999693	0.402642
Q9BTD8	RBM42	8.67508	7.75217	8.88453	0.922919	-0.20945	0.999693	0.770833
Q9BU61	NDUFAF3	10.3419	8.63517	7.9848	1.70676	2.35713	0.999693	0.802377
Q9BU76	MMTAG2	11.5856	13.3836	11.4518	-1.79802	0.133838	0.999693	0.76221
Q9BUA3	C11orf84	15.0299	15.1066	15.1021	-0.0767852	-0.0722912	0.999693	0.959569
Q9BUF5	TUBB6	9.48674	13.0439	9.02255	-3.55711	0.464191	0.999693	0.637587
Q9BUJ2	HNRNPUL1	16.2137	16.4608	16.114	-0.247072	0.0996834	0.999693	0.844757
Q9BUL9	RPP25	9.95336	9.09477	10.9475	0.85859	-0.994133	0.999693	0.894556
Q9BUQ8	DDX23	13.5654	13.4207	13.8926	0.1447	-0.327226	0.999693	0.906205
Q9BV38	WDR18	15.2272	14.6404	15.5834	0.586894	-0.356142	0.999693	0.794027
Q9BV57	ADI1	9.84997	11.4194	7.86787	-1.56947	1.98209	0.999693	0.823782
Q9BVI4	NOC4L	8.93891	8.20704	9.99758	0.731869	-1.05867	0.999693	0.875154
Q9BVJ6	UTP14A	13.7108	13.7509	14.0997	-0.0401247	-0.388915	0.999693	0.971029
Q9BVK6	TMED9	8.29758	8.92783	8.08669	-0.630249	0.210883	0.999693	0.861567
Q9BVL2	NUPL1	13.0167	13.0987	13.7029	-0.0819716	-0.686185	0.999693	0.967517
Q9BVP2	GNL3	15.4503	14.919	15.7211	0.531357	-0.270804	0.999693	0.65014
Q9BVW5	TIPIN	8.17703	7.85975	10.5359	0.317276	-2.35884	0.999693	0.819633
Q9BW27	NUP85	14.5254	14.4755	14.4674	0.0499396	0.0579654	0.999693	0.970993
Q9BWF3	RBM4	10.9397	11.7698	11.9901	-0.830161	-1.05042	0.999693	0.845898
Q9BWJ5	SF3B5	10.7187	13.4466	12.2747	-2.72786	-1.55605	0.999693	0.76221
Q9BWM7	SFXN3	8.07395	9.36002	8.61548	-1.28606	-0.541529	0.999693	0.729289
Q9BXB1	LGR4	8.1174	14.6628	7.98255	-6.54542	0.134844	0.999693	0.00331526
Q9BXB7	SPATA16	16.837	18.8735	16.0806	-2.03644	0.756405	0.999693	0.637587
Q9BXP5	SRRT	14.1566	14.463	14.3434	-0.306372	-0.186784	0.999693	0.906205
Q9BXY0	MAK16	14.5651	14.2021	12.0321	0.362985	2.53303	0.999693	0.8065
Q9BY77	POLDIP3	9.00999	7.95815	9.65201	1.05183	-0.64202	0.999693	0.801518
Q9BY89	KIAA1671	9.30853	9.75606	9.64687	-0.447531	-0.338342	0.999693	0.947655
Q9BYG3	NIFK	12.6229	12.2094	12.8247	0.413503	-0.201799	0.999693	0.76221
Q9BYJ9	YTHDF1	9.21532	10.9935	9.13066	-1.77814	0.0846625	0.999693	0.784061
Q9BYM8	RBCK1	18.4442	10.0338	8.22538	8.41037	10.2188	0.00376146	0.157632
Q9BYN8	MRPS26	13.7507	14.2848	13.9108	-0.534106	-0.160104	0.999693	0.744477
Q9BZE4	GTPBP4	15.2911	15.1143	15.7968	0.176825	-0.505709	0.999693	0.877031
Q9BZF1	OSBPL8	8.42478	8.01628	8.44305	0.408491	-0.0182703	0.999693	0.820016
Q9BZF9	UACA	12.059	14.5658	13.0923	-2.50677	-1.03334	0.999693	0.77958
Q9BZG1	RAB34	11.7428	12.6502	9.67586	-0.90741	2.0669	0.999693	0.569179
Q9BZJ0	CRNKL1	9.11497	10.2272	10.2336	-1.11223	-1.11864	0.999693	0.80232
Q9BZK3	NACAP1	9.6736	11.5315	8.25884	-1.85786	1.41475	0.999693	0.805458
Q9BZK7	TBL1XR1	9.17888	10.0942	9.5641	-0.915354	-0.385221	0.999693	0.829508
Q9BZL1	UBL5	13.1995	13.7017	13.8055	-0.502198	-0.605999	0.999693	0.821207
Q9BZZ5	API5	9.85597	8.53807	8.30788	1.3179	1.54809	0.999693	0.815272
Q9C005	DPY30	11.8794	12.0926	11.433	-0.213254	0.446386	0.999693	0.952115
Q9C0B5	ZDHHC5	8.41693	9.11165	8.32047	-0.694718	0.0964548	0.999693	0.910825
Q9C0C2	TNKS1BP1	11.9254	14.4811	13.4341	-2.55568	-1.50871	0.999693	0.76221
Q9C0J8	WDR33	10.8948	12.4288	12.4858	-1.53406	-1.59103	0.999693	0.784768
Q9GZL7	WDR12	15.0304	14.8005	14.7227	0.229907	0.30769	0.999693	0.940388
Q9GZN1	ACTR6	9.82676	8.51515	10.0331	1.31161	-0.206287	0.999693	0.823782
Q9GZR2	REXO4	12.4165	12.9243	13.3304	-0.507764	-0.913948	0.999693	0.569179
Q9GZR7	DDX24	13.421	13.9424	14.4179	-0.521398	-0.996882	0.999693	0.784061
Q9GZT3	SLIRP	18.4848	19.0137	18.5111	-0.528835	-0.0262839	0.999693	0.794027
Q9GZZ8	LACRT	8.60388	9.71872	8.58452	-1.11484	0.0193639	0.999693	0.794027
Q9H074	PAIP1	13.8016	13.3549	13.6447	0.44672	0.156955	0.999693	0.687771
Q9H098	FAM107B	10.0363	8.1785	9.73177	1.85781	0.304544	0.999693	0.784061
Q9H0A0	NAT10	14.598	14.7072	15.5026	-0.109212	-0.904578	0.999693	0.952343
Q9H0D6	XRN2	15.995	15.9008	15.9849	0.0942243	0.0101137	0.999693	0.95021
Q9H0F6	SHARPIN	17.1044	11.5262	11.502	5.57817	5.60236	0.145265	0.0313891
Q9H0H0	INTS2	10.6475	12.0042	7.97142	-1.35669	2.67611	0.999693	0.757175
Q9H0H5	RACGAP1	12.5729	13.8402	13.6569	-1.2673	-1.08404	0.999693	0.757697
Q9H0J9	PARP12	9.0081	8.22051	9.10249	0.787581	-0.0943943	0.999693	0.869394
Q9H0L4	CSTF2T	10.197	9.79884	9.97161	0.398204	0.225428	0.999693	0.952343
Q9H0S4	DDX47	13.8062	12.9672	14.3741	0.838936	-0.567935	0.999693	0.655184
Q9H0U3	MAGT1	14.3761	14.5648	13.9843	-0.188696	0.391729	0.999693	0.931344
Q9H1A4	ANAPC1	9.60753	8.29246	8.88813	1.31507	0.719396	0.999693	0.799145
Q9H1E3	NUCKS1	14.476	15.626	13.998	-1.14999	0.477973	0.999693	0.569179
Q9H299	SH3BGRL3	12.0415	11.2604	9.61946	0.781104	2.422	0.999693	0.93796
Q9H2D6	TRIOBP	11.7276	11.4452	11.1464	0.282351	0.581112	0.999693	0.971029
Q9H2H8	PPIL3	12.9135	12.8359	13.0245	0.0775378	-0.111044	0.999693	0.952115
Q9H2P0	ADNP	10.1166	9.51358	10.1652	0.603067	-0.0485053	0.999693	0.933053
Q9H2U1	DHX36	12.8674	12.9994	12.6749	-0.132013	0.192571	0.999693	0.912806
Q9H307	PNN	16.0213	16.3403	16.4641	-0.318933	-0.442728	0.999693	0.814266
Q9H3K2	GHITM	9.04194	9.60562	8.40205	-0.563679	0.639887	0.999693	0.941031
Q9H3K6	BOLA2	14.4367	14.4515	12.5853	-0.0147709	1.85144
Q9H3N1	TMX1	12.0101	13.0576	10.0402	-1.04753	1.96982	0.999693	0.490164
Q9H3U1	UNC45A	7.97006	10.8991	8.52567	-2.929	-0.555609	0.999693	0.632948
Q9H444	CHMP4B	11.2325	10.9662	9.14566	0.266315	2.08686	0.999693	0.970993
Q9H4A3	WNK1	10.2223	10.3508	8.14595	-0.12852	2.07635	0.999693	0.986603
Q9H4G0	EPB41L1	11.7349	13.1595	12.8528	-1.42464	-1.11797	0.999693	0.784061
Q9H4G4	GLIPR2	9.02817	13.0665	7.76619	-4.03832	1.26198	0.999693	0.535208
Q9H4L4	SENP3	8.23342	9.65238	10.4351	-1.41896	-2.20165	0.999693	0.793819
Q9H501	ESF1	13.2552	13.2094	13.5373	0.0457701	-0.282079	0.999693	0.971029
Q9H583	HEATR1	12.5731	13.1464	11.6648	-0.573233	0.908295	0.999693	0.794027
Q9H5V9	CXorf56	9.44561	8.31349	7.89615	1.13212	1.54946	0.999693	0.815272
Q9H5Z1	DHX35	14.5948	14.5276	14.5696	0.067216	0.0252449	0.999693	0.910825
Q9H6F5	CCDC86	9.51876	8.15785	10.0191	1.36091	-0.500309	0.999693	0.77958
Q9H6R4	NOL6	12.6776	13.4447	12.6233	-0.767188	0.054276	0.999693	0.842389
Q9H6W3	NO66	8.29682	12.3942	9.45554	-4.09734	-1.15872	0.999693	0.637587
Q9H6Y2	WDR55	10.1015	9.73183	9.50733	0.369669	0.594171	0.999693	0.959644
Q9H773	DCTPP1	9.50247	11.3024	8.03987	-1.79989	1.4626	0.999693	0.794373
Q9H7B2	RPF2	13.3189	13.0233	12.2427	0.295645	1.07624	0.999693	0.828461
Q9H7E9	C8orf33	9.9755	12.401	10.4096	-2.42549	-0.434134	0.999693	0.799145
Q9H7L9	SUDS3	8.9365	8.18452	9.19935	0.751981	-0.26285	0.999693	0.784768
Q9H7N4	SCAF1	10.3974	12.0462	11.2249	-1.64882	-0.827561	0.999693	0.709624
Q9H8G2	CAAP1	9.97687	8.94714	10.0207	1.02974	-0.0438351	0.999693	0.8065
Q9H8H0	NOL11	14.206	14.5266	15.0353	-0.320539	-0.829281	0.999693	0.815658
Q9H8K7	C10orf88	9.14491	9.91183	8.05928	-0.766927	1.08562	0.999693	0.924541
Q9H936	SLC25A22	8.13549	8.97837	7.63034	-0.84288	0.505143	0.999693	0.784061
Q9H9B1	EHMT1	7.72765	11.2128	10.0335	-3.48512	-2.30588	0.999693	0.569322
Q9H9B4	SFXN1	8.2981	10.0483	8.26418	-1.75019	0.0339109	0.999693	0.737294
Q9H9F9	ACTR5	14.6998	14.6251	14.1747	0.0746148	0.525051	0.999693	0.959279
Q9H9Y2	RPF1	9.91597	11.815	12.0876	-1.899	-2.17161	0.999693	0.731396
Q9H9Y6	POLR1B	8.24579	7.68945	9.98567	0.556341	-1.73988	0.999693	0.770833
Q9HAF1	MEAF6	8.30018	9.01844	8.11364	-0.718257	0.186547	0.999693	0.805458
Q9HAV0	GNB4	10.1663	13.6964	9.94297	-3.53018	0.223277	0.999693	0.637587
Q9HBH1	PDF	9.75049	11.6929	10.35	-1.94239	-0.599505	0.999693	0.799145
Q9HCD5	NCOA5	14.6736	15.0068	15.5917	-0.333245	-0.918097	0.999693	0.866947
Q9HCE1	MOV10	9.707	8.02182	9.6152	1.68518	0.0918035	0.999693	0.77526
Q9HCG8	CWC22	11.1288	11.1751	11.4789	-0.0462827	-0.350138	0.999693	0.970993
Q9HCI6	KIAA1586	9.4094	11.8853	9.65047	-2.47591	-0.241067	0.999693	0.690384
Q9HCM9	TRIM39	8.70608	7.93398	8.25679	0.772105	0.449295	0.999693	0.655184
Q9HCS7	XAB2	12.1972	12.5302	12.5874	-0.332983	-0.390164	0.999693	0.912806
Q9HD33	MRPL47	9.24635	13.9266	9.32285	-4.68022	-0.0764998	0.999693	0.396444
Q9HD42	CHMP1A	10.453	9.66985	7.98186	0.783178	2.47116	0.999693	0.940343
Q9HD45	TM9SF3	9.26702	12.718	8.31084	-3.45093	0.956178	0.999693	0.318518
Q9HD67	MYO10	11.6549	14.009	10.9945	-2.35407	0.660389	0.999693	0.778592
Q9HDC9	APMAP	7.87309	9.99103	8.17484	-2.11795	-0.301758	0.999693	0.771345
Q9NP66	HMG20A	10.3154	8.28549	11.1626	2.02988	-0.847207	0.999693	0.778563
Q9NP97	DYNLRB1	12.2625	13.204	10.4765	-0.941431	1.78602	0.999693	0.741464
Q9NPA8	ENY2	13.8738	14.3765	12.6013	-0.502735	1.2725	0.999693	0.8004
Q9NPD3	EXOSC4	11.9549	13.0254	11.9102	-1.07046	0.0447548	0.999693	0.875154
Q9NPE3	NOP10	12.5299	10.4584	10.0684	2.07149	2.4615	0.999693	0.821207
Q9NPJ6	MED4	9.69754	7.76318	8.11413	1.93436	1.58341	0.999693	0.744477
Q9NQ29	LUC7L	10.1345	13.9909	9.81053	-3.85642	0.32393	0.999693	0.655184
Q9NQ55	PPAN	10.8823	12.2379	11.7112	-1.35555	-0.828844	0.999693	0.784061
Q9NQ84	GPRC5C	11.4481	14.8239	12.7829	-3.37581	-1.33483	0.999693	0.709624
Q9NQ92	COPRS	16.2216	14.2994	14.4773	1.92222	1.74427	0.999693	0.757175
Q9NQC3	RTN4	11.3502	14.6045	11.6393	-3.25432	-0.289102	0.999693	0.635986
Q9NQC7	CYLD	15.9308	10.454	12.0367	5.47683	3.89406	0.764644	0.310105
Q9NQG5	RPRD1B	9.57237	8.44205	9.36818	1.13033	0.204194	0.999693	0.799145
Q9NQT4	EXOSC5	10.1276	9.76126	10.7258	0.366384	-0.598138	0.999693	0.967517
Q9NQT5	EXOSC3	8.13787	8.14501	9.88024	-0.0071397	-1.74237	0.999693	0.989627
Q9NQX4	MYO5C	13.9772	15.8805	13.9143	-1.90332	0.062895	0.999693	0.76221
Q9NQZ2	UTP3	12.0186	11.2085	12.697	0.810055	-0.678427	0.999693	0.739849
Q9NR12	PDLIM7	9.07451	10.3607	10.9088	-1.28615	-1.83433	0.999693	0.805458
Q9NR28	DIABLO	15.2165	16.6753	13.5112	-1.45878	1.70529	0.999693	0.630505
Q9NR30	DDX21	14.5384	14.5624	14.6435	-0.0240099	-0.105137	0.999693	0.986178
Q9NRG0	CHRAC1	7.96107	8.34009	9.05301	-0.379022	-1.09194	0.999693	0.843581
Q9NRG9	AAAS	7.9798	8.58733	9.68444	-0.607532	-1.70464	0.999693	0.600238
Q9NRL3	STRN4	19.9637	17.9376	19.2433	2.02603	0.720383	0.999693	0.76221
Q9NRR4	DROSHA	8.32917	8.58047	9.77245	-0.251303	-1.44327	0.999693	0.861567
Q9NRX1	PNO1	11.8642	12.0524	11.5443	-0.188192	0.319884	0.999693	0.952115
Q9NS69	TOMM22	9.19491	9.91437	9.97816	-0.719459	-0.783251	0.999693	0.865358
Q9NSY1	BMP2K	12.2482	14.8074	13.0628	-2.55923	-0.814693	0.999693	0.76221
Q9NTJ3	SMC4	12.6064	13.2926	11.2003	-0.686114	1.40617	0.999693	0.784061
Q9NU22	MDN1	7.95084	11.6899	9.59567	-3.73901	-1.64483	0.999693	0.607567
Q9NUL3	STAU2	9.41435	7.75413	9.23521	1.66022	0.179144	0.999693	0.76221
Q9NUP9	LIN7C	9.99233	12.0901	10.2224	-2.09779	-0.230074	0.999693	0.806648
Q9NUQ6	SPATS2L	13.0761	14.0381	13.0571	-0.962065	0.0189935	0.999693	0.738569
Q9NV06	DCAF13	8.84299	9.97028	9.50369	-1.1273	-0.660704	0.999693	0.759132
Q9NV31	IMP3	8.4749	8.49528	11.8025	-0.0203775	-3.32757	0.999693	0.983672
Q9NVH1	DNAJC11	14.2934	14.8975	12.4661	-0.604037	1.82736	0.999693	0.897334
Q9NVI1	FANCI	16.7932	16.9545	16.773	-0.161325	0.0202251	0.999693	0.910825
Q9NVI7	ATAD3A	10.2017	10.4213	9.53632	-0.219643	0.665369	0.999693	0.974687
Q9NVP1	DDX18	15.1528	15.5532	16.1447	-0.400383	-0.991906	0.999693	0.794373
Q9NVX2	NLE1	13.7825	13.633	14.1214	0.14949	-0.338918	0.999693	0.940388
Q9NW13	RBM28	12.9484	13.1801	11.8547	-0.231652	1.09376	0.999693	0.908556
Q9NW64	RBM22	13.0303	13.7516	12.9893	-0.721305	0.0409795	0.999693	0.784061
Q9NW81	ATP5SL	10.1849	11.5113	8.66324	-1.32644	1.52161	0.999693	0.851515
Q9NWB6	ARGLU1	17.078	17.7431	15.9233	-0.665117	1.15472	0.891604	0.660574
Q9NWH9	SLTM	12.5221	13.5687	14.2451	-1.04662	-1.72298	0.999693	0.859647
Q9NWT1	PAK1IP1	7.85631	8.1783	9.69992	-0.321986	-1.84361	0.999693	0.784061
Q9NX02	NLRP2	10.4405	12.6107	10.4327	-2.17019	0.00783928	0.999693	0.827735
Q9NX14	NDUFB11	9.60626	11.3047	8.24395	-1.69841	1.36231	0.999693	0.784061
Q9NX24	NHP2	14.1959	12.5749	14.6893	1.62109	-0.493327	0.999693	0.490164
Q9NX63	CHCHD3	16.7102	17.8712	16.9803	-1.16097	-0.270133	0.999693	0.77526
Q9NXE8	CWC25	9.22772	8.34976	8.10368	0.877967	1.12404	0.999693	0.874226
Q9NXF1	TEX10	13.3794	13.3803	14.03	-0.000890756	-0.650641	0.999693	0.99928
Q9NXH8	TOR4A	9.25711	7.83025	8.05756	1.42686	1.19955	0.999693	0.569179
Q9NXV2	KCTD5	15.8899	15.3992	8.69976	0.490729	7.19017	0.00402634	0.769385
Q9NXV6	CDKN2AIP	9.49731	8.05835	8.15423	1.43895	1.34307	0.999693	0.794027
Q9NXW2	DNAJB12	9.75708	11.6844	8.36666	-1.92734	1.39042	0.999693	0.681949
Q9NXX6	NSMCE4A	10.1984	8.38903	10.3867	1.80935	-0.188278	0.999693	0.779527
Q9NXZ2	DDX43	12.701	15.6587	15.0354	-2.9577	-2.33438	0.999693	0.76221
Q9NY12	GAR1	14.511	13.7722	14.7924	0.738849	-0.28136	0.999693	0.589781
Q9NY61	AATF	13.5257	13.7567	14.0121	-0.231048	-0.486439	0.999693	0.935565
Q9NY93	DDX56	14.8143	15.1681	15.3092	-0.353809	-0.494957	0.999693	0.801518
Q9NYB0	TERF2IP	9.11772	10.4163	9.56048	-1.29855	-0.442757	0.999693	0.794027
Q9NYF8	BCLAF1	16.4793	16.4621	16.7019	0.01721	-0.22256	0.999693	0.988451
Q9NYH9	UTP6	11.0606	11.2881	12.1228	-0.227576	-1.0622	0.999693	0.940343
Q9NYJ8	TAB2	16.6437	8.32367	7.9992	8.32005	8.64452	0.00326486	0.0240852
Q9NYL9	TMOD3	16.2614	17.3495	16.1948	-1.08817	0.0665914	0.999693	0.784061
Q9NZ01	TECR	8.36581	11.9355	8.22793	-3.56974	0.137882	0.999693	0.672022
Q9NZB2	FAM120A	14.797	14.5475	13.9758	0.249481	0.821245	0.999693	0.8065
Q9NZH0	GPRC5B	9.51409	14.3053	9.05461	-4.7912	0.459478	0.999693	0.30131
Q9NZI8	IGF2BP1	15.7178	15.7242	15.0689	-0.00639077	0.648972	0.999693	0.996318
Q9NZL4	HSPBP1	13.699	14.6805	13.6713	-0.981508	0.0277387	0.999693	0.202394
Q9NZM1	MYOF	15.6218	16.3607	16.1224	-0.738917	-0.500577	0.999693	0.102864
Q9NZM5	GLTSCR2	12.1884	9.27406	11.4965	2.91435	0.691889	0.999693	0.77958
Q9NZN4	EHD2	9.42672	9.5314	8.37794	-0.104677	1.04878	0.999693	0.983877
Q9NZR1	TMOD2	12.3342	12.5764	13.2665	-0.242151	-0.932276	0.999693	0.912806
Q9NZT1	CALML5	8.49108	11.4688	11.0639	-2.97774	-2.57282	0.999693	0.753449
Q9NZV1	CRIM1	9.93598	12.7331	8.21016	-2.79708	1.72582	0.999693	0.744477
Q9P013	CWC15	12.9281	13.8863	13.5892	-0.95818	-0.661069	0.999693	0.803197
Q9P035	HACD3	12.6973	13.8497	9.50131	-1.15247	3.19596	0.999693	0.0662434
Q9P0J0	NDUFA13	8.58447	7.91612	8.27171	0.668354	0.31276	0.999693	0.836922
Q9P0K7	RAI14	15.1059	16.4812	14.9589	-1.37533	0.146997	0.999693	0.778649
Q9P0L0	VAPA	11.4262	14.0983	10.5613	-2.67209	0.864896	0.999693	0.702569
Q9P0S2	COX16	13.4889	13.4726	13.8477	0.0163429	-0.358764	0.999693	0.985189
Q9P0V3	SH3BP4	9.69364	12.505	8.11848	-2.81138	1.57516	0.999693	0.637587
Q9P0V9	2020-09-10	8.27734	8.50268	8.22392	-0.225341	0.0534239	0.999693	0.9191
Q9P1Y6	PHRF1	8.1658	7.8785	9.78826	0.287301	-1.62246	0.999693	0.801518
Q9P1Z2	CALCOCO1	9.23927	9.27252	8.11037	-0.0332568	1.12889	0.999693	0.994498
Q9P270	SLAIN2	10.9985	13.3084	12.4453	-2.30995	-1.44689	0.999693	0.655184
Q9P275	USP36	7.99342	8.05053	9.64966	-0.0571116	-1.65624	0.999693	0.952343
Q9P2D3	HEATR5B	9.863	9.14671	8.38957	0.716285	1.47343	0.999693	0.908285
Q9P2E9	RRBP1	14.205	15.2787	14.1134	-1.07367	0.0915884	0.999693	0.690907
Q9P2I0	CPSF2	13.9831	13.8128	14.1475	0.170287	-0.164344	0.999693	0.897334
Q9P2J5	LARS	13.2052	13.6487	12.591	-0.443457	0.614228	0.999693	0.794027
Q9P2K5	MYEF2	13.238	13.6324	13.6648	-0.394369	-0.426834	0.999693	0.910825
Q9P2M7	CGN	8.65886	10.4901	9.62847	-1.83126	-0.969611	0.999693	0.707894
Q9P2R3	ANKFY1	14.5853	14.6685	14.1209	-0.0831787	0.464421	0.999693	0.940388
Q9UBB9	TFIP11	12.992	13.5344	12.5384	-0.542466	0.453553	0.999693	0.690384
Q9UBC2	EPS15L1	10.2045	13.204	11.0315	-2.99955	-0.82701	0.999693	0.709624
Q9UBF2	COPG2	8.04391	9.34067	7.77	-1.29676	0.273911	0.999693	0.569179
Q9UBH6	XPR1	9.68653	10.3629	7.9474	-0.676376	1.73913	0.999693	0.935817
Q9UBI6	GNG12	16.9132	18.9456	17.0749	-2.03243	-0.161672	0.999693	0.655184
Q9UBM7	DHCR7	8.65586	12.3347	7.81159	-3.67885	0.844272	0.999693	0.681949
Q9UBP9	GULP1	12.2179	14.637	12.7833	-2.41906	-0.565418	0.999693	0.779527
Q9UBQ5	EIF3K	11.985	13.5885	12.2112	-1.60352	-0.22619	0.999693	0.78779
Q9UBU9	NXF1	11.8251	12.4337	11.5298	-0.608633	0.295247	0.999693	0.744477
Q9UBX3	SLC25A10	7.99821	10.9496	7.68845	-2.95137	0.309765	0.999693	0.690384
Q9UDT6	CLIP2	14.8924	14.8832	14.5669	0.00924905	0.325525	0.999693	0.994498
Q9UDY4	DNAJB4	9.36231	8.08688	9.78891	1.27542	-0.426602	0.999693	0.794027
Q9UFC0	LRWD1	8.12364	8.05148	9.04819	0.0721626	-0.924548	0.999693	0.891959
Q9UGP4	LIMD1	9.43418	9.81443	7.82528	-0.380256	1.60889	0.999693	0.957391
Q9UH17	APOBEC3B	9.67656	9.14901	9.91543	0.527552	-0.238869	0.999693	0.928425
Q9UHA3	RSL24D1	8.30189	8.39194	10.2431	-0.0900524	-1.94121	0.999693	0.923481
Q9UHB6	LIMA1	12.6934	14.7976	13.5292	-2.10411	-0.835717	0.999693	0.731396
Q9UHD2	TBK1	14.9224	9.15247	8.47624	5.76992	6.44615	0.00402634	0.0240852
Q9UHD8	2020-09-09	12.1362	13.9102	12.6446	-1.77396	-0.508393	0.999693	0.784061
Q9UHI6	DDX20	9.66863	11.0093	8.47185	-1.34072	1.19678	0.999693	0.856067
Q9UHR4	BAIAP2L1	9.72908	10.1412	9.87867	-0.41215	-0.149598	0.999693	0.967147
Q9UHR5	SAP30BP	10.7293	11.7116	10.7592	-0.982235	-0.0298197	0.999693	0.829508
Q9UHV9	PFDN2	8.41682	9.14898	8.53935	-0.732158	-0.122532	0.999693	0.874226
Q9UHX1	PUF60	18.5086	17.961	18.3128	0.547644	0.195869	0.999693	0.738569
Q9UI09	NDUFA12	10.686	10.973	8.3153	-0.287014	2.37066	0.999693	0.971029
Q9UI10	EIF2B4	11.5571	13.3714	9.14893	-1.81429	2.40814	0.999693	0.690384
Q9UI12	ATP6V1H	10.6302	11.4297	10.0697	-0.79955	0.56046	0.999693	0.908285
Q9UII2	ATPIF1	9.28458	8.35728	8.20296	0.927306	1.08163	0.999693	0.801488
Q9UJS0	SLC25A13	8.32381	10.9456	7.5589	-2.62174	0.764912	0.999693	0.65014
Q9UJU6	DBNL	9.5932	9.05709	7.96208	0.536112	1.63112	0.999693	0.928425
Q9UJV9	DDX41	15.2147	14.9251	14.8273	0.289605	0.387363	0.999693	0.464905
Q9UJX2	CDC23	11.5706	11.8798	11.404	-0.309127	0.166629	0.999693	0.908285
Q9UJZ1	STOML2	13.274	14.1045	11.5899	-0.830461	1.68408	0.999693	0.826689
Q9UK41	VPS28	9.80852	8.00946	7.85709	1.79906	1.95143	0.999693	0.76221
Q9UK45	LSM7	15.4341	14.2412	15.1691	1.19294	0.265008	0.999693	0.630505
Q9UK61	FAM208A	7.76459	8.49534	9.16758	-0.730742	-1.40298	0.999693	0.514143
Q9UKA9	PTBP2	10.136	8.29805	8.37983	1.83794	1.75616	0.999693	0.784061
Q9UKB1	FBXW11	13.2989	12.0565	10.4369	1.24243	2.862	0.999693	0.30131
Q9UKD2	MRTO4	15.0313	14.8728	15.3877	0.158491	-0.356345	0.999693	0.910825
Q9UKF6	CPSF3	13.4005	13.5933	13.3727	-0.192788	0.0278424	0.999693	0.874226
Q9UKJ3	GPATCH8	9.71022	8.38458	10.2952	1.32564	-0.584945	0.999693	0.799145
Q9UKK3	PARP4	15.705	14.7434	11.7922	0.961591	3.91287	0.082403	0.569179
Q9UKL0	RCOR1	8.34519	7.72138	8.10196	0.623814	0.243232	0.999693	0.784061
Q9UKM9	RALY	16.851	16.7094	17.7797	0.141595	-0.928764	0.999693	0.934301
Q9UKN8	GTF3C4	8.40747	8.32285	10.1077	0.0846216	-1.70022	0.999693	0.939185
Q9UKS6	PACSIN3	9.69012	10.1348	8.10167	-0.444714	1.58845	0.999693	0.959644
Q9UKV3	ACIN1	16.3243	15.7448	16.0502	0.579538	0.274094	0.999693	0.782297
Q9UKX7	NUP50	11.2744	11.1713	12.2227	0.103063	-0.948267	0.999693	0.985189
Q9ULC5	ACSL5	10.1883	8.71068	8.30603	1.47763	1.88229	0.999693	0.801518
Q9ULD2	MTUS1	9.60058	12.0199	7.95537	-2.41936	1.64522	0.999693	0.738569
Q9ULH0	KIDINS220	9.25154	12.697	7.96484	-3.44541	1.2867	0.999693	0.587414
Q9ULJ8	PPP1R9A	9.89749	10.1415	9.27487	-0.24402	0.622614	0.999693	0.971029
Q9ULR0	ISY1	10.3001	12.7945	10.1395	-2.49447	0.160533	0.999693	0.778649
Q9ULT0	TTC7A	9.76684	11.1872	7.79574	-1.42034	1.9711	0.999693	0.826689
Q9ULU4	ZMYND8	11.3477	12.4351	11.3565	-1.08738	-0.00878801	0.999693	0.8065
Q9ULV3	CIZ1	18.6028	18.7039	18.0941	-0.101081	0.508695	0.999693	0.910825
Q9ULV4	CORO1C	15.6292	16.5563	15.9929	-0.927106	-0.363746	0.999693	0.821207
Q9ULW3	ABT1	8.10263	8.54202	9.08239	-0.439394	-0.979765	0.999693	0.569179
Q9ULX6	AKAP8L	10.043	8.55841	9.99686	1.4846	0.0461454	0.999693	0.8065
Q9UM00	TMCO1	9.71678	13.983	8.82405	-4.26619	0.892725	0.999693	0.490164
Q9UM54	MYO6	13.7716	15.9101	14.1835	-2.13843	-0.411884	0.999693	0.778592
Q9UM82	SPATA2	15.6451	7.79722	8.2926	7.84787	7.35248	4.98306e-05	0.00331526
Q9UMS4	PRPF19	16.5879	16.6631	17.0922	-0.0752956	-0.504395	0.999693	0.970993
Q9UMY1	NOL7	14.231	13.2533	14.7026	0.977686	-0.471643	0.999693	0.535208
Q9UMZ2	SYNRG	11.1044	11.9544	10.168	-0.849989	0.936387	0.999693	0.76221
Q9UN86	G3BP2	14.2437	14.8598	13.9012	-0.616151	0.342475	0.999693	0.784061
Q9UNF1	MAGED2	9.37066	13.1641	8.46848	-3.7934	0.902186	0.999693	0.589781
Q9UNM6	PSMD13	15.937	15.3553	14.4142	0.581709	1.52281	0.999693	0.794027
Q9UNP9	PPIE	10.7654	8.41349	10.1045	2.35188	0.660885	0.999693	0.690384
Q9UNQ2	DIMT1	7.82001	8.0251	7.87819	-0.205098	-0.0581797	0.999693	0.784061
Q9UNW9	NOVA2	14.9303	15.4014	15.3155	-0.471185	-0.385262	0.999693	0.784061
Q9UNX4	WDR3	12.5176	11.7089	11.8326	0.808722	0.685014	0.999693	0.854321
Q9UPN3	MACF1	10.677	12.4873	10.0641	-1.81035	0.612929	0.999693	0.778649
Q9UPN7	PPP6R1	12.1472	13.0007	10.6947	-0.853574	1.45245	0.999693	0.676266
Q9UPQ0	LIMCH1	11.0405	13.0092	10.2021	-1.96871	0.838455	0.999693	0.737294
Q9UPQ9	TNRC6B	9.52444	7.98183	8.05813	1.54261	1.46631	0.999693	0.778649
Q9UPT8	ZC3H4	11.4762	12.6829	9.57109	-1.20666	1.90515	0.999693	0.814266
Q9UPY5	SLC7A11	7.84342	13.5266	9.70836	-5.6832	-1.86494	0.999693	0.00609066
Q9UQ35	SRRM2	15.0357	15.2337	15.5181	-0.198045	-0.482477	0.999693	0.894535
Q9UQ80	PA2G4	12.1444	12.9417	11.4989	-0.797244	0.645562	0.999693	0.875154
Q9UQE7	SMC3	13.8088	14.0526	13.909	-0.243815	-0.100139	0.999693	0.912806
Q9UQN3	CHMP2B	9.73966	7.87753	8.38967	1.86213	1.34998	0.999693	0.770833
Q9Y221	NIP7	10.6395	12.4578	10.5613	-1.81833	0.0781614	0.999693	0.78779
Q9Y224	C14orf166	15.258	15.4023	14.9593	-0.144354	0.298686	0.999693	0.951241
Q9Y230	RUVBL2	15.5669	15.4615	15.4683	0.105334	0.0985464	0.999693	0.880673
Q9Y262	EIF3L	14.4838	14.7026	13.8685	-0.218844	0.615254	0.999693	0.894556
Q9Y265	RUVBL1	15.2327	15.4007	15.4809	-0.168001	-0.248227	0.999693	0.928425
Q9Y266	NUDC	10.243	11.5026	8.24147	-1.25956	2.00158	0.999693	0.862909
Q9Y277	VDAC3	10.59	11.9027	9.3383	-1.31266	1.25173	0.999693	0.784768
Q9Y281	CFL2	10.9299	11.7513	10.1058	-0.821452	0.824115	0.999693	0.906633
Q9Y287	ITM2B	11.6748	14.1988	8.06705	-2.5241	3.6077	0.355391	0.354407
Q9Y295	DRG1	7.711	8.59509	8.26815	-0.884087	-0.557142	0.999693	0.403085
Q9Y2A7	NCKAP1	9.67589	11.7624	7.98095	-2.08653	1.69494	0.999693	0.799145
Q9Y2D5	AKAP2	11.3696	13.1846	10.5251	-1.81498	0.844504	0.999693	0.78779
Q9Y2G1	MYRF	11.2628	18.1504	11.3616	-6.88765	-0.0988513	0.999693	0.624224
Q9Y2H1	STK38L	14.886	14.7239	14.9749	0.162167	-0.0888737	0.999693	0.807364
Q9Y2P8	RCL1	8.99241	8.43883	9.62964	0.553582	-0.637223	0.999693	0.910825
Q9Y2Q9	MRPS28	10.8079	13.4438	9.98948	-2.63586	0.818421	0.999693	0.672022
Q9Y2R0	COA3	10.2529	12.007	9.20534	-1.75412	1.04754	0.999693	0.76221
Q9Y2R4	DDX52	12.51	12.5121	13.0739	-0.00218445	-0.563921	0.999693	0.99839
Q9Y2R9	MRPS7	9.59102	7.95047	7.9187	1.64056	1.67232	0.999693	0.76221
Q9Y2S0	POLR1D	9.67399	8.38252	10.1161	1.29147	-0.442144	0.999693	0.858412
Q9Y2S6	TMA7	9.97002	11.213	8.17907	-1.24302	1.79095	0.999693	0.875154
Q9Y2W1	THRAP3	16.8216	17.0356	17.2097	-0.214006	-0.388095	0.999693	0.829508
Q9Y2W2	WBP11	13.2913	13.7015	13.7649	-0.410176	-0.473612	0.999693	0.784061
Q9Y2X3	NOP58	15.1836	15.4726	15.4567	-0.289027	-0.273055	0.999693	0.826689
Q9Y305	ACOT9	12.6077	13.4207	11.0245	-0.813067	1.58314	0.999693	0.794027
Q9Y314	NOSIP	9.46962	8.20824	9.67294	1.26138	-0.203321	0.999693	0.821207
Q9Y324	FCF1	11.6779	10.7108	11.2917	0.967176	0.386271	0.999693	0.8065
Q9Y333	LSM2	13.9756	13.5094	13.7093	0.466243	0.266277	0.999693	0.875154
Q9Y383	LUC7L2	15.8944	16.2667	16.1388	-0.372321	-0.244451	0.999693	0.799145
Q9Y388	RBMX2	9.57482	8.71987	9.62679	0.854957	-0.051964	0.999693	0.83916
Q9Y399	MRPS2	9.83388	11.4773	8.18853	-1.64344	1.64535	0.999693	0.814266
Q9Y3A4	RRP7A	8.14418	8.78384	10.1767	-0.639657	-2.03257	0.999693	0.628146
Q9Y3B2	EXOSC1	9.79121	9.49462	11.4485	0.296591	-1.65726	0.999693	0.970993
Q9Y3B4	SF3B6	15.8419	16.0366	16.1512	-0.194672	-0.309342	0.999693	0.928851
Q9Y3B7	MRPL11	8.78492	8.35264	8.0199	0.432276	0.765024	0.999693	0.784061
Q9Y3B9	RRP15	14.1223	13.9034	14.5285	0.218928	-0.406192	0.999693	0.910825
Q9Y3C1	NOP16	14.5944	13.0901	13.8692	1.50433	0.72521	0.999693	0.709624
Q9Y3C6	PPIL1	14.4833	14.1112	12.827	0.3721	1.65626	0.999693	0.897334
Q9Y3D0	FAM96B	8.16197	7.95494	8.42566	0.207023	-0.263693	0.999693	0.778592
Q9Y3E1	HDGFRP3	9.7485	9.05124	9.68339	0.69726	0.0651127	0.999693	0.912806
Q9Y3F4	STRAP	11.8391	13.8517	13.4069	-2.01262	-1.56782	0.999693	0.77958
Q9Y3I0	RTCB	14.945	14.8438	14.8693	0.101169	0.0756617	0.999693	0.952115
Q9Y3T9	NOC2L	13.7441	13.8362	14.6714	-0.0920598	-0.927244	0.999693	0.937235
Q9Y3U8	RPL36	15.3669	15.9848	15.7622	-0.61787	-0.395316	0.999693	0.546885
Q9Y3X0	CCDC9	13.6608	14.1514	14.1525	-0.490549	-0.491666	0.999693	0.778649
Q9Y3Y2	CHTOP	10.0029	11.0586	10.4282	-1.05572	-0.425259	0.999693	0.905831
Q9Y421	FAM32A	13.8602	13.9501	13.881	-0.0899613	-0.0208534	0.999693	0.897334
Q9Y446	PKP3	11.7559	12.8161	11.8381	-1.06023	-0.0822084	0.999693	0.778649
Q9Y490	TLN1	11.5182	12.6393	11.9043	-1.12108	-0.386121	0.999693	0.78779
Q9Y4B6	VPRBP	10.242	13.0884	8.18662	-2.84639	2.0554	0.999693	0.709624
Q9Y4C8	RBM19	9.2969	8.47336	9.98539	0.823535	-0.688492	0.999693	0.861567
Q9Y4E6	WDR7	9.57323	8.06331	9.57733	1.50992	-0.00410532	0.999693	0.745039
Q9Y4E8	USP15	9.49859	11.4746	8.2299	-1.97606	1.26869	0.999693	0.794027
Q9Y4I1	MYO5A	15.5936	16.6411	15.3469	-1.04753	0.246723	0.999693	0.741464
Q9Y4K3	TRAF6	9.6024	8.34222	8.51647	1.26018	1.08593	0.999693	0.794027
Q9Y4P3	TBL2	9.58159	12.2324	9.75735	-2.65085	-0.175756	0.999693	0.690384
Q9Y4W2	LAS1L	14.1497	14.4856	14.5556	-0.335919	-0.405902	0.999693	0.907824
Q9Y4Z0	LSM4	10.3775	10.443	9.41299	-0.0654353	0.964537	0.999693	0.985189
Q9Y512	SAMM50	10.5784	13.546	10.8531	-2.96758	-0.274678	0.999693	0.687771
Q9Y561	LRP12	7.8677	11.4928	8.02471	-3.62507	-0.157007	0.999693	0.589781
Q9Y5A9	YTHDF2	9.57448	11.2522	8.25069	-1.67768	1.32379	0.999693	0.78779
Q9Y5B6	PAXBP1	13.5801	13.7881	12.9543	-0.208	0.625799	0.999693	0.784061
Q9Y5B9	SUPT16H	16.3736	16.3041	16.0566	0.0694598	0.316986	0.999693	0.933053
Q9Y5J1	UTP18	12.5855	13.2917	12.968	-0.706192	-0.382468	0.999693	0.687771
Q9Y5J7	TIMM9	10.4216	8.16807	7.96027	2.25354	2.46134	0.999693	0.784061
Q9Y5Q8	GTF3C5	8.89026	9.11759	9.1075	-0.227328	-0.217237	0.999693	0.910825
Q9Y5Q9	GTF3C3	9.511	10.7711	9.5201	-1.26015	-0.00910025	0.999693	0.784061
Q9Y5S2	CDC42BPB	9.50437	11.0704	7.75987	-1.56601	1.7445	0.999693	0.821207
Q9Y5S9	RBM8A	16.0484	16.0107	16.5652	0.0376879	-0.516838	0.999693	0.977042
Q9Y5V3	MAGED1	8.59732	10.0177	7.99887	-1.42043	0.598447	0.999693	0.707894
Q9Y608	LRRFIP2	13.0405	14.3562	13.027	-1.31573	0.0134593	0.999693	0.778592
Q9Y657	SPIN1	15.265	15.2973	15.2646	-0.0322957	0.000388649	0.999693	0.976082
Q9Y666	SLC12A7	8.22174	12.9072	8.00675	-4.68549	0.214995	0.999693	0.0138686
Q9Y676	MRPS18B	9.54528	8.14953	8.27566	1.39575	1.26962	0.999693	0.799145
Q9Y6A4	CFAP20	14.7705	13.4038	13.9593	1.36667	0.81117	0.999693	0.690384
Q9Y6C9	MTCH2	8.89877	10.6954	7.63115	-1.7966	1.26762	0.999693	0.772754
Q9Y6E2	BZW2	11.2569	9.32044	8.39657	1.93645	2.86031	0.999693	0.823782
Q9Y6G9	DYNC1LI1	13.8325	13.3689	11.7201	0.46361	2.11235	0.999693	0.77958
Q9Y6I3	EPN1	12.0252	13.8562	9.49581	-1.831	2.52935	0.999693	0.769385
Q9Y6K9	IKBKG	17.9227	9.72732	8.68855	8.19535	9.23412	0.0658324	0.04829
Q9Y6M1	IGF2BP2	9.91634	9.70157	8.29529	0.214766	1.62105	0.999693	0.974613
Q9Y6N5	SQRDL	12.0093	12.3725	9.80838	-0.363265	2.20087	0.999693	0.931287
Q9Y6R1	SLC4A4	16.7011	16.8523	16.7367	-0.151212	-0.0355723	0.999693	0.894556
Q9Y6R7	FCGBP	15.6181	15.7263	14.6177	-0.108197	1.00037	0.999693	0.959636
Q9Y6Y0	IVNS1ABP	16.2269	16.2715	16.0812	-0.0445708	0.14572	0.999693	0.952343
