# Supplementary material for: Novel biochemical, structural, and systems insights into inflammatory signaling revealed by contextual interaction proteomics
Source: Proc Natl Acad Sci U S A. 2022 Sep 30;119(40):e2117175119. doi: 10.1073/pnas.2117175119 (PMC9546619; doi:10.1073/pnas.2117175119)
Supplement: Supplementary File [file pnas.2117175119.sd04.xlsx]

## Sheet: Legend
Sheet_Name	Content
Data_Acquisition_Mapping	Raw files mapping to experiment/condition/fraction
MQ_Output_Data_UBASH3B	Output of MaxQuant search
Statistical_Evaluation_UBASH3B	Statistical evaluation (Fold changes and adjusted pvalues)
MQ_Output_Data_LUBAC	Output of MaxQuant search LUBAC pulldown
Statistical_Evaluation_LUBAC	Output analysis SAINT cor interactor identification

## Sheet: Data_Acquistion_Mapping
File	Type	Acquisition	Experiment	Bait	Stimulation	Rep
20181203_002_S189362_UBASH3B_NT_NoTNF_rep_1_fr_1_treatment.raw	RAW	DDA	UBASH3B FLPIN PULLDOWN	NT_1	NO	1
20181203_003_S189363_UBASH3B_NT_NoTNF_rep_1_fr_2_treatment.raw	RAW	DDA	UBASH3B FLPIN PULLDOWN	NT_1	NO	1
20181203_004_S189364_UBASH3B_NT_NoTNF_rep_1_fr_3_treatment.raw	RAW	DDA	UBASH3B FLPIN PULLDOWN	NT_1	NO	1
20181203_006_S189365_UBASH3B_NT_NoTNF_rep_2_fr_1_treatment.raw	RAW	DDA	UBASH3B FLPIN PULLDOWN	NT_2	NO	2
20181203_007_S189366_UBASH3B_NT_NoTNF_rep_2_fr_2_treatment.raw	RAW	DDA	UBASH3B FLPIN PULLDOWN	NT_2	NO	2
20181203_008_S189367_UBASH3B_NT_NoTNF_rep_2_fr_3_treatment.raw	RAW	DDA	UBASH3B FLPIN PULLDOWN	NT_2	NO	2
20181203_010_S189368_UBASH3B_NT_NoTNF_rep_3_fr_1_treatment.raw	RAW	DDA	UBASH3B FLPIN PULLDOWN	NT_3	NO	3
20181203_011_S189369_UBASH3B_NT_NoTNF_rep_3_fr_2_treatment.raw	RAW	DDA	UBASH3B FLPIN PULLDOWN	NT_3	NO	3
20181203_012_S189370_UBASH3B_NT_NoTNF_rep_3_fr_3_treatment.raw	RAW	DDA	UBASH3B FLPIN PULLDOWN	NT_3	NO	3
20181204_002_S189344_UBASH3B_CT_NoTNF_rep_1_fr_1_treatment.raw	RAW	DDA	UBASH3B FLPIN PULLDOWN	CT_1	NO	1
20181204_003_S189345_UBASH3B_CT_NoTNF_rep_1_fr_2_treatment.raw	RAW	DDA	UBASH3B FLPIN PULLDOWN	CT_1	NO	1
20181204_004_S189346_UBASH3B_CT_NoTNF_rep_1_fr_3_treatment.raw	RAW	DDA	UBASH3B FLPIN PULLDOWN	CT_1	NO	1
20181204_006_S189347_UBASH3B_CT_NoTNF_rep_2_fr_1_treatment.raw	RAW	DDA	UBASH3B FLPIN PULLDOWN	CT_2	NO	2
20181204_007_S189348_UBASH3B_CT_NoTNF_rep_2_fr_2_treatment.raw	RAW	DDA	UBASH3B FLPIN PULLDOWN	CT_2	NO	2
20181204_008_S189349_UBASH3B_CT_NoTNF_rep_2_fr_3_treatment.raw	RAW	DDA	UBASH3B FLPIN PULLDOWN	CT_2	NO	2
20181204_010_S189350_UBASH3B_CT_NoTNF_rep_3_fr_1_treatment.raw	RAW	DDA	UBASH3B FLPIN PULLDOWN	CT_3	NO	3
20181204_011_S189351_UBASH3B_CT_NoTNF_rep_3_fr_2_treatment.raw	RAW	DDA	UBASH3B FLPIN PULLDOWN	CT_3	NO	3
20181204_012_S189352_UBASH3B_CT_NoTNF_rep_3_fr_3_treatment.raw	RAW	DDA	UBASH3B FLPIN PULLDOWN	CT_3	NO	3
20181207_002_S189380_UBASH3B_GFP_NoTNF_rep_1_fr_1_treatment.raw	RAW	DDA	UBASH3B FLPIN PULLDOWN	GFP_1	NO	1
20181207_003_S189381_UBASH3B_GFP_NoTNF_rep_1_fr_2_treatment.raw	RAW	DDA	UBASH3B FLPIN PULLDOWN	GFP_1	NO	1
20181207_004_S189382_UBASH3B_GFP_NoTNF_rep_1_fr_3_treatment.raw	RAW	DDA	UBASH3B FLPIN PULLDOWN	GFP_1	NO	1
20181207_006_S189383_UBASH3B_GFP_NoTNF_rep_2_fr_1_treatment.raw	RAW	DDA	UBASH3B FLPIN PULLDOWN	GFP_2	NO	2
20181207_007_S189384_UBASH3B_GFP_NoTNF_rep_2_fr_2_treatment.raw	RAW	DDA	UBASH3B FLPIN PULLDOWN	GFP_2	NO	2
20181207_008_S189385_UBASH3B_GFP_NoTNF_rep_2_fr_3_treatment.raw	RAW	DDA	UBASH3B FLPIN PULLDOWN	GFP_2	NO	2
20181207_010_S189386_UBASH3B_GFP_NoTNF_rep_3_fr_1_treatment.raw	RAW	DDA	UBASH3B FLPIN PULLDOWN	GFP_3	NO	3
20181207_011_S189387_UBASH3B_GFP_NoTNF_rep_3_fr_2_treatment.raw	RAW	DDA	UBASH3B FLPIN PULLDOWN	GFP_3	NO	3
20181207_012_S189388_UBASH3B_GFP_NoTNF_rep_3_fr_3_treatment.raw	RAW	DDA	UBASH3B FLPIN PULLDOWN	GFP_3	NO	3

## Sheet: MQ_Output_Data_UBASH3B
Protein IDs	Majority protein IDs	Peptide counts (all)	Peptide counts (razor+unique)	Peptide counts (unique)	Fasta headers	Number of proteins	Peptides	Razor + unique peptides	Unique peptides	Peptides CT_1	Peptides CT_2	Peptides CT_3	Peptides GFP_1	Peptides GFP_2	Peptides GFP_3	Peptides NT_1	Peptides NT_2	Peptides NT_3	Razor + unique peptides CT_1	Razor + unique peptides CT_2	Razor + unique peptides CT_3	Razor + unique peptides GFP_1	Razor + unique peptides GFP_2	Razor + unique peptides GFP_3	Razor + unique peptides NT_1	Razor + unique peptides NT_2	Razor + unique peptides NT_3	Unique peptides CT_1	Unique peptides CT_2	Unique peptides CT_3	Unique peptides GFP_1	Unique peptides GFP_2	Unique peptides GFP_3	Unique peptides NT_1	Unique peptides NT_2	Unique peptides NT_3	Sequence coverage [%]	Unique + razor sequence coverage [%]	Unique sequence coverage [%]	Mol. weight [kDa]	Sequence length	Sequence lengths	Q-value	Score	Identification type CT_1	Identification type CT_2	Identification type CT_3	Identification type GFP_1	Identification type GFP_2
CON__ENSEMBL:ENSBTAP00000007350;CON__P01030	CON__ENSEMBL:ENSBTAP00000007350;CON__P01030	4;2	4;2	4;2	>ENSEMBL:ENSBTAP00000007350 (Bos taurus) similar to Complement C4-A precursor;>P01030 SWISS-PROT:P01030 (Bos taurus) similar to Complement C4-A precursor	2	4	4	4	2	3	1	2	0	1	0	0	3	2	3	1	2	0	1	0	0	3	2	3	1	2	0	1	0	0	3	3	3	3	192.99	1742	1742;1741	0	3.0374	By matching	By MS/MS	By matching	By MS/MS	By matching
CON__ENSEMBL:ENSBTAP00000014147	CON__ENSEMBL:ENSBTAP00000014147	1	1	1	>ENSEMBL:ENSBTAP00000014147 (Bos taurus) 12 kDa protein	1	1	1	1	1	1	0	0	0	1	1	1	1	1	1	0	0	0	1	1	1	1	1	1	0	0	0	1	1	1	1	13.3	13.3	13.3	11.756	113	113	0.00061387	2.5944	By matching	By MS/MS	By matching	By matching	By matching
CON__ENSEMBL:ENSBTAP00000016046	CON__ENSEMBL:ENSBTAP00000016046	3	3	3	>ENSEMBL:ENSBTAP00000016046 (Bos taurus) similar to fibulin-1 C isoform 1	1	3	3	3	2	3	1	2	2	0	2	2	2	2	3	1	2	2	0	2	2	2	2	3	1	2	2	0	2	2	2	8.4	8.4	8.4	77.456	706	706	0	48.778	By MS/MS	By MS/MS	By MS/MS	By MS/MS	By matching
CON__Q3MHN5;CON__ENSEMBL:ENSBTAP00000018229	CON__Q3MHN5;CON__ENSEMBL:ENSBTAP00000018229	6;6	6;6	6;6	>Q3MHN5 SWISS-PROT:Q3MHN5 (Bos taurus) Vitamin D-binding protein precursor;>ENSEMBL:ENSBTAP00000018229 (Bos taurus) 54 kDa protein	2	6	6	6	4	4	4	2	4	3	3	4	4	4	4	4	2	4	3	3	4	4	4	4	4	2	4	3	3	4	4	15.6	15.6	15.6	53.341	474	474;475	0	27.9	By MS/MS	By MS/MS	By MS/MS	By MS/MS	By MS/MS
CON__ENSEMBL:ENSBTAP00000024146;sp|P01023|A2MG_HUMAN;sp|P20742|PZP_HUMAN	CON__ENSEMBL:ENSBTAP00000024146	28;2;1	28;2;1	28;2;1	>ENSEMBL:ENSBTAP00000024146 (Bos taurus) similar to alpha-2-macroglobulin isoform 1	3	28	28	28	18	23	18	18	18	21	16	22	23	18	23	18	18	18	21	16	22	23	18	23	18	18	18	21	16	22	23	29	29	29	164.34	1477	1477;1474;1482	0	160.34	By MS/MS	By MS/MS	By MS/MS	By MS/MS	By MS/MS
CON__ENSEMBL:ENSBTAP00000024466;CON__ENSEMBL:ENSBTAP00000024462	CON__ENSEMBL:ENSBTAP00000024466;CON__ENSEMBL:ENSBTAP00000024462	4;4	4;4	4;4	>ENSEMBL:ENSBTAP00000024466 (Bos taurus) 44 kDa protein;>ENSEMBL:ENSBTAP00000024462 (Bos taurus) 47 kDa protein	2	4	4	4	3	4	3	3	3	3	2	3	4	3	4	3	3	3	3	2	3	4	3	4	3	3	3	3	2	3	4	14.2	14.2	14.2	43.9	401	401;419	0	10.571	By MS/MS	By MS/MS	By MS/MS	By MS/MS	By MS/MS
CON__ENSEMBL:ENSBTAP00000032840	CON__ENSEMBL:ENSBTAP00000032840	2	2	2	>ENSEMBL:ENSBTAP00000032840 (Bos taurus) similar to apolipoprotein B, partial	1	2	2	2	0	2	1	0	0	0	0	1	0	0	2	1	0	0	0	0	1	0	0	2	1	0	0	0	0	1	0	4.6	4.6	4.6	92.273	825	825	0	4.1542	By matching	By MS/MS	By matching	By matching	By matching
CON__ENSEMBL:ENSBTAP00000034412	CON__ENSEMBL:ENSBTAP00000034412	1	1	1	>ENSEMBL:ENSBTAP00000034412 (Bos taurus) similar to C4b-binding protein alpha chain	1	1	1	1	1	1	1	0	1	0	1	1	1	1	1	1	0	1	0	1	1	1	1	1	1	0	1	0	1	1	1	6	6	6	22.336	199	199	0.0049006	1.6847	By matching	By MS/MS	By MS/MS	By matching	By MS/MS
CON__ENSEMBL:ENSBTAP00000038329	CON__ENSEMBL:ENSBTAP00000038329	2	1	1	>ENSEMBL:ENSBTAP00000038329 (Bos taurus) 9 kDa protein	1	2	1	1	0	0	0	1	1	2	0	0	2	0	0	0	1	1	1	0	0	1	0	0	0	1	1	1	0	0	1	27.5	15	15	8.5787	80	80	0.00031182	2.6854	By matching	By matching	By matching	By matching	By MS/MS
CON__P00761	CON__P00761	7	7	7	>P00761 SWISS-PROT:P00761|TRYP_PIG Trypsin - Sus scrofa (Pig).	1	7	7	7	6	5	5	5	5	6	7	5	6	6	5	5	5	5	6	7	5	6	6	5	5	5	5	6	7	5	6	25.1	25.1	25.1	24.409	231	231	0	323.31	By MS/MS	By MS/MS	By MS/MS	By MS/MS	By MS/MS
CON__P01045-1;CON__Q2KJ62;CON__P01044-1	CON__P01045-1;CON__Q2KJ62;CON__P01044-1	2;2;2	2;2;2	2;2;2	>P01045-1 SWISS-PROT:P01045-1 (Bos taurus) Isoform HMW of Kininogen-2 precursor;>Q2KJ62 TREMBL:Q2KJ62 (Bos taurus) KNG protein;>P01044-1 SWISS-PROT:P01044-1 (Bos taurus) Isoform HMW of Kininogen-1 precursor	3	2	2	2	0	2	2	1	1	1	1	1	2	0	2	2	1	1	1	1	1	2	0	2	2	1	1	1	1	1	2	3.2	3.2	3.2	68.709	619	619;621;621	0	3.3212	By matching	By MS/MS	By matching	By matching	By matching
CON__P01966	CON__P01966	5	5	3	>P01966 SWISS-PROT:P01966 (Bos taurus) Hemoglobin subunit alpha	1	5	5	3	5	5	5	5	5	5	5	5	5	5	5	5	5	5	5	5	5	5	3	3	3	3	3	3	3	3	3	52.1	52.1	34.5	15.184	142	142	0	29.767	By MS/MS	By MS/MS	By MS/MS	By MS/MS	By MS/MS
sp|P02533|K1C14_HUMAN;CON__P02533	sp|P02533|K1C14_HUMAN;CON__P02533	20;20	12;12	4;4	>sp|P02533|K1C14_HUMAN Keratin, type I cytoskeletal 14 OS=Homo sapiens OX=9606 GN=KRT14 PE=1 SV=4;>P02533 SWISS-PROT:P02533 Tax_Id=9606 Gene_Symbol=KRT14 Keratin, type I cytoskeletal 14	2	20	12	4	17	12	18	16	12	14	9	19	17	10	5	10	9	6	9	5	11	9	2	0	3	2	1	2	1	3	2	49.2	34.3	12.7	51.561	472	472;472	0	229.11	By MS/MS	By MS/MS	By MS/MS	By MS/MS	By MS/MS
sp|P02538|K2C6A_HUMAN;CON__P02538	sp|P02538|K2C6A_HUMAN;CON__P02538	27;27	11;11	2;2	>sp|P02538|K2C6A_HUMAN Keratin, type II cytoskeletal 6A OS=Homo sapiens OX=9606 GN=KRT6A PE=1 SV=3;>P02538 SWISS-PROT:P02538 Tax_Id=9606 Gene_Symbol=KRT6A Keratin, type II cytoskeletal 6A	2	27	11	2	22	21	26	16	18	15	17	26	22	8	8	11	3	4	2	5	11	7	2	2	2	0	0	0	1	2	2	42.9	22.3	3.5	60.044	564	564;564	0	120.55	By MS/MS	By MS/MS	By MS/MS	By MS/MS	By MS/MS
CON__P02662	CON__P02662	9	9	9	>P02662 SWISS-PROT:P02662 Alpha-S1-casein - Bos taurus (Bovine).	1	9	9	9	6	5	5	5	7	7	6	4	6	6	5	5	5	7	7	6	4	6	6	5	5	5	7	7	6	4	6	68.8	68.8	68.8	22.975	199	199	0	217.62	By MS/MS	By MS/MS	By MS/MS	By MS/MS	By MS/MS
CON__P02663	CON__P02663	5	5	5	>P02663 SWISS-PROT:P02663 Alpha-S2-casein [Contains: Casocidin-1 - Bos taurus (Bovine).	1	5	5	5	2	1	1	0	5	1	1	1	1	2	1	1	0	5	1	1	1	1	2	1	1	0	5	1	1	1	1	30.9	30.9	30.9	24.348	207	207	0	7.166	By MS/MS	By MS/MS	By MS/MS	By matching	By MS/MS
CON__P02666	CON__P02666	3	3	3	>P02666 SWISS-PROT:P02666 Beta-casein - Bos taurus (Bovine).	1	3	3	3	3	2	2	2	2	2	2	2	2	3	2	2	2	2	2	2	2	2	3	2	2	2	2	2	2	2	2	28.7	28.7	28.7	23.583	209	209	0	323.31	By MS/MS	By MS/MS	By MS/MS	By MS/MS	By MS/MS
CON__P02668	CON__P02668	2	2	2	>P02668 SWISS-PROT:P02668 Kappa-casein [Contains: Casoxin C; Casoxin 6; Casoxin A; Casoxin B; Casoplatelin] - Bos taurus (Bovine).	1	2	2	2	1	1	0	1	2	0	2	1	1	1	1	0	1	2	0	2	1	1	1	1	0	1	2	0	2	1	1	16.6	16.6	16.6	18.974	169	169	0	4.2865	By MS/MS	By matching	By matching	By matching	By MS/MS
CON__P02672	CON__P02672	5	5	5	>P02672 SWISS-PROT:P02672 (Bos taurus) Fibrinogen alpha chain precursor	1	5	5	5	4	4	4	3	3	3	3	4	5	4	4	4	3	3	3	3	4	5	4	4	4	3	3	3	3	4	5	10.2	10.2	10.2	67.011	615	615	0	9.0393	By matching	By MS/MS	By MS/MS	By MS/MS	By MS/MS
CON__P02754	CON__P02754	5	5	5	>P02754 SWISS-PROT:P02754 Beta-lactoglobulin - Bos taurus (Bovine).	1	5	5	5	4	1	3	1	5	2	2	3	2	4	1	3	1	5	2	2	3	2	4	1	3	1	5	2	2	3	2	30.2	30.2	30.2	18.281	162	162	0	15.393	By MS/MS	By matching	By MS/MS	By MS/MS	By MS/MS
sp|P02768|ALBU_HUMAN;CON__P02768-1	sp|P02768|ALBU_HUMAN;CON__P02768-1	10;10	7;7	7;7	>sp|P02768|ALBU_HUMAN Serum albumin OS=Homo sapiens OX=9606 GN=ALB PE=1 SV=2;>P02768-1 SWISS-PROT:P02768-1 Tax_Id=9606 Gene_Symbol=ALB Isoform 1 of Serum albumin precursor	2	10	7	7	4	4	4	4	5	4	5	7	10	1	1	1	1	2	1	2	4	7	1	1	1	1	2	1	2	4	7	15.1	11.5	11.5	69.366	609	609;609	0	9.1937	By MS/MS	By matching	By matching	By matching	By matching
CON__P02769	CON__P02769	18	18	15	>P02769 SWISS-PROT:P02769 (Bos taurus) Bovine serum albumin precursor	1	18	18	15	16	17	15	17	17	17	15	16	18	16	17	15	17	17	17	15	16	18	13	14	12	14	14	14	12	13	15	28	28	24.4	69.293	607	607	0	274.26	By MS/MS	By MS/MS	By MS/MS	By MS/MS	By MS/MS
sp|P05787|K2C8_HUMAN;CON__P05787;CON__H-INV:HIT000292931;CON__Q9H552;CON__H-INV:HIT000016045;sp|P08729|K2C7_HUMAN;CON__Q3KNV1;CON__P08729;sp|Q9NSB2|KRT84_HUMAN;CON__Q9NSB2;CON__Q6ISB0;CON__REFSEQ:XP_092267;sp|P14136|GFAP_HUMAN;CON__Q61726;sp|O43790|KRT86_HUMAN;CON__O43790;sp|P78385|KRT83_HUMAN;CON__Q6NT21;CON__P78385;sp|Q14533|KRT81_HUMAN;CON__Q14533;sp|P78386|KRT85_HUMAN;CON__P78386	sp|P05787|K2C8_HUMAN;CON__P05787	31;31;15;11;6;3;3;3;3;3;3;2;1;1;1;1;1;1;1;1;1;1;1	26;26;13;8;2;2;2;2;2;2;2;2;1;1;1;1;1;1;1;1;1;1;1	22;22;11;7;2;0;0;0;0;0;0;2;0;0;0;0;0;0;0;0;0;0;0	>sp|P05787|K2C8_HUMAN Keratin, type II cytoskeletal 8 OS=Homo sapiens OX=9606 GN=KRT8 PE=1 SV=7;>P05787 SWISS-PROT:P05787 Tax_Id=9606 Gene_Symbol=KRT8 Keratin, type II cytoskeletal 8	23	31	26	22	27	29	30	29	31	30	29	30	28	23	24	25	24	26	25	25	25	24	19	20	21	20	22	21	21	21	20	62.9	59.6	52.8	53.704	483	483;483;443;499;99;469;469;469;600;600;600;213;432;479;486;486;493;493;493;505;505;507;507	0	323.31	By MS/MS	By MS/MS	By MS/MS	By MS/MS	By MS/MS
sp|Q8NHM4|TRY6_HUMAN;sp|P07478|TRY2_HUMAN;sp|P07477|TRY1_HUMAN;CON__P07477	sp|Q8NHM4|TRY6_HUMAN;sp|P07478|TRY2_HUMAN;sp|P07477|TRY1_HUMAN;CON__P07477	1;1;1;1	1;1;1;1	1;1;1;1	>sp|Q8NHM4|TRY6_HUMAN Putative trypsin-6 OS=Homo sapiens OX=9606 GN=PRSS3P2 PE=5 SV=2;>sp|P07478|TRY2_HUMAN Trypsin-2 OS=Homo sapiens OX=9606 GN=PRSS2 PE=1 SV=1;>sp|P07477|TRY1_HUMAN Trypsin-1 OS=Homo sapiens OX=9606 GN=PRSS1 PE=1 SV=1;>P07477 SWISS-PROT:P	4	1	1	1	0	1	0	0	0	0	0	0	0	0	1	0	0	0	0	0	0	0	0	1	0	0	0	0	0	0	0	8.1	8.1	8.1	26.537	247	247;247;247;247	0	5.4035	By matching	By MS/MS	By matching	By matching	By matching
sp|P08727|K1C19_HUMAN;CON__P08727;CON__P19001;sp|Q99456|K1C12_HUMAN;CON__Q99456	sp|P08727|K1C19_HUMAN;CON__P08727	23;23;5;2;2	19;19;2;2;2	15;15;0;2;2	>sp|P08727|K1C19_HUMAN Keratin, type I cytoskeletal 19 OS=Homo sapiens OX=9606 GN=KRT19 PE=1 SV=4;>P08727 SWISS-PROT:P08727 Tax_Id=9606 Gene_Symbol=KRT19 Keratin, type I cytoskeletal 19	5	23	19	15	17	16	22	16	17	16	17	22	21	13	12	18	12	13	12	14	18	17	10	10	14	9	10	10	12	15	14	65.2	56.2	45.2	44.105	400	400;400;403;494;494	0	75.389	By MS/MS	By MS/MS	By MS/MS	By MS/MS	By MS/MS
sp|P08779|K1C16_HUMAN;CON__P08779;CON__Q9Z2K1;CON__Q3ZAW8;sp|P19012|K1C15_HUMAN;CON__P19012	sp|P08779|K1C16_HUMAN;CON__P08779	24;24;8;8;5;5	24;24;8;8;5;5	15;15;3;3;0;0	>sp|P08779|K1C16_HUMAN Keratin, type I cytoskeletal 16 OS=Homo sapiens OX=9606 GN=KRT16 PE=1 SV=4;>P08779 SWISS-PROT:P08779 Tax_Id=9606 Gene_Symbol=KRT16 Keratin, type I cytoskeletal 16	6	24	24	15	16	19	23	10	9	8	4	24	14	16	19	23	10	9	8	4	24	14	9	11	14	3	3	2	0	15	5	55.4	55.4	39.1	51.267	473	473;473;469;474;456;456	0	297.93	By MS/MS	By MS/MS	By MS/MS	By MS/MS	By MS/MS
CON__P12763	CON__P12763	6	6	6	>P12763 SWISS-PROT:P12763 (Bos taurus) Alpha-2-HS-glycoprotein precursor	1	6	6	6	5	5	5	6	6	6	5	5	6	5	5	5	6	6	6	5	5	6	5	5	5	6	6	6	5	5	6	25.9	25.9	25.9	38.418	359	359	0	323.31	By MS/MS	By MS/MS	By MS/MS	By MS/MS	By MS/MS
sp|P13645|K1C10_HUMAN;CON__P13645;CON__P02535-1;sp|Q7Z3Y7|K1C28_HUMAN;CON__Q148H6;CON__Q7Z3Y7;sp|Q7Z3Z0|K1C25_HUMAN;CON__Q7Z3Z0;sp|Q7Z3Y8|K1C27_HUMAN;CON__Q7Z3Y8;sp|Q2M2I5|K1C24_HUMAN;CON__Q2M2I5;sp|Q14525|KT33B_HUMAN;CON__Q14525;sp|Q14532|K1H2_HUMAN;CON__Q14532;sp|O76014|KRT37_HUMAN;CON__A2AB72;sp|O76015|KRT38_HUMAN;CON__O76015;sp|O76013|KRT36_HUMAN;CON__O76013;sp|Q7Z3Y9|K1C26_HUMAN;CON__Q7Z3Y9;…	sp|P13645|K1C10_HUMAN;CON__P13645	22;22;9;3;3;3;2;2;2;2;2;2;1;1;1;1;1;1;1;1;1;1;1;1;1	20;20;7;1;1;1;1;1;1;1;1;1;0;0;0;0;0;0;0;0;0;0;0;0;0	18;18;5;1;1;1;1;1;1;1;0;0;0;0;0;0;0;0;0;0;0;0;0;0;0	>sp|P13645|K1C10_HUMAN Keratin, type I cytoskeletal 10 OS=Homo sapiens OX=9606 GN=KRT10 PE=1 SV=6;>P13645 SWISS-PROT:P13645 Tax_Id=9606 Gene_Symbol=KRT10 Keratin, type I cytoskeletal 10	25	22	20	18	21	21	21	20	21	22	19	21	22	19	19	19	18	19	20	19	19	20	17	17	17	17	17	18	17	17	18	41.4	38.7	36.6	58.826	584	584;593;570;464;464;486;450;450;459;459;525;525;404;404;448;448;449;453;456;456;467;467;468;468;471	0	323.31	By MS/MS	By MS/MS	By MS/MS	By MS/MS	By MS/MS
sp|P13647|K2C5_HUMAN;CON__P13647	sp|P13647|K2C5_HUMAN;CON__P13647	29;29	21;21	5;5	>sp|P13647|K2C5_HUMAN Keratin, type II cytoskeletal 5 OS=Homo sapiens OX=9606 GN=KRT5 PE=1 SV=3;>P13647 SWISS-PROT:P13647 Tax_Id=9606 Gene_Symbol=KRT5 Keratin, type II cytoskeletal 5	2	29	21	5	23	18	26	21	21	23	23	29	28	16	10	18	13	13	15	16	21	21	2	3	3	2	3	5	3	5	5	43.6	35.6	9.5	62.378	590	590;590	0	129.41	By MS/MS	By MS/MS	By MS/MS	By MS/MS	By MS/MS
CON__P15497;sp|P02647|APOA1_HUMAN	CON__P15497	11;1	11;1	11;1	>P15497 SWISS-PROT:P15497 (Bos taurus) Apolipoprotein A-I precursor	2	11	11	11	10	11	8	7	8	7	6	9	10	10	11	8	7	8	7	6	9	10	10	11	8	7	8	7	6	9	10	46.4	46.4	46.4	30.276	265	265;267	0	150.7	By MS/MS	By MS/MS	By MS/MS	By MS/MS	By MS/MS
CON__P15636	CON__P15636	12	12	12	>P15636 SWISS-PROT:P15636 Protease I precursor Lysyl endopeptidase Achromobacter lyticus.	1	12	12	12	10	9	9	10	8	10	12	8	10	10	9	9	10	8	10	12	8	10	10	9	9	10	8	10	12	8	10	21.9	21.9	21.9	68.124	653	653	0	323.31	By MS/MS	By MS/MS	By MS/MS	By MS/MS	By MS/MS
CON__P17690;sp|P02749|APOH_HUMAN	CON__P17690	3;1	3;1	3;1	>P17690 SWISS-PROT:P17690 (Bos taurus) Beta-2-glycoprotein 1 precursor	2	3	3	3	2	2	1	1	1	2	1	1	2	2	2	1	1	1	2	1	1	2	2	2	1	1	1	2	1	1	2	5.5	5.5	5.5	38.252	345	345;345	0	3.7418	By matching	By MS/MS	By matching	By matching	By MS/MS
CON__P17697	CON__P17697	2	2	2	>P17697 SWISS-PROT:P17697 (Bos taurus) Clusterin precursor	1	2	2	2	1	2	0	1	1	1	1	1	1	1	2	0	1	1	1	1	1	1	1	2	0	1	1	1	1	1	1	5	5	5	51.113	439	439	0	17.003	By MS/MS	By MS/MS	By matching	By matching	By matching
CON__P28800	CON__P28800	4	4	4	>P28800 SWISS-PROT:P28800 (Bos taurus) Alpha-2-antiplasmin precursor	1	4	4	4	1	4	1	2	4	3	1	3	4	1	4	1	2	4	3	1	3	4	1	4	1	2	4	3	1	3	4	8.1	8.1	8.1	54.71	492	492	0	5.2853	By MS/MS	By MS/MS	By matching	By MS/MS	By MS/MS
CON__P34955	CON__P34955	11	11	11	>P34955 SWISS-PROT:P34955 (Bos taurus) Alpha-1-antiproteinase precursor	1	11	11	11	10	9	9	6	9	10	8	8	11	10	9	9	6	9	10	8	8	11	10	9	9	6	9	10	8	8	11	28.4	28.4	28.4	46.103	416	416	0	45.403	By MS/MS	By MS/MS	By MS/MS	By MS/MS	By MS/MS
sp|P35527|K1C9_HUMAN;CON__P35527	sp|P35527|K1C9_HUMAN;CON__P35527	23;23	23;23	23;23	>sp|P35527|K1C9_HUMAN Keratin, type I cytoskeletal 9 OS=Homo sapiens OX=9606 GN=KRT9 PE=1 SV=3;>P35527 SWISS-PROT:P35527 Tax_Id=9606 Gene_Symbol=KRT9 Keratin, type I cytoskeletal 9	2	23	23	23	22	22	22	20	21	20	22	23	21	22	22	22	20	21	20	22	23	21	22	22	22	20	21	20	22	23	21	57	57	57	62.064	623	623;623	0	323.31	By MS/MS	By MS/MS	By MS/MS	By MS/MS	By MS/MS
CON__P35908	CON__P35908	39	1	1	>P35908 SWISS-PROT:P35908 Tax_Id=9606 Gene_Symbol=KRT2 Keratin, type II cytoskeletal 2 epidermal	1	39	1	1	34	32	33	30	34	36	32	32	38	0	0	0	0	1	1	0	0	1	0	0	0	0	1	1	0	0	1	73.3	5.6	5.6	65.865	645	645	0	5.7315	By matching	By matching	By matching	By matching	By MS/MS
CON__P50448	CON__P50448	2	2	2	>P50448 SWISS-PROT:P50448 (Bos taurus) Factor XIIa inhibitor precursor	1	2	2	2	0	1	1	0	1	1	1	2	2	0	1	1	0	1	1	1	2	2	0	1	1	0	1	1	1	2	2	5.6	5.6	5.6	51.723	468	468	0	3.9445	By matching	By matching	By matching	By matching	By MS/MS
CON__P81644	CON__P81644	2	2	2	>P81644 SWISS-PROT:P81644 (Bos taurus) Apolipoprotein A-II precursor	1	2	2	2	1	2	2	1	2	1	1	2	2	1	2	2	1	2	1	1	2	2	1	2	2	1	2	1	1	2	2	26	26	26	11.202	100	100	0	7.3084	By MS/MS	By MS/MS	By MS/MS	By MS/MS	By MS/MS
sp|Q04695|K1C17_HUMAN;CON__Q04695;CON__Q9D312;sp|Q9C075|K1C23_HUMAN;CON__Q9C075;CON__Q99PS0	sp|Q04695|K1C17_HUMAN;CON__Q04695	15;15;2;1;1;1	7;7;0;1;1;1	2;2;0;0;0;0	>sp|Q04695|K1C17_HUMAN Keratin, type I cytoskeletal 17 OS=Homo sapiens OX=9606 GN=KRT17 PE=1 SV=2;>Q04695 SWISS-PROT:Q04695 Tax_Id=9606 Gene_Symbol=KRT17 Keratin, type I cytoskeletal 17	6	15	7	2	11	8	11	8	8	6	4	15	9	3	2	4	1	2	0	1	7	2	1	0	1	1	1	0	0	2	1	37	21.8	7.4	48.105	432	432;432;431;422;422;422	0	90.48	By MS/MS	By matching	By MS/MS	By matching	By MS/MS
CON__Q05B55	CON__Q05B55	1	1	1	>Q05B55 TREMBL:Q05B55 (Bos taurus) Similar to Ig kappa chain C region	1	1	1	1	1	1	0	0	0	0	0	0	1	1	1	0	0	0	0	0	0	1	1	1	0	0	0	0	0	0	1	8.8	8.8	8.8	26.59	240	240	0	8.8744	By matching	By MS/MS	By matching	By matching	By matching
CON__Q29443;CON__Q0IIK2	CON__Q29443;CON__Q0IIK2	6;6	6;6	6;6	>Q29443 SWISS-PROT:Q29443 Serotransferrin - Bos taurus (Bovine).;>Q0IIK2 TREMBL:Q0IIK2 (Bos taurus) Transferrin	2	6	6	6	2	6	2	3	0	3	0	0	5	2	6	2	3	0	3	0	0	5	2	6	2	3	0	3	0	0	5	13.3	13.3	13.3	75.829	685	685;704	0	78.116	By MS/MS	By MS/MS	By matching	By MS/MS	By matching
CON__Q0V8M9;sp|Q06033|ITIH3_HUMAN	CON__Q0V8M9	3;1	3;1	3;1	>Q0V8M9 TREMBL:Q0V8M9;Q9TRI0 (Bos taurus) similar to inter-alpha (globulin) inhibitor H3 isoform 2	2	3	3	3	2	2	1	1	2	2	1	2	3	2	2	1	1	2	2	1	2	3	2	2	1	1	2	2	1	2	3	3.9	3.9	3.9	99.536	891	891;890	0	4.5224	By MS/MS	By MS/MS	By MS/MS	By MS/MS	By MS/MS
sp|Q15323|K1H1_HUMAN;CON__Q9UE12;CON__Q15323;CON__A2A5Y0;CON__REFSEQ:XP_986630;CON__Q9D646	sp|Q15323|K1H1_HUMAN;CON__Q9UE12;CON__Q15323;CON__A2A5Y0;CON__REFSEQ:XP_986630	3;3;3;2;2;1	2;2;2;1;1;1	2;2;2;1;1;1	>sp|Q15323|K1H1_HUMAN Keratin, type I cuticular Ha1 OS=Homo sapiens OX=9606 GN=KRT31 PE=1 SV=3;>Q9UE12 TREMBL:Q9UE12 Type I hair keratin 1 - Homo sapiens (Human).;>Q15323 SWISS-PROT:Q15323 Keratin, type I cuticular HA1 (Hair keratin, type I HA1);>A2A5Y0 TR	6	3	2	2	1	1	1	1	2	1	0	2	1	0	0	0	0	1	0	0	1	0	0	0	0	0	1	0	0	1	0	7.9	6.2	6.2	47.237	416	416;416;416;416;476;392	0.0017894	2.4037	By matching	By matching	By matching	By matching	By MS/MS
CON__Q1RMK2	CON__Q1RMK2	1	1	1	>Q1RMK2 TREMBL:Q1RMK2 (Bos taurus) IGHM protein	1	1	1	1	0	0	0	0	0	0	0	0	1	0	0	0	0	0	0	0	0	1	0	0	0	0	0	0	0	0	1	2.3	2.3	2.3	65.056	597	597	0.0028401	1.972	By matching	By matching	By matching	By matching	By matching
CON__Q2HJF0	CON__Q2HJF0	2	2	2	>Q2HJF0 TREMBL:Q2HJF0 (Bos taurus) Similar to Serotransferrin	1	2	2	2	1	1	1	1	0	1	1	1	2	1	1	1	1	0	1	1	1	2	1	1	1	1	0	1	1	1	2	5.3	5.3	5.3	69.182	622	622	0	3.0553	By matching	By matching	By matching	By matching	By matching
sp|P05452|TETN_HUMAN;CON__Q2KIS7	sp|P05452|TETN_HUMAN;CON__Q2KIS7	1;1	1;1	1;1	>sp|P05452|TETN_HUMAN Tetranectin OS=Homo sapiens OX=9606 GN=CLEC3B PE=1 SV=3;>Q2KIS7 SWISS-PROT:Q2KIS7 (Bos taurus) Tetranectin precursor	2	1	1	1	0	1	0	0	0	0	0	0	0	0	1	0	0	0	0	0	0	0	0	1	0	0	0	0	0	0	0	6.9	6.9	6.9	22.537	202	202;202	0.0088129	1.391	By matching	By MS/MS	By matching	By matching	By matching
CON__Q2KJF1	CON__Q2KJF1	4	4	4	>Q2KJF1 TREMBL:Q2KJF1 (Bos taurus) Alpha-1-B glycoprotein	1	4	4	4	1	2	0	0	1	1	1	3	4	1	2	0	0	1	1	1	3	4	1	2	0	0	1	1	1	3	4	18.9	18.9	18.9	53.553	503	503	0	25.528	By MS/MS	By MS/MS	By matching	By matching	By matching
CON__Q2UVX4	CON__Q2UVX4	27	27	24	>Q2UVX4 SWISS-PROT:Q2UVX4 (Bos taurus) Complement C3 precursor	1	27	27	24	13	23	14	13	15	18	9	17	20	13	23	14	13	15	18	9	17	20	12	21	13	12	14	17	9	17	18	23	23	21.2	187.37	1662	1662	0	196.41	By MS/MS	By MS/MS	By MS/MS	By MS/MS	By MS/MS
CON__Q32PI4	CON__Q32PI4	3	3	3	>Q32PI4 TREMBL:Q32PI4 (Bos taurus) Similar to complement factor I	1	3	3	3	1	1	0	1	2	2	1	1	3	1	1	0	1	2	2	1	1	3	1	1	0	1	2	2	1	1	3	7.1	7.1	7.1	68.932	618	618	0	6.0214	By MS/MS	By matching	By matching	By MS/MS	By matching
CON__Q3KUS7	CON__Q3KUS7	3	3	3	>Q3KUS7 TREMBL:Q3KUS7 (Bos taurus) Complement factor B	1	3	3	3	0	3	1	0	1	0	0	0	3	0	3	1	0	1	0	0	0	3	0	3	1	0	1	0	0	0	3	5.4	5.4	5.4	85.411	760	760	0	21.889	By matching	By MS/MS	By matching	By matching	By MS/MS
CON__Q3SX09;CON__P02070;sp|P69892|HBG2_HUMAN;sp|P69891|HBG1_HUMAN;sp|P02100|HBE_HUMAN	CON__Q3SX09	8;3;1;1;1	8;3;1;1;1	6;2;0;0;0	>Q3SX09 TREMBL:Q3SX09 (Bos taurus) similar to HBG protein	5	8	8	6	6	7	6	7	8	7	5	5	5	6	7	6	7	8	7	5	5	5	4	5	4	5	6	5	3	3	3	48.3	48.3	38.8	22.06	201	201;145;147;147;147	0	88.039	By MS/MS	By MS/MS	By MS/MS	By MS/MS	By MS/MS
CON__Q3SZ57;sp|P02771|FETA_HUMAN	CON__Q3SZ57	6;2	6;2	6;2	>Q3SZ57 SWISS-PROT:Q3SZ57 (Bos taurus) Alpha-fetoprotein precursor	2	6	6	6	3	6	4	5	6	5	1	2	6	3	6	4	5	6	5	1	2	6	3	6	4	5	6	5	1	2	6	10.8	10.8	10.8	68.587	610	610;609	0	12.836	By MS/MS	By MS/MS	By MS/MS	By MS/MS	By MS/MS
CON__Q3SZH5	CON__Q3SZH5	3	3	3	>Q3SZH5 TREMBL:Q3SZH5 (Bos taurus) Similar to Angiotensinogen	1	3	3	3	0	2	0	2	2	1	0	0	3	0	2	0	2	2	1	0	0	3	0	2	0	2	2	1	0	0	3	9.2	9.2	9.2	45.456	424	424	0	3.4159	By matching	By MS/MS	By matching	By MS/MS	By matching
CON__Q3SZR3	CON__Q3SZR3	3	3	3	>Q3SZR3 SWISS-PROT:Q3SZR3 (Bos taurus) Alpha-1-acid glycoprotein precursor	1	3	3	3	0	1	0	0	2	1	0	0	2	0	1	0	0	2	1	0	0	2	0	1	0	0	2	1	0	0	2	18.8	18.8	18.8	23.182	202	202	0	4.7286	By matching	By matching	By matching	By matching	By MS/MS
CON__Q3SZV7	CON__Q3SZV7	2	2	2	>Q3SZV7 TREMBL:Q3SZV7 (Bos taurus) Similar to hemopexin	1	2	2	2	1	2	0	1	1	1	0	1	1	1	2	0	1	1	1	0	1	1	1	2	0	1	1	1	0	1	1	7.4	7.4	7.4	52.295	460	460	0.0044017	1.7547	By matching	By MS/MS	By matching	By matching	By matching
CON__Q3T052	CON__Q3T052	12	12	12	>Q3T052 TREMBL:Q3T052;Q5EA67 (Bos taurus) Inter-alpha (Globulin) inhibitor H4	1	12	12	12	5	8	5	4	3	2	2	6	11	5	8	5	4	3	2	2	6	11	5	8	5	4	3	2	2	6	11	18.3	18.3	18.3	101.51	916	916	0	25.664	By MS/MS	By MS/MS	By MS/MS	By MS/MS	By MS/MS
CON__Q3ZBD7	CON__Q3ZBD7	7	1	1	>Q3ZBD7 SWISS-PROT:Q3ZBD7 (Bos taurus) Glucose-6-phosphate isomerase	1	7	1	1	6	6	7	7	6	6	6	6	7	0	1	1	1	0	0	1	0	1	0	1	1	1	0	0	1	0	1	20.3	4.7	4.7	62.87	557	557	0.00031201	2.6968	By matching	By MS/MS	By MS/MS	By matching	By matching
CON__Q3ZBS7;sp|P04004|VTNC_HUMAN	CON__Q3ZBS7	3;1	3;1	3;1	>Q3ZBS7 TREMBL:Q3ZBS7 (Bos taurus) Vitronectin	2	3	3	3	1	2	1	1	1	1	1	1	1	1	2	1	1	1	1	1	1	1	1	2	1	1	1	1	1	1	1	6.4	6.4	6.4	54.099	484	484;478	0	3.0296	By MS/MS	By MS/MS	By MS/MS	By MS/MS	By MS/MS
CON__Q58D62	CON__Q58D62	3	3	3	>Q58D62 SWISS-PROT:Q58D62 (Bos taurus) Fetuin-B precursor	1	3	3	3	0	3	1	1	2	2	1	2	3	0	3	1	1	2	2	1	2	3	0	3	1	1	2	2	1	2	3	9.8	9.8	9.8	42.663	387	387	0	3.7781	By matching	By MS/MS	By MS/MS	By matching	By MS/MS
sp|Q5D862|FILA2_HUMAN;CON__Q5D862	sp|Q5D862|FILA2_HUMAN;CON__Q5D862	7;7	7;7	7;7	>sp|Q5D862|FILA2_HUMAN Filaggrin-2 OS=Homo sapiens OX=9606 GN=FLG2 PE=1 SV=1;>Q5D862 SWISS-PROT:Q5D862 Tax_Id=9606 Gene_Symbol=FLG2 Filaggrin-2	2	7	7	7	3	4	3	5	7	6	5	3	4	3	4	3	5	7	6	5	3	4	3	4	3	5	7	6	5	3	4	6.3	6.3	6.3	248.07	2391	2391;2391	0	53.195	By MS/MS	By MS/MS	By MS/MS	By MS/MS	By MS/MS
CON__Q61782	CON__Q61782	4	1	1	>Q61782 TREMBL:Q61782 Tax_Id=10090 Gene_Symbol=Krt14 Type I epidermal keratin (Fragment)	1	4	1	1	3	3	4	3	2	2	2	4	3	0	0	1	0	0	0	0	1	0	0	0	1	0	0	0	0	1	0	46.2	10.8	10.8	10.662	93	93	0.00061406	2.5949	By matching	By matching	By matching	By matching	By matching
sp|Q7Z794|K2C1B_HUMAN;CON__Q7Z794	sp|Q7Z794|K2C1B_HUMAN;CON__Q7Z794	6;6	2;2	1;1	>sp|Q7Z794|K2C1B_HUMAN Keratin, type II cytoskeletal 1b OS=Homo sapiens OX=9606 GN=KRT77 PE=2 SV=3;>Q7Z794 SWISS-PROT:Q7Z794 Tax_Id=9606 Gene_Symbol=KRT77 Keratin 77	2	6	2	1	5	4	4	5	6	5	4	5	5	1	0	0	1	2	1	1	1	1	0	0	0	0	1	0	0	0	0	11.1	6.4	4.8	61.901	578	578;578	0.0041864	1.8362	By matching	By matching	By matching	By matching	By MS/MS
sp|Q86YZ3|HORN_HUMAN;CON__Q86YZ3	sp|Q86YZ3|HORN_HUMAN;CON__Q86YZ3	10;10	10;10	10;10	>sp|Q86YZ3|HORN_HUMAN Hornerin OS=Homo sapiens OX=9606 GN=HRNR PE=1 SV=2;>Q86YZ3 SWISS-PROT:Q86YZ3 Tax_Id=9606 Gene_Symbol=HRNR Hornerin	2	10	10	10	7	5	8	6	5	5	6	7	7	7	5	8	6	5	5	6	7	7	7	5	8	6	5	5	6	7	7	14.1	14.1	14.1	282.39	2850	2850;2850	0	138.87	By MS/MS	By MS/MS	By MS/MS	By MS/MS	By MS/MS
CON__Q95121;sp|P36955|PEDF_HUMAN	CON__Q95121;sp|P36955|PEDF_HUMAN	4;2	4;2	4;2	>Q95121 SWISS-PROT:Q95121 (Bos taurus) Pigment epithelium-derived factor precursor;>sp|P36955|PEDF_HUMAN Pigment epithelium-derived factor OS=Homo sapiens OX=9606 GN=SERPINF1 PE=1 SV=4	2	4	4	4	1	3	1	1	1	0	1	2	3	1	3	1	1	1	0	1	2	3	1	3	1	1	1	0	1	2	3	15.9	15.9	15.9	46.228	416	416;418	0	8.8021	By matching	By MS/MS	By matching	By MS/MS	By matching
CON__Q9TRI1;sp|P19823|ITIH2_HUMAN	CON__Q9TRI1	7;2	7;2	7;2	>Q9TRI1 TREMBL:Q9TRI1 (Bos taurus) similar to inter-alpha-trypsin inhibitor heavy chain2	2	7	7	7	3	6	5	3	5	5	3	3	6	3	6	5	3	5	5	3	3	6	3	6	5	3	5	5	3	3	6	11.7	11.7	11.7	106.19	946	946;946	0	21.749	By MS/MS	By MS/MS	By matching	By MS/MS	By MS/MS
CON__Q9U6Y5	CON__Q9U6Y5	19	19	19	>Q9U6Y5 SWISS-PROT:Q9U6Y5 Green fluorescent protein (GFP-Cter-HisTag)	1	19	19	19	1	1	3	19	15	19	1	2	0	1	1	3	19	15	19	1	2	0	1	1	3	19	15	19	1	2	0	61.8	61.8	61.8	28.106	249	249	0	323.31	By matching	By matching	By matching	By MS/MS	By MS/MS
CON__REFSEQ:XP_001252647;CON__A2I7N3;CON__Q9TTE1;CON__A2I7N1	CON__REFSEQ:XP_001252647;CON__A2I7N3	3;2;1;1	3;2;1;1	2;2;1;1	>REFSEQ:XP_001252647 (Bos taurus) similar to endopin 2B;>A2I7N3 TREMBL:A2I7N3;Q27984 (Bos taurus) SERPINA3-7	4	3	3	2	1	1	1	1	2	3	1	1	3	1	1	1	1	2	3	1	1	3	1	1	1	1	2	2	1	1	2	6.5	6.5	4.1	46.897	417	417;417;411;411	0.0046665	1.7335	By matching	By MS/MS	By matching	By MS/MS	By MS/MS
CON__Streptavidin	CON__Streptavidin	6	6	6	>Streptavidin (S.avidinii)	1	6	6	6	6	6	6	6	6	6	6	6	6	6	6	6	6	6	6	6	6	6	6	6	6	6	6	6	6	6	6	45.6	45.6	45.6	16.622	160	160	0	323.31	By MS/MS	By MS/MS	By MS/MS	By MS/MS	By MS/MS
REV__sp|Q7Z3Y7|K1C28_HUMAN;REV__CON__Q148H6;REV__CON__Q7Z3Y7	REV__sp|Q7Z3Y7|K1C28_HUMAN;REV__CON__Q148H6;REV__CON__Q7Z3Y7	1;1;1	1;1;1	1;1;1	>sp|Q7Z3Y7|K1C28_HUMAN Keratin, type I cytoskeletal 28 OS=Homo sapiens OX=9606 GN=KRT28 PE=1 SV=2;>Q148H6 TREMBL:Q148H6 (Bos taurus) Hypothetical protein MGC139876;>Q7Z3Y7 SWISS-PROT:Q7Z3Y7 Tax_Id=9606 Gene_Symbol=KRT28 Keratin 25D	3	1	1	1	1	1	1	1	0	1	1	1	1	1	1	1	1	0	1	1	1	1	1	1	1	1	0	1	1	1	1	0	0	0	50.567	464	464;464;486	0.006483	1.6377	By matching	By MS/MS	By MS/MS	By MS/MS	By matching
REV__sp|A7E2V4|ZSWM8_HUMAN	REV__sp|A7E2V4|ZSWM8_HUMAN	1	1	1	>sp|A7E2V4|ZSWM8_HUMAN Zinc finger SWIM domain-containing protein 8 OS=Homo sapiens OX=9606 GN=ZSWIM8 PE=1 SV=1	1	1	1	1	1	1	1	1	1	1	1	1	1	1	1	1	1	1	1	1	1	1	1	1	1	1	1	1	1	1	1	0	0	0	197.3	1837	1837	0.0076923	1.5449	By MS/MS	By MS/MS	By matching	By MS/MS	By matching
REV__sp|O60271|JIP4_HUMAN	REV__sp|O60271|JIP4_HUMAN	1	1	1	>sp|O60271|JIP4_HUMAN C-Jun-amino-terminal kinase-interacting protein 4 OS=Homo sapiens OX=9606 GN=SPAG9 PE=1 SV=4	1	1	1	1	1	1	1	1	1	1	1	1	1	1	1	1	1	1	1	1	1	1	1	1	1	1	1	1	1	1	1	0	0	0	146.2	1321	1321	0.002614	2.1438	By matching	By MS/MS	By MS/MS	By MS/MS	By MS/MS
REV__sp|O94986|CE152_HUMAN	REV__sp|O94986|CE152_HUMAN	3	3	3	>sp|O94986|CE152_HUMAN Centrosomal protein of 152 kDa OS=Homo sapiens OX=9606 GN=CEP152 PE=1 SV=4	1	3	3	3	3	2	3	3	3	3	3	3	3	3	2	3	3	3	3	3	3	3	3	2	3	3	3	3	3	3	3	0	0	0	195.62	1710	1710	0.0066881	1.5826	By matching	By MS/MS	By matching	By MS/MS	By matching
REV__sp|O95477|ABCA1_HUMAN	REV__sp|O95477|ABCA1_HUMAN	1	1	1	>sp|O95477|ABCA1_HUMAN Phospholipid-transporting ATPase ABCA1 OS=Homo sapiens OX=9606 GN=ABCA1 PE=1 SV=3	1	1	1	1	0	1	0	0	0	0	0	0	0	0	1	0	0	0	0	0	0	0	0	1	0	0	0	0	0	0	0	0	0	0	254.3	2261	2261	0.0056818	1.6484	By matching	By MS/MS	By matching	By matching	By matching
REV__sp|P0C024|NUDT7_HUMAN	REV__sp|P0C024|NUDT7_HUMAN	1	1	1	>sp|P0C024|NUDT7_HUMAN Peroxisomal coenzyme A diphosphatase NUDT7 OS=Homo sapiens OX=9606 GN=NUDT7 PE=1 SV=1	1	1	1	1	1	1	1	1	1	1	1	1	0	1	1	1	1	1	1	1	1	0	1	1	1	1	1	1	1	1	0	0	0	0	26.942	238	238	1	-2	By matching	By MS/MS	By matching	By matching	By matching
REV__sp|P15291|B4GT1_HUMAN	REV__sp|P15291|B4GT1_HUMAN	1	1	1	>sp|P15291|B4GT1_HUMAN Beta-1,4-galactosyltransferase 1 OS=Homo sapiens OX=9606 GN=B4GALT1 PE=1 SV=5	1	1	1	1	1	1	1	0	0	0	1	0	1	1	1	1	0	0	0	1	0	1	1	1	1	0	0	0	1	0	1	0	0	0	43.92	398	398	0.0083923	1.4522	By MS/MS	By matching	By MS/MS	By matching	By matching
REV__sp|P15586|GNS_HUMAN	REV__sp|P15586|GNS_HUMAN	1	1	1	>sp|P15586|GNS_HUMAN N-acetylglucosamine-6-sulfatase OS=Homo sapiens OX=9606 GN=GNS PE=1 SV=3	1	1	1	1	0	1	1	1	0	0	1	1	1	0	1	1	1	0	0	1	1	1	0	1	1	1	0	0	1	1	1	0	0	0	62.081	552	552	1	-2	By matching	By matching	By MS/MS	By MS/MS	By matching
REV__sp|P15924|DESP_HUMAN	REV__sp|P15924|DESP_HUMAN	1	1	1	>sp|P15924|DESP_HUMAN Desmoplakin OS=Homo sapiens OX=9606 GN=DSP PE=1 SV=3	1	1	1	1	1	1	1	1	1	1	1	1	1	1	1	1	1	1	1	1	1	1	1	1	1	1	1	1	1	1	1	0	0	0	331.77	2871	2871	1	-2	By matching	By matching	By matching	By matching	By matching
REV__sp|P23743|DGKA_HUMAN	REV__sp|P23743|DGKA_HUMAN	1	1	1	>sp|P23743|DGKA_HUMAN Diacylglycerol kinase alpha OS=Homo sapiens OX=9606 GN=DGKA PE=1 SV=3	1	1	1	1	1	1	1	1	1	1	1	1	1	1	1	1	1	1	1	1	1	1	1	1	1	1	1	1	1	1	1	0	0	0	82.629	735	735	0.0044334	1.7959	By matching	By MS/MS	By matching	By MS/MS	By matching
REV__sp|P27348|1433T_HUMAN;REV__sp|P63104|1433Z_HUMAN	REV__sp|P27348|1433T_HUMAN;REV__sp|P63104|1433Z_HUMAN	2;1	2;1	2;1	>sp|P27348|1433T_HUMAN 14-3-3 protein theta OS=Homo sapiens OX=9606 GN=YWHAQ PE=1 SV=1;>sp|P63104|1433Z_HUMAN 14-3-3 protein zeta/delta OS=Homo sapiens OX=9606 GN=YWHAZ PE=1 SV=1	2	2	2	2	1	2	2	1	0	2	2	2	2	1	2	2	1	0	2	2	2	2	1	2	2	1	0	2	2	2	2	0	0	0	27.764	245	245;245	0.00031969	2.9176	By matching	By MS/MS	By MS/MS	By MS/MS	By matching
REV__sp|P36873|PP1G_HUMAN;REV__sp|P62140|PP1B_HUMAN;REV__sp|P62136|PP1A_HUMAN	REV__sp|P36873|PP1G_HUMAN;REV__sp|P62140|PP1B_HUMAN;REV__sp|P62136|PP1A_HUMAN	1;1;1	1;1;1	1;1;1	>sp|P36873|PP1G_HUMAN Serine/threonine-protein phosphatase PP1-gamma catalytic subunit OS=Homo sapiens OX=9606 GN=PPP1CC PE=1 SV=1;>sp|P62140|PP1B_HUMAN Serine/threonine-protein phosphatase PP1-beta catalytic subunit OS=Homo sapiens OX=9606 GN=PPP1CB PE=1	3	1	1	1	1	1	1	1	1	1	1	1	1	1	1	1	1	1	1	1	1	1	1	1	1	1	1	1	1	1	1	0	0	0	36.983	323	323;327;330	0.0036568	1.8937	By MS/MS	By MS/MS	By matching	By MS/MS	By MS/MS
REV__sp|P49790|NU153_HUMAN	REV__sp|P49790|NU153_HUMAN	1	1	1	>sp|P49790|NU153_HUMAN Nuclear pore complex protein Nup153 OS=Homo sapiens OX=9606 GN=NUP153 PE=1 SV=2	1	1	1	1	0	0	0	0	0	1	0	0	0	0	0	0	0	0	1	0	0	0	0	0	0	0	0	1	0	0	0	0	0	0	153.94	1475	1475	0.0017905	2.4058	By matching	By matching	By matching	By matching	By matching
REV__sp|P54259|ATN1_HUMAN	REV__sp|P54259|ATN1_HUMAN	1	1	1	>sp|P54259|ATN1_HUMAN Atrophin-1 OS=Homo sapiens OX=9606 GN=ATN1 PE=1 SV=3	1	1	1	1	1	1	1	0	0	0	0	0	0	1	1	1	0	0	0	0	0	0	1	1	1	0	0	0	0	0	0	0	0	0	125.41	1190	1190	1	-2	By matching	By matching	By MS/MS	By matching	By matching
REV__sp|P78316|NOP14_HUMAN	REV__sp|P78316|NOP14_HUMAN	1	1	1	>sp|P78316|NOP14_HUMAN Nucleolar protein 14 OS=Homo sapiens OX=9606 GN=NOP14 PE=1 SV=3	1	1	1	1	1	1	1	1	1	1	1	0	0	1	1	1	1	1	1	1	0	0	1	1	1	1	1	1	1	0	0	0	0	0	97.667	857	857	0.0088842	1.4325	By MS/MS	By matching	By MS/MS	By MS/MS	By MS/MS
REV__sp|P98155|VLDLR_HUMAN	REV__sp|P98155|VLDLR_HUMAN	1	1	1	>sp|P98155|VLDLR_HUMAN Very low-density lipoprotein receptor OS=Homo sapiens OX=9606 GN=VLDLR PE=1 SV=1	1	1	1	1	1	1	1	1	1	1	1	1	1	1	1	1	1	1	1	1	1	1	1	1	1	1	1	1	1	1	1	0	0	0	96.098	873	873	0.0059492	1.6461	By MS/MS	By matching	By MS/MS	By matching	By matching
REV__sp|Q01954|BNC1_HUMAN	REV__sp|Q01954|BNC1_HUMAN	1	1	1	>sp|Q01954|BNC1_HUMAN Zinc finger protein basonuclin-1 OS=Homo sapiens OX=9606 GN=BNC1 PE=1 SV=2	1	1	1	1	1	0	0	0	0	0	0	0	0	1	0	0	0	0	0	0	0	0	1	0	0	0	0	0	0	0	0	0	0	0	110.97	994	994	0.009065	1.3891	By MS/MS	By matching	By matching	By matching	By matching
REV__sp|Q02928|CP4AB_HUMAN;REV__sp|Q5TCH4|CP4AM_HUMAN	REV__sp|Q02928|CP4AB_HUMAN;REV__sp|Q5TCH4|CP4AM_HUMAN	2;1	2;1	2;1	>sp|Q02928|CP4AB_HUMAN Cytochrome P450 4A11 OS=Homo sapiens OX=9606 GN=CYP4A11 PE=1 SV=1;>sp|Q5TCH4|CP4AM_HUMAN Cytochrome P450 4A22 OS=Homo sapiens OX=9606 GN=CYP4A22 PE=1 SV=1	2	2	2	2	1	2	2	0	1	1	2	2	1	1	2	2	0	1	1	2	2	1	1	2	2	0	1	1	2	2	1	0	0	0	59.347	519	519;519	0.0020631	2.2887	By matching	By matching	By MS/MS	By matching	By matching
REV__sp|Q08378|GOGA3_HUMAN	REV__sp|Q08378|GOGA3_HUMAN	3	3	3	>sp|Q08378|GOGA3_HUMAN Golgin subfamily A member 3 OS=Homo sapiens OX=9606 GN=GOLGA3 PE=1 SV=2	1	3	3	3	2	2	2	2	2	2	3	2	2	2	2	2	2	2	2	3	2	2	2	2	2	2	2	2	3	2	2	0	0	0	167.35	1498	1498	0.0049046	1.688	By matching	By MS/MS	By matching	By MS/MS	By matching
REV__sp|Q8TDI0|CHD5_HUMAN;REV__sp|Q12873|CHD3_HUMAN	REV__sp|Q8TDI0|CHD5_HUMAN;REV__sp|Q12873|CHD3_HUMAN	1;1	1;1	1;1	>sp|Q8TDI0|CHD5_HUMAN Chromodomain-helicase-DNA-binding protein 5 OS=Homo sapiens OX=9606 GN=CHD5 PE=1 SV=1;>sp|Q12873|CHD3_HUMAN Chromodomain-helicase-DNA-binding protein 3 OS=Homo sapiens OX=9606 GN=CHD3 PE=1 SV=3	2	1	1	1	1	1	1	1	1	1	1	1	1	1	1	1	1	1	1	1	1	1	1	1	1	1	1	1	1	1	1	0	0	0	223.05	1954	1954;2000	0.00092025	2.5919	By matching	By MS/MS	By MS/MS	By MS/MS	By matching
REV__sp|Q13733|AT1A4_HUMAN	REV__sp|Q13733|AT1A4_HUMAN	1	1	1	>sp|Q13733|AT1A4_HUMAN Sodium/potassium-transporting ATPase subunit alpha-4 OS=Homo sapiens OX=9606 GN=ATP1A4 PE=1 SV=3	1	1	1	1	1	1	1	1	1	1	0	0	1	1	1	1	1	1	1	0	0	1	1	1	1	1	1	1	0	0	1	0	0	0	114.17	1029	1029	0.0033946	1.9442	By MS/MS	By MS/MS	By matching	By MS/MS	By MS/MS
REV__sp|Q14C86|GAPD1_HUMAN	REV__sp|Q14C86|GAPD1_HUMAN	1	1	1	>sp|Q14C86|GAPD1_HUMAN GTPase-activating protein and VPS9 domain-containing protein 1 OS=Homo sapiens OX=9606 GN=GAPVD1 PE=1 SV=2	1	1	1	1	1	1	0	1	0	1	1	1	0	1	1	0	1	0	1	1	1	0	1	1	0	1	0	1	1	1	0	0	0	0	164.98	1478	1478	0.008632	1.4389	By matching	By matching	By matching	By matching	By matching
REV__sp|Q15506|SP17_HUMAN	REV__sp|Q15506|SP17_HUMAN	1	1	1	>sp|Q15506|SP17_HUMAN Sperm surface protein Sp17 OS=Homo sapiens OX=9606 GN=SPA17 PE=1 SV=1	1	1	1	1	1	1	1	1	1	1	1	1	1	1	1	1	1	1	1	1	1	1	1	1	1	1	1	1	1	1	1	0	0	0	17.406	151	151	0.0092784	1.3643	By MS/MS	By MS/MS	By MS/MS	By matching	By matching
REV__sp|Q4G0W2|DUS28_HUMAN	REV__sp|Q4G0W2|DUS28_HUMAN	1	1	1	>sp|Q4G0W2|DUS28_HUMAN Dual specificity phosphatase 28 OS=Homo sapiens OX=9606 GN=DUSP28 PE=1 SV=1	1	1	1	1	1	1	1	1	1	1	1	1	1	1	1	1	1	1	1	1	1	1	1	1	1	1	1	1	1	1	1	0	0	0	18.324	176	176	0.0054274	1.6632	By MS/MS	By MS/MS	By matching	By MS/MS	By MS/MS
REV__sp|Q4UJ75|A20A4_HUMAN;REV__sp|Q5VUR7|A20A3_HUMAN;REV__sp|Q5TYW2|A20A1_HUMAN;REV__sp|Q5SQ80|A20A2_HUMAN;REV__sp|Q5CZ79|AN20B_HUMAN	REV__sp|Q4UJ75|A20A4_HUMAN;REV__sp|Q5VUR7|A20A3_HUMAN;REV__sp|Q5TYW2|A20A1_HUMAN;REV__sp|Q5SQ80|A20A2_HUMAN;REV__sp|Q5CZ79|AN20B_HUMAN	2;1;1;1;1	2;1;1;1;1	2;1;1;1;1	>sp|Q4UJ75|A20A4_HUMAN Ankyrin repeat domain-containing protein 20A4 OS=Homo sapiens OX=9606 GN=ANKRD20A4 PE=4 SV=1;>sp|Q5VUR7|A20A3_HUMAN Ankyrin repeat domain-containing protein 20A3 OS=Homo sapiens OX=9606 GN=ANKRD20A3 PE=4 SV=1;>sp|Q5TYW2|A20A1_HUMAN A	5	2	2	2	2	1	1	2	1	1	2	2	2	2	1	1	2	1	1	2	2	2	2	1	1	2	1	1	2	2	2	0	0	0	94.148	823	823;823;823;823;823	0.0071713	1.5493	By MS/MS	By matching	By matching	By MS/MS	By MS/MS
REV__sp|Q5JSL3|DOC11_HUMAN	REV__sp|Q5JSL3|DOC11_HUMAN	1	1	1	>sp|Q5JSL3|DOC11_HUMAN Dedicator of cytokinesis protein 11 OS=Homo sapiens OX=9606 GN=DOCK11 PE=1 SV=2	1	1	1	1	1	1	0	1	1	1	1	1	1	1	1	0	1	1	1	1	1	1	1	1	0	1	1	1	1	1	1	0	0	0	237.67	2073	2073	0.0014961	2.4261	By MS/MS	By MS/MS	By matching	By MS/MS	By MS/MS
REV__sp|Q5TB30|DEP1A_HUMAN	REV__sp|Q5TB30|DEP1A_HUMAN	1	1	1	>sp|Q5TB30|DEP1A_HUMAN DEP domain-containing protein 1A OS=Homo sapiens OX=9606 GN=DEPDC1 PE=1 SV=2	1	1	1	1	1	1	1	1	1	1	1	1	1	1	1	1	1	1	1	1	1	1	1	1	1	1	1	1	1	1	1	0	0	0	92.959	811	811	0.0051715	1.6833	By MS/MS	By matching	By MS/MS	By matching	By matching
REV__sp|Q5TID7|CC181_HUMAN	REV__sp|Q5TID7|CC181_HUMAN	1	1	1	>sp|Q5TID7|CC181_HUMAN Coiled-coil domain-containing protein 181 OS=Homo sapiens OX=9606 GN=CCDC181 PE=2 SV=1	1	1	1	1	1	1	1	0	0	1	1	1	1	1	1	1	0	0	1	1	1	1	1	1	1	0	0	1	1	1	1	0	0	0	60.102	509	509	0.0069333	1.5643	By MS/MS	By MS/MS	By MS/MS	By matching	By matching
REV__sp|Q6PIF6|MYO7B_HUMAN	REV__sp|Q6PIF6|MYO7B_HUMAN	2	2	2	>sp|Q6PIF6|MYO7B_HUMAN Unconventional myosin-VIIb OS=Homo sapiens OX=9606 GN=MYO7B PE=1 SV=2	1	2	2	2	1	1	1	1	1	1	2	1	1	1	1	1	1	1	1	2	1	1	1	1	1	1	1	1	2	1	1	0	0	0	241.6	2116	2116	0.0042017	1.8623	By MS/MS	By MS/MS	By MS/MS	By MS/MS	By MS/MS
REV__sp|Q6ZTN6|AN13D_HUMAN	REV__sp|Q6ZTN6|AN13D_HUMAN	1	1	1	>sp|Q6ZTN6|AN13D_HUMAN Ankyrin repeat domain-containing protein 13D OS=Homo sapiens OX=9606 GN=ANKRD13D PE=1 SV=2	1	1	1	1	0	1	0	0	0	0	0	0	0	0	1	0	0	0	0	0	0	0	0	1	0	0	0	0	0	0	0	0	0	0	58.475	518	518	1	-2	By matching	By MS/MS	By matching	By matching	By matching
REV__sp|Q86VB7|C163A_HUMAN	REV__sp|Q86VB7|C163A_HUMAN	1	1	1	>sp|Q86VB7|C163A_HUMAN Scavenger receptor cysteine-rich type 1 protein M130 OS=Homo sapiens OX=9606 GN=CD163 PE=1 SV=2	1	1	1	1	0	0	0	1	1	1	1	1	0	0	0	0	1	1	1	1	1	0	0	0	0	1	1	1	1	1	0	0	0	0	125.45	1156	1156	1	-2	By matching	By matching	By matching	By matching	By MS/MS
REV__sp|Q8IWL3|HSC20_HUMAN	REV__sp|Q8IWL3|HSC20_HUMAN	1	1	1	>sp|Q8IWL3|HSC20_HUMAN Iron-sulfur cluster co-chaperone protein HscB OS=Homo sapiens OX=9606 GN=HSCB PE=1 SV=3	1	1	1	1	0	1	0	0	0	0	0	0	0	0	1	0	0	0	0	0	0	0	0	1	0	0	0	0	0	0	0	0	0	0	27.422	235	235	0.0095312	1.36	By matching	By MS/MS	By matching	By matching	By matching
REV__sp|Q8IYB7|DI3L2_HUMAN	REV__sp|Q8IYB7|DI3L2_HUMAN	1	1	1	>sp|Q8IYB7|DI3L2_HUMAN DIS3-like exonuclease 2 OS=Homo sapiens OX=9606 GN=DIS3L2 PE=1 SV=4	1	1	1	1	0	0	0	0	0	0	1	0	0	0	0	0	0	0	0	1	0	0	0	0	0	0	0	0	1	0	0	0	0	0	99.278	885	885	0.0031188	1.9522	By matching	By matching	By matching	By matching	By matching
REV__sp|Q8N0V3|RBFA_HUMAN	REV__sp|Q8N0V3|RBFA_HUMAN	1	1	1	>sp|Q8N0V3|RBFA_HUMAN Putative ribosome-binding factor A, mitochondrial OS=Homo sapiens OX=9606 GN=RBFA PE=1 SV=3	1	1	1	1	1	1	1	1	1	1	1	1	1	1	1	1	1	1	1	1	1	1	1	1	1	1	1	1	1	1	1	0	0	0	38.359	343	343	0.0046678	1.7365	By MS/MS	By MS/MS	By matching	By matching	By MS/MS
REV__sp|Q8N5U6|RNF10_HUMAN	REV__sp|Q8N5U6|RNF10_HUMAN	1	1	1	>sp|Q8N5U6|RNF10_HUMAN RING finger protein 10 OS=Homo sapiens OX=9606 GN=RNF10 PE=1 SV=2	1	1	1	1	0	0	0	0	0	1	0	0	0	0	0	0	0	0	1	0	0	0	0	0	0	0	0	1	0	0	0	0	0	0	89.926	811	811	0.0097787	1.3491	By matching	By matching	By matching	By matching	By matching
REV__sp|Q8TDI7|TMC2_HUMAN	REV__sp|Q8TDI7|TMC2_HUMAN	1	1	1	>sp|Q8TDI7|TMC2_HUMAN Transmembrane channel-like protein 2 OS=Homo sapiens OX=9606 GN=TMC2 PE=2 SV=3	1	1	1	1	1	1	1	0	0	0	1	1	1	1	1	1	0	0	0	1	1	1	1	1	1	0	0	0	1	1	1	0	0	0	102.61	906	906	0.0099949	1.3352	By matching	By MS/MS	By MS/MS	By matching	By matching
REV__sp|Q8WZ42|TITIN_HUMAN	REV__sp|Q8WZ42|TITIN_HUMAN	3	3	3	>sp|Q8WZ42|TITIN_HUMAN Titin OS=Homo sapiens OX=9606 GN=TTN PE=1 SV=4	1	3	3	3	1	1	3	3	3	1	0	1	2	1	1	3	3	3	1	0	1	2	1	1	3	3	3	1	0	1	2	0	0	0	3816	34350	34350	0.0039304	1.8734	By matching	By matching	By MS/MS	By MS/MS	By matching
REV__sp|Q92636|FAN_HUMAN	REV__sp|Q92636|FAN_HUMAN	1	1	1	>sp|Q92636|FAN_HUMAN Protein FAN OS=Homo sapiens OX=9606 GN=NSMAF PE=1 SV=2	1	1	1	1	0	1	1	0	0	1	1	1	1	0	1	1	0	0	1	1	1	1	0	1	1	0	0	1	1	1	1	0	0	0	104.37	917	917	1	-2	By matching	By MS/MS	By matching	By matching	By matching
REV__sp|Q96JH7|VCIP1_HUMAN	REV__sp|Q96JH7|VCIP1_HUMAN	1	1	1	>sp|Q96JH7|VCIP1_HUMAN Deubiquitinating protein VCIP135 OS=Homo sapiens OX=9606 GN=VCPIP1 PE=1 SV=2	1	1	1	1	1	1	1	1	1	1	1	1	1	1	1	1	1	1	1	1	1	1	1	1	1	1	1	1	1	1	1	0	0	0	134.32	1222	1222	0.0012114	2.5137	By matching	By MS/MS	By MS/MS	By MS/MS	By MS/MS
REV__sp|Q96KK3|KCNS1_HUMAN	REV__sp|Q96KK3|KCNS1_HUMAN	1	1	1	>sp|Q96KK3|KCNS1_HUMAN Potassium voltage-gated channel subfamily S member 1 OS=Homo sapiens OX=9606 GN=KCNS1 PE=1 SV=2	1	1	1	1	1	1	1	1	1	1	1	1	1	1	1	1	1	1	1	1	1	1	1	1	1	1	1	1	1	1	1	0	0	0	58.371	526	526	0.0023399	2.212	By MS/MS	By MS/MS	By MS/MS	By MS/MS	By MS/MS
REV__sp|Q96Q27|ASB2_HUMAN	REV__sp|Q96Q27|ASB2_HUMAN	1	1	1	>sp|Q96Q27|ASB2_HUMAN Ankyrin repeat and SOCS box protein 2 OS=Homo sapiens OX=9606 GN=ASB2 PE=1 SV=1	1	1	1	1	1	1	1	1	0	1	1	1	1	1	1	1	1	0	1	1	1	1	1	1	1	1	0	1	1	1	1	0	0	0	65.083	587	587	1	-2	By matching	By matching	By matching	By MS/MS	By matching
REV__sp|Q9BV73|CP250_HUMAN	REV__sp|Q9BV73|CP250_HUMAN	2	2	2	>sp|Q9BV73|CP250_HUMAN Centrosome-associated protein CEP250 OS=Homo sapiens OX=9606 GN=CEP250 PE=1 SV=2	1	2	2	2	2	2	2	2	2	2	2	1	2	2	2	2	2	2	2	2	1	2	2	2	2	2	2	2	2	1	2	0	0	0	281.13	2442	2442	0.0028719	2.0445	By matching	By MS/MS	By MS/MS	By MS/MS	By MS/MS
REV__sp|Q9NYQ6|CELR1_HUMAN	REV__sp|Q9NYQ6|CELR1_HUMAN	1	1	1	>sp|Q9NYQ6|CELR1_HUMAN Cadherin EGF LAG seven-pass G-type receptor 1 OS=Homo sapiens OX=9606 GN=CELSR1 PE=1 SV=1	1	1	1	1	1	1	1	1	1	1	1	1	1	1	1	1	1	1	1	1	1	1	1	1	1	1	1	1	1	1	1	0	0	0	329.48	3014	3014	0.00062208	2.6763	By MS/MS	By MS/MS	By MS/MS	By MS/MS	By matching
REV__sp|Q9NZQ3|SPN90_HUMAN	REV__sp|Q9NZQ3|SPN90_HUMAN	1	1	1	>sp|Q9NZQ3|SPN90_HUMAN NCK-interacting protein with SH3 domain OS=Homo sapiens OX=9606 GN=NCKIPSD PE=1 SV=1	1	1	1	1	1	0	1	0	0	0	1	1	1	1	0	1	0	0	0	1	1	1	1	0	1	0	0	0	1	1	1	0	0	0	78.959	722	722	1	-2	By MS/MS	By matching	By matching	By matching	By matching
REV__sp|Q9P2N6|KANL3_HUMAN	REV__sp|Q9P2N6|KANL3_HUMAN	2	2	2	>sp|Q9P2N6|KANL3_HUMAN KAT8 regulatory NSL complex subunit 3 OS=Homo sapiens OX=9606 GN=KANSL3 PE=1 SV=2	1	2	2	2	1	1	1	0	0	2	2	2	1	1	1	1	0	0	2	2	2	1	1	1	1	0	0	2	2	2	1	0	0	0	95.991	904	904	0.007874	1.4676	By matching	By matching	By MS/MS	By matching	By matching
REV__sp|Q9UBD5|ORC3_HUMAN	REV__sp|Q9UBD5|ORC3_HUMAN	1	1	1	>sp|Q9UBD5|ORC3_HUMAN Origin recognition complex subunit 3 OS=Homo sapiens OX=9606 GN=ORC3 PE=1 SV=1	1	1	1	1	0	0	0	0	0	0	1	0	0	0	0	0	0	0	0	1	0	0	0	0	0	0	0	0	1	0	0	0	0	0	82.253	711	711	1	-2	By matching	By matching	By matching	By matching	By matching
REV__sp|Q9ULC5|ACSL5_HUMAN	REV__sp|Q9ULC5|ACSL5_HUMAN	1	1	1	>sp|Q9ULC5|ACSL5_HUMAN Long-chain-fatty-acid--CoA ligase 5 OS=Homo sapiens OX=9606 GN=ACSL5 PE=1 SV=1	1	1	1	1	1	1	1	1	1	1	1	1	0	1	1	1	1	1	1	1	1	0	1	1	1	1	1	1	1	1	0	0	0	0	75.99	683	683	0.0062129	1.6381	By matching	By MS/MS	By matching	By matching	By matching
REV__sp|Q9Y2M0|FAN1_HUMAN	REV__sp|Q9Y2M0|FAN1_HUMAN	1	1	1	>sp|Q9Y2M0|FAN1_HUMAN Fanconi-associated nuclease 1 OS=Homo sapiens OX=9606 GN=FAN1 PE=1 SV=4	1	1	1	1	0	1	1	1	0	0	1	1	1	0	1	1	1	0	0	1	1	1	0	1	1	1	0	0	1	1	1	0	0	0	114.22	1017	1017	0.0081343	1.4634	By matching	By MS/MS	By MS/MS	By MS/MS	By matching
REV__sp|Q9Y324|FCF1_HUMAN	REV__sp|Q9Y324|FCF1_HUMAN	1	1	1	>sp|Q9Y324|FCF1_HUMAN rRNA-processing protein FCF1 homolog OS=Homo sapiens OX=9606 GN=FCF1 PE=2 SV=1	1	1	1	1	0	1	1	0	0	0	1	1	1	0	1	1	0	0	0	1	1	1	0	1	1	0	0	0	1	1	1	0	0	0	23.369	198	198	0.007433	1.5461	By matching	By MS/MS	By matching	By matching	By matching
REV__sp|Q9Y4B4|ARIP4_HUMAN	REV__sp|Q9Y4B4|ARIP4_HUMAN	1	1	1	>sp|Q9Y4B4|ARIP4_HUMAN Helicase ARIP4 OS=Homo sapiens OX=9606 GN=RAD54L2 PE=1 SV=4	1	1	1	1	1	1	0	1	1	1	1	1	1	1	1	0	1	1	1	1	1	1	1	1	0	1	1	1	1	1	1	0	0	0	162.77	1467	1467	1	-2	By MS/MS	By MS/MS	By matching	By MS/MS	By matching
sp|P0DPI2|GAL3A_HUMAN;sp|A0A0B4J2D5|GAL3B_HUMAN	sp|P0DPI2|GAL3A_HUMAN;sp|A0A0B4J2D5|GAL3B_HUMAN	3;3	3;3	3;3	>sp|P0DPI2|GAL3A_HUMAN Glutamine amidotransferase-like class 1 domain-containing protein 3A, mitochondrial OS=Homo sapiens OX=9606 GN=GATD3A PE=1 SV=1;>sp|A0A0B4J2D5|GAL3B_HUMAN Glutamine amidotransferase-like class 1 domain-containing protein 3B, mitochon	2	3	3	3	3	3	2	3	3	2	3	3	3	3	3	2	3	3	2	3	3	3	3	3	2	3	3	2	3	3	3	18.7	18.7	18.7	28.17	268	268;268	0	200.3	By MS/MS	By MS/MS	By MS/MS	By MS/MS	By MS/MS
sp|A0A0U1RRE5|NBDY_HUMAN	sp|A0A0U1RRE5|NBDY_HUMAN	1	1	1	>sp|A0A0U1RRE5|NBDY_HUMAN Negative regulator of P-body association OS=Homo sapiens OX=9606 GN=NBDY PE=1 SV=1	1	1	1	1	0	0	1	0	0	0	0	0	0	0	0	1	0	0	0	0	0	0	0	0	1	0	0	0	0	0	0	39.7	39.7	39.7	7.0249	68	68	0.00091324	2.549	By matching	By matching	By MS/MS	By matching	By matching
sp|A0AVF1|IFT56_HUMAN	sp|A0AVF1|IFT56_HUMAN	2	2	2	>sp|A0AVF1|IFT56_HUMAN Intraflagellar transport protein 56 OS=Homo sapiens OX=9606 GN=TTC26 PE=2 SV=1	1	2	2	2	1	2	0	1	1	0	0	1	0	1	2	0	1	1	0	0	1	0	1	2	0	1	1	0	0	1	0	4.2	4.2	4.2	64.177	554	554	0.0069278	1.5622	By MS/MS	By MS/MS	By matching	By MS/MS	By matching
sp|A0AVT1|UBA6_HUMAN	sp|A0AVT1|UBA6_HUMAN	3	3	3	>sp|A0AVT1|UBA6_HUMAN Ubiquitin-like modifier-activating enzyme 6 OS=Homo sapiens OX=9606 GN=UBA6 PE=1 SV=1	1	3	3	3	0	2	2	0	1	2	0	2	0	0	2	2	0	1	2	0	2	0	0	2	2	0	1	2	0	2	0	3.4	3.4	3.4	117.97	1052	1052	0	4.7739	By matching	By MS/MS	By MS/MS	By matching	By matching
sp|A0FGR8|ESYT2_HUMAN	sp|A0FGR8|ESYT2_HUMAN	5	5	5	>sp|A0FGR8|ESYT2_HUMAN Extended synaptotagmin-2 OS=Homo sapiens OX=9606 GN=ESYT2 PE=1 SV=1	1	5	5	5	2	3	4	2	2	3	3	3	3	2	3	4	2	2	3	3	3	3	2	3	4	2	2	3	3	3	3	6.6	6.6	6.6	102.36	921	921	0	5.8753	By MS/MS	By MS/MS	By MS/MS	By MS/MS	By MS/MS
sp|A0MZ66|SHOT1_HUMAN	sp|A0MZ66|SHOT1_HUMAN	6	6	6	>sp|A0MZ66|SHOT1_HUMAN Shootin-1 OS=Homo sapiens OX=9606 GN=SHTN1 PE=1 SV=4	1	6	6	6	2	3	2	5	2	3	4	5	3	2	3	2	5	2	3	4	5	3	2	3	2	5	2	3	4	5	3	12.7	12.7	12.7	71.639	631	631	0	20.008	By MS/MS	By MS/MS	By MS/MS	By MS/MS	By MS/MS
sp|A1KXE4|F168B_HUMAN	sp|A1KXE4|F168B_HUMAN	1	1	1	>sp|A1KXE4|F168B_HUMAN Myelin-associated neurite-outgrowth inhibitor OS=Homo sapiens OX=9606 GN=FAM168B PE=1 SV=1	1	1	1	1	1	1	1	0	1	0	1	0	1	1	1	1	0	1	0	1	0	1	1	1	1	0	1	0	1	0	1	9.2	9.2	9.2	20.324	195	195	0	4.8393	By matching	By MS/MS	By MS/MS	By matching	By MS/MS
sp|A1L0T0|ILVBL_HUMAN	sp|A1L0T0|ILVBL_HUMAN	2	2	2	>sp|A1L0T0|ILVBL_HUMAN Acetolactate synthase-like protein OS=Homo sapiens OX=9606 GN=ILVBL PE=1 SV=2	1	2	2	2	1	1	1	1	1	0	1	1	1	1	1	1	1	1	0	1	1	1	1	1	1	1	1	0	1	1	1	8.5	8.5	8.5	67.867	632	632	0.0064777	1.6312	By MS/MS	By matching	By MS/MS	By MS/MS	By MS/MS
sp|A1X283|SPD2B_HUMAN	sp|A1X283|SPD2B_HUMAN	1	1	1	>sp|A1X283|SPD2B_HUMAN SH3 and PX domain-containing protein 2B OS=Homo sapiens OX=9606 GN=SH3PXD2B PE=1 SV=3	1	1	1	1	0	1	1	0	0	0	0	1	1	0	1	1	0	0	0	0	1	1	0	1	1	0	0	0	0	1	1	2.2	2.2	2.2	101.58	911	911	0	4.1378	By matching	By MS/MS	By matching	By matching	By matching
sp|A2A3N6|PIPSL_HUMAN	sp|A2A3N6|PIPSL_HUMAN	7	7	2	>sp|A2A3N6|PIPSL_HUMAN Putative PIP5K1A and PSMD4-like protein OS=Homo sapiens OX=9606 GN=PIPSL PE=5 SV=1	1	7	7	2	2	2	4	4	3	2	3	3	4	2	2	4	4	3	2	3	3	4	0	1	1	1	1	1	1	1	0	13.9	13.9	4.4	95.047	862	862	0	9.3609	By MS/MS	By matching	By MS/MS	By MS/MS	By MS/MS
sp|A2RRP1|NBAS_HUMAN	sp|A2RRP1|NBAS_HUMAN	4	4	4	>sp|A2RRP1|NBAS_HUMAN Neuroblastoma-amplified sequence OS=Homo sapiens OX=9606 GN=NBAS PE=1 SV=2	1	4	4	4	2	2	2	0	3	0	3	2	1	2	2	2	0	3	0	3	2	1	2	2	2	0	3	0	3	2	1	2.1	2.1	2.1	268.57	2371	2371	0.00031447	2.7628	By matching	By MS/MS	By matching	By matching	By MS/MS
sp|A2VDJ0|T131L_HUMAN	sp|A2VDJ0|T131L_HUMAN	1	1	1	>sp|A2VDJ0|T131L_HUMAN Transmembrane protein 131-like OS=Homo sapiens OX=9606 GN=TMEM131L PE=1 SV=2	1	1	1	1	1	0	1	1	0	1	1	1	1	1	0	1	1	0	1	1	1	1	1	0	1	1	0	1	1	1	1	1	1	1	179.34	1609	1609	0.0031153	1.9472	By matching	By matching	By matching	By MS/MS	By matching
sp|A3KMH1|VWA8_HUMAN	sp|A3KMH1|VWA8_HUMAN	34	34	34	>sp|A3KMH1|VWA8_HUMAN von Willebrand factor A domain-containing protein 8 OS=Homo sapiens OX=9606 GN=VWA8 PE=1 SV=2	1	34	34	34	18	25	25	14	8	5	18	25	22	18	25	25	14	8	5	18	25	22	18	25	25	14	8	5	18	25	22	23	23	23	214.82	1905	1905	0	101.37	By MS/MS	By MS/MS	By MS/MS	By MS/MS	By MS/MS
sp|A5PL33|KRBA1_HUMAN	sp|A5PL33|KRBA1_HUMAN	1	1	1	>sp|A5PL33|KRBA1_HUMAN Protein KRBA1 OS=Homo sapiens OX=9606 GN=KRBA1 PE=1 SV=3	1	1	1	1	1	1	1	1	1	1	1	1	1	1	1	1	1	1	1	1	1	1	1	1	1	1	1	1	1	1	1	1.6	1.6	1.6	107.5	1030	1030	0.0086275	1.4377	By matching	By matching	By matching	By matching	By MS/MS
sp|A5YKK6|CNOT1_HUMAN	sp|A5YKK6|CNOT1_HUMAN	21	21	21	>sp|A5YKK6|CNOT1_HUMAN CCR4-NOT transcription complex subunit 1 OS=Homo sapiens OX=9606 GN=CNOT1 PE=1 SV=2	1	21	21	21	7	12	8	7	12	5	6	15	9	7	12	8	7	12	5	6	15	9	7	12	8	7	12	5	6	15	9	11.7	11.7	11.7	266.94	2376	2376	0	206.56	By MS/MS	By MS/MS	By MS/MS	By MS/MS	By MS/MS
sp|A6NDU8|CE051_HUMAN	sp|A6NDU8|CE051_HUMAN	3	3	3	>sp|A6NDU8|CE051_HUMAN UPF0600 protein C5orf51 OS=Homo sapiens OX=9606 GN=C5orf51 PE=1 SV=1	1	3	3	3	3	3	2	3	1	2	2	3	3	3	3	2	3	1	2	2	3	3	3	3	2	3	1	2	2	3	3	12.9	12.9	12.9	33.62	294	294	0	6.6127	By MS/MS	By MS/MS	By matching	By MS/MS	By MS/MS
sp|A6NDX5|ZN840_HUMAN	sp|A6NDX5|ZN840_HUMAN	1	1	1	>sp|A6NDX5|ZN840_HUMAN Putative zinc finger protein 840 OS=Homo sapiens OX=9606 GN=ZNF840P PE=5 SV=5	1	1	1	1	1	1	1	0	0	1	0	0	0	1	1	1	0	0	1	0	0	0	1	1	1	0	0	1	0	0	0	4.9	4.9	4.9	83.234	716	716	0.0066809	1.5805	By MS/MS	By matching	By matching	By matching	By matching
sp|A6NED2|RCCD1_HUMAN	sp|A6NED2|RCCD1_HUMAN	4	4	4	>sp|A6NED2|RCCD1_HUMAN RCC1 domain-containing protein 1 OS=Homo sapiens OX=9606 GN=RCCD1 PE=1 SV=1	1	4	4	4	1	2	2	2	1	1	1	2	2	1	2	2	2	1	1	1	2	2	1	2	2	2	1	1	1	2	2	16.5	16.5	16.5	40.078	376	376	0	22.169	By MS/MS	By MS/MS	By MS/MS	By MS/MS	By MS/MS
sp|A6NHL2|TBAL3_HUMAN	sp|A6NHL2|TBAL3_HUMAN	3	1	1	>sp|A6NHL2|TBAL3_HUMAN Tubulin alpha chain-like 3 OS=Homo sapiens OX=9606 GN=TUBAL3 PE=1 SV=2	1	3	1	1	3	2	2	3	3	2	3	2	3	1	1	1	1	1	1	1	1	1	1	1	1	1	1	1	1	1	1	7.4	3.8	3.8	49.908	446	446	0.0017788	2.3489	By MS/MS	By MS/MS	By MS/MS	By MS/MS	By MS/MS
sp|A6NHR9|SMHD1_HUMAN	sp|A6NHR9|SMHD1_HUMAN	8	8	8	>sp|A6NHR9|SMHD1_HUMAN Structural maintenance of chromosomes flexible hinge domain-containing protein 1 OS=Homo sapiens OX=9606 GN=SMCHD1 PE=1 SV=2	1	8	8	8	2	6	3	0	2	1	1	4	1	2	6	3	0	2	1	1	4	1	2	6	3	0	2	1	1	4	1	5.4	5.4	5.4	226.37	2005	2005	0	54.064	By MS/MS	By MS/MS	By MS/MS	By matching	By MS/MS
sp|A6NIH7|U119B_HUMAN	sp|A6NIH7|U119B_HUMAN	1	1	1	>sp|A6NIH7|U119B_HUMAN Protein unc-119 homolog B OS=Homo sapiens OX=9606 GN=UNC119B PE=1 SV=1	1	1	1	1	1	1	1	0	0	1	0	1	1	1	1	1	0	0	1	0	1	1	1	1	1	0	0	1	0	1	1	6.8	6.8	6.8	28.136	251	251	0	2.9819	By MS/MS	By MS/MS	By matching	By matching	By matching
sp|A6NJ78|MET15_HUMAN	sp|A6NJ78|MET15_HUMAN	4	4	4	>sp|A6NJ78|MET15_HUMAN Probable methyltransferase-like protein 15 OS=Homo sapiens OX=9606 GN=METTL15 PE=1 SV=1	1	4	4	4	3	3	2	3	3	1	2	1	1	3	3	2	3	3	1	2	1	1	3	3	2	3	3	1	2	1	1	14.3	14.3	14.3	46.121	407	407	0	5.377	By MS/MS	By MS/MS	By matching	By MS/MS	By MS/MS
sp|A6NKD9|CC85C_HUMAN	sp|A6NKD9|CC85C_HUMAN	2	2	2	>sp|A6NKD9|CC85C_HUMAN Coiled-coil domain-containing protein 85C OS=Homo sapiens OX=9606 GN=CCDC85C PE=1 SV=1	1	2	2	2	1	2	1	1	0	0	1	0	1	1	2	1	1	0	0	1	0	1	1	2	1	1	0	0	1	0	1	8.1	8.1	8.1	45.209	419	419	0	11.044	By MS/MS	By MS/MS	By MS/MS	By MS/MS	By matching
sp|A6NNL5|CO061_HUMAN	sp|A6NNL5|CO061_HUMAN	2	2	2	>sp|A6NNL5|CO061_HUMAN Uncharacterized protein C15orf61 OS=Homo sapiens OX=9606 GN=C15orf61 PE=2 SV=2	1	2	2	2	1	1	1	1	0	1	0	1	0	1	1	1	1	0	1	0	1	0	1	1	1	1	0	1	0	1	0	19.1	19.1	19.1	18.091	157	157	0.0009138	2.5518	By matching	By MS/MS	By matching	By MS/MS	By matching
sp|A7E2V4|ZSWM8_HUMAN	sp|A7E2V4|ZSWM8_HUMAN	1	1	1	>sp|A7E2V4|ZSWM8_HUMAN Zinc finger SWIM domain-containing protein 8 OS=Homo sapiens OX=9606 GN=ZSWIM8 PE=1 SV=1	1	1	1	1	1	1	0	0	1	1	1	0	1	1	1	0	0	1	1	1	0	1	1	1	0	0	1	1	1	0	1	1.1	1.1	1.1	197.3	1837	1837	0	3.7748	By MS/MS	By MS/MS	By matching	By matching	By matching
sp|A7MCY6|TBKB1_HUMAN	sp|A7MCY6|TBKB1_HUMAN	2	2	2	>sp|A7MCY6|TBKB1_HUMAN TANK-binding kinase 1-binding protein 1 OS=Homo sapiens OX=9606 GN=TBKBP1 PE=1 SV=1	1	2	2	2	2	1	1	1	1	0	0	1	0	2	1	1	1	1	0	0	1	0	2	1	1	1	1	0	0	1	0	5.4	5.4	5.4	67.701	615	615	0.0023283	2.1724	By MS/MS	By matching	By MS/MS	By matching	By matching
sp|A8CG34|P121C_HUMAN;sp|A6NF01|P121B_HUMAN;sp|Q6PJE2|POZP3_HUMAN	sp|A8CG34|P121C_HUMAN	9;3;2	9;3;2	2;1;0	>sp|A8CG34|P121C_HUMAN Nuclear envelope pore membrane protein POM 121C OS=Homo sapiens OX=9606 GN=POM121C PE=1 SV=3	3	9	9	2	2	4	5	6	4	4	4	4	5	2	4	5	6	4	4	4	4	5	0	0	0	1	2	0	1	0	1	10.3	10.3	3.7	125.09	1229	1229;834;187	0	13.15	By matching	By MS/MS	By MS/MS	By MS/MS	By MS/MS
sp|A8MPP1|D11L8_HUMAN;sp|Q96FC9|DDX11_HUMAN;sp|Q92771|DDX12_HUMAN	sp|A8MPP1|D11L8_HUMAN;sp|Q96FC9|DDX11_HUMAN	5;5;2	5;5;2	5;5;2	>sp|A8MPP1|D11L8_HUMAN Putative ATP-dependent RNA helicase DDX11-like protein 8 OS=Homo sapiens OX=9606 GN=DDX11L8 PE=1 SV=1;>sp|Q96FC9|DDX11_HUMAN ATP-dependent DNA helicase DDX11 OS=Homo sapiens OX=9606 GN=DDX11 PE=1 SV=1	3	5	5	5	2	1	1	3	2	2	4	3	3	2	1	1	3	2	2	4	3	3	2	1	1	3	2	2	4	3	3	8.3	8.3	8.3	101.81	907	907;970;950	0	15.708	By matching	By MS/MS	By MS/MS	By MS/MS	By MS/MS
sp|P62308|RUXG_HUMAN;sp|A8MWD9|RUXGL_HUMAN	sp|P62308|RUXG_HUMAN;sp|A8MWD9|RUXGL_HUMAN	1;1	1;1	1;1	>sp|P62308|RUXG_HUMAN Small nuclear ribonucleoprotein G OS=Homo sapiens OX=9606 GN=SNRPG PE=1 SV=1;>sp|A8MWD9|RUXGL_HUMAN Putative small nuclear ribonucleoprotein G-like protein 15 OS=Homo sapiens OX=9606 GN=SNRPGP15 PE=5 SV=2	2	1	1	1	1	1	1	1	1	1	1	1	1	1	1	1	1	1	1	1	1	1	1	1	1	1	1	1	1	1	1	15.8	15.8	15.8	8.496	76	76;76	0.00061709	2.6301	By MS/MS	By matching	By MS/MS	By MS/MS	By MS/MS
sp|A8MXV4|NUD19_HUMAN	sp|A8MXV4|NUD19_HUMAN	5	5	5	>sp|A8MXV4|NUD19_HUMAN Nucleoside diphosphate-linked moiety X motif 19 OS=Homo sapiens OX=9606 GN=NUDT19 PE=1 SV=1	1	5	5	5	5	3	4	4	3	4	1	3	3	5	3	4	4	3	4	1	3	3	5	3	4	4	3	4	1	3	3	22.1	22.1	22.1	42.233	375	375	0	14.511	By MS/MS	By MS/MS	By MS/MS	By MS/MS	By MS/MS
sp|A8TX70|CO6A5_HUMAN	sp|A8TX70|CO6A5_HUMAN	2	2	2	>sp|A8TX70|CO6A5_HUMAN Collagen alpha-5(VI) chain OS=Homo sapiens OX=9606 GN=COL6A5 PE=1 SV=1	1	2	2	2	1	1	2	1	1	1	1	1	1	1	1	2	1	1	1	1	1	1	1	1	2	1	1	1	1	1	1	1.1	1.1	1.1	289.92	2615	2615	0.006436	1.6019	By MS/MS	By matching	By MS/MS	By MS/MS	By matching
sp|B2RTY4|MYO9A_HUMAN	sp|B2RTY4|MYO9A_HUMAN	34	34	34	>sp|B2RTY4|MYO9A_HUMAN Unconventional myosin-IXa OS=Homo sapiens OX=9606 GN=MYO9A PE=1 SV=2	1	34	34	34	18	25	17	17	11	13	18	24	30	18	25	17	17	11	13	18	24	30	18	25	17	17	11	13	18	24	30	18.1	18.1	18.1	292.7	2548	2548	0	182.36	By MS/MS	By MS/MS	By MS/MS	By MS/MS	By MS/MS
sp|B2RU33|POTEC_HUMAN	sp|B2RU33|POTEC_HUMAN	1	1	1	>sp|B2RU33|POTEC_HUMAN POTE ankyrin domain family member C OS=Homo sapiens OX=9606 GN=POTEC PE=2 SV=2	1	1	1	1	0	0	1	0	0	0	1	0	0	0	0	1	0	0	0	1	0	0	0	0	1	0	0	0	1	0	0	2.8	2.8	2.8	61.188	542	542	0.0088657	1.4243	By matching	By matching	By MS/MS	By matching	By matching
sp|P0CG08|GPHRB_HUMAN;sp|B7ZAQ6|GPHRA_HUMAN	sp|P0CG08|GPHRB_HUMAN;sp|B7ZAQ6|GPHRA_HUMAN	3;3	3;3	3;3	>sp|P0CG08|GPHRB_HUMAN Golgi pH regulator B OS=Homo sapiens OX=9606 GN=GPR89B PE=1 SV=1;>sp|B7ZAQ6|GPHRA_HUMAN Golgi pH regulator A OS=Homo sapiens OX=9606 GN=GPR89A PE=1 SV=2	2	3	3	3	1	2	2	2	1	2	0	1	0	1	2	2	2	1	2	0	1	0	1	2	2	2	1	2	0	1	0	11.2	11.2	11.2	52.916	455	455;455	0	3.0001	By matching	By MS/MS	By MS/MS	By MS/MS	By matching
sp|C9JLW8|MCRI1_HUMAN	sp|C9JLW8|MCRI1_HUMAN	4	4	4	>sp|C9JLW8|MCRI1_HUMAN Mapk-regulated corepressor-interacting protein 1 OS=Homo sapiens OX=9606 GN=MCRIP1 PE=1 SV=1	1	4	4	4	4	4	4	4	4	4	4	4	4	4	4	4	4	4	4	4	4	4	4	4	4	4	4	4	4	4	4	50.5	50.5	50.5	10.92	97	97	0	323.31	By MS/MS	By MS/MS	By MS/MS	By MS/MS	By MS/MS
sp|E9PAV3|NACAM_HUMAN;sp|Q13765|NACA_HUMAN;sp|Q9BZK3|NACP4_HUMAN	sp|E9PAV3|NACAM_HUMAN;sp|Q13765|NACA_HUMAN	6;5;1	6;5;1	6;5;1	>sp|E9PAV3|NACAM_HUMAN Nascent polypeptide-associated complex subunit alpha, muscle-specific form OS=Homo sapiens OX=9606 GN=NACA PE=1 SV=1;>sp|Q13765|NACA_HUMAN Nascent polypeptide-associated complex subunit alpha OS=Homo sapiens OX=9606 GN=NACA PE=1 SV=1	3	6	6	6	5	6	6	6	5	6	4	5	5	5	6	6	6	5	6	4	5	5	5	6	6	6	5	6	4	5	5	4.2	4.2	4.2	205.42	2078	2078;215;213	0	305.87	By MS/MS	By MS/MS	By MS/MS	By MS/MS	By MS/MS
sp|L0R819|ASURF_HUMAN	sp|L0R819|ASURF_HUMAN	1	1	1	>sp|L0R819|ASURF_HUMAN ASNSD1 upstream open reading frame protein OS=Homo sapiens OX=9606 GN=ASDURF PE=1 SV=1	1	1	1	1	1	0	0	1	0	0	0	1	0	1	0	0	1	0	0	0	1	0	1	0	0	1	0	0	0	1	0	10.4	10.4	10.4	11.25	96	96	0.0088727	1.4272	By matching	By matching	By matching	By matching	By matching
sp|O00116|ADAS_HUMAN	sp|O00116|ADAS_HUMAN	2	2	2	>sp|O00116|ADAS_HUMAN Alkyldihydroxyacetonephosphate synthase, peroxisomal OS=Homo sapiens OX=9606 GN=AGPS PE=1 SV=1	1	2	2	2	1	0	0	1	1	0	0	1	1	1	0	0	1	1	0	0	1	1	1	0	0	1	1	0	0	1	1	5.5	5.5	5.5	72.911	658	658	0.0026049	2.1179	By MS/MS	By matching	By matching	By MS/MS	By MS/MS
sp|O00139|KIF2A_HUMAN	sp|O00139|KIF2A_HUMAN	11	11	10	>sp|O00139|KIF2A_HUMAN Kinesin-like protein KIF2A OS=Homo sapiens OX=9606 GN=KIF2A PE=1 SV=3	1	11	11	10	5	8	5	4	7	6	6	9	8	5	8	5	4	7	6	6	9	8	4	7	4	3	6	5	5	8	7	18.1	18.1	16.9	79.954	706	706	0	18.979	By MS/MS	By MS/MS	By MS/MS	By MS/MS	By MS/MS
sp|O00148|DX39A_HUMAN	sp|O00148|DX39A_HUMAN	11	4	4	>sp|O00148|DX39A_HUMAN ATP-dependent RNA helicase DDX39A OS=Homo sapiens OX=9606 GN=DDX39A PE=1 SV=2	1	11	4	4	9	10	11	9	10	9	9	9	10	2	3	4	3	3	2	3	3	4	2	3	4	3	3	2	3	3	4	34.2	17.6	17.6	49.129	427	427	0	32.251	By MS/MS	By MS/MS	By MS/MS	By MS/MS	By MS/MS
sp|O00151|PDLI1_HUMAN	sp|O00151|PDLI1_HUMAN	7	7	7	>sp|O00151|PDLI1_HUMAN PDZ and LIM domain protein 1 OS=Homo sapiens OX=9606 GN=PDLIM1 PE=1 SV=4	1	7	7	7	5	5	6	3	4	5	6	7	7	5	5	6	3	4	5	6	7	7	5	5	6	3	4	5	6	7	7	40.1	40.1	40.1	36.071	329	329	0	25.4	By MS/MS	By MS/MS	By MS/MS	By MS/MS	By MS/MS
sp|O00154|BACH_HUMAN	sp|O00154|BACH_HUMAN	5	5	5	>sp|O00154|BACH_HUMAN Cytosolic acyl coenzyme A thioester hydrolase OS=Homo sapiens OX=9606 GN=ACOT7 PE=1 SV=3	1	5	5	5	2	4	4	2	3	2	3	4	5	2	4	4	2	3	2	3	4	5	2	4	4	2	3	2	3	4	5	19.7	19.7	19.7	41.796	380	380	0	9.3527	By MS/MS	By MS/MS	By MS/MS	By MS/MS	By MS/MS
sp|O00159|MYO1C_HUMAN	sp|O00159|MYO1C_HUMAN	15	15	15	>sp|O00159|MYO1C_HUMAN Unconventional myosin-Ic OS=Homo sapiens OX=9606 GN=MYO1C PE=1 SV=4	1	15	15	15	7	9	8	3	9	7	9	15	4	7	9	8	3	9	7	9	15	4	7	9	8	3	9	7	9	15	4	22.6	22.6	22.6	121.68	1063	1063	0	64	By MS/MS	By MS/MS	By MS/MS	By MS/MS	By MS/MS
sp|O00161|SNP23_HUMAN	sp|O00161|SNP23_HUMAN	4	4	4	>sp|O00161|SNP23_HUMAN Synaptosomal-associated protein 23 OS=Homo sapiens OX=9606 GN=SNAP23 PE=1 SV=1	1	4	4	4	0	3	1	1	2	3	0	4	2	0	3	1	1	2	3	0	4	2	0	3	1	1	2	3	0	4	2	32.2	32.2	32.2	23.354	211	211	0	15.959	By matching	By matching	By matching	By matching	By MS/MS
sp|O00165|HAX1_HUMAN	sp|O00165|HAX1_HUMAN	9	9	9	>sp|O00165|HAX1_HUMAN HCLS1-associated protein X-1 OS=Homo sapiens OX=9606 GN=HAX1 PE=1 SV=2	1	9	9	9	7	6	6	8	7	7	6	8	5	7	6	6	8	7	7	6	8	5	7	6	6	8	7	7	6	8	5	54.1	54.1	54.1	31.62	279	279	0	176.07	By MS/MS	By MS/MS	By MS/MS	By MS/MS	By MS/MS
sp|O00170|AIP_HUMAN	sp|O00170|AIP_HUMAN	8	8	8	>sp|O00170|AIP_HUMAN AH receptor-interacting protein OS=Homo sapiens OX=9606 GN=AIP PE=1 SV=2	1	8	8	8	7	6	6	7	7	6	7	8	7	7	6	6	7	7	6	7	8	7	7	6	6	7	7	6	7	8	7	31.5	31.5	31.5	37.636	330	330	0	77.132	By MS/MS	By MS/MS	By MS/MS	By MS/MS	By MS/MS
sp|O00178|GTPB1_HUMAN	sp|O00178|GTPB1_HUMAN	6	6	6	>sp|O00178|GTPB1_HUMAN GTP-binding protein 1 OS=Homo sapiens OX=9606 GN=GTPBP1 PE=1 SV=3	1	6	6	6	3	4	2	2	0	3	3	3	2	3	4	2	2	0	3	3	3	2	3	4	2	2	0	3	3	3	2	13.3	13.3	13.3	72.453	669	669	0	10.197	By MS/MS	By MS/MS	By MS/MS	By MS/MS	By matching
sp|O00186|STXB3_HUMAN	sp|O00186|STXB3_HUMAN	4	4	4	>sp|O00186|STXB3_HUMAN Syntaxin-binding protein 3 OS=Homo sapiens OX=9606 GN=STXBP3 PE=1 SV=2	1	4	4	4	2	0	0	1	3	2	2	2	0	2	0	0	1	3	2	2	2	0	2	0	0	1	3	2	2	2	0	7.3	7.3	7.3	67.764	592	592	0.00031746	2.8566	By MS/MS	By matching	By matching	By matching	By MS/MS
sp|O00193|SMAP_HUMAN	sp|O00193|SMAP_HUMAN	4	4	4	>sp|O00193|SMAP_HUMAN Small acidic protein OS=Homo sapiens OX=9606 GN=SMAP PE=1 SV=1	1	4	4	4	3	3	4	4	2	2	3	3	4	3	3	4	4	2	2	3	3	4	3	3	4	4	2	2	3	3	4	32.8	32.8	32.8	20.332	183	183	0	157.8	By MS/MS	By MS/MS	By MS/MS	By MS/MS	By matching
sp|O00203|AP3B1_HUMAN;sp|Q13367|AP3B2_HUMAN	sp|O00203|AP3B1_HUMAN	9;1	9;1	9;1	>sp|O00203|AP3B1_HUMAN AP-3 complex subunit beta-1 OS=Homo sapiens OX=9606 GN=AP3B1 PE=1 SV=3	2	9	9	9	5	5	3	5	6	4	5	9	6	5	5	3	5	6	4	5	9	6	5	5	3	5	6	4	5	9	6	10.7	10.7	10.7	121.32	1094	1094;1082	0	30.284	By MS/MS	By MS/MS	By MS/MS	By MS/MS	By MS/MS
sp|O00213|APBB1_HUMAN	sp|O00213|APBB1_HUMAN	1	1	1	>sp|O00213|APBB1_HUMAN Amyloid-beta A4 precursor protein-binding family B member 1 OS=Homo sapiens OX=9606 GN=APBB1 PE=1 SV=2	1	1	1	1	1	1	1	0	0	0	0	1	1	1	1	1	0	0	0	0	1	1	1	1	1	0	0	0	0	1	1	1.7	1.7	1.7	77.243	710	710	0.00061843	2.6415	By MS/MS	By MS/MS	By MS/MS	By matching	By matching
sp|O00217|NDUS8_HUMAN	sp|O00217|NDUS8_HUMAN	2	2	2	>sp|O00217|NDUS8_HUMAN NADH dehydrogenase [ubiquinone] iron-sulfur protein 8, mitochondrial OS=Homo sapiens OX=9606 GN=NDUFS8 PE=1 SV=1	1	2	2	2	0	1	2	1	1	1	1	1	1	0	1	2	1	1	1	1	1	1	0	1	2	1	1	1	1	1	1	10	10	10	23.705	210	210	0.0026064	2.1213	By matching	By MS/MS	By MS/MS	By matching	By matching
sp|O00231|PSD11_HUMAN	sp|O00231|PSD11_HUMAN	14	14	14	>sp|O00231|PSD11_HUMAN 26S proteasome non-ATPase regulatory subunit 11 OS=Homo sapiens OX=9606 GN=PSMD11 PE=1 SV=3	1	14	14	14	11	9	12	5	9	6	12	12	9	11	9	12	5	9	6	12	12	9	11	9	12	5	9	6	12	12	9	40.3	40.3	40.3	47.463	422	422	0	97.412	By MS/MS	By MS/MS	By MS/MS	By MS/MS	By MS/MS
sp|O00232|PSD12_HUMAN	sp|O00232|PSD12_HUMAN	10	10	10	>sp|O00232|PSD12_HUMAN 26S proteasome non-ATPase regulatory subunit 12 OS=Homo sapiens OX=9606 GN=PSMD12 PE=1 SV=3	1	10	10	10	7	8	7	4	6	5	7	9	8	7	8	7	4	6	5	7	9	8	7	8	7	4	6	5	7	9	8	32.9	32.9	32.9	52.904	456	456	0	187.73	By MS/MS	By MS/MS	By MS/MS	By MS/MS	By MS/MS
sp|O00233|PSMD9_HUMAN	sp|O00233|PSMD9_HUMAN	4	4	4	>sp|O00233|PSMD9_HUMAN 26S proteasome non-ATPase regulatory subunit 9 OS=Homo sapiens OX=9606 GN=PSMD9 PE=1 SV=3	1	4	4	4	4	4	4	4	4	3	2	2	3	4	4	4	4	4	3	2	2	3	4	4	4	4	4	3	2	2	3	17.9	17.9	17.9	24.682	223	223	0	5.8627	By MS/MS	By MS/MS	By MS/MS	By MS/MS	By MS/MS
sp|O00255|MEN1_HUMAN	sp|O00255|MEN1_HUMAN	1	1	1	>sp|O00255|MEN1_HUMAN Menin OS=Homo sapiens OX=9606 GN=MEN1 PE=1 SV=4	1	1	1	1	1	0	0	1	0	0	1	1	0	1	0	0	1	0	0	1	1	0	1	0	0	1	0	0	1	1	0	2.6	2.6	2.6	68.023	615	615	0.0041853	1.8338	By matching	By matching	By matching	By matching	By matching
sp|O00257|CBX4_HUMAN	sp|O00257|CBX4_HUMAN	2	2	2	>sp|O00257|CBX4_HUMAN E3 SUMO-protein ligase CBX4 OS=Homo sapiens OX=9606 GN=CBX4 PE=1 SV=3	1	2	2	2	1	1	1	1	1	0	1	1	1	1	1	1	1	1	0	1	1	1	1	1	1	1	1	0	1	1	1	4.1	4.1	4.1	61.367	560	560	0	3.1965	By MS/MS	By MS/MS	By MS/MS	By matching	By matching
sp|O00264|PGRC1_HUMAN	sp|O00264|PGRC1_HUMAN	6	6	6	>sp|O00264|PGRC1_HUMAN Membrane-associated progesterone receptor component 1 OS=Homo sapiens OX=9606 GN=PGRMC1 PE=1 SV=3	1	6	6	6	4	4	3	4	6	5	4	5	4	4	4	3	4	6	5	4	5	4	4	4	3	4	6	5	4	5	4	43.6	43.6	43.6	21.671	195	195	0	94.714	By MS/MS	By MS/MS	By MS/MS	By MS/MS	By MS/MS
sp|O00267|SPT5H_HUMAN	sp|O00267|SPT5H_HUMAN	17	17	17	>sp|O00267|SPT5H_HUMAN Transcription elongation factor SPT5 OS=Homo sapiens OX=9606 GN=SUPT5H PE=1 SV=1	1	17	17	17	15	15	15	10	8	8	12	15	15	15	15	15	10	8	8	12	15	15	15	15	15	10	8	8	12	15	15	24.7	24.7	24.7	121	1087	1087	0	323.31	By MS/MS	By MS/MS	By MS/MS	By MS/MS	By MS/MS
sp|O00268|TAF4_HUMAN	sp|O00268|TAF4_HUMAN	1	1	1	>sp|O00268|TAF4_HUMAN Transcription initiation factor TFIID subunit 4 OS=Homo sapiens OX=9606 GN=TAF4 PE=1 SV=2	1	1	1	1	1	1	1	0	0	1	1	1	0	1	1	1	0	0	1	1	1	0	1	1	1	0	0	1	1	1	0	1.8	1.8	1.8	110.11	1085	1085	0.0025847	2.0467	By matching	By matching	By matching	By matching	By matching
sp|O00273|DFFA_HUMAN	sp|O00273|DFFA_HUMAN	3	3	3	>sp|O00273|DFFA_HUMAN DNA fragmentation factor subunit alpha OS=Homo sapiens OX=9606 GN=DFFA PE=1 SV=1	1	3	3	3	1	2	1	0	0	0	0	2	1	1	2	1	0	0	0	0	2	1	1	2	1	0	0	0	0	2	1	15.1	15.1	15.1	36.521	331	331	0	20.129	By MS/MS	By MS/MS	By MS/MS	By matching	By matching
sp|O00299|CLIC1_HUMAN	sp|O00299|CLIC1_HUMAN	6	6	6	>sp|O00299|CLIC1_HUMAN Chloride intracellular channel protein 1 OS=Homo sapiens OX=9606 GN=CLIC1 PE=1 SV=4	1	6	6	6	6	5	6	5	4	5	5	6	6	6	5	6	5	4	5	5	6	6	6	5	6	5	4	5	5	6	6	36.9	36.9	36.9	26.922	241	241	0	56.364	By MS/MS	By MS/MS	By MS/MS	By MS/MS	By MS/MS
sp|O00303|EIF3F_HUMAN	sp|O00303|EIF3F_HUMAN	6	6	6	>sp|O00303|EIF3F_HUMAN Eukaryotic translation initiation factor 3 subunit F OS=Homo sapiens OX=9606 GN=EIF3F PE=1 SV=1	1	6	6	6	4	5	4	1	3	4	3	4	4	4	5	4	1	3	4	3	4	4	4	5	4	1	3	4	3	4	4	24.9	24.9	24.9	37.563	357	357	0	28.454	By MS/MS	By MS/MS	By MS/MS	By MS/MS	By MS/MS
sp|O00311|CDC7_HUMAN	sp|O00311|CDC7_HUMAN	14	14	14	>sp|O00311|CDC7_HUMAN Cell division cycle 7-related protein kinase OS=Homo sapiens OX=9606 GN=CDC7 PE=1 SV=1	1	14	14	14	12	13	14	12	8	9	12	12	13	12	13	14	12	8	9	12	12	13	12	13	14	12	8	9	12	12	13	28.4	28.4	28.4	63.887	574	574	0	34.405	By MS/MS	By MS/MS	By MS/MS	By MS/MS	By MS/MS
sp|O00410|IPO5_HUMAN;sp|O60518|RNBP6_HUMAN	sp|O00410|IPO5_HUMAN	18;1	18;1	18;1	>sp|O00410|IPO5_HUMAN Importin-5 OS=Homo sapiens OX=9606 GN=IPO5 PE=1 SV=4	2	18	18	18	13	15	15	13	12	11	15	16	14	13	15	15	13	12	11	15	16	14	13	15	15	13	12	11	15	16	14	25.5	25.5	25.5	123.63	1097	1097;1105	0	323.01	By MS/MS	By MS/MS	By MS/MS	By MS/MS	By MS/MS
sp|O00411|RPOM_HUMAN	sp|O00411|RPOM_HUMAN	22	22	22	>sp|O00411|RPOM_HUMAN DNA-directed RNA polymerase, mitochondrial OS=Homo sapiens OX=9606 GN=POLRMT PE=1 SV=2	1	22	22	22	19	17	13	11	11	7	20	21	19	19	17	13	11	11	7	20	21	19	19	17	13	11	11	7	20	21	19	26.3	26.3	26.3	138.62	1230	1230	0	219.7	By MS/MS	By MS/MS	By MS/MS	By MS/MS	By MS/MS
sp|O00422|SAP18_HUMAN	sp|O00422|SAP18_HUMAN	1	1	1	>sp|O00422|SAP18_HUMAN Histone deacetylase complex subunit SAP18 OS=Homo sapiens OX=9606 GN=SAP18 PE=1 SV=1	1	1	1	1	1	1	1	1	1	1	1	1	1	1	1	1	1	1	1	1	1	1	1	1	1	1	1	1	1	1	1	7.8	7.8	7.8	17.561	153	153	0	22.118	By MS/MS	By MS/MS	By MS/MS	By MS/MS	By MS/MS
sp|O00425|IF2B3_HUMAN	sp|O00425|IF2B3_HUMAN	14	12	12	>sp|O00425|IF2B3_HUMAN Insulin-like growth factor 2 mRNA-binding protein 3 OS=Homo sapiens OX=9606 GN=IGF2BP3 PE=1 SV=2	1	14	12	12	9	11	11	8	10	6	12	11	8	7	9	9	6	8	4	10	9	7	7	9	9	6	8	4	10	9	7	30.6	26.6	26.6	63.704	579	579	0	28.363	By MS/MS	By MS/MS	By MS/MS	By MS/MS	By MS/MS
sp|O00429|DNM1L_HUMAN	sp|O00429|DNM1L_HUMAN	15	15	15	>sp|O00429|DNM1L_HUMAN Dynamin-1-like protein OS=Homo sapiens OX=9606 GN=DNM1L PE=1 SV=2	1	15	15	15	8	10	9	6	8	6	7	10	9	8	10	9	6	8	6	7	10	9	8	10	9	6	8	6	7	10	9	32.6	32.6	32.6	81.876	736	736	0	59.865	By MS/MS	By MS/MS	By MS/MS	By MS/MS	By MS/MS
sp|O00442|RTCA_HUMAN	sp|O00442|RTCA_HUMAN	4	4	4	>sp|O00442|RTCA_HUMAN RNA 3-terminal phosphate cyclase OS=Homo sapiens OX=9606 GN=RTCA PE=1 SV=1	1	4	4	4	1	3	2	1	0	0	1	1	2	1	3	2	1	0	0	1	1	2	1	3	2	1	0	0	1	1	2	16.1	16.1	16.1	39.336	366	366	0	8.5011	By matching	By MS/MS	By MS/MS	By matching	By matching
sp|O00443|P3C2A_HUMAN	sp|O00443|P3C2A_HUMAN	7	7	7	>sp|O00443|P3C2A_HUMAN Phosphatidylinositol 4-phosphate 3-kinase C2 domain-containing subunit alpha OS=Homo sapiens OX=9606 GN=PIK3C2A PE=1 SV=2	1	7	7	7	3	3	0	3	2	3	3	3	3	3	3	0	3	2	3	3	3	3	3	3	0	3	2	3	3	3	3	5.4	5.4	5.4	190.68	1686	1686	0	10.338	By MS/MS	By MS/MS	By matching	By MS/MS	By matching
sp|O00458|IFRD1_HUMAN	sp|O00458|IFRD1_HUMAN	1	1	1	>sp|O00458|IFRD1_HUMAN Interferon-related developmental regulator 1 OS=Homo sapiens OX=9606 GN=IFRD1 PE=1 SV=4	1	1	1	1	0	0	0	1	0	0	0	0	0	0	0	0	1	0	0	0	0	0	0	0	0	1	0	0	0	0	0	5.3	5.3	5.3	50.268	451	451	0	15.365	By matching	By matching	By matching	By MS/MS	By matching
sp|O00459|P85B_HUMAN	sp|O00459|P85B_HUMAN	12	12	12	>sp|O00459|P85B_HUMAN Phosphatidylinositol 3-kinase regulatory subunit beta OS=Homo sapiens OX=9606 GN=PIK3R2 PE=1 SV=2	1	12	12	12	6	8	5	4	6	3	4	9	5	6	8	5	4	6	3	4	9	5	6	8	5	4	6	3	4	9	5	26.4	26.4	26.4	81.544	728	728	0	51.34	By MS/MS	By MS/MS	By MS/MS	By MS/MS	By MS/MS
sp|O00461|GOLI4_HUMAN	sp|O00461|GOLI4_HUMAN	1	1	1	>sp|O00461|GOLI4_HUMAN Golgi integral membrane protein 4 OS=Homo sapiens OX=9606 GN=GOLIM4 PE=1 SV=1	1	1	1	1	1	1	1	1	1	1	0	1	0	1	1	1	1	1	1	0	1	0	1	1	1	1	1	1	0	1	0	1.4	1.4	1.4	81.879	696	696	0.0076216	1.4839	By matching	By matching	By MS/MS	By matching	By matching
sp|O00471|EXOC5_HUMAN	sp|O00471|EXOC5_HUMAN	2	2	2	>sp|O00471|EXOC5_HUMAN Exocyst complex component 5 OS=Homo sapiens OX=9606 GN=EXOC5 PE=1 SV=1	1	2	2	2	1	1	1	0	0	1	2	2	1	1	1	1	0	0	1	2	2	1	1	1	1	0	0	1	2	2	1	4.4	4.4	4.4	81.852	708	708	0	2.9864	By MS/MS	By matching	By matching	By matching	By matching
sp|O00483|NDUA4_HUMAN	sp|O00483|NDUA4_HUMAN	2	2	2	>sp|O00483|NDUA4_HUMAN Cytochrome c oxidase subunit NDUFA4 OS=Homo sapiens OX=9606 GN=NDUFA4 PE=1 SV=1	1	2	2	2	2	2	2	2	1	2	2	2	2	2	2	2	2	1	2	2	2	2	2	2	2	2	1	2	2	2	2	22.2	22.2	22.2	9.3697	81	81	0.00062054	2.6575	By MS/MS	By MS/MS	By MS/MS	By MS/MS	By MS/MS
sp|O00487|PSDE_HUMAN	sp|O00487|PSDE_HUMAN	3	3	3	>sp|O00487|PSDE_HUMAN 26S proteasome non-ATPase regulatory subunit 14 OS=Homo sapiens OX=9606 GN=PSMD14 PE=1 SV=1	1	3	3	3	3	2	3	2	2	2	2	3	2	3	2	3	2	2	2	2	3	2	3	2	3	2	2	2	2	3	2	22.3	22.3	22.3	34.577	310	310	0	14.054	By MS/MS	By MS/MS	By MS/MS	By matching	By MS/MS
sp|O00505|IMA4_HUMAN	sp|O00505|IMA4_HUMAN	4	4	3	>sp|O00505|IMA4_HUMAN Importin subunit alpha-4 OS=Homo sapiens OX=9606 GN=KPNA3 PE=1 SV=2	1	4	4	3	2	3	1	4	1	1	2	3	3	2	3	1	4	1	1	2	3	3	2	2	1	3	1	1	2	2	2	9.8	9.8	8.1	57.81	521	521	0	4.6804	By MS/MS	By MS/MS	By MS/MS	By MS/MS	By MS/MS
sp|O00541|PESC_HUMAN	sp|O00541|PESC_HUMAN	11	11	11	>sp|O00541|PESC_HUMAN Pescadillo homolog OS=Homo sapiens OX=9606 GN=PES1 PE=1 SV=1	1	11	11	11	8	8	5	8	6	8	8	9	9	8	8	5	8	6	8	8	9	9	8	8	5	8	6	8	8	9	9	22.1	22.1	22.1	68.002	588	588	0	15.333	By MS/MS	By MS/MS	By MS/MS	By MS/MS	By MS/MS
sp|O00560|SDCB1_HUMAN	sp|O00560|SDCB1_HUMAN	5	5	5	>sp|O00560|SDCB1_HUMAN Syntenin-1 OS=Homo sapiens OX=9606 GN=SDCBP PE=1 SV=1	1	5	5	5	4	4	4	4	2	4	4	5	4	4	4	4	4	2	4	4	5	4	4	4	4	4	2	4	4	5	4	29.5	29.5	29.5	32.444	298	298	0	136.44	By MS/MS	By MS/MS	By MS/MS	By MS/MS	By MS/MS
sp|O00571|DDX3X_HUMAN	sp|O00571|DDX3X_HUMAN	29	29	10	>sp|O00571|DDX3X_HUMAN ATP-dependent RNA helicase DDX3X OS=Homo sapiens OX=9606 GN=DDX3X PE=1 SV=3	1	29	29	10	27	26	27	25	24	24	26	26	25	27	26	27	25	24	24	26	26	25	9	9	10	8	9	8	9	8	9	51.2	51.2	20.2	73.243	662	662	0	323.31	By MS/MS	By MS/MS	By MS/MS	By MS/MS	By MS/MS
sp|O00629|IMA3_HUMAN	sp|O00629|IMA3_HUMAN	3	2	2	>sp|O00629|IMA3_HUMAN Importin subunit alpha-3 OS=Homo sapiens OX=9606 GN=KPNA4 PE=1 SV=1	1	3	2	2	1	3	1	2	1	1	1	2	2	1	2	1	1	1	1	1	1	1	1	2	1	1	1	1	1	1	1	7.7	6	6	57.886	521	521	0	4.5471	By MS/MS	By MS/MS	By MS/MS	By MS/MS	By MS/MS
sp|O00743|PPP6_HUMAN	sp|O00743|PPP6_HUMAN	3	3	3	>sp|O00743|PPP6_HUMAN Serine/threonine-protein phosphatase 6 catalytic subunit OS=Homo sapiens OX=9606 GN=PPP6C PE=1 SV=1	1	3	3	3	2	2	2	2	2	2	3	2	2	2	2	2	2	2	2	3	2	2	2	2	2	2	2	2	3	2	2	14.8	14.8	14.8	35.144	305	305	0	9.8024	By MS/MS	By MS/MS	By MS/MS	By MS/MS	By MS/MS
sp|O00746|NDKM_HUMAN	sp|O00746|NDKM_HUMAN	4	4	4	>sp|O00746|NDKM_HUMAN Nucleoside diphosphate kinase, mitochondrial OS=Homo sapiens OX=9606 GN=NME4 PE=1 SV=1	1	4	4	4	2	3	3	2	2	2	1	3	3	2	3	3	2	2	2	1	3	3	2	3	3	2	2	2	1	3	3	32.1	32.1	32.1	20.658	187	187	0	21.817	By MS/MS	By MS/MS	By MS/MS	By MS/MS	By MS/MS
sp|O00763|ACACB_HUMAN	sp|O00763|ACACB_HUMAN	86	72	72	>sp|O00763|ACACB_HUMAN Acetyl-CoA carboxylase 2 OS=Homo sapiens OX=9606 GN=ACACB PE=1 SV=3	1	86	72	72	84	82	84	82	80	82	81	85	86	70	68	70	68	67	68	67	71	72	70	68	70	68	67	68	67	71	72	46.3	39.8	39.8	276.54	2458	2458	0	323.31	By MS/MS	By MS/MS	By MS/MS	By MS/MS	By MS/MS
sp|O00764|PDXK_HUMAN	sp|O00764|PDXK_HUMAN	2	2	2	>sp|O00764|PDXK_HUMAN Pyridoxal kinase OS=Homo sapiens OX=9606 GN=PDXK PE=1 SV=1	1	2	2	2	2	1	1	0	1	0	1	1	1	2	1	1	0	1	0	1	1	1	2	1	1	0	1	0	1	1	1	8.3	8.3	8.3	35.102	312	312	0	3.291	By matching	By MS/MS	By MS/MS	By matching	By MS/MS
sp|O00767|ACOD_HUMAN	sp|O00767|ACOD_HUMAN	5	5	5	>sp|O00767|ACOD_HUMAN Acyl-CoA desaturase OS=Homo sapiens OX=9606 GN=SCD PE=1 SV=2	1	5	5	5	2	3	4	4	5	3	3	2	2	2	3	4	4	5	3	3	2	2	2	3	4	4	5	3	3	2	2	26.5	26.5	26.5	41.522	359	359	0	74.038	By MS/MS	By MS/MS	By MS/MS	By MS/MS	By MS/MS
sp|O14497|ARI1A_HUMAN	sp|O14497|ARI1A_HUMAN	1	1	1	>sp|O14497|ARI1A_HUMAN AT-rich interactive domain-containing protein 1A OS=Homo sapiens OX=9606 GN=ARID1A PE=1 SV=3	1	1	1	1	0	1	0	0	0	0	0	0	1	0	1	0	0	0	0	0	0	1	0	1	0	0	0	0	0	0	1	0.9	0.9	0.9	242.04	2285	2285	0.0033822	1.9123	By matching	By MS/MS	By matching	By matching	By matching
sp|O14523|C2C2L_HUMAN	sp|O14523|C2C2L_HUMAN	8	8	8	>sp|O14523|C2C2L_HUMAN Phospholipid transfer protein C2CD2L OS=Homo sapiens OX=9606 GN=C2CD2L PE=1 SV=3	1	8	8	8	5	6	4	5	4	5	6	7	6	5	6	4	5	4	5	6	7	6	5	6	4	5	4	5	6	7	6	18.8	18.8	18.8	76.18	706	706	0	266.65	By MS/MS	By MS/MS	By MS/MS	By MS/MS	By MS/MS
sp|O14545|TRAD1_HUMAN	sp|O14545|TRAD1_HUMAN	6	6	6	>sp|O14545|TRAD1_HUMAN TRAF-type zinc finger domain-containing protein 1 OS=Homo sapiens OX=9606 GN=TRAFD1 PE=1 SV=1	1	6	6	6	6	6	5	6	6	5	5	5	5	6	6	5	6	6	5	5	5	5	6	6	5	6	6	5	5	5	5	12.5	12.5	12.5	64.84	582	582	0	35.755	By MS/MS	By MS/MS	By MS/MS	By MS/MS	By MS/MS
sp|O14578|CTRO_HUMAN	sp|O14578|CTRO_HUMAN	3	3	3	>sp|O14578|CTRO_HUMAN Citron Rho-interacting kinase OS=Homo sapiens OX=9606 GN=CIT PE=1 SV=2	1	3	3	3	1	1	0	1	1	1	1	1	2	1	1	0	1	1	1	1	1	2	1	1	0	1	1	1	1	1	2	2	2	2	231.43	2027	2027	0	6.8543	By MS/MS	By MS/MS	By matching	By MS/MS	By MS/MS
sp|O14579|COPE_HUMAN	sp|O14579|COPE_HUMAN	7	7	7	>sp|O14579|COPE_HUMAN Coatomer subunit epsilon OS=Homo sapiens OX=9606 GN=COPE PE=1 SV=3	1	7	7	7	5	5	4	4	4	5	3	6	3	5	5	4	4	4	5	3	6	3	5	5	4	4	4	5	3	6	3	42.9	42.9	42.9	34.482	308	308	0	49.661	By MS/MS	By MS/MS	By MS/MS	By MS/MS	By MS/MS
sp|P47813|IF1AX_HUMAN;sp|O14602|IF1AY_HUMAN	sp|P47813|IF1AX_HUMAN;sp|O14602|IF1AY_HUMAN	1;1	1;1	1;1	>sp|P47813|IF1AX_HUMAN Eukaryotic translation initiation factor 1A, X-chromosomal OS=Homo sapiens OX=9606 GN=EIF1AX PE=1 SV=2;>sp|O14602|IF1AY_HUMAN Eukaryotic translation initiation factor 1A, Y-chromosomal OS=Homo sapiens OX=9606 GN=EIF1AY PE=1 SV=4	2	1	1	1	1	0	1	0	1	0	1	1	0	1	0	1	0	1	0	1	1	0	1	0	1	0	1	0	1	1	0	7.6	7.6	7.6	16.46	144	144;144	0.0041678	1.8116	By matching	By matching	By matching	By matching	By MS/MS
sp|O14617|AP3D1_HUMAN	sp|O14617|AP3D1_HUMAN	10	10	10	>sp|O14617|AP3D1_HUMAN AP-3 complex subunit delta-1 OS=Homo sapiens OX=9606 GN=AP3D1 PE=1 SV=1	1	10	10	10	6	9	9	7	6	5	7	8	7	6	9	9	7	6	5	7	8	7	6	9	9	7	6	5	7	8	7	12.7	12.7	12.7	130.16	1153	1153	0	105.18	By MS/MS	By MS/MS	By MS/MS	By MS/MS	By MS/MS
sp|O14639|ABLM1_HUMAN	sp|O14639|ABLM1_HUMAN	3	3	3	>sp|O14639|ABLM1_HUMAN Actin-binding LIM protein 1 OS=Homo sapiens OX=9606 GN=ABLIM1 PE=1 SV=3	1	3	3	3	1	2	1	2	1	1	1	2	1	1	2	1	2	1	1	1	2	1	1	2	1	2	1	1	1	2	1	5.3	5.3	5.3	87.687	778	778	0	10.81	By MS/MS	By MS/MS	By MS/MS	By MS/MS	By matching
sp|O14641|DVL2_HUMAN;sp|Q92997|DVL3_HUMAN	sp|O14641|DVL2_HUMAN;sp|Q92997|DVL3_HUMAN	2;1	2;1	2;1	>sp|O14641|DVL2_HUMAN Segment polarity protein dishevelled homolog DVL-2 OS=Homo sapiens OX=9606 GN=DVL2 PE=1 SV=1;>sp|Q92997|DVL3_HUMAN Segment polarity protein dishevelled homolog DVL-3 OS=Homo sapiens OX=9606 GN=DVL3 PE=1 SV=2	2	2	2	2	2	2	1	1	2	2	1	2	2	2	2	1	1	2	2	1	2	2	2	2	1	1	2	2	1	2	2	2.9	2.9	2.9	78.947	736	736;716	0.0006152	2.6078	By MS/MS	By MS/MS	By MS/MS	By MS/MS	By MS/MS
sp|O14654|IRS4_HUMAN	sp|O14654|IRS4_HUMAN	41	41	41	>sp|O14654|IRS4_HUMAN Insulin receptor substrate 4 OS=Homo sapiens OX=9606 GN=IRS4 PE=1 SV=1	1	41	41	41	39	38	38	36	35	36	36	37	38	39	38	38	36	35	36	36	37	38	39	38	38	36	35	36	36	37	38	47.6	47.6	47.6	133.77	1257	1257	0	323.31	By MS/MS	By MS/MS	By MS/MS	By MS/MS	By MS/MS
sp|O14681|EI24_HUMAN	sp|O14681|EI24_HUMAN	4	4	4	>sp|O14681|EI24_HUMAN Etoposide-induced protein 2.4 homolog OS=Homo sapiens OX=9606 GN=EI24 PE=1 SV=4	1	4	4	4	2	2	1	1	2	2	1	1	1	2	2	1	1	2	2	1	1	1	2	2	1	1	2	2	1	1	1	15.3	15.3	15.3	38.964	340	340	0	4.4004	By MS/MS	By MS/MS	By matching	By MS/MS	By MS/MS
sp|O14733|MP2K7_HUMAN	sp|O14733|MP2K7_HUMAN	5	5	5	>sp|O14733|MP2K7_HUMAN Dual specificity mitogen-activated protein kinase kinase 7 OS=Homo sapiens OX=9606 GN=MAP2K7 PE=1 SV=2	1	5	5	5	1	3	4	4	3	1	2	2	1	1	3	4	4	3	1	2	2	1	1	3	4	4	3	1	2	2	1	14.3	14.3	14.3	47.484	419	419	0	3.8549	By MS/MS	By matching	By MS/MS	By MS/MS	By MS/MS
sp|O14734|ACOT8_HUMAN	sp|O14734|ACOT8_HUMAN	3	3	3	>sp|O14734|ACOT8_HUMAN Acyl-coenzyme A thioesterase 8 OS=Homo sapiens OX=9606 GN=ACOT8 PE=1 SV=1	1	3	3	3	1	1	0	1	1	2	3	2	3	1	1	0	1	1	2	3	2	3	1	1	0	1	1	2	3	2	3	13.8	13.8	13.8	35.914	319	319	0	4.576	By MS/MS	By matching	By matching	By MS/MS	By MS/MS
sp|O14735|CDIPT_HUMAN	sp|O14735|CDIPT_HUMAN	6	6	6	>sp|O14735|CDIPT_HUMAN CDP-diacylglycerol--inositol 3-phosphatidyltransferase OS=Homo sapiens OX=9606 GN=CDIPT PE=1 SV=1	1	6	6	6	3	5	5	3	5	4	4	5	5	3	5	5	3	5	4	4	5	5	3	5	5	3	5	4	4	5	5	35.2	35.2	35.2	23.539	213	213	0	17.924	By MS/MS	By MS/MS	By MS/MS	By MS/MS	By MS/MS
sp|O14737|PDCD5_HUMAN	sp|O14737|PDCD5_HUMAN	8	8	8	>sp|O14737|PDCD5_HUMAN Programmed cell death protein 5 OS=Homo sapiens OX=9606 GN=PDCD5 PE=1 SV=3	1	8	8	8	5	5	6	6	7	7	6	7	7	5	5	6	6	7	7	6	7	7	5	5	6	6	7	7	6	7	7	60.8	60.8	60.8	14.285	125	125	0	86.859	By MS/MS	By MS/MS	By MS/MS	By MS/MS	By MS/MS
sp|O14744|ANM5_HUMAN	sp|O14744|ANM5_HUMAN	10	10	10	>sp|O14744|ANM5_HUMAN Protein arginine N-methyltransferase 5 OS=Homo sapiens OX=9606 GN=PRMT5 PE=1 SV=4	1	10	10	10	7	7	7	6	7	4	5	7	6	7	7	7	6	7	4	5	7	6	7	7	7	6	7	4	5	7	6	24.2	24.2	24.2	72.683	637	637	0	27.693	By MS/MS	By MS/MS	By MS/MS	By MS/MS	By MS/MS
sp|O14745|NHRF1_HUMAN	sp|O14745|NHRF1_HUMAN	7	7	6	>sp|O14745|NHRF1_HUMAN Na(+)/H(+) exchange regulatory cofactor NHE-RF1 OS=Homo sapiens OX=9606 GN=SLC9A3R1 PE=1 SV=4	1	7	7	6	5	5	4	6	4	3	4	6	5	5	5	4	6	4	3	4	6	5	5	5	4	6	4	3	4	6	5	28.2	28.2	24.9	38.868	358	358	0	65.26	By MS/MS	By MS/MS	By MS/MS	By MS/MS	By MS/MS
sp|O14757|CHK1_HUMAN	sp|O14757|CHK1_HUMAN	6	6	6	>sp|O14757|CHK1_HUMAN Serine/threonine-protein kinase Chk1 OS=Homo sapiens OX=9606 GN=CHEK1 PE=1 SV=2	1	6	6	6	4	6	4	2	3	3	4	3	3	4	6	4	2	3	3	4	3	3	4	6	4	2	3	3	4	3	3	16.4	16.4	16.4	54.433	476	476	0	24.183	By matching	By MS/MS	By MS/MS	By MS/MS	By MS/MS
sp|O14776|TCRG1_HUMAN	sp|O14776|TCRG1_HUMAN	14	14	14	>sp|O14776|TCRG1_HUMAN Transcription elongation regulator 1 OS=Homo sapiens OX=9606 GN=TCERG1 PE=1 SV=2	1	14	14	14	7	8	6	4	6	8	9	11	9	7	8	6	4	6	8	9	11	9	7	8	6	4	6	8	9	11	9	13.6	13.6	13.6	123.9	1098	1098	0	21.942	By MS/MS	By MS/MS	By MS/MS	By MS/MS	By MS/MS
sp|O14777|NDC80_HUMAN	sp|O14777|NDC80_HUMAN	2	2	2	>sp|O14777|NDC80_HUMAN Kinetochore protein NDC80 homolog OS=Homo sapiens OX=9606 GN=NDC80 PE=1 SV=1	1	2	2	2	1	1	1	2	1	0	2	2	0	1	1	1	2	1	0	2	2	0	1	1	1	2	1	0	2	2	0	3.3	3.3	3.3	73.912	642	642	0	7.5012	By matching	By matching	By MS/MS	By matching	By MS/MS
sp|O14802|RPC1_HUMAN	sp|O14802|RPC1_HUMAN	3	3	3	>sp|O14802|RPC1_HUMAN DNA-directed RNA polymerase III subunit RPC1 OS=Homo sapiens OX=9606 GN=POLR3A PE=1 SV=2	1	3	3	3	2	0	1	0	1	1	1	1	0	2	0	1	0	1	1	1	1	0	2	0	1	0	1	1	1	1	0	3.4	3.4	3.4	155.64	1390	1390	0.0020619	2.2741	By MS/MS	By matching	By matching	By matching	By matching
sp|O14818|PSA7_HUMAN;sp|Q8TAA3|PSMA8_HUMAN	sp|O14818|PSA7_HUMAN;sp|Q8TAA3|PSMA8_HUMAN	6;4	6;4	6;4	>sp|O14818|PSA7_HUMAN Proteasome subunit alpha type-7 OS=Homo sapiens OX=9606 GN=PSMA7 PE=1 SV=1;>sp|Q8TAA3|PSMA8_HUMAN Proteasome subunit alpha-type 8 OS=Homo sapiens OX=9606 GN=PSMA8 PE=2 SV=3	2	6	6	6	6	6	6	6	6	6	6	6	6	6	6	6	6	6	6	6	6	6	6	6	6	6	6	6	6	6	6	34.3	34.3	34.3	27.887	248	248;256	0	172.47	By MS/MS	By MS/MS	By MS/MS	By MS/MS	By MS/MS
sp|O14828|SCAM3_HUMAN	sp|O14828|SCAM3_HUMAN	2	2	2	>sp|O14828|SCAM3_HUMAN Secretory carrier-associated membrane protein 3 OS=Homo sapiens OX=9606 GN=SCAMP3 PE=1 SV=3	1	2	2	2	0	2	0	0	0	0	1	1	0	0	2	0	0	0	0	1	1	0	0	2	0	0	0	0	1	1	0	10.4	10.4	10.4	38.287	347	347	0.0012026	2.4664	By matching	By MS/MS	By matching	By matching	By matching
sp|O14874|BCKD_HUMAN	sp|O14874|BCKD_HUMAN	3	3	3	>sp|O14874|BCKD_HUMAN [3-methyl-2-oxobutanoate dehydrogenase [lipoamide]] kinase, mitochondrial OS=Homo sapiens OX=9606 GN=BCKDK PE=1 SV=2	1	3	3	3	3	2	3	2	2	1	2	2	3	3	2	3	2	2	1	2	2	3	3	2	3	2	2	1	2	2	3	8.3	8.3	8.3	46.36	412	412	0	7.7032	By MS/MS	By MS/MS	By MS/MS	By MS/MS	By MS/MS
sp|O14893|GEMI2_HUMAN	sp|O14893|GEMI2_HUMAN	2	2	2	>sp|O14893|GEMI2_HUMAN Gem-associated protein 2 OS=Homo sapiens OX=9606 GN=GEMIN2 PE=1 SV=1	1	2	2	2	1	0	2	1	0	0	0	1	0	1	0	2	1	0	0	0	1	0	1	0	2	1	0	0	0	1	0	10.4	10.4	10.4	31.585	280	280	0.0095238	1.3553	By matching	By matching	By MS/MS	By matching	By matching
sp|O14907|TX1B3_HUMAN	sp|O14907|TX1B3_HUMAN	2	2	2	>sp|O14907|TX1B3_HUMAN Tax1-binding protein 3 OS=Homo sapiens OX=9606 GN=TAX1BP3 PE=1 SV=2	1	2	2	2	0	1	1	0	0	0	0	0	0	0	1	1	0	0	0	0	0	0	0	1	1	0	0	0	0	0	0	25.8	25.8	25.8	13.735	124	124	0	20.466	By matching	By MS/MS	By MS/MS	By matching	By matching
sp|O14908|GIPC1_HUMAN;sp|Q8TF64|GIPC3_HUMAN	sp|O14908|GIPC1_HUMAN	9;1	9;1	9;1	>sp|O14908|GIPC1_HUMAN PDZ domain-containing protein GIPC1 OS=Homo sapiens OX=9606 GN=GIPC1 PE=1 SV=2	2	9	9	9	6	6	6	5	4	4	4	6	5	6	6	6	5	4	4	4	6	5	6	6	6	5	4	4	4	6	5	39.6	39.6	39.6	36.049	333	333;312	0	27.299	By MS/MS	By MS/MS	By MS/MS	By MS/MS	By MS/MS
sp|O14920|IKKB_HUMAN	sp|O14920|IKKB_HUMAN	2	2	2	>sp|O14920|IKKB_HUMAN Inhibitor of nuclear factor kappa-B kinase subunit beta OS=Homo sapiens OX=9606 GN=IKBKB PE=1 SV=1	1	2	2	2	0	0	2	0	0	0	0	0	0	0	0	2	0	0	0	0	0	0	0	0	2	0	0	0	0	0	0	5.6	5.6	5.6	86.563	756	756	0	5.4579	By matching	By matching	By MS/MS	By matching	By matching
sp|O14925|TIM23_HUMAN;sp|Q5SRD1|TI23B_HUMAN	sp|O14925|TIM23_HUMAN;sp|Q5SRD1|TI23B_HUMAN	5;4	5;4	5;4	>sp|O14925|TIM23_HUMAN Mitochondrial import inner membrane translocase subunit Tim23 OS=Homo sapiens OX=9606 GN=TIMM23 PE=1 SV=1;>sp|Q5SRD1|TI23B_HUMAN Putative mitochondrial import inner membrane translocase subunit Tim23B OS=Homo sapiens OX=9606 GN=TIMM2	2	5	5	5	5	3	4	3	3	4	5	5	3	5	3	4	3	3	4	5	5	3	5	3	4	3	3	4	5	5	3	45.9	45.9	45.9	21.943	209	209;257	0	29.393	By MS/MS	By MS/MS	By MS/MS	By MS/MS	By MS/MS
sp|O14929|HAT1_HUMAN	sp|O14929|HAT1_HUMAN	8	8	8	>sp|O14929|HAT1_HUMAN Histone acetyltransferase type B catalytic subunit OS=Homo sapiens OX=9606 GN=HAT1 PE=1 SV=1	1	8	8	8	7	8	8	6	6	5	8	8	8	7	8	8	6	6	5	8	8	8	7	8	8	6	6	5	8	8	8	28.6	28.6	28.6	49.512	419	419	0	84.097	By MS/MS	By MS/MS	By MS/MS	By MS/MS	By MS/MS
sp|O14936|CSKP_HUMAN	sp|O14936|CSKP_HUMAN	4	4	4	>sp|O14936|CSKP_HUMAN Peripheral plasma membrane protein CASK OS=Homo sapiens OX=9606 GN=CASK PE=1 SV=3	1	4	4	4	1	3	0	0	0	0	0	4	1	1	3	0	0	0	0	0	4	1	1	3	0	0	0	0	0	4	1	5.4	5.4	5.4	105.12	926	926	0	6.3826	By matching	By MS/MS	By matching	By matching	By matching
sp|O14949|QCR8_HUMAN	sp|O14949|QCR8_HUMAN	1	1	1	>sp|O14949|QCR8_HUMAN Cytochrome b-c1 complex subunit 8 OS=Homo sapiens OX=9606 GN=UQCRQ PE=1 SV=4	1	1	1	1	0	0	0	0	1	1	1	1	1	0	0	0	0	1	1	1	1	1	0	0	0	0	1	1	1	1	1	11	11	11	9.9062	82	82	0.0076699	1.5317	By matching	By matching	By matching	By matching	By matching
sp|P19105|ML12A_HUMAN;sp|O14950|ML12B_HUMAN;sp|P24844|MYL9_HUMAN	sp|P19105|ML12A_HUMAN;sp|O14950|ML12B_HUMAN;sp|P24844|MYL9_HUMAN	6;6;4	6;6;4	6;6;4	>sp|P19105|ML12A_HUMAN Myosin regulatory light chain 12A OS=Homo sapiens OX=9606 GN=MYL12A PE=1 SV=2;>sp|O14950|ML12B_HUMAN Myosin regulatory light chain 12B OS=Homo sapiens OX=9606 GN=MYL12B PE=1 SV=2;>sp|P24844|MYL9_HUMAN Myosin regulatory light polypept	3	6	6	6	5	6	5	5	6	4	5	6	5	5	6	5	5	6	4	5	6	5	5	6	5	5	6	4	5	6	5	42.1	42.1	42.1	19.794	171	171;172;172	0	34.48	By MS/MS	By MS/MS	By MS/MS	By MS/MS	By MS/MS
sp|O14964|HGS_HUMAN	sp|O14964|HGS_HUMAN	1	1	1	>sp|O14964|HGS_HUMAN Hepatocyte growth factor-regulated tyrosine kinase substrate OS=Homo sapiens OX=9606 GN=HGS PE=1 SV=1	1	1	1	1	0	1	1	0	0	0	1	1	0	0	1	1	0	0	0	1	1	0	0	1	1	0	0	0	1	1	0	3.3	3.3	3.3	86.191	777	777	0	41.158	By matching	By matching	By matching	By matching	By matching
sp|O14965|AURKA_HUMAN	sp|O14965|AURKA_HUMAN	7	6	6	>sp|O14965|AURKA_HUMAN Aurora kinase A OS=Homo sapiens OX=9606 GN=AURKA PE=1 SV=2	1	7	6	6	5	5	5	6	5	5	6	5	7	4	5	5	5	4	4	5	5	6	4	5	5	5	4	4	5	5	6	23.6	21.6	21.6	45.809	403	403	0	37.074	By MS/MS	By MS/MS	By MS/MS	By MS/MS	By MS/MS
sp|O14967|CLGN_HUMAN	sp|O14967|CLGN_HUMAN	2	2	2	>sp|O14967|CLGN_HUMAN Calmegin OS=Homo sapiens OX=9606 GN=CLGN PE=1 SV=1	1	2	2	2	1	0	1	0	1	2	1	0	0	1	0	1	0	1	2	1	0	0	1	0	1	0	1	2	1	0	0	4.9	4.9	4.9	70.038	610	610	0.00031506	2.7759	By MS/MS	By matching	By MS/MS	By matching	By MS/MS
sp|O14974|MYPT1_HUMAN	sp|O14974|MYPT1_HUMAN	15	15	15	>sp|O14974|MYPT1_HUMAN Protein phosphatase 1 regulatory subunit 12A OS=Homo sapiens OX=9606 GN=PPP1R12A PE=1 SV=1	1	15	15	15	7	8	5	6	12	5	7	13	7	7	8	5	6	12	5	7	13	7	7	8	5	6	12	5	7	13	7	17.3	17.3	17.3	115.28	1030	1030	0	235.06	By MS/MS	By MS/MS	By MS/MS	By MS/MS	By MS/MS
sp|O14975|S27A2_HUMAN	sp|O14975|S27A2_HUMAN	8	8	8	>sp|O14975|S27A2_HUMAN Very long-chain acyl-CoA synthetase OS=Homo sapiens OX=9606 GN=SLC27A2 PE=1 SV=2	1	8	8	8	3	4	5	5	6	4	5	4	3	3	4	5	5	6	4	5	4	3	3	4	5	5	6	4	5	4	3	16.1	16.1	16.1	70.311	620	620	0	66.321	By MS/MS	By MS/MS	By MS/MS	By MS/MS	By MS/MS
sp|O14979|HNRDL_HUMAN	sp|O14979|HNRDL_HUMAN	3	2	2	>sp|O14979|HNRDL_HUMAN Heterogeneous nuclear ribonucleoprotein D-like OS=Homo sapiens OX=9606 GN=HNRNPDL PE=1 SV=3	1	3	2	2	3	3	3	2	3	1	2	2	2	2	2	2	1	2	0	1	1	1	2	2	2	1	2	0	1	1	1	7.6	5.7	5.7	46.437	420	420	0	3.0476	By MS/MS	By MS/MS	By MS/MS	By MS/MS	By MS/MS
sp|O14980|XPO1_HUMAN	sp|O14980|XPO1_HUMAN	31	31	31	>sp|O14980|XPO1_HUMAN Exportin-1 OS=Homo sapiens OX=9606 GN=XPO1 PE=1 SV=1	1	31	31	31	24	23	24	24	26	24	23	28	24	24	23	24	24	26	24	23	28	24	24	23	24	24	26	24	23	28	24	40.1	40.1	40.1	123.38	1071	1071	0	317.79	By MS/MS	By MS/MS	By MS/MS	By MS/MS	By MS/MS
sp|O14981|BTAF1_HUMAN	sp|O14981|BTAF1_HUMAN	2	2	2	>sp|O14981|BTAF1_HUMAN TATA-binding protein-associated factor 172 OS=Homo sapiens OX=9606 GN=BTAF1 PE=1 SV=2	1	2	2	2	1	1	1	2	1	1	0	1	0	1	1	1	2	1	1	0	1	0	1	1	1	2	1	1	0	1	0	1.5	1.5	1.5	206.89	1849	1849	0	9.5097	By MS/MS	By MS/MS	By MS/MS	By MS/MS	By MS/MS
sp|O15013|ARHGA_HUMAN	sp|O15013|ARHGA_HUMAN	1	1	1	>sp|O15013|ARHGA_HUMAN Rho guanine nucleotide exchange factor 10 OS=Homo sapiens OX=9606 GN=ARHGEF10 PE=1 SV=4	1	1	1	1	1	0	0	0	0	0	0	1	0	1	0	0	0	0	0	0	1	0	1	0	0	0	0	0	0	1	0	1.1	1.1	1.1	151.61	1369	1369	0.0028466	1.9814	By MS/MS	By matching	By matching	By matching	By matching
sp|O15014|ZN609_HUMAN	sp|O15014|ZN609_HUMAN	2	2	2	>sp|O15014|ZN609_HUMAN Zinc finger protein 609 OS=Homo sapiens OX=9606 GN=ZNF609 PE=1 SV=2	1	2	2	2	0	0	1	0	1	0	0	1	0	0	0	1	0	1	0	0	1	0	0	0	1	0	1	0	0	1	0	2.8	2.8	2.8	151.19	1411	1411	0.0051659	1.671	By matching	By matching	By matching	By matching	By MS/MS
sp|O15020|SPTN2_HUMAN	sp|O15020|SPTN2_HUMAN	6	4	4	>sp|O15020|SPTN2_HUMAN Spectrin beta chain, non-erythrocytic 2 OS=Homo sapiens OX=9606 GN=SPTBN2 PE=1 SV=3	1	6	4	4	2	2	3	0	2	1	0	6	0	0	0	1	0	1	0	0	4	0	0	0	1	0	1	0	0	4	0	4	3	3	271.32	2390	2390	0	10.688	By matching	By matching	By matching	By matching	By matching
sp|O15021|MAST4_HUMAN;sp|Q9Y2H9|MAST1_HUMAN;sp|Q9UK32|KS6A6_HUMAN	sp|O15021|MAST4_HUMAN	8;2;1	5;0;0	5;0;0	>sp|O15021|MAST4_HUMAN Microtubule-associated serine/threonine-protein kinase 4 OS=Homo sapiens OX=9606 GN=MAST4 PE=1 SV=4	3	8	5	5	5	5	6	4	3	3	6	7	6	2	2	3	2	2	1	3	4	3	2	2	3	2	2	1	3	4	3	4.3	2.9	2.9	284.09	2623	2623;1570;745	0	34.422	By MS/MS	By MS/MS	By MS/MS	By MS/MS	By MS/MS
sp|O15027|SC16A_HUMAN	sp|O15027|SC16A_HUMAN	34	34	34	>sp|O15027|SC16A_HUMAN Protein transport protein Sec16A OS=Homo sapiens OX=9606 GN=SEC16A PE=1 SV=4	1	34	34	34	22	27	29	12	11	13	23	28	16	22	27	29	12	11	13	23	28	16	22	27	29	12	11	13	23	28	16	24.8	24.8	24.8	251.89	2357	2357	0	250.23	By MS/MS	By MS/MS	By MS/MS	By MS/MS	By MS/MS
sp|O15037|KHNYN_HUMAN	sp|O15037|KHNYN_HUMAN	2	2	2	>sp|O15037|KHNYN_HUMAN Protein KHNYN OS=Homo sapiens OX=9606 GN=KHNYN PE=1 SV=3	1	2	2	2	0	0	0	1	0	0	1	1	0	0	0	0	1	0	0	1	1	0	0	0	0	1	0	0	1	1	0	2.9	2.9	2.9	74.533	678	678	0.002333	2.1862	By matching	By matching	By matching	By matching	By matching
sp|O15042|SR140_HUMAN	sp|O15042|SR140_HUMAN	21	21	21	>sp|O15042|SR140_HUMAN U2 snRNP-associated SURP motif-containing protein OS=Homo sapiens OX=9606 GN=U2SURP PE=1 SV=2	1	21	21	21	16	16	15	18	17	15	14	19	17	16	16	15	18	17	15	14	19	17	16	16	15	18	17	15	14	19	17	31.8	31.8	31.8	118.29	1029	1029	0	298.42	By MS/MS	By MS/MS	By MS/MS	By MS/MS	By MS/MS
sp|O15062|ZBTB5_HUMAN	sp|O15062|ZBTB5_HUMAN	1	1	1	>sp|O15062|ZBTB5_HUMAN Zinc finger and BTB domain-containing protein 5 OS=Homo sapiens OX=9606 GN=ZBTB5 PE=1 SV=1	1	1	1	1	0	1	0	0	0	0	0	1	0	0	1	0	0	0	0	0	1	0	0	1	0	0	0	0	0	1	0	2.4	2.4	2.4	74.277	677	677	0.0076436	1.5121	By matching	By MS/MS	By matching	By matching	By matching
sp|O15063|K0355_HUMAN	sp|O15063|K0355_HUMAN	4	4	4	>sp|O15063|K0355_HUMAN Uncharacterized protein KIAA0355 OS=Homo sapiens OX=9606 GN=KIAA0355 PE=1 SV=2	1	4	4	4	1	3	0	2	2	0	1	2	2	1	3	0	2	2	0	1	2	2	1	3	0	2	2	0	1	2	2	7.1	7.1	7.1	116.02	1070	1070	0	23.525	By MS/MS	By MS/MS	By matching	By MS/MS	By MS/MS
sp|O15066|KIF3B_HUMAN	sp|O15066|KIF3B_HUMAN	2	2	2	>sp|O15066|KIF3B_HUMAN Kinesin-like protein KIF3B OS=Homo sapiens OX=9606 GN=KIF3B PE=1 SV=1	1	2	2	2	1	0	0	1	0	0	1	0	1	1	0	0	1	0	0	1	0	1	1	0	0	1	0	0	1	0	1	4.7	4.7	4.7	85.124	747	747	0.0003124	2.7024	By MS/MS	By matching	By matching	By MS/MS	By matching
sp|O15067|PUR4_HUMAN	sp|O15067|PUR4_HUMAN	11	11	11	>sp|O15067|PUR4_HUMAN Phosphoribosylformylglycinamidine synthase OS=Homo sapiens OX=9606 GN=PFAS PE=1 SV=4	1	11	11	11	8	8	7	4	5	3	5	6	9	8	8	7	4	5	3	5	6	9	8	8	7	4	5	3	5	6	9	13.2	13.2	13.2	144.73	1338	1338	0	20.655	By MS/MS	By MS/MS	By MS/MS	By matching	By MS/MS
sp|O15075|DCLK1_HUMAN;sp|O43602|DCX_HUMAN	sp|O15075|DCLK1_HUMAN	11;1	11;1	11;1	>sp|O15075|DCLK1_HUMAN Serine/threonine-protein kinase DCLK1 OS=Homo sapiens OX=9606 GN=DCLK1 PE=1 SV=2	2	11	11	11	8	7	7	4	5	5	8	8	7	8	7	7	4	5	5	8	8	7	8	7	7	4	5	5	8	8	7	18.8	18.8	18.8	82.223	740	740;365	0	163.97	By MS/MS	By MS/MS	By MS/MS	By MS/MS	By MS/MS
sp|O15090|ZN536_HUMAN	sp|O15090|ZN536_HUMAN	9	9	9	>sp|O15090|ZN536_HUMAN Zinc finger protein 536 OS=Homo sapiens OX=9606 GN=ZNF536 PE=1 SV=3	1	9	9	9	3	6	4	3	1	1	5	4	4	3	6	4	3	1	1	5	4	4	3	6	4	3	1	1	5	4	4	11.8	11.8	11.8	141.42	1300	1300	0	46.005	By MS/MS	By MS/MS	By MS/MS	By MS/MS	By matching
sp|O15091|MRPP3_HUMAN	sp|O15091|MRPP3_HUMAN	9	9	9	>sp|O15091|MRPP3_HUMAN Mitochondrial ribonuclease P catalytic subunit OS=Homo sapiens OX=9606 GN=PRORP PE=1 SV=2	1	9	9	9	3	4	4	5	5	4	5	7	5	3	4	4	5	5	4	5	7	5	3	4	4	5	5	4	5	7	5	21.6	21.6	21.6	67.315	583	583	0	25.426	By MS/MS	By MS/MS	By MS/MS	By MS/MS	By MS/MS
sp|O15111|IKKA_HUMAN	sp|O15111|IKKA_HUMAN	5	5	5	>sp|O15111|IKKA_HUMAN Inhibitor of nuclear factor kappa-B kinase subunit alpha OS=Homo sapiens OX=9606 GN=CHUK PE=1 SV=2	1	5	5	5	3	3	3	5	3	1	4	3	3	3	3	3	5	3	1	4	3	3	3	3	3	5	3	1	4	3	3	8.5	8.5	8.5	84.639	745	745	0	21.187	By MS/MS	By MS/MS	By MS/MS	By MS/MS	By MS/MS
sp|O15116|LSM1_HUMAN	sp|O15116|LSM1_HUMAN	1	1	1	>sp|O15116|LSM1_HUMAN U6 snRNA-associated Sm-like protein LSm1 OS=Homo sapiens OX=9606 GN=LSM1 PE=1 SV=1	1	1	1	1	1	1	1	0	0	0	1	1	1	1	1	1	0	0	0	1	1	1	1	1	1	0	0	0	1	1	1	14.3	14.3	14.3	15.179	133	133	0.00091884	2.5858	By matching	By MS/MS	By MS/MS	By matching	By matching
sp|O15120|PLCB_HUMAN	sp|O15120|PLCB_HUMAN	2	2	2	>sp|O15120|PLCB_HUMAN 1-acyl-sn-glycerol-3-phosphate acyltransferase beta OS=Homo sapiens OX=9606 GN=AGPAT2 PE=1 SV=1	1	2	2	2	2	1	1	2	2	0	0	1	0	2	1	1	2	2	0	0	1	0	2	1	1	2	2	0	0	1	0	9.4	9.4	9.4	30.914	278	278	0.0090556	1.3855	By MS/MS	By MS/MS	By matching	By MS/MS	By matching
sp|O15127|SCAM2_HUMAN	sp|O15127|SCAM2_HUMAN	2	2	2	>sp|O15127|SCAM2_HUMAN Secretory carrier-associated membrane protein 2 OS=Homo sapiens OX=9606 GN=SCAMP2 PE=1 SV=2	1	2	2	2	0	1	1	0	0	0	1	2	1	0	1	1	0	0	0	1	2	1	0	1	1	0	0	0	1	2	1	9.7	9.7	9.7	36.648	329	329	0	5.2436	By matching	By MS/MS	By MS/MS	By matching	By matching
sp|O15143|ARC1B_HUMAN	sp|O15143|ARC1B_HUMAN	3	3	3	>sp|O15143|ARC1B_HUMAN Actin-related protein 2/3 complex subunit 1B OS=Homo sapiens OX=9606 GN=ARPC1B PE=1 SV=3	1	3	3	3	2	2	3	1	3	1	0	3	1	2	2	3	1	3	1	0	3	1	2	2	3	1	3	1	0	3	1	10.5	10.5	10.5	40.949	372	372	0	14.145	By matching	By MS/MS	By MS/MS	By matching	By MS/MS
sp|O15144|ARPC2_HUMAN	sp|O15144|ARPC2_HUMAN	11	11	11	>sp|O15144|ARPC2_HUMAN Actin-related protein 2/3 complex subunit 2 OS=Homo sapiens OX=9606 GN=ARPC2 PE=1 SV=1	1	11	11	11	7	8	7	4	11	7	4	9	8	7	8	7	4	11	7	4	9	8	7	8	7	4	11	7	4	9	8	46.7	46.7	46.7	34.333	300	300	0	42.978	By MS/MS	By MS/MS	By MS/MS	By MS/MS	By MS/MS
sp|O15145|ARPC3_HUMAN	sp|O15145|ARPC3_HUMAN	4	4	4	>sp|O15145|ARPC3_HUMAN Actin-related protein 2/3 complex subunit 3 OS=Homo sapiens OX=9606 GN=ARPC3 PE=1 SV=3	1	4	4	4	2	3	2	2	2	3	3	4	2	2	3	2	2	2	3	3	4	2	2	3	2	2	2	3	3	4	2	24.7	24.7	24.7	20.546	178	178	0	7.9602	By MS/MS	By MS/MS	By MS/MS	By matching	By matching
sp|O15160|RPAC1_HUMAN	sp|O15160|RPAC1_HUMAN	7	7	7	>sp|O15160|RPAC1_HUMAN DNA-directed RNA polymerases I and III subunit RPAC1 OS=Homo sapiens OX=9606 GN=POLR1C PE=1 SV=1	1	7	7	7	5	2	6	4	5	3	4	4	3	5	2	6	4	5	3	4	4	3	5	2	6	4	5	3	4	4	3	28.6	28.6	28.6	39.249	346	346	0	14.297	By MS/MS	By MS/MS	By MS/MS	By MS/MS	By MS/MS
sp|O15164|TIF1A_HUMAN	sp|O15164|TIF1A_HUMAN	6	6	6	>sp|O15164|TIF1A_HUMAN Transcription intermediary factor 1-alpha OS=Homo sapiens OX=9606 GN=TRIM24 PE=1 SV=3	1	6	6	6	5	3	1	6	4	1	0	1	2	5	3	1	6	4	1	0	1	2	5	3	1	6	4	1	0	1	2	7.4	7.4	7.4	116.83	1050	1050	0	5.6048	By MS/MS	By MS/MS	By matching	By MS/MS	By MS/MS
sp|O15182|CETN3_HUMAN	sp|O15182|CETN3_HUMAN	5	5	5	>sp|O15182|CETN3_HUMAN Centrin-3 OS=Homo sapiens OX=9606 GN=CETN3 PE=1 SV=2	1	5	5	5	5	5	5	3	3	3	5	4	5	5	5	5	3	3	3	5	4	5	5	5	5	3	3	3	5	4	5	29.3	29.3	29.3	19.55	167	167	0	77.637	By MS/MS	By MS/MS	By MS/MS	By matching	By matching
sp|Q9GZU7|CTDS1_HUMAN;sp|O15194|CTDSL_HUMAN	sp|Q9GZU7|CTDS1_HUMAN;sp|O15194|CTDSL_HUMAN	1;1	1;1	1;1	>sp|Q9GZU7|CTDS1_HUMAN Carboxy-terminal domain RNA polymerase II polypeptide A small phosphatase 1 OS=Homo sapiens OX=9606 GN=CTDSP1 PE=1 SV=1;>sp|O15194|CTDSL_HUMAN CTD small phosphatase-like protein OS=Homo sapiens OX=9606 GN=CTDSPL PE=1 SV=2	2	1	1	1	1	1	1	0	0	0	1	1	1	1	1	1	0	0	0	1	1	1	1	1	1	0	0	0	1	1	1	3.8	3.8	3.8	29.203	261	261;276	0.0041597	1.7988	By MS/MS	By MS/MS	By MS/MS	By matching	By matching
sp|O15212|PFD6_HUMAN	sp|O15212|PFD6_HUMAN	2	2	2	>sp|O15212|PFD6_HUMAN Prefoldin subunit 6 OS=Homo sapiens OX=9606 GN=PFDN6 PE=1 SV=1	1	2	2	2	0	1	1	0	0	0	1	1	1	0	1	1	0	0	0	1	1	1	0	1	1	0	0	0	1	1	1	20.2	20.2	20.2	14.582	129	129	0	4.9617	By matching	By MS/MS	By matching	By matching	By matching
sp|O15226|NKRF_HUMAN	sp|O15226|NKRF_HUMAN	7	7	7	>sp|O15226|NKRF_HUMAN NF-kappa-B-repressing factor OS=Homo sapiens OX=9606 GN=NKRF PE=1 SV=2	1	7	7	7	4	6	3	2	2	1	2	5	4	4	6	3	2	2	1	2	5	4	4	6	3	2	2	1	2	5	4	11.4	11.4	11.4	77.672	690	690	0	8.7504	By MS/MS	By MS/MS	By MS/MS	By matching	By MS/MS
sp|O15228|GNPAT_HUMAN	sp|O15228|GNPAT_HUMAN	6	6	6	>sp|O15228|GNPAT_HUMAN Dihydroxyacetone phosphate acyltransferase OS=Homo sapiens OX=9606 GN=GNPAT PE=1 SV=1	1	6	6	6	3	4	4	2	2	1	3	3	3	3	4	4	2	2	1	3	3	3	3	4	4	2	2	1	3	3	3	11.5	11.5	11.5	77.187	680	680	0	33.724	By MS/MS	By MS/MS	By MS/MS	By matching	By MS/MS
sp|O15234|CASC3_HUMAN	sp|O15234|CASC3_HUMAN	4	4	4	>sp|O15234|CASC3_HUMAN Protein CASC3 OS=Homo sapiens OX=9606 GN=CASC3 PE=1 SV=2	1	4	4	4	2	2	2	2	3	3	4	4	3	2	2	2	2	3	3	4	4	3	2	2	2	2	3	3	4	4	3	7.5	7.5	7.5	76.277	703	703	0	20.051	By matching	By MS/MS	By MS/MS	By MS/MS	By MS/MS
sp|O15235|RT12_HUMAN	sp|O15235|RT12_HUMAN	1	1	1	>sp|O15235|RT12_HUMAN 28S ribosomal protein S12, mitochondrial OS=Homo sapiens OX=9606 GN=MRPS12 PE=1 SV=1	1	1	1	1	1	1	1	1	1	1	0	1	1	1	1	1	1	1	1	0	1	1	1	1	1	1	1	1	0	1	1	8	8	8	15.173	138	138	0.0028662	2.0385	By matching	By matching	By matching	By matching	By matching
sp|O15258|RER1_HUMAN	sp|O15258|RER1_HUMAN	1	1	1	>sp|O15258|RER1_HUMAN Protein RER1 OS=Homo sapiens OX=9606 GN=RER1 PE=1 SV=1	1	1	1	1	1	1	1	1	1	1	1	1	1	1	1	1	1	1	1	1	1	1	1	1	1	1	1	1	1	1	1	9.2	9.2	9.2	22.958	196	196	0	19.31	By MS/MS	By MS/MS	By MS/MS	By MS/MS	By MS/MS
sp|O15260|SURF4_HUMAN	sp|O15260|SURF4_HUMAN	6	6	6	>sp|O15260|SURF4_HUMAN Surfeit locus protein 4 OS=Homo sapiens OX=9606 GN=SURF4 PE=1 SV=3	1	6	6	6	5	6	6	4	5	6	5	6	6	5	6	6	4	5	6	5	6	6	5	6	6	4	5	6	5	6	6	25.7	25.7	25.7	30.394	269	269	0	72.476	By MS/MS	By MS/MS	By MS/MS	By MS/MS	By MS/MS
sp|O15269|SPTC1_HUMAN	sp|O15269|SPTC1_HUMAN	5	5	5	>sp|O15269|SPTC1_HUMAN Serine palmitoyltransferase 1 OS=Homo sapiens OX=9606 GN=SPTLC1 PE=1 SV=1	1	5	5	5	3	3	3	3	2	2	4	4	4	3	3	3	3	2	2	4	4	4	3	3	3	3	2	2	4	4	4	10.8	10.8	10.8	52.743	473	473	0	33.703	By MS/MS	By matching	By MS/MS	By MS/MS	By MS/MS
sp|O15270|SPTC2_HUMAN	sp|O15270|SPTC2_HUMAN	1	1	1	>sp|O15270|SPTC2_HUMAN Serine palmitoyltransferase 2 OS=Homo sapiens OX=9606 GN=SPTLC2 PE=1 SV=1	1	1	1	1	1	1	1	0	0	0	1	1	1	1	1	1	0	0	0	1	1	1	1	1	1	0	0	0	1	1	1	3.4	3.4	3.4	62.924	562	562	0.0026027	2.111	By MS/MS	By MS/MS	By matching	By matching	By matching
sp|O15294|OGT1_HUMAN	sp|O15294|OGT1_HUMAN	6	6	6	>sp|O15294|OGT1_HUMAN UDP-N-acetylglucosamine--peptide N-acetylglucosaminyltransferase 110 kDa subunit OS=Homo sapiens OX=9606 GN=OGT PE=1 SV=3	1	6	6	6	4	2	3	2	3	2	3	4	3	4	2	3	2	3	2	3	4	3	4	2	3	2	3	2	3	4	3	6.5	6.5	6.5	116.92	1046	1046	0	15.269	By MS/MS	By MS/MS	By MS/MS	By MS/MS	By MS/MS
sp|O15347|HMGB3_HUMAN	sp|O15347|HMGB3_HUMAN	4	4	4	>sp|O15347|HMGB3_HUMAN High mobility group protein B3 OS=Homo sapiens OX=9606 GN=HMGB3 PE=1 SV=4	1	4	4	4	4	4	4	3	4	3	4	4	4	4	4	4	3	4	3	4	4	4	4	4	4	3	4	3	4	4	4	20	20	20	22.98	200	200	0	10.36	By MS/MS	By MS/MS	By MS/MS	By MS/MS	By MS/MS
sp|O15355|PPM1G_HUMAN	sp|O15355|PPM1G_HUMAN	13	13	13	>sp|O15355|PPM1G_HUMAN Protein phosphatase 1G OS=Homo sapiens OX=9606 GN=PPM1G PE=1 SV=1	1	13	13	13	6	6	5	7	4	5	7	9	9	6	6	5	7	4	5	7	9	9	6	6	5	7	4	5	7	9	9	37.9	37.9	37.9	59.271	546	546	0	28.759	By MS/MS	By MS/MS	By MS/MS	By MS/MS	By matching
sp|O15371|EIF3D_HUMAN	sp|O15371|EIF3D_HUMAN	10	10	10	>sp|O15371|EIF3D_HUMAN Eukaryotic translation initiation factor 3 subunit D OS=Homo sapiens OX=9606 GN=EIF3D PE=1 SV=1	1	10	10	10	6	8	9	7	8	8	4	8	7	6	8	9	7	8	8	4	8	7	6	8	9	7	8	8	4	8	7	22.1	22.1	22.1	63.972	548	548	0	161.74	By MS/MS	By MS/MS	By MS/MS	By MS/MS	By MS/MS
sp|O15372|EIF3H_HUMAN	sp|O15372|EIF3H_HUMAN	7	7	7	>sp|O15372|EIF3H_HUMAN Eukaryotic translation initiation factor 3 subunit H OS=Homo sapiens OX=9606 GN=EIF3H PE=1 SV=1	1	7	7	7	5	6	5	4	5	1	3	4	4	5	6	5	4	5	1	3	4	4	5	6	5	4	5	1	3	4	4	28.1	28.1	28.1	39.93	352	352	0	90.227	By MS/MS	By MS/MS	By MS/MS	By MS/MS	By MS/MS
sp|O15379|HDAC3_HUMAN	sp|O15379|HDAC3_HUMAN	3	2	2	>sp|O15379|HDAC3_HUMAN Histone deacetylase 3 OS=Homo sapiens OX=9606 GN=HDAC3 PE=1 SV=2	1	3	2	2	2	3	2	2	0	0	1	2	2	1	2	1	1	0	0	0	1	1	1	2	1	1	0	0	0	1	1	7.9	6.1	6.1	48.847	428	428	0	7.5528	By matching	By MS/MS	By MS/MS	By MS/MS	By matching
sp|O15381|NVL_HUMAN	sp|O15381|NVL_HUMAN	1	1	1	>sp|O15381|NVL_HUMAN Nuclear valosin-containing protein-like OS=Homo sapiens OX=9606 GN=NVL PE=1 SV=1	1	1	1	1	1	1	0	1	1	0	1	1	0	1	1	0	1	1	0	1	1	0	1	1	0	1	1	0	1	1	0	1.8	1.8	1.8	95.05	856	856	0.00061939	2.6465	By MS/MS	By MS/MS	By matching	By MS/MS	By MS/MS
sp|O15397|IPO8_HUMAN	sp|O15397|IPO8_HUMAN	9	9	9	>sp|O15397|IPO8_HUMAN Importin-8 OS=Homo sapiens OX=9606 GN=IPO8 PE=1 SV=2	1	9	9	9	3	7	5	5	5	4	3	4	4	3	7	5	5	5	4	3	4	4	3	7	5	5	5	4	3	4	4	11	11	11	119.94	1037	1037	0	45.421	By MS/MS	By MS/MS	By MS/MS	By MS/MS	By MS/MS
sp|O15417|TNC18_HUMAN	sp|O15417|TNC18_HUMAN	1	1	1	>sp|O15417|TNC18_HUMAN Trinucleotide repeat-containing gene 18 protein OS=Homo sapiens OX=9606 GN=TNRC18 PE=1 SV=3	1	1	1	1	0	1	0	0	0	0	0	0	0	0	1	0	0	0	0	0	0	0	0	1	0	0	0	0	0	0	0	0.9	0.9	0.9	314.52	2968	2968	1	-2	By matching	By MS/MS	By matching	By matching	By matching
sp|O15498|YKT6_HUMAN	sp|O15498|YKT6_HUMAN	2	2	2	>sp|O15498|YKT6_HUMAN Synaptobrevin homolog YKT6 OS=Homo sapiens OX=9606 GN=YKT6 PE=1 SV=1	1	2	2	2	2	2	2	1	2	1	1	2	2	2	2	2	1	2	1	1	2	2	2	2	2	1	2	1	1	2	2	13.1	13.1	13.1	22.417	198	198	0	17.249	By MS/MS	By MS/MS	By MS/MS	By matching	By MS/MS
sp|O15511|ARPC5_HUMAN	sp|O15511|ARPC5_HUMAN	2	2	2	>sp|O15511|ARPC5_HUMAN Actin-related protein 2/3 complex subunit 5 OS=Homo sapiens OX=9606 GN=ARPC5 PE=1 SV=3	1	2	2	2	2	2	1	1	2	2	1	2	1	2	2	1	1	2	2	1	2	1	2	2	1	1	2	2	1	2	1	14.6	14.6	14.6	16.32	151	151	0	3.1965	By MS/MS	By MS/MS	By MS/MS	By matching	By MS/MS
sp|O15523|DDX3Y_HUMAN;sp|Q9NQI0|DDX4_HUMAN	sp|O15523|DDX3Y_HUMAN	20;1	1;0	1;0	>sp|O15523|DDX3Y_HUMAN ATP-dependent RNA helicase DDX3Y OS=Homo sapiens OX=9606 GN=DDX3Y PE=1 SV=2	2	20	1	1	18	18	18	18	15	17	18	19	17	0	1	1	1	0	1	1	1	1	0	1	1	1	0	1	1	1	1	32.3	1.2	1.2	73.153	660	660;724	1	-2	By matching	By matching	By matching	By matching	By matching
sp|O43143|DHX15_HUMAN;sp|Q14562|DHX8_HUMAN	sp|O43143|DHX15_HUMAN	21;1	21;1	20;0	>sp|O43143|DHX15_HUMAN Pre-mRNA-splicing factor ATP-dependent RNA helicase DHX15 OS=Homo sapiens OX=9606 GN=DHX15 PE=1 SV=2	2	21	21	20	12	14	14	14	12	11	14	16	12	12	14	14	14	12	11	14	16	12	12	14	14	14	11	10	13	15	12	35.2	35.2	34.1	90.932	795	795;1220	0	61.437	By MS/MS	By MS/MS	By MS/MS	By MS/MS	By MS/MS
sp|O43148|MCES_HUMAN	sp|O43148|MCES_HUMAN	13	13	13	>sp|O43148|MCES_HUMAN mRNA cap guanine-N7 methyltransferase OS=Homo sapiens OX=9606 GN=RNMT PE=1 SV=1	1	13	13	13	10	11	11	10	9	8	7	12	11	10	11	11	10	9	8	7	12	11	10	11	11	10	9	8	7	12	11	30.9	30.9	30.9	54.843	476	476	0	57.012	By MS/MS	By MS/MS	By MS/MS	By MS/MS	By MS/MS
sp|O43156|TTI1_HUMAN	sp|O43156|TTI1_HUMAN	2	2	2	>sp|O43156|TTI1_HUMAN TELO2-interacting protein 1 homolog OS=Homo sapiens OX=9606 GN=TTI1 PE=1 SV=3	1	2	2	2	0	2	0	0	0	0	0	0	0	0	2	0	0	0	0	0	0	0	0	2	0	0	0	0	0	0	0	2.7	2.7	2.7	122.07	1089	1089	0	40.191	By matching	By MS/MS	By matching	By matching	By matching
sp|O43164|PJA2_HUMAN	sp|O43164|PJA2_HUMAN	6	6	6	>sp|O43164|PJA2_HUMAN E3 ubiquitin-protein ligase Praja-2 OS=Homo sapiens OX=9606 GN=PJA2 PE=1 SV=4	1	6	6	6	4	4	3	1	1	0	2	3	1	4	4	3	1	1	0	2	3	1	4	4	3	1	1	0	2	3	1	12.4	12.4	12.4	78.213	708	708	0	8.9465	By MS/MS	By MS/MS	By MS/MS	By matching	By MS/MS
sp|O43169|CYB5B_HUMAN	sp|O43169|CYB5B_HUMAN	2	2	2	>sp|O43169|CYB5B_HUMAN Cytochrome b5 type B OS=Homo sapiens OX=9606 GN=CYB5B PE=1 SV=3	1	2	2	2	1	1	0	1	1	0	1	1	2	1	1	0	1	1	0	1	1	2	1	1	0	1	1	0	1	1	2	18	18	18	16.694	150	150	0	6.716	By MS/MS	By MS/MS	By matching	By matching	By MS/MS
sp|O43172|PRP4_HUMAN	sp|O43172|PRP4_HUMAN	1	1	1	>sp|O43172|PRP4_HUMAN U4/U6 small nuclear ribonucleoprotein Prp4 OS=Homo sapiens OX=9606 GN=PRPF4 PE=1 SV=2	1	1	1	1	1	1	1	0	0	1	1	1	1	1	1	1	0	0	1	1	1	1	1	1	1	0	0	1	1	1	1	2.7	2.7	2.7	58.449	522	522	0.0044004	1.7506	By MS/MS	By MS/MS	By MS/MS	By matching	By matching
sp|O43175|SERA_HUMAN	sp|O43175|SERA_HUMAN	13	13	13	>sp|O43175|SERA_HUMAN D-3-phosphoglycerate dehydrogenase OS=Homo sapiens OX=9606 GN=PHGDH PE=1 SV=4	1	13	13	13	12	13	12	12	13	10	12	12	12	12	13	12	12	13	10	12	12	12	12	13	12	12	13	10	12	12	12	32.3	32.3	32.3	56.65	533	533	0	179.09	By MS/MS	By MS/MS	By MS/MS	By MS/MS	By MS/MS
sp|O43237|DC1L2_HUMAN	sp|O43237|DC1L2_HUMAN	5	5	5	>sp|O43237|DC1L2_HUMAN Cytoplasmic dynein 1 light intermediate chain 2 OS=Homo sapiens OX=9606 GN=DYNC1LI2 PE=1 SV=1	1	5	5	5	2	4	2	2	2	1	2	4	2	2	4	2	2	2	1	2	4	2	2	4	2	2	2	1	2	4	2	19.9	19.9	19.9	54.099	492	492	0	34.274	By MS/MS	By MS/MS	By MS/MS	By MS/MS	By MS/MS
sp|O43242|PSMD3_HUMAN	sp|O43242|PSMD3_HUMAN	20	20	20	>sp|O43242|PSMD3_HUMAN 26S proteasome non-ATPase regulatory subunit 3 OS=Homo sapiens OX=9606 GN=PSMD3 PE=1 SV=2	1	20	20	20	14	16	16	13	16	16	17	18	17	14	16	16	13	16	16	17	18	17	14	16	16	13	16	16	17	18	17	46.1	46.1	46.1	60.977	534	534	0	185.7	By MS/MS	By MS/MS	By MS/MS	By MS/MS	By MS/MS
sp|O43251|RFOX2_HUMAN;sp|A6NFN3|RFOX3_HUMAN	sp|O43251|RFOX2_HUMAN	3;1	3;1	1;0	>sp|O43251|RFOX2_HUMAN RNA binding protein fox-1 homolog 2 OS=Homo sapiens OX=9606 GN=RBFOX2 PE=1 SV=3	2	3	3	1	2	2	2	1	2	1	2	3	1	2	2	2	1	2	1	2	3	1	0	0	0	0	0	0	0	1	0	12.8	12.8	6.7	41.373	390	390;312	0	5.4543	By MS/MS	By MS/MS	By MS/MS	By MS/MS	By matching
sp|O43264|ZW10_HUMAN	sp|O43264|ZW10_HUMAN	4	4	4	>sp|O43264|ZW10_HUMAN Centromere/kinetochore protein zw10 homolog OS=Homo sapiens OX=9606 GN=ZW10 PE=1 SV=3	1	4	4	4	2	3	2	0	1	1	1	2	1	2	3	2	0	1	1	1	2	1	2	3	2	0	1	1	1	2	1	6.3	6.3	6.3	88.828	779	779	0	3.8862	By matching	By MS/MS	By MS/MS	By matching	By MS/MS
sp|O43290|SNUT1_HUMAN	sp|O43290|SNUT1_HUMAN	7	7	7	>sp|O43290|SNUT1_HUMAN U4/U6.U5 tri-snRNP-associated protein 1 OS=Homo sapiens OX=9606 GN=SART1 PE=1 SV=1	1	7	7	7	6	6	5	4	4	4	6	6	7	6	6	5	4	4	4	6	6	7	6	6	5	4	4	4	6	6	7	12.4	12.4	12.4	90.254	800	800	0	51.192	By MS/MS	By MS/MS	By MS/MS	By MS/MS	By MS/MS
sp|O43318|M3K7_HUMAN	sp|O43318|M3K7_HUMAN	6	6	6	>sp|O43318|M3K7_HUMAN Mitogen-activated protein kinase kinase kinase 7 OS=Homo sapiens OX=9606 GN=MAP3K7 PE=1 SV=1	1	6	6	6	4	5	5	4	3	3	4	5	5	4	5	5	4	3	3	4	5	5	4	5	5	4	3	3	4	5	5	17.8	17.8	17.8	67.195	606	606	0	43.276	By MS/MS	By MS/MS	By MS/MS	By MS/MS	By MS/MS
sp|O43324|MCA3_HUMAN	sp|O43324|MCA3_HUMAN	7	7	7	>sp|O43324|MCA3_HUMAN Eukaryotic translation elongation factor 1 epsilon-1 OS=Homo sapiens OX=9606 GN=EEF1E1 PE=1 SV=1	1	7	7	7	5	7	5	6	5	7	7	7	7	5	7	5	6	5	7	7	7	7	5	7	5	6	5	7	7	7	7	48.3	48.3	48.3	19.81	174	174	0	28.714	By MS/MS	By MS/MS	By MS/MS	By MS/MS	By MS/MS
sp|O43347|MSI1H_HUMAN	sp|O43347|MSI1H_HUMAN	6	6	5	>sp|O43347|MSI1H_HUMAN RNA-binding protein Musashi homolog 1 OS=Homo sapiens OX=9606 GN=MSI1 PE=1 SV=1	1	6	6	5	4	6	6	0	0	1	5	5	4	4	6	6	0	0	1	5	5	4	3	5	5	0	0	1	5	4	3	21.8	21.8	19.6	39.124	362	362	0	12.749	By MS/MS	By MS/MS	By MS/MS	By matching	By matching
sp|O43379|WDR62_HUMAN	sp|O43379|WDR62_HUMAN	6	6	6	>sp|O43379|WDR62_HUMAN WD repeat-containing protein 62 OS=Homo sapiens OX=9606 GN=WDR62 PE=1 SV=4	1	6	6	6	5	6	5	3	2	1	5	4	2	5	6	5	3	2	1	5	4	2	5	6	5	3	2	1	5	4	2	5.9	5.9	5.9	165.95	1518	1518	0	117.62	By MS/MS	By MS/MS	By MS/MS	By MS/MS	By MS/MS
sp|O43390|HNRPR_HUMAN	sp|O43390|HNRPR_HUMAN	13	12	12	>sp|O43390|HNRPR_HUMAN Heterogeneous nuclear ribonucleoprotein R OS=Homo sapiens OX=9606 GN=HNRNPR PE=1 SV=1	1	13	12	12	7	10	10	10	7	7	10	8	9	6	9	9	9	6	6	9	7	8	6	9	9	9	6	6	9	7	8	30.5	28.6	28.6	70.942	633	633	0	91.64	By MS/MS	By MS/MS	By MS/MS	By MS/MS	By MS/MS
sp|O43395|PRPF3_HUMAN	sp|O43395|PRPF3_HUMAN	3	3	3	>sp|O43395|PRPF3_HUMAN U4/U6 small nuclear ribonucleoprotein Prp3 OS=Homo sapiens OX=9606 GN=PRPF3 PE=1 SV=2	1	3	3	3	2	2	2	2	2	2	1	1	2	2	2	2	2	2	2	1	1	2	2	2	2	2	2	2	1	1	2	4.8	4.8	4.8	77.528	683	683	0	3.3326	By MS/MS	By MS/MS	By MS/MS	By MS/MS	By MS/MS
sp|O43396|TXNL1_HUMAN	sp|O43396|TXNL1_HUMAN	5	5	5	>sp|O43396|TXNL1_HUMAN Thioredoxin-like protein 1 OS=Homo sapiens OX=9606 GN=TXNL1 PE=1 SV=3	1	5	5	5	2	1	4	3	3	2	2	2	2	2	1	4	3	3	2	2	2	2	2	1	4	3	3	2	2	2	2	22.5	22.5	22.5	32.251	289	289	0	3.7873	By matching	By matching	By MS/MS	By matching	By MS/MS
sp|O43399|TPD54_HUMAN	sp|O43399|TPD54_HUMAN	6	6	6	>sp|O43399|TPD54_HUMAN Tumor protein D54 OS=Homo sapiens OX=9606 GN=TPD52L2 PE=1 SV=2	1	6	6	6	2	4	3	2	1	0	1	4	6	2	4	3	2	1	0	1	4	6	2	4	3	2	1	0	1	4	6	34	34	34	22.237	206	206	0	41.549	By matching	By MS/MS	By MS/MS	By matching	By MS/MS
sp|O43405|COCH_HUMAN	sp|O43405|COCH_HUMAN	2	2	2	>sp|O43405|COCH_HUMAN Cochlin OS=Homo sapiens OX=9606 GN=COCH PE=1 SV=1	1	2	2	2	2	1	1	2	0	0	0	0	0	2	1	1	2	0	0	0	0	0	2	1	1	2	0	0	0	0	0	5.6	5.6	5.6	59.482	550	550	0.0076842	1.5418	By matching	By MS/MS	By matching	By MS/MS	By matching
sp|O43414|ERI3_HUMAN	sp|O43414|ERI3_HUMAN	2	2	2	>sp|O43414|ERI3_HUMAN ERI1 exoribonuclease 3 OS=Homo sapiens OX=9606 GN=ERI3 PE=1 SV=2	1	2	2	2	2	1	1	2	1	1	2	2	2	2	1	1	2	1	1	2	2	2	2	1	1	2	1	1	2	2	2	5.9	5.9	5.9	37.238	337	337	0	3.6033	By MS/MS	By MS/MS	By matching	By MS/MS	By MS/MS
sp|O43427|FIBP_HUMAN	sp|O43427|FIBP_HUMAN	2	2	2	>sp|O43427|FIBP_HUMAN Acidic fibroblast growth factor intracellular-binding protein OS=Homo sapiens OX=9606 GN=FIBP PE=1 SV=3	1	2	2	2	0	1	0	0	0	0	0	0	1	0	1	0	0	0	0	0	0	1	0	1	0	0	0	0	0	0	1	8.8	8.8	8.8	41.878	364	364	0	6.7394	By matching	By MS/MS	By matching	By matching	By matching
sp|O43432|IF4G3_HUMAN	sp|O43432|IF4G3_HUMAN	17	17	17	>sp|O43432|IF4G3_HUMAN Eukaryotic translation initiation factor 4 gamma 3 OS=Homo sapiens OX=9606 GN=EIF4G3 PE=1 SV=2	1	17	17	17	11	14	9	7	10	7	15	16	10	11	14	9	7	10	7	15	16	10	11	14	9	7	10	7	15	16	10	12.1	12.1	12.1	176.65	1585	1585	0	41.116	By MS/MS	By MS/MS	By MS/MS	By MS/MS	By MS/MS
sp|O43435|TBX1_HUMAN	sp|O43435|TBX1_HUMAN	2	2	2	>sp|O43435|TBX1_HUMAN T-box transcription factor TBX1 OS=Homo sapiens OX=9606 GN=TBX1 PE=1 SV=1	1	2	2	2	1	1	1	2	1	0	1	2	0	1	1	1	2	1	0	1	2	0	1	1	1	2	1	0	1	2	0	4	4	4	43.132	398	398	0	13.735	By matching	By matching	By matching	By MS/MS	By matching
sp|O43447|PPIH_HUMAN	sp|O43447|PPIH_HUMAN	4	4	4	>sp|O43447|PPIH_HUMAN Peptidyl-prolyl cis-trans isomerase H OS=Homo sapiens OX=9606 GN=PPIH PE=1 SV=1	1	4	4	4	2	2	3	4	4	3	2	2	2	2	2	3	4	4	3	2	2	2	2	2	3	4	4	3	2	2	2	29.9	29.9	29.9	19.208	177	177	0	6.5076	By MS/MS	By MS/MS	By MS/MS	By MS/MS	By MS/MS
sp|O43464|HTRA2_HUMAN	sp|O43464|HTRA2_HUMAN	4	4	4	>sp|O43464|HTRA2_HUMAN Serine protease HTRA2, mitochondrial OS=Homo sapiens OX=9606 GN=HTRA2 PE=1 SV=2	1	4	4	4	1	2	3	1	2	0	1	2	2	1	2	3	1	2	0	1	2	2	1	2	3	1	2	0	1	2	2	15.5	15.5	15.5	48.84	458	458	0	5.6373	By matching	By MS/MS	By MS/MS	By MS/MS	By MS/MS
sp|O43482|MS18B_HUMAN	sp|O43482|MS18B_HUMAN	1	1	1	>sp|O43482|MS18B_HUMAN Protein Mis18-beta OS=Homo sapiens OX=9606 GN=OIP5 PE=1 SV=2	1	1	1	1	1	1	1	1	0	0	0	1	1	1	1	1	1	0	0	0	1	1	1	1	1	1	0	0	0	1	1	6.1	6.1	6.1	24.691	229	229	0	5.4611	By MS/MS	By MS/MS	By MS/MS	By matching	By matching
sp|O43488|ARK72_HUMAN	sp|O43488|ARK72_HUMAN	1	1	1	>sp|O43488|ARK72_HUMAN Aflatoxin B1 aldehyde reductase member 2 OS=Homo sapiens OX=9606 GN=AKR7A2 PE=1 SV=3	1	1	1	1	1	1	1	0	0	0	1	1	1	1	1	1	0	0	0	1	1	1	1	1	1	0	0	0	1	1	1	5.3	5.3	5.3	39.589	359	359	0.001772	2.3187	By MS/MS	By MS/MS	By MS/MS	By matching	By matching
sp|O43491|E41L2_HUMAN	sp|O43491|E41L2_HUMAN	16	16	16	>sp|O43491|E41L2_HUMAN Band 4.1-like protein 2 OS=Homo sapiens OX=9606 GN=EPB41L2 PE=1 SV=1	1	16	16	16	9	11	12	10	10	7	4	14	8	9	11	12	10	10	7	4	14	8	9	11	12	10	10	7	4	14	8	20.7	20.7	20.7	112.59	1005	1005	0	185.74	By MS/MS	By MS/MS	By MS/MS	By MS/MS	By MS/MS
sp|O43493|TGON2_HUMAN	sp|O43493|TGON2_HUMAN	1	1	1	>sp|O43493|TGON2_HUMAN Trans-Golgi network integral membrane protein 2 OS=Homo sapiens OX=9606 GN=TGOLN2 PE=1 SV=4	1	1	1	1	0	0	0	0	1	0	0	0	1	0	0	0	0	1	0	0	0	1	0	0	0	0	1	0	0	0	1	3.7	3.7	3.7	45.879	437	437	0.007431	1.5456	By matching	By matching	By matching	By matching	By MS/MS
sp|O43504|LTOR5_HUMAN	sp|O43504|LTOR5_HUMAN	1	1	1	>sp|O43504|LTOR5_HUMAN Ragulator complex protein LAMTOR5 OS=Homo sapiens OX=9606 GN=LAMTOR5 PE=1 SV=1	1	1	1	1	0	1	1	1	1	0	0	0	0	0	1	1	1	1	0	0	0	0	0	1	1	1	1	0	0	0	0	15.4	15.4	15.4	9.6138	91	91	0	8.6396	By matching	By MS/MS	By MS/MS	By matching	By matching
sp|O43524|FOXO3_HUMAN	sp|O43524|FOXO3_HUMAN	2	2	2	>sp|O43524|FOXO3_HUMAN Forkhead box protein O3 OS=Homo sapiens OX=9606 GN=FOXO3 PE=1 SV=1	1	2	2	2	0	1	0	0	1	0	1	1	2	0	1	0	0	1	0	1	1	2	0	1	0	0	1	0	1	1	2	4.9	4.9	4.9	71.276	673	673	0	13.492	By matching	By MS/MS	By matching	By matching	By matching
sp|O43542|XRCC3_HUMAN	sp|O43542|XRCC3_HUMAN	2	2	2	>sp|O43542|XRCC3_HUMAN DNA repair protein XRCC3 OS=Homo sapiens OX=9606 GN=XRCC3 PE=1 SV=1	1	2	2	2	0	1	1	0	1	1	1	2	0	0	1	1	0	1	1	1	2	0	0	1	1	0	1	1	1	2	0	6.6	6.6	6.6	37.849	346	346	0	3.2175	By matching	By MS/MS	By matching	By matching	By matching
sp|O43581|SYT7_HUMAN	sp|O43581|SYT7_HUMAN	2	2	2	>sp|O43581|SYT7_HUMAN Synaptotagmin-7 OS=Homo sapiens OX=9606 GN=SYT7 PE=1 SV=3	1	2	2	2	1	1	0	1	0	1	0	0	1	1	1	0	1	0	1	0	0	1	1	1	0	1	0	1	0	0	1	7.9	7.9	7.9	45.501	403	403	0.0083726	1.4415	By matching	By MS/MS	By matching	By matching	By matching
sp|O43583|DENR_HUMAN	sp|O43583|DENR_HUMAN	3	3	3	>sp|O43583|DENR_HUMAN Density-regulated protein OS=Homo sapiens OX=9606 GN=DENR PE=1 SV=2	1	3	3	3	3	3	3	3	2	2	2	3	3	3	3	3	3	2	2	2	3	3	3	3	3	3	2	2	2	3	3	21.2	21.2	21.2	22.092	198	198	0	323.31	By MS/MS	By MS/MS	By MS/MS	By MS/MS	By MS/MS
sp|O43592|XPOT_HUMAN	sp|O43592|XPOT_HUMAN	16	16	16	>sp|O43592|XPOT_HUMAN Exportin-T OS=Homo sapiens OX=9606 GN=XPOT PE=1 SV=2	1	16	16	16	12	11	10	13	12	11	12	13	12	12	11	10	13	12	11	12	13	12	12	11	10	13	12	11	12	13	12	21.9	21.9	21.9	109.96	962	962	0	115.13	By MS/MS	By MS/MS	By MS/MS	By MS/MS	By MS/MS
sp|O43615|TIM44_HUMAN	sp|O43615|TIM44_HUMAN	5	5	5	>sp|O43615|TIM44_HUMAN Mitochondrial import inner membrane translocase subunit TIM44 OS=Homo sapiens OX=9606 GN=TIMM44 PE=1 SV=2	1	5	5	5	1	3	2	4	3	1	0	2	2	1	3	2	4	3	1	0	2	2	1	3	2	4	3	1	0	2	2	14.2	14.2	14.2	51.355	452	452	0	6.3783	By MS/MS	By MS/MS	By MS/MS	By MS/MS	By MS/MS
sp|O43617|TPPC3_HUMAN	sp|O43617|TPPC3_HUMAN	2	2	2	>sp|O43617|TPPC3_HUMAN Trafficking protein particle complex subunit 3 OS=Homo sapiens OX=9606 GN=TRAPPC3 PE=1 SV=1	1	2	2	2	2	2	2	1	1	2	0	2	1	2	2	2	1	1	2	0	2	1	2	2	2	1	1	2	0	2	1	10	10	10	20.274	180	180	0.00031636	2.8254	By MS/MS	By MS/MS	By MS/MS	By MS/MS	By MS/MS
sp|O43660|PLRG1_HUMAN	sp|O43660|PLRG1_HUMAN	3	3	3	>sp|O43660|PLRG1_HUMAN Pleiotropic regulator 1 OS=Homo sapiens OX=9606 GN=PLRG1 PE=1 SV=1	1	3	3	3	0	0	1	0	0	0	2	2	0	0	0	1	0	0	0	2	2	0	0	0	1	0	0	0	2	2	0	13.4	13.4	13.4	57.193	514	514	0	3.4128	By matching	By matching	By matching	By matching	By matching
sp|O43663|PRC1_HUMAN	sp|O43663|PRC1_HUMAN	14	14	14	>sp|O43663|PRC1_HUMAN Protein regulator of cytokinesis 1 OS=Homo sapiens OX=9606 GN=PRC1 PE=1 SV=2	1	14	14	14	11	11	12	13	10	10	11	12	12	11	11	12	13	10	10	11	12	12	11	11	12	13	10	10	11	12	12	25	25	25	71.606	620	620	0	112.58	By MS/MS	By MS/MS	By MS/MS	By MS/MS	By MS/MS
sp|O43665|RGS10_HUMAN	sp|O43665|RGS10_HUMAN	1	1	1	>sp|O43665|RGS10_HUMAN Regulator of G-protein signaling 10 OS=Homo sapiens OX=9606 GN=RGS10 PE=1 SV=3	1	1	1	1	1	1	1	1	1	1	1	1	1	1	1	1	1	1	1	1	1	1	1	1	1	1	1	1	1	1	1	6.6	6.6	6.6	21.21	181	181	0.0043968	1.7448	By matching	By MS/MS	By MS/MS	By matching	By MS/MS
sp|O43670|ZN207_HUMAN	sp|O43670|ZN207_HUMAN	2	2	2	>sp|O43670|ZN207_HUMAN BUB3-interacting and GLEBS motif-containing protein ZNF207 OS=Homo sapiens OX=9606 GN=ZNF207 PE=1 SV=1	1	2	2	2	2	2	2	2	2	1	2	2	2	2	2	2	2	2	1	2	2	2	2	2	2	2	2	1	2	2	2	5.4	5.4	5.4	50.75	478	478	0	16.007	By MS/MS	By MS/MS	By MS/MS	By MS/MS	By MS/MS
sp|O43674|NDUB5_HUMAN	sp|O43674|NDUB5_HUMAN	2	2	2	>sp|O43674|NDUB5_HUMAN NADH dehydrogenase [ubiquinone] 1 beta subcomplex subunit 5, mitochondrial OS=Homo sapiens OX=9606 GN=NDUFB5 PE=1 SV=1	1	2	2	2	1	2	1	1	1	2	2	2	2	1	2	1	1	1	2	2	2	2	1	2	1	1	1	2	2	2	2	8.5	8.5	8.5	21.75	189	189	0.0097486	1.339	By matching	By MS/MS	By MS/MS	By matching	By MS/MS
sp|O43678|NDUA2_HUMAN	sp|O43678|NDUA2_HUMAN	3	3	3	>sp|O43678|NDUA2_HUMAN NADH dehydrogenase [ubiquinone] 1 alpha subcomplex subunit 2 OS=Homo sapiens OX=9606 GN=NDUFA2 PE=1 SV=3	1	3	3	3	1	2	2	0	0	0	1	1	2	1	2	2	0	0	0	1	1	2	1	2	2	0	0	0	1	1	2	40.4	40.4	40.4	10.921	99	99	0	6.4949	By MS/MS	By MS/MS	By MS/MS	By matching	By matching
sp|O43684|BUB3_HUMAN	sp|O43684|BUB3_HUMAN	10	10	10	>sp|O43684|BUB3_HUMAN Mitotic checkpoint protein BUB3 OS=Homo sapiens OX=9606 GN=BUB3 PE=1 SV=1	1	10	10	10	9	9	10	10	9	9	8	9	9	9	9	10	10	9	9	8	9	9	9	9	10	10	9	9	8	9	9	42.7	42.7	42.7	37.154	328	328	0	117.07	By MS/MS	By MS/MS	By MS/MS	By MS/MS	By MS/MS
sp|O43707|ACTN4_HUMAN;sp|P35609|ACTN2_HUMAN;sp|Q08043|ACTN3_HUMAN;sp|Q9H254|SPTN4_HUMAN	sp|O43707|ACTN4_HUMAN	42;6;4;1	42;6;4;1	31;0;0;1	>sp|O43707|ACTN4_HUMAN Alpha-actinin-4 OS=Homo sapiens OX=9606 GN=ACTN4 PE=1 SV=2	4	42	42	31	39	36	37	35	38	37	30	37	37	39	36	37	35	38	37	30	37	37	28	26	27	25	27	26	20	26	26	55.9	55.9	43.5	104.85	911	911;894;901;2564	0	323.31	By MS/MS	By MS/MS	By MS/MS	By MS/MS	By MS/MS
sp|O43709|BUD23_HUMAN	sp|O43709|BUD23_HUMAN	1	1	1	>sp|O43709|BUD23_HUMAN Probable 18S rRNA (guanine-N(7))-methyltransferase OS=Homo sapiens OX=9606 GN=BUD23 PE=1 SV=2	1	1	1	1	0	0	0	0	0	0	1	1	1	0	0	0	0	0	0	1	1	1	0	0	0	0	0	0	1	1	1	7.8	7.8	7.8	31.88	281	281	0.0044126	1.7709	By matching	By matching	By matching	By matching	By matching
sp|O43719|HTSF1_HUMAN	sp|O43719|HTSF1_HUMAN	20	20	20	>sp|O43719|HTSF1_HUMAN HIV Tat-specific factor 1 OS=Homo sapiens OX=9606 GN=HTATSF1 PE=1 SV=1	1	20	20	20	16	17	13	15	15	13	17	18	18	16	17	13	15	15	13	17	18	18	16	17	13	15	15	13	17	18	18	34.3	34.3	34.3	85.852	755	755	0	323.31	By MS/MS	By MS/MS	By MS/MS	By MS/MS	By MS/MS
sp|O43734|CIKS_HUMAN	sp|O43734|CIKS_HUMAN	10	10	10	>sp|O43734|CIKS_HUMAN Adapter protein CIKS OS=Homo sapiens OX=9606 GN=TRAF3IP2 PE=1 SV=3	1	10	10	10	6	7	4	5	6	4	6	7	9	6	7	4	5	6	4	6	7	9	6	7	4	5	6	4	6	7	9	30.7	30.7	30.7	64.665	574	574	0	28.976	By MS/MS	By MS/MS	By MS/MS	By MS/MS	By MS/MS
sp|O43741|AAKB2_HUMAN	sp|O43741|AAKB2_HUMAN	1	1	1	>sp|O43741|AAKB2_HUMAN 5-AMP-activated protein kinase subunit beta-2 OS=Homo sapiens OX=9606 GN=PRKAB2 PE=1 SV=1	1	1	1	1	0	0	0	0	0	0	1	0	1	0	0	0	0	0	0	1	0	1	0	0	0	0	0	0	1	0	1	11	11	11	30.302	272	272	0.0041725	1.8179	By matching	By matching	By matching	By matching	By matching
sp|O43747|AP1G1_HUMAN	sp|O43747|AP1G1_HUMAN	3	3	3	>sp|O43747|AP1G1_HUMAN AP-1 complex subunit gamma-1 OS=Homo sapiens OX=9606 GN=AP1G1 PE=1 SV=5	1	3	3	3	0	2	1	2	2	0	0	1	0	0	2	1	2	2	0	0	1	0	0	2	1	2	2	0	0	1	0	6.2	6.2	6.2	91.35	822	822	0	54.95	By matching	By MS/MS	By matching	By MS/MS	By MS/MS
sp|O43761|SNG3_HUMAN	sp|O43761|SNG3_HUMAN	2	2	2	>sp|O43761|SNG3_HUMAN Synaptogyrin-3 OS=Homo sapiens OX=9606 GN=SYNGR3 PE=1 SV=2	1	2	2	2	1	0	1	1	1	0	1	1	0	1	0	1	1	1	0	1	1	0	1	0	1	1	1	0	1	1	0	19.2	19.2	19.2	24.555	229	229	0.0069075	1.5497	By MS/MS	By matching	By matching	By MS/MS	By matching
sp|O43765|SGTA_HUMAN	sp|O43765|SGTA_HUMAN	3	3	3	>sp|O43765|SGTA_HUMAN Small glutamine-rich tetratricopeptide repeat-containing protein alpha OS=Homo sapiens OX=9606 GN=SGTA PE=1 SV=1	1	3	3	3	2	2	0	1	3	2	2	2	1	2	2	0	1	3	2	2	2	1	2	2	0	1	3	2	2	2	1	11.5	11.5	11.5	34.063	313	313	0	4.0476	By MS/MS	By MS/MS	By matching	By MS/MS	By MS/MS
sp|O43768|ENSA_HUMAN	sp|O43768|ENSA_HUMAN	6	6	5	>sp|O43768|ENSA_HUMAN Alpha-endosulfine OS=Homo sapiens OX=9606 GN=ENSA PE=1 SV=1	1	6	6	5	4	5	6	4	4	5	4	5	5	4	5	6	4	4	5	4	5	5	4	4	5	4	4	4	4	4	4	48.8	48.8	39.7	13.389	121	121	0	259.66	By MS/MS	By MS/MS	By MS/MS	By MS/MS	By MS/MS
sp|O43776|SYNC_HUMAN	sp|O43776|SYNC_HUMAN	10	10	10	>sp|O43776|SYNC_HUMAN Asparagine--tRNA ligase, cytoplasmic OS=Homo sapiens OX=9606 GN=NARS1 PE=1 SV=1	1	10	10	10	7	7	8	5	7	6	6	7	7	7	7	8	5	7	6	6	7	7	7	7	8	5	7	6	6	7	7	25.2	25.2	25.2	62.942	548	548	0	37.928	By MS/MS	By MS/MS	By MS/MS	By MS/MS	By MS/MS
sp|O43795|MYO1B_HUMAN	sp|O43795|MYO1B_HUMAN	20	20	20	>sp|O43795|MYO1B_HUMAN Unconventional myosin-Ib OS=Homo sapiens OX=9606 GN=MYO1B PE=1 SV=3	1	20	20	20	1	7	4	6	16	7	6	17	10	1	7	4	6	16	7	6	17	10	1	7	4	6	16	7	6	17	10	24	24	24	131.98	1136	1136	0	108.57	By matching	By MS/MS	By MS/MS	By matching	By MS/MS
sp|O43808|PM34_HUMAN	sp|O43808|PM34_HUMAN	8	8	8	>sp|O43808|PM34_HUMAN Peroxisomal membrane protein PMP34 OS=Homo sapiens OX=9606 GN=SLC25A17 PE=1 SV=1	1	8	8	8	5	6	6	7	7	6	7	8	7	5	6	6	7	7	6	7	8	7	5	6	6	7	7	6	7	8	7	37.5	37.5	37.5	34.566	307	307	0	42.302	By MS/MS	By MS/MS	By MS/MS	By MS/MS	By MS/MS
sp|O43809|CPSF5_HUMAN	sp|O43809|CPSF5_HUMAN	6	6	6	>sp|O43809|CPSF5_HUMAN Cleavage and polyadenylation specificity factor subunit 5 OS=Homo sapiens OX=9606 GN=NUDT21 PE=1 SV=1	1	6	6	6	5	5	6	5	3	4	6	5	5	5	5	6	5	3	4	6	5	5	5	5	6	5	3	4	6	5	5	39.6	39.6	39.6	26.227	227	227	0	40.461	By MS/MS	By MS/MS	By MS/MS	By MS/MS	By MS/MS
sp|O43813|LANC1_HUMAN	sp|O43813|LANC1_HUMAN	3	3	3	>sp|O43813|LANC1_HUMAN Glutathione S-transferase LANCL1 OS=Homo sapiens OX=9606 GN=LANCL1 PE=1 SV=1	1	3	3	3	2	2	3	2	3	3	0	0	2	2	2	3	2	3	3	0	0	2	2	2	3	2	3	3	0	0	2	7.8	7.8	7.8	45.283	399	399	0.0025959	2.0892	By matching	By MS/MS	By MS/MS	By MS/MS	By MS/MS
sp|O43819|SCO2_HUMAN	sp|O43819|SCO2_HUMAN	8	8	8	>sp|O43819|SCO2_HUMAN Protein SCO2 homolog, mitochondrial OS=Homo sapiens OX=9606 GN=SCO2 PE=1 SV=3	1	8	8	8	8	8	8	7	8	8	8	8	8	8	8	8	7	8	8	8	8	8	8	8	8	7	8	8	8	8	8	47.7	47.7	47.7	29.81	266	266	0	241.81	By MS/MS	By MS/MS	By MS/MS	By MS/MS	By MS/MS
sp|O43823|AKAP8_HUMAN	sp|O43823|AKAP8_HUMAN	2	2	2	>sp|O43823|AKAP8_HUMAN A-kinase anchor protein 8 OS=Homo sapiens OX=9606 GN=AKAP8 PE=1 SV=1	1	2	2	2	2	1	1	2	1	0	2	2	2	2	1	1	2	1	0	2	2	2	2	1	1	2	1	0	2	2	2	4.5	4.5	4.5	76.107	692	692	0.00062073	2.6597	By MS/MS	By matching	By matching	By MS/MS	By matching
sp|O43824|GTPB6_HUMAN	sp|O43824|GTPB6_HUMAN	7	7	7	>sp|O43824|GTPB6_HUMAN Putative GTP-binding protein 6 OS=Homo sapiens OX=9606 GN=GTPBP6 PE=2 SV=4	1	7	7	7	2	4	6	2	0	1	2	3	3	2	4	6	2	0	1	2	3	3	2	4	6	2	0	1	2	3	3	19.6	19.6	19.6	56.897	516	516	0	12.426	By matching	By MS/MS	By MS/MS	By MS/MS	By matching
sp|O43837|IDH3B_HUMAN	sp|O43837|IDH3B_HUMAN	11	11	11	>sp|O43837|IDH3B_HUMAN Isocitrate dehydrogenase [NAD] subunit beta, mitochondrial OS=Homo sapiens OX=9606 GN=IDH3B PE=1 SV=2	1	11	11	11	8	10	9	9	9	8	9	10	10	8	10	9	9	9	8	9	10	10	8	10	9	9	9	8	9	10	10	40.8	40.8	40.8	42.183	385	385	0	86.271	By MS/MS	By MS/MS	By MS/MS	By MS/MS	By MS/MS
sp|O43847|NRDC_HUMAN	sp|O43847|NRDC_HUMAN	2	2	2	>sp|O43847|NRDC_HUMAN Nardilysin OS=Homo sapiens OX=9606 GN=NRDC PE=1 SV=3	1	2	2	2	0	2	1	1	2	0	0	1	2	0	2	1	1	2	0	0	1	2	0	2	1	1	2	0	0	1	2	1	1	1	131.7	1151	1151	0.0028653	2.0378	By matching	By matching	By matching	By matching	By MS/MS
sp|O43852|CALU_HUMAN	sp|O43852|CALU_HUMAN	12	12	12	>sp|O43852|CALU_HUMAN Calumenin OS=Homo sapiens OX=9606 GN=CALU PE=1 SV=2	1	12	12	12	12	10	10	10	12	11	12	12	11	12	10	10	10	12	11	12	12	11	12	10	10	10	12	11	12	12	11	55.9	55.9	55.9	37.106	315	315	0	119.56	By MS/MS	By MS/MS	By MS/MS	By MS/MS	By MS/MS
sp|O43865|SAHH2_HUMAN	sp|O43865|SAHH2_HUMAN	2	2	2	>sp|O43865|SAHH2_HUMAN S-adenosylhomocysteine hydrolase-like protein 1 OS=Homo sapiens OX=9606 GN=AHCYL1 PE=1 SV=2	1	2	2	2	2	2	1	0	1	0	1	2	2	2	2	1	0	1	0	1	2	2	2	2	1	0	1	0	1	2	2	5.5	5.5	5.5	58.951	530	530	0	3.8243	By matching	By MS/MS	By matching	By matching	By matching
sp|O43896|KIF1C_HUMAN	sp|O43896|KIF1C_HUMAN	6	3	2	>sp|O43896|KIF1C_HUMAN Kinesin-like protein KIF1C OS=Homo sapiens OX=9606 GN=KIF1C PE=1 SV=3	1	6	3	2	2	3	4	6	2	3	3	3	5	1	1	2	3	1	1	1	1	2	0	0	1	2	0	0	0	1	1	7.9	4.4	3.6	122.95	1103	1103	0	5.7295	By MS/MS	By MS/MS	By MS/MS	By MS/MS	By MS/MS
sp|O43913|ORC5_HUMAN	sp|O43913|ORC5_HUMAN	2	2	2	>sp|O43913|ORC5_HUMAN Origin recognition complex subunit 5 OS=Homo sapiens OX=9606 GN=ORC5 PE=1 SV=1	1	2	2	2	1	1	1	2	1	2	2	1	1	1	1	1	2	1	2	2	1	1	1	1	1	2	1	2	2	1	1	4.1	4.1	4.1	50.282	435	435	0	6.6478	By matching	By matching	By matching	By MS/MS	By MS/MS
sp|O43920|NDUS5_HUMAN	sp|O43920|NDUS5_HUMAN	2	2	2	>sp|O43920|NDUS5_HUMAN NADH dehydrogenase [ubiquinone] iron-sulfur protein 5 OS=Homo sapiens OX=9606 GN=NDUFS5 PE=1 SV=3	1	2	2	2	1	2	1	0	0	1	1	2	2	1	2	1	0	0	1	1	2	2	1	2	1	0	0	1	1	2	2	20.8	20.8	20.8	12.517	106	106	0	3.1636	By MS/MS	By MS/MS	By matching	By matching	By matching
sp|O43929|ORC4_HUMAN;CON__Q2YDI2	sp|O43929|ORC4_HUMAN;CON__Q2YDI2	2;1	2;1	2;1	>sp|O43929|ORC4_HUMAN Origin recognition complex subunit 4 OS=Homo sapiens OX=9606 GN=ORC4 PE=1 SV=2;>Q2YDI2 SWISS-PROT:Q2YDI2 (Bos taurus) Origin recognition complex subunit 4	2	2	2	2	1	2	2	2	1	1	0	0	2	1	2	2	2	1	1	0	0	2	1	2	2	2	1	1	0	0	2	4.8	4.8	4.8	50.377	436	436;436	0.0017878	2.3948	By matching	By MS/MS	By MS/MS	By MS/MS	By MS/MS
sp|O43933|PEX1_HUMAN	sp|O43933|PEX1_HUMAN	1	1	1	>sp|O43933|PEX1_HUMAN Peroxisome biogenesis factor 1 OS=Homo sapiens OX=9606 GN=PEX1 PE=1 SV=1	1	1	1	1	0	1	1	0	1	0	1	0	0	0	1	1	0	1	0	1	0	0	0	1	1	0	1	0	1	0	0	2.7	2.7	2.7	142.87	1283	1283	0.0017741	2.3276	By matching	By MS/MS	By matching	By matching	By MS/MS
sp|O60216|RAD21_HUMAN	sp|O60216|RAD21_HUMAN	2	2	2	>sp|O60216|RAD21_HUMAN Double-strand-break repair protein rad21 homolog OS=Homo sapiens OX=9606 GN=RAD21 PE=1 SV=2	1	2	2	2	2	1	1	2	2	2	2	2	1	2	1	1	2	2	2	2	2	1	2	1	1	2	2	2	2	2	1	4.6	4.6	4.6	71.689	631	631	0	4.8638	By MS/MS	By MS/MS	By MS/MS	By MS/MS	By matching
sp|O60232|ZNRD2_HUMAN	sp|O60232|ZNRD2_HUMAN	2	2	2	>sp|O60232|ZNRD2_HUMAN Protein ZNRD2 OS=Homo sapiens OX=9606 GN=ZNRD2 PE=1 SV=1	1	2	2	2	2	2	2	1	1	0	1	2	2	2	2	2	1	1	0	1	2	2	2	2	2	1	1	0	1	2	2	18.1	18.1	18.1	21.474	199	199	0	3.7204	By MS/MS	By MS/MS	By MS/MS	By matching	By MS/MS
sp|O60237|MYPT2_HUMAN	sp|O60237|MYPT2_HUMAN	2	2	2	>sp|O60237|MYPT2_HUMAN Protein phosphatase 1 regulatory subunit 12B OS=Homo sapiens OX=9606 GN=PPP1R12B PE=1 SV=2	1	2	2	2	0	0	0	0	2	0	0	2	0	0	0	0	0	2	0	0	2	0	0	0	0	0	2	0	0	2	0	2.6	2.6	2.6	110.4	982	982	0	3.5942	By matching	By matching	By matching	By matching	By matching
sp|O60244|MED14_HUMAN	sp|O60244|MED14_HUMAN	3	3	3	>sp|O60244|MED14_HUMAN Mediator of RNA polymerase II transcription subunit 14 OS=Homo sapiens OX=9606 GN=MED14 PE=1 SV=2	1	3	3	3	1	2	3	1	1	2	3	3	3	1	2	3	1	1	2	3	3	3	1	2	3	1	1	2	3	3	3	3.4	3.4	3.4	160.6	1454	1454	0	6.8143	By matching	By matching	By MS/MS	By matching	By MS/MS
sp|O60245|PCDH7_HUMAN	sp|O60245|PCDH7_HUMAN	1	1	1	>sp|O60245|PCDH7_HUMAN Protocadherin-7 OS=Homo sapiens OX=9606 GN=PCDH7 PE=1 SV=2	1	1	1	1	1	0	0	1	1	1	1	1	0	1	0	0	1	1	1	1	1	0	1	0	0	1	1	1	1	1	0	1.4	1.4	1.4	116.07	1069	1069	0	5.3364	By MS/MS	By matching	By matching	By MS/MS	By matching
sp|O60256|KPRB_HUMAN	sp|O60256|KPRB_HUMAN	2	2	2	>sp|O60256|KPRB_HUMAN Phosphoribosyl pyrophosphate synthase-associated protein 2 OS=Homo sapiens OX=9606 GN=PRPSAP2 PE=1 SV=1	1	2	2	2	1	1	1	1	1	1	2	1	1	1	1	1	1	1	1	2	1	1	1	1	1	1	1	1	2	1	1	6.2	6.2	6.2	40.925	369	369	0.0028369	1.966	By matching	By MS/MS	By matching	By MS/MS	By matching
sp|O60264|SMCA5_HUMAN	sp|O60264|SMCA5_HUMAN	9	9	8	>sp|O60264|SMCA5_HUMAN SWI/SNF-related matrix-associated actin-dependent regulator of chromatin subfamily A member 5 OS=Homo sapiens OX=9606 GN=SMARCA5 PE=1 SV=1	1	9	9	8	7	6	5	6	6	1	6	7	4	7	6	5	6	6	1	6	7	4	7	5	5	6	5	1	6	7	4	9.2	9.2	8.6	121.9	1052	1052	0	41.798	By MS/MS	By MS/MS	By MS/MS	By MS/MS	By MS/MS
sp|O60271|JIP4_HUMAN	sp|O60271|JIP4_HUMAN	8	8	8	>sp|O60271|JIP4_HUMAN C-Jun-amino-terminal kinase-interacting protein 4 OS=Homo sapiens OX=9606 GN=SPAG9 PE=1 SV=4	1	8	8	8	4	7	5	4	2	1	3	6	4	4	7	5	4	2	1	3	6	4	4	7	5	4	2	1	3	6	4	8.8	8.8	8.8	146.2	1321	1321	0	56.977	By matching	By MS/MS	By MS/MS	By MS/MS	By MS/MS
sp|O60282|KIF5C_HUMAN	sp|O60282|KIF5C_HUMAN	10	2	2	>sp|O60282|KIF5C_HUMAN Kinesin heavy chain isoform 5C OS=Homo sapiens OX=9606 GN=KIF5C PE=1 SV=1	1	10	2	2	6	7	9	5	4	6	6	9	7	0	0	1	1	0	0	0	2	0	0	0	1	1	0	0	0	2	0	13.7	2.8	2.8	109.49	957	957	0	4.1665	By matching	By matching	By MS/MS	By MS/MS	By matching
sp|O60290|ZN862_HUMAN	sp|O60290|ZN862_HUMAN	1	1	1	>sp|O60290|ZN862_HUMAN Zinc finger protein 862 OS=Homo sapiens OX=9606 GN=ZNF862 PE=2 SV=2	1	1	1	1	0	1	1	1	1	1	0	0	0	0	1	1	1	1	1	0	0	0	0	1	1	1	1	1	0	0	0	1.4	1.4	1.4	131.65	1169	1169	1	-2	By matching	By matching	By matching	By MS/MS	By matching
sp|O60291|MGRN1_HUMAN	sp|O60291|MGRN1_HUMAN	1	1	1	>sp|O60291|MGRN1_HUMAN E3 ubiquitin-protein ligase MGRN1 OS=Homo sapiens OX=9606 GN=MGRN1 PE=1 SV=2	1	1	1	1	0	1	1	0	0	0	0	0	0	0	1	1	0	0	0	0	0	0	0	1	1	0	0	0	0	0	0	2.5	2.5	2.5	60.752	552	552	0.0097737	1.3456	By matching	By MS/MS	By MS/MS	By matching	By matching
sp|O60293|ZC3H1_HUMAN	sp|O60293|ZC3H1_HUMAN	3	3	3	>sp|O60293|ZC3H1_HUMAN Zinc finger C3H1 domain-containing protein OS=Homo sapiens OX=9606 GN=ZFC3H1 PE=1 SV=3	1	3	3	3	0	1	1	1	0	0	1	2	0	0	1	1	1	0	0	1	2	0	0	1	1	1	0	0	1	2	0	2.1	2.1	2.1	226.35	1989	1989	0	5.3212	By matching	By MS/MS	By MS/MS	By matching	By matching
sp|O60294|TYW4_HUMAN	sp|O60294|TYW4_HUMAN	2	2	2	>sp|O60294|TYW4_HUMAN tRNA wybutosine-synthesizing protein 4 OS=Homo sapiens OX=9606 GN=LCMT2 PE=1 SV=3	1	2	2	2	1	1	1	2	2	0	1	0	0	1	1	1	2	2	0	1	0	0	1	1	1	2	2	0	1	0	0	4.7	4.7	4.7	75.601	686	686	0	3.5185	By MS/MS	By matching	By MS/MS	By MS/MS	By MS/MS
sp|O60306|AQR_HUMAN	sp|O60306|AQR_HUMAN	1	1	1	>sp|O60306|AQR_HUMAN RNA helicase aquarius OS=Homo sapiens OX=9606 GN=AQR PE=1 SV=4	1	1	1	1	0	0	1	1	1	1	0	1	1	0	0	1	1	1	1	0	1	1	0	0	1	1	1	1	0	1	1	0.9	0.9	0.9	171.29	1485	1485	0.002057	2.2533	By matching	By matching	By MS/MS	By MS/MS	By MS/MS
sp|O60307|MAST3_HUMAN	sp|O60307|MAST3_HUMAN	11	8	8	>sp|O60307|MAST3_HUMAN Microtubule-associated serine/threonine-protein kinase 3 OS=Homo sapiens OX=9606 GN=MAST3 PE=1 SV=2	1	11	8	8	6	6	7	5	1	2	4	7	4	5	5	6	3	1	2	3	5	3	5	5	6	3	1	2	3	5	3	10.7	7.9	7.9	143.14	1309	1309	0	9.7362	By MS/MS	By MS/MS	By MS/MS	By MS/MS	By MS/MS
sp|O60313|OPA1_HUMAN	sp|O60313|OPA1_HUMAN	17	17	17	>sp|O60313|OPA1_HUMAN Dynamin-like 120 kDa protein, mitochondrial OS=Homo sapiens OX=9606 GN=OPA1 PE=1 SV=3	1	17	17	17	7	13	11	12	9	8	10	10	10	7	13	11	12	9	8	10	10	10	7	13	11	12	9	8	10	10	10	23.1	23.1	23.1	111.63	960	960	0	81.689	By MS/MS	By MS/MS	By MS/MS	By MS/MS	By MS/MS
sp|O60333|KIF1B_HUMAN	sp|O60333|KIF1B_HUMAN	8	8	2	>sp|O60333|KIF1B_HUMAN Kinesin-like protein KIF1B OS=Homo sapiens OX=9606 GN=KIF1B PE=1 SV=5	1	8	8	2	2	5	5	4	2	3	6	4	8	2	5	5	4	2	3	6	4	8	1	1	2	1	0	0	2	1	2	6	6	1.4	204.47	1816	1816	0	63.234	By MS/MS	By MS/MS	By MS/MS	By MS/MS	By MS/MS
sp|O60341|KDM1A_HUMAN	sp|O60341|KDM1A_HUMAN	9	9	9	>sp|O60341|KDM1A_HUMAN Lysine-specific histone demethylase 1A OS=Homo sapiens OX=9606 GN=KDM1A PE=1 SV=2	1	9	9	9	6	4	6	2	4	2	4	6	5	6	4	6	2	4	2	4	6	5	6	4	6	2	4	2	4	6	5	15.1	15.1	15.1	92.902	852	852	0	13.118	By MS/MS	By MS/MS	By MS/MS	By MS/MS	By MS/MS
sp|O60343|TBCD4_HUMAN	sp|O60343|TBCD4_HUMAN	13	13	13	>sp|O60343|TBCD4_HUMAN TBC1 domain family member 4 OS=Homo sapiens OX=9606 GN=TBC1D4 PE=1 SV=2	1	13	13	13	2	6	8	12	12	12	2	6	4	2	6	8	12	12	12	2	6	4	2	6	8	12	12	12	2	6	4	13.1	13.1	13.1	146.56	1298	1298	0	95.386	By MS/MS	By MS/MS	By MS/MS	By MS/MS	By MS/MS
sp|O60488|ACSL4_HUMAN	sp|O60488|ACSL4_HUMAN	7	6	6	>sp|O60488|ACSL4_HUMAN Long-chain-fatty-acid--CoA ligase 4 OS=Homo sapiens OX=9606 GN=ACSL4 PE=1 SV=2	1	7	6	6	4	5	4	3	3	5	5	5	4	3	4	3	3	2	4	4	4	3	3	4	3	3	2	4	4	4	3	16.2	13.6	13.6	79.187	711	711	0	41.935	By MS/MS	By MS/MS	By MS/MS	By MS/MS	By MS/MS
sp|O60493|SNX3_HUMAN	sp|O60493|SNX3_HUMAN	3	3	2	>sp|O60493|SNX3_HUMAN Sorting nexin-3 OS=Homo sapiens OX=9606 GN=SNX3 PE=1 SV=3	1	3	3	2	1	3	3	2	2	0	1	2	3	1	3	3	2	2	0	1	2	3	1	2	2	1	1	0	1	2	2	19.1	19.1	13.6	18.762	162	162	0	2.932	By matching	By matching	By MS/MS	By matching	By MS/MS
sp|O60502|OGA_HUMAN	sp|O60502|OGA_HUMAN	2	2	2	>sp|O60502|OGA_HUMAN Protein O-GlcNAcase OS=Homo sapiens OX=9606 GN=OGA PE=1 SV=2	1	2	2	2	1	1	1	2	1	0	1	1	1	1	1	1	2	1	0	1	1	1	1	1	1	2	1	0	1	1	1	2.8	2.8	2.8	102.91	916	916	0	4.0443	By matching	By MS/MS	By matching	By matching	By MS/MS
sp|O60504|VINEX_HUMAN	sp|O60504|VINEX_HUMAN	3	3	3	>sp|O60504|VINEX_HUMAN Vinexin OS=Homo sapiens OX=9606 GN=SORBS3 PE=1 SV=2	1	3	3	3	1	2	1	2	2	0	0	1	0	1	2	1	2	2	0	0	1	0	1	2	1	2	2	0	0	1	0	7	7	7	75.34	671	671	0	4.3569	By matching	By matching	By MS/MS	By MS/MS	By MS/MS
sp|O60506|HNRPQ_HUMAN	sp|O60506|HNRPQ_HUMAN	14	14	13	>sp|O60506|HNRPQ_HUMAN Heterogeneous nuclear ribonucleoprotein Q OS=Homo sapiens OX=9606 GN=SYNCRIP PE=1 SV=2	1	14	14	13	11	12	12	9	9	11	10	11	11	11	12	12	9	9	11	10	11	11	10	11	11	8	8	10	9	10	10	32.7	32.7	30.8	69.602	623	623	0	171.28	By MS/MS	By MS/MS	By MS/MS	By MS/MS	By MS/MS
sp|O60547|GMDS_HUMAN	sp|O60547|GMDS_HUMAN	3	3	3	>sp|O60547|GMDS_HUMAN GDP-mannose 4,6 dehydratase OS=Homo sapiens OX=9606 GN=GMDS PE=1 SV=1	1	3	3	3	2	2	3	1	2	0	1	2	2	2	2	3	1	2	0	1	2	2	2	2	3	1	2	0	1	2	2	10.8	10.8	10.8	41.949	372	372	0	9.4249	By MS/MS	By MS/MS	By MS/MS	By matching	By matching
sp|O60563|CCNT1_HUMAN	sp|O60563|CCNT1_HUMAN	5	5	5	>sp|O60563|CCNT1_HUMAN Cyclin-T1 OS=Homo sapiens OX=9606 GN=CCNT1 PE=1 SV=1	1	5	5	5	2	2	4	1	2	2	3	3	3	2	2	4	1	2	2	3	3	3	2	2	4	1	2	2	3	3	3	10.3	10.3	10.3	80.684	726	726	0	90.488	By MS/MS	By MS/MS	By MS/MS	By MS/MS	By MS/MS
sp|O60566|BUB1B_HUMAN	sp|O60566|BUB1B_HUMAN	4	4	4	>sp|O60566|BUB1B_HUMAN Mitotic checkpoint serine/threonine-protein kinase BUB1 beta OS=Homo sapiens OX=9606 GN=BUB1B PE=1 SV=3	1	4	4	4	2	3	4	1	2	1	1	2	1	2	3	4	1	2	1	1	2	1	2	3	4	1	2	1	1	2	1	5.4	5.4	5.4	119.54	1050	1050	0	7.5357	By MS/MS	By MS/MS	By MS/MS	By MS/MS	By MS/MS
sp|O60573|IF4E2_HUMAN	sp|O60573|IF4E2_HUMAN	4	4	4	>sp|O60573|IF4E2_HUMAN Eukaryotic translation initiation factor 4E type 2 OS=Homo sapiens OX=9606 GN=EIF4E2 PE=1 SV=1	1	4	4	4	1	2	3	2	2	1	2	2	1	1	2	3	2	2	1	2	2	1	1	2	3	2	2	1	2	2	1	25.7	25.7	25.7	28.362	245	245	0	15.158	By MS/MS	By MS/MS	By MS/MS	By MS/MS	By MS/MS
sp|O60610|DIAP1_HUMAN	sp|O60610|DIAP1_HUMAN	16	16	16	>sp|O60610|DIAP1_HUMAN Protein diaphanous homolog 1 OS=Homo sapiens OX=9606 GN=DIAPH1 PE=1 SV=2	1	16	16	16	12	9	9	7	8	9	10	13	11	12	9	9	7	8	9	10	13	11	12	9	9	7	8	9	10	13	11	17.4	17.4	17.4	141.35	1272	1272	0	323.31	By MS/MS	By MS/MS	By MS/MS	By MS/MS	By MS/MS
sp|O60658|PDE8A_HUMAN	sp|O60658|PDE8A_HUMAN	1	1	1	>sp|O60658|PDE8A_HUMAN High affinity cAMP-specific and IBMX-insensitive 3,5-cyclic phosphodiesterase 8A OS=Homo sapiens OX=9606 GN=PDE8A PE=1 SV=2	1	1	1	1	0	1	0	0	0	0	0	1	0	0	1	0	0	0	0	0	1	0	0	1	0	0	0	0	0	1	0	3	3	3	93.303	829	829	0	51.353	By matching	By matching	By matching	By matching	By matching
sp|O60678|ANM3_HUMAN	sp|O60678|ANM3_HUMAN	6	6	6	>sp|O60678|ANM3_HUMAN Protein arginine N-methyltransferase 3 OS=Homo sapiens OX=9606 GN=PRMT3 PE=1 SV=4	1	6	6	6	3	5	5	2	3	1	5	5	5	3	5	5	2	3	1	5	5	5	3	5	5	2	3	1	5	5	5	15.1	15.1	15.1	59.902	531	531	0	34.999	By MS/MS	By MS/MS	By MS/MS	By MS/MS	By MS/MS
sp|O60684|IMA7_HUMAN;sp|O15131|IMA6_HUMAN	sp|O60684|IMA7_HUMAN;sp|O15131|IMA6_HUMAN	6;4	6;4	3;1	>sp|O60684|IMA7_HUMAN Importin subunit alpha-7 OS=Homo sapiens OX=9606 GN=KPNA6 PE=1 SV=1;>sp|O15131|IMA6_HUMAN Importin subunit alpha-6 OS=Homo sapiens OX=9606 GN=KPNA5 PE=1 SV=2	2	6	6	3	4	5	3	3	4	3	3	5	4	4	5	3	3	4	3	3	5	4	3	2	2	2	3	2	2	3	2	15.5	15.5	8	60.029	536	536;536	0	35.571	By MS/MS	By MS/MS	By MS/MS	By MS/MS	By MS/MS
sp|O60716|CTND1_HUMAN	sp|O60716|CTND1_HUMAN	15	15	15	>sp|O60716|CTND1_HUMAN Catenin delta-1 OS=Homo sapiens OX=9606 GN=CTNND1 PE=1 SV=1	1	15	15	15	6	11	7	9	9	6	7	8	8	6	11	7	9	9	6	7	8	8	6	11	7	9	9	6	7	8	8	22.3	22.3	22.3	108.17	968	968	0	62.787	By MS/MS	By MS/MS	By MS/MS	By MS/MS	By MS/MS
sp|O60725|ICMT_HUMAN	sp|O60725|ICMT_HUMAN	1	1	1	>sp|O60725|ICMT_HUMAN Protein-S-isoprenylcysteine O-methyltransferase OS=Homo sapiens OX=9606 GN=ICMT PE=1 SV=1	1	1	1	1	1	1	1	0	0	1	1	1	0	1	1	1	0	0	1	1	1	0	1	1	1	0	0	1	1	1	0	6.3	6.3	6.3	31.938	284	284	0	8.9952	By MS/MS	By MS/MS	By MS/MS	By matching	By matching
sp|O60749|SNX2_HUMAN	sp|O60749|SNX2_HUMAN	5	5	4	>sp|O60749|SNX2_HUMAN Sorting nexin-2 OS=Homo sapiens OX=9606 GN=SNX2 PE=1 SV=2	1	5	5	4	4	4	4	3	4	4	3	4	3	4	4	4	3	4	4	3	4	3	3	3	3	2	3	3	2	3	3	11	11	8.9	58.47	519	519	0	7.5966	By MS/MS	By MS/MS	By MS/MS	By MS/MS	By MS/MS
sp|O60762|DPM1_HUMAN	sp|O60762|DPM1_HUMAN	13	13	13	>sp|O60762|DPM1_HUMAN Dolichol-phosphate mannosyltransferase subunit 1 OS=Homo sapiens OX=9606 GN=DPM1 PE=1 SV=1	1	13	13	13	11	12	12	12	10	10	11	10	10	11	12	12	12	10	10	11	10	10	11	12	12	12	10	10	11	10	10	65.4	65.4	65.4	29.634	260	260	0	57.638	By MS/MS	By MS/MS	By MS/MS	By MS/MS	By MS/MS
sp|O60763|USO1_HUMAN	sp|O60763|USO1_HUMAN	2	2	2	>sp|O60763|USO1_HUMAN General vesicular transport factor p115 OS=Homo sapiens OX=9606 GN=USO1 PE=1 SV=2	1	2	2	2	0	1	1	0	1	0	0	0	1	0	1	1	0	1	0	0	0	1	0	1	1	0	1	0	0	0	1	3.6	3.6	3.6	107.89	962	962	0	3.7922	By matching	By MS/MS	By matching	By matching	By MS/MS
sp|O60783|RT14_HUMAN	sp|O60783|RT14_HUMAN	3	3	3	>sp|O60783|RT14_HUMAN 28S ribosomal protein S14, mitochondrial OS=Homo sapiens OX=9606 GN=MRPS14 PE=1 SV=1	1	3	3	3	3	3	3	2	2	3	3	3	3	3	3	3	2	2	3	3	3	3	3	3	3	2	2	3	3	3	3	28.9	28.9	28.9	15.139	128	128	0	25.261	By MS/MS	By MS/MS	By MS/MS	By MS/MS	By MS/MS
sp|O60784|TOM1_HUMAN	sp|O60784|TOM1_HUMAN	2	2	2	>sp|O60784|TOM1_HUMAN Target of Myb protein 1 OS=Homo sapiens OX=9606 GN=TOM1 PE=1 SV=2	1	2	2	2	1	2	1	0	1	1	0	1	0	1	2	1	0	1	1	0	1	0	1	2	1	0	1	1	0	1	0	6.7	6.7	6.7	53.818	492	492	0	3.0728	By MS/MS	By MS/MS	By MS/MS	By matching	By matching
sp|O60826|CCD22_HUMAN	sp|O60826|CCD22_HUMAN	2	2	2	>sp|O60826|CCD22_HUMAN Coiled-coil domain-containing protein 22 OS=Homo sapiens OX=9606 GN=CCDC22 PE=1 SV=1	1	2	2	2	1	1	1	1	0	1	0	0	2	1	1	1	1	0	1	0	0	2	1	1	1	1	0	1	0	0	2	5.3	5.3	5.3	70.755	627	627	0	4.4769	By matching	By matching	By matching	By matching	By matching
sp|O60830|TI17B_HUMAN	sp|O60830|TI17B_HUMAN	2	2	2	>sp|O60830|TI17B_HUMAN Mitochondrial import inner membrane translocase subunit Tim17-B OS=Homo sapiens OX=9606 GN=TIMM17B PE=1 SV=1	1	2	2	2	0	0	0	0	2	0	0	0	0	0	0	0	0	2	0	0	0	0	0	0	0	0	2	0	0	0	0	20.3	20.3	20.3	18.273	172	172	0	9.5069	By matching	By matching	By matching	By matching	By MS/MS
sp|O60832|DKC1_HUMAN	sp|O60832|DKC1_HUMAN	9	9	9	>sp|O60832|DKC1_HUMAN H/ACA ribonucleoprotein complex subunit DKC1 OS=Homo sapiens OX=9606 GN=DKC1 PE=1 SV=3	1	9	9	9	6	7	5	5	5	4	7	8	7	6	7	5	5	5	4	7	8	7	6	7	5	5	5	4	7	8	7	25.1	25.1	25.1	57.673	514	514	0	86.328	By MS/MS	By MS/MS	By MS/MS	By MS/MS	By MS/MS
sp|O60841|IF2P_HUMAN	sp|O60841|IF2P_HUMAN	17	17	17	>sp|O60841|IF2P_HUMAN Eukaryotic translation initiation factor 5B OS=Homo sapiens OX=9606 GN=EIF5B PE=1 SV=4	1	17	17	17	11	13	10	10	11	11	6	12	9	11	13	10	10	11	11	6	12	9	11	13	10	10	11	11	6	12	9	20.1	20.1	20.1	138.83	1220	1220	0	75.917	By MS/MS	By MS/MS	By MS/MS	By MS/MS	By MS/MS
sp|O60869|EDF1_HUMAN	sp|O60869|EDF1_HUMAN	4	4	4	>sp|O60869|EDF1_HUMAN Endothelial differentiation-related factor 1 OS=Homo sapiens OX=9606 GN=EDF1 PE=1 SV=1	1	4	4	4	3	4	3	4	4	4	4	3	4	3	4	3	4	4	4	4	3	4	3	4	3	4	4	4	4	3	4	28.4	28.4	28.4	16.368	148	148	0	47.801	By MS/MS	By MS/MS	By MS/MS	By MS/MS	By MS/MS
sp|O60870|KIN17_HUMAN	sp|O60870|KIN17_HUMAN	3	3	3	>sp|O60870|KIN17_HUMAN DNA/RNA-binding protein KIN17 OS=Homo sapiens OX=9606 GN=KIN PE=1 SV=2	1	3	3	3	1	2	1	2	1	1	1	2	2	1	2	1	2	1	1	1	2	2	1	2	1	2	1	1	1	2	2	9.4	9.4	9.4	45.373	393	393	0	4.5651	By matching	By MS/MS	By matching	By MS/MS	By MS/MS
sp|O60884|DNJA2_HUMAN	sp|O60884|DNJA2_HUMAN	12	12	12	>sp|O60884|DNJA2_HUMAN DnaJ homolog subfamily A member 2 OS=Homo sapiens OX=9606 GN=DNAJA2 PE=1 SV=1	1	12	12	12	11	10	10	12	11	12	12	12	11	11	10	10	12	11	12	12	12	11	11	10	10	12	11	12	12	12	11	44.7	44.7	44.7	45.745	412	412	0	276.16	By MS/MS	By MS/MS	By MS/MS	By MS/MS	By MS/MS
sp|O60885|BRD4_HUMAN;sp|Q58F21|BRDT_HUMAN	sp|O60885|BRD4_HUMAN	3;1	3;1	1;0	>sp|O60885|BRD4_HUMAN Bromodomain-containing protein 4 OS=Homo sapiens OX=9606 GN=BRD4 PE=1 SV=2	2	3	3	1	3	1	2	1	2	1	2	0	3	3	1	2	1	2	1	2	0	3	1	0	0	0	0	0	0	0	1	2.3	2.3	1	152.22	1362	1362;947	0	3.1511	By MS/MS	By MS/MS	By MS/MS	By matching	By MS/MS
sp|O60907|TBL1X_HUMAN	sp|O60907|TBL1X_HUMAN	1	1	1	>sp|O60907|TBL1X_HUMAN F-box-like/WD repeat-containing protein TBL1X OS=Homo sapiens OX=9606 GN=TBL1X PE=1 SV=3	1	1	1	1	0	1	1	0	0	0	0	0	0	0	1	1	0	0	0	0	0	0	0	1	1	0	0	0	0	0	0	2.8	2.8	2.8	62.495	577	577	0.0039227	1.8633	By matching	By MS/MS	By matching	By matching	By matching
sp|O60925|PFD1_HUMAN	sp|O60925|PFD1_HUMAN	2	2	2	>sp|O60925|PFD1_HUMAN Prefoldin subunit 1 OS=Homo sapiens OX=9606 GN=PFDN1 PE=1 SV=2	1	2	2	2	1	2	2	2	2	1	1	2	2	1	2	2	2	2	1	1	2	2	1	2	2	2	2	1	1	2	2	16.4	16.4	16.4	14.21	122	122	0	6.3919	By MS/MS	By MS/MS	By MS/MS	By MS/MS	By matching
sp|O60942|MCE1_HUMAN	sp|O60942|MCE1_HUMAN	10	10	10	>sp|O60942|MCE1_HUMAN mRNA-capping enzyme OS=Homo sapiens OX=9606 GN=RNGTT PE=1 SV=1	1	10	10	10	7	6	5	5	8	5	7	7	8	7	6	5	5	8	5	7	7	8	7	6	5	5	8	5	7	7	8	22.3	22.3	22.3	68.556	597	597	0	116.08	By MS/MS	By MS/MS	By MS/MS	By MS/MS	By MS/MS
sp|O75027|ABCB7_HUMAN	sp|O75027|ABCB7_HUMAN	7	7	7	>sp|O75027|ABCB7_HUMAN ATP-binding cassette sub-family B member 7, mitochondrial OS=Homo sapiens OX=9606 GN=ABCB7 PE=1 SV=2	1	7	7	7	5	5	5	6	4	3	5	4	4	5	5	5	6	4	3	5	4	4	5	5	5	6	4	3	5	4	4	14	14	14	82.64	752	752	0	16.833	By MS/MS	By MS/MS	By MS/MS	By MS/MS	By MS/MS
sp|O75044|SRGP2_HUMAN;sp|P0DMP2|SRG2B_HUMAN;sp|P0DJJ0|SRG2C_HUMAN;sp|Q7Z6B7|SRGP1_HUMAN	sp|O75044|SRGP2_HUMAN	8;1;1;1	8;1;1;1	8;1;1;1	>sp|O75044|SRGP2_HUMAN SLIT-ROBO Rho GTPase-activating protein 2 OS=Homo sapiens OX=9606 GN=SRGAP2 PE=1 SV=3	4	8	8	8	5	7	2	6	3	2	3	6	4	5	7	2	6	3	2	3	6	4	5	7	2	6	3	2	3	6	4	9.8	9.8	9.8	120.87	1071	1071;458;459;1085	0	14.637	By MS/MS	By MS/MS	By MS/MS	By MS/MS	By MS/MS
sp|O75061|AUXI_HUMAN	sp|O75061|AUXI_HUMAN	2	2	2	>sp|O75061|AUXI_HUMAN Putative tyrosine-protein phosphatase auxilin OS=Homo sapiens OX=9606 GN=DNAJC6 PE=1 SV=3	1	2	2	2	1	1	0	1	1	0	1	1	1	1	1	0	1	1	0	1	1	1	1	1	0	1	1	0	1	1	1	2.4	2.4	2.4	99.995	913	913	0.0076862	1.5419	By matching	By MS/MS	By matching	By MS/MS	By matching
sp|O75083|WDR1_HUMAN	sp|O75083|WDR1_HUMAN	6	6	6	>sp|O75083|WDR1_HUMAN WD repeat-containing protein 1 OS=Homo sapiens OX=9606 GN=WDR1 PE=1 SV=4	1	6	6	6	4	4	4	3	4	2	2	4	3	4	4	4	3	4	2	2	4	3	4	4	4	3	4	2	2	4	3	18.2	18.2	18.2	66.193	606	606	0	13.843	By matching	By MS/MS	By MS/MS	By matching	By MS/MS
sp|O75116|ROCK2_HUMAN;sp|Q13464|ROCK1_HUMAN	sp|O75116|ROCK2_HUMAN	6;1	6;1	6;1	>sp|O75116|ROCK2_HUMAN Rho-associated protein kinase 2 OS=Homo sapiens OX=9606 GN=ROCK2 PE=1 SV=4	2	6	6	6	3	3	2	2	4	1	3	5	2	3	3	2	2	4	1	3	5	2	3	3	2	2	4	1	3	5	2	5.8	5.8	5.8	160.9	1388	1388;1354	0	9.285	By MS/MS	By MS/MS	By MS/MS	By MS/MS	By MS/MS
sp|O75122|CLAP2_HUMAN	sp|O75122|CLAP2_HUMAN	30	30	29	>sp|O75122|CLAP2_HUMAN CLIP-associating protein 2 OS=Homo sapiens OX=9606 GN=CLASP2 PE=1 SV=3	1	30	30	29	25	26	24	17	15	19	24	25	23	25	26	24	17	15	19	24	25	23	24	25	23	16	14	18	23	24	23	33.6	33.6	32.8	141.06	1294	1294	0	323.31	By MS/MS	By MS/MS	By MS/MS	By MS/MS	By MS/MS
sp|O75127|PTCD1_HUMAN	sp|O75127|PTCD1_HUMAN	9	9	9	>sp|O75127|PTCD1_HUMAN Pentatricopeptide repeat-containing protein 1, mitochondrial OS=Homo sapiens OX=9606 GN=PTCD1 PE=1 SV=2	1	9	9	9	1	4	2	7	2	4	6	5	6	1	4	2	7	2	4	6	5	6	1	4	2	7	2	4	6	5	6	18	18	18	78.855	700	700	0	10.317	By matching	By MS/MS	By matching	By MS/MS	By MS/MS
sp|O75128|COBL_HUMAN	sp|O75128|COBL_HUMAN	3	3	3	>sp|O75128|COBL_HUMAN Protein cordon-bleu OS=Homo sapiens OX=9606 GN=COBL PE=1 SV=2	1	3	3	3	1	2	1	3	2	1	1	2	2	1	2	1	3	2	1	1	2	2	1	2	1	3	2	1	1	2	2	3.7	3.7	3.7	135.62	1261	1261	0	20.765	By MS/MS	By MS/MS	By matching	By MS/MS	By MS/MS
sp|O75131|CPNE3_HUMAN	sp|O75131|CPNE3_HUMAN	4	4	3	>sp|O75131|CPNE3_HUMAN Copine-3 OS=Homo sapiens OX=9606 GN=CPNE3 PE=1 SV=1	1	4	4	3	2	1	3	2	3	3	3	2	4	2	1	3	2	3	3	3	2	4	1	1	2	1	2	2	2	2	3	7.1	7.1	5.4	60.13	537	537	0	4.5226	By MS/MS	By MS/MS	By MS/MS	By MS/MS	By MS/MS
sp|O75146|HIP1R_HUMAN	sp|O75146|HIP1R_HUMAN	3	3	3	>sp|O75146|HIP1R_HUMAN Huntingtin-interacting protein 1-related protein OS=Homo sapiens OX=9606 GN=HIP1R PE=1 SV=2	1	3	3	3	1	1	3	1	1	1	1	1	1	1	1	3	1	1	1	1	1	1	1	1	3	1	1	1	1	1	1	3.4	3.4	3.4	119.39	1068	1068	0	4.6745	By MS/MS	By matching	By MS/MS	By MS/MS	By matching
sp|O75147|OBSL1_HUMAN	sp|O75147|OBSL1_HUMAN	15	15	15	>sp|O75147|OBSL1_HUMAN Obscurin-like protein 1 OS=Homo sapiens OX=9606 GN=OBSL1 PE=1 SV=4	1	15	15	15	6	8	7	6	5	7	10	12	11	6	8	7	6	5	7	10	12	11	6	8	7	6	5	7	10	12	11	11.7	11.7	11.7	206.94	1896	1896	0	92.803	By MS/MS	By MS/MS	By MS/MS	By MS/MS	By MS/MS
sp|O75150|BRE1B_HUMAN	sp|O75150|BRE1B_HUMAN	9	7	7	>sp|O75150|BRE1B_HUMAN E3 ubiquitin-protein ligase BRE1B OS=Homo sapiens OX=9606 GN=RNF40 PE=1 SV=5	1	9	7	7	4	6	5	2	2	1	0	2	1	3	4	4	2	2	1	0	2	1	3	4	4	2	2	1	0	2	1	13.6	10.8	10.8	113.68	1001	1001	0	7.8719	By MS/MS	By MS/MS	By MS/MS	By MS/MS	By MS/MS
sp|O75152|ZC11A_HUMAN;sp|A0A1B0GTU1|ZC11B_HUMAN	sp|O75152|ZC11A_HUMAN	9;3	9;3	9;3	>sp|O75152|ZC11A_HUMAN Zinc finger CCCH domain-containing protein 11A OS=Homo sapiens OX=9606 GN=ZC3H11A PE=1 SV=3	2	9	9	9	4	5	3	4	2	2	4	7	5	4	5	3	4	2	2	4	7	5	4	5	3	4	2	2	4	7	5	15.1	15.1	15.1	89.13	810	810;805	0	35.862	By MS/MS	By MS/MS	By MS/MS	By MS/MS	By MS/MS
sp|O75153|CLU_HUMAN;sp|Q9Y5I4|PCDC2_HUMAN	sp|O75153|CLU_HUMAN	8;1	8;1	8;1	>sp|O75153|CLU_HUMAN Clustered mitochondria protein homolog OS=Homo sapiens OX=9606 GN=CLUH PE=1 SV=2	2	8	8	8	4	4	5	3	2	4	3	5	3	4	4	5	3	2	4	3	5	3	4	4	5	3	2	4	3	5	3	7.7	7.7	7.7	146.67	1309	1309;1007	0	9.8798	By MS/MS	By MS/MS	By MS/MS	By MS/MS	By MS/MS
sp|O75155|CAND2_HUMAN	sp|O75155|CAND2_HUMAN	3	2	2	>sp|O75155|CAND2_HUMAN Cullin-associated NEDD8-dissociated protein 2 OS=Homo sapiens OX=9606 GN=CAND2 PE=1 SV=3	1	3	2	2	1	2	1	1	1	2	1	2	3	0	1	0	0	0	1	0	1	2	0	1	0	0	0	1	0	1	2	3.6	2.8	2.8	135.25	1236	1236	0.0088611	1.4169	By matching	By MS/MS	By matching	By matching	By matching
sp|O75175|CNOT3_HUMAN	sp|O75175|CNOT3_HUMAN	4	4	4	>sp|O75175|CNOT3_HUMAN CCR4-NOT transcription complex subunit 3 OS=Homo sapiens OX=9606 GN=CNOT3 PE=1 SV=1	1	4	4	4	2	3	4	1	2	1	2	3	2	2	3	4	1	2	1	2	3	2	2	3	4	1	2	1	2	3	2	8.5	8.5	8.5	81.871	753	753	0	45.86	By MS/MS	By MS/MS	By MS/MS	By MS/MS	By MS/MS
sp|O75179|ANR17_HUMAN	sp|O75179|ANR17_HUMAN	10	5	5	>sp|O75179|ANR17_HUMAN Ankyrin repeat domain-containing protein 17 OS=Homo sapiens OX=9606 GN=ANKRD17 PE=1 SV=3	1	10	5	5	5	8	7	5	3	5	6	7	4	2	3	3	2	1	1	3	4	2	2	3	3	2	1	1	3	4	2	4.8	2.4	2.4	274.25	2603	2603	0	72.9	By MS/MS	By MS/MS	By MS/MS	By matching	By MS/MS
sp|O75190|DNJB6_HUMAN;sp|Q8WWF6|DNJB3_HUMAN;sp|Q8NHS0|DNJB8_HUMAN	sp|O75190|DNJB6_HUMAN	5;1;1	5;1;1	4;1;0	>sp|O75190|DNJB6_HUMAN DnaJ homolog subfamily B member 6 OS=Homo sapiens OX=9606 GN=DNAJB6 PE=1 SV=2	3	5	5	4	3	4	4	4	3	4	4	3	3	3	4	4	4	3	4	4	3	3	2	3	3	3	2	3	3	2	2	23	23	19.9	36.087	326	326;145;232	0	31.48	By MS/MS	By MS/MS	By MS/MS	By MS/MS	By MS/MS
sp|O75223|GGCT_HUMAN	sp|O75223|GGCT_HUMAN	4	4	4	>sp|O75223|GGCT_HUMAN Gamma-glutamylcyclotransferase OS=Homo sapiens OX=9606 GN=GGCT PE=1 SV=1	1	4	4	4	3	3	3	3	2	1	2	3	3	3	3	3	3	2	1	2	3	3	3	3	3	3	2	1	2	3	3	26.6	26.6	26.6	21.007	188	188	0	4.455	By MS/MS	By MS/MS	By MS/MS	By MS/MS	By MS/MS
sp|O75251|NDUS7_HUMAN	sp|O75251|NDUS7_HUMAN	2	2	2	>sp|O75251|NDUS7_HUMAN NADH dehydrogenase [ubiquinone] iron-sulfur protein 7, mitochondrial OS=Homo sapiens OX=9606 GN=NDUFS7 PE=1 SV=3	1	2	2	2	2	2	2	1	1	1	2	1	2	2	2	2	1	1	1	2	1	2	2	2	2	1	1	1	2	1	2	8.5	8.5	8.5	23.563	213	213	0	3.2642	By MS/MS	By MS/MS	By MS/MS	By MS/MS	By MS/MS
sp|O75306|NDUS2_HUMAN	sp|O75306|NDUS2_HUMAN	5	5	5	>sp|O75306|NDUS2_HUMAN NADH dehydrogenase [ubiquinone] iron-sulfur protein 2, mitochondrial OS=Homo sapiens OX=9606 GN=NDUFS2 PE=1 SV=2	1	5	5	5	3	3	3	3	4	3	5	3	2	3	3	3	3	4	3	5	3	2	3	3	3	3	4	3	5	3	2	18.1	18.1	18.1	52.545	463	463	0	90.211	By MS/MS	By MS/MS	By MS/MS	By matching	By MS/MS
sp|O75319|DUS11_HUMAN	sp|O75319|DUS11_HUMAN	3	3	3	>sp|O75319|DUS11_HUMAN RNA/RNP complex-1-interacting phosphatase OS=Homo sapiens OX=9606 GN=DUSP11 PE=1 SV=2	1	3	3	3	1	3	1	1	1	0	2	3	3	1	3	1	1	1	0	2	3	3	1	3	1	1	1	0	2	3	3	13	13	13	43.71	377	377	0	7.5844	By matching	By MS/MS	By MS/MS	By matching	By matching
sp|O75330|HMMR_HUMAN	sp|O75330|HMMR_HUMAN	13	13	12	>sp|O75330|HMMR_HUMAN Hyaluronan mediated motility receptor OS=Homo sapiens OX=9606 GN=HMMR PE=1 SV=2	1	13	13	12	8	8	5	4	4	6	9	7	7	8	8	5	4	4	6	9	7	7	7	7	4	3	4	5	8	6	6	20.3	20.3	19.3	84.099	724	724	0	26.39	By MS/MS	By MS/MS	By MS/MS	By MS/MS	By MS/MS
sp|O75340|PDCD6_HUMAN	sp|O75340|PDCD6_HUMAN	6	6	6	>sp|O75340|PDCD6_HUMAN Programmed cell death protein 6 OS=Homo sapiens OX=9606 GN=PDCD6 PE=1 SV=1	1	6	6	6	5	5	5	5	2	4	6	5	4	5	5	5	5	2	4	6	5	4	5	5	5	5	2	4	6	5	4	40.8	40.8	40.8	21.868	191	191	0	21.78	By MS/MS	By MS/MS	By MS/MS	By MS/MS	By MS/MS
sp|O75347|TBCA_HUMAN	sp|O75347|TBCA_HUMAN	6	6	6	>sp|O75347|TBCA_HUMAN Tubulin-specific chaperone A OS=Homo sapiens OX=9606 GN=TBCA PE=1 SV=3	1	6	6	6	4	4	4	4	5	5	3	4	6	4	4	4	4	5	5	3	4	6	4	4	4	4	5	5	3	4	6	42.6	42.6	42.6	12.855	108	108	0	8.2166	By MS/MS	By MS/MS	By MS/MS	By MS/MS	By MS/MS
sp|O75348|VATG1_HUMAN;sp|O95670|VATG2_HUMAN	sp|O75348|VATG1_HUMAN;sp|O95670|VATG2_HUMAN	2;1	2;1	2;1	>sp|O75348|VATG1_HUMAN V-type proton ATPase subunit G 1 OS=Homo sapiens OX=9606 GN=ATP6V1G1 PE=1 SV=3;>sp|O95670|VATG2_HUMAN V-type proton ATPase subunit G 2 OS=Homo sapiens OX=9606 GN=ATP6V1G2 PE=1 SV=1	2	2	2	2	2	2	2	1	2	0	1	2	1	2	2	2	1	2	0	1	2	1	2	2	2	1	2	0	1	2	1	22	22	22	13.757	118	118;118	0	46.538	By MS/MS	By MS/MS	By MS/MS	By MS/MS	By MS/MS
sp|O75351|VPS4B_HUMAN;sp|Q6PIW4|FIGL1_HUMAN	sp|O75351|VPS4B_HUMAN	6;1	6;1	4;0	>sp|O75351|VPS4B_HUMAN Vacuolar protein sorting-associated protein 4B OS=Homo sapiens OX=9606 GN=VPS4B PE=1 SV=2	2	6	6	4	4	5	4	3	4	5	4	4	3	4	5	4	3	4	5	4	4	3	3	3	3	2	2	4	2	3	2	18.2	18.2	13.7	49.301	444	444;674	0	43.223	By MS/MS	By MS/MS	By MS/MS	By MS/MS	By MS/MS
sp|O75362|ZN217_HUMAN	sp|O75362|ZN217_HUMAN	4	4	4	>sp|O75362|ZN217_HUMAN Zinc finger protein 217 OS=Homo sapiens OX=9606 GN=ZNF217 PE=1 SV=1	1	4	4	4	2	1	1	2	1	1	1	3	1	2	1	1	2	1	1	1	3	1	2	1	1	2	1	1	1	3	1	6.2	6.2	6.2	115.27	1048	1048	0	3.383	By MS/MS	By matching	By matching	By MS/MS	By MS/MS
sp|O75369|FLNB_HUMAN	sp|O75369|FLNB_HUMAN	32	28	27	>sp|O75369|FLNB_HUMAN Filamin-B OS=Homo sapiens OX=9606 GN=FLNB PE=1 SV=2	1	32	28	27	18	23	19	14	20	20	11	26	17	16	20	17	12	16	18	9	23	16	16	19	16	11	16	18	9	22	15	18.6	16.9	16.3	278.16	2602	2602	0	98.419	By MS/MS	By MS/MS	By MS/MS	By MS/MS	By MS/MS
sp|O75376|NCOR1_HUMAN	sp|O75376|NCOR1_HUMAN	10	10	10	>sp|O75376|NCOR1_HUMAN Nuclear receptor corepressor 1 OS=Homo sapiens OX=9606 GN=NCOR1 PE=1 SV=2	1	10	10	10	4	4	7	3	3	2	6	6	7	4	4	7	3	3	2	6	6	7	4	4	7	3	3	2	6	6	7	6	6	6	270.21	2440	2440	0	164.57	By MS/MS	By MS/MS	By MS/MS	By MS/MS	By MS/MS
sp|O75380|NDUS6_HUMAN	sp|O75380|NDUS6_HUMAN	2	2	2	>sp|O75380|NDUS6_HUMAN NADH dehydrogenase [ubiquinone] iron-sulfur protein 6, mitochondrial OS=Homo sapiens OX=9606 GN=NDUFS6 PE=1 SV=1	1	2	2	2	2	2	2	2	2	2	2	2	2	2	2	2	2	2	2	2	2	2	2	2	2	2	2	2	2	2	2	26.6	26.6	26.6	13.711	124	124	0	56.21	By MS/MS	By MS/MS	By matching	By matching	By MS/MS
sp|O75382|TRIM3_HUMAN	sp|O75382|TRIM3_HUMAN	3	3	3	>sp|O75382|TRIM3_HUMAN Tripartite motif-containing protein 3 OS=Homo sapiens OX=9606 GN=TRIM3 PE=1 SV=2	1	3	3	3	0	2	2	1	1	0	0	2	0	0	2	2	1	1	0	0	2	0	0	2	2	1	1	0	0	2	0	5.6	5.6	5.6	80.829	744	744	0	4.6036	By matching	By MS/MS	By MS/MS	By matching	By matching
sp|O75390|CISY_HUMAN	sp|O75390|CISY_HUMAN	11	11	11	>sp|O75390|CISY_HUMAN Citrate synthase, mitochondrial OS=Homo sapiens OX=9606 GN=CS PE=1 SV=2	1	11	11	11	8	8	10	7	6	8	8	8	8	8	8	10	7	6	8	8	8	8	8	8	10	7	6	8	8	8	8	36.5	36.5	36.5	51.712	466	466	0	39.35	By MS/MS	By MS/MS	By MS/MS	By MS/MS	By MS/MS
sp|O75391|SPAG7_HUMAN	sp|O75391|SPAG7_HUMAN	4	4	4	>sp|O75391|SPAG7_HUMAN Sperm-associated antigen 7 OS=Homo sapiens OX=9606 GN=SPAG7 PE=1 SV=2	1	4	4	4	3	2	1	1	2	2	3	1	0	3	2	1	1	2	2	3	1	0	3	2	1	1	2	2	3	1	0	30.4	30.4	30.4	26.034	227	227	0	13.867	By MS/MS	By MS/MS	By MS/MS	By MS/MS	By matching
sp|O75396|SC22B_HUMAN	sp|O75396|SC22B_HUMAN	7	7	7	>sp|O75396|SC22B_HUMAN Vesicle-trafficking protein SEC22b OS=Homo sapiens OX=9606 GN=SEC22B PE=1 SV=4	1	7	7	7	3	4	4	3	5	2	2	6	3	3	4	4	3	5	2	2	6	3	3	4	4	3	5	2	2	6	3	38.1	38.1	38.1	24.593	215	215	0	22.352	By MS/MS	By MS/MS	By MS/MS	By MS/MS	By MS/MS
sp|O75400|PR40A_HUMAN	sp|O75400|PR40A_HUMAN	29	29	29	>sp|O75400|PR40A_HUMAN Pre-mRNA-processing factor 40 homolog A OS=Homo sapiens OX=9606 GN=PRPF40A PE=1 SV=2	1	29	29	29	28	27	27	25	26	24	28	28	28	28	27	27	25	26	24	28	28	28	28	27	27	25	26	24	28	28	28	36.9	36.9	36.9	108.8	957	957	0	323.31	By MS/MS	By MS/MS	By MS/MS	By MS/MS	By MS/MS
sp|O75419|CDC45_HUMAN	sp|O75419|CDC45_HUMAN	5	5	5	>sp|O75419|CDC45_HUMAN Cell division control protein 45 homolog OS=Homo sapiens OX=9606 GN=CDC45 PE=1 SV=1	1	5	5	5	2	3	4	1	3	2	2	3	2	2	3	4	1	3	2	2	3	2	2	3	4	1	3	2	2	3	2	10.1	10.1	10.1	65.568	566	566	0	9.5254	By MS/MS	By MS/MS	By MS/MS	By matching	By MS/MS
sp|O75420|GGYF1_HUMAN	sp|O75420|GGYF1_HUMAN	3	3	3	>sp|O75420|GGYF1_HUMAN GRB10-interacting GYF protein 1 OS=Homo sapiens OX=9606 GN=GIGYF1 PE=1 SV=2	1	3	3	3	2	1	2	0	0	0	2	2	1	2	1	2	0	0	0	2	2	1	2	1	2	0	0	0	2	2	1	5	5	5	114.6	1035	1035	0	5.2032	By matching	By matching	By MS/MS	By matching	By matching
sp|O75436|VP26A_HUMAN;sp|Q4G0F5|VP26B_HUMAN	sp|O75436|VP26A_HUMAN	8;1	8;1	8;1	>sp|O75436|VP26A_HUMAN Vacuolar protein sorting-associated protein 26A OS=Homo sapiens OX=9606 GN=VPS26A PE=1 SV=2	2	8	8	8	5	7	7	5	7	5	4	7	6	5	7	7	5	7	5	4	7	6	5	7	7	5	7	5	4	7	6	30.3	30.3	30.3	38.169	327	327;336	0	34.565	By MS/MS	By MS/MS	By MS/MS	By MS/MS	By MS/MS
sp|O75439|MPPB_HUMAN	sp|O75439|MPPB_HUMAN	4	4	4	>sp|O75439|MPPB_HUMAN Mitochondrial-processing peptidase subunit beta OS=Homo sapiens OX=9606 GN=PMPCB PE=1 SV=2	1	4	4	4	2	3	2	2	2	2	1	2	2	2	3	2	2	2	2	1	2	2	2	3	2	2	2	2	1	2	2	15.5	15.5	15.5	54.366	489	489	0	26.798	By MS/MS	By MS/MS	By MS/MS	By MS/MS	By MS/MS
sp|O75448|MED24_HUMAN	sp|O75448|MED24_HUMAN	2	2	2	>sp|O75448|MED24_HUMAN Mediator of RNA polymerase II transcription subunit 24 OS=Homo sapiens OX=9606 GN=MED24 PE=1 SV=1	1	2	2	2	1	1	1	0	1	0	1	1	0	1	1	1	0	1	0	1	1	0	1	1	1	0	1	0	1	1	0	3.2	3.2	3.2	110.3	989	989	0.0031117	1.9449	By MS/MS	By MS/MS	By matching	By matching	By MS/MS
sp|O75449|KTNA1_HUMAN;sp|Q9BW62|KATL1_HUMAN	sp|O75449|KTNA1_HUMAN	7;1	7;1	7;1	>sp|O75449|KTNA1_HUMAN Katanin p60 ATPase-containing subunit A1 OS=Homo sapiens OX=9606 GN=KATNA1 PE=1 SV=1	2	7	7	7	2	4	3	3	3	5	3	4	4	2	4	3	3	3	5	3	4	4	2	4	3	3	3	5	3	4	4	17.3	17.3	17.3	55.964	491	491;490	0	13.776	By MS/MS	By MS/MS	By MS/MS	By matching	By matching
sp|O75474|FRAT2_HUMAN	sp|O75474|FRAT2_HUMAN	1	1	1	>sp|O75474|FRAT2_HUMAN GSK-3-binding protein FRAT2 OS=Homo sapiens OX=9606 GN=FRAT2 PE=2 SV=3	1	1	1	1	1	0	1	1	0	0	0	0	1	1	0	1	1	0	0	0	0	1	1	0	1	1	0	0	0	0	1	8.6	8.6	8.6	24.051	233	233	0	35.988	By MS/MS	By matching	By MS/MS	By MS/MS	By matching
sp|O75475|PSIP1_HUMAN	sp|O75475|PSIP1_HUMAN	6	6	6	>sp|O75475|PSIP1_HUMAN PC4 and SFRS1-interacting protein OS=Homo sapiens OX=9606 GN=PSIP1 PE=1 SV=1	1	6	6	6	4	4	5	2	3	4	5	6	3	4	4	5	2	3	4	5	6	3	4	4	5	2	3	4	5	6	3	17.5	17.5	17.5	60.103	530	530	0	143.47	By MS/MS	By MS/MS	By MS/MS	By MS/MS	By MS/MS
sp|O75486|SUPT3_HUMAN	sp|O75486|SUPT3_HUMAN	2	2	2	>sp|O75486|SUPT3_HUMAN Transcription initiation protein SPT3 homolog OS=Homo sapiens OX=9606 GN=SUPT3H PE=1 SV=3	1	2	2	2	1	1	0	1	0	1	2	2	1	1	1	0	1	0	1	2	2	1	1	1	0	1	0	1	2	2	1	7.3	7.3	7.3	35.792	317	317	0.0033803	1.91	By matching	By matching	By matching	By MS/MS	By matching
sp|O75487|GPC4_HUMAN;sp|Q9Y625|GPC6_HUMAN	sp|O75487|GPC4_HUMAN;sp|Q9Y625|GPC6_HUMAN	2;1	2;1	2;1	>sp|O75487|GPC4_HUMAN Glypican-4 OS=Homo sapiens OX=9606 GN=GPC4 PE=1 SV=4;>sp|Q9Y625|GPC6_HUMAN Glypican-6 OS=Homo sapiens OX=9606 GN=GPC6 PE=1 SV=1	2	2	2	2	0	0	0	0	0	0	1	2	0	0	0	0	0	0	0	1	2	0	0	0	0	0	0	0	1	2	0	4.7	4.7	4.7	62.411	556	556;555	0.00031898	2.8963	By matching	By matching	By matching	By matching	By matching
sp|O75489|NDUS3_HUMAN	sp|O75489|NDUS3_HUMAN	10	10	10	>sp|O75489|NDUS3_HUMAN NADH dehydrogenase [ubiquinone] iron-sulfur protein 3, mitochondrial OS=Homo sapiens OX=9606 GN=NDUFS3 PE=1 SV=1	1	10	10	10	8	9	6	5	6	7	5	6	7	8	9	6	5	6	7	5	6	7	8	9	6	5	6	7	5	6	7	48.5	48.5	48.5	30.241	264	264	0	18.28	By MS/MS	By MS/MS	By MS/MS	By MS/MS	By MS/MS
sp|O75494|SRS10_HUMAN;sp|Q8WXF0|SRS12_HUMAN	sp|O75494|SRS10_HUMAN	3;1	3;1	3;1	>sp|O75494|SRS10_HUMAN Serine/arginine-rich splicing factor 10 OS=Homo sapiens OX=9606 GN=SRSF10 PE=1 SV=1	2	3	3	3	1	3	1	1	2	2	3	2	2	1	3	1	1	2	2	3	2	2	1	3	1	1	2	2	3	2	2	14.5	14.5	14.5	31.3	262	262;261	0	3.2241	By MS/MS	By MS/MS	By matching	By matching	By MS/MS
sp|O75496|GEMI_HUMAN	sp|O75496|GEMI_HUMAN	3	3	3	>sp|O75496|GEMI_HUMAN Geminin OS=Homo sapiens OX=9606 GN=GMNN PE=1 SV=1	1	3	3	3	2	2	1	3	1	1	1	2	1	2	2	1	3	1	1	1	2	1	2	2	1	3	1	1	1	2	1	21.5	21.5	21.5	23.565	209	209	0	4.2962	By MS/MS	By MS/MS	By MS/MS	By MS/MS	By matching
sp|O75506|HSBP1_HUMAN	sp|O75506|HSBP1_HUMAN	2	2	2	>sp|O75506|HSBP1_HUMAN Heat shock factor-binding protein 1 OS=Homo sapiens OX=9606 GN=HSBP1 PE=1 SV=1	1	2	2	2	2	2	2	1	1	0	1	2	2	2	2	2	1	1	0	1	2	2	2	2	2	1	1	0	1	2	2	50	50	50	8.5435	76	76	0	12.493	By MS/MS	By MS/MS	By MS/MS	By MS/MS	By MS/MS
sp|O75521|ECI2_HUMAN	sp|O75521|ECI2_HUMAN	4	4	4	>sp|O75521|ECI2_HUMAN Enoyl-CoA delta isomerase 2, mitochondrial OS=Homo sapiens OX=9606 GN=ECI2 PE=1 SV=4	1	4	4	4	2	2	4	1	2	0	1	0	1	2	2	4	1	2	0	1	0	1	2	2	4	1	2	0	1	0	1	15	15	15	43.585	394	394	0	7.4516	By MS/MS	By MS/MS	By MS/MS	By MS/MS	By MS/MS
sp|O75528|TADA3_HUMAN	sp|O75528|TADA3_HUMAN	4	4	4	>sp|O75528|TADA3_HUMAN Transcriptional adapter 3 OS=Homo sapiens OX=9606 GN=TADA3 PE=1 SV=1	1	4	4	4	1	4	2	0	1	0	2	3	2	1	4	2	0	1	0	2	3	2	1	4	2	0	1	0	2	3	2	12	12	12	48.902	432	432	0	6.3967	By MS/MS	By MS/MS	By MS/MS	By matching	By matching
sp|O75529|TAF5L_HUMAN	sp|O75529|TAF5L_HUMAN	2	2	2	>sp|O75529|TAF5L_HUMAN TAF5-like RNA polymerase II p300/CBP-associated factor-associated factor 65 kDa subunit 5L OS=Homo sapiens OX=9606 GN=TAF5L PE=1 SV=1	1	2	2	2	0	1	0	0	0	0	1	1	1	0	1	0	0	0	0	1	1	1	0	1	0	0	0	0	1	1	1	3.6	3.6	3.6	66.155	589	589	0.0043956	1.7445	By matching	By MS/MS	By matching	By matching	By matching
sp|O75533|SF3B1_HUMAN	sp|O75533|SF3B1_HUMAN	40	40	40	>sp|O75533|SF3B1_HUMAN Splicing factor 3B subunit 1 OS=Homo sapiens OX=9606 GN=SF3B1 PE=1 SV=3	1	40	40	40	36	39	35	31	31	33	34	36	36	36	39	35	31	31	33	34	36	36	36	39	35	31	31	33	34	36	36	49.7	49.7	49.7	145.83	1304	1304	0	323.31	By MS/MS	By MS/MS	By MS/MS	By MS/MS	By MS/MS
sp|O75534|CSDE1_HUMAN	sp|O75534|CSDE1_HUMAN	18	18	18	>sp|O75534|CSDE1_HUMAN Cold shock domain-containing protein E1 OS=Homo sapiens OX=9606 GN=CSDE1 PE=1 SV=2	1	18	18	18	15	17	16	12	10	14	16	16	15	15	17	16	12	10	14	16	16	15	15	17	16	12	10	14	16	16	15	26.9	26.9	26.9	88.884	798	798	0	157.19	By MS/MS	By MS/MS	By MS/MS	By MS/MS	By MS/MS
sp|O75569|PRKRA_HUMAN	sp|O75569|PRKRA_HUMAN	1	1	1	>sp|O75569|PRKRA_HUMAN Interferon-inducible double-stranded RNA-dependent protein kinase activator A OS=Homo sapiens OX=9606 GN=PRKRA PE=1 SV=1	1	1	1	1	1	1	1	1	1	1	0	1	0	1	1	1	1	1	1	0	1	0	1	1	1	1	1	1	0	1	0	6.1	6.1	6.1	34.404	313	313	0.0011994	2.4486	By matching	By matching	By matching	By MS/MS	By matching
sp|O75592|MYCB2_HUMAN	sp|O75592|MYCB2_HUMAN	4	4	4	>sp|O75592|MYCB2_HUMAN E3 ubiquitin-protein ligase MYCBP2 OS=Homo sapiens OX=9606 GN=MYCBP2 PE=1 SV=4	1	4	4	4	3	2	2	2	2	2	4	4	2	3	2	2	2	2	2	4	4	2	3	2	2	2	2	2	4	4	2	1.1	1.1	1.1	513.63	4678	4678	0	4.1844	By MS/MS	By matching	By matching	By MS/MS	By matching
sp|O75607|NPM3_HUMAN	sp|O75607|NPM3_HUMAN	1	1	1	>sp|O75607|NPM3_HUMAN Nucleoplasmin-3 OS=Homo sapiens OX=9606 GN=NPM3 PE=1 SV=3	1	1	1	1	0	1	1	1	1	1	1	1	1	0	1	1	1	1	1	1	1	1	0	1	1	1	1	1	1	1	1	9	9	9	19.343	178	178	0	16.076	By matching	By MS/MS	By MS/MS	By MS/MS	By MS/MS
sp|O75608|LYPA1_HUMAN	sp|O75608|LYPA1_HUMAN	1	1	1	>sp|O75608|LYPA1_HUMAN Acyl-protein thioesterase 1 OS=Homo sapiens OX=9606 GN=LYPLA1 PE=1 SV=1	1	1	1	1	1	1	1	0	1	1	1	1	1	1	1	1	0	1	1	1	1	1	1	1	1	0	1	1	1	1	1	5.7	5.7	5.7	24.669	230	230	0.0020498	2.2215	By MS/MS	By MS/MS	By MS/MS	By matching	By matching
sp|O75616|ERAL1_HUMAN	sp|O75616|ERAL1_HUMAN	5	5	5	>sp|O75616|ERAL1_HUMAN GTPase Era, mitochondrial OS=Homo sapiens OX=9606 GN=ERAL1 PE=1 SV=2	1	5	5	5	4	4	5	5	3	5	5	4	4	4	4	5	5	3	5	5	4	4	4	4	5	5	3	5	5	4	4	16.5	16.5	16.5	48.349	437	437	0	22.047	By MS/MS	By MS/MS	By MS/MS	By MS/MS	By MS/MS
sp|O75643|U520_HUMAN	sp|O75643|U520_HUMAN	44	44	44	>sp|O75643|U520_HUMAN U5 small nuclear ribonucleoprotein 200 kDa helicase OS=Homo sapiens OX=9606 GN=SNRNP200 PE=1 SV=2	1	44	44	44	27	37	29	25	27	30	30	36	34	27	37	29	25	27	30	30	36	34	27	37	29	25	27	30	30	36	34	29.5	29.5	29.5	244.5	2136	2136	0	323.31	By MS/MS	By MS/MS	By MS/MS	By MS/MS	By MS/MS
sp|O75663|TIPRL_HUMAN	sp|O75663|TIPRL_HUMAN	6	6	6	>sp|O75663|TIPRL_HUMAN TIP41-like protein OS=Homo sapiens OX=9606 GN=TIPRL PE=1 SV=2	1	6	6	6	2	5	3	4	2	4	3	6	4	2	5	3	4	2	4	3	6	4	2	5	3	4	2	4	3	6	4	34.2	34.2	34.2	31.444	272	272	0	30.58	By MS/MS	By MS/MS	By MS/MS	By MS/MS	By MS/MS
sp|O75688|PPM1B_HUMAN	sp|O75688|PPM1B_HUMAN	2	2	2	>sp|O75688|PPM1B_HUMAN Protein phosphatase 1B OS=Homo sapiens OX=9606 GN=PPM1B PE=1 SV=1	1	2	2	2	2	2	2	1	2	1	2	1	1	2	2	2	1	2	1	2	1	1	2	2	2	1	2	1	2	1	1	7.3	7.3	7.3	52.642	479	479	0	3.7365	By MS/MS	By MS/MS	By MS/MS	By MS/MS	By matching
sp|O75694|NU155_HUMAN	sp|O75694|NU155_HUMAN	17	17	17	>sp|O75694|NU155_HUMAN Nuclear pore complex protein Nup155 OS=Homo sapiens OX=9606 GN=NUP155 PE=1 SV=1	1	17	17	17	11	15	13	14	12	10	14	14	15	11	15	13	14	12	10	14	14	15	11	15	13	14	12	10	14	14	15	16.8	16.8	16.8	155.2	1391	1391	0	137.78	By MS/MS	By MS/MS	By MS/MS	By MS/MS	By MS/MS
sp|O75718|CRTAP_HUMAN	sp|O75718|CRTAP_HUMAN	1	1	1	>sp|O75718|CRTAP_HUMAN Cartilage-associated protein OS=Homo sapiens OX=9606 GN=CRTAP PE=1 SV=1	1	1	1	1	0	0	0	0	0	0	0	0	1	0	0	0	0	0	0	0	0	1	0	0	0	0	0	0	0	0	1	4.5	4.5	4.5	46.561	401	401	0.0076376	1.5086	By matching	By matching	By matching	By matching	By matching
sp|O75746|CMC1_HUMAN	sp|O75746|CMC1_HUMAN	5	2	2	>sp|O75746|CMC1_HUMAN Calcium-binding mitochondrial carrier protein Aralar1 OS=Homo sapiens OX=9606 GN=SLC25A12 PE=1 SV=2	1	5	2	2	2	2	2	4	4	2	3	4	2	0	0	0	1	1	0	0	1	0	0	0	0	1	1	0	0	1	0	8.7	4.9	4.9	74.761	678	678	0.0088289	1.3987	By matching	By matching	By matching	By matching	By MS/MS
sp|O75781|PALM_HUMAN	sp|O75781|PALM_HUMAN	2	2	2	>sp|O75781|PALM_HUMAN Paralemmin-1 OS=Homo sapiens OX=9606 GN=PALM PE=1 SV=2	1	2	2	2	0	1	0	0	0	0	0	2	0	0	1	0	0	0	0	0	2	0	0	1	0	0	0	0	0	2	0	8.8	8.8	8.8	42.075	387	387	0	3.0193	By matching	By MS/MS	By matching	By matching	By matching
sp|O75792|RNH2A_HUMAN	sp|O75792|RNH2A_HUMAN	5	5	5	>sp|O75792|RNH2A_HUMAN Ribonuclease H2 subunit A OS=Homo sapiens OX=9606 GN=RNASEH2A PE=1 SV=2	1	5	5	5	2	4	5	2	0	1	1	2	3	2	4	5	2	0	1	1	2	3	2	4	5	2	0	1	1	2	3	19.4	19.4	19.4	33.395	299	299	0	22.401	By MS/MS	By MS/MS	By MS/MS	By MS/MS	By matching
sp|O75794|CD123_HUMAN	sp|O75794|CD123_HUMAN	3	3	3	>sp|O75794|CD123_HUMAN Cell division cycle protein 123 homolog OS=Homo sapiens OX=9606 GN=CDC123 PE=1 SV=1	1	3	3	3	3	3	2	1	1	2	1	3	2	3	3	2	1	1	2	1	3	2	3	3	2	1	1	2	1	3	2	12.5	12.5	12.5	39.134	336	336	0	7.3511	By MS/MS	By MS/MS	By MS/MS	By matching	By matching
sp|O75808|CAN15_HUMAN	sp|O75808|CAN15_HUMAN	3	3	3	>sp|O75808|CAN15_HUMAN Calpain-15 OS=Homo sapiens OX=9606 GN=CAPN15 PE=1 SV=1	1	3	3	3	2	2	2	1	0	0	1	0	2	2	2	2	1	0	0	1	0	2	2	2	2	1	0	0	1	0	2	5.4	5.4	5.4	117.31	1086	1086	0	24.464	By MS/MS	By MS/MS	By MS/MS	By matching	By matching
sp|O75818|RPP40_HUMAN	sp|O75818|RPP40_HUMAN	1	1	1	>sp|O75818|RPP40_HUMAN Ribonuclease P protein subunit p40 OS=Homo sapiens OX=9606 GN=RPP40 PE=1 SV=3	1	1	1	1	0	1	1	1	0	1	0	1	0	0	1	1	1	0	1	0	1	0	0	1	1	1	0	1	0	1	0	5	5	5	41.833	363	363	0	3.151	By matching	By MS/MS	By MS/MS	By matching	By matching
sp|O75821|EIF3G_HUMAN	sp|O75821|EIF3G_HUMAN	4	4	4	>sp|O75821|EIF3G_HUMAN Eukaryotic translation initiation factor 3 subunit G OS=Homo sapiens OX=9606 GN=EIF3G PE=1 SV=2	1	4	4	4	3	4	3	3	4	3	4	3	3	3	4	3	3	4	3	4	3	3	3	4	3	3	4	3	4	3	3	16.2	16.2	16.2	35.611	320	320	0	75.887	By MS/MS	By MS/MS	By MS/MS	By MS/MS	By MS/MS
sp|O75822|EIF3J_HUMAN	sp|O75822|EIF3J_HUMAN	6	6	6	>sp|O75822|EIF3J_HUMAN Eukaryotic translation initiation factor 3 subunit J OS=Homo sapiens OX=9606 GN=EIF3J PE=1 SV=2	1	6	6	6	2	5	5	3	4	3	2	4	4	2	5	5	3	4	3	2	4	4	2	5	5	3	4	3	2	4	4	29.8	29.8	29.8	29.062	258	258	0	7.5366	By MS/MS	By MS/MS	By MS/MS	By MS/MS	By MS/MS
sp|O75844|FACE1_HUMAN	sp|O75844|FACE1_HUMAN	1	1	1	>sp|O75844|FACE1_HUMAN CAAX prenyl protease 1 homolog OS=Homo sapiens OX=9606 GN=ZMPSTE24 PE=1 SV=2	1	1	1	1	1	1	1	0	1	1	1	1	1	1	1	1	0	1	1	1	1	1	1	1	1	0	1	1	1	1	1	2.3	2.3	2.3	54.812	475	475	0	21.108	By MS/MS	By MS/MS	By matching	By matching	By MS/MS
sp|O75874|IDHC_HUMAN	sp|O75874|IDHC_HUMAN	7	6	6	>sp|O75874|IDHC_HUMAN Isocitrate dehydrogenase [NADP] cytoplasmic OS=Homo sapiens OX=9606 GN=IDH1 PE=1 SV=2	1	7	6	6	3	4	3	2	4	2	2	2	3	2	3	2	1	3	1	1	1	2	2	3	2	1	3	1	1	1	2	18.6	16.4	16.4	46.659	414	414	0	6.0043	By MS/MS	By MS/MS	By MS/MS	By MS/MS	By MS/MS
sp|O75880|SCO1_HUMAN	sp|O75880|SCO1_HUMAN	3	3	3	>sp|O75880|SCO1_HUMAN Protein SCO1 homolog, mitochondrial OS=Homo sapiens OX=9606 GN=SCO1 PE=1 SV=1	1	3	3	3	2	3	3	2	3	2	3	3	2	2	3	3	2	3	2	3	3	2	2	3	3	2	3	2	3	3	2	14.6	14.6	14.6	33.814	301	301	0	5.1734	By MS/MS	By MS/MS	By MS/MS	By MS/MS	By MS/MS
sp|O75907|DGAT1_HUMAN	sp|O75907|DGAT1_HUMAN	2	2	2	>sp|O75907|DGAT1_HUMAN Diacylglycerol O-acyltransferase 1 OS=Homo sapiens OX=9606 GN=DGAT1 PE=1 SV=2	1	2	2	2	1	2	1	1	0	2	2	2	1	1	2	1	1	0	2	2	2	1	1	2	1	1	0	2	2	2	1	7.6	7.6	7.6	55.278	488	488	0	13.797	By matching	By MS/MS	By matching	By matching	By matching
sp|O75909|CCNK_HUMAN	sp|O75909|CCNK_HUMAN	4	4	4	>sp|O75909|CCNK_HUMAN Cyclin-K OS=Homo sapiens OX=9606 GN=CCNK PE=1 SV=2	1	4	4	4	2	3	3	1	1	0	3	2	3	2	3	3	1	1	0	3	2	3	2	3	3	1	1	0	3	2	3	15.3	15.3	15.3	64.239	580	580	0	130.5	By MS/MS	By MS/MS	By MS/MS	By matching	By MS/MS
sp|O75928|PIAS2_HUMAN;sp|O75925|PIAS1_HUMAN	sp|O75928|PIAS2_HUMAN;sp|O75925|PIAS1_HUMAN	1;1	1;1	1;1	>sp|O75928|PIAS2_HUMAN E3 SUMO-protein ligase PIAS2 OS=Homo sapiens OX=9606 GN=PIAS2 PE=1 SV=3;>sp|O75925|PIAS1_HUMAN E3 SUMO-protein ligase PIAS1 OS=Homo sapiens OX=9606 GN=PIAS1 PE=1 SV=2	2	1	1	1	1	1	1	1	1	1	1	1	1	1	1	1	1	1	1	1	1	1	1	1	1	1	1	1	1	1	1	2.4	2.4	2.4	68.24	621	621;651	0.00031486	2.7716	By MS/MS	By MS/MS	By MS/MS	By MS/MS	By matching
sp|O75934|SPF27_HUMAN	sp|O75934|SPF27_HUMAN	2	2	2	>sp|O75934|SPF27_HUMAN Pre-mRNA-splicing factor SPF27 OS=Homo sapiens OX=9606 GN=BCAS2 PE=1 SV=1	1	2	2	2	1	2	2	1	2	1	2	2	1	1	2	2	1	2	1	2	2	1	1	2	2	1	2	1	2	2	1	16.4	16.4	16.4	26.131	225	225	0	20.918	By MS/MS	By MS/MS	By MS/MS	By MS/MS	By MS/MS
sp|O75937|DNJC8_HUMAN	sp|O75937|DNJC8_HUMAN	10	10	10	>sp|O75937|DNJC8_HUMAN DnaJ homolog subfamily C member 8 OS=Homo sapiens OX=9606 GN=DNAJC8 PE=1 SV=2	1	10	10	10	8	6	6	5	4	8	9	9	10	8	6	6	5	4	8	9	9	10	8	6	6	5	4	8	9	9	10	49.8	49.8	49.8	29.841	253	253	0	48.634	By MS/MS	By MS/MS	By MS/MS	By MS/MS	By MS/MS
sp|O75940|SPF30_HUMAN	sp|O75940|SPF30_HUMAN	3	3	3	>sp|O75940|SPF30_HUMAN Survival of motor neuron-related-splicing factor 30 OS=Homo sapiens OX=9606 GN=SMNDC1 PE=1 SV=1	1	3	3	3	3	3	3	2	3	3	3	3	3	3	3	3	2	3	3	3	3	3	3	3	3	2	3	3	3	3	3	24.4	24.4	24.4	26.711	238	238	0	122.73	By MS/MS	By MS/MS	By MS/MS	By MS/MS	By MS/MS
sp|O75947|ATP5H_HUMAN	sp|O75947|ATP5H_HUMAN	7	7	7	>sp|O75947|ATP5H_HUMAN ATP synthase subunit d, mitochondrial OS=Homo sapiens OX=9606 GN=ATP5PD PE=1 SV=3	1	7	7	7	7	6	6	4	7	6	7	7	7	7	6	6	4	7	6	7	7	7	7	6	6	4	7	6	7	7	7	55.3	55.3	55.3	18.491	161	161	0	26.795	By MS/MS	By MS/MS	By MS/MS	By MS/MS	By MS/MS
sp|O75955|FLOT1_HUMAN	sp|O75955|FLOT1_HUMAN	6	6	6	>sp|O75955|FLOT1_HUMAN Flotillin-1 OS=Homo sapiens OX=9606 GN=FLOT1 PE=1 SV=3	1	6	6	6	0	1	0	1	2	1	0	6	0	0	1	0	1	2	1	0	6	0	0	1	0	1	2	1	0	6	0	18.3	18.3	18.3	47.355	427	427	0	17.317	By matching	By MS/MS	By matching	By MS/MS	By MS/MS
sp|O75962|TRIO_HUMAN	sp|O75962|TRIO_HUMAN	3	3	3	>sp|O75962|TRIO_HUMAN Triple functional domain protein OS=Homo sapiens OX=9606 GN=TRIO PE=1 SV=2	1	3	3	3	2	2	0	2	1	1	1	2	1	2	2	0	2	1	1	1	2	1	2	2	0	2	1	1	1	2	1	1.3	1.3	1.3	346.9	3097	3097	0	3.2817	By MS/MS	By MS/MS	By matching	By MS/MS	By MS/MS
sp|O75964|ATP5L_HUMAN	sp|O75964|ATP5L_HUMAN	2	2	2	>sp|O75964|ATP5L_HUMAN ATP synthase subunit g, mitochondrial OS=Homo sapiens OX=9606 GN=ATP5MG PE=1 SV=3	1	2	2	2	2	2	2	2	2	2	2	2	2	2	2	2	2	2	2	2	2	2	2	2	2	2	2	2	2	2	2	23.3	23.3	23.3	11.428	103	103	0	3.6503	By MS/MS	By MS/MS	By MS/MS	By MS/MS	By MS/MS
sp|O76003|GLRX3_HUMAN	sp|O76003|GLRX3_HUMAN	6	6	6	>sp|O76003|GLRX3_HUMAN Glutaredoxin-3 OS=Homo sapiens OX=9606 GN=GLRX3 PE=1 SV=2	1	6	6	6	6	6	6	4	6	5	3	5	6	6	6	6	4	6	5	3	5	6	6	6	6	4	6	5	3	5	6	19.7	19.7	19.7	37.432	335	335	0	7.4352	By MS/MS	By MS/MS	By MS/MS	By MS/MS	By MS/MS
sp|O76021|RL1D1_HUMAN	sp|O76021|RL1D1_HUMAN	4	4	4	>sp|O76021|RL1D1_HUMAN Ribosomal L1 domain-containing protein 1 OS=Homo sapiens OX=9606 GN=RSL1D1 PE=1 SV=3	1	4	4	4	2	4	3	2	2	0	4	3	3	2	4	3	2	2	0	4	3	3	2	4	3	2	2	0	4	3	3	9.4	9.4	9.4	54.972	490	490	0	27.419	By MS/MS	By MS/MS	By MS/MS	By MS/MS	By MS/MS
sp|O76031|CLPX_HUMAN	sp|O76031|CLPX_HUMAN	15	15	15	>sp|O76031|CLPX_HUMAN ATP-dependent Clp protease ATP-binding subunit clpX-like, mitochondrial OS=Homo sapiens OX=9606 GN=CLPX PE=1 SV=2	1	15	15	15	10	11	12	11	10	10	9	12	8	10	11	12	11	10	10	9	12	8	10	11	12	11	10	10	9	12	8	32.1	32.1	32.1	69.223	633	633	0	26.632	By MS/MS	By MS/MS	By MS/MS	By MS/MS	By MS/MS
sp|O76094|SRP72_HUMAN	sp|O76094|SRP72_HUMAN	8	8	8	>sp|O76094|SRP72_HUMAN Signal recognition particle subunit SRP72 OS=Homo sapiens OX=9606 GN=SRP72 PE=1 SV=3	1	8	8	8	6	7	4	4	5	5	1	5	5	6	7	4	4	5	5	1	5	5	6	7	4	4	5	5	1	5	5	14.9	14.9	14.9	74.605	671	671	0	21.731	By MS/MS	By MS/MS	By MS/MS	By MS/MS	By MS/MS
sp|O94760|DDAH1_HUMAN	sp|O94760|DDAH1_HUMAN	9	9	9	>sp|O94760|DDAH1_HUMAN N(G),N(G)-dimethylarginine dimethylaminohydrolase 1 OS=Homo sapiens OX=9606 GN=DDAH1 PE=1 SV=3	1	9	9	9	8	9	7	6	6	6	8	8	7	8	9	7	6	6	6	8	8	7	8	9	7	6	6	6	8	8	7	36.1	36.1	36.1	31.121	285	285	0	37.75	By MS/MS	By MS/MS	By MS/MS	By MS/MS	By MS/MS
sp|O94761|RECQ4_HUMAN	sp|O94761|RECQ4_HUMAN	23	23	23	>sp|O94761|RECQ4_HUMAN ATP-dependent DNA helicase Q4 OS=Homo sapiens OX=9606 GN=RECQL4 PE=1 SV=2	1	23	23	23	13	17	15	13	9	13	21	22	21	13	17	15	13	9	13	21	22	21	13	17	15	13	9	13	21	22	21	28.3	28.3	28.3	133.07	1208	1208	0	273.93	By MS/MS	By MS/MS	By MS/MS	By MS/MS	By MS/MS
sp|O94762|RECQ5_HUMAN	sp|O94762|RECQ5_HUMAN	1	1	1	>sp|O94762|RECQ5_HUMAN ATP-dependent DNA helicase Q5 OS=Homo sapiens OX=9606 GN=RECQL5 PE=1 SV=2	1	1	1	1	1	1	1	1	1	1	1	1	1	1	1	1	1	1	1	1	1	1	1	1	1	1	1	1	1	1	1	1.3	1.3	1.3	108.86	991	991	0.001493	2.409	By MS/MS	By MS/MS	By MS/MS	By MS/MS	By MS/MS
sp|O94763|RMP_HUMAN	sp|O94763|RMP_HUMAN	3	3	3	>sp|O94763|RMP_HUMAN Unconventional prefoldin RPB5 interactor 1 OS=Homo sapiens OX=9606 GN=URI1 PE=1 SV=3	1	3	3	3	2	2	1	2	1	1	2	2	1	2	2	1	2	1	1	2	2	1	2	2	1	2	1	1	2	2	1	8.4	8.4	8.4	59.832	535	535	0	3.5621	By MS/MS	By MS/MS	By matching	By MS/MS	By matching
sp|O94776|MTA2_HUMAN	sp|O94776|MTA2_HUMAN	7	5	5	>sp|O94776|MTA2_HUMAN Metastasis-associated protein MTA2 OS=Homo sapiens OX=9606 GN=MTA2 PE=1 SV=1	1	7	5	5	4	6	6	2	2	3	4	5	6	2	4	4	2	2	2	3	3	4	2	4	4	2	2	2	3	3	4	13	9.6	9.6	75.022	668	668	0	5.917	By matching	By MS/MS	By MS/MS	By MS/MS	By MS/MS
sp|O94788|AL1A2_HUMAN	sp|O94788|AL1A2_HUMAN	3	3	3	>sp|O94788|AL1A2_HUMAN Retinal dehydrogenase 2 OS=Homo sapiens OX=9606 GN=ALDH1A2 PE=1 SV=3	1	3	3	3	1	2	1	0	2	1	1	1	0	1	2	1	0	2	1	1	1	0	1	2	1	0	2	1	1	1	0	6.2	6.2	6.2	56.723	518	518	0	8.2414	By matching	By MS/MS	By matching	By matching	By MS/MS
sp|O94822|LTN1_HUMAN	sp|O94822|LTN1_HUMAN	12	12	12	>sp|O94822|LTN1_HUMAN E3 ubiquitin-protein ligase listerin OS=Homo sapiens OX=9606 GN=LTN1 PE=1 SV=6	1	12	12	12	7	9	4	8	7	6	7	9	7	7	9	4	8	7	6	7	9	7	7	9	4	8	7	6	7	9	7	10.3	10.3	10.3	200.55	1766	1766	0	18.147	By MS/MS	By MS/MS	By MS/MS	By MS/MS	By MS/MS
sp|O94832|MYO1D_HUMAN	sp|O94832|MYO1D_HUMAN	24	24	24	>sp|O94832|MYO1D_HUMAN Unconventional myosin-Id OS=Homo sapiens OX=9606 GN=MYO1D PE=1 SV=2	1	24	24	24	14	17	11	11	16	14	14	24	10	14	17	11	11	16	14	14	24	10	14	17	11	11	16	14	14	24	10	29	29	29	116.2	1006	1006	0	67.715	By MS/MS	By MS/MS	By MS/MS	By MS/MS	By MS/MS
sp|O94842|TOX4_HUMAN;sp|O94900|TOX_HUMAN	sp|O94842|TOX4_HUMAN;sp|O94900|TOX_HUMAN	2;1	2;1	1;0	>sp|O94842|TOX4_HUMAN TOX high mobility group box family member 4 OS=Homo sapiens OX=9606 GN=TOX4 PE=1 SV=1;>sp|O94900|TOX_HUMAN Thymocyte selection-associated high mobility group box protein TOX OS=Homo sapiens OX=9606 GN=TOX PE=1 SV=3	2	2	2	1	1	2	1	0	1	2	1	1	2	1	2	1	0	1	2	1	1	2	0	1	0	0	0	1	1	0	1	4.2	4.2	2.1	66.194	621	621;526	0	4.6036	By MS/MS	By MS/MS	By MS/MS	By matching	By matching
sp|O94854|K0754_HUMAN	sp|O94854|K0754_HUMAN	1	1	1	>sp|O94854|K0754_HUMAN Uncharacterized protein KIAA0754 OS=Homo sapiens OX=9606 GN=KIAA0754 PE=2 SV=4	1	1	1	1	1	0	1	0	0	0	0	1	0	1	0	1	0	0	0	0	1	0	1	0	1	0	0	0	0	1	0	0.9	0.9	0.9	135.15	1291	1291	0.0064309	1.5936	By matching	By matching	By MS/MS	By matching	By matching
sp|O94864|ST65G_HUMAN	sp|O94864|ST65G_HUMAN	4	4	4	>sp|O94864|ST65G_HUMAN STAGA complex 65 subunit gamma OS=Homo sapiens OX=9606 GN=SUPT7L PE=1 SV=1	1	4	4	4	2	3	0	2	0	0	3	1	1	2	3	0	2	0	0	3	1	1	2	3	0	2	0	0	3	1	1	16.7	16.7	16.7	46.192	414	414	0	9.9263	By MS/MS	By MS/MS	By matching	By MS/MS	By matching
sp|O94887|FARP2_HUMAN	sp|O94887|FARP2_HUMAN	2	2	2	>sp|O94887|FARP2_HUMAN FERM, ARHGEF and pleckstrin domain-containing protein 2 OS=Homo sapiens OX=9606 GN=FARP2 PE=1 SV=3	1	2	2	2	0	0	0	0	0	0	0	2	1	0	0	0	0	0	0	0	2	1	0	0	0	0	0	0	0	2	1	2.8	2.8	2.8	119.89	1054	1054	0	8.3123	By matching	By matching	By matching	By matching	By matching
sp|O94888|UBXN7_HUMAN	sp|O94888|UBXN7_HUMAN	3	3	3	>sp|O94888|UBXN7_HUMAN UBX domain-containing protein 7 OS=Homo sapiens OX=9606 GN=UBXN7 PE=1 SV=2	1	3	3	3	3	2	1	0	0	0	2	2	2	3	2	1	0	0	0	2	2	2	3	2	1	0	0	0	2	2	2	9.6	9.6	9.6	54.862	489	489	0	5.5412	By MS/MS	By MS/MS	By MS/MS	By matching	By matching
sp|O94903|PLPHP_HUMAN	sp|O94903|PLPHP_HUMAN	1	1	1	>sp|O94903|PLPHP_HUMAN Pyridoxal phosphate homeostasis protein OS=Homo sapiens OX=9606 GN=PLPBP PE=1 SV=1	1	1	1	1	1	0	1	1	1	1	1	1	1	1	0	1	1	1	1	1	1	1	1	0	1	1	1	1	1	1	1	3.3	3.3	3.3	30.344	275	275	0.0090393	1.3765	By MS/MS	By matching	By matching	By MS/MS	By MS/MS
sp|O94905|ERLN2_HUMAN;sp|O75477|ERLN1_HUMAN	sp|O94905|ERLN2_HUMAN;sp|O75477|ERLN1_HUMAN	2;1	2;1	2;1	>sp|O94905|ERLN2_HUMAN Erlin-2 OS=Homo sapiens OX=9606 GN=ERLIN2 PE=1 SV=1;>sp|O75477|ERLN1_HUMAN Erlin-1 OS=Homo sapiens OX=9606 GN=ERLIN1 PE=1 SV=2	2	2	2	2	0	0	0	0	1	0	0	2	0	0	0	0	0	1	0	0	2	0	0	0	0	0	1	0	0	2	0	6.2	6.2	6.2	37.839	339	339;348	0.0036496	1.8793	By matching	By matching	By matching	By matching	By MS/MS
sp|O94906|PRP6_HUMAN	sp|O94906|PRP6_HUMAN	23	23	23	>sp|O94906|PRP6_HUMAN Pre-mRNA-processing factor 6 OS=Homo sapiens OX=9606 GN=PRPF6 PE=1 SV=1	1	23	23	23	19	19	17	16	12	12	17	21	18	19	19	17	16	12	12	17	21	18	19	19	17	16	12	12	17	21	18	27.5	27.5	27.5	106.92	941	941	0	93.353	By MS/MS	By MS/MS	By MS/MS	By MS/MS	By MS/MS
sp|O94925|GLSK_HUMAN	sp|O94925|GLSK_HUMAN	5	5	5	>sp|O94925|GLSK_HUMAN Glutaminase kidney isoform, mitochondrial OS=Homo sapiens OX=9606 GN=GLS PE=1 SV=1	1	5	5	5	1	2	2	2	3	3	1	3	4	1	2	2	2	3	3	1	3	4	1	2	2	2	3	3	1	3	4	11.7	11.7	11.7	73.46	669	669	0	10.52	By MS/MS	By MS/MS	By MS/MS	By MS/MS	By MS/MS
sp|O94927|HAUS5_HUMAN	sp|O94927|HAUS5_HUMAN	11	11	11	>sp|O94927|HAUS5_HUMAN HAUS augmin-like complex subunit 5 OS=Homo sapiens OX=9606 GN=HAUS5 PE=1 SV=2	1	11	11	11	7	10	9	7	7	6	6	7	7	7	10	9	7	7	6	6	7	7	7	10	9	7	7	6	6	7	7	21.5	21.5	21.5	71.682	633	633	0	26.644	By MS/MS	By MS/MS	By MS/MS	By MS/MS	By MS/MS
sp|O94941|RNF37_HUMAN	sp|O94941|RNF37_HUMAN	1	1	1	>sp|O94941|RNF37_HUMAN RING finger protein 37 OS=Homo sapiens OX=9606 GN=UBOX5 PE=1 SV=1	1	1	1	1	0	1	1	0	0	0	0	1	0	0	1	1	0	0	0	0	1	0	0	1	1	0	0	0	0	1	0	3.3	3.3	3.3	58.965	541	541	0.0051687	1.6771	By matching	By MS/MS	By matching	By matching	By matching
sp|O94952|FBX21_HUMAN	sp|O94952|FBX21_HUMAN	10	10	10	>sp|O94952|FBX21_HUMAN F-box only protein 21 OS=Homo sapiens OX=9606 GN=FBXO21 PE=2 SV=2	1	10	10	10	6	6	6	8	6	8	7	6	6	6	6	6	8	6	8	7	6	6	6	6	6	8	6	8	7	6	6	28.8	28.8	28.8	72.269	628	628	0	70.424	By MS/MS	By MS/MS	By MS/MS	By MS/MS	By MS/MS
sp|O94953|KDM4B_HUMAN	sp|O94953|KDM4B_HUMAN	2	2	2	>sp|O94953|KDM4B_HUMAN Lysine-specific demethylase 4B OS=Homo sapiens OX=9606 GN=KDM4B PE=1 SV=4	1	2	2	2	0	0	1	1	0	0	0	1	0	0	0	1	1	0	0	0	1	0	0	0	1	1	0	0	0	1	0	3.9	3.9	3.9	121.9	1096	1096	0	11.559	By matching	By matching	By MS/MS	By MS/MS	By matching
sp|O94955|RHBT3_HUMAN	sp|O94955|RHBT3_HUMAN	2	2	2	>sp|O94955|RHBT3_HUMAN Rho-related BTB domain-containing protein 3 OS=Homo sapiens OX=9606 GN=RHOBTB3 PE=1 SV=2	1	2	2	2	0	0	0	1	1	0	0	1	1	0	0	0	1	1	0	0	1	1	0	0	0	1	1	0	0	1	1	5.6	5.6	5.6	69.413	611	611	0.0044041	1.7573	By matching	By matching	By matching	By matching	By MS/MS
sp|O94964|SOGA1_HUMAN	sp|O94964|SOGA1_HUMAN	6	6	6	>sp|O94964|SOGA1_HUMAN Protein SOGA1 OS=Homo sapiens OX=9606 GN=SOGA1 PE=1 SV=2	1	6	6	6	4	1	2	0	3	1	4	5	4	4	1	2	0	3	1	4	5	4	4	1	2	0	3	1	4	5	4	5.1	5.1	5.1	159.76	1423	1423	0	7.3254	By MS/MS	By MS/MS	By MS/MS	By matching	By matching
sp|O94979|SC31A_HUMAN	sp|O94979|SC31A_HUMAN	9	9	9	>sp|O94979|SC31A_HUMAN Protein transport protein Sec31A OS=Homo sapiens OX=9606 GN=SEC31A PE=1 SV=3	1	9	9	9	6	5	2	4	5	6	2	6	4	6	5	2	4	5	6	2	6	4	6	5	2	4	5	6	2	6	4	13	13	13	133.01	1220	1220	0	27.6	By MS/MS	By MS/MS	By MS/MS	By MS/MS	By matching
sp|O94992|HEXI1_HUMAN;sp|Q96MH2|HEXI2_HUMAN	sp|O94992|HEXI1_HUMAN	5;1	5;1	5;1	>sp|O94992|HEXI1_HUMAN Protein HEXIM1 OS=Homo sapiens OX=9606 GN=HEXIM1 PE=1 SV=1	2	5	5	5	2	3	2	3	4	1	2	4	2	2	3	2	3	4	1	2	4	2	2	3	2	3	4	1	2	4	2	20.1	20.1	20.1	40.623	359	359;286	0	13.352	By MS/MS	By MS/MS	By MS/MS	By MS/MS	By MS/MS
sp|O95071|UBR5_HUMAN	sp|O95071|UBR5_HUMAN	33	33	33	>sp|O95071|UBR5_HUMAN E3 ubiquitin-protein ligase UBR5 OS=Homo sapiens OX=9606 GN=UBR5 PE=1 SV=2	1	33	33	33	20	22	18	14	14	12	19	14	18	20	22	18	14	14	12	19	14	18	20	22	18	14	14	12	19	14	18	16.3	16.3	16.3	309.35	2799	2799	0	99.241	By MS/MS	By MS/MS	By MS/MS	By MS/MS	By MS/MS
sp|O95104|SCAF4_HUMAN	sp|O95104|SCAF4_HUMAN	2	1	1	>sp|O95104|SCAF4_HUMAN SR-related and CTD-associated factor 4 OS=Homo sapiens OX=9606 GN=SCAF4 PE=1 SV=3	1	2	1	1	0	2	2	1	1	1	1	2	1	0	1	1	0	0	0	0	1	0	0	1	1	0	0	0	0	1	0	2.8	1.7	1.7	125.87	1147	1147	0	4.8841	By matching	By MS/MS	By matching	By matching	By matching
sp|O95140|MFN2_HUMAN	sp|O95140|MFN2_HUMAN	2	2	2	>sp|O95140|MFN2_HUMAN Mitofusin-2 OS=Homo sapiens OX=9606 GN=MFN2 PE=1 SV=3	1	2	2	2	0	2	1	1	0	0	0	0	1	0	2	1	1	0	0	0	0	1	0	2	1	1	0	0	0	0	1	4.2	4.2	4.2	86.401	757	757	0	5.0925	By matching	By MS/MS	By matching	By matching	By matching
sp|O95147|DUS14_HUMAN	sp|O95147|DUS14_HUMAN	1	1	1	>sp|O95147|DUS14_HUMAN Dual specificity protein phosphatase 14 OS=Homo sapiens OX=9606 GN=DUSP14 PE=1 SV=1	1	1	1	1	1	1	0	1	0	1	1	1	1	1	1	0	1	0	1	1	1	1	1	1	0	1	0	1	1	1	1	10.6	10.6	10.6	22.255	198	198	0	10.318	By MS/MS	By MS/MS	By matching	By MS/MS	By matching
sp|O95149|SPN1_HUMAN	sp|O95149|SPN1_HUMAN	3	3	3	>sp|O95149|SPN1_HUMAN Snurportin-1 OS=Homo sapiens OX=9606 GN=SNUPN PE=1 SV=1	1	3	3	3	0	0	0	1	1	2	0	1	3	0	0	0	1	1	2	0	1	3	0	0	0	1	1	2	0	1	3	12.8	12.8	12.8	41.142	360	360	0	15.965	By matching	By matching	By matching	By matching	By MS/MS
sp|O95163|ELP1_HUMAN	sp|O95163|ELP1_HUMAN	16	16	16	>sp|O95163|ELP1_HUMAN Elongator complex protein 1 OS=Homo sapiens OX=9606 GN=ELP1 PE=1 SV=3	1	16	16	16	9	13	10	6	7	6	9	12	11	9	13	10	6	7	6	9	12	11	9	13	10	6	7	6	9	12	11	21.8	21.8	21.8	150.25	1332	1332	0	323.31	By MS/MS	By MS/MS	By MS/MS	By MS/MS	By MS/MS
sp|O95168|NDUB4_HUMAN	sp|O95168|NDUB4_HUMAN	2	2	2	>sp|O95168|NDUB4_HUMAN NADH dehydrogenase [ubiquinone] 1 beta subcomplex subunit 4 OS=Homo sapiens OX=9606 GN=NDUFB4 PE=1 SV=3	1	2	2	2	1	1	1	0	0	2	1	1	1	1	1	1	0	0	2	1	1	1	1	1	1	0	0	2	1	1	1	21.7	21.7	21.7	15.208	129	129	0	10.129	By MS/MS	By MS/MS	By MS/MS	By matching	By matching
sp|O95197|RTN3_HUMAN	sp|O95197|RTN3_HUMAN	2	2	2	>sp|O95197|RTN3_HUMAN Reticulon-3 OS=Homo sapiens OX=9606 GN=RTN3 PE=1 SV=2	1	2	2	2	0	1	1	0	1	0	1	1	2	0	1	1	0	1	0	1	1	2	0	1	1	0	1	0	1	1	2	2.2	2.2	2.2	112.61	1032	1032	0	10.079	By matching	By MS/MS	By MS/MS	By matching	By MS/MS
sp|O95201|ZN205_HUMAN	sp|O95201|ZN205_HUMAN	2	2	2	>sp|O95201|ZN205_HUMAN Zinc finger protein 205 OS=Homo sapiens OX=9606 GN=ZNF205 PE=1 SV=2	1	2	2	2	1	1	1	0	0	1	2	1	1	1	1	1	0	0	1	2	1	1	1	1	1	0	0	1	2	1	1	5.6	5.6	5.6	60.629	554	554	0	3.4262	By matching	By MS/MS	By MS/MS	By matching	By matching
sp|O95202|LETM1_HUMAN	sp|O95202|LETM1_HUMAN	7	7	7	>sp|O95202|LETM1_HUMAN Mitochondrial proton/calcium exchanger protein OS=Homo sapiens OX=9606 GN=LETM1 PE=1 SV=1	1	7	7	7	2	5	4	4	6	1	1	4	3	2	5	4	4	6	1	1	4	3	2	5	4	4	6	1	1	4	3	13.5	13.5	13.5	83.353	739	739	0	54.064	By MS/MS	By MS/MS	By MS/MS	By MS/MS	By MS/MS
sp|O95218|ZRAB2_HUMAN	sp|O95218|ZRAB2_HUMAN	4	4	4	>sp|O95218|ZRAB2_HUMAN Zinc finger Ran-binding domain-containing protein 2 OS=Homo sapiens OX=9606 GN=ZRANB2 PE=1 SV=2	1	4	4	4	3	3	3	3	3	2	2	4	3	3	3	3	3	3	2	2	4	3	3	3	3	3	3	2	2	4	3	15.8	15.8	15.8	37.404	330	330	0	72.535	By MS/MS	By MS/MS	By MS/MS	By MS/MS	By MS/MS
sp|O95219|SNX4_HUMAN	sp|O95219|SNX4_HUMAN	1	1	1	>sp|O95219|SNX4_HUMAN Sorting nexin-4 OS=Homo sapiens OX=9606 GN=SNX4 PE=1 SV=1	1	1	1	1	0	0	0	1	0	0	0	0	0	0	0	0	1	0	0	0	0	0	0	0	0	1	0	0	0	0	0	3.3	3.3	3.3	51.908	450	450	0	21.838	By matching	By matching	By matching	By MS/MS	By matching
sp|O95232|LC7L3_HUMAN	sp|O95232|LC7L3_HUMAN	5	5	5	>sp|O95232|LC7L3_HUMAN Luc7-like protein 3 OS=Homo sapiens OX=9606 GN=LUC7L3 PE=1 SV=2	1	5	5	5	5	5	5	4	3	4	4	5	5	5	5	5	4	3	4	4	5	5	5	5	5	4	3	4	4	5	5	16.9	16.9	16.9	51.466	432	432	0	206.56	By MS/MS	By MS/MS	By MS/MS	By MS/MS	By MS/MS
sp|O95235|KI20A_HUMAN	sp|O95235|KI20A_HUMAN	22	22	22	>sp|O95235|KI20A_HUMAN Kinesin-like protein KIF20A OS=Homo sapiens OX=9606 GN=KIF20A PE=1 SV=1	1	22	22	22	20	20	17	19	17	18	22	22	22	20	20	17	19	17	18	22	22	22	20	20	17	19	17	18	22	22	22	35.1	35.1	35.1	100.28	890	890	0	280.02	By MS/MS	By MS/MS	By MS/MS	By MS/MS	By MS/MS
sp|O95239|KIF4A_HUMAN;sp|Q2VIQ3|KIF4B_HUMAN	sp|O95239|KIF4A_HUMAN	8;3	8;3	8;3	>sp|O95239|KIF4A_HUMAN Chromosome-associated kinesin KIF4A OS=Homo sapiens OX=9606 GN=KIF4A PE=1 SV=3	2	8	8	8	4	3	3	7	5	2	5	6	5	4	3	3	7	5	2	5	6	5	4	3	3	7	5	2	5	6	5	7.1	7.1	7.1	139.88	1232	1232;1234	0	8.9694	By MS/MS	By MS/MS	By MS/MS	By matching	By MS/MS
sp|O95248|MTMR5_HUMAN	sp|O95248|MTMR5_HUMAN	13	13	13	>sp|O95248|MTMR5_HUMAN Myotubularin-related protein 5 OS=Homo sapiens OX=9606 GN=SBF1 PE=1 SV=4	1	13	13	13	4	8	9	6	5	6	3	9	6	4	8	9	6	5	6	3	9	6	4	8	9	6	5	6	3	9	6	10.8	10.8	10.8	208.44	1868	1868	0	28.979	By MS/MS	By MS/MS	By MS/MS	By MS/MS	By MS/MS
sp|O95249|GOSR1_HUMAN	sp|O95249|GOSR1_HUMAN	2	2	2	>sp|O95249|GOSR1_HUMAN Golgi SNAP receptor complex member 1 OS=Homo sapiens OX=9606 GN=GOSR1 PE=1 SV=1	1	2	2	2	2	2	2	1	2	2	0	2	0	2	2	2	1	2	2	0	2	0	2	2	2	1	2	2	0	2	0	8.8	8.8	8.8	28.612	250	250	0	3.2133	By matching	By MS/MS	By MS/MS	By matching	By MS/MS
sp|O95251|KAT7_HUMAN	sp|O95251|KAT7_HUMAN	4	4	4	>sp|O95251|KAT7_HUMAN Histone acetyltransferase KAT7 OS=Homo sapiens OX=9606 GN=KAT7 PE=1 SV=1	1	4	4	4	3	3	2	1	1	2	3	4	3	3	3	2	1	1	2	3	4	3	3	3	2	1	1	2	3	4	3	9.5	9.5	9.5	70.642	611	611	0	4.5849	By MS/MS	By MS/MS	By MS/MS	By MS/MS	By MS/MS
sp|O95295|SNAPN_HUMAN	sp|O95295|SNAPN_HUMAN	3	3	3	>sp|O95295|SNAPN_HUMAN SNARE-associated protein Snapin OS=Homo sapiens OX=9606 GN=SNAPIN PE=1 SV=1	1	3	3	3	0	2	3	0	0	0	0	2	1	0	2	3	0	0	0	0	2	1	0	2	3	0	0	0	0	2	1	33.1	33.1	33.1	14.874	136	136	0	36.693	By matching	By MS/MS	By MS/MS	By matching	By matching
sp|O95299|NDUAA_HUMAN	sp|O95299|NDUAA_HUMAN	5	5	5	>sp|O95299|NDUAA_HUMAN NADH dehydrogenase [ubiquinone] 1 alpha subcomplex subunit 10, mitochondrial OS=Homo sapiens OX=9606 GN=NDUFA10 PE=1 SV=1	1	5	5	5	4	3	2	4	4	3	3	5	3	4	3	2	4	4	3	3	5	3	4	3	2	4	4	3	3	5	3	23.1	23.1	23.1	40.75	355	355	0	9.89	By MS/MS	By MS/MS	By MS/MS	By MS/MS	By MS/MS
sp|O95319|CELF2_HUMAN	sp|O95319|CELF2_HUMAN	2	2	2	>sp|O95319|CELF2_HUMAN CUGBP Elav-like family member 2 OS=Homo sapiens OX=9606 GN=CELF2 PE=1 SV=1	1	2	2	2	0	0	1	0	0	0	1	0	1	0	0	1	0	0	0	1	0	1	0	0	1	0	0	0	1	0	1	4.1	4.1	4.1	54.284	508	508	0.004426	1.788	By matching	By matching	By MS/MS	By matching	By matching
sp|O95336|6PGL_HUMAN	sp|O95336|6PGL_HUMAN	5	5	5	>sp|O95336|6PGL_HUMAN 6-phosphogluconolactonase OS=Homo sapiens OX=9606 GN=PGLS PE=1 SV=2	1	5	5	5	3	3	4	1	3	2	3	3	3	3	3	4	1	3	2	3	3	3	3	3	4	1	3	2	3	3	3	29.8	29.8	29.8	27.547	258	258	0	8.473	By MS/MS	By MS/MS	By MS/MS	By matching	By MS/MS
sp|O95347|SMC2_HUMAN	sp|O95347|SMC2_HUMAN	22	22	22	>sp|O95347|SMC2_HUMAN Structural maintenance of chromosomes protein 2 OS=Homo sapiens OX=9606 GN=SMC2 PE=1 SV=2	1	22	22	22	14	14	17	11	12	9	15	16	15	14	14	17	11	12	9	15	16	15	14	14	17	11	12	9	15	16	15	23.9	23.9	23.9	135.65	1197	1197	0	118.59	By MS/MS	By MS/MS	By MS/MS	By MS/MS	By MS/MS
sp|O95373|IPO7_HUMAN	sp|O95373|IPO7_HUMAN	14	14	14	>sp|O95373|IPO7_HUMAN Importin-7 OS=Homo sapiens OX=9606 GN=IPO7 PE=1 SV=1	1	14	14	14	12	12	13	12	13	8	10	12	11	12	12	13	12	13	8	10	12	11	12	12	13	12	13	8	10	12	11	19.7	19.7	19.7	119.52	1038	1038	0	323.31	By MS/MS	By MS/MS	By MS/MS	By MS/MS	By MS/MS
sp|O95391|SLU7_HUMAN	sp|O95391|SLU7_HUMAN	4	4	4	>sp|O95391|SLU7_HUMAN Pre-mRNA-splicing factor SLU7 OS=Homo sapiens OX=9606 GN=SLU7 PE=1 SV=2	1	4	4	4	1	3	1	1	1	1	1	2	1	1	3	1	1	1	1	1	2	1	1	3	1	1	1	1	1	2	1	11.8	11.8	11.8	68.386	586	586	0	4.794	By matching	By MS/MS	By matching	By matching	By MS/MS
sp|O95394|AGM1_HUMAN	sp|O95394|AGM1_HUMAN	4	4	4	>sp|O95394|AGM1_HUMAN Phosphoacetylglucosamine mutase OS=Homo sapiens OX=9606 GN=PGM3 PE=1 SV=1	1	4	4	4	2	3	1	2	3	1	1	1	2	2	3	1	2	3	1	1	1	2	2	3	1	2	3	1	1	1	2	8.1	8.1	8.1	59.851	542	542	0	12.359	By matching	By MS/MS	By MS/MS	By MS/MS	By MS/MS
sp|O95400|CD2B2_HUMAN	sp|O95400|CD2B2_HUMAN	6	6	6	>sp|O95400|CD2B2_HUMAN CD2 antigen cytoplasmic tail-binding protein 2 OS=Homo sapiens OX=9606 GN=CD2BP2 PE=1 SV=1	1	6	6	6	3	6	5	3	1	4	5	3	5	3	6	5	3	1	4	5	3	5	3	6	5	3	1	4	5	3	5	27.9	27.9	27.9	37.646	341	341	0	15.772	By MS/MS	By MS/MS	By MS/MS	By MS/MS	By MS/MS
sp|O95409|ZIC2_HUMAN;sp|Q15915|ZIC1_HUMAN;sp|O60481|ZIC3_HUMAN	sp|O95409|ZIC2_HUMAN;sp|Q15915|ZIC1_HUMAN;sp|O60481|ZIC3_HUMAN	2;1;1	2;1;1	1;0;0	>sp|O95409|ZIC2_HUMAN Zinc finger protein ZIC 2 OS=Homo sapiens OX=9606 GN=ZIC2 PE=1 SV=2;>sp|Q15915|ZIC1_HUMAN Zinc finger protein ZIC 1 OS=Homo sapiens OX=9606 GN=ZIC1 PE=1 SV=2;>sp|O60481|ZIC3_HUMAN Zinc finger protein ZIC 3 OS=Homo sapiens OX=9606 GN=Z	3	2	2	1	2	1	1	1	0	1	2	2	1	2	1	1	1	0	1	2	2	1	1	0	0	1	0	0	1	1	0	3.6	3.6	1.9	55.005	532	532;447;467	0	3.1429	By matching	By matching	By matching	By MS/MS	By matching
sp|O95425|SVIL_HUMAN	sp|O95425|SVIL_HUMAN	16	16	16	>sp|O95425|SVIL_HUMAN Supervillin OS=Homo sapiens OX=9606 GN=SVIL PE=1 SV=2	1	16	16	16	1	3	2	1	6	2	1	15	1	1	3	2	1	6	2	1	15	1	1	3	2	1	6	2	1	15	1	10.9	10.9	10.9	247.74	2214	2214	0	75.919	By matching	By MS/MS	By MS/MS	By MS/MS	By MS/MS
sp|O95429|BAG4_HUMAN	sp|O95429|BAG4_HUMAN	4	4	4	>sp|O95429|BAG4_HUMAN BAG family molecular chaperone regulator 4 OS=Homo sapiens OX=9606 GN=BAG4 PE=1 SV=1	1	4	4	4	4	4	3	1	1	1	0	1	0	4	4	3	1	1	1	0	1	0	4	4	3	1	1	1	0	1	0	12.5	12.5	12.5	49.593	457	457	0	52.58	By MS/MS	By MS/MS	By MS/MS	By MS/MS	By MS/MS
sp|O95433|AHSA1_HUMAN	sp|O95433|AHSA1_HUMAN	7	7	7	>sp|O95433|AHSA1_HUMAN Activator of 90 kDa heat shock protein ATPase homolog 1 OS=Homo sapiens OX=9606 GN=AHSA1 PE=1 SV=1	1	7	7	7	5	4	6	5	6	5	4	5	6	5	4	6	5	6	5	4	5	6	5	4	6	5	6	5	4	5	6	25.7	25.7	25.7	38.274	338	338	0	32.292	By MS/MS	By MS/MS	By MS/MS	By MS/MS	By MS/MS
sp|O95453|PARN_HUMAN	sp|O95453|PARN_HUMAN	1	1	1	>sp|O95453|PARN_HUMAN Poly(A)-specific ribonuclease PARN OS=Homo sapiens OX=9606 GN=PARN PE=1 SV=1	1	1	1	1	1	0	0	0	1	0	1	1	0	1	0	0	0	1	0	1	1	0	1	0	0	0	1	0	1	1	0	1.7	1.7	1.7	73.45	639	639	0.0028547	2.0033	By MS/MS	By matching	By matching	By matching	By matching
sp|O95456|PSMG1_HUMAN	sp|O95456|PSMG1_HUMAN	5	5	5	>sp|O95456|PSMG1_HUMAN Proteasome assembly chaperone 1 OS=Homo sapiens OX=9606 GN=PSMG1 PE=1 SV=1	1	5	5	5	3	4	5	3	3	3	2	4	3	3	4	5	3	3	3	2	4	3	3	4	5	3	3	3	2	4	3	23.3	23.3	23.3	32.854	288	288	0	9.8091	By MS/MS	By MS/MS	By MS/MS	By MS/MS	By MS/MS
sp|O95470|SGPL1_HUMAN	sp|O95470|SGPL1_HUMAN	9	9	9	>sp|O95470|SGPL1_HUMAN Sphingosine-1-phosphate lyase 1 OS=Homo sapiens OX=9606 GN=SGPL1 PE=1 SV=3	1	9	9	9	4	4	5	5	7	4	7	4	4	4	4	5	5	7	4	7	4	4	4	4	5	5	7	4	7	4	4	22.2	22.2	22.2	63.523	568	568	0	11.932	By MS/MS	By MS/MS	By MS/MS	By MS/MS	By MS/MS
sp|O95486|SC24A_HUMAN	sp|O95486|SC24A_HUMAN	10	10	10	>sp|O95486|SC24A_HUMAN Protein transport protein Sec24A OS=Homo sapiens OX=9606 GN=SEC24A PE=1 SV=2	1	10	10	10	3	6	5	6	3	5	3	5	7	3	6	5	6	3	5	3	5	7	3	6	5	6	3	5	3	5	7	12.6	12.6	12.6	119.75	1093	1093	0	58.326	By MS/MS	By MS/MS	By MS/MS	By MS/MS	By MS/MS
sp|O95487|SC24B_HUMAN	sp|O95487|SC24B_HUMAN	8	8	8	>sp|O95487|SC24B_HUMAN Protein transport protein Sec24B OS=Homo sapiens OX=9606 GN=SEC24B PE=1 SV=2	1	8	8	8	2	5	7	3	3	1	2	2	1	2	5	7	3	3	1	2	2	1	2	5	7	3	3	1	2	2	1	11	11	11	137.42	1268	1268	0	35.243	By MS/MS	By MS/MS	By MS/MS	By MS/MS	By MS/MS
sp|O95490|AGRL2_HUMAN	sp|O95490|AGRL2_HUMAN	1	1	1	>sp|O95490|AGRL2_HUMAN Adhesion G protein-coupled receptor L2 OS=Homo sapiens OX=9606 GN=ADGRL2 PE=1 SV=2	1	1	1	1	1	1	1	1	1	1	1	1	1	1	1	1	1	1	1	1	1	1	1	1	1	1	1	1	1	1	1	0.8	0.8	0.8	163.35	1459	1459	0.0011969	2.4286	By MS/MS	By MS/MS	By MS/MS	By MS/MS	By MS/MS
sp|O95503|CBX6_HUMAN;sp|Q9HC52|CBX8_HUMAN	sp|O95503|CBX6_HUMAN	4;1	4;1	4;1	>sp|O95503|CBX6_HUMAN Chromobox protein homolog 6 OS=Homo sapiens OX=9606 GN=CBX6 PE=1 SV=1	2	4	4	4	3	4	4	3	2	2	3	3	4	3	4	4	3	2	2	3	3	4	3	4	4	3	2	2	3	3	4	14.3	14.3	14.3	43.898	412	412;389	0	17.405	By matching	By MS/MS	By MS/MS	By MS/MS	By matching
sp|O95551|TYDP2_HUMAN	sp|O95551|TYDP2_HUMAN	4	4	4	>sp|O95551|TYDP2_HUMAN Tyrosyl-DNA phosphodiesterase 2 OS=Homo sapiens OX=9606 GN=TDP2 PE=1 SV=1	1	4	4	4	1	2	2	1	1	1	1	3	1	1	2	2	1	1	1	1	3	1	1	2	2	1	1	1	1	3	1	15.7	15.7	15.7	40.929	362	362	0	9.5588	By matching	By MS/MS	By MS/MS	By matching	By matching
sp|O95563|MPC2_HUMAN	sp|O95563|MPC2_HUMAN	2	2	2	>sp|O95563|MPC2_HUMAN Mitochondrial pyruvate carrier 2 OS=Homo sapiens OX=9606 GN=MPC2 PE=1 SV=1	1	2	2	2	1	2	1	2	1	2	2	1	2	1	2	1	2	1	2	2	1	2	1	2	1	2	1	2	2	1	2	15.7	15.7	15.7	14.279	127	127	0	3.8949	By matching	By MS/MS	By MS/MS	By matching	By MS/MS
sp|O95573|ACSL3_HUMAN	sp|O95573|ACSL3_HUMAN	7	7	6	>sp|O95573|ACSL3_HUMAN Long-chain-fatty-acid--CoA ligase 3 OS=Homo sapiens OX=9606 GN=ACSL3 PE=1 SV=3	1	7	7	6	6	4	4	5	5	6	7	6	5	6	4	4	5	5	6	7	6	5	5	3	3	5	4	5	6	5	4	14.3	14.3	11.8	80.419	720	720	0	33.196	By MS/MS	By MS/MS	By MS/MS	By MS/MS	By MS/MS
sp|O95619|YETS4_HUMAN	sp|O95619|YETS4_HUMAN	6	6	6	>sp|O95619|YETS4_HUMAN YEATS domain-containing protein 4 OS=Homo sapiens OX=9606 GN=YEATS4 PE=1 SV=1	1	6	6	6	6	6	6	5	3	6	6	5	6	6	6	6	5	3	6	6	5	6	6	6	6	5	3	6	6	5	6	27.3	27.3	27.3	26.499	227	227	0	21.639	By MS/MS	By MS/MS	By MS/MS	By MS/MS	By MS/MS
sp|O95628|CNOT4_HUMAN	sp|O95628|CNOT4_HUMAN	2	2	2	>sp|O95628|CNOT4_HUMAN CCR4-NOT transcription complex subunit 4 OS=Homo sapiens OX=9606 GN=CNOT4 PE=1 SV=3	1	2	2	2	2	2	2	0	0	0	1	2	2	2	2	2	0	0	0	1	2	2	2	2	2	0	0	0	1	2	2	5.2	5.2	5.2	63.509	575	575	0.00061805	2.6392	By MS/MS	By MS/MS	By MS/MS	By matching	By matching
sp|O95674|CDS2_HUMAN	sp|O95674|CDS2_HUMAN	2	2	2	>sp|O95674|CDS2_HUMAN Phosphatidate cytidylyltransferase 2 OS=Homo sapiens OX=9606 GN=CDS2 PE=1 SV=1	1	2	2	2	2	2	2	2	2	2	1	2	2	2	2	2	2	2	2	1	2	2	2	2	2	2	2	2	1	2	2	7	7	7	51.417	445	445	0	52.199	By MS/MS	By MS/MS	By MS/MS	By MS/MS	By MS/MS
sp|O95684|FR1OP_HUMAN	sp|O95684|FR1OP_HUMAN	2	2	2	>sp|O95684|FR1OP_HUMAN FGFR1 oncogene partner OS=Homo sapiens OX=9606 GN=FGFR1OP PE=1 SV=1	1	2	2	2	2	2	2	2	1	1	2	1	2	2	2	2	2	1	1	2	1	2	2	2	2	2	1	1	2	1	2	8.5	8.5	8.5	43.064	399	399	0	23.027	By MS/MS	By MS/MS	By MS/MS	By MS/MS	By matching
sp|O95707|RPP29_HUMAN	sp|O95707|RPP29_HUMAN	3	3	3	>sp|O95707|RPP29_HUMAN Ribonuclease P protein subunit p29 OS=Homo sapiens OX=9606 GN=POP4 PE=1 SV=2	1	3	3	3	2	2	3	1	2	1	3	2	3	2	2	3	1	2	1	3	2	3	2	2	3	1	2	1	3	2	3	16.4	16.4	16.4	25.424	220	220	0	70.88	By MS/MS	By MS/MS	By MS/MS	By MS/MS	By MS/MS
sp|O95714|HERC2_HUMAN;sp|Q9BVR0|HRC23_HUMAN	sp|O95714|HERC2_HUMAN	3;1	3;1	3;1	>sp|O95714|HERC2_HUMAN E3 ubiquitin-protein ligase HERC2 OS=Homo sapiens OX=9606 GN=HERC2 PE=1 SV=2	2	3	3	3	1	1	1	0	0	1	2	3	2	1	1	1	0	0	1	2	3	2	1	1	1	0	0	1	2	3	2	0.8	0.8	0.8	527.22	4834	4834;1158	0	2.9601	By matching	By MS/MS	By MS/MS	By matching	By matching
sp|O95747|OXSR1_HUMAN	sp|O95747|OXSR1_HUMAN	1	1	1	>sp|O95747|OXSR1_HUMAN Serine/threonine-protein kinase OSR1 OS=Homo sapiens OX=9606 GN=OXSR1 PE=1 SV=1	1	1	1	1	0	1	1	1	1	1	0	1	1	0	1	1	1	1	1	0	1	1	0	1	1	1	1	1	0	1	1	2.8	2.8	2.8	58.022	527	527	0.0049033	1.6877	By matching	By MS/MS	By MS/MS	By matching	By MS/MS
sp|O95757|HS74L_HUMAN	sp|O95757|HS74L_HUMAN	10	8	8	>sp|O95757|HS74L_HUMAN Heat shock 70 kDa protein 4L OS=Homo sapiens OX=9606 GN=HSPA4L PE=1 SV=3	1	10	8	8	5	10	6	7	5	5	6	9	6	4	8	5	5	4	4	5	8	5	4	8	5	5	4	4	5	8	5	18	14.4	14.4	94.511	839	839	0	30.558	By MS/MS	By MS/MS	By MS/MS	By MS/MS	By MS/MS
sp|O95777|LSM8_HUMAN	sp|O95777|LSM8_HUMAN	3	3	3	>sp|O95777|LSM8_HUMAN U6 snRNA-associated Sm-like protein LSm8 OS=Homo sapiens OX=9606 GN=LSM8 PE=1 SV=3	1	3	3	3	2	2	2	0	2	1	2	3	2	2	2	2	0	2	1	2	3	2	2	2	2	0	2	1	2	3	2	52.1	52.1	52.1	10.403	96	96	0	6.0824	By MS/MS	By MS/MS	By MS/MS	By matching	By matching
sp|O95782|AP2A1_HUMAN;sp|O94973|AP2A2_HUMAN	sp|O95782|AP2A1_HUMAN;sp|O94973|AP2A2_HUMAN	6;4	6;4	6;4	>sp|O95782|AP2A1_HUMAN AP-2 complex subunit alpha-1 OS=Homo sapiens OX=9606 GN=AP2A1 PE=1 SV=3;>sp|O94973|AP2A2_HUMAN AP-2 complex subunit alpha-2 OS=Homo sapiens OX=9606 GN=AP2A2 PE=1 SV=2	2	6	6	6	2	2	4	2	3	3	4	6	4	2	2	4	2	3	3	4	6	4	2	2	4	2	3	3	4	6	4	8.2	8.2	8.2	107.54	977	977;939	0	12.679	By matching	By MS/MS	By MS/MS	By matching	By MS/MS
sp|O95785|WIZ_HUMAN	sp|O95785|WIZ_HUMAN	7	7	7	>sp|O95785|WIZ_HUMAN Protein Wiz OS=Homo sapiens OX=9606 GN=WIZ PE=1 SV=2	1	7	7	7	3	5	4	4	3	3	7	5	5	3	5	4	4	3	3	7	5	5	3	5	4	4	3	3	7	5	5	6.2	6.2	6.2	178.67	1651	1651	0	20.775	By MS/MS	By MS/MS	By MS/MS	By MS/MS	By MS/MS
sp|O95789|ZMYM6_HUMAN	sp|O95789|ZMYM6_HUMAN	3	3	3	>sp|O95789|ZMYM6_HUMAN Zinc finger MYM-type protein 6 OS=Homo sapiens OX=9606 GN=ZMYM6 PE=1 SV=2	1	3	3	3	0	3	3	2	2	1	2	3	2	0	3	3	2	2	1	2	3	2	0	3	3	2	2	1	2	3	2	3.2	3.2	3.2	148.09	1325	1325	0	6.5039	By matching	By MS/MS	By MS/MS	By MS/MS	By matching
sp|O95793|STAU1_HUMAN	sp|O95793|STAU1_HUMAN	8	8	8	>sp|O95793|STAU1_HUMAN Double-stranded RNA-binding protein Staufen homolog 1 OS=Homo sapiens OX=9606 GN=STAU1 PE=1 SV=2	1	8	8	8	7	8	6	3	5	4	7	6	6	7	8	6	3	5	4	7	6	6	7	8	6	3	5	4	7	6	6	20.1	20.1	20.1	63.182	577	577	0	93.102	By MS/MS	By MS/MS	By MS/MS	By MS/MS	By MS/MS
sp|O95801|TTC4_HUMAN	sp|O95801|TTC4_HUMAN	2	2	2	>sp|O95801|TTC4_HUMAN Tetratricopeptide repeat protein 4 OS=Homo sapiens OX=9606 GN=TTC4 PE=1 SV=3	1	2	2	2	1	0	1	1	1	1	2	0	2	1	0	1	1	1	1	2	0	2	1	0	1	1	1	1	2	0	2	8	8	8	44.678	387	387	0.0064378	1.6036	By MS/MS	By matching	By MS/MS	By matching	By matching
sp|O95816|BAG2_HUMAN	sp|O95816|BAG2_HUMAN	7	7	7	>sp|O95816|BAG2_HUMAN BAG family molecular chaperone regulator 2 OS=Homo sapiens OX=9606 GN=BAG2 PE=1 SV=1	1	7	7	7	6	7	6	5	5	6	5	6	5	6	7	6	5	5	6	5	6	5	6	7	6	5	5	6	5	6	5	34.6	34.6	34.6	23.772	211	211	0	139.71	By MS/MS	By MS/MS	By MS/MS	By MS/MS	By MS/MS
sp|O95817|BAG3_HUMAN	sp|O95817|BAG3_HUMAN	7	7	7	>sp|O95817|BAG3_HUMAN BAG family molecular chaperone regulator 3 OS=Homo sapiens OX=9606 GN=BAG3 PE=1 SV=3	1	7	7	7	3	3	5	3	2	1	3	4	4	3	3	5	3	2	1	3	4	4	3	3	5	3	2	1	3	4	4	18.4	18.4	18.4	61.594	575	575	0	6.8792	By MS/MS	By MS/MS	By MS/MS	By MS/MS	By MS/MS
sp|O95819|M4K4_HUMAN;sp|Q8N4C8|MINK1_HUMAN	sp|O95819|M4K4_HUMAN;sp|Q8N4C8|MINK1_HUMAN	4;2	4;2	2;0	>sp|O95819|M4K4_HUMAN Mitogen-activated protein kinase kinase kinase kinase 4 OS=Homo sapiens OX=9606 GN=MAP4K4 PE=1 SV=2;>sp|Q8N4C8|MINK1_HUMAN Misshapen-like kinase 1 OS=Homo sapiens OX=9606 GN=MINK1 PE=1 SV=2	2	4	4	2	2	3	3	2	0	0	0	4	1	2	3	3	2	0	0	0	4	1	2	2	2	1	0	0	0	2	0	4.9	4.9	3.1	142.1	1239	1239;1332	0	51.53	By MS/MS	By MS/MS	By MS/MS	By MS/MS	By matching
sp|O95831|AIFM1_HUMAN	sp|O95831|AIFM1_HUMAN	20	20	20	>sp|O95831|AIFM1_HUMAN Apoptosis-inducing factor 1, mitochondrial OS=Homo sapiens OX=9606 GN=AIFM1 PE=1 SV=1	1	20	20	20	17	14	17	18	18	16	16	16	16	17	14	17	18	18	16	16	16	16	17	14	17	18	18	16	16	16	16	45.7	45.7	45.7	66.9	613	613	0	201.43	By MS/MS	By MS/MS	By MS/MS	By MS/MS	By MS/MS
sp|O95835|LATS1_HUMAN	sp|O95835|LATS1_HUMAN	3	3	3	>sp|O95835|LATS1_HUMAN Serine/threonine-protein kinase LATS1 OS=Homo sapiens OX=9606 GN=LATS1 PE=1 SV=1	1	3	3	3	2	1	2	1	1	1	1	2	1	2	1	2	1	1	1	1	2	1	2	1	2	1	1	1	1	2	1	4.3	4.3	4.3	126.87	1130	1130	0	11.012	By MS/MS	By MS/MS	By MS/MS	By matching	By matching
sp|O95837|GNA14_HUMAN;sp|P29992|GNA11_HUMAN	sp|O95837|GNA14_HUMAN;sp|P29992|GNA11_HUMAN	1;1	1;1	1;1	>sp|O95837|GNA14_HUMAN Guanine nucleotide-binding protein subunit alpha-14 OS=Homo sapiens OX=9606 GN=GNA14 PE=1 SV=1;>sp|P29992|GNA11_HUMAN Guanine nucleotide-binding protein subunit alpha-11 OS=Homo sapiens OX=9606 GN=GNA11 PE=1 SV=2	2	1	1	1	0	0	1	1	1	1	0	1	0	0	0	1	1	1	1	0	1	0	0	0	1	1	1	1	0	1	0	5.4	5.4	5.4	41.57	355	355;359	0	4.9448	By matching	By matching	By matching	By matching	By MS/MS
sp|O95841|ANGL1_HUMAN	sp|O95841|ANGL1_HUMAN	1	1	1	>sp|O95841|ANGL1_HUMAN Angiopoietin-related protein 1 OS=Homo sapiens OX=9606 GN=ANGPTL1 PE=2 SV=1	1	1	1	1	1	1	1	1	1	0	1	0	0	1	1	1	1	1	0	1	0	0	1	1	1	1	1	0	1	0	0	4.9	4.9	4.9	56.719	491	491	0	3.1354	By matching	By MS/MS	By MS/MS	By matching	By matching
sp|O95881|TXD12_HUMAN	sp|O95881|TXD12_HUMAN	4	4	4	>sp|O95881|TXD12_HUMAN Thioredoxin domain-containing protein 12 OS=Homo sapiens OX=9606 GN=TXNDC12 PE=1 SV=1	1	4	4	4	4	4	4	4	4	3	4	4	4	4	4	4	4	4	3	4	4	4	4	4	4	4	4	3	4	4	4	30.8	30.8	30.8	19.206	172	172	0	7.2323	By MS/MS	By MS/MS	By MS/MS	By MS/MS	By MS/MS
sp|O95926|SYF2_HUMAN	sp|O95926|SYF2_HUMAN	3	3	3	>sp|O95926|SYF2_HUMAN Pre-mRNA-splicing factor SYF2 OS=Homo sapiens OX=9606 GN=SYF2 PE=1 SV=1	1	3	3	3	1	2	1	3	2	2	2	2	2	1	2	1	3	2	2	2	2	2	1	2	1	3	2	2	2	2	2	20.6	20.6	20.6	28.722	243	243	0	63.277	By MS/MS	By matching	By matching	By MS/MS	By MS/MS
sp|O95983|MBD3_HUMAN	sp|O95983|MBD3_HUMAN	3	3	3	>sp|O95983|MBD3_HUMAN Methyl-CpG-binding domain protein 3 OS=Homo sapiens OX=9606 GN=MBD3 PE=1 SV=1	1	3	3	3	1	0	3	1	1	1	1	1	1	1	0	3	1	1	1	1	1	1	1	0	3	1	1	1	1	1	1	15.1	15.1	15.1	32.844	291	291	0	12.006	By matching	By matching	By MS/MS	By MS/MS	By MS/MS
sp|Q9NZH5|PTTG2_HUMAN;sp|O95997|PTTG1_HUMAN;sp|Q9NZH4|PTTG3_HUMAN	sp|Q9NZH5|PTTG2_HUMAN;sp|O95997|PTTG1_HUMAN;sp|Q9NZH4|PTTG3_HUMAN	2;2;1	2;2;1	2;2;1	>sp|Q9NZH5|PTTG2_HUMAN Securin-2 OS=Homo sapiens OX=9606 GN=PTTG2 PE=2 SV=2;>sp|O95997|PTTG1_HUMAN Securin OS=Homo sapiens OX=9606 GN=PTTG1 PE=1 SV=1;>sp|Q9NZH4|PTTG3_HUMAN Putative pituitary tumor-transforming gene 3 protein OS=Homo sapiens OX=9606 GN=PTT	3	2	2	2	2	1	0	1	1	1	1	1	1	2	1	0	1	1	1	1	1	1	2	1	0	1	1	1	1	1	1	11.4	11.4	11.4	22.301	202	202;202;202	0.00061671	2.6286	By MS/MS	By MS/MS	By matching	By matching	By matching
sp|O95999|BCL10_HUMAN	sp|O95999|BCL10_HUMAN	1	1	1	>sp|O95999|BCL10_HUMAN B-cell lymphoma/leukemia 10 OS=Homo sapiens OX=9606 GN=BCL10 PE=1 SV=1	1	1	1	1	1	1	0	1	1	1	0	1	1	1	1	0	1	1	1	0	1	1	1	1	0	1	1	1	0	1	1	4.7	4.7	4.7	26.251	233	233	0.0090603	1.3879	By matching	By matching	By matching	By MS/MS	By MS/MS
sp|O96000|NDUBA_HUMAN	sp|O96000|NDUBA_HUMAN	3	3	3	>sp|O96000|NDUBA_HUMAN NADH dehydrogenase [ubiquinone] 1 beta subcomplex subunit 10 OS=Homo sapiens OX=9606 GN=NDUFB10 PE=1 SV=3	1	3	3	3	3	3	3	2	1	2	2	1	1	3	3	3	2	1	2	2	1	1	3	3	3	2	1	2	2	1	1	19.2	19.2	19.2	20.776	172	172	0	4.6243	By MS/MS	By MS/MS	By MS/MS	By MS/MS	By MS/MS
sp|O96005|CLPT1_HUMAN	sp|O96005|CLPT1_HUMAN	4	4	4	>sp|O96005|CLPT1_HUMAN Cleft lip and palate transmembrane protein 1 OS=Homo sapiens OX=9606 GN=CLPTM1 PE=1 SV=1	1	4	4	4	1	3	1	2	3	1	1	3	1	1	3	1	2	3	1	1	3	1	1	3	1	2	3	1	1	3	1	7.2	7.2	7.2	76.096	669	669	0	7.381	By matching	By MS/MS	By matching	By MS/MS	By MS/MS
sp|O96013|PAK4_HUMAN;sp|Q9NQU5|PAK6_HUMAN;sp|Q9P286|PAK5_HUMAN	sp|O96013|PAK4_HUMAN	9;1;1	9;1;1	9;1;1	>sp|O96013|PAK4_HUMAN Serine/threonine-protein kinase PAK 4 OS=Homo sapiens OX=9606 GN=PAK4 PE=1 SV=1	3	9	9	9	9	9	8	7	5	4	6	8	8	9	9	8	7	5	4	6	8	8	9	9	8	7	5	4	6	8	8	24.2	24.2	24.2	64.071	591	591;681;719	0	70.061	By MS/MS	By MS/MS	By MS/MS	By MS/MS	By MS/MS
sp|O96019|ACL6A_HUMAN;sp|O94805|ACL6B_HUMAN	sp|O96019|ACL6A_HUMAN	4;1	4;1	4;1	>sp|O96019|ACL6A_HUMAN Actin-like protein 6A OS=Homo sapiens OX=9606 GN=ACTL6A PE=1 SV=1	2	4	4	4	3	2	3	2	3	2	1	3	2	3	2	3	2	3	2	1	3	2	3	2	3	2	3	2	1	3	2	16.1	16.1	16.1	47.46	429	429;426	0	7.6275	By MS/MS	By MS/MS	By MS/MS	By MS/MS	By matching
sp|P00338|LDHA_HUMAN	sp|P00338|LDHA_HUMAN	12	12	12	>sp|P00338|LDHA_HUMAN L-lactate dehydrogenase A chain OS=Homo sapiens OX=9606 GN=LDHA PE=1 SV=2	1	12	12	12	12	12	12	12	11	11	12	12	12	12	12	12	12	11	11	12	12	12	12	12	12	12	11	11	12	12	12	42.8	42.8	42.8	36.688	332	332	0	115.13	By MS/MS	By MS/MS	By MS/MS	By MS/MS	By MS/MS
sp|P00367|DHE3_HUMAN;sp|P49448|DHE4_HUMAN	sp|P00367|DHE3_HUMAN;sp|P49448|DHE4_HUMAN	15;10	15;10	15;10	>sp|P00367|DHE3_HUMAN Glutamate dehydrogenase 1, mitochondrial OS=Homo sapiens OX=9606 GN=GLUD1 PE=1 SV=2;>sp|P49448|DHE4_HUMAN Glutamate dehydrogenase 2, mitochondrial OS=Homo sapiens OX=9606 GN=GLUD2 PE=1 SV=2	2	15	15	15	13	14	13	13	12	12	14	14	13	13	14	13	13	12	12	14	14	13	13	14	13	13	12	12	14	14	13	33.7	33.7	33.7	61.397	558	558;558	0	175.17	By MS/MS	By MS/MS	By MS/MS	By MS/MS	By MS/MS
sp|P00374|DYR_HUMAN	sp|P00374|DYR_HUMAN	1	1	1	>sp|P00374|DYR_HUMAN Dihydrofolate reductase OS=Homo sapiens OX=9606 GN=DHFR PE=1 SV=2	1	1	1	1	1	1	1	0	0	1	1	1	1	1	1	1	0	0	1	1	1	1	1	1	1	0	0	1	1	1	1	8.6	8.6	8.6	21.452	187	187	0	8.5906	By MS/MS	By MS/MS	By MS/MS	By matching	By matching
sp|P00387|NB5R3_HUMAN	sp|P00387|NB5R3_HUMAN	6	6	6	>sp|P00387|NB5R3_HUMAN NADH-cytochrome b5 reductase 3 OS=Homo sapiens OX=9606 GN=CYB5R3 PE=1 SV=3	1	6	6	6	4	4	5	0	5	3	2	4	4	4	4	5	0	5	3	2	4	4	4	4	5	0	5	3	2	4	4	30.6	30.6	30.6	34.234	301	301	0	8.6302	By MS/MS	By MS/MS	By MS/MS	By matching	By MS/MS
sp|P00390|GSHR_HUMAN	sp|P00390|GSHR_HUMAN	6	6	6	>sp|P00390|GSHR_HUMAN Glutathione reductase, mitochondrial OS=Homo sapiens OX=9606 GN=GSR PE=1 SV=2	1	6	6	6	3	6	5	2	4	4	3	5	5	3	6	5	2	4	4	3	5	5	3	6	5	2	4	4	3	5	5	19.5	19.5	19.5	56.256	522	522	0	18.091	By MS/MS	By MS/MS	By MS/MS	By MS/MS	By MS/MS
sp|P00403|COX2_HUMAN	sp|P00403|COX2_HUMAN	3	3	3	>sp|P00403|COX2_HUMAN Cytochrome c oxidase subunit 2 OS=Homo sapiens OX=9606 GN=MT-CO2 PE=1 SV=1	1	3	3	3	2	2	3	1	2	2	2	2	1	2	2	3	1	2	2	2	2	1	2	2	3	1	2	2	2	2	1	27.3	27.3	27.3	25.565	227	227	0.0009113	2.532	By matching	By MS/MS	By MS/MS	By MS/MS	By matching
sp|P00414|COX3_HUMAN	sp|P00414|COX3_HUMAN	1	1	1	>sp|P00414|COX3_HUMAN Cytochrome c oxidase subunit 3 OS=Homo sapiens OX=9606 GN=MT-CO3 PE=1 SV=2	1	1	1	1	1	1	0	1	1	1	1	0	1	1	1	0	1	1	1	1	0	1	1	1	0	1	1	1	1	0	1	5.4	5.4	5.4	29.95	261	261	0.0041923	1.848	By MS/MS	By MS/MS	By matching	By matching	By matching
sp|P00441|SODC_HUMAN	sp|P00441|SODC_HUMAN	3	3	3	>sp|P00441|SODC_HUMAN Superoxide dismutase [Cu-Zn] OS=Homo sapiens OX=9606 GN=SOD1 PE=1 SV=2	1	3	3	3	2	2	2	3	2	2	1	2	2	2	2	2	3	2	2	1	2	2	2	2	2	3	2	2	1	2	2	23.4	23.4	23.4	15.936	154	154	0	7.9681	By MS/MS	By MS/MS	By MS/MS	By MS/MS	By MS/MS
sp|P00491|PNPH_HUMAN	sp|P00491|PNPH_HUMAN	10	10	10	>sp|P00491|PNPH_HUMAN Purine nucleoside phosphorylase OS=Homo sapiens OX=9606 GN=PNP PE=1 SV=2	1	10	10	10	8	9	8	9	8	8	7	8	8	8	9	8	9	8	8	7	8	8	8	9	8	9	8	8	7	8	8	45.7	45.7	45.7	32.118	289	289	0	125.12	By MS/MS	By MS/MS	By MS/MS	By MS/MS	By MS/MS
sp|P00492|HPRT_HUMAN	sp|P00492|HPRT_HUMAN	6	6	6	>sp|P00492|HPRT_HUMAN Hypoxanthine-guanine phosphoribosyltransferase OS=Homo sapiens OX=9606 GN=HPRT1 PE=1 SV=2	1	6	6	6	5	5	5	6	6	5	6	5	6	5	5	5	6	6	5	6	5	6	5	5	5	6	6	5	6	5	6	33.5	33.5	33.5	24.579	218	218	0	12.977	By MS/MS	By MS/MS	By MS/MS	By MS/MS	By MS/MS
sp|P00505|AATM_HUMAN	sp|P00505|AATM_HUMAN	11	11	11	>sp|P00505|AATM_HUMAN Aspartate aminotransferase, mitochondrial OS=Homo sapiens OX=9606 GN=GOT2 PE=1 SV=3	1	11	11	11	5	9	8	7	8	7	4	8	8	5	9	8	7	8	7	4	8	8	5	9	8	7	8	7	4	8	8	28.8	28.8	28.8	47.517	430	430	0	26.219	By MS/MS	By MS/MS	By MS/MS	By MS/MS	By MS/MS
sp|P00558|PGK1_HUMAN;sp|P07205|PGK2_HUMAN	sp|P00558|PGK1_HUMAN	15;4	15;4	15;4	>sp|P00558|PGK1_HUMAN Phosphoglycerate kinase 1 OS=Homo sapiens OX=9606 GN=PGK1 PE=1 SV=3	2	15	15	15	14	15	14	14	13	14	14	15	14	14	15	14	14	13	14	14	15	14	14	15	14	14	13	14	14	15	14	46.3	46.3	46.3	44.614	417	417;417	0	270.21	By MS/MS	By MS/MS	By MS/MS	By MS/MS	By MS/MS
sp|P00846|ATP6_HUMAN	sp|P00846|ATP6_HUMAN	1	1	1	>sp|P00846|ATP6_HUMAN ATP synthase subunit a OS=Homo sapiens OX=9606 GN=MT-ATP6 PE=1 SV=1	1	1	1	1	1	1	1	1	1	1	1	1	0	1	1	1	1	1	1	1	1	0	1	1	1	1	1	1	1	1	0	4.4	4.4	4.4	24.817	226	226	0.0039249	1.867	By matching	By MS/MS	By MS/MS	By MS/MS	By MS/MS
sp|P00918|CAH2_HUMAN	sp|P00918|CAH2_HUMAN	4	4	4	>sp|P00918|CAH2_HUMAN Carbonic anhydrase 2 OS=Homo sapiens OX=9606 GN=CA2 PE=1 SV=2	1	4	4	4	4	3	3	1	1	1	1	3	3	4	3	3	1	1	1	1	3	3	4	3	3	1	1	1	1	3	3	18.5	18.5	18.5	29.246	260	260	0	4.5901	By MS/MS	By MS/MS	By MS/MS	By matching	By matching
sp|P00966|ASSY_HUMAN	sp|P00966|ASSY_HUMAN	3	3	3	>sp|P00966|ASSY_HUMAN Argininosuccinate synthase OS=Homo sapiens OX=9606 GN=ASS1 PE=1 SV=2	1	3	3	3	3	3	3	3	3	2	2	3	3	3	3	3	3	3	2	2	3	3	3	3	3	3	3	2	2	3	3	9.7	9.7	9.7	46.53	412	412	0	24.333	By MS/MS	By MS/MS	By MS/MS	By MS/MS	By MS/MS
sp|P01024|CO3_HUMAN	sp|P01024|CO3_HUMAN	4	1	1	>sp|P01024|CO3_HUMAN Complement C3 OS=Homo sapiens OX=9606 GN=C3 PE=1 SV=2	1	4	1	1	1	2	1	1	1	2	0	0	2	0	0	0	0	0	1	0	0	0	0	0	0	0	0	1	0	0	0	3.2	1.3	1.3	187.15	1663	1663	0.00031556	2.7927	By matching	By matching	By matching	By matching	By matching
sp|P01040|CYTA_HUMAN	sp|P01040|CYTA_HUMAN	1	1	1	>sp|P01040|CYTA_HUMAN Cystatin-A OS=Homo sapiens OX=9606 GN=CSTA PE=1 SV=1	1	1	1	1	1	1	1	1	1	0	0	1	1	1	1	1	1	1	0	0	1	1	1	1	1	1	1	0	0	1	1	18.4	18.4	18.4	11.006	98	98	0.00062035	2.6539	By matching	By matching	By matching	By MS/MS	By matching
sp|P01375|TNFA_HUMAN	sp|P01375|TNFA_HUMAN	1	1	1	>sp|P01375|TNFA_HUMAN Tumor necrosis factor OS=Homo sapiens OX=9606 GN=TNF PE=1 SV=1	1	1	1	1	0	0	0	0	0	0	1	0	0	0	0	0	0	0	0	1	0	0	0	0	0	0	0	0	1	0	0	9	9	9	25.644	233	233	0	3.0655	By matching	By matching	By matching	By matching	By matching
sp|P01893|HLAH_HUMAN;sp|P04439|HLAA_HUMAN	sp|P01893|HLAH_HUMAN;sp|P04439|HLAA_HUMAN	4;3	2;2	1;1	>sp|P01893|HLAH_HUMAN Putative HLA class I histocompatibility antigen, alpha chain H OS=Homo sapiens OX=9606 GN=HLA-H PE=5 SV=3;>sp|P04439|HLAA_HUMAN HLA class I histocompatibility antigen, A alpha chain OS=Homo sapiens OX=9606 GN=HLA-A PE=1 SV=2	2	4	2	1	2	2	4	3	3	2	2	3	3	1	1	2	1	1	1	1	1	1	1	0	1	1	1	0	1	1	1	18.5	8	4.4	40.891	362	362;365	0	4.818	By matching	By MS/MS	By MS/MS	By MS/MS	By MS/MS
sp|P68871|HBB_HUMAN;sp|P02042|HBD_HUMAN	sp|P68871|HBB_HUMAN;sp|P02042|HBD_HUMAN	3;3	1;1	1;1	>sp|P68871|HBB_HUMAN Hemoglobin subunit beta OS=Homo sapiens OX=9606 GN=HBB PE=1 SV=2;>sp|P02042|HBD_HUMAN Hemoglobin subunit delta OS=Homo sapiens OX=9606 GN=HBD PE=1 SV=2	2	3	1	1	3	2	2	3	3	3	3	2	3	1	0	0	1	1	1	1	0	1	1	0	0	1	1	1	1	0	1	23.8	10.9	10.9	15.998	147	147;147	0.00061652	2.6252	By matching	By matching	By matching	By matching	By matching
sp|P02545|LMNA_HUMAN	sp|P02545|LMNA_HUMAN	4	3	3	>sp|P02545|LMNA_HUMAN Prelamin-A/C OS=Homo sapiens OX=9606 GN=LMNA PE=1 SV=1	1	4	3	3	4	0	1	4	3	4	1	2	3	3	0	1	3	2	3	0	1	2	3	0	1	3	2	3	0	1	2	6	4.8	4.8	74.139	664	664	0	3.1561	By MS/MS	By matching	By matching	By matching	By MS/MS
sp|P02786|TFR1_HUMAN	sp|P02786|TFR1_HUMAN	2	2	2	>sp|P02786|TFR1_HUMAN Transferrin receptor protein 1 OS=Homo sapiens OX=9606 GN=TFRC PE=1 SV=2	1	2	2	2	1	1	0	1	1	1	1	1	1	1	1	0	1	1	1	1	1	1	1	1	0	1	1	1	1	1	1	3.7	3.7	3.7	84.87	760	760	0	15.871	By matching	By MS/MS	By matching	By MS/MS	By MS/MS
sp|P04040|CATA_HUMAN	sp|P04040|CATA_HUMAN	3	3	3	>sp|P04040|CATA_HUMAN Catalase OS=Homo sapiens OX=9606 GN=CAT PE=1 SV=3	1	3	3	3	2	3	2	2	2	1	0	2	2	2	3	2	2	2	1	0	2	2	2	3	2	2	2	1	0	2	2	7.4	7.4	7.4	59.755	527	527	0	6.7046	By MS/MS	By MS/MS	By matching	By MS/MS	By MS/MS
sp|P04049|RAF1_HUMAN	sp|P04049|RAF1_HUMAN	11	8	8	>sp|P04049|RAF1_HUMAN RAF proto-oncogene serine/threonine-protein kinase OS=Homo sapiens OX=9606 GN=RAF1 PE=1 SV=1	1	11	8	8	6	6	8	5	7	5	8	6	8	3	3	6	3	6	5	5	3	6	3	3	6	3	6	5	5	3	6	31.3	26.1	26.1	73.051	648	648	0	248.11	By MS/MS	By MS/MS	By MS/MS	By MS/MS	By MS/MS
sp|P04062|GLCM_HUMAN	sp|P04062|GLCM_HUMAN	2	2	2	>sp|P04062|GLCM_HUMAN Lysosomal acid glucosylceramidase OS=Homo sapiens OX=9606 GN=GBA PE=1 SV=3	1	2	2	2	1	2	1	1	0	2	1	2	2	1	2	1	1	0	2	1	2	2	1	2	1	1	0	2	1	2	2	7.6	7.6	7.6	59.716	536	536	0	3.5933	By MS/MS	By MS/MS	By MS/MS	By matching	By matching
sp|P04075|ALDOA_HUMAN	sp|P04075|ALDOA_HUMAN	15	15	15	>sp|P04075|ALDOA_HUMAN Fructose-bisphosphate aldolase A OS=Homo sapiens OX=9606 GN=ALDOA PE=1 SV=2	1	15	15	15	14	14	13	13	14	14	13	15	14	14	14	13	13	14	14	13	15	14	14	14	13	13	14	14	13	15	14	51.6	51.6	51.6	39.42	364	364	0	229.99	By MS/MS	By MS/MS	By MS/MS	By MS/MS	By MS/MS
sp|P04080|CYTB_HUMAN	sp|P04080|CYTB_HUMAN	4	4	4	>sp|P04080|CYTB_HUMAN Cystatin-B OS=Homo sapiens OX=9606 GN=CSTB PE=1 SV=2	1	4	4	4	4	4	4	4	4	4	4	4	4	4	4	4	4	4	4	4	4	4	4	4	4	4	4	4	4	4	4	53.1	53.1	53.1	11.139	98	98	0	13.231	By MS/MS	By MS/MS	By MS/MS	By MS/MS	By MS/MS
sp|P04083|ANXA1_HUMAN	sp|P04083|ANXA1_HUMAN	3	3	3	>sp|P04083|ANXA1_HUMAN Annexin A1 OS=Homo sapiens OX=9606 GN=ANXA1 PE=1 SV=2	1	3	3	3	1	1	1	1	0	1	1	2	2	1	1	1	1	0	1	1	2	2	1	1	1	1	0	1	1	2	2	13.6	13.6	13.6	38.714	346	346	0	6.0239	By MS/MS	By MS/MS	By MS/MS	By MS/MS	By matching
sp|P04150|GCR_HUMAN	sp|P04150|GCR_HUMAN	4	4	4	>sp|P04150|GCR_HUMAN Glucocorticoid receptor OS=Homo sapiens OX=9606 GN=NR3C1 PE=1 SV=1	1	4	4	4	1	3	1	1	0	0	0	2	0	1	3	1	1	0	0	0	2	0	1	3	1	1	0	0	0	2	0	7.5	7.5	7.5	85.658	777	777	0	6.1356	By MS/MS	By MS/MS	By matching	By MS/MS	By matching
sp|P04181|OAT_HUMAN	sp|P04181|OAT_HUMAN	13	13	13	>sp|P04181|OAT_HUMAN Ornithine aminotransferase, mitochondrial OS=Homo sapiens OX=9606 GN=OAT PE=1 SV=1	1	13	13	13	8	11	11	11	10	12	8	10	10	8	11	11	11	10	12	8	10	10	8	11	11	11	10	12	8	10	10	47.6	47.6	47.6	48.534	439	439	0	149.38	By MS/MS	By MS/MS	By MS/MS	By MS/MS	By MS/MS
sp|P04183|KITH_HUMAN	sp|P04183|KITH_HUMAN	2	2	2	>sp|P04183|KITH_HUMAN Thymidine kinase, cytosolic OS=Homo sapiens OX=9606 GN=TK1 PE=1 SV=2	1	2	2	2	1	2	0	2	1	1	1	2	2	1	2	0	2	1	1	1	2	2	1	2	0	2	1	1	1	2	2	12	12	12	25.468	234	234	0	5.4457	By MS/MS	By MS/MS	By matching	By MS/MS	By MS/MS
sp|P04264|K2C1_HUMAN;CON__P04264	sp|P04264|K2C1_HUMAN;CON__P04264	31;30	27;26	19;18	>sp|P04264|K2C1_HUMAN Keratin, type II cytoskeletal 1 OS=Homo sapiens OX=9606 GN=KRT1 PE=1 SV=6;>P04264 SWISS-PROT:P04264 Tax_Id=9606 Gene_Symbol=KRT1 Keratin, type II cytoskeletal 1	2	31	27	19	25	26	29	27	25	27	28	28	26	21	22	25	23	21	23	25	24	22	14	14	17	15	13	15	17	17	15	52.8	49.7	38.8	66.038	644	644;644	0	323.31	By MS/MS	By MS/MS	By MS/MS	By MS/MS	By MS/MS
sp|P04406|G3P_HUMAN;sp|O14556|G3PT_HUMAN	sp|P04406|G3P_HUMAN	14;1	14;1	14;1	>sp|P04406|G3P_HUMAN Glyceraldehyde-3-phosphate dehydrogenase OS=Homo sapiens OX=9606 GN=GAPDH PE=1 SV=3	2	14	14	14	13	13	12	12	13	12	12	14	14	13	13	12	12	13	12	12	14	14	13	13	12	12	13	12	12	14	14	63.9	63.9	63.9	36.053	335	335;408	0	323.31	By MS/MS	By MS/MS	By MS/MS	By MS/MS	By MS/MS
sp|P04632|CPNS1_HUMAN	sp|P04632|CPNS1_HUMAN	3	3	2	>sp|P04632|CPNS1_HUMAN Calpain small subunit 1 OS=Homo sapiens OX=9606 GN=CAPNS1 PE=1 SV=1	1	3	3	2	2	3	2	0	2	2	1	2	2	2	3	2	0	2	2	1	2	2	1	2	2	0	1	1	1	2	1	10.8	10.8	8.2	28.315	268	268	0	3.6179	By MS/MS	By MS/MS	By MS/MS	By matching	By matching
sp|P04637|P53_HUMAN	sp|P04637|P53_HUMAN	6	6	6	>sp|P04637|P53_HUMAN Cellular tumor antigen p53 OS=Homo sapiens OX=9606 GN=TP53 PE=1 SV=4	1	6	6	6	5	5	2	3	4	6	5	6	5	5	5	2	3	4	6	5	6	5	5	5	2	3	4	6	5	6	5	17.3	17.3	17.3	43.653	393	393	0	25.814	By MS/MS	By MS/MS	By MS/MS	By matching	By MS/MS
sp|P04792|HSPB1_HUMAN	sp|P04792|HSPB1_HUMAN	2	2	2	>sp|P04792|HSPB1_HUMAN Heat shock protein beta-1 OS=Homo sapiens OX=9606 GN=HSPB1 PE=1 SV=2	1	2	2	2	1	2	2	1	1	1	1	0	1	1	2	2	1	1	1	1	0	1	1	2	2	1	1	1	1	0	1	12.7	12.7	12.7	22.782	205	205	0.0025974	2.0938	By MS/MS	By matching	By MS/MS	By matching	By MS/MS
sp|P04818|TYSY_HUMAN	sp|P04818|TYSY_HUMAN	5	5	5	>sp|P04818|TYSY_HUMAN Thymidylate synthase OS=Homo sapiens OX=9606 GN=TYMS PE=1 SV=3	1	5	5	5	2	4	3	2	1	1	2	4	3	2	4	3	2	1	1	2	4	3	2	4	3	2	1	1	2	4	3	21.1	21.1	21.1	35.716	313	313	0	16.567	By MS/MS	By MS/MS	By MS/MS	By MS/MS	By matching
sp|P04843|RPN1_HUMAN	sp|P04843|RPN1_HUMAN	22	22	22	>sp|P04843|RPN1_HUMAN Dolichyl-diphosphooligosaccharide--protein glycosyltransferase subunit 1 OS=Homo sapiens OX=9606 GN=RPN1 PE=1 SV=1	1	22	22	22	17	17	17	16	20	17	18	18	19	17	17	17	16	20	17	18	18	19	17	17	17	16	20	17	18	18	19	52.4	52.4	52.4	68.569	607	607	0	210.2	By MS/MS	By MS/MS	By MS/MS	By MS/MS	By MS/MS
sp|P04844|RPN2_HUMAN	sp|P04844|RPN2_HUMAN	14	14	14	>sp|P04844|RPN2_HUMAN Dolichyl-diphosphooligosaccharide--protein glycosyltransferase subunit 2 OS=Homo sapiens OX=9606 GN=RPN2 PE=1 SV=3	1	14	14	14	10	11	9	9	11	10	10	12	10	10	11	9	9	11	10	10	12	10	10	11	9	9	11	10	10	12	10	40.4	40.4	40.4	69.283	631	631	0	297.31	By MS/MS	By MS/MS	By MS/MS	By MS/MS	By MS/MS
sp|P04899|GNAI2_HUMAN	sp|P04899|GNAI2_HUMAN	5	3	3	>sp|P04899|GNAI2_HUMAN Guanine nucleotide-binding protein G(i) subunit alpha-2 OS=Homo sapiens OX=9606 GN=GNAI2 PE=1 SV=3	1	5	3	3	1	5	3	2	3	3	2	5	3	0	3	1	0	2	2	0	3	1	0	3	1	0	2	2	0	3	1	18.6	12.1	12.1	40.45	355	355	0	7.984	By matching	By MS/MS	By matching	By matching	By MS/MS
sp|Q99878|H2A1J_HUMAN;sp|Q96KK5|H2A1H_HUMAN;sp|Q9BTM1|H2AJ_HUMAN;sp|Q16777|H2A2C_HUMAN;sp|Q93077|H2A1C_HUMAN;sp|Q7L7L0|H2A3_HUMAN;sp|Q6FI13|H2A2A_HUMAN;sp|P20671|H2A1D_HUMAN;sp|P0C0S8|H2A1_HUMAN;sp|P04908|H2A1B_HUMAN	sp|Q99878|H2A1J_HUMAN;sp|Q96KK5|H2A1H_HUMAN;sp|Q9BTM1|H2AJ_HUMAN;sp|Q16777|H2A2C_HUMAN;sp|Q93077|H2A1C_HUMAN;sp|Q7L7L0|H2A3_HUMAN;sp|Q6FI13|H2A2A_HUMAN;sp|P20671|H2A1D_HUMAN;sp|P0C0S8|H2A1_HUMAN;sp|P04908|H2A1B_HUMAN	3;3;3;3;3;3;3;3;3;3	3;3;3;3;3;3;3;3;3;3	1;1;1;1;1;1;1;1;1;1	>sp|Q99878|H2A1J_HUMAN Histone H2A type 1-J OS=Homo sapiens OX=9606 GN=H2AC14 PE=1 SV=3;>sp|Q96KK5|H2A1H_HUMAN Histone H2A type 1-H OS=Homo sapiens OX=9606 GN=HIST1H2AH PE=1 SV=3;>sp|Q9BTM1|H2AJ_HUMAN Histone H2A.J OS=Homo sapiens OX=9606 GN=H2AFJ PE=1 SV=	10	3	3	1	2	3	3	3	3	3	3	2	2	2	3	3	3	3	3	3	2	2	1	1	1	1	1	1	1	1	1	27.3	27.3	14.8	13.936	128	128;128;129;129;130;130;130;130;130;130	0	130.51	By MS/MS	By MS/MS	By MS/MS	By MS/MS	By MS/MS
sp|P05023|AT1A1_HUMAN;sp|P13637|AT1A3_HUMAN;sp|P50993|AT1A2_HUMAN;sp|Q13733|AT1A4_HUMAN;sp|P20648|ATP4A_HUMAN;sp|P54707|AT12A_HUMAN	sp|P05023|AT1A1_HUMAN	28;11;9;4;3;2	28;11;9;4;3;2	28;11;9;4;3;2	>sp|P05023|AT1A1_HUMAN Sodium/potassium-transporting ATPase subunit alpha-1 OS=Homo sapiens OX=9606 GN=ATP1A1 PE=1 SV=1	6	28	28	28	27	26	27	23	24	25	24	24	24	27	26	27	23	24	25	24	24	24	27	26	27	23	24	25	24	24	24	34.6	34.6	34.6	112.89	1023	1023;1013;1020;1029;1035;1039	0	304.57	By MS/MS	By MS/MS	By MS/MS	By MS/MS	By MS/MS
sp|P05067|A4_HUMAN	sp|P05067|A4_HUMAN	1	1	1	>sp|P05067|A4_HUMAN Amyloid-beta precursor protein OS=Homo sapiens OX=9606 GN=APP PE=1 SV=3	1	1	1	1	1	0	0	1	1	0	1	1	0	1	0	0	1	1	0	1	1	0	1	0	0	1	1	0	1	1	0	1.6	1.6	1.6	86.942	770	770	0	5.1446	By matching	By matching	By matching	By matching	By matching
sp|P05091|ALDH2_HUMAN	sp|P05091|ALDH2_HUMAN	6	6	6	>sp|P05091|ALDH2_HUMAN Aldehyde dehydrogenase, mitochondrial OS=Homo sapiens OX=9606 GN=ALDH2 PE=1 SV=2	1	6	6	6	4	5	5	2	2	4	4	3	6	4	5	5	2	2	4	4	3	6	4	5	5	2	2	4	4	3	6	16.8	16.8	16.8	56.381	517	517	0	10.193	By MS/MS	By MS/MS	By MS/MS	By matching	By matching
sp|P05114|HMGN1_HUMAN	sp|P05114|HMGN1_HUMAN	2	2	2	>sp|P05114|HMGN1_HUMAN Non-histone chromosomal protein HMG-14 OS=Homo sapiens OX=9606 GN=HMGN1 PE=1 SV=3	1	2	2	2	2	2	2	2	2	2	2	2	2	2	2	2	2	2	2	2	2	2	2	2	2	2	2	2	2	2	2	24	24	24	10.659	100	100	0	31.533	By MS/MS	By MS/MS	By MS/MS	By MS/MS	By MS/MS
sp|P05141|ADT2_HUMAN	sp|P05141|ADT2_HUMAN	12	5	5	>sp|P05141|ADT2_HUMAN ADP/ATP translocase 2 OS=Homo sapiens OX=9606 GN=SLC25A5 PE=1 SV=7	1	12	5	5	12	12	12	12	12	12	12	12	12	5	5	5	5	5	5	5	5	5	5	5	5	5	5	5	5	5	5	33.2	14.8	14.8	32.852	298	298	0	9.3308	By MS/MS	By MS/MS	By MS/MS	By MS/MS	By MS/MS
sp|P05165|PCCA_HUMAN	sp|P05165|PCCA_HUMAN	35	35	35	>sp|P05165|PCCA_HUMAN Propionyl-CoA carboxylase alpha chain, mitochondrial OS=Homo sapiens OX=9606 GN=PCCA PE=1 SV=4	1	35	35	35	34	32	34	31	32	33	33	34	32	34	32	34	31	32	33	33	34	32	34	32	34	31	32	33	33	34	32	53.2	53.2	53.2	80.058	728	728	0	323.31	By MS/MS	By MS/MS	By MS/MS	By MS/MS	By MS/MS
sp|P05166|PCCB_HUMAN	sp|P05166|PCCB_HUMAN	22	22	22	>sp|P05166|PCCB_HUMAN Propionyl-CoA carboxylase beta chain, mitochondrial OS=Homo sapiens OX=9606 GN=PCCB PE=1 SV=3	1	22	22	22	20	20	19	20	20	21	21	20	20	20	20	19	20	20	21	21	20	20	20	20	19	20	20	21	21	20	20	51.6	51.6	51.6	58.215	539	539	0	323.31	By MS/MS	By MS/MS	By MS/MS	By MS/MS	By MS/MS
sp|P05198|IF2A_HUMAN	sp|P05198|IF2A_HUMAN	13	13	13	>sp|P05198|IF2A_HUMAN Eukaryotic translation initiation factor 2 subunit 1 OS=Homo sapiens OX=9606 GN=EIF2S1 PE=1 SV=3	1	13	13	13	8	9	11	10	9	8	10	9	8	8	9	11	10	9	8	10	9	8	8	9	11	10	9	8	10	9	8	48.6	48.6	48.6	36.112	315	315	0	117	By MS/MS	By MS/MS	By MS/MS	By MS/MS	By MS/MS
sp|P05386|RLA1_HUMAN	sp|P05386|RLA1_HUMAN	2	1	1	>sp|P05386|RLA1_HUMAN 60S acidic ribosomal protein P1 OS=Homo sapiens OX=9606 GN=RPLP1 PE=1 SV=1	1	2	1	1	2	2	2	2	2	2	2	2	2	1	1	1	1	1	1	1	1	1	1	1	1	1	1	1	1	1	1	28.9	14	14	11.514	114	114	0	14.396	By MS/MS	By MS/MS	By MS/MS	By MS/MS	By MS/MS
sp|P05387|RLA2_HUMAN	sp|P05387|RLA2_HUMAN	7	7	6	>sp|P05387|RLA2_HUMAN 60S acidic ribosomal protein P2 OS=Homo sapiens OX=9606 GN=RPLP2 PE=1 SV=1	1	7	7	6	7	7	7	7	7	7	7	7	7	7	7	7	7	7	7	7	7	7	6	6	6	6	6	6	6	6	6	91.3	91.3	76.5	11.665	115	115	0	323.01	By MS/MS	By MS/MS	By MS/MS	By MS/MS	By MS/MS
sp|P05388|RLA0_HUMAN;sp|Q8NHW5|RLA0L_HUMAN	sp|P05388|RLA0_HUMAN;sp|Q8NHW5|RLA0L_HUMAN	8;6	8;6	8;6	>sp|P05388|RLA0_HUMAN 60S acidic ribosomal protein P0 OS=Homo sapiens OX=9606 GN=RPLP0 PE=1 SV=1;>sp|Q8NHW5|RLA0L_HUMAN 60S acidic ribosomal protein P0-like OS=Homo sapiens OX=9606 GN=RPLP0P6 PE=5 SV=1	2	8	8	8	5	7	7	7	7	7	7	8	7	5	7	7	7	7	7	7	8	7	5	7	7	7	7	7	7	8	7	36.9	36.9	36.9	34.273	317	317;317	0	159.95	By MS/MS	By MS/MS	By MS/MS	By MS/MS	By MS/MS
sp|P05412|JUN_HUMAN	sp|P05412|JUN_HUMAN	1	1	1	>sp|P05412|JUN_HUMAN Transcription factor AP-1 OS=Homo sapiens OX=9606 GN=JUN PE=1 SV=2	1	1	1	1	1	1	1	1	0	0	0	1	1	1	1	1	1	0	0	0	1	1	1	1	1	1	0	0	0	1	1	4.5	4.5	4.5	35.675	331	331	0.0020606	2.2709	By MS/MS	By MS/MS	By MS/MS	By MS/MS	By matching
sp|P05455|LA_HUMAN	sp|P05455|LA_HUMAN	11	11	11	>sp|P05455|LA_HUMAN Lupus La protein OS=Homo sapiens OX=9606 GN=SSB PE=1 SV=2	1	11	11	11	9	9	8	8	9	8	7	7	8	9	9	8	8	9	8	7	7	8	9	9	8	8	9	8	7	7	8	31.4	31.4	31.4	46.836	408	408	0	51.646	By MS/MS	By MS/MS	By MS/MS	By MS/MS	By MS/MS
sp|P05783|K1C18_HUMAN;CON__P05784;CON__H-INV:HIT000015463;CON__Q92764;sp|Q92764|KRT35_HUMAN;CON__Q497I4	sp|P05783|K1C18_HUMAN	22;8;2;2;2;2	20;6;2;1;1;1	20;6;2;1;1;1	>sp|P05783|K1C18_HUMAN Keratin, type I cytoskeletal 18 OS=Homo sapiens OX=9606 GN=KRT18 PE=1 SV=2	6	22	20	20	19	19	18	20	19	19	15	17	19	17	17	16	18	17	17	14	15	17	17	17	16	18	17	17	14	15	17	63	59.3	59.3	48.057	430	430;423;295;425;455;455	0	318.48	By MS/MS	By MS/MS	By MS/MS	By MS/MS	By MS/MS
sp|P05976|MYL1_HUMAN;sp|P08590|MYL3_HUMAN	sp|P05976|MYL1_HUMAN;sp|P08590|MYL3_HUMAN	1;1	1;1	1;1	>sp|P05976|MYL1_HUMAN Myosin light chain 1/3, skeletal muscle isoform OS=Homo sapiens OX=9606 GN=MYL1 PE=1 SV=3;>sp|P08590|MYL3_HUMAN Myosin light chain 3 OS=Homo sapiens OX=9606 GN=MYL3 PE=1 SV=3	2	1	1	1	1	1	1	1	1	1	1	1	1	1	1	1	1	1	1	1	1	1	1	1	1	1	1	1	1	1	1	6.2	6.2	6.2	21.145	194	194;195	0.0090369	1.3764	By MS/MS	By MS/MS	By MS/MS	By matching	By matching
sp|P06241|FYN_HUMAN	sp|P06241|FYN_HUMAN	6	3	3	>sp|P06241|FYN_HUMAN Tyrosine-protein kinase Fyn OS=Homo sapiens OX=9606 GN=FYN PE=1 SV=3	1	6	3	3	3	3	2	2	3	3	0	5	1	0	0	0	0	1	0	0	2	0	0	0	0	0	1	0	0	2	0	13.4	7.4	7.4	60.761	537	537	0	3.1929	By matching	By matching	By matching	By matching	By MS/MS
sp|P06280|AGAL_HUMAN	sp|P06280|AGAL_HUMAN	3	3	3	>sp|P06280|AGAL_HUMAN Alpha-galactosidase A OS=Homo sapiens OX=9606 GN=GLA PE=1 SV=1	1	3	3	3	1	3	2	2	1	2	1	2	2	1	3	2	2	1	2	1	2	2	1	3	2	2	1	2	1	2	2	7.5	7.5	7.5	48.766	429	429	0	4.1513	By MS/MS	By MS/MS	By MS/MS	By MS/MS	By MS/MS
sp|P06454|PTMA_HUMAN	sp|P06454|PTMA_HUMAN	5	5	5	>sp|P06454|PTMA_HUMAN Prothymosin alpha OS=Homo sapiens OX=9606 GN=PTMA PE=1 SV=2	1	5	5	5	5	5	4	5	5	5	5	5	5	5	5	4	5	5	5	5	5	5	5	5	4	5	5	5	5	5	5	35.1	35.1	35.1	12.203	111	111	0	323.31	By MS/MS	By MS/MS	By MS/MS	By MS/MS	By MS/MS
sp|P06493|CDK1_HUMAN	sp|P06493|CDK1_HUMAN	15	15	13	>sp|P06493|CDK1_HUMAN Cyclin-dependent kinase 1 OS=Homo sapiens OX=9606 GN=CDK1 PE=1 SV=3	1	15	15	13	12	15	15	14	12	14	11	14	12	12	15	15	14	12	14	11	14	12	10	13	13	12	10	12	9	12	10	63.6	63.6	57.2	34.095	297	297	0	323.31	By MS/MS	By MS/MS	By MS/MS	By MS/MS	By MS/MS
sp|P06576|ATPB_HUMAN	sp|P06576|ATPB_HUMAN	21	21	21	>sp|P06576|ATPB_HUMAN ATP synthase subunit beta, mitochondrial OS=Homo sapiens OX=9606 GN=ATP5F1B PE=1 SV=3	1	21	21	21	18	21	21	19	20	20	18	21	19	18	21	21	19	20	20	18	21	19	18	21	21	19	20	20	18	21	19	67.5	67.5	67.5	56.559	529	529	0	323.31	By MS/MS	By MS/MS	By MS/MS	By MS/MS	By MS/MS
sp|P06730|IF4E_HUMAN	sp|P06730|IF4E_HUMAN	4	4	4	>sp|P06730|IF4E_HUMAN Eukaryotic translation initiation factor 4E OS=Homo sapiens OX=9606 GN=EIF4E PE=1 SV=2	1	4	4	4	3	3	3	3	3	3	3	4	2	3	3	3	3	3	3	3	4	2	3	3	3	3	3	3	3	4	2	27.6	27.6	27.6	25.097	217	217	0	13.685	By MS/MS	By MS/MS	By MS/MS	By MS/MS	By MS/MS
sp|P06733|ENOA_HUMAN;sp|P13929|ENOB_HUMAN	sp|P06733|ENOA_HUMAN	15;1	15;1	14;0	>sp|P06733|ENOA_HUMAN Alpha-enolase OS=Homo sapiens OX=9606 GN=ENO1 PE=1 SV=2	2	15	15	14	15	15	14	15	14	15	15	15	15	15	15	14	15	14	15	15	15	15	14	14	13	14	13	14	14	14	14	51.2	51.2	47	47.168	434	434;434	0	323.31	By MS/MS	By MS/MS	By MS/MS	By MS/MS	By MS/MS
sp|P06737|PYGL_HUMAN;sp|P11217|PYGM_HUMAN	sp|P06737|PYGL_HUMAN	10;1	10;1	9;0	>sp|P06737|PYGL_HUMAN Glycogen phosphorylase, liver form OS=Homo sapiens OX=9606 GN=PYGL PE=1 SV=4	2	10	10	9	3	4	4	5	5	5	3	5	5	3	4	4	5	5	5	3	5	5	3	4	3	5	4	5	2	5	5	13.3	13.3	11.9	97.147	847	847;842	0	16.936	By MS/MS	By MS/MS	By MS/MS	By MS/MS	By MS/MS
sp|P06744|G6PI_HUMAN	sp|P06744|G6PI_HUMAN	18	18	11	>sp|P06744|G6PI_HUMAN Glucose-6-phosphate isomerase OS=Homo sapiens OX=9606 GN=GPI PE=1 SV=4	1	18	18	11	18	17	17	18	18	18	16	18	18	18	17	17	18	18	18	16	18	18	11	11	10	11	11	11	10	11	11	42.1	42.1	25.3	63.146	558	558	0	323.31	By MS/MS	By MS/MS	By MS/MS	By MS/MS	By MS/MS
sp|P06748|NPM_HUMAN	sp|P06748|NPM_HUMAN	7	7	7	>sp|P06748|NPM_HUMAN Nucleophosmin OS=Homo sapiens OX=9606 GN=NPM1 PE=1 SV=2	1	7	7	7	6	5	5	5	6	6	6	7	5	6	5	5	5	6	6	6	7	5	6	5	5	5	6	6	6	7	5	29.6	29.6	29.6	32.575	294	294	0	323.31	By MS/MS	By MS/MS	By MS/MS	By MS/MS	By MS/MS
sp|P06753|TPM3_HUMAN	sp|P06753|TPM3_HUMAN	6	3	3	>sp|P06753|TPM3_HUMAN Tropomyosin alpha-3 chain OS=Homo sapiens OX=9606 GN=TPM3 PE=1 SV=2	1	6	3	3	6	6	6	5	6	5	6	6	5	3	3	3	3	3	3	3	3	3	3	3	3	3	3	3	3	3	3	18.2	11.2	11.2	32.95	285	285	0	69.819	By MS/MS	By MS/MS	By MS/MS	By MS/MS	By MS/MS
sp|Q8N257|H2B3B_HUMAN;sp|Q16778|H2B2E_HUMAN;sp|P33778|H2B1B_HUMAN;sp|P23527|H2B1O_HUMAN;sp|P06899|H2B1J_HUMAN;sp|Q99880|H2B1L_HUMAN;sp|Q99879|H2B1M_HUMAN;sp|Q99877|H2B1N_HUMAN;sp|Q93079|H2B1H_HUMAN;sp|Q5QNW6|H2B2F_HUMAN;sp|P62807|H2B1C_HUMAN;sp|P58876|H2B1D_HUMAN;sp|P57053|H2BFS_HUMAN;sp|O60814|H2B1K_HUMAN;sp|Q96A08|H2B1A_HUMAN;sp|Q6DRA6|H2B2D_HUMAN;sp|Q6DN03|H2B2C_HUMAN	sp|Q8N257|H2B3B_HUMAN;sp|Q16778|H2B2E_HUMAN;sp|P33778|H2B1B_HUMAN;sp|P23527|H2B1O_HUMAN;sp|P06899|H2B1J_HUMAN;sp|Q99880|H2B1L_HUMAN;sp|Q99879|H2B1M_HUMAN;sp|Q99877|H2B1N_HUMAN;sp|Q93079|H2B1H_HUMAN;sp|Q5QNW6|H2B2F_HUMAN;sp|P62807|H2B1C_HUMAN;sp|P58876|H2B1D_HUMAN;sp|P57053|H2BFS_HUMAN;sp|O60814|H2B1K_HUMAN;sp|Q96A08|H2B1A_HUMAN	4;4;4;4;4;3;3;3;3;3;3;3;3;3;2;1;1	4;4;4;4;4;3;3;3;3;3;3;3;3;3;2;1;1	4;4;4;4;4;3;3;3;3;3;3;3;3;3;2;1;1	>sp|Q8N257|H2B3B_HUMAN Histone H2B type 3-B OS=Homo sapiens OX=9606 GN=HIST3H2BB PE=1 SV=3;>sp|Q16778|H2B2E_HUMAN Histone H2B type 2-E OS=Homo sapiens OX=9606 GN=HIST2H2BE PE=1 SV=3;>sp|P33778|H2B1B_HUMAN Histone H2B type 1-B OS=Homo sapiens OX=9606 GN=HIS	17	4	4	4	4	4	4	4	4	3	3	4	4	4	4	4	4	4	3	3	4	4	4	4	4	4	4	3	3	4	4	34.9	34.9	34.9	13.908	126	126;126;126;126;126;126;126;126;126;126;126;126;126;126;127;164;193	0	24.514	By MS/MS	By MS/MS	By MS/MS	By MS/MS	By MS/MS
sp|P07108|ACBP_HUMAN	sp|P07108|ACBP_HUMAN	4	4	4	>sp|P07108|ACBP_HUMAN Acyl-CoA-binding protein OS=Homo sapiens OX=9606 GN=DBI PE=1 SV=2	1	4	4	4	2	3	4	2	2	2	3	3	2	2	3	4	2	2	2	3	3	2	2	3	4	2	2	2	3	3	2	58.6	58.6	58.6	10.044	87	87	0	8.8491	By MS/MS	By MS/MS	By MS/MS	By MS/MS	By MS/MS
sp|P07195|LDHB_HUMAN	sp|P07195|LDHB_HUMAN	12	12	12	>sp|P07195|LDHB_HUMAN L-lactate dehydrogenase B chain OS=Homo sapiens OX=9606 GN=LDHB PE=1 SV=2	1	12	12	12	11	9	9	11	10	10	10	11	9	11	9	9	11	10	10	10	11	9	11	9	9	11	10	10	10	11	9	36.8	36.8	36.8	36.638	334	334	0	219.2	By MS/MS	By MS/MS	By MS/MS	By MS/MS	By MS/MS
sp|P07196|NFL_HUMAN	sp|P07196|NFL_HUMAN	2	1	1	>sp|P07196|NFL_HUMAN Neurofilament light polypeptide OS=Homo sapiens OX=9606 GN=NEFL PE=1 SV=3	1	2	1	1	2	1	2	1	1	1	1	1	1	1	0	1	0	0	0	0	0	0	1	0	1	0	0	0	0	0	0	4.4	2.8	2.8	61.516	543	543	0.0041888	1.8403	By matching	By matching	By MS/MS	By matching	By matching
sp|P07237|PDIA1_HUMAN	sp|P07237|PDIA1_HUMAN	15	15	15	>sp|P07237|PDIA1_HUMAN Protein disulfide-isomerase OS=Homo sapiens OX=9606 GN=P4HB PE=1 SV=3	1	15	15	15	13	13	14	10	12	11	11	13	15	13	13	14	10	12	11	11	13	15	13	13	14	10	12	11	11	13	15	38	38	38	57.116	508	508	0	196.53	By MS/MS	By MS/MS	By MS/MS	By MS/MS	By MS/MS
sp|P07311|ACYP1_HUMAN	sp|P07311|ACYP1_HUMAN	2	2	2	>sp|P07311|ACYP1_HUMAN Acylphosphatase-1 OS=Homo sapiens OX=9606 GN=ACYP1 PE=1 SV=2	1	2	2	2	1	2	1	0	0	0	1	1	1	1	2	1	0	0	0	1	1	1	1	2	1	0	0	0	1	1	1	28.3	28.3	28.3	11.261	99	99	0	3.0355	By matching	By MS/MS	By matching	By matching	By matching
sp|P07339|CATD_HUMAN	sp|P07339|CATD_HUMAN	5	5	5	>sp|P07339|CATD_HUMAN Cathepsin D OS=Homo sapiens OX=9606 GN=CTSD PE=1 SV=1	1	5	5	5	2	3	3	2	3	4	4	5	5	2	3	3	2	3	4	4	5	5	2	3	3	2	3	4	4	5	5	15.8	15.8	15.8	44.552	412	412	0	5.5137	By MS/MS	By MS/MS	By matching	By matching	By MS/MS
sp|P07355|ANXA2_HUMAN;sp|A6NMY6|AXA2L_HUMAN	sp|P07355|ANXA2_HUMAN;sp|A6NMY6|AXA2L_HUMAN	15;11	15;11	15;11	>sp|P07355|ANXA2_HUMAN Annexin A2 OS=Homo sapiens OX=9606 GN=ANXA2 PE=1 SV=2;>sp|A6NMY6|AXA2L_HUMAN Putative annexin A2-like protein OS=Homo sapiens OX=9606 GN=ANXA2P2 PE=5 SV=2	2	15	15	15	13	14	14	13	14	13	12	13	14	13	14	14	13	14	13	12	13	14	13	14	14	13	14	13	12	13	14	46.6	46.6	46.6	38.604	339	339;339	0	150.29	By MS/MS	By MS/MS	By MS/MS	By MS/MS	By MS/MS
sp|P07384|CAN1_HUMAN	sp|P07384|CAN1_HUMAN	3	3	3	>sp|P07384|CAN1_HUMAN Calpain-1 catalytic subunit OS=Homo sapiens OX=9606 GN=CAPN1 PE=1 SV=1	1	3	3	3	2	2	1	2	2	2	2	3	2	2	2	1	2	2	2	2	3	2	2	2	1	2	2	2	2	3	2	4.6	4.6	4.6	81.889	714	714	0	6.5777	By MS/MS	By MS/MS	By MS/MS	By MS/MS	By matching
sp|P07437|TBB5_HUMAN	sp|P07437|TBB5_HUMAN	18	18	4	>sp|P07437|TBB5_HUMAN Tubulin beta chain OS=Homo sapiens OX=9606 GN=TUBB PE=1 SV=2	1	18	18	4	15	16	15	16	16	16	17	16	17	15	16	15	16	16	16	17	16	17	4	4	4	4	4	4	4	4	4	52	52	16	49.67	444	444	0	323.31	By MS/MS	By MS/MS	By MS/MS	By MS/MS	By MS/MS
sp|P07602|SAP_HUMAN	sp|P07602|SAP_HUMAN	1	1	1	>sp|P07602|SAP_HUMAN Prosaposin OS=Homo sapiens OX=9606 GN=PSAP PE=1 SV=2	1	1	1	1	1	1	1	0	1	0	1	1	1	1	1	1	0	1	0	1	1	1	1	1	1	0	1	0	1	1	1	2.9	2.9	2.9	58.112	524	524	0.0044174	1.7741	By MS/MS	By MS/MS	By matching	By matching	By MS/MS
sp|P07686|HEXB_HUMAN	sp|P07686|HEXB_HUMAN	1	1	1	>sp|P07686|HEXB_HUMAN Beta-hexosaminidase subunit beta OS=Homo sapiens OX=9606 GN=HEXB PE=1 SV=3	1	1	1	1	1	1	1	0	0	0	0	1	0	1	1	1	0	0	0	0	1	0	1	1	1	0	0	0	0	1	0	3.8	3.8	3.8	63.111	556	556	0.00062016	2.6527	By MS/MS	By MS/MS	By MS/MS	By matching	By matching
sp|P07737|PROF1_HUMAN;CON__P02584	sp|P07737|PROF1_HUMAN	6;1	6;1	6;1	>sp|P07737|PROF1_HUMAN Profilin-1 OS=Homo sapiens OX=9606 GN=PFN1 PE=1 SV=2	2	6	6	6	6	6	6	4	4	4	5	5	6	6	6	6	4	4	4	5	5	6	6	6	6	4	4	4	5	5	6	57.1	57.1	57.1	15.054	140	140;140	0	25.89	By MS/MS	By MS/MS	By MS/MS	By MS/MS	By MS/MS
sp|P07741|APT_HUMAN	sp|P07741|APT_HUMAN	5	5	5	>sp|P07741|APT_HUMAN Adenine phosphoribosyltransferase OS=Homo sapiens OX=9606 GN=APRT PE=1 SV=2	1	5	5	5	5	4	4	3	4	5	5	5	5	5	4	4	3	4	5	5	5	5	5	4	4	3	4	5	5	5	5	30	30	30	19.608	180	180	0	25.699	By MS/MS	By MS/MS	By MS/MS	By MS/MS	By MS/MS
sp|P07814|SYEP_HUMAN	sp|P07814|SYEP_HUMAN	37	37	36	>sp|P07814|SYEP_HUMAN Bifunctional glutamate/proline--tRNA ligase OS=Homo sapiens OX=9606 GN=EPRS1 PE=1 SV=5	1	37	37	36	27	35	30	26	29	27	31	32	27	27	35	30	26	29	27	31	32	27	26	34	29	25	28	26	30	31	26	33.2	33.2	32.7	170.59	1512	1512	0	323.31	By MS/MS	By MS/MS	By MS/MS	By MS/MS	By MS/MS
sp|P07858|CATB_HUMAN	sp|P07858|CATB_HUMAN	4	4	4	>sp|P07858|CATB_HUMAN Cathepsin B OS=Homo sapiens OX=9606 GN=CTSB PE=1 SV=3	1	4	4	4	2	2	3	2	3	2	3	2	4	2	2	3	2	3	2	3	2	4	2	2	3	2	3	2	3	2	4	17.1	17.1	17.1	37.821	339	339	0	60.252	By MS/MS	By MS/MS	By MS/MS	By MS/MS	By MS/MS
sp|P07900|HS90A_HUMAN;sp|Q14568|HS902_HUMAN;sp|Q58FG0|HS905_HUMAN	sp|P07900|HS90A_HUMAN	31;6;4	31;6;4	20;2;2	>sp|P07900|HS90A_HUMAN Heat shock protein HSP 90-alpha OS=Homo sapiens OX=9606 GN=HSP90AA1 PE=1 SV=5	3	31	31	20	29	27	29	28	30	30	30	29	30	29	27	29	28	30	30	30	29	30	18	17	18	17	19	19	19	18	19	50.4	50.4	35	84.659	732	732;343;334	0	323.31	By MS/MS	By MS/MS	By MS/MS	By MS/MS	By MS/MS
sp|P07910|HNRPC_HUMAN;sp|P0DMR1|HNRC4_HUMAN;sp|O60812|HNRC1_HUMAN;sp|B7ZW38|HNRC3_HUMAN	sp|P07910|HNRPC_HUMAN	9;4;4;4	9;4;4;4	5;0;0;0	>sp|P07910|HNRPC_HUMAN Heterogeneous nuclear ribonucleoproteins C1/C2 OS=Homo sapiens OX=9606 GN=HNRNPC PE=1 SV=4	4	9	9	5	8	9	8	6	7	7	7	8	8	8	9	8	6	7	7	7	8	8	5	5	5	3	4	3	4	5	5	33.3	33.3	20.6	33.67	306	306;293;293;293	0	323.31	By MS/MS	By MS/MS	By MS/MS	By MS/MS	By MS/MS
sp|P07942|LAMB1_HUMAN	sp|P07942|LAMB1_HUMAN	4	4	4	>sp|P07942|LAMB1_HUMAN Laminin subunit beta-1 OS=Homo sapiens OX=9606 GN=LAMB1 PE=1 SV=2	1	4	4	4	1	2	2	0	0	0	0	1	2	1	2	2	0	0	0	0	1	2	1	2	2	0	0	0	0	1	2	3.4	3.4	3.4	198.04	1786	1786	0	6.3204	By MS/MS	By MS/MS	By MS/MS	By matching	By matching
sp|P07947|YES_HUMAN;sp|P12931|SRC_HUMAN;sp|P06239|LCK_HUMAN	sp|P07947|YES_HUMAN	7;2;1	7;2;1	4;0;0	>sp|P07947|YES_HUMAN Tyrosine-protein kinase Yes OS=Homo sapiens OX=9606 GN=YES1 PE=1 SV=3	3	7	7	4	4	5	4	3	6	6	2	7	2	4	5	4	3	6	6	2	7	2	1	2	2	1	4	3	2	4	1	16.8	16.8	10.9	60.801	543	543;536;509	0	14.94	By MS/MS	By MS/MS	By MS/MS	By MS/MS	By MS/MS
sp|P07948|LYN_HUMAN;sp|P08631|HCK_HUMAN	sp|P07948|LYN_HUMAN	8;1	8;1	8;1	>sp|P07948|LYN_HUMAN Tyrosine-protein kinase Lyn OS=Homo sapiens OX=9606 GN=LYN PE=1 SV=3	2	8	8	8	0	2	1	2	5	2	1	8	1	0	2	1	2	5	2	1	8	1	0	2	1	2	5	2	1	8	1	21.3	21.3	21.3	58.573	512	512;526	0	55.416	By matching	By matching	By matching	By matching	By MS/MS
sp|P07954|FUMH_HUMAN	sp|P07954|FUMH_HUMAN	10	10	10	>sp|P07954|FUMH_HUMAN Fumarate hydratase, mitochondrial OS=Homo sapiens OX=9606 GN=FH PE=1 SV=3	1	10	10	10	6	9	8	4	6	7	4	7	7	6	9	8	4	6	7	4	7	7	6	9	8	4	6	7	4	7	7	31.4	31.4	31.4	54.636	510	510	0	116.84	By MS/MS	By MS/MS	By MS/MS	By MS/MS	By MS/MS
sp|P07992|ERCC1_HUMAN	sp|P07992|ERCC1_HUMAN	1	1	1	>sp|P07992|ERCC1_HUMAN DNA excision repair protein ERCC-1 OS=Homo sapiens OX=9606 GN=ERCC1 PE=1 SV=1	1	1	1	1	1	0	0	0	0	1	0	0	0	1	0	0	0	0	1	0	0	0	1	0	0	0	0	1	0	0	0	7.1	7.1	7.1	32.562	297	297	0.003387	1.9177	By MS/MS	By matching	By matching	By matching	By matching
sp|P08047|SP1_HUMAN	sp|P08047|SP1_HUMAN	2	2	2	>sp|P08047|SP1_HUMAN Transcription factor Sp1 OS=Homo sapiens OX=9606 GN=SP1 PE=1 SV=3	1	2	2	2	2	2	2	2	2	2	2	2	2	2	2	2	2	2	2	2	2	2	2	2	2	2	2	2	2	2	2	5.5	5.5	5.5	80.692	785	785	0	183.83	By MS/MS	By MS/MS	By MS/MS	By MS/MS	By MS/MS
sp|P08133|ANXA6_HUMAN	sp|P08133|ANXA6_HUMAN	23	23	23	>sp|P08133|ANXA6_HUMAN Annexin A6 OS=Homo sapiens OX=9606 GN=ANXA6 PE=1 SV=3	1	23	23	23	20	16	17	17	13	17	19	19	18	20	16	17	17	13	17	19	19	18	20	16	17	17	13	17	19	19	18	46.2	46.2	46.2	75.872	673	673	0	159.92	By MS/MS	By MS/MS	By MS/MS	By MS/MS	By MS/MS
sp|P08134|RHOC_HUMAN	sp|P08134|RHOC_HUMAN	2	1	1	>sp|P08134|RHOC_HUMAN Rho-related GTP-binding protein RhoC OS=Homo sapiens OX=9606 GN=RHOC PE=1 SV=1	1	2	1	1	1	1	1	0	2	1	1	1	2	0	0	0	0	1	0	0	0	1	0	0	0	0	1	0	0	0	1	16.6	12.4	12.4	22.006	193	193	0	3.7185	By matching	By matching	By matching	By matching	By MS/MS
sp|P08195|4F2_HUMAN	sp|P08195|4F2_HUMAN	9	9	9	>sp|P08195|4F2_HUMAN 4F2 cell-surface antigen heavy chain OS=Homo sapiens OX=9606 GN=SLC3A2 PE=1 SV=3	1	9	9	9	5	6	5	7	6	6	5	8	7	5	6	5	7	6	6	5	8	7	5	6	5	7	6	6	5	8	7	19.7	19.7	19.7	67.993	630	630	0	188.16	By MS/MS	By MS/MS	By MS/MS	By MS/MS	By MS/MS
sp|P08237|PFKAM_HUMAN	sp|P08237|PFKAM_HUMAN	10	9	8	>sp|P08237|PFKAM_HUMAN ATP-dependent 6-phosphofructokinase, muscle type OS=Homo sapiens OX=9606 GN=PFKM PE=1 SV=2	1	10	9	8	5	8	5	4	3	3	6	5	3	4	7	4	3	3	3	5	4	3	4	6	4	2	2	2	5	4	3	17.6	16.4	15.3	85.182	780	780	0	21.098	By MS/MS	By MS/MS	By MS/MS	By MS/MS	By MS/MS
sp|P08238|HS90B_HUMAN;sp|Q58FF7|H90B3_HUMAN;sp|Q58FG1|HS904_HUMAN	sp|P08238|HS90B_HUMAN	29;12;1	18;6;0	14;5;0	>sp|P08238|HS90B_HUMAN Heat shock protein HSP 90-beta OS=Homo sapiens OX=9606 GN=HSP90AB1 PE=1 SV=4	3	29	18	14	28	27	29	27	27	28	28	29	29	17	17	18	16	16	17	17	18	18	13	13	14	13	13	13	13	14	14	44.1	28.5	22.5	83.263	724	724;597;418	0	323.31	By MS/MS	By MS/MS	By MS/MS	By MS/MS	By MS/MS
sp|P08240|SRPRA_HUMAN	sp|P08240|SRPRA_HUMAN	10	10	10	>sp|P08240|SRPRA_HUMAN Signal recognition particle receptor subunit alpha OS=Homo sapiens OX=9606 GN=SRPRA PE=1 SV=2	1	10	10	10	7	6	8	6	5	6	5	6	6	7	6	8	6	5	6	5	6	6	7	6	8	6	5	6	5	6	6	20.5	20.5	20.5	69.81	638	638	0	35.22	By MS/MS	By MS/MS	By MS/MS	By MS/MS	By MS/MS
sp|P08243|ASNS_HUMAN	sp|P08243|ASNS_HUMAN	18	18	18	>sp|P08243|ASNS_HUMAN Asparagine synthetase [glutamine-hydrolyzing] OS=Homo sapiens OX=9606 GN=ASNS PE=1 SV=4	1	18	18	18	13	15	17	10	9	13	8	13	13	13	15	17	10	9	13	8	13	13	13	15	17	10	9	13	8	13	13	39	39	39	64.369	561	561	0	49.504	By MS/MS	By MS/MS	By MS/MS	By MS/MS	By MS/MS
sp|P08397|HEM3_HUMAN	sp|P08397|HEM3_HUMAN	1	1	1	>sp|P08397|HEM3_HUMAN Porphobilinogen deaminase OS=Homo sapiens OX=9606 GN=HMBS PE=1 SV=2	1	1	1	1	0	0	0	0	0	0	0	1	0	0	0	0	0	0	0	0	1	0	0	0	0	0	0	0	0	1	0	5.5	5.5	5.5	39.33	361	361	0.0046626	1.7302	By matching	By matching	By matching	By matching	By matching
sp|P08559|ODPA_HUMAN	sp|P08559|ODPA_HUMAN	2	2	2	>sp|P08559|ODPA_HUMAN Pyruvate dehydrogenase E1 component subunit alpha, somatic form, mitochondrial OS=Homo sapiens OX=9606 GN=PDHA1 PE=1 SV=3	1	2	2	2	2	2	2	2	1	2	2	1	2	2	2	2	2	1	2	2	1	2	2	2	2	2	1	2	2	1	2	6.7	6.7	6.7	43.295	390	390	0.00061595	2.6209	By matching	By MS/MS	By MS/MS	By MS/MS	By MS/MS
sp|P08574|CY1_HUMAN	sp|P08574|CY1_HUMAN	5	5	5	>sp|P08574|CY1_HUMAN Cytochrome c1, heme protein, mitochondrial OS=Homo sapiens OX=9606 GN=CYC1 PE=1 SV=3	1	5	5	5	3	3	4	3	3	3	2	3	3	3	3	4	3	3	3	2	3	3	3	3	4	3	3	3	2	3	3	28.9	28.9	28.9	35.422	325	325	0	62.628	By MS/MS	By MS/MS	By MS/MS	By MS/MS	By MS/MS
sp|P08579|RU2B_HUMAN	sp|P08579|RU2B_HUMAN	5	5	5	>sp|P08579|RU2B_HUMAN U2 small nuclear ribonucleoprotein B OS=Homo sapiens OX=9606 GN=SNRPB2 PE=1 SV=1	1	5	5	5	4	4	4	2	2	3	3	4	4	4	4	4	2	2	3	3	4	4	4	4	4	2	2	3	3	4	4	33.3	33.3	33.3	25.486	225	225	0	74.807	By MS/MS	By MS/MS	By MS/MS	By MS/MS	By MS/MS
sp|P08621|RU17_HUMAN	sp|P08621|RU17_HUMAN	9	9	9	>sp|P08621|RU17_HUMAN U1 small nuclear ribonucleoprotein 70 kDa OS=Homo sapiens OX=9606 GN=SNRNP70 PE=1 SV=2	1	9	9	9	6	8	5	6	8	6	7	8	6	6	8	5	6	8	6	7	8	6	6	8	5	6	8	6	7	8	6	30.2	30.2	30.2	51.556	437	437	0	86.375	By MS/MS	By MS/MS	By MS/MS	By MS/MS	By MS/MS
sp|P08651|NFIC_HUMAN	sp|P08651|NFIC_HUMAN	2	2	1	>sp|P08651|NFIC_HUMAN Nuclear factor 1 C-type OS=Homo sapiens OX=9606 GN=NFIC PE=1 SV=2	1	2	2	1	1	0	0	2	0	0	1	1	1	1	0	0	2	0	0	1	1	1	1	0	0	1	0	0	0	0	0	8.5	8.5	6.3	55.674	508	508	0	29.021	By MS/MS	By matching	By matching	By MS/MS	By matching
sp|P08670|VIME_HUMAN	sp|P08670|VIME_HUMAN	28	26	23	>sp|P08670|VIME_HUMAN Vimentin OS=Homo sapiens OX=9606 GN=VIM PE=1 SV=4	1	28	26	23	26	25	26	27	28	27	23	28	27	24	23	24	25	26	25	21	26	25	21	21	21	22	23	22	20	23	22	67	63.7	57.3	53.651	466	466	0	323.31	By MS/MS	By MS/MS	By MS/MS	By MS/MS	By MS/MS
sp|P08708|RS17_HUMAN	sp|P08708|RS17_HUMAN	5	5	5	>sp|P08708|RS17_HUMAN 40S ribosomal protein S17 OS=Homo sapiens OX=9606 GN=RPS17 PE=1 SV=2	1	5	5	5	5	5	5	4	5	4	5	5	5	5	5	5	4	5	4	5	5	5	5	5	5	4	5	4	5	5	5	47.4	47.4	47.4	15.55	135	135	0	246.49	By MS/MS	By MS/MS	By MS/MS	By MS/MS	By MS/MS
sp|P08754|GNAI3_HUMAN;sp|P09471|GNAO_HUMAN	sp|P08754|GNAI3_HUMAN	5;2	3;0	3;0	>sp|P08754|GNAI3_HUMAN Guanine nucleotide-binding protein G(i) subunit alpha OS=Homo sapiens OX=9606 GN=GNAI3 PE=1 SV=3	2	5	3	3	2	3	3	4	4	2	4	5	3	1	1	1	2	3	1	2	3	1	1	1	1	2	3	1	2	3	1	19.5	13	13	40.532	354	354;354	0	37.737	By MS/MS	By MS/MS	By MS/MS	By MS/MS	By MS/MS
sp|P08758|ANXA5_HUMAN	sp|P08758|ANXA5_HUMAN	11	11	11	>sp|P08758|ANXA5_HUMAN Annexin A5 OS=Homo sapiens OX=9606 GN=ANXA5 PE=1 SV=2	1	11	11	11	9	10	10	7	9	7	8	9	10	9	10	10	7	9	7	8	9	10	9	10	10	7	9	7	8	9	10	45.9	45.9	45.9	35.936	320	320	0	184.83	By MS/MS	By MS/MS	By MS/MS	By MS/MS	By MS/MS
sp|P08865|RSSA_HUMAN	sp|P08865|RSSA_HUMAN	9	9	9	>sp|P08865|RSSA_HUMAN 40S ribosomal protein SA OS=Homo sapiens OX=9606 GN=RPSA PE=1 SV=4	1	9	9	9	9	8	7	8	9	8	9	8	6	9	8	7	8	9	8	9	8	6	9	8	7	8	9	8	9	8	6	36.9	36.9	36.9	32.854	295	295	0	148.91	By MS/MS	By MS/MS	By MS/MS	By MS/MS	By MS/MS
sp|P08962|CD63_HUMAN	sp|P08962|CD63_HUMAN	1	1	1	>sp|P08962|CD63_HUMAN CD63 antigen OS=Homo sapiens OX=9606 GN=CD63 PE=1 SV=2	1	1	1	1	0	0	0	0	0	0	1	0	1	0	0	0	0	0	0	1	0	1	0	0	0	0	0	0	1	0	1	4.2	4.2	4.2	25.636	238	238	0.0064274	1.5911	By matching	By matching	By matching	By matching	By matching
sp|P09001|RM03_HUMAN	sp|P09001|RM03_HUMAN	4	4	4	>sp|P09001|RM03_HUMAN 39S ribosomal protein L3, mitochondrial OS=Homo sapiens OX=9606 GN=MRPL3 PE=1 SV=1	1	4	4	4	2	2	1	1	3	1	2	4	3	2	2	1	1	3	1	2	4	3	2	2	1	1	3	1	2	4	3	15.5	15.5	15.5	38.632	348	348	0	8.7154	By MS/MS	By matching	By matching	By MS/MS	By MS/MS
sp|P09012|SNRPA_HUMAN	sp|P09012|SNRPA_HUMAN	3	3	3	>sp|P09012|SNRPA_HUMAN U1 small nuclear ribonucleoprotein A OS=Homo sapiens OX=9606 GN=SNRPA PE=1 SV=3	1	3	3	3	2	1	2	1	2	1	2	1	3	2	1	2	1	2	1	2	1	3	2	1	2	1	2	1	2	1	3	20.6	20.6	20.6	31.279	282	282	0	4.243	By matching	By MS/MS	By matching	By MS/MS	By MS/MS
sp|P09067|HXB5_HUMAN	sp|P09067|HXB5_HUMAN	1	1	1	>sp|P09067|HXB5_HUMAN Homeobox protein Hox-B5 OS=Homo sapiens OX=9606 GN=HOXB5 PE=1 SV=3	1	1	1	1	0	0	0	1	1	1	0	0	0	0	0	0	1	1	1	0	0	0	0	0	0	1	1	1	0	0	0	5.9	5.9	5.9	29.434	269	269	0	3.115	By matching	By matching	By matching	By MS/MS	By MS/MS
sp|P09104|ENOG_HUMAN	sp|P09104|ENOG_HUMAN	5	4	4	>sp|P09104|ENOG_HUMAN Gamma-enolase OS=Homo sapiens OX=9606 GN=ENO2 PE=1 SV=3	1	5	4	4	3	1	3	2	3	4	3	3	4	2	0	2	1	2	3	2	2	3	2	0	2	1	2	3	2	2	3	21.2	17.1	17.1	47.268	434	434	0	4.3286	By MS/MS	By matching	By MS/MS	By MS/MS	By MS/MS
sp|P09110|THIK_HUMAN	sp|P09110|THIK_HUMAN	2	2	2	>sp|P09110|THIK_HUMAN 3-ketoacyl-CoA thiolase, peroxisomal OS=Homo sapiens OX=9606 GN=ACAA1 PE=1 SV=2	1	2	2	2	1	2	1	2	1	1	0	2	1	1	2	1	2	1	1	0	2	1	1	2	1	2	1	1	0	2	1	5.4	5.4	5.4	44.292	424	424	0	3.7822	By MS/MS	By MS/MS	By MS/MS	By MS/MS	By matching
sp|P09132|SRP19_HUMAN	sp|P09132|SRP19_HUMAN	1	1	1	>sp|P09132|SRP19_HUMAN Signal recognition particle 19 kDa protein OS=Homo sapiens OX=9606 GN=SRP19 PE=1 SV=3	1	1	1	1	0	1	1	0	1	1	1	1	0	0	1	1	0	1	1	1	1	0	0	1	1	0	1	1	1	1	0	10.4	10.4	10.4	16.156	144	144	0	12.544	By matching	By MS/MS	By MS/MS	By matching	By MS/MS
sp|P09211|GSTP1_HUMAN	sp|P09211|GSTP1_HUMAN	1	1	1	>sp|P09211|GSTP1_HUMAN Glutathione S-transferase P OS=Homo sapiens OX=9606 GN=GSTP1 PE=1 SV=2	1	1	1	1	1	1	1	0	0	0	0	1	1	1	1	1	0	0	0	0	1	1	1	1	1	0	0	0	0	1	1	9	9	9	23.356	210	210	0.004398	1.7459	By MS/MS	By MS/MS	By MS/MS	By matching	By matching
sp|P09234|RU1C_HUMAN	sp|P09234|RU1C_HUMAN	1	1	1	>sp|P09234|RU1C_HUMAN U1 small nuclear ribonucleoprotein C OS=Homo sapiens OX=9606 GN=SNRPC PE=1 SV=1	1	1	1	1	1	1	1	1	1	1	1	1	1	1	1	1	1	1	1	1	1	1	1	1	1	1	1	1	1	1	1	7.5	7.5	7.5	17.394	159	159	0.00031959	2.917	By MS/MS	By MS/MS	By MS/MS	By MS/MS	By matching
sp|P09429|HMGB1_HUMAN;sp|B2RPK0|HGB1A_HUMAN	sp|P09429|HMGB1_HUMAN;sp|B2RPK0|HGB1A_HUMAN	4;2	4;2	4;2	>sp|P09429|HMGB1_HUMAN High mobility group protein B1 OS=Homo sapiens OX=9606 GN=HMGB1 PE=1 SV=3;>sp|B2RPK0|HGB1A_HUMAN Putative high mobility group protein B1-like 1 OS=Homo sapiens OX=9606 GN=HMGB1P1 PE=5 SV=1	2	4	4	4	4	4	4	4	4	3	3	4	4	4	4	4	4	4	3	3	4	4	4	4	4	4	4	3	3	4	4	18.6	18.6	18.6	24.893	215	215;211	0	64.1	By MS/MS	By MS/MS	By MS/MS	By MS/MS	By MS/MS
sp|P09496|CLCA_HUMAN	sp|P09496|CLCA_HUMAN	5	5	5	>sp|P09496|CLCA_HUMAN Clathrin light chain A OS=Homo sapiens OX=9606 GN=CLTA PE=1 SV=1	1	5	5	5	5	5	5	3	5	4	5	5	5	5	5	5	3	5	4	5	5	5	5	5	5	3	5	4	5	5	5	14.1	14.1	14.1	27.076	248	248	0	9.5446	By MS/MS	By MS/MS	By MS/MS	By MS/MS	By MS/MS
sp|P09497|CLCB_HUMAN	sp|P09497|CLCB_HUMAN	5	5	5	>sp|P09497|CLCB_HUMAN Clathrin light chain B OS=Homo sapiens OX=9606 GN=CLTB PE=1 SV=1	1	5	5	5	5	4	4	4	5	5	4	4	2	5	4	4	4	5	5	4	4	2	5	4	4	4	5	5	4	4	2	16.6	16.6	16.6	25.19	229	229	0	6.2904	By MS/MS	By MS/MS	By MS/MS	By MS/MS	By MS/MS
sp|P09525|ANXA4_HUMAN	sp|P09525|ANXA4_HUMAN	4	4	4	>sp|P09525|ANXA4_HUMAN Annexin A4 OS=Homo sapiens OX=9606 GN=ANXA4 PE=1 SV=4	1	4	4	4	2	2	2	3	2	2	2	2	1	2	2	2	3	2	2	2	2	1	2	2	2	3	2	2	2	2	1	13.8	13.8	13.8	35.882	319	319	0	8.2807	By MS/MS	By MS/MS	By MS/MS	By MS/MS	By MS/MS
sp|P09543|CN37_HUMAN	sp|P09543|CN37_HUMAN	13	13	13	>sp|P09543|CN37_HUMAN 2,3-cyclic-nucleotide 3-phosphodiesterase OS=Homo sapiens OX=9606 GN=CNP PE=1 SV=2	1	13	13	13	10	12	12	12	10	9	12	10	12	10	12	12	12	10	9	12	10	12	10	12	12	12	10	9	12	10	12	33.3	33.3	33.3	47.578	421	421	0	244.82	By MS/MS	By MS/MS	By MS/MS	By MS/MS	By MS/MS
sp|P09622|DLDH_HUMAN	sp|P09622|DLDH_HUMAN	4	4	4	>sp|P09622|DLDH_HUMAN Dihydrolipoyl dehydrogenase, mitochondrial OS=Homo sapiens OX=9606 GN=DLD PE=1 SV=2	1	4	4	4	3	3	2	2	2	3	3	2	2	3	3	2	2	2	3	3	2	2	3	3	2	2	2	3	3	2	2	10.8	10.8	10.8	54.177	509	509	0	7.6397	By MS/MS	By MS/MS	By MS/MS	By MS/MS	By MS/MS
sp|P09651|ROA1_HUMAN;sp|Q32P51|RA1L2_HUMAN	sp|P09651|ROA1_HUMAN;sp|Q32P51|RA1L2_HUMAN	7;6	7;6	7;6	>sp|P09651|ROA1_HUMAN Heterogeneous nuclear ribonucleoprotein A1 OS=Homo sapiens OX=9606 GN=HNRNPA1 PE=1 SV=5;>sp|Q32P51|RA1L2_HUMAN Heterogeneous nuclear ribonucleoprotein A1-like 2 OS=Homo sapiens OX=9606 GN=HNRNPA1L2 PE=2 SV=2	2	7	7	7	7	7	7	7	7	7	7	7	7	7	7	7	7	7	7	7	7	7	7	7	7	7	7	7	7	7	7	21.8	21.8	21.8	38.746	372	372;320	0	143.21	By MS/MS	By MS/MS	By MS/MS	By MS/MS	By MS/MS
sp|P09661|RU2A_HUMAN	sp|P09661|RU2A_HUMAN	12	12	12	>sp|P09661|RU2A_HUMAN U2 small nuclear ribonucleoprotein A OS=Homo sapiens OX=9606 GN=SNRPA1 PE=1 SV=2	1	12	12	12	11	10	11	10	10	9	10	11	10	11	10	11	10	10	9	10	11	10	11	10	11	10	10	9	10	11	10	54.1	54.1	54.1	28.415	255	255	0	138.37	By MS/MS	By MS/MS	By MS/MS	By MS/MS	By MS/MS
sp|P09874|PARP1_HUMAN	sp|P09874|PARP1_HUMAN	40	40	40	>sp|P09874|PARP1_HUMAN Poly [ADP-ribose] polymerase 1 OS=Homo sapiens OX=9606 GN=PARP1 PE=1 SV=4	1	40	40	40	34	35	34	35	38	36	35	38	37	34	35	34	35	38	36	35	38	37	34	35	34	35	38	36	35	38	37	43.4	43.4	43.4	113.08	1014	1014	0	323.31	By MS/MS	By MS/MS	By MS/MS	By MS/MS	By MS/MS
sp|P09884|DPOLA_HUMAN	sp|P09884|DPOLA_HUMAN	8	8	8	>sp|P09884|DPOLA_HUMAN DNA polymerase alpha catalytic subunit OS=Homo sapiens OX=9606 GN=POLA1 PE=1 SV=2	1	8	8	8	3	6	4	5	3	3	4	5	5	3	6	4	5	3	3	4	5	5	3	6	4	5	3	3	4	5	5	8.9	8.9	8.9	165.91	1462	1462	0	29.749	By MS/MS	By MS/MS	By MS/MS	By MS/MS	By MS/MS
sp|P09936|UCHL1_HUMAN	sp|P09936|UCHL1_HUMAN	5	5	5	>sp|P09936|UCHL1_HUMAN Ubiquitin carboxyl-terminal hydrolase isozyme L1 OS=Homo sapiens OX=9606 GN=UCHL1 PE=1 SV=2	1	5	5	5	4	5	4	3	3	5	4	5	4	4	5	4	3	3	5	4	5	4	4	5	4	3	3	5	4	5	4	28.7	28.7	28.7	24.824	223	223	0	51.72	By MS/MS	By MS/MS	By MS/MS	By MS/MS	By MS/MS
sp|P09960|LKHA4_HUMAN	sp|P09960|LKHA4_HUMAN	9	9	9	>sp|P09960|LKHA4_HUMAN Leukotriene A-4 hydrolase OS=Homo sapiens OX=9606 GN=LTA4H PE=1 SV=2	1	9	9	9	6	6	8	4	5	6	3	5	8	6	6	8	4	5	6	3	5	8	6	6	8	4	5	6	3	5	8	22.7	22.7	22.7	69.284	611	611	0	23.141	By MS/MS	By MS/MS	By MS/MS	By MS/MS	By MS/MS
sp|P09972|ALDOC_HUMAN	sp|P09972|ALDOC_HUMAN	1	1	1	>sp|P09972|ALDOC_HUMAN Fructose-bisphosphate aldolase C OS=Homo sapiens OX=9606 GN=ALDOC PE=1 SV=2	1	1	1	1	1	1	1	1	1	1	1	1	1	1	1	1	1	1	1	1	1	1	1	1	1	1	1	1	1	1	1	6.3	6.3	6.3	39.455	364	364	0	41.553	By MS/MS	By MS/MS	By MS/MS	By MS/MS	By MS/MS
sp|Q71UI9|H2AV_HUMAN;sp|P0C0S5|H2AZ_HUMAN	sp|Q71UI9|H2AV_HUMAN;sp|P0C0S5|H2AZ_HUMAN	3;3	1;1	1;1	>sp|Q71UI9|H2AV_HUMAN Histone H2A.V OS=Homo sapiens OX=9606 GN=H2AFV PE=1 SV=3;>sp|P0C0S5|H2AZ_HUMAN Histone H2A.Z OS=Homo sapiens OX=9606 GN=H2AZ1 PE=1 SV=2	2	3	1	1	2	3	3	3	3	3	3	1	2	1	1	1	1	1	1	1	0	1	1	1	1	1	1	1	1	0	1	20.3	7.8	7.8	13.509	128	128;128	0.0028523	1.9927	By MS/MS	By MS/MS	By MS/MS	By MS/MS	By matching
sp|P0CG12|DERPC_HUMAN	sp|P0CG12|DERPC_HUMAN	14	14	14	>sp|P0CG12|DERPC_HUMAN Decreased expression in renal and prostate cancer protein OS=Homo sapiens OX=9606 GN=DERPC PE=1 SV=1	1	14	14	14	11	10	12	6	5	11	14	11	11	11	10	12	6	5	11	14	11	11	11	10	12	6	5	11	14	11	11	42	42	42	51.391	524	524	0	158.89	By MS/MS	By MS/MS	By MS/MS	By MS/MS	By MS/MS
sp|P0CG39|POTEJ_HUMAN	sp|P0CG39|POTEJ_HUMAN	4	1	1	>sp|P0CG39|POTEJ_HUMAN POTE ankyrin domain family member J OS=Homo sapiens OX=9606 GN=POTEJ PE=3 SV=1	1	4	1	1	3	3	4	3	3	2	3	4	3	0	0	1	0	0	0	0	1	0	0	0	1	0	0	0	0	1	0	5.5	2.2	2.2	117.39	1038	1038	0	3.2516	By matching	By matching	By MS/MS	By matching	By matching
sp|P62987|RL40_HUMAN;sp|P62979|RS27A_HUMAN;sp|P0CG47|UBB_HUMAN;sp|P0CG48|UBC_HUMAN	sp|P62987|RL40_HUMAN;sp|P62979|RS27A_HUMAN;sp|P0CG47|UBB_HUMAN;sp|P0CG48|UBC_HUMAN	4;4;4;4	4;4;4;4	4;4;4;4	>sp|P62987|RL40_HUMAN Ubiquitin-60S ribosomal protein L40 OS=Homo sapiens OX=9606 GN=UBA52 PE=1 SV=2;>sp|P62979|RS27A_HUMAN Ubiquitin-40S ribosomal protein S27a OS=Homo sapiens OX=9606 GN=RPS27A PE=1 SV=2;>sp|P0CG47|UBB_HUMAN Polyubiquitin-B OS=Homo sapien	4	4	4	4	4	4	4	4	4	4	4	4	4	4	4	4	4	4	4	4	4	4	4	4	4	4	4	4	4	4	4	33.6	33.6	33.6	14.728	128	128;156;229;685	0	187.71	By MS/MS	By MS/MS	By MS/MS	By MS/MS	By MS/MS
sp|P0DI83|NARR_HUMAN	sp|P0DI83|NARR_HUMAN	7	7	7	>sp|P0DI83|NARR_HUMAN Ras-related protein Rab-34, isoform NARR OS=Homo sapiens OX=9606 GN=RAB34 PE=1 SV=1	1	7	7	7	7	7	7	7	6	6	5	6	7	7	7	7	7	6	6	5	6	7	7	7	7	7	6	6	5	6	7	50	50	50	21.118	198	198	0	109.05	By MS/MS	By MS/MS	By MS/MS	By MS/MS	By MS/MS
sp|P0DMV9|HS71B_HUMAN;sp|P0DMV8|HS71A_HUMAN	sp|P0DMV9|HS71B_HUMAN;sp|P0DMV8|HS71A_HUMAN	24;24	22;22	13;13	>sp|P0DMV9|HS71B_HUMAN Heat shock 70 kDa protein 1B OS=Homo sapiens OX=9606 GN=HSPA1B PE=1 SV=1;>sp|P0DMV8|HS71A_HUMAN Heat shock 70 kDa protein 1A OS=Homo sapiens OX=9606 GN=HSPA1A PE=1 SV=1	2	24	22	13	19	21	21	19	22	21	24	21	21	17	20	19	17	20	19	22	19	19	10	11	11	9	11	11	13	11	11	55.1	52	28.9	70.051	641	641;641	0	323.31	By MS/MS	By MS/MS	By MS/MS	By MS/MS	By MS/MS
sp|Q01081|U2AF1_HUMAN;sp|P0DN76|U2AF5_HUMAN;sp|Q8WU68|U2AF4_HUMAN	sp|Q01081|U2AF1_HUMAN;sp|P0DN76|U2AF5_HUMAN	3;3;1	3;3;1	3;3;1	>sp|Q01081|U2AF1_HUMAN Splicing factor U2AF 35 kDa subunit OS=Homo sapiens OX=9606 GN=U2AF1 PE=1 SV=3;>sp|P0DN76|U2AF5_HUMAN Splicing factor U2AF 35 kDa subunit-like protein OS=Homo sapiens OX=9606 GN=U2AF1L5 PE=1 SV=1	3	3	3	3	3	3	3	2	2	3	3	3	3	3	3	3	2	2	3	3	3	3	3	3	3	2	2	3	3	3	3	17.9	17.9	17.9	27.872	240	240;240;220	0	182.87	By MS/MS	By MS/MS	By MS/MS	By MS/MS	By MS/MS
sp|P35520|CBS_HUMAN;sp|P0DN79|CBSL_HUMAN	sp|P35520|CBS_HUMAN;sp|P0DN79|CBSL_HUMAN	7;7	7;7	7;7	>sp|P35520|CBS_HUMAN Cystathionine beta-synthase OS=Homo sapiens OX=9606 GN=CBS PE=1 SV=2;>sp|P0DN79|CBSL_HUMAN Cystathionine beta-synthase-like protein OS=Homo sapiens OX=9606 GN=CBSL PE=1 SV=1	2	7	7	7	6	6	5	3	4	3	5	7	6	6	6	5	3	4	3	5	7	6	6	6	5	3	4	3	5	7	6	16.9	16.9	16.9	60.586	551	551;551	0	16.257	By MS/MS	By MS/MS	By MS/MS	By MS/MS	By MS/MS
sp|P0DP25|CALM3_HUMAN;sp|P0DP24|CALM2_HUMAN;sp|P0DP23|CALM1_HUMAN;sp|P27482|CALL3_HUMAN	sp|P0DP25|CALM3_HUMAN;sp|P0DP24|CALM2_HUMAN;sp|P0DP23|CALM1_HUMAN	6;6;6;1	6;6;6;1	6;6;6;1	>sp|P0DP25|CALM3_HUMAN Calmodulin-3 OS=Homo sapiens OX=9606 GN=CALM3 PE=1 SV=1;>sp|P0DP24|CALM2_HUMAN Calmodulin-2 OS=Homo sapiens OX=9606 GN=CALM2 PE=1 SV=1;>sp|P0DP23|CALM1_HUMAN Calmodulin-1 OS=Homo sapiens OX=9606 GN=CALM1 PE=1 SV=1	4	6	6	6	6	6	6	5	6	6	6	6	6	6	6	6	5	6	6	6	6	6	6	6	6	5	6	6	6	6	6	45.6	45.6	45.6	16.837	149	149;149;149;149	0	191.18	By MS/MS	By MS/MS	By MS/MS	By MS/MS	By MS/MS
sp|P0DPB5|RPC22_HUMAN;sp|P0DPB6|RPAC2_HUMAN	sp|P0DPB5|RPC22_HUMAN;sp|P0DPB6|RPAC2_HUMAN	3;2	3;2	3;2	>sp|P0DPB5|RPC22_HUMAN Protein POLR1D, isoform 2 OS=Homo sapiens OX=9606 GN=POLR1D PE=1 SV=1;>sp|P0DPB6|RPAC2_HUMAN DNA-directed RNA polymerases I and III subunit RPAC2 OS=Homo sapiens OX=9606 GN=POLR1D PE=1 SV=1	2	3	3	3	2	0	0	2	2	2	2	1	1	2	0	0	2	2	2	2	1	1	2	0	0	2	2	2	2	1	1	24.6	24.6	24.6	14.332	122	122;133	0	3.1918	By MS/MS	By matching	By matching	By MS/MS	By MS/MS
sp|P10071|GLI3_HUMAN	sp|P10071|GLI3_HUMAN	2	2	2	>sp|P10071|GLI3_HUMAN Transcriptional activator GLI3 OS=Homo sapiens OX=9606 GN=GLI3 PE=1 SV=6	1	2	2	2	0	1	1	0	1	0	1	2	0	0	1	1	0	1	0	1	2	0	0	1	1	0	1	0	1	2	0	1.6	1.6	1.6	169.86	1580	1580	0.0014943	2.4178	By matching	By MS/MS	By matching	By matching	By MS/MS
sp|P10075|GLI4_HUMAN	sp|P10075|GLI4_HUMAN	1	1	1	>sp|P10075|GLI4_HUMAN Zinc finger protein GLI4 OS=Homo sapiens OX=9606 GN=GLI4 PE=1 SV=2	1	1	1	1	1	1	1	0	0	0	1	1	1	1	1	1	0	0	0	1	1	1	1	1	1	0	0	0	1	1	1	3.5	3.5	3.5	41.144	376	376	0.0020564	2.253	By matching	By matching	By matching	By matching	By matching
sp|P10155|RO60_HUMAN	sp|P10155|RO60_HUMAN	6	6	6	>sp|P10155|RO60_HUMAN 60 kDa SS-A/Ro ribonucleoprotein OS=Homo sapiens OX=9606 GN=RO60 PE=1 SV=2	1	6	6	6	3	5	3	4	3	2	4	5	4	3	5	3	4	3	2	4	5	4	3	5	3	4	3	2	4	5	4	12.5	12.5	12.5	60.67	538	538	0	9.4093	By MS/MS	By MS/MS	By matching	By MS/MS	By matching
sp|P10244|MYBB_HUMAN	sp|P10244|MYBB_HUMAN	2	2	2	>sp|P10244|MYBB_HUMAN Myb-related protein B OS=Homo sapiens OX=9606 GN=MYBL2 PE=1 SV=1	1	2	2	2	1	1	1	0	0	0	0	1	1	1	1	1	0	0	0	0	1	1	1	1	1	0	0	0	0	1	1	3.6	3.6	3.6	78.763	700	700	0.00031586	2.794	By matching	By MS/MS	By MS/MS	By matching	By matching
sp|P10321|HLAC_HUMAN	sp|P10321|HLAC_HUMAN	5	5	3	>sp|P10321|HLAC_HUMAN HLA class I histocompatibility antigen, C alpha chain OS=Homo sapiens OX=9606 GN=HLA-C PE=1 SV=3	1	5	5	3	3	4	4	3	4	3	3	4	4	3	4	4	3	4	3	3	4	4	2	3	2	1	2	2	2	2	2	21	21	10.7	40.648	366	366	0	56.519	By MS/MS	By MS/MS	By MS/MS	By MS/MS	By MS/MS
sp|P10398|ARAF_HUMAN;sp|P15056|BRAF_HUMAN	sp|P10398|ARAF_HUMAN	15;2	15;2	12;0	>sp|P10398|ARAF_HUMAN Serine/threonine-protein kinase A-Raf OS=Homo sapiens OX=9606 GN=ARAF PE=1 SV=2	2	15	15	12	12	13	10	10	6	9	13	10	11	12	13	10	10	6	9	13	10	11	9	10	8	8	5	9	10	7	9	38.6	38.6	33	67.585	606	606;766	0	160.72	By MS/MS	By MS/MS	By MS/MS	By MS/MS	By MS/MS
sp|P10412|H14_HUMAN;sp|P22492|H1T_HUMAN;sp|Q02539|H11_HUMAN	sp|P10412|H14_HUMAN	4;1;1	1;0;0	1;0;0	>sp|P10412|H14_HUMAN Histone H1.4 OS=Homo sapiens OX=9606 GN=H1-4 PE=1 SV=2	3	4	1	1	4	3	4	3	4	3	3	4	3	1	0	1	0	1	0	0	1	0	1	0	1	0	1	0	0	1	0	21.9	7.3	7.3	21.865	219	219;207;215	0.0076497	1.5199	By MS/MS	By matching	By MS/MS	By matching	By MS/MS
sp|P10515|ODP2_HUMAN	sp|P10515|ODP2_HUMAN	3	3	3	>sp|P10515|ODP2_HUMAN Dihydrolipoyllysine-residue acetyltransferase component of pyruvate dehydrogenase complex, mitochondrial OS=Homo sapiens OX=9606 GN=DLAT PE=1 SV=3	1	3	3	3	1	2	2	1	2	1	3	3	2	1	2	2	1	2	1	3	3	2	1	2	2	1	2	1	3	3	2	6.3	6.3	6.3	68.996	647	647	0	5.8349	By MS/MS	By MS/MS	By MS/MS	By matching	By MS/MS
sp|P10589|COT1_HUMAN	sp|P10589|COT1_HUMAN	3	3	2	>sp|P10589|COT1_HUMAN COUP transcription factor 1 OS=Homo sapiens OX=9606 GN=NR2F1 PE=1 SV=1	1	3	3	2	1	3	2	1	0	1	2	2	1	1	3	2	1	0	1	2	2	1	0	2	1	1	0	0	1	1	0	9.7	9.7	7.6	46.155	423	423	0	6.465	By MS/MS	By MS/MS	By MS/MS	By matching	By matching
sp|P10599|THIO_HUMAN	sp|P10599|THIO_HUMAN	3	3	3	>sp|P10599|THIO_HUMAN Thioredoxin OS=Homo sapiens OX=9606 GN=TXN PE=1 SV=3	1	3	3	3	3	3	3	3	3	3	3	3	3	3	3	3	3	3	3	3	3	3	3	3	3	3	3	3	3	3	3	29.5	29.5	29.5	11.737	105	105	0	10.265	By MS/MS	By MS/MS	By MS/MS	By MS/MS	By MS/MS
sp|P10606|COX5B_HUMAN	sp|P10606|COX5B_HUMAN	3	3	3	>sp|P10606|COX5B_HUMAN Cytochrome c oxidase subunit 5B, mitochondrial OS=Homo sapiens OX=9606 GN=COX5B PE=1 SV=2	1	3	3	3	3	2	2	3	3	2	3	2	2	3	2	2	3	3	2	3	2	2	3	2	2	3	3	2	3	2	2	24	24	24	13.696	129	129	0.00031646	2.826	By MS/MS	By MS/MS	By MS/MS	By MS/MS	By MS/MS
sp|P10636|TAU_HUMAN	sp|P10636|TAU_HUMAN	2	2	2	>sp|P10636|TAU_HUMAN Microtubule-associated protein tau OS=Homo sapiens OX=9606 GN=MAPT PE=1 SV=5	1	2	2	2	1	0	1	1	0	0	0	1	0	1	0	1	1	0	0	0	1	0	1	0	1	1	0	0	0	1	0	4.6	4.6	4.6	78.927	758	758	0	3.6225	By MS/MS	By matching	By matching	By MS/MS	By matching
sp|P10644|KAP0_HUMAN	sp|P10644|KAP0_HUMAN	5	5	5	>sp|P10644|KAP0_HUMAN cAMP-dependent protein kinase type I-alpha regulatory subunit OS=Homo sapiens OX=9606 GN=PRKAR1A PE=1 SV=1	1	5	5	5	4	3	2	3	3	0	3	5	4	4	3	2	3	3	0	3	5	4	4	3	2	3	3	0	3	5	4	16.3	16.3	16.3	42.981	381	381	0	11.387	By MS/MS	By MS/MS	By MS/MS	By MS/MS	By MS/MS
sp|P10768|ESTD_HUMAN	sp|P10768|ESTD_HUMAN	6	6	6	>sp|P10768|ESTD_HUMAN S-formylglutathione hydrolase OS=Homo sapiens OX=9606 GN=ESD PE=1 SV=2	1	6	6	6	5	4	3	3	4	4	3	6	6	5	4	3	3	4	4	3	6	6	5	4	3	3	4	4	3	6	6	36.2	36.2	36.2	31.462	282	282	0	16.251	By MS/MS	By MS/MS	By MS/MS	By MS/MS	By MS/MS
sp|P10809|CH60_HUMAN	sp|P10809|CH60_HUMAN	27	27	27	>sp|P10809|CH60_HUMAN 60 kDa heat shock protein, mitochondrial OS=Homo sapiens OX=9606 GN=HSPD1 PE=1 SV=2	1	27	27	27	23	23	25	24	26	25	27	25	26	23	23	25	24	26	25	27	25	26	23	23	25	24	26	25	27	25	26	62.1	62.1	62.1	61.054	573	573	0	323.31	By MS/MS	By MS/MS	By MS/MS	By MS/MS	By MS/MS
sp|P10909|CLUS_HUMAN	sp|P10909|CLUS_HUMAN	3	3	3	>sp|P10909|CLUS_HUMAN Clusterin OS=Homo sapiens OX=9606 GN=CLU PE=1 SV=1	1	3	3	3	1	0	0	3	3	1	0	0	0	1	0	0	3	3	1	0	0	0	1	0	0	3	3	1	0	0	0	11.4	11.4	11.4	52.494	449	449	0	5.2674	By MS/MS	By matching	By matching	By MS/MS	By MS/MS
sp|P11021|BIP_HUMAN	sp|P11021|BIP_HUMAN	24	23	23	>sp|P11021|BIP_HUMAN Endoplasmic reticulum chaperone BiP OS=Homo sapiens OX=9606 GN=HSPA5 PE=1 SV=2	1	24	23	23	23	23	24	22	23	23	24	23	23	22	22	23	21	22	22	23	22	22	22	22	23	21	22	22	23	22	22	43.1	43.1	43.1	72.332	654	654	0	323.31	By MS/MS	By MS/MS	By MS/MS	By MS/MS	By MS/MS
sp|P11047|LAMC1_HUMAN	sp|P11047|LAMC1_HUMAN	2	2	2	>sp|P11047|LAMC1_HUMAN Laminin subunit gamma-1 OS=Homo sapiens OX=9606 GN=LAMC1 PE=1 SV=3	1	2	2	2	1	2	1	0	0	0	0	0	1	1	2	1	0	0	0	0	0	1	1	2	1	0	0	0	0	0	1	1.9	1.9	1.9	177.6	1609	1609	0.00031878	2.8902	By matching	By MS/MS	By MS/MS	By matching	By matching
sp|P11137|MTAP2_HUMAN	sp|P11137|MTAP2_HUMAN	6	6	6	>sp|P11137|MTAP2_HUMAN Microtubule-associated protein 2 OS=Homo sapiens OX=9606 GN=MAP2 PE=1 SV=4	1	6	6	6	3	4	5	3	2	3	6	5	6	3	4	5	3	2	3	6	5	6	3	4	5	3	2	3	6	5	6	6.3	6.3	6.3	199.52	1827	1827	0	34.683	By MS/MS	By MS/MS	By MS/MS	By matching	By MS/MS
sp|P11142|HSP7C_HUMAN;sp|P54652|HSP72_HUMAN	sp|P11142|HSP7C_HUMAN	25;7	25;7	21;3	>sp|P11142|HSP7C_HUMAN Heat shock cognate 71 kDa protein OS=Homo sapiens OX=9606 GN=HSPA8 PE=1 SV=1	2	25	25	21	24	22	23	22	24	23	22	24	22	24	22	23	22	24	23	22	24	22	20	19	19	18	20	19	18	20	18	53.6	53.6	46.6	70.897	646	646;639	0	323.31	By MS/MS	By MS/MS	By MS/MS	By MS/MS	By MS/MS
sp|P11166|GTR1_HUMAN	sp|P11166|GTR1_HUMAN	2	2	2	>sp|P11166|GTR1_HUMAN Solute carrier family 2, facilitated glucose transporter member 1 OS=Homo sapiens OX=9606 GN=SLC2A1 PE=1 SV=2	1	2	2	2	0	0	0	0	1	0	0	1	0	0	0	0	0	1	0	0	1	0	0	0	0	0	1	0	0	1	0	4.7	4.7	4.7	54.083	492	492	0.0066845	1.5821	By matching	By matching	By matching	By matching	By MS/MS
sp|P11171|41_HUMAN	sp|P11171|41_HUMAN	6	5	5	>sp|P11171|41_HUMAN Protein 4.1 OS=Homo sapiens OX=9606 GN=EPB41 PE=1 SV=4	1	6	5	5	2	2	3	3	4	1	0	4	1	2	2	3	2	3	1	0	3	1	2	2	3	2	3	1	0	3	1	8.8	7.6	7.6	97.016	864	864	0	5.1286	By MS/MS	By MS/MS	By MS/MS	By MS/MS	By MS/MS
sp|P11172|UMPS_HUMAN	sp|P11172|UMPS_HUMAN	5	5	5	>sp|P11172|UMPS_HUMAN Uridine 5-monophosphate synthase OS=Homo sapiens OX=9606 GN=UMPS PE=1 SV=1	1	5	5	5	2	4	3	3	3	0	3	3	2	2	4	3	3	3	0	3	3	2	2	4	3	3	3	0	3	3	2	17.9	17.9	17.9	52.221	480	480	0	18.393	By MS/MS	By MS/MS	By MS/MS	By MS/MS	By MS/MS
sp|P11177|ODPB_HUMAN	sp|P11177|ODPB_HUMAN	3	3	3	>sp|P11177|ODPB_HUMAN Pyruvate dehydrogenase E1 component subunit beta, mitochondrial OS=Homo sapiens OX=9606 GN=PDHB PE=1 SV=3	1	3	3	3	1	2	2	0	0	0	0	3	2	1	2	2	0	0	0	0	3	2	1	2	2	0	0	0	0	3	2	12	12	12	39.233	359	359	0.0025937	2.0872	By matching	By MS/MS	By MS/MS	By matching	By matching
sp|P11233|RALA_HUMAN;sp|P11234|RALB_HUMAN	sp|P11233|RALA_HUMAN;sp|P11234|RALB_HUMAN	4;2	4;2	4;2	>sp|P11233|RALA_HUMAN Ras-related protein Ral-A OS=Homo sapiens OX=9606 GN=RALA PE=1 SV=1;>sp|P11234|RALB_HUMAN Ras-related protein Ral-B OS=Homo sapiens OX=9606 GN=RALB PE=1 SV=1	2	4	4	4	3	1	1	1	2	1	1	4	2	3	1	1	1	2	1	1	4	2	3	1	1	1	2	1	1	4	2	21.8	21.8	21.8	23.567	206	206;206	0	9.6159	By MS/MS	By MS/MS	By MS/MS	By MS/MS	By MS/MS
sp|P11274|BCR_HUMAN	sp|P11274|BCR_HUMAN	4	4	3	>sp|P11274|BCR_HUMAN Breakpoint cluster region protein OS=Homo sapiens OX=9606 GN=BCR PE=1 SV=2	1	4	4	3	2	3	2	1	2	1	3	4	1	2	3	2	1	2	1	3	4	1	2	2	1	1	2	1	2	3	1	3.5	3.5	2.7	142.82	1271	1271	0	3.4545	By MS/MS	By matching	By matching	By matching	By MS/MS
sp|P11310|ACADM_HUMAN	sp|P11310|ACADM_HUMAN	7	7	7	>sp|P11310|ACADM_HUMAN Medium-chain specific acyl-CoA dehydrogenase, mitochondrial OS=Homo sapiens OX=9606 GN=ACADM PE=1 SV=1	1	7	7	7	6	7	7	3	5	5	3	5	6	6	7	7	3	5	5	3	5	6	6	7	7	3	5	5	3	5	6	26.4	26.4	26.4	46.588	421	421	0	24.703	By MS/MS	By MS/MS	By MS/MS	By MS/MS	By MS/MS
sp|P11387|TOP1_HUMAN;sp|Q969P6|TOP1M_HUMAN	sp|P11387|TOP1_HUMAN	14;3	14;3	14;3	>sp|P11387|TOP1_HUMAN DNA topoisomerase 1 OS=Homo sapiens OX=9606 GN=TOP1 PE=1 SV=2	2	14	14	14	12	11	10	4	9	6	9	9	9	12	11	10	4	9	6	9	9	9	12	11	10	4	9	6	9	9	9	22	22	22	90.725	765	765;601	0	50.519	By MS/MS	By MS/MS	By MS/MS	By MS/MS	By MS/MS
sp|P11388|TOP2A_HUMAN	sp|P11388|TOP2A_HUMAN	26	26	22	>sp|P11388|TOP2A_HUMAN DNA topoisomerase 2-alpha OS=Homo sapiens OX=9606 GN=TOP2A PE=1 SV=3	1	26	26	22	21	15	15	14	12	7	13	17	14	21	15	15	14	12	7	13	17	14	18	12	13	12	10	7	11	16	13	24.4	24.4	21.7	174.38	1531	1531	0	175.69	By MS/MS	By MS/MS	By MS/MS	By MS/MS	By MS/MS
sp|P11413|G6PD_HUMAN	sp|P11413|G6PD_HUMAN	10	10	10	>sp|P11413|G6PD_HUMAN Glucose-6-phosphate 1-dehydrogenase OS=Homo sapiens OX=9606 GN=G6PD PE=1 SV=4	1	10	10	10	5	7	6	4	4	5	6	7	6	5	7	6	4	4	5	6	7	6	5	7	6	4	4	5	6	7	6	21.9	21.9	21.9	59.256	515	515	0	30.811	By MS/MS	By MS/MS	By MS/MS	By MS/MS	By MS/MS
sp|P11441|UBL4A_HUMAN	sp|P11441|UBL4A_HUMAN	3	3	3	>sp|P11441|UBL4A_HUMAN Ubiquitin-like protein 4A OS=Homo sapiens OX=9606 GN=UBL4A PE=1 SV=1	1	3	3	3	3	1	2	1	1	2	1	2	3	3	1	2	1	1	2	1	2	3	3	1	2	1	1	2	1	2	3	17.8	17.8	17.8	17.776	157	157	0.0041563	1.7959	By MS/MS	By matching	By matching	By MS/MS	By matching
sp|P11498|PYC_HUMAN	sp|P11498|PYC_HUMAN	49	49	49	>sp|P11498|PYC_HUMAN Pyruvate carboxylase, mitochondrial OS=Homo sapiens OX=9606 GN=PC PE=1 SV=2	1	49	49	49	46	46	47	44	45	45	49	47	46	46	46	47	44	45	45	49	47	46	46	46	47	44	45	45	49	47	46	64.9	64.9	64.9	129.63	1178	1178	0	323.31	By MS/MS	By MS/MS	By MS/MS	By MS/MS	By MS/MS
sp|P11586|C1TC_HUMAN	sp|P11586|C1TC_HUMAN	33	33	33	>sp|P11586|C1TC_HUMAN C-1-tetrahydrofolate synthase, cytoplasmic OS=Homo sapiens OX=9606 GN=MTHFD1 PE=1 SV=3	1	33	33	33	28	30	30	31	29	29	29	30	31	28	30	30	31	29	29	29	30	31	28	30	30	31	29	29	29	30	31	51.4	51.4	51.4	101.56	935	935	0	323.31	By MS/MS	By MS/MS	By MS/MS	By MS/MS	By MS/MS
sp|P11766|ADHX_HUMAN	sp|P11766|ADHX_HUMAN	1	1	1	>sp|P11766|ADHX_HUMAN Alcohol dehydrogenase class-3 OS=Homo sapiens OX=9606 GN=ADH5 PE=1 SV=4	1	1	1	1	0	1	1	0	0	0	0	1	1	0	1	1	0	0	0	0	1	1	0	1	1	0	0	0	0	1	1	2.4	2.4	2.4	39.724	374	374	0.0069057	1.5493	By matching	By MS/MS	By MS/MS	By matching	By matching
sp|P11802|CDK4_HUMAN;sp|Q00534|CDK6_HUMAN;sp|Q96Q40|CDK15_HUMAN;sp|O94921|CDK14_HUMAN	sp|P11802|CDK4_HUMAN	6;1;1;1	5;0;0;0	5;0;0;0	>sp|P11802|CDK4_HUMAN Cyclin-dependent kinase 4 OS=Homo sapiens OX=9606 GN=CDK4 PE=1 SV=2	4	6	5	5	5	6	6	3	3	3	6	5	4	4	5	5	2	2	2	5	4	3	4	5	5	2	2	2	5	4	3	26.1	23.4	23.4	33.729	303	303;326;435;469	0	17.672	By MS/MS	By MS/MS	By MS/MS	By MS/MS	By MS/MS
sp|P11908|PRPS2_HUMAN	sp|P11908|PRPS2_HUMAN	4	1	1	>sp|P11908|PRPS2_HUMAN Ribose-phosphate pyrophosphokinase 2 OS=Homo sapiens OX=9606 GN=PRPS2 PE=1 SV=2	1	4	1	1	2	2	3	3	3	0	2	3	2	0	0	0	0	0	0	1	1	0	0	0	0	0	0	0	1	1	0	17.6	5.3	5.3	34.769	318	318	0	3.7157	By matching	By matching	By matching	By matching	By matching
sp|P11940|PABP1_HUMAN;sp|Q9H361|PABP3_HUMAN;sp|Q4VXU2|PAP1L_HUMAN;sp|Q96DU9|PABP5_HUMAN	sp|P11940|PABP1_HUMAN	21;9;3;1	21;9;3;1	15;8;2;1	>sp|P11940|PABP1_HUMAN Polyadenylate-binding protein 1 OS=Homo sapiens OX=9606 GN=PABPC1 PE=1 SV=2	4	21	21	15	21	20	20	17	18	17	20	20	19	21	20	20	17	18	17	20	20	19	15	14	14	11	12	11	14	14	13	44	44	31.4	70.67	636	636;631;614;382	0	323.31	By MS/MS	By MS/MS	By MS/MS	By MS/MS	By MS/MS
sp|P12004|PCNA_HUMAN	sp|P12004|PCNA_HUMAN	5	5	5	>sp|P12004|PCNA_HUMAN Proliferating cell nuclear antigen OS=Homo sapiens OX=9606 GN=PCNA PE=1 SV=1	1	5	5	5	4	4	4	3	4	1	2	2	5	4	4	4	3	4	1	2	2	5	4	4	4	3	4	1	2	2	5	23.4	23.4	23.4	28.768	261	261	0	261.76	By MS/MS	By MS/MS	By MS/MS	By MS/MS	By MS/MS
sp|P12081|HARS1_HUMAN;sp|P49590|SYHM_HUMAN	sp|P12081|HARS1_HUMAN	6;1	6;1	6;1	>sp|P12081|HARS1_HUMAN Histidine--tRNA ligase, cytoplasmic OS=Homo sapiens OX=9606 GN=HARS1 PE=1 SV=2	2	6	6	6	5	6	5	3	6	5	2	4	4	5	6	5	3	6	5	2	4	4	5	6	5	3	6	5	2	4	4	14.1	14.1	14.1	57.41	509	509;506	0	24.708	By MS/MS	By MS/MS	By MS/MS	By MS/MS	By MS/MS
sp|P12235|ADT1_HUMAN	sp|P12235|ADT1_HUMAN	9	3	3	>sp|P12235|ADT1_HUMAN ADP/ATP translocase 1 OS=Homo sapiens OX=9606 GN=SLC25A4 PE=1 SV=4	1	9	3	3	8	9	8	8	9	9	9	9	8	2	3	2	3	3	3	3	3	2	2	3	2	3	3	3	3	3	2	28.2	9.1	9.1	33.064	298	298	0	7.4382	By MS/MS	By MS/MS	By MS/MS	By MS/MS	By MS/MS
sp|P12236|ADT3_HUMAN;sp|Q9H0C2|ADT4_HUMAN	sp|P12236|ADT3_HUMAN	13;3	13;3	5;0	>sp|P12236|ADT3_HUMAN ADP/ATP translocase 3 OS=Homo sapiens OX=9606 GN=SLC25A6 PE=1 SV=4	2	13	13	5	11	12	11	11	13	13	12	12	11	11	12	11	11	13	13	12	12	11	3	4	3	4	5	5	4	4	3	38.3	38.3	13.1	32.866	298	298;315	0	85.523	By MS/MS	By MS/MS	By MS/MS	By MS/MS	By MS/MS
sp|P12259|FA5_HUMAN	sp|P12259|FA5_HUMAN	1	1	1	>sp|P12259|FA5_HUMAN Coagulation factor V OS=Homo sapiens OX=9606 GN=F5 PE=1 SV=4	1	1	1	1	1	1	1	1	1	1	1	1	1	1	1	1	1	1	1	1	1	1	1	1	1	1	1	1	1	1	1	0.4	0.4	0.4	251.7	2224	2224	0.0011987	2.438	By MS/MS	By MS/MS	By MS/MS	By MS/MS	By matching
sp|P12268|IMDH2_HUMAN	sp|P12268|IMDH2_HUMAN	9	9	9	>sp|P12268|IMDH2_HUMAN Inosine-5-monophosphate dehydrogenase 2 OS=Homo sapiens OX=9606 GN=IMPDH2 PE=1 SV=2	1	9	9	9	5	8	8	5	7	6	5	5	6	5	8	8	5	7	6	5	5	6	5	8	8	5	7	6	5	5	6	20.4	20.4	20.4	55.804	514	514	0	20.097	By MS/MS	By MS/MS	By MS/MS	By MS/MS	By MS/MS
sp|P12270|TPR_HUMAN	sp|P12270|TPR_HUMAN	7	7	7	>sp|P12270|TPR_HUMAN Nucleoprotein TPR OS=Homo sapiens OX=9606 GN=TPR PE=1 SV=3	1	7	7	7	3	5	2	1	2	1	2	5	2	3	5	2	1	2	1	2	5	2	3	5	2	1	2	1	2	5	2	4.1	4.1	4.1	267.29	2363	2363	0	20.393	By MS/MS	By MS/MS	By MS/MS	By MS/MS	By MS/MS
sp|P12277|KCRB_HUMAN	sp|P12277|KCRB_HUMAN	13	13	13	>sp|P12277|KCRB_HUMAN Creatine kinase B-type OS=Homo sapiens OX=9606 GN=CKB PE=1 SV=1	1	13	13	13	12	13	13	11	13	13	13	12	13	12	13	13	11	13	13	13	12	13	12	13	13	11	13	13	13	12	13	43.6	43.6	43.6	42.644	381	381	0	315.39	By MS/MS	By MS/MS	By MS/MS	By MS/MS	By MS/MS
sp|P12532|KCRU_HUMAN	sp|P12532|KCRU_HUMAN	6	6	6	>sp|P12532|KCRU_HUMAN Creatine kinase U-type, mitochondrial OS=Homo sapiens OX=9606 GN=CKMT1A PE=1 SV=1	1	6	6	6	6	6	5	5	2	5	5	5	5	6	6	5	5	2	5	5	5	5	6	6	5	5	2	5	5	5	5	19.7	19.7	19.7	47.036	417	417	0	75.012	By MS/MS	By MS/MS	By MS/MS	By MS/MS	By matching
sp|P12755|SKI_HUMAN	sp|P12755|SKI_HUMAN	6	6	6	>sp|P12755|SKI_HUMAN Ski oncogene OS=Homo sapiens OX=9606 GN=SKI PE=1 SV=1	1	6	6	6	1	2	2	3	2	1	2	6	3	1	2	2	3	2	1	2	6	3	1	2	2	3	2	1	2	6	3	14.8	14.8	14.8	80.004	728	728	0	105.06	By MS/MS	By MS/MS	By MS/MS	By MS/MS	By MS/MS
sp|P12757|SKIL_HUMAN	sp|P12757|SKIL_HUMAN	2	2	2	>sp|P12757|SKIL_HUMAN Ski-like protein OS=Homo sapiens OX=9606 GN=SKIL PE=1 SV=2	1	2	2	2	2	1	1	2	2	2	1	1	1	2	1	1	2	2	2	1	1	1	2	1	1	2	2	2	1	1	1	2.9	2.9	2.9	76.975	684	684	0.00091659	2.5712	By MS/MS	By matching	By matching	By MS/MS	By matching
sp|P12814|ACTN1_HUMAN	sp|P12814|ACTN1_HUMAN	20	9	9	>sp|P12814|ACTN1_HUMAN Alpha-actinin-1 OS=Homo sapiens OX=9606 GN=ACTN1 PE=1 SV=2	1	20	9	9	17	18	18	13	16	16	15	17	16	6	8	8	3	5	5	5	6	5	6	8	8	3	5	5	5	6	5	28.3	15.6	15.6	103.06	892	892	0	104.92	By MS/MS	By MS/MS	By MS/MS	By MS/MS	By matching
sp|P12955|PEPD_HUMAN	sp|P12955|PEPD_HUMAN	2	2	2	>sp|P12955|PEPD_HUMAN Xaa-Pro dipeptidase OS=Homo sapiens OX=9606 GN=PEPD PE=1 SV=3	1	2	2	2	0	2	1	1	1	0	1	1	1	0	2	1	1	1	0	1	1	1	0	2	1	1	1	0	1	1	1	5.1	5.1	5.1	54.548	493	493	0.0028531	1.9945	By matching	By matching	By MS/MS	By matching	By matching
sp|P12956|XRCC6_HUMAN	sp|P12956|XRCC6_HUMAN	21	21	21	>sp|P12956|XRCC6_HUMAN X-ray repair cross-complementing protein 6 OS=Homo sapiens OX=9606 GN=XRCC6 PE=1 SV=2	1	21	21	21	20	21	21	19	19	19	21	21	21	20	21	21	19	19	19	21	21	21	20	21	21	19	19	19	21	21	21	45.3	45.3	45.3	69.842	609	609	0	323.31	By MS/MS	By MS/MS	By MS/MS	By MS/MS	By MS/MS
sp|P13010|XRCC5_HUMAN	sp|P13010|XRCC5_HUMAN	27	27	27	>sp|P13010|XRCC5_HUMAN X-ray repair cross-complementing protein 5 OS=Homo sapiens OX=9606 GN=XRCC5 PE=1 SV=3	1	27	27	27	25	25	24	21	24	24	25	26	24	25	25	24	21	24	24	25	26	24	25	25	24	21	24	24	25	26	24	58.6	58.6	58.6	82.704	732	732	0	323.31	By MS/MS	By MS/MS	By MS/MS	By MS/MS	By MS/MS
sp|P13051|UNG_HUMAN	sp|P13051|UNG_HUMAN	5	5	5	>sp|P13051|UNG_HUMAN Uracil-DNA glycosylase OS=Homo sapiens OX=9606 GN=UNG PE=1 SV=2	1	5	5	5	5	3	4	1	3	3	3	4	2	5	3	4	1	3	3	3	4	2	5	3	4	1	3	3	3	4	2	29.4	29.4	29.4	34.645	313	313	0	55.873	By MS/MS	By MS/MS	By MS/MS	By MS/MS	By MS/MS
sp|P13056|NR2C1_HUMAN	sp|P13056|NR2C1_HUMAN	3	3	3	>sp|P13056|NR2C1_HUMAN Nuclear receptor subfamily 2 group C member 1 OS=Homo sapiens OX=9606 GN=NR2C1 PE=1 SV=2	1	3	3	3	2	1	2	2	2	2	1	2	1	2	1	2	2	2	2	1	2	1	2	1	2	2	2	2	1	2	1	9.6	9.6	9.6	67.314	603	603	0	5.0914	By MS/MS	By matching	By MS/MS	By matching	By matching
sp|P13073|COX41_HUMAN	sp|P13073|COX41_HUMAN	5	5	5	>sp|P13073|COX41_HUMAN Cytochrome c oxidase subunit 4 isoform 1, mitochondrial OS=Homo sapiens OX=9606 GN=COX4I1 PE=1 SV=1	1	5	5	5	3	4	4	2	3	2	2	4	4	3	4	4	2	3	2	2	4	4	3	4	4	2	3	2	2	4	4	30.8	30.8	30.8	19.576	169	169	0	5.2864	By MS/MS	By MS/MS	By MS/MS	By MS/MS	By MS/MS
sp|P13378|HXD8_HUMAN	sp|P13378|HXD8_HUMAN	1	1	1	>sp|P13378|HXD8_HUMAN Homeobox protein Hox-D8 OS=Homo sapiens OX=9606 GN=HOXD8 PE=2 SV=2	1	1	1	1	1	0	0	0	0	0	1	1	1	1	0	0	0	0	0	1	1	1	1	0	0	0	0	0	1	1	1	5.2	5.2	5.2	31.91	290	290	0	20.292	By matching	By matching	By matching	By matching	By matching
sp|P13489|RINI_HUMAN	sp|P13489|RINI_HUMAN	3	3	3	>sp|P13489|RINI_HUMAN Ribonuclease inhibitor OS=Homo sapiens OX=9606 GN=RNH1 PE=1 SV=2	1	3	3	3	2	3	3	3	3	2	2	2	3	2	3	3	3	3	2	2	2	3	2	3	3	3	3	2	2	2	3	8.9	8.9	8.9	49.973	461	461	0	4.3891	By MS/MS	By MS/MS	By MS/MS	By MS/MS	By MS/MS
sp|P13498|CY24A_HUMAN	sp|P13498|CY24A_HUMAN	1	1	1	>sp|P13498|CY24A_HUMAN Cytochrome b-245 light chain OS=Homo sapiens OX=9606 GN=CYBA PE=1 SV=3	1	1	1	1	0	1	1	1	1	1	1	1	0	0	1	1	1	1	1	1	1	0	0	1	1	1	1	1	1	1	0	5.1	5.1	5.1	21.012	195	195	0.0051644	1.6687	By matching	By MS/MS	By MS/MS	By MS/MS	By MS/MS
sp|P13591|NCAM1_HUMAN	sp|P13591|NCAM1_HUMAN	2	2	2	>sp|P13591|NCAM1_HUMAN Neural cell adhesion molecule 1 OS=Homo sapiens OX=9606 GN=NCAM1 PE=1 SV=3	1	2	2	2	0	0	0	0	1	0	0	1	1	0	0	0	0	1	0	0	1	1	0	0	0	0	1	0	0	1	1	3	3	3	94.573	858	858	0.00061501	2.603	By matching	By matching	By matching	By matching	By MS/MS
sp|P13639|EF2_HUMAN	sp|P13639|EF2_HUMAN	26	26	25	>sp|P13639|EF2_HUMAN Elongation factor 2 OS=Homo sapiens OX=9606 GN=EEF2 PE=1 SV=4	1	26	26	25	25	26	26	26	24	25	22	24	25	25	26	26	26	24	25	22	24	25	24	25	25	25	23	24	21	23	24	34.4	34.4	33.2	95.337	858	858	0	323.31	By MS/MS	By MS/MS	By MS/MS	By MS/MS	By MS/MS
sp|P13667|PDIA4_HUMAN	sp|P13667|PDIA4_HUMAN	20	20	20	>sp|P13667|PDIA4_HUMAN Protein disulfide-isomerase A4 OS=Homo sapiens OX=9606 GN=PDIA4 PE=1 SV=2	1	20	20	20	18	19	18	13	14	14	14	18	18	18	19	18	13	14	14	14	18	18	18	19	18	13	14	14	14	18	18	41.1	41.1	41.1	72.932	645	645	0	218.78	By MS/MS	By MS/MS	By MS/MS	By MS/MS	By MS/MS
sp|P13674|P4HA1_HUMAN	sp|P13674|P4HA1_HUMAN	1	1	1	>sp|P13674|P4HA1_HUMAN Prolyl 4-hydroxylase subunit alpha-1 OS=Homo sapiens OX=9606 GN=P4HA1 PE=1 SV=2	1	1	1	1	1	0	0	0	0	0	0	1	1	1	0	0	0	0	0	0	1	1	1	0	0	0	0	0	0	1	1	2.2	2.2	2.2	61.049	534	534	0	8.537	By matching	By matching	By matching	By matching	By matching
sp|P13693|TCTP_HUMAN	sp|P13693|TCTP_HUMAN	2	2	2	>sp|P13693|TCTP_HUMAN Translationally-controlled tumor protein OS=Homo sapiens OX=9606 GN=TPT1 PE=1 SV=1	1	2	2	2	2	2	1	1	2	2	1	2	1	2	2	1	1	2	2	1	2	1	2	2	1	1	2	2	1	2	1	35.5	35.5	35.5	19.595	172	172	0	40.474	By MS/MS	By MS/MS	By MS/MS	By MS/MS	By MS/MS
sp|P13796|PLSL_HUMAN	sp|P13796|PLSL_HUMAN	8	5	5	>sp|P13796|PLSL_HUMAN Plastin-2 OS=Homo sapiens OX=9606 GN=LCP1 PE=1 SV=6	1	8	5	5	6	8	7	2	4	4	6	8	8	3	5	4	0	2	1	4	5	5	3	5	4	0	2	1	4	5	5	17.4	12.4	12.4	70.288	627	627	0	10.512	By MS/MS	By MS/MS	By MS/MS	By matching	By matching
sp|P13797|PLST_HUMAN	sp|P13797|PLST_HUMAN	20	20	15	>sp|P13797|PLST_HUMAN Plastin-3 OS=Homo sapiens OX=9606 GN=PLS3 PE=1 SV=4	1	20	20	15	14	16	15	15	15	15	12	15	16	14	16	15	15	15	15	12	15	16	9	11	10	11	11	10	8	10	11	37.9	37.9	28.9	70.81	630	630	0	102.2	By MS/MS	By MS/MS	By MS/MS	By MS/MS	By MS/MS
sp|P13804|ETFA_HUMAN	sp|P13804|ETFA_HUMAN	10	10	10	>sp|P13804|ETFA_HUMAN Electron transfer flavoprotein subunit alpha, mitochondrial OS=Homo sapiens OX=9606 GN=ETFA PE=1 SV=1	1	10	10	10	10	9	9	9	8	9	10	9	8	10	9	9	9	8	9	10	9	8	10	9	9	9	8	9	10	9	8	44.7	44.7	44.7	35.079	333	333	0	240.41	By MS/MS	By MS/MS	By MS/MS	By MS/MS	By MS/MS
sp|P13807|GYS1_HUMAN	sp|P13807|GYS1_HUMAN	3	3	3	>sp|P13807|GYS1_HUMAN Glycogen [starch] synthase, muscle OS=Homo sapiens OX=9606 GN=GYS1 PE=1 SV=2	1	3	3	3	1	0	2	1	0	0	1	2	1	1	0	2	1	0	0	1	2	1	1	0	2	1	0	0	1	2	1	7.3	7.3	7.3	83.785	737	737	0.0023317	2.1848	By matching	By matching	By MS/MS	By matching	By matching
sp|P13861|KAP2_HUMAN	sp|P13861|KAP2_HUMAN	6	6	6	>sp|P13861|KAP2_HUMAN cAMP-dependent protein kinase type II-alpha regulatory subunit OS=Homo sapiens OX=9606 GN=PRKAR2A PE=1 SV=2	1	6	6	6	4	5	3	3	5	1	5	5	3	4	5	3	3	5	1	5	5	3	4	5	3	3	5	1	5	5	3	22.5	22.5	22.5	45.518	404	404	0	12.712	By MS/MS	By MS/MS	By MS/MS	By MS/MS	By MS/MS
sp|P13984|T2FB_HUMAN	sp|P13984|T2FB_HUMAN	3	3	3	>sp|P13984|T2FB_HUMAN General transcription factor IIF subunit 2 OS=Homo sapiens OX=9606 GN=GTF2F2 PE=1 SV=2	1	3	3	3	1	3	2	2	2	3	2	2	3	1	3	2	2	2	3	2	2	3	1	3	2	2	2	3	2	2	3	12.9	12.9	12.9	28.38	249	249	0	5.4137	By MS/MS	By MS/MS	By MS/MS	By MS/MS	By MS/MS
sp|P13994|CC130_HUMAN	sp|P13994|CC130_HUMAN	3	3	3	>sp|P13994|CC130_HUMAN Coiled-coil domain-containing protein 130 OS=Homo sapiens OX=9606 GN=CCDC130 PE=1 SV=2	1	3	3	3	1	1	0	3	3	3	2	1	1	1	1	0	3	3	3	2	1	1	1	1	0	3	3	3	2	1	1	10.4	10.4	10.4	44.802	396	396	0	3.6922	By matching	By matching	By matching	By matching	By MS/MS
sp|P13995|MTDC_HUMAN	sp|P13995|MTDC_HUMAN	7	7	7	>sp|P13995|MTDC_HUMAN Bifunctional methylenetetrahydrofolate dehydrogenase/cyclohydrolase, mitochondrial OS=Homo sapiens OX=9606 GN=MTHFD2 PE=1 SV=2	1	7	7	7	4	6	6	5	5	6	6	5	6	4	6	6	5	5	6	6	5	6	4	6	6	5	5	6	6	5	6	29.4	29.4	29.4	37.895	350	350	0	220.53	By MS/MS	By MS/MS	By MS/MS	By MS/MS	By MS/MS
sp|P14174|MIF_HUMAN	sp|P14174|MIF_HUMAN	3	3	3	>sp|P14174|MIF_HUMAN Macrophage migration inhibitory factor OS=Homo sapiens OX=9606 GN=MIF PE=1 SV=4	1	3	3	3	3	2	2	2	2	2	2	2	2	3	2	2	2	2	2	2	2	2	3	2	2	2	2	2	2	2	2	35.7	35.7	35.7	12.476	115	115	0	5.124	By MS/MS	By matching	By MS/MS	By MS/MS	By MS/MS
sp|P14314|GLU2B_HUMAN	sp|P14314|GLU2B_HUMAN	5	5	5	>sp|P14314|GLU2B_HUMAN Glucosidase 2 subunit beta OS=Homo sapiens OX=9606 GN=PRKCSH PE=1 SV=2	1	5	5	5	2	4	3	2	4	2	3	2	4	2	4	3	2	4	2	3	2	4	2	4	3	2	4	2	3	2	4	12.3	12.3	12.3	59.425	528	528	0	18.507	By MS/MS	By MS/MS	By MS/MS	By MS/MS	By MS/MS
sp|P14324|FPPS_HUMAN	sp|P14324|FPPS_HUMAN	3	3	3	>sp|P14324|FPPS_HUMAN Farnesyl pyrophosphate synthase OS=Homo sapiens OX=9606 GN=FDPS PE=1 SV=4	1	3	3	3	3	3	2	2	3	3	2	2	2	3	3	2	2	3	3	2	2	2	3	3	2	2	3	3	2	2	2	9.3	9.3	9.3	48.275	419	419	0	5.8619	By MS/MS	By MS/MS	By MS/MS	By MS/MS	By MS/MS
sp|P14373|TRI27_HUMAN	sp|P14373|TRI27_HUMAN	2	2	2	>sp|P14373|TRI27_HUMAN Zinc finger protein RFP OS=Homo sapiens OX=9606 GN=TRIM27 PE=1 SV=1	1	2	2	2	1	2	0	0	0	0	0	1	0	1	2	0	0	0	0	0	1	0	1	2	0	0	0	0	0	1	0	5.1	5.1	5.1	58.489	513	513	0	4.0113	By matching	By MS/MS	By matching	By matching	By matching
sp|P14406|CX7A2_HUMAN	sp|P14406|CX7A2_HUMAN	1	1	1	>sp|P14406|CX7A2_HUMAN Cytochrome c oxidase subunit 7A2, mitochondrial OS=Homo sapiens OX=9606 GN=COX7A2 PE=1 SV=1	1	1	1	1	1	1	1	0	0	1	1	1	1	1	1	1	0	0	1	1	1	1	1	1	1	0	0	1	1	1	1	15.7	15.7	15.7	9.3959	83	83	0	3.5139	By MS/MS	By MS/MS	By MS/MS	By matching	By matching
sp|P14550|AK1A1_HUMAN	sp|P14550|AK1A1_HUMAN	6	6	6	>sp|P14550|AK1A1_HUMAN Aldo-keto reductase family 1 member A1 OS=Homo sapiens OX=9606 GN=AKR1A1 PE=1 SV=3	1	6	6	6	5	4	6	2	3	1	2	3	5	5	4	6	2	3	1	2	3	5	5	4	6	2	3	1	2	3	5	18.8	18.8	18.8	36.573	325	325	0	14.737	By MS/MS	By MS/MS	By MS/MS	By matching	By MS/MS
sp|P14618|KPYM_HUMAN;sp|P30613|KPYR_HUMAN	sp|P14618|KPYM_HUMAN	20;1	20;1	20;1	>sp|P14618|KPYM_HUMAN Pyruvate kinase PKM OS=Homo sapiens OX=9606 GN=PKM PE=1 SV=4	2	20	20	20	19	19	20	20	19	19	20	20	19	19	19	20	20	19	19	20	20	19	19	19	20	20	19	19	20	20	19	45.4	45.4	45.4	57.936	531	531;574	0	323.31	By MS/MS	By MS/MS	By MS/MS	By MS/MS	By MS/MS
sp|P14625|ENPL_HUMAN;sp|Q58FF3|ENPLL_HUMAN	sp|P14625|ENPL_HUMAN	20;2	19;2	19;2	>sp|P14625|ENPL_HUMAN Endoplasmin OS=Homo sapiens OX=9606 GN=HSP90B1 PE=1 SV=1	2	20	19	19	14	18	17	12	17	16	9	16	19	13	17	16	11	16	15	8	15	18	13	17	16	11	16	15	8	15	18	32.9	31.4	31.4	92.468	803	803;399	0	246.22	By MS/MS	By MS/MS	By MS/MS	By MS/MS	By MS/MS
sp|P14635|CCNB1_HUMAN	sp|P14635|CCNB1_HUMAN	7	7	7	>sp|P14635|CCNB1_HUMAN G2/mitotic-specific cyclin-B1 OS=Homo sapiens OX=9606 GN=CCNB1 PE=1 SV=1	1	7	7	7	5	6	7	3	5	3	5	5	5	5	6	7	3	5	3	5	5	5	5	6	7	3	5	3	5	5	5	30.3	30.3	30.3	48.337	433	433	0	18.323	By MS/MS	By MS/MS	By MS/MS	By matching	By MS/MS
sp|P63162|RSMN_HUMAN;sp|P14678|RSMB_HUMAN	sp|P63162|RSMN_HUMAN;sp|P14678|RSMB_HUMAN	4;4	4;4	4;4	>sp|P63162|RSMN_HUMAN Small nuclear ribonucleoprotein-associated protein N OS=Homo sapiens OX=9606 GN=SNRPN PE=1 SV=1;>sp|P14678|RSMB_HUMAN Small nuclear ribonucleoprotein-associated proteins B and B OS=Homo sapiens OX=9606 GN=SNRPB PE=1 SV=2	2	4	4	4	4	4	4	3	4	3	4	4	4	4	4	4	3	4	3	4	4	4	4	4	4	3	4	3	4	4	4	15.8	15.8	15.8	24.614	240	240;240	0	4.247	By MS/MS	By MS/MS	By MS/MS	By MS/MS	By MS/MS
sp|P14735|IDE_HUMAN	sp|P14735|IDE_HUMAN	2	2	2	>sp|P14735|IDE_HUMAN Insulin-degrading enzyme OS=Homo sapiens OX=9606 GN=IDE PE=1 SV=4	1	2	2	2	1	1	0	0	0	0	1	1	0	1	1	0	0	0	0	1	1	0	1	1	0	0	0	0	1	1	0	2.4	2.4	2.4	117.97	1019	1019	0.0064223	1.5867	By matching	By MS/MS	By matching	By matching	By matching
sp|P14854|CX6B1_HUMAN	sp|P14854|CX6B1_HUMAN	3	3	3	>sp|P14854|CX6B1_HUMAN Cytochrome c oxidase subunit 6B1 OS=Homo sapiens OX=9606 GN=COX6B1 PE=1 SV=2	1	3	3	3	1	1	1	2	2	1	0	1	1	1	1	1	2	2	1	0	1	1	1	1	1	2	2	1	0	1	1	26.7	26.7	26.7	10.192	86	86	0.0039271	1.8692	By MS/MS	By matching	By matching	By MS/MS	By MS/MS
sp|P14866|HNRPL_HUMAN	sp|P14866|HNRPL_HUMAN	12	12	12	>sp|P14866|HNRPL_HUMAN Heterogeneous nuclear ribonucleoprotein L OS=Homo sapiens OX=9606 GN=HNRNPL PE=1 SV=2	1	12	12	12	9	7	6	6	10	8	9	10	11	9	7	6	6	10	8	9	10	11	9	7	6	6	10	8	9	10	11	34.5	34.5	34.5	64.132	589	589	0	165.05	By MS/MS	By MS/MS	By MS/MS	By MS/MS	By MS/MS
sp|P14868|SYDC_HUMAN	sp|P14868|SYDC_HUMAN	22	22	22	>sp|P14868|SYDC_HUMAN Aspartate--tRNA ligase, cytoplasmic OS=Homo sapiens OX=9606 GN=DARS1 PE=1 SV=2	1	22	22	22	18	19	17	19	18	16	20	18	15	18	19	17	19	18	16	20	18	15	18	19	17	19	18	16	20	18	15	51.7	51.7	51.7	57.136	501	501	0	143.3	By MS/MS	By MS/MS	By MS/MS	By MS/MS	By MS/MS
sp|P14923|PLAK_HUMAN	sp|P14923|PLAK_HUMAN	16	16	16	>sp|P14923|PLAK_HUMAN Junction plakoglobin OS=Homo sapiens OX=9606 GN=JUP PE=1 SV=3	1	16	16	16	5	7	9	1	10	8	5	13	11	5	7	9	1	10	8	5	13	11	5	7	9	1	10	8	5	13	11	28.5	28.5	28.5	81.744	745	745	0	156.66	By MS/MS	By MS/MS	By MS/MS	By matching	By MS/MS
sp|P14927|QCR7_HUMAN	sp|P14927|QCR7_HUMAN	2	2	2	>sp|P14927|QCR7_HUMAN Cytochrome b-c1 complex subunit 7 OS=Homo sapiens OX=9606 GN=UQCRB PE=1 SV=2	1	2	2	2	2	2	1	1	1	1	1	2	2	2	2	1	1	1	1	1	2	2	2	2	1	1	1	1	1	2	2	21.6	21.6	21.6	13.53	111	111	0	3.3169	By MS/MS	By MS/MS	By MS/MS	By MS/MS	By matching
sp|P15104|GLNA_HUMAN	sp|P15104|GLNA_HUMAN	3	3	3	>sp|P15104|GLNA_HUMAN Glutamine synthetase OS=Homo sapiens OX=9606 GN=GLUL PE=1 SV=4	1	3	3	3	3	2	2	2	2	3	1	2	3	3	2	2	2	2	3	1	2	3	3	2	2	2	2	3	1	2	3	10.2	10.2	10.2	42.064	373	373	0	12.952	By MS/MS	By MS/MS	By MS/MS	By MS/MS	By MS/MS
sp|P15121|ALDR_HUMAN;sp|C9JRZ8|AK1BF_HUMAN	sp|P15121|ALDR_HUMAN;sp|C9JRZ8|AK1BF_HUMAN	2;1	2;1	2;1	>sp|P15121|ALDR_HUMAN Aldo-keto reductase family 1 member B1 OS=Homo sapiens OX=9606 GN=AKR1B1 PE=1 SV=3;>sp|C9JRZ8|AK1BF_HUMAN Aldo-keto reductase family 1 member B15 OS=Homo sapiens OX=9606 GN=AKR1B15 PE=1 SV=2	2	2	2	2	1	1	2	1	1	1	1	1	2	1	1	2	1	1	1	1	1	2	1	1	2	1	1	1	1	1	2	6	6	6	35.853	316	316;316	0.0028637	2.0334	By MS/MS	By MS/MS	By MS/MS	By MS/MS	By MS/MS
sp|P15170|ERF3A_HUMAN;sp|Q8IYD1|ERF3B_HUMAN	sp|P15170|ERF3A_HUMAN;sp|Q8IYD1|ERF3B_HUMAN	8;4	8;4	8;4	>sp|P15170|ERF3A_HUMAN Eukaryotic peptide chain release factor GTP-binding subunit ERF3A OS=Homo sapiens OX=9606 GN=GSPT1 PE=1 SV=1;>sp|Q8IYD1|ERF3B_HUMAN Eukaryotic peptide chain release factor GTP-binding subunit ERF3B OS=Homo sapiens OX=9606 GN=GSPT2 PE	2	8	8	8	6	7	7	5	6	6	5	8	7	6	7	7	5	6	6	5	8	7	6	7	7	5	6	6	5	8	7	18.6	18.6	18.6	55.755	499	499;628	0	117.44	By MS/MS	By MS/MS	By MS/MS	By MS/MS	By MS/MS
sp|P15311|EZRI_HUMAN	sp|P15311|EZRI_HUMAN	19	19	14	>sp|P15311|EZRI_HUMAN Ezrin OS=Homo sapiens OX=9606 GN=EZR PE=1 SV=4	1	19	19	14	17	17	16	13	17	15	13	19	16	17	17	16	13	17	15	13	19	16	13	12	11	10	14	12	10	14	12	30.4	30.4	20.5	69.412	586	586	0	62.353	By MS/MS	By MS/MS	By MS/MS	By MS/MS	By MS/MS
sp|P15374|UCHL3_HUMAN	sp|P15374|UCHL3_HUMAN	1	1	1	>sp|P15374|UCHL3_HUMAN Ubiquitin carboxyl-terminal hydrolase isozyme L3 OS=Homo sapiens OX=9606 GN=UCHL3 PE=1 SV=1	1	1	1	1	0	0	0	0	1	0	0	0	0	0	0	0	0	1	0	0	0	0	0	0	0	0	1	0	0	0	0	8.7	8.7	8.7	26.182	230	230	0.0017852	2.3806	By matching	By matching	By matching	By matching	By MS/MS
sp|P15531|NDKA_HUMAN	sp|P15531|NDKA_HUMAN	8	8	5	>sp|P15531|NDKA_HUMAN Nucleoside diphosphate kinase A OS=Homo sapiens OX=9606 GN=NME1 PE=1 SV=1	1	8	8	5	8	7	8	8	7	7	7	8	8	8	7	8	8	7	7	7	8	8	5	5	5	5	5	5	4	5	5	63.8	63.8	39.5	17.149	152	152	0	81.613	By MS/MS	By MS/MS	By MS/MS	By MS/MS	By MS/MS
sp|P15735|PHKG2_HUMAN	sp|P15735|PHKG2_HUMAN	5	5	5	>sp|P15735|PHKG2_HUMAN Phosphorylase b kinase gamma catalytic chain, liver/testis isoform OS=Homo sapiens OX=9606 GN=PHKG2 PE=1 SV=1	1	5	5	5	2	4	5	0	2	3	1	3	2	2	4	5	0	2	3	1	3	2	2	4	5	0	2	3	1	3	2	14	14	14	46.442	406	406	0	13.098	By MS/MS	By MS/MS	By MS/MS	By matching	By MS/MS
sp|P15880|RS2_HUMAN	sp|P15880|RS2_HUMAN	10	10	10	>sp|P15880|RS2_HUMAN 40S ribosomal protein S2 OS=Homo sapiens OX=9606 GN=RPS2 PE=1 SV=2	1	10	10	10	9	9	9	9	9	9	9	9	9	9	9	9	9	9	9	9	9	9	9	9	9	9	9	9	9	9	9	40.3	40.3	40.3	31.324	293	293	0	249.34	By MS/MS	By MS/MS	By MS/MS	By MS/MS	By MS/MS
sp|P15884|ITF2_HUMAN	sp|P15884|ITF2_HUMAN	1	1	1	>sp|P15884|ITF2_HUMAN Transcription factor 4 OS=Homo sapiens OX=9606 GN=TCF4 PE=1 SV=3	1	1	1	1	1	0	0	0	0	0	0	1	0	1	0	0	0	0	0	0	1	0	1	0	0	0	0	0	0	1	0	2.4	2.4	2.4	71.307	667	667	0.0066863	1.5822	By matching	By matching	By matching	By matching	By matching
sp|P15923|TFE2_HUMAN	sp|P15923|TFE2_HUMAN	1	1	1	>sp|P15923|TFE2_HUMAN Transcription factor E2-alpha OS=Homo sapiens OX=9606 GN=TCF3 PE=1 SV=1	1	1	1	1	0	1	1	1	1	0	0	0	0	0	1	1	1	1	0	0	0	0	0	1	1	1	1	0	0	0	0	2.4	2.4	2.4	67.6	654	654	0.00031536	2.7867	By matching	By MS/MS	By MS/MS	By MS/MS	By MS/MS
sp|P15924|DESP_HUMAN	sp|P15924|DESP_HUMAN	54	54	54	>sp|P15924|DESP_HUMAN Desmoplakin OS=Homo sapiens OX=9606 GN=DSP PE=1 SV=3	1	54	54	54	38	42	42	31	31	40	29	48	40	38	42	42	31	31	40	29	48	40	38	42	42	31	31	40	29	48	40	24	24	24	331.77	2871	2871	0	180.04	By MS/MS	By MS/MS	By MS/MS	By MS/MS	By MS/MS
sp|P15927|RFA2_HUMAN	sp|P15927|RFA2_HUMAN	7	7	7	>sp|P15927|RFA2_HUMAN Replication protein A 32 kDa subunit OS=Homo sapiens OX=9606 GN=RPA2 PE=1 SV=1	1	7	7	7	6	6	6	6	5	7	6	6	5	6	6	6	6	5	7	6	6	5	6	6	6	6	5	7	6	6	5	53	53	53	29.247	270	270	0	161.83	By MS/MS	By MS/MS	By MS/MS	By MS/MS	By MS/MS
sp|Q96QV6|H2A1A_HUMAN;sp|P16104|H2AX_HUMAN;sp|Q8IUE6|H2A2B_HUMAN	sp|Q96QV6|H2A1A_HUMAN;sp|P16104|H2AX_HUMAN;sp|Q8IUE6|H2A2B_HUMAN	3;3;2	1;1;1	1;1;1	>sp|Q96QV6|H2A1A_HUMAN Histone H2A type 1-A OS=Homo sapiens OX=9606 GN=HIST1H2AA PE=1 SV=3;>sp|P16104|H2AX_HUMAN Histone H2AX OS=Homo sapiens OX=9606 GN=H2AX PE=1 SV=2;>sp|Q8IUE6|H2A2B_HUMAN Histone H2A type 2-B OS=Homo sapiens OX=9606 GN=HIST2H2AB PE=1 SV	3	3	1	1	1	3	2	2	3	2	2	1	2	0	1	0	0	1	0	0	0	1	0	1	0	0	1	0	0	0	1	29.8	17.6	17.6	14.233	131	131;143;130	0	35.135	By matching	By MS/MS	By matching	By matching	By MS/MS
sp|P16152|CBR1_HUMAN;sp|O75828|CBR3_HUMAN	sp|P16152|CBR1_HUMAN	11;2	11;2	11;2	>sp|P16152|CBR1_HUMAN Carbonyl reductase [NADPH] 1 OS=Homo sapiens OX=9606 GN=CBR1 PE=1 SV=3	2	11	11	11	9	10	10	8	10	11	9	11	9	9	10	10	8	10	11	9	11	9	9	10	10	8	10	11	9	11	9	58.8	58.8	58.8	30.375	277	277;277	0	286.4	By MS/MS	By MS/MS	By MS/MS	By MS/MS	By MS/MS
sp|P18846|ATF1_HUMAN;sp|P16220|CREB1_HUMAN	sp|P18846|ATF1_HUMAN;sp|P16220|CREB1_HUMAN	1;1	1;1	1;1	>sp|P18846|ATF1_HUMAN Cyclic AMP-dependent transcription factor ATF-1 OS=Homo sapiens OX=9606 GN=ATF1 PE=1 SV=2;>sp|P16220|CREB1_HUMAN Cyclic AMP-responsive element-binding protein 1 OS=Homo sapiens OX=9606 GN=CREB1 PE=1 SV=2	2	1	1	1	1	1	1	0	0	1	1	1	1	1	1	1	0	0	1	1	1	1	1	1	1	0	0	1	1	1	1	3.3	3.3	3.3	29.232	271	271;341	0.0046588	1.7249	By MS/MS	By MS/MS	By MS/MS	By matching	By matching
sp|P16383|GCFC2_HUMAN	sp|P16383|GCFC2_HUMAN	1	1	1	>sp|P16383|GCFC2_HUMAN GC-rich sequence DNA-binding factor 2 OS=Homo sapiens OX=9606 GN=GCFC2 PE=1 SV=2	1	1	1	1	0	0	0	1	0	0	0	0	0	0	0	0	1	0	0	0	0	0	0	0	0	1	0	0	0	0	0	2.2	2.2	2.2	89.384	781	781	0	47.965	By matching	By matching	By matching	By MS/MS	By matching
sp|P16402|H13_HUMAN	sp|P16402|H13_HUMAN	4	1	1	>sp|P16402|H13_HUMAN Histone H1.3 OS=Homo sapiens OX=9606 GN=H1-3 PE=1 SV=2	1	4	1	1	4	4	4	4	3	4	4	4	4	1	1	1	1	0	1	1	1	1	1	1	1	1	0	1	1	1	1	21.7	7.2	7.2	22.35	221	221	0.0014921	2.4075	By MS/MS	By matching	By MS/MS	By matching	By matching
sp|P16403|H12_HUMAN	sp|P16403|H12_HUMAN	5	5	2	>sp|P16403|H12_HUMAN Histone H1.2 OS=Homo sapiens OX=9606 GN=H1-2 PE=1 SV=2	1	5	5	2	4	4	4	4	4	4	4	4	5	4	4	4	4	4	4	4	4	5	1	1	1	1	1	1	1	1	2	23	23	8	21.364	213	213	0	7.7863	By MS/MS	By MS/MS	By MS/MS	By MS/MS	By MS/MS
sp|P16455|MGMT_HUMAN	sp|P16455|MGMT_HUMAN	2	2	2	>sp|P16455|MGMT_HUMAN Methylated-DNA--protein-cysteine methyltransferase OS=Homo sapiens OX=9606 GN=MGMT PE=1 SV=1	1	2	2	2	1	1	1	1	0	1	1	1	1	1	1	1	1	0	1	1	1	1	1	1	1	1	0	1	1	1	1	15	15	15	21.646	207	207	0.00061614	2.6212	By MS/MS	By matching	By MS/MS	By MS/MS	By matching
sp|P16615|AT2A2_HUMAN;sp|O14983|AT2A1_HUMAN;sp|Q93084|AT2A3_HUMAN	sp|P16615|AT2A2_HUMAN	22;9;3	22;9;3	22;9;3	>sp|P16615|AT2A2_HUMAN Sarcoplasmic/endoplasmic reticulum calcium ATPase 2 OS=Homo sapiens OX=9606 GN=ATP2A2 PE=1 SV=1	3	22	22	22	18	18	20	18	21	19	18	21	15	18	18	20	18	21	19	18	21	15	18	18	20	18	21	19	18	21	15	27.9	27.9	27.9	114.76	1042	1042;1001;1043	0	83.089	By MS/MS	By MS/MS	By MS/MS	By MS/MS	By MS/MS
sp|P16949|STMN1_HUMAN	sp|P16949|STMN1_HUMAN	8	8	7	>sp|P16949|STMN1_HUMAN Stathmin OS=Homo sapiens OX=9606 GN=STMN1 PE=1 SV=3	1	8	8	7	6	7	8	5	7	8	7	6	6	6	7	8	5	7	8	7	6	6	5	6	7	4	6	7	6	5	5	37.6	37.6	31.5	17.302	149	149	0	68.252	By MS/MS	By MS/MS	By MS/MS	By MS/MS	By MS/MS
sp|P16989|YBOX3_HUMAN	sp|P16989|YBOX3_HUMAN	12	12	9	>sp|P16989|YBOX3_HUMAN Y-box-binding protein 3 OS=Homo sapiens OX=9606 GN=YBX3 PE=1 SV=4	1	12	12	9	11	12	12	9	8	10	10	11	11	11	12	12	9	8	10	10	11	11	8	9	9	6	5	7	7	8	8	62.9	62.9	53.2	40.089	372	372	0	323.31	By MS/MS	By MS/MS	By MS/MS	By MS/MS	By MS/MS
sp|P17028|ZNF24_HUMAN	sp|P17028|ZNF24_HUMAN	10	10	10	>sp|P17028|ZNF24_HUMAN Zinc finger protein 24 OS=Homo sapiens OX=9606 GN=ZNF24 PE=1 SV=4	1	10	10	10	7	9	7	3	3	5	6	9	6	7	9	7	3	3	5	6	9	6	7	9	7	3	3	5	6	9	6	45.9	45.9	45.9	42.155	368	368	0	75.885	By MS/MS	By MS/MS	By MS/MS	By MS/MS	By MS/MS
sp|P17029|ZKSC1_HUMAN	sp|P17029|ZKSC1_HUMAN	10	10	10	>sp|P17029|ZKSC1_HUMAN Zinc finger protein with KRAB and SCAN domains 1 OS=Homo sapiens OX=9606 GN=ZKSCAN1 PE=1 SV=3	1	10	10	10	6	9	9	6	7	8	8	10	10	6	9	9	6	7	8	8	10	10	6	9	9	6	7	8	8	10	10	25.9	25.9	25.9	63.629	563	563	0	122.21	By MS/MS	By MS/MS	By MS/MS	By MS/MS	By MS/MS
sp|P17036|ZNF3_HUMAN	sp|P17036|ZNF3_HUMAN	2	2	2	>sp|P17036|ZNF3_HUMAN Zinc finger protein 3 OS=Homo sapiens OX=9606 GN=ZNF3 PE=1 SV=3	1	2	2	2	0	1	2	1	1	1	2	2	2	0	1	2	1	1	1	2	2	2	0	1	2	1	1	1	2	2	2	5.6	5.6	5.6	50.915	446	446	0	27.337	By matching	By MS/MS	By MS/MS	By matching	By MS/MS
sp|P17066|HSP76_HUMAN;sp|P48741|HSP77_HUMAN	sp|P17066|HSP76_HUMAN;sp|P48741|HSP77_HUMAN	8;4	2;1	2;1	>sp|P17066|HSP76_HUMAN Heat shock 70 kDa protein 6 OS=Homo sapiens OX=9606 GN=HSPA6 PE=1 SV=2;>sp|P48741|HSP77_HUMAN Putative heat shock 70 kDa protein 7 OS=Homo sapiens OX=9606 GN=HSPA7 PE=5 SV=2	2	8	2	2	6	6	7	7	8	7	7	7	8	1	1	1	1	2	1	1	1	2	1	1	1	1	2	1	1	1	2	16.2	5.4	5.4	71.027	643	643;367	0	13.633	By MS/MS	By MS/MS	By MS/MS	By MS/MS	By MS/MS
sp|P17096|HMGA1_HUMAN	sp|P17096|HMGA1_HUMAN	4	4	4	>sp|P17096|HMGA1_HUMAN High mobility group protein HMG-I/HMG-Y OS=Homo sapiens OX=9606 GN=HMGA1 PE=1 SV=3	1	4	4	4	4	2	2	2	2	2	1	2	3	4	2	2	2	2	2	1	2	3	4	2	2	2	2	2	1	2	3	37.4	37.4	37.4	11.676	107	107	0	6.5608	By MS/MS	By MS/MS	By matching	By MS/MS	By MS/MS
sp|P17174|AATC_HUMAN	sp|P17174|AATC_HUMAN	7	7	7	>sp|P17174|AATC_HUMAN Aspartate aminotransferase, cytoplasmic OS=Homo sapiens OX=9606 GN=GOT1 PE=1 SV=3	1	7	7	7	3	6	5	0	2	5	3	5	4	3	6	5	0	2	5	3	5	4	3	6	5	0	2	5	3	5	4	22.5	22.5	22.5	46.247	413	413	0	10.107	By MS/MS	By MS/MS	By MS/MS	By matching	By MS/MS
sp|P17481|HXB8_HUMAN	sp|P17481|HXB8_HUMAN	1	1	1	>sp|P17481|HXB8_HUMAN Homeobox protein Hox-B8 OS=Homo sapiens OX=9606 GN=HOXB8 PE=2 SV=2	1	1	1	1	0	1	0	0	1	0	0	1	0	0	1	0	0	1	0	0	1	0	0	1	0	0	1	0	0	1	0	4.9	4.9	4.9	27.573	243	243	0.0003126	2.7057	By matching	By MS/MS	By matching	By matching	By MS/MS
sp|P17482|HXB9_HUMAN;sp|P28356|HXD9_HUMAN	sp|P17482|HXB9_HUMAN	6;1	6;1	5;0	>sp|P17482|HXB9_HUMAN Homeobox protein Hox-B9 OS=Homo sapiens OX=9606 GN=HOXB9 PE=1 SV=2	2	6	6	5	4	6	5	4	3	4	6	4	4	4	6	5	4	3	4	6	4	4	4	5	4	3	3	4	5	4	4	36.4	36.4	32.4	28.058	250	250;352	0	65.757	By MS/MS	By MS/MS	By MS/MS	By MS/MS	By MS/MS
sp|P17483|HXB4_HUMAN	sp|P17483|HXB4_HUMAN	1	1	1	>sp|P17483|HXB4_HUMAN Homeobox protein Hox-B4 OS=Homo sapiens OX=9606 GN=HOXB4 PE=1 SV=2	1	1	1	1	0	0	1	1	0	0	0	1	0	0	0	1	1	0	0	0	1	0	0	0	1	1	0	0	0	1	0	8	8	8	27.604	251	251	0.0088174	1.3922	By matching	By matching	By MS/MS	By MS/MS	By matching
sp|P17509|HXB6_HUMAN	sp|P17509|HXB6_HUMAN	2	2	2	>sp|P17509|HXB6_HUMAN Homeobox protein Hox-B6 OS=Homo sapiens OX=9606 GN=HOXB6 PE=1 SV=4	1	2	2	2	2	2	2	2	2	2	1	2	2	2	2	2	2	2	2	1	2	2	2	2	2	2	2	2	1	2	2	11.2	11.2	11.2	25.432	224	224	0	62.17	By MS/MS	By MS/MS	By MS/MS	By MS/MS	By MS/MS
sp|P17544|ATF7_HUMAN	sp|P17544|ATF7_HUMAN	1	1	1	>sp|P17544|ATF7_HUMAN Cyclic AMP-dependent transcription factor ATF-7 OS=Homo sapiens OX=9606 GN=ATF7 PE=1 SV=2	1	1	1	1	0	1	0	0	0	0	0	1	1	0	1	0	0	0	0	0	1	1	0	1	0	0	0	0	0	1	1	3	3	3	52.967	494	494	0.0088266	1.3977	By matching	By MS/MS	By matching	By matching	By matching
sp|P17612|KAPCA_HUMAN;sp|P22694|KAPCB_HUMAN	sp|P17612|KAPCA_HUMAN;sp|P22694|KAPCB_HUMAN	3;2	3;2	3;2	>sp|P17612|KAPCA_HUMAN cAMP-dependent protein kinase catalytic subunit alpha OS=Homo sapiens OX=9606 GN=PRKACA PE=1 SV=2;>sp|P22694|KAPCB_HUMAN cAMP-dependent protein kinase catalytic subunit beta OS=Homo sapiens OX=9606 GN=PRKACB PE=1 SV=2	2	3	3	3	1	1	1	2	0	1	1	3	1	1	1	1	2	0	1	1	3	1	1	1	1	2	0	1	1	3	1	8.5	8.5	8.5	40.589	351	351;351	0.00031417	2.7458	By matching	By matching	By matching	By MS/MS	By matching
sp|P17655|CAN2_HUMAN	sp|P17655|CAN2_HUMAN	3	3	3	>sp|P17655|CAN2_HUMAN Calpain-2 catalytic subunit OS=Homo sapiens OX=9606 GN=CAPN2 PE=1 SV=6	1	3	3	3	0	2	0	0	1	0	0	1	0	0	2	0	0	1	0	0	1	0	0	2	0	0	1	0	0	1	0	6.4	6.4	6.4	79.994	700	700	0.00091799	2.5767	By matching	By MS/MS	By matching	By matching	By MS/MS
sp|P17812|PYRG1_HUMAN	sp|P17812|PYRG1_HUMAN	14	14	12	>sp|P17812|PYRG1_HUMAN CTP synthase 1 OS=Homo sapiens OX=9606 GN=CTPS1 PE=1 SV=2	1	14	14	12	12	14	12	12	12	11	10	13	11	12	14	12	12	12	11	10	13	11	10	12	10	10	10	9	9	11	9	33.3	33.3	28.9	66.69	591	591	0	222.85	By MS/MS	By MS/MS	By MS/MS	By MS/MS	By MS/MS
sp|P17844|DDX5_HUMAN	sp|P17844|DDX5_HUMAN	20	15	15	>sp|P17844|DDX5_HUMAN Probable ATP-dependent RNA helicase DDX5 OS=Homo sapiens OX=9606 GN=DDX5 PE=1 SV=1	1	20	15	15	18	20	18	16	17	17	18	18	19	13	15	13	11	12	13	14	14	15	13	15	13	11	12	13	14	14	15	37.5	29.2	29.2	69.147	614	614	0	130.05	By MS/MS	By MS/MS	By MS/MS	By MS/MS	By MS/MS
sp|P17858|PFKAL_HUMAN	sp|P17858|PFKAL_HUMAN	6	3	3	>sp|P17858|PFKAL_HUMAN ATP-dependent 6-phosphofructokinase, liver type OS=Homo sapiens OX=9606 GN=PFKL PE=1 SV=6	1	6	3	3	3	4	2	4	4	3	4	2	2	1	1	0	1	2	1	2	0	1	1	1	0	1	2	1	2	0	1	11.7	6.9	6.9	85.018	780	780	0	4.2153	By matching	By matching	By matching	By matching	By MS/MS
sp|P17980|PRS6A_HUMAN	sp|P17980|PRS6A_HUMAN	14	14	14	>sp|P17980|PRS6A_HUMAN 26S proteasome regulatory subunit 6A OS=Homo sapiens OX=9606 GN=PSMC3 PE=1 SV=3	1	14	14	14	9	9	11	10	10	9	11	14	12	9	9	11	10	10	9	11	14	12	9	9	11	10	10	9	11	14	12	49.4	49.4	49.4	49.203	439	439	0	124.65	By MS/MS	By MS/MS	By MS/MS	By MS/MS	By MS/MS
sp|P17987|TCPA_HUMAN	sp|P17987|TCPA_HUMAN	20	20	20	>sp|P17987|TCPA_HUMAN T-complex protein 1 subunit alpha OS=Homo sapiens OX=9606 GN=TCP1 PE=1 SV=1	1	20	20	20	17	17	20	18	19	18	20	20	20	17	17	20	18	19	18	20	20	20	17	17	20	18	19	18	20	20	20	51.6	51.6	51.6	60.343	556	556	0	323.31	By MS/MS	By MS/MS	By MS/MS	By MS/MS	By MS/MS
sp|P18031|PTN1_HUMAN	sp|P18031|PTN1_HUMAN	8	8	8	>sp|P18031|PTN1_HUMAN Tyrosine-protein phosphatase non-receptor type 1 OS=Homo sapiens OX=9606 GN=PTPN1 PE=1 SV=1	1	8	8	8	4	6	4	5	5	5	6	7	6	4	6	4	5	5	5	6	7	6	4	6	4	5	5	5	6	7	6	23.7	23.7	23.7	49.966	435	435	0	26.052	By MS/MS	By MS/MS	By MS/MS	By MS/MS	By MS/MS
sp|P18074|ERCC2_HUMAN	sp|P18074|ERCC2_HUMAN	4	4	4	>sp|P18074|ERCC2_HUMAN General transcription and DNA repair factor IIH helicase subunit XPD OS=Homo sapiens OX=9606 GN=ERCC2 PE=1 SV=1	1	4	4	4	2	3	1	1	1	0	2	3	2	2	3	1	1	1	0	2	3	2	2	3	1	1	1	0	2	3	2	8.9	8.9	8.9	86.908	760	760	0	13.583	By MS/MS	By MS/MS	By matching	By matching	By MS/MS
sp|P18077|RL35A_HUMAN	sp|P18077|RL35A_HUMAN	3	3	3	>sp|P18077|RL35A_HUMAN 60S ribosomal protein L35a OS=Homo sapiens OX=9606 GN=RPL35A PE=1 SV=2	1	3	3	3	3	3	3	3	3	3	3	3	3	3	3	3	3	3	3	3	3	3	3	3	3	3	3	3	3	3	3	20.9	20.9	20.9	12.538	110	110	0	4.6505	By MS/MS	By MS/MS	By MS/MS	By MS/MS	By MS/MS
sp|P18085|ARF4_HUMAN	sp|P18085|ARF4_HUMAN	10	10	6	>sp|P18085|ARF4_HUMAN ADP-ribosylation factor 4 OS=Homo sapiens OX=9606 GN=ARF4 PE=1 SV=3	1	10	10	6	8	10	9	9	10	9	8	10	9	8	10	9	9	10	9	8	10	9	4	6	5	5	6	5	4	6	5	62.2	62.2	33.3	20.511	180	180	0	78.737	By MS/MS	By MS/MS	By MS/MS	By MS/MS	By MS/MS
sp|P18124|RL7_HUMAN	sp|P18124|RL7_HUMAN	9	9	9	>sp|P18124|RL7_HUMAN 60S ribosomal protein L7 OS=Homo sapiens OX=9606 GN=RPL7 PE=1 SV=1	1	9	9	9	8	8	7	7	7	8	8	9	8	8	8	7	7	7	8	8	9	8	8	8	7	7	7	8	8	9	8	34.7	34.7	34.7	29.225	248	248	0	34.417	By MS/MS	By MS/MS	By MS/MS	By MS/MS	By MS/MS
sp|P18206|VINC_HUMAN	sp|P18206|VINC_HUMAN	27	27	27	>sp|P18206|VINC_HUMAN Vinculin OS=Homo sapiens OX=9606 GN=VCL PE=1 SV=4	1	27	27	27	18	23	22	18	17	17	17	21	18	18	23	22	18	17	17	17	21	18	18	23	22	18	17	17	17	21	18	35.8	35.8	35.8	123.8	1134	1134	0	116	By MS/MS	By MS/MS	By MS/MS	By MS/MS	By MS/MS
sp|P18440|ARY1_HUMAN	sp|P18440|ARY1_HUMAN	1	1	1	>sp|P18440|ARY1_HUMAN Arylamine N-acetyltransferase 1 OS=Homo sapiens OX=9606 GN=NAT1 PE=1 SV=2	1	1	1	1	0	1	0	1	0	0	0	0	0	0	1	0	1	0	0	0	0	0	0	1	0	1	0	0	0	0	0	5.2	5.2	5.2	33.898	290	290	0	19.766	By matching	By MS/MS	By matching	By MS/MS	By matching
sp|P18583|SON_HUMAN	sp|P18583|SON_HUMAN	7	7	7	>sp|P18583|SON_HUMAN Protein SON OS=Homo sapiens OX=9606 GN=SON PE=1 SV=4	1	7	7	7	4	3	4	2	1	2	2	4	3	4	3	4	2	1	2	2	4	3	4	3	4	2	1	2	2	4	3	4.5	4.5	4.5	263.83	2426	2426	0	8.6014	By MS/MS	By MS/MS	By MS/MS	By MS/MS	By matching
sp|P18615|NELFE_HUMAN	sp|P18615|NELFE_HUMAN	3	3	3	>sp|P18615|NELFE_HUMAN Negative elongation factor E OS=Homo sapiens OX=9606 GN=NELFE PE=1 SV=3	1	3	3	3	2	3	3	2	1	3	2	2	3	2	3	3	2	1	3	2	2	3	2	3	3	2	1	3	2	2	3	14.5	14.5	14.5	43.239	380	380	0	27.703	By MS/MS	By MS/MS	By MS/MS	By MS/MS	By MS/MS
sp|P18621|RL17_HUMAN	sp|P18621|RL17_HUMAN	6	6	6	>sp|P18621|RL17_HUMAN 60S ribosomal protein L17 OS=Homo sapiens OX=9606 GN=RPL17 PE=1 SV=3	1	6	6	6	4	4	4	4	4	4	5	6	5	4	4	4	4	4	4	5	6	5	4	4	4	4	4	4	5	6	5	36.4	36.4	36.4	21.397	184	184	0	266.63	By MS/MS	By MS/MS	By MS/MS	By MS/MS	By MS/MS
sp|P18669|PGAM1_HUMAN;sp|P15259|PGAM2_HUMAN;sp|Q8N0Y7|PGAM4_HUMAN	sp|P18669|PGAM1_HUMAN	9;4;4	9;4;4	9;4;4	>sp|P18669|PGAM1_HUMAN Phosphoglycerate mutase 1 OS=Homo sapiens OX=9606 GN=PGAM1 PE=1 SV=2	3	9	9	9	8	9	9	8	8	9	7	9	9	8	9	9	8	8	9	7	9	9	8	9	9	8	8	9	7	9	9	55.1	55.1	55.1	28.804	254	254;253;254	0	79.352	By MS/MS	By MS/MS	By MS/MS	By MS/MS	By MS/MS
sp|P18754|RCC1_HUMAN	sp|P18754|RCC1_HUMAN	6	6	6	>sp|P18754|RCC1_HUMAN Regulator of chromosome condensation OS=Homo sapiens OX=9606 GN=RCC1 PE=1 SV=1	1	6	6	6	3	3	3	3	4	3	5	4	4	3	3	3	3	4	3	5	4	4	3	3	3	3	4	3	5	4	4	24	24	24	44.969	421	421	0	103.06	By MS/MS	By MS/MS	By MS/MS	By MS/MS	By MS/MS
sp|P18827|SDC1_HUMAN	sp|P18827|SDC1_HUMAN	2	2	2	>sp|P18827|SDC1_HUMAN Syndecan-1 OS=Homo sapiens OX=9606 GN=SDC1 PE=1 SV=3	1	2	2	2	1	1	1	1	0	0	0	2	0	1	1	1	1	0	0	0	2	0	1	1	1	1	0	0	0	2	0	9	9	9	32.461	310	310	0	3.9939	By matching	By MS/MS	By matching	By matching	By matching
sp|P18858|DNLI1_HUMAN	sp|P18858|DNLI1_HUMAN	10	10	10	>sp|P18858|DNLI1_HUMAN DNA ligase 1 OS=Homo sapiens OX=9606 GN=LIG1 PE=1 SV=1	1	10	10	10	4	5	5	6	7	4	3	4	1	4	5	5	6	7	4	3	4	1	4	5	5	6	7	4	3	4	1	15.2	15.2	15.2	101.73	919	919	0	23.496	By MS/MS	By MS/MS	By MS/MS	By MS/MS	By MS/MS
sp|P18859|ATP5J_HUMAN	sp|P18859|ATP5J_HUMAN	3	3	3	>sp|P18859|ATP5J_HUMAN ATP synthase-coupling factor 6, mitochondrial OS=Homo sapiens OX=9606 GN=ATP5PF PE=1 SV=1	1	3	3	3	2	3	3	3	3	2	3	3	3	2	3	3	3	3	2	3	3	3	2	3	3	3	3	2	3	3	3	32.4	32.4	32.4	12.587	108	108	0	89.461	By MS/MS	By MS/MS	By MS/MS	By MS/MS	By MS/MS
sp|P18887|XRCC1_HUMAN	sp|P18887|XRCC1_HUMAN	2	2	2	>sp|P18887|XRCC1_HUMAN DNA repair protein XRCC1 OS=Homo sapiens OX=9606 GN=XRCC1 PE=1 SV=2	1	2	2	2	0	1	1	0	1	0	2	1	0	0	1	1	0	1	0	2	1	0	0	1	1	0	1	0	2	1	0	3.9	3.9	3.9	69.476	633	633	0.009276	1.362	By matching	By matching	By MS/MS	By matching	By matching
sp|P19174|PLCG1_HUMAN	sp|P19174|PLCG1_HUMAN	4	4	4	>sp|P19174|PLCG1_HUMAN 1-phosphatidylinositol 4,5-bisphosphate phosphodiesterase gamma-1 OS=Homo sapiens OX=9606 GN=PLCG1 PE=1 SV=1	1	4	4	4	2	3	3	1	0	1	1	2	3	2	3	3	1	0	1	1	2	3	2	3	3	1	0	1	1	2	3	4.9	4.9	4.9	148.53	1290	1290	0	6.4125	By MS/MS	By MS/MS	By MS/MS	By MS/MS	By matching
sp|P19338|NUCL_HUMAN	sp|P19338|NUCL_HUMAN	18	18	18	>sp|P19338|NUCL_HUMAN Nucleolin OS=Homo sapiens OX=9606 GN=NCL PE=1 SV=3	1	18	18	18	18	15	15	16	16	16	17	17	16	18	15	15	16	16	16	17	17	16	18	15	15	16	16	16	17	17	16	28.3	28.3	28.3	76.613	710	710	0	323.31	By MS/MS	By MS/MS	By MS/MS	By MS/MS	By MS/MS
sp|P19367|HXK1_HUMAN;sp|Q2TB90|HKDC1_HUMAN	sp|P19367|HXK1_HUMAN	9;1	9;1	9;1	>sp|P19367|HXK1_HUMAN Hexokinase-1 OS=Homo sapiens OX=9606 GN=HK1 PE=1 SV=3	2	9	9	9	5	6	5	4	6	6	6	8	7	5	6	5	4	6	6	6	8	7	5	6	5	4	6	6	6	8	7	12.3	12.3	12.3	102.48	917	917;917	0	47.388	By MS/MS	By MS/MS	By MS/MS	By MS/MS	By MS/MS
sp|P19387|RPB3_HUMAN	sp|P19387|RPB3_HUMAN	3	3	3	>sp|P19387|RPB3_HUMAN DNA-directed RNA polymerase II subunit RPB3 OS=Homo sapiens OX=9606 GN=POLR2C PE=1 SV=2	1	3	3	3	1	2	1	0	0	2	1	0	2	1	2	1	0	0	2	1	0	2	1	2	1	0	0	2	1	0	2	18.9	18.9	18.9	31.441	275	275	0.00061425	2.5955	By MS/MS	By MS/MS	By matching	By matching	By matching
sp|P19388|RPAB1_HUMAN	sp|P19388|RPAB1_HUMAN	5	5	5	>sp|P19388|RPAB1_HUMAN DNA-directed RNA polymerases I, II, and III subunit RPABC1 OS=Homo sapiens OX=9606 GN=POLR2E PE=1 SV=4	1	5	5	5	5	3	4	3	3	3	5	3	4	5	3	4	3	3	3	5	3	4	5	3	4	3	3	3	5	3	4	28.1	28.1	28.1	24.551	210	210	0	21.283	By MS/MS	By MS/MS	By MS/MS	By MS/MS	By MS/MS
sp|P19404|NDUV2_HUMAN	sp|P19404|NDUV2_HUMAN	3	3	3	>sp|P19404|NDUV2_HUMAN NADH dehydrogenase [ubiquinone] flavoprotein 2, mitochondrial OS=Homo sapiens OX=9606 GN=NDUFV2 PE=1 SV=2	1	3	3	3	3	2	2	1	0	1	2	2	1	3	2	2	1	0	1	2	2	1	3	2	2	1	0	1	2	2	1	16.1	16.1	16.1	27.391	249	249	0	3.8123	By MS/MS	By MS/MS	By MS/MS	By matching	By matching
sp|P19525|E2AK2_HUMAN	sp|P19525|E2AK2_HUMAN	2	2	2	>sp|P19525|E2AK2_HUMAN Interferon-induced, double-stranded RNA-activated protein kinase OS=Homo sapiens OX=9606 GN=EIF2AK2 PE=1 SV=2	1	2	2	2	0	0	0	0	1	0	0	1	0	0	0	0	0	1	0	0	1	0	0	0	0	0	1	0	0	1	0	4.7	4.7	4.7	62.094	551	551	0.0026125	2.1423	By matching	By matching	By matching	By matching	By MS/MS
sp|P19623|SPEE_HUMAN	sp|P19623|SPEE_HUMAN	4	4	4	>sp|P19623|SPEE_HUMAN Spermidine synthase OS=Homo sapiens OX=9606 GN=SRM PE=1 SV=1	1	4	4	4	3	4	3	2	3	3	1	3	3	3	4	3	2	3	3	1	3	3	3	4	3	2	3	3	1	3	3	15.9	15.9	15.9	33.824	302	302	0	4.6971	By matching	By MS/MS	By MS/MS	By MS/MS	By MS/MS
sp|P19784|CSK22_HUMAN	sp|P19784|CSK22_HUMAN	2	2	2	>sp|P19784|CSK22_HUMAN Casein kinase II subunit alpha OS=Homo sapiens OX=9606 GN=CSNK2A2 PE=1 SV=1	1	2	2	2	1	2	2	1	1	1	1	2	1	1	2	2	1	1	1	1	2	1	1	2	2	1	1	1	1	2	1	10.6	10.6	10.6	41.213	350	350	0	5.6997	By MS/MS	By MS/MS	By MS/MS	By matching	By matching
sp|P20020|AT2B1_HUMAN;sp|P23634|AT2B4_HUMAN;sp|Q16720|AT2B3_HUMAN;sp|Q01814|AT2B2_HUMAN	sp|P20020|AT2B1_HUMAN	10;4;2;2	10;4;2;2	10;4;2;2	>sp|P20020|AT2B1_HUMAN Plasma membrane calcium-transporting ATPase 1 OS=Homo sapiens OX=9606 GN=ATP2B1 PE=1 SV=4	4	10	10	10	3	2	5	8	7	4	2	2	3	3	2	5	8	7	4	2	2	3	3	2	5	8	7	4	2	2	3	13.2	13.2	13.2	134.68	1220	1220;1241;1220;1243	0	37.456	By MS/MS	By MS/MS	By MS/MS	By MS/MS	By MS/MS
sp|P20042|IF2B_HUMAN	sp|P20042|IF2B_HUMAN	15	15	15	>sp|P20042|IF2B_HUMAN Eukaryotic translation initiation factor 2 subunit 2 OS=Homo sapiens OX=9606 GN=EIF2S2 PE=1 SV=2	1	15	15	15	13	14	14	11	12	11	13	15	13	13	14	14	11	12	11	13	15	13	13	14	14	11	12	11	13	15	13	47.7	47.7	47.7	38.388	333	333	0	266.49	By MS/MS	By MS/MS	By MS/MS	By MS/MS	By MS/MS
sp|P20073|ANXA7_HUMAN	sp|P20073|ANXA7_HUMAN	3	3	3	>sp|P20073|ANXA7_HUMAN Annexin A7 OS=Homo sapiens OX=9606 GN=ANXA7 PE=1 SV=3	1	3	3	3	1	2	2	2	2	1	2	2	2	1	2	2	2	2	1	2	2	2	1	2	2	2	2	1	2	2	2	7	7	7	52.739	488	488	0	5.4125	By MS/MS	By MS/MS	By MS/MS	By MS/MS	By MS/MS
sp|P20226|TBP_HUMAN;sp|Q6SJ96|TBPL2_HUMAN	sp|P20226|TBP_HUMAN;sp|Q6SJ96|TBPL2_HUMAN	3;2	3;2	3;2	>sp|P20226|TBP_HUMAN TATA-box-binding protein OS=Homo sapiens OX=9606 GN=TBP PE=1 SV=2;>sp|Q6SJ96|TBPL2_HUMAN TATA box-binding protein-like protein 2 OS=Homo sapiens OX=9606 GN=TBPL2 PE=2 SV=1	2	3	3	3	2	3	2	3	2	3	2	3	2	2	3	2	3	2	3	2	3	2	2	3	2	3	2	3	2	3	2	14.7	14.7	14.7	37.698	339	339;375	0	25.572	By MS/MS	By MS/MS	By matching	By matching	By MS/MS
sp|P20248|CCNA2_HUMAN	sp|P20248|CCNA2_HUMAN	1	1	1	>sp|P20248|CCNA2_HUMAN Cyclin-A2 OS=Homo sapiens OX=9606 GN=CCNA2 PE=1 SV=2	1	1	1	1	0	1	1	0	0	0	0	0	0	0	1	1	0	0	0	0	0	0	0	1	1	0	0	0	0	0	0	5.8	5.8	5.8	48.55	432	432	0	16.053	By matching	By MS/MS	By MS/MS	By matching	By matching
sp|P20290|BTF3_HUMAN	sp|P20290|BTF3_HUMAN	4	4	4	>sp|P20290|BTF3_HUMAN Transcription factor BTF3 OS=Homo sapiens OX=9606 GN=BTF3 PE=1 SV=1	1	4	4	4	4	4	4	4	4	4	4	4	4	4	4	4	4	4	4	4	4	4	4	4	4	4	4	4	4	4	4	45.6	45.6	45.6	22.168	206	206	0	323.31	By MS/MS	By MS/MS	By MS/MS	By MS/MS	By MS/MS
sp|P20339|RAB5A_HUMAN	sp|P20339|RAB5A_HUMAN	4	2	2	>sp|P20339|RAB5A_HUMAN Ras-related protein Rab-5A OS=Homo sapiens OX=9606 GN=RAB5A PE=1 SV=2	1	4	2	2	3	3	3	3	2	2	2	3	2	1	1	1	1	0	1	0	1	0	1	1	1	1	0	1	0	1	0	22.3	12.1	12.1	23.658	215	215	0.0046359	1.6927	By MS/MS	By matching	By MS/MS	By matching	By matching
sp|P20340|RAB6A_HUMAN;sp|Q9NRW1|RAB6B_HUMAN;sp|Q14964|RB39A_HUMAN	sp|P20340|RAB6A_HUMAN;sp|Q9NRW1|RAB6B_HUMAN;sp|Q14964|RB39A_HUMAN	2;1;1	2;1;1	2;1;1	>sp|P20340|RAB6A_HUMAN Ras-related protein Rab-6A OS=Homo sapiens OX=9606 GN=RAB6A PE=1 SV=3;>sp|Q9NRW1|RAB6B_HUMAN Ras-related protein Rab-6B OS=Homo sapiens OX=9606 GN=RAB6B PE=1 SV=1;>sp|Q14964|RB39A_HUMAN Ras-related protein Rab-39A OS=Homo sapiens OX=	3	2	2	2	1	2	2	2	2	2	1	1	1	1	2	2	2	2	2	1	1	1	1	2	2	2	2	2	1	1	1	11.1	11.1	11.1	23.593	208	208;208;217	0	3.8419	By MS/MS	By MS/MS	By MS/MS	By MS/MS	By MS/MS
sp|P20585|MSH3_HUMAN	sp|P20585|MSH3_HUMAN	10	10	10	>sp|P20585|MSH3_HUMAN DNA mismatch repair protein Msh3 OS=Homo sapiens OX=9606 GN=MSH3 PE=1 SV=4	1	10	10	10	2	6	4	4	3	4	4	7	3	2	6	4	4	3	4	4	7	3	2	6	4	4	3	4	4	7	3	12.1	12.1	12.1	127.41	1137	1137	0	12.094	By MS/MS	By MS/MS	By MS/MS	By MS/MS	By MS/MS
sp|P20618|PSB1_HUMAN	sp|P20618|PSB1_HUMAN	10	10	10	>sp|P20618|PSB1_HUMAN Proteasome subunit beta type-1 OS=Homo sapiens OX=9606 GN=PSMB1 PE=1 SV=2	1	10	10	10	7	6	7	6	7	6	8	9	8	7	6	7	6	7	6	8	9	8	7	6	7	6	7	6	8	9	8	58.5	58.5	58.5	26.489	241	241	0	41.177	By MS/MS	By MS/MS	By MS/MS	By MS/MS	By MS/MS
sp|P20674|COX5A_HUMAN	sp|P20674|COX5A_HUMAN	4	4	4	>sp|P20674|COX5A_HUMAN Cytochrome c oxidase subunit 5A, mitochondrial OS=Homo sapiens OX=9606 GN=COX5A PE=1 SV=2	1	4	4	4	2	0	2	2	1	1	2	3	2	2	0	2	2	1	1	2	3	2	2	0	2	2	1	1	2	3	2	40.7	40.7	40.7	16.762	150	150	0	3.4804	By MS/MS	By matching	By MS/MS	By MS/MS	By MS/MS
sp|P20700|LMNB1_HUMAN	sp|P20700|LMNB1_HUMAN	11	11	10	>sp|P20700|LMNB1_HUMAN Lamin-B1 OS=Homo sapiens OX=9606 GN=LMNB1 PE=1 SV=2	1	11	11	10	8	2	4	4	8	4	4	7	5	8	2	4	4	8	4	4	7	5	7	2	4	3	7	3	3	6	4	24.6	24.6	23.2	66.408	586	586	0	15.987	By MS/MS	By MS/MS	By MS/MS	By MS/MS	By MS/MS
sp|P20719|HXA5_HUMAN	sp|P20719|HXA5_HUMAN	5	5	5	>sp|P20719|HXA5_HUMAN Homeobox protein Hox-A5 OS=Homo sapiens OX=9606 GN=HOXA5 PE=1 SV=2	1	5	5	5	2	4	3	3	1	3	4	3	2	2	4	3	3	1	3	4	3	2	2	4	3	3	1	3	4	3	2	38.1	38.1	38.1	29.345	270	270	0	189.19	By MS/MS	By MS/MS	By MS/MS	By MS/MS	By MS/MS
sp|P20810|ICAL_HUMAN	sp|P20810|ICAL_HUMAN	5	5	5	>sp|P20810|ICAL_HUMAN Calpastatin OS=Homo sapiens OX=9606 GN=CAST PE=1 SV=4	1	5	5	5	3	2	3	3	2	1	2	3	3	3	2	3	3	2	1	2	3	3	3	2	3	3	2	1	2	3	3	8.1	8.1	8.1	76.572	708	708	0	55.762	By MS/MS	By MS/MS	By MS/MS	By MS/MS	By MS/MS
sp|P21127|CD11B_HUMAN;sp|Q9UQ88|CD11A_HUMAN	sp|P21127|CD11B_HUMAN;sp|Q9UQ88|CD11A_HUMAN	2;1	2;1	2;1	>sp|P21127|CD11B_HUMAN Cyclin-dependent kinase 11B OS=Homo sapiens OX=9606 GN=CDK11B PE=1 SV=4;>sp|Q9UQ88|CD11A_HUMAN Cyclin-dependent kinase 11A OS=Homo sapiens OX=9606 GN=CDK11A PE=1 SV=4	2	2	2	2	1	1	1	1	0	1	1	1	1	1	1	1	1	0	1	1	1	1	1	1	1	1	0	1	1	1	1	2.8	2.8	2.8	92.619	795	795;783	0.0017799	2.3553	By matching	By MS/MS	By MS/MS	By matching	By matching
sp|P21266|GSTM3_HUMAN;sp|P46439|GSTM5_HUMAN;sp|P28161|GSTM2_HUMAN	sp|P21266|GSTM3_HUMAN	3;1;1	3;1;1	3;1;1	>sp|P21266|GSTM3_HUMAN Glutathione S-transferase Mu 3 OS=Homo sapiens OX=9606 GN=GSTM3 PE=1 SV=3	3	3	3	3	2	3	3	1	1	3	0	3	3	2	3	3	1	1	3	0	3	3	2	3	3	1	1	3	0	3	3	16.9	16.9	16.9	26.559	225	225;218;218	0	49.708	By matching	By MS/MS	By MS/MS	By MS/MS	By MS/MS
sp|P21281|VATB2_HUMAN	sp|P21281|VATB2_HUMAN	4	4	4	>sp|P21281|VATB2_HUMAN V-type proton ATPase subunit B, brain isoform OS=Homo sapiens OX=9606 GN=ATP6V1B2 PE=1 SV=3	1	4	4	4	1	3	1	0	1	1	0	2	0	1	3	1	0	1	1	0	2	0	1	3	1	0	1	1	0	2	0	12.1	12.1	12.1	56.5	511	511	0	33.94	By MS/MS	By MS/MS	By MS/MS	By matching	By MS/MS
sp|P21333|FLNA_HUMAN	sp|P21333|FLNA_HUMAN	61	61	55	>sp|P21333|FLNA_HUMAN Filamin-A OS=Homo sapiens OX=9606 GN=FLNA PE=1 SV=4	1	61	61	55	40	44	43	31	43	37	37	54	46	40	44	43	31	43	37	37	54	46	36	39	39	28	37	33	33	49	43	34.8	34.8	32	280.74	2647	2647	0	323.31	By MS/MS	By MS/MS	By MS/MS	By MS/MS	By MS/MS
sp|P21359|NF1_HUMAN	sp|P21359|NF1_HUMAN	8	8	8	>sp|P21359|NF1_HUMAN Neurofibromin OS=Homo sapiens OX=9606 GN=NF1 PE=1 SV=2	1	8	8	8	3	3	4	3	0	1	2	5	3	3	3	4	3	0	1	2	5	3	3	3	4	3	0	1	2	5	3	3.5	3.5	3.5	319.37	2839	2839	0	9.225	By MS/MS	By matching	By MS/MS	By MS/MS	By matching
sp|P21796|VDAC1_HUMAN	sp|P21796|VDAC1_HUMAN	5	5	5	>sp|P21796|VDAC1_HUMAN Voltage-dependent anion-selective channel protein 1 OS=Homo sapiens OX=9606 GN=VDAC1 PE=1 SV=2	1	5	5	5	5	4	3	1	4	1	3	4	4	5	4	3	1	4	1	3	4	4	5	4	3	1	4	1	3	4	4	26.9	26.9	26.9	30.772	283	283	0	15.742	By MS/MS	By MS/MS	By MS/MS	By matching	By MS/MS
sp|P21912|SDHB_HUMAN	sp|P21912|SDHB_HUMAN	5	5	5	>sp|P21912|SDHB_HUMAN Succinate dehydrogenase [ubiquinone] iron-sulfur subunit, mitochondrial OS=Homo sapiens OX=9606 GN=SDHB PE=1 SV=3	1	5	5	5	4	5	5	4	4	4	4	4	5	4	5	5	4	4	4	4	4	5	4	5	5	4	4	4	4	4	5	17.9	17.9	17.9	31.629	280	280	0	14.531	By MS/MS	By MS/MS	By MS/MS	By MS/MS	By MS/MS
sp|P22061|PIMT_HUMAN	sp|P22061|PIMT_HUMAN	8	8	8	>sp|P22061|PIMT_HUMAN Protein-L-isoaspartate(D-aspartate) O-methyltransferase OS=Homo sapiens OX=9606 GN=PCMT1 PE=1 SV=4	1	8	8	8	7	7	6	7	7	7	8	7	6	7	7	6	7	7	7	8	7	6	7	7	6	7	7	7	8	7	6	43.2	43.2	43.2	24.636	227	227	0	196.81	By MS/MS	By MS/MS	By MS/MS	By MS/MS	By MS/MS
sp|P22087|FBRL_HUMAN	sp|P22087|FBRL_HUMAN	5	5	4	>sp|P22087|FBRL_HUMAN rRNA 2-O-methyltransferase fibrillarin OS=Homo sapiens OX=9606 GN=FBL PE=1 SV=2	1	5	5	4	2	4	4	2	3	4	4	4	2	2	4	4	2	3	4	4	4	2	2	3	3	2	2	3	3	3	2	24.3	24.3	20.9	33.784	321	321	0	16.813	By MS/MS	By MS/MS	By MS/MS	By MS/MS	By MS/MS
sp|P22102|PUR2_HUMAN	sp|P22102|PUR2_HUMAN	25	25	25	>sp|P22102|PUR2_HUMAN Trifunctional purine biosynthetic protein adenosine-3 OS=Homo sapiens OX=9606 GN=GART PE=1 SV=1	1	25	25	25	21	23	23	20	17	17	19	21	22	21	23	23	20	17	17	19	21	22	21	23	23	20	17	17	19	21	22	34	34	34	107.77	1010	1010	0	183.43	By MS/MS	By MS/MS	By MS/MS	By MS/MS	By MS/MS
sp|P22105|TENX_HUMAN;sp|Q16473|TENXA_HUMAN	sp|P22105|TENX_HUMAN;sp|Q16473|TENXA_HUMAN	2;1	2;1	2;1	>sp|P22105|TENX_HUMAN Tenascin-X OS=Homo sapiens OX=9606 GN=TNXB PE=1 SV=5;>sp|Q16473|TENXA_HUMAN Putative tenascin-XA OS=Homo sapiens OX=9606 GN=TNXA PE=5 SV=2	2	2	2	2	1	1	1	1	1	1	1	1	2	1	1	1	1	1	1	1	1	2	1	1	1	1	1	1	1	1	2	0.5	0.5	0.5	458.38	4244	4244;311	0.0054142	1.6509	By matching	By matching	By matching	By matching	By MS/MS
sp|P22234|PUR6_HUMAN	sp|P22234|PUR6_HUMAN	11	11	11	>sp|P22234|PUR6_HUMAN Multifunctional protein ADE2 OS=Homo sapiens OX=9606 GN=PAICS PE=1 SV=3	1	11	11	11	9	9	9	9	10	9	10	11	11	9	9	9	9	10	9	10	11	11	9	9	9	9	10	9	10	11	11	30.1	30.1	30.1	47.079	425	425	0	201.73	By MS/MS	By MS/MS	By MS/MS	By MS/MS	By MS/MS
sp|P22307|NLTP_HUMAN	sp|P22307|NLTP_HUMAN	5	5	5	>sp|P22307|NLTP_HUMAN Non-specific lipid-transfer protein OS=Homo sapiens OX=9606 GN=SCP2 PE=1 SV=2	1	5	5	5	3	3	5	5	3	4	5	4	3	3	3	5	5	3	4	5	4	3	3	3	5	5	3	4	5	4	3	9.5	9.5	9.5	58.993	547	547	0	5.7621	By MS/MS	By MS/MS	By MS/MS	By MS/MS	By MS/MS
sp|P22314|UBA1_HUMAN	sp|P22314|UBA1_HUMAN	24	24	24	>sp|P22314|UBA1_HUMAN Ubiquitin-like modifier-activating enzyme 1 OS=Homo sapiens OX=9606 GN=UBA1 PE=1 SV=3	1	24	24	24	22	17	20	12	16	19	16	21	21	22	17	20	12	16	19	16	21	21	22	17	20	12	16	19	16	21	21	34.5	34.5	34.5	117.85	1058	1058	0	323.31	By MS/MS	By MS/MS	By MS/MS	By MS/MS	By MS/MS
sp|P22392|NDKB_HUMAN;sp|O60361|NDK8_HUMAN	sp|P22392|NDKB_HUMAN;sp|O60361|NDK8_HUMAN	8;5	5;4	5;4	>sp|P22392|NDKB_HUMAN Nucleoside diphosphate kinase B OS=Homo sapiens OX=9606 GN=NME2 PE=1 SV=1;>sp|O60361|NDK8_HUMAN Putative nucleoside diphosphate kinase OS=Homo sapiens OX=9606 GN=NME2P1 PE=5 SV=1	2	8	5	5	8	7	8	7	7	7	8	8	8	5	5	5	4	5	5	5	5	5	5	5	5	4	5	5	5	5	5	64.5	40.1	40.1	17.298	152	152;137	0	152.7	By MS/MS	By MS/MS	By MS/MS	By MS/MS	By MS/MS
sp|P22626|ROA2_HUMAN	sp|P22626|ROA2_HUMAN	13	13	13	>sp|P22626|ROA2_HUMAN Heterogeneous nuclear ribonucleoproteins A2/B1 OS=Homo sapiens OX=9606 GN=HNRNPA2B1 PE=1 SV=2	1	13	13	13	11	12	13	10	10	10	12	12	11	11	12	13	10	10	10	12	12	11	11	12	13	10	10	10	12	12	11	47.3	47.3	47.3	37.429	353	353	0	272.29	By MS/MS	By MS/MS	By MS/MS	By MS/MS	By MS/MS
sp|P22681|CBL_HUMAN	sp|P22681|CBL_HUMAN	12	11	11	>sp|P22681|CBL_HUMAN E3 ubiquitin-protein ligase CBL OS=Homo sapiens OX=9606 GN=CBL PE=1 SV=2	1	12	11	11	11	11	11	0	0	0	6	5	4	10	10	10	0	0	0	5	4	3	10	10	10	0	0	0	5	4	3	18.8	17.9	17.9	99.632	906	906	0	108.55	By MS/MS	By MS/MS	By MS/MS	By matching	By matching
sp|P22695|QCR2_HUMAN	sp|P22695|QCR2_HUMAN	7	7	7	>sp|P22695|QCR2_HUMAN Cytochrome b-c1 complex subunit 2, mitochondrial OS=Homo sapiens OX=9606 GN=UQCRC2 PE=1 SV=3	1	7	7	7	4	7	6	4	4	7	4	6	4	4	7	6	4	4	7	4	6	4	4	7	6	4	4	7	4	6	4	26.3	26.3	26.3	48.442	453	453	0	71.206	By MS/MS	By MS/MS	By MS/MS	By MS/MS	By MS/MS
sp|P22830|HEMH_HUMAN	sp|P22830|HEMH_HUMAN	12	12	12	>sp|P22830|HEMH_HUMAN Ferrochelatase, mitochondrial OS=Homo sapiens OX=9606 GN=FECH PE=1 SV=2	1	12	12	12	12	12	12	12	9	10	10	12	12	12	12	12	12	9	10	10	12	12	12	12	12	12	9	10	10	12	12	32.2	32.2	32.2	47.862	423	423	0	108.4	By MS/MS	By MS/MS	By MS/MS	By MS/MS	By MS/MS
sp|P23025|XPA_HUMAN	sp|P23025|XPA_HUMAN	3	3	3	>sp|P23025|XPA_HUMAN DNA repair protein complementing XP-A cells OS=Homo sapiens OX=9606 GN=XPA PE=1 SV=1	1	3	3	3	1	3	2	2	2	0	1	1	0	1	3	2	2	2	0	1	1	0	1	3	2	2	2	0	1	1	0	21.2	21.2	21.2	31.368	273	273	0	10.961	By MS/MS	By MS/MS	By MS/MS	By MS/MS	By matching
sp|P23193|TCEA1_HUMAN	sp|P23193|TCEA1_HUMAN	6	6	6	>sp|P23193|TCEA1_HUMAN Transcription elongation factor A protein 1 OS=Homo sapiens OX=9606 GN=TCEA1 PE=1 SV=2	1	6	6	6	3	3	5	3	4	4	3	3	3	3	3	5	3	4	4	3	3	3	3	3	5	3	4	4	3	3	3	27.9	27.9	27.9	33.969	301	301	0	16.074	By MS/MS	By MS/MS	By MS/MS	By MS/MS	By MS/MS
sp|P23246|SFPQ_HUMAN	sp|P23246|SFPQ_HUMAN	20	20	19	>sp|P23246|SFPQ_HUMAN Splicing factor, proline- and glutamine-rich OS=Homo sapiens OX=9606 GN=SFPQ PE=1 SV=2	1	20	20	19	19	19	19	16	18	19	19	20	20	19	19	19	16	18	19	19	20	20	18	18	18	15	17	18	18	19	19	32.2	32.2	31.1	76.149	707	707	0	281.39	By MS/MS	By MS/MS	By MS/MS	By MS/MS	By MS/MS
sp|P23258|TBG1_HUMAN;sp|Q9NRH3|TBG2_HUMAN	sp|P23258|TBG1_HUMAN;sp|Q9NRH3|TBG2_HUMAN	8;5	8;5	8;5	>sp|P23258|TBG1_HUMAN Tubulin gamma-1 chain OS=Homo sapiens OX=9606 GN=TUBG1 PE=1 SV=2;>sp|Q9NRH3|TBG2_HUMAN Tubulin gamma-2 chain OS=Homo sapiens OX=9606 GN=TUBG2 PE=2 SV=1	2	8	8	8	6	5	7	4	4	4	7	8	7	6	5	7	4	4	4	7	8	7	6	5	7	4	4	4	7	8	7	33.9	33.9	33.9	51.169	451	451;451	0	62.647	By MS/MS	By MS/MS	By MS/MS	By MS/MS	By MS/MS
sp|P23284|PPIB_HUMAN	sp|P23284|PPIB_HUMAN	7	7	7	>sp|P23284|PPIB_HUMAN Peptidyl-prolyl cis-trans isomerase B OS=Homo sapiens OX=9606 GN=PPIB PE=1 SV=2	1	7	7	7	6	7	7	7	6	5	6	6	7	6	7	7	7	6	5	6	6	7	6	7	7	7	6	5	6	6	7	34.7	34.7	34.7	23.742	216	216	0	64.503	By MS/MS	By MS/MS	By MS/MS	By MS/MS	By MS/MS
sp|P23368|MAOM_HUMAN	sp|P23368|MAOM_HUMAN	6	6	6	>sp|P23368|MAOM_HUMAN NAD-dependent malic enzyme, mitochondrial OS=Homo sapiens OX=9606 GN=ME2 PE=1 SV=1	1	6	6	6	4	5	5	2	4	4	4	4	4	4	5	5	2	4	4	4	4	4	4	5	5	2	4	4	4	4	4	12.8	12.8	12.8	65.443	584	584	0	106.9	By MS/MS	By MS/MS	By MS/MS	By MS/MS	By MS/MS
sp|P23381|SYWC_HUMAN	sp|P23381|SYWC_HUMAN	11	11	11	>sp|P23381|SYWC_HUMAN Tryptophan--tRNA ligase, cytoplasmic OS=Homo sapiens OX=9606 GN=WARS1 PE=1 SV=2	1	11	11	11	10	10	10	8	9	10	6	10	11	10	10	10	8	9	10	6	10	11	10	10	10	8	9	10	6	10	11	34.2	34.2	34.2	53.165	471	471	0	108.07	By MS/MS	By MS/MS	By MS/MS	By MS/MS	By MS/MS
sp|P23396|RS3_HUMAN	sp|P23396|RS3_HUMAN	16	16	16	>sp|P23396|RS3_HUMAN 40S ribosomal protein S3 OS=Homo sapiens OX=9606 GN=RPS3 PE=1 SV=2	1	16	16	16	14	14	15	15	14	15	16	15	13	14	14	15	15	14	15	16	15	13	14	14	15	15	14	15	16	15	13	66.7	66.7	66.7	26.688	243	243	0	323.31	By MS/MS	By MS/MS	By MS/MS	By MS/MS	By MS/MS
sp|P23458|JAK1_HUMAN	sp|P23458|JAK1_HUMAN	5	5	5	>sp|P23458|JAK1_HUMAN Tyrosine-protein kinase JAK1 OS=Homo sapiens OX=9606 GN=JAK1 PE=1 SV=2	1	5	5	5	4	2	1	3	2	2	3	4	5	4	2	1	3	2	2	3	4	5	4	2	1	3	2	2	3	4	5	7.2	7.2	7.2	133.28	1154	1154	0	29.61	By MS/MS	By MS/MS	By MS/MS	By MS/MS	By MS/MS
sp|P23526|SAHH_HUMAN	sp|P23526|SAHH_HUMAN	13	13	13	>sp|P23526|SAHH_HUMAN Adenosylhomocysteinase OS=Homo sapiens OX=9606 GN=AHCY PE=1 SV=4	1	13	13	13	9	10	11	12	10	9	7	11	11	9	10	11	12	10	9	7	11	11	9	10	11	12	10	9	7	11	11	35.4	35.4	35.4	47.716	432	432	0	213.58	By MS/MS	By MS/MS	By MS/MS	By MS/MS	By MS/MS
sp|P23528|COF1_HUMAN	sp|P23528|COF1_HUMAN	7	7	4	>sp|P23528|COF1_HUMAN Cofilin-1 OS=Homo sapiens OX=9606 GN=CFL1 PE=1 SV=3	1	7	7	4	7	6	7	7	7	6	7	7	7	7	6	7	7	7	6	7	7	7	4	3	4	4	4	3	4	4	4	49.4	49.4	32.5	18.502	166	166	0	220.67	By MS/MS	By MS/MS	By MS/MS	By MS/MS	By MS/MS
sp|P23582|ANFC_HUMAN	sp|P23582|ANFC_HUMAN	2	2	2	>sp|P23582|ANFC_HUMAN C-type natriuretic peptide OS=Homo sapiens OX=9606 GN=NPPC PE=1 SV=1	1	2	2	2	1	2	1	1	0	0	1	1	1	1	2	1	1	0	0	1	1	1	1	2	1	1	0	0	1	1	1	21.4	21.4	21.4	13.246	126	126	0	6.7222	By MS/MS	By MS/MS	By matching	By MS/MS	By matching
sp|P23588|IF4B_HUMAN	sp|P23588|IF4B_HUMAN	10	10	10	>sp|P23588|IF4B_HUMAN Eukaryotic translation initiation factor 4B OS=Homo sapiens OX=9606 GN=EIF4B PE=1 SV=2	1	10	10	10	8	7	8	5	8	6	5	9	7	8	7	8	5	8	6	5	9	7	8	7	8	5	8	6	5	9	7	17.5	17.5	17.5	69.15	611	611	0	170.67	By MS/MS	By MS/MS	By MS/MS	By MS/MS	By MS/MS
sp|P23760|PAX3_HUMAN	sp|P23760|PAX3_HUMAN	4	4	4	>sp|P23760|PAX3_HUMAN Paired box protein Pax-3 OS=Homo sapiens OX=9606 GN=PAX3 PE=1 SV=2	1	4	4	4	0	1	0	1	1	0	1	2	1	0	1	0	1	1	0	1	2	1	0	1	0	1	1	0	1	2	1	11.9	11.9	11.9	52.967	479	479	0	3.3641	By matching	By MS/MS	By matching	By matching	By matching
sp|P23786|CPT2_HUMAN	sp|P23786|CPT2_HUMAN	1	1	1	>sp|P23786|CPT2_HUMAN Carnitine O-palmitoyltransferase 2, mitochondrial OS=Homo sapiens OX=9606 GN=CPT2 PE=1 SV=2	1	1	1	1	0	1	1	0	0	0	0	0	1	0	1	1	0	0	0	0	0	1	0	1	1	0	0	0	0	0	1	1.8	1.8	1.8	73.776	658	658	0.0090299	1.3737	By matching	By MS/MS	By matching	By matching	By matching
sp|P23919|KTHY_HUMAN	sp|P23919|KTHY_HUMAN	3	3	3	>sp|P23919|KTHY_HUMAN Thymidylate kinase OS=Homo sapiens OX=9606 GN=DTYMK PE=1 SV=4	1	3	3	3	1	2	2	1	1	0	0	0	1	1	2	2	1	1	0	0	0	1	1	2	2	1	1	0	0	0	1	14.6	14.6	14.6	23.819	212	212	0.0025967	2.0905	By MS/MS	By MS/MS	By MS/MS	By matching	By MS/MS
sp|P23921|RIR1_HUMAN	sp|P23921|RIR1_HUMAN	18	18	18	>sp|P23921|RIR1_HUMAN Ribonucleoside-diphosphate reductase large subunit OS=Homo sapiens OX=9606 GN=RRM1 PE=1 SV=1	1	18	18	18	14	14	14	10	7	13	11	11	13	14	14	14	10	7	13	11	11	13	14	14	14	10	7	13	11	11	13	33.7	33.7	33.7	90.069	792	792	0	323.31	By MS/MS	By MS/MS	By MS/MS	By MS/MS	By MS/MS
sp|P24534|EF1B_HUMAN	sp|P24534|EF1B_HUMAN	6	6	6	>sp|P24534|EF1B_HUMAN Elongation factor 1-beta OS=Homo sapiens OX=9606 GN=EEF1B2 PE=1 SV=3	1	6	6	6	5	6	5	5	6	5	6	5	6	5	6	5	5	6	5	6	5	6	5	6	5	5	6	5	6	5	6	49.3	49.3	49.3	24.763	225	225	0	323.31	By MS/MS	By MS/MS	By MS/MS	By MS/MS	By MS/MS
sp|P24539|AT5F1_HUMAN	sp|P24539|AT5F1_HUMAN	5	5	5	>sp|P24539|AT5F1_HUMAN ATP synthase F(0) complex subunit B1, mitochondrial OS=Homo sapiens OX=9606 GN=ATP5PB PE=1 SV=2	1	5	5	5	5	5	5	5	3	5	5	5	5	5	5	5	5	3	5	5	5	5	5	5	5	5	3	5	5	5	5	24.2	24.2	24.2	28.908	256	256	0	224.55	By MS/MS	By MS/MS	By MS/MS	By MS/MS	By MS/MS
sp|P24666|PPAC_HUMAN	sp|P24666|PPAC_HUMAN	5	5	5	>sp|P24666|PPAC_HUMAN Low molecular weight phosphotyrosine protein phosphatase OS=Homo sapiens OX=9606 GN=ACP1 PE=1 SV=3	1	5	5	5	5	5	5	4	3	3	5	5	5	5	5	5	4	3	3	5	5	5	5	5	5	4	3	3	5	5	5	38	38	38	18.042	158	158	0	35.151	By MS/MS	By MS/MS	By MS/MS	By MS/MS	By MS/MS
sp|P24752|THIL_HUMAN	sp|P24752|THIL_HUMAN	12	12	12	>sp|P24752|THIL_HUMAN Acetyl-CoA acetyltransferase, mitochondrial OS=Homo sapiens OX=9606 GN=ACAT1 PE=1 SV=1	1	12	12	12	9	12	11	11	10	11	11	11	10	9	12	11	11	10	11	11	11	10	9	12	11	11	10	11	11	11	10	37.9	37.9	37.9	45.199	427	427	0	232.83	By MS/MS	By MS/MS	By MS/MS	By MS/MS	By MS/MS
sp|P24941|CDK2_HUMAN;sp|Q00526|CDK3_HUMAN	sp|P24941|CDK2_HUMAN	7;3	5;1	5;1	>sp|P24941|CDK2_HUMAN Cyclin-dependent kinase 2 OS=Homo sapiens OX=9606 GN=CDK2 PE=1 SV=2	2	7	5	5	3	3	4	7	6	4	3	4	4	1	1	2	5	4	2	1	2	2	1	1	2	5	4	2	1	2	2	28.9	22.5	22.5	33.929	298	298;305	0	8.4025	By MS/MS	By MS/MS	By MS/MS	By MS/MS	By MS/MS
sp|P25054|APC_HUMAN	sp|P25054|APC_HUMAN	3	3	3	>sp|P25054|APC_HUMAN Adenomatous polyposis coli protein OS=Homo sapiens OX=9606 GN=APC PE=1 SV=2	1	3	3	3	1	1	0	0	1	2	1	1	0	1	1	0	0	1	2	1	1	0	1	1	0	0	1	2	1	1	0	1.6	1.6	1.6	311.64	2843	2843	0	3.8359	By matching	By matching	By matching	By matching	By MS/MS
sp|P25205|MCM3_HUMAN	sp|P25205|MCM3_HUMAN	27	27	27	>sp|P25205|MCM3_HUMAN DNA replication licensing factor MCM3 OS=Homo sapiens OX=9606 GN=MCM3 PE=1 SV=3	1	27	27	27	24	25	24	25	23	25	26	26	25	24	25	24	25	23	25	26	26	25	24	25	24	25	23	25	26	26	25	47.2	47.2	47.2	90.98	808	808	0	323.31	By MS/MS	By MS/MS	By MS/MS	By MS/MS	By MS/MS
sp|P25311|ZA2G_HUMAN	sp|P25311|ZA2G_HUMAN	1	1	1	>sp|P25311|ZA2G_HUMAN Zinc-alpha-2-glycoprotein OS=Homo sapiens OX=9606 GN=AZGP1 PE=1 SV=2	1	1	1	1	1	0	0	0	0	0	0	0	1	1	0	0	0	0	0	0	0	1	1	0	0	0	0	0	0	0	1	3.4	3.4	3.4	34.258	298	298	0.0044199	1.7775	By MS/MS	By matching	By matching	By matching	By matching
sp|P25398|RS12_HUMAN	sp|P25398|RS12_HUMAN	3	3	3	>sp|P25398|RS12_HUMAN 40S ribosomal protein S12 OS=Homo sapiens OX=9606 GN=RPS12 PE=1 SV=3	1	3	3	3	3	3	3	3	3	3	3	3	3	3	3	3	3	3	3	3	3	3	3	3	3	3	3	3	3	3	3	30.3	30.3	30.3	14.515	132	132	0	86.002	By MS/MS	By MS/MS	By MS/MS	By MS/MS	By MS/MS
sp|P25440|BRD2_HUMAN	sp|P25440|BRD2_HUMAN	9	9	9	>sp|P25440|BRD2_HUMAN Bromodomain-containing protein 2 OS=Homo sapiens OX=9606 GN=BRD2 PE=1 SV=2	1	9	9	9	4	4	4	3	4	2	5	6	6	4	4	4	3	4	2	5	6	6	4	4	4	3	4	2	5	6	6	14.6	14.6	14.6	88.06	801	801	0	35.03	By MS/MS	By MS/MS	By MS/MS	By MS/MS	By MS/MS
sp|P25445|TNR6_HUMAN	sp|P25445|TNR6_HUMAN	3	3	3	>sp|P25445|TNR6_HUMAN Tumor necrosis factor receptor superfamily member 6 OS=Homo sapiens OX=9606 GN=FAS PE=1 SV=1	1	3	3	3	2	1	1	2	2	1	2	2	2	2	1	1	2	2	1	2	2	2	2	1	1	2	2	1	2	2	2	14.9	14.9	14.9	37.732	335	335	0	22.945	By MS/MS	By MS/MS	By MS/MS	By MS/MS	By MS/MS
sp|P25490|TYY1_HUMAN;sp|O15391|TYY2_HUMAN	sp|P25490|TYY1_HUMAN	5;1	5;1	5;1	>sp|P25490|TYY1_HUMAN Transcriptional repressor protein YY1 OS=Homo sapiens OX=9606 GN=YY1 PE=1 SV=2	2	5	5	5	5	3	4	3	4	4	5	5	5	5	3	4	3	4	4	5	5	5	5	3	4	3	4	4	5	5	5	25.4	25.4	25.4	44.712	414	414;372	0	29.968	By MS/MS	By MS/MS	By MS/MS	By MS/MS	By MS/MS
sp|P25685|DNJB1_HUMAN	sp|P25685|DNJB1_HUMAN	6	6	6	>sp|P25685|DNJB1_HUMAN DnaJ homolog subfamily B member 1 OS=Homo sapiens OX=9606 GN=DNAJB1 PE=1 SV=4	1	6	6	6	4	4	6	2	3	4	3	4	4	4	4	6	2	3	4	3	4	4	4	4	6	2	3	4	3	4	4	20.9	20.9	20.9	38.044	340	340	0	13.463	By MS/MS	By MS/MS	By MS/MS	By MS/MS	By MS/MS
sp|P25705|ATPA_HUMAN	sp|P25705|ATPA_HUMAN	21	21	21	>sp|P25705|ATPA_HUMAN ATP synthase subunit alpha, mitochondrial OS=Homo sapiens OX=9606 GN=ATP5F1A PE=1 SV=1	1	21	21	21	18	18	20	16	17	16	17	17	17	18	18	20	16	17	16	17	17	17	18	18	20	16	17	16	17	17	17	48.5	48.5	48.5	59.75	553	553	0	323.31	By MS/MS	By MS/MS	By MS/MS	By MS/MS	By MS/MS
sp|P25786|PSA1_HUMAN	sp|P25786|PSA1_HUMAN	10	10	10	>sp|P25786|PSA1_HUMAN Proteasome subunit alpha type-1 OS=Homo sapiens OX=9606 GN=PSMA1 PE=1 SV=1	1	10	10	10	8	8	7	7	8	6	8	9	9	8	8	7	7	8	6	8	9	9	8	8	7	7	8	6	8	9	9	50.2	50.2	50.2	29.555	263	263	0	51.035	By MS/MS	By MS/MS	By MS/MS	By MS/MS	By MS/MS
sp|P25787|PSA2_HUMAN	sp|P25787|PSA2_HUMAN	7	7	7	>sp|P25787|PSA2_HUMAN Proteasome subunit alpha type-2 OS=Homo sapiens OX=9606 GN=PSMA2 PE=1 SV=2	1	7	7	7	6	7	6	5	4	5	6	6	6	6	7	6	5	4	5	6	6	6	6	7	6	5	4	5	6	6	6	43.2	43.2	43.2	25.898	234	234	0	100.14	By MS/MS	By MS/MS	By MS/MS	By MS/MS	By MS/MS
sp|P25788|PSA3_HUMAN	sp|P25788|PSA3_HUMAN	6	6	6	>sp|P25788|PSA3_HUMAN Proteasome subunit alpha type-3 OS=Homo sapiens OX=9606 GN=PSMA3 PE=1 SV=2	1	6	6	6	5	5	5	3	4	4	5	5	5	5	5	5	3	4	4	5	5	5	5	5	5	3	4	4	5	5	5	29	29	29	28.433	255	255	0	109.12	By MS/MS	By MS/MS	By MS/MS	By MS/MS	By MS/MS
sp|P25789|PSA4_HUMAN	sp|P25789|PSA4_HUMAN	5	5	5	>sp|P25789|PSA4_HUMAN Proteasome subunit alpha type-4 OS=Homo sapiens OX=9606 GN=PSMA4 PE=1 SV=1	1	5	5	5	4	5	5	2	4	3	5	3	5	4	5	5	2	4	3	5	3	5	4	5	5	2	4	3	5	3	5	21.1	21.1	21.1	29.483	261	261	0	9.6078	By MS/MS	By MS/MS	By MS/MS	By MS/MS	By MS/MS
sp|P26038|MOES_HUMAN	sp|P26038|MOES_HUMAN	14	9	9	>sp|P26038|MOES_HUMAN Moesin OS=Homo sapiens OX=9606 GN=MSN PE=1 SV=3	1	14	9	9	12	12	12	7	11	10	10	13	11	8	7	7	4	8	7	7	8	7	8	7	7	4	8	7	7	8	7	25.6	15.6	15.6	67.819	577	577	0	39.089	By MS/MS	By MS/MS	By MS/MS	By MS/MS	By MS/MS
sp|P26196|DDX6_HUMAN	sp|P26196|DDX6_HUMAN	17	17	17	>sp|P26196|DDX6_HUMAN Probable ATP-dependent RNA helicase DDX6 OS=Homo sapiens OX=9606 GN=DDX6 PE=1 SV=2	1	17	17	17	14	16	15	15	14	14	17	17	17	14	16	15	15	14	14	17	17	17	14	16	15	15	14	14	17	17	17	52.6	52.6	52.6	54.416	483	483	0	323.31	By MS/MS	By MS/MS	By MS/MS	By MS/MS	By MS/MS
sp|P26232|CTNA2_HUMAN	sp|P26232|CTNA2_HUMAN	8	2	2	>sp|P26232|CTNA2_HUMAN Catenin alpha-2 OS=Homo sapiens OX=9606 GN=CTNNA2 PE=1 SV=5	1	8	2	2	4	6	6	3	4	5	4	5	5	1	1	1	1	2	2	1	1	1	1	1	1	1	2	2	1	1	1	9.2	3	3	105.31	953	953	0.002051	2.2263	By MS/MS	By matching	By matching	By MS/MS	By MS/MS
sp|P26358|DNMT1_HUMAN	sp|P26358|DNMT1_HUMAN	16	16	16	>sp|P26358|DNMT1_HUMAN DNA (cytosine-5)-methyltransferase 1 OS=Homo sapiens OX=9606 GN=DNMT1 PE=1 SV=2	1	16	16	16	11	12	8	7	8	7	7	12	7	11	12	8	7	8	7	7	12	7	11	12	8	7	8	7	7	12	7	14	14	14	183.16	1616	1616	0	67.334	By MS/MS	By MS/MS	By MS/MS	By MS/MS	By MS/MS
sp|P26367|PAX6_HUMAN	sp|P26367|PAX6_HUMAN	1	1	1	>sp|P26367|PAX6_HUMAN Paired box protein Pax-6 OS=Homo sapiens OX=9606 GN=PAX6 PE=1 SV=2	1	1	1	1	0	0	0	1	0	0	0	0	1	0	0	0	1	0	0	0	0	1	0	0	0	1	0	0	0	0	1	2.4	2.4	2.4	46.683	422	422	0.0076316	1.497	By matching	By matching	By matching	By MS/MS	By matching
sp|P26368|U2AF2_HUMAN	sp|P26368|U2AF2_HUMAN	8	8	8	>sp|P26368|U2AF2_HUMAN Splicing factor U2AF 65 kDa subunit OS=Homo sapiens OX=9606 GN=U2AF2 PE=1 SV=4	1	8	8	8	5	5	4	4	7	4	5	7	6	5	5	4	4	7	4	5	7	6	5	5	4	4	7	4	5	7	6	35.8	35.8	35.8	53.5	475	475	0	44.067	By MS/MS	By MS/MS	By MS/MS	By MS/MS	By MS/MS
sp|P26373|RL13_HUMAN	sp|P26373|RL13_HUMAN	6	6	6	>sp|P26373|RL13_HUMAN 60S ribosomal protein L13 OS=Homo sapiens OX=9606 GN=RPL13 PE=1 SV=4	1	6	6	6	5	5	4	3	5	5	6	5	5	5	5	4	3	5	5	6	5	5	5	5	4	3	5	5	6	5	5	29.4	29.4	29.4	24.261	211	211	0	62.741	By MS/MS	By MS/MS	By MS/MS	By MS/MS	By MS/MS
sp|P26440|IVD_HUMAN	sp|P26440|IVD_HUMAN	4	4	4	>sp|P26440|IVD_HUMAN Isovaleryl-CoA dehydrogenase, mitochondrial OS=Homo sapiens OX=9606 GN=IVD PE=1 SV=2	1	4	4	4	2	3	2	1	2	1	2	4	3	2	3	2	1	2	1	2	4	3	2	3	2	1	2	1	2	4	3	16	16	16	46.65	426	426	0	11.946	By MS/MS	By MS/MS	By MS/MS	By MS/MS	By MS/MS
sp|P26583|HMGB2_HUMAN	sp|P26583|HMGB2_HUMAN	4	4	4	>sp|P26583|HMGB2_HUMAN High mobility group protein B2 OS=Homo sapiens OX=9606 GN=HMGB2 PE=1 SV=2	1	4	4	4	4	4	3	3	3	3	4	4	3	4	4	3	3	3	3	4	4	3	4	4	3	3	3	3	4	4	3	18.2	18.2	18.2	24.033	209	209	0	20.882	By MS/MS	By MS/MS	By MS/MS	By MS/MS	By MS/MS
sp|P26599|PTBP1_HUMAN;sp|O95758|PTBP3_HUMAN	sp|P26599|PTBP1_HUMAN	18;2	18;2	18;2	>sp|P26599|PTBP1_HUMAN Polypyrimidine tract-binding protein 1 OS=Homo sapiens OX=9606 GN=PTBP1 PE=1 SV=1	2	18	18	18	15	14	14	11	11	13	15	18	16	15	14	14	11	11	13	15	18	16	15	14	14	11	11	13	15	18	16	67	67	67	57.221	531	531;552	0	323.31	By MS/MS	By MS/MS	By MS/MS	By MS/MS	By MS/MS
sp|P26639|SYTC_HUMAN;sp|A2RTX5|SYTC2_HUMAN	sp|P26639|SYTC_HUMAN	21;2	21;2	21;2	>sp|P26639|SYTC_HUMAN Threonine--tRNA ligase 1, cytoplasmic OS=Homo sapiens OX=9606 GN=TARS1 PE=1 SV=3	2	21	21	21	21	21	19	16	17	19	19	20	19	21	21	19	16	17	19	19	20	19	21	21	19	16	17	19	19	20	19	29.7	29.7	29.7	83.434	723	723;802	0	90.845	By MS/MS	By MS/MS	By MS/MS	By MS/MS	By MS/MS
sp|P26640|SYVC_HUMAN	sp|P26640|SYVC_HUMAN	27	27	27	>sp|P26640|SYVC_HUMAN Valine--tRNA ligase OS=Homo sapiens OX=9606 GN=VARS1 PE=1 SV=4	1	27	27	27	21	21	23	14	15	18	19	23	21	21	21	23	14	15	18	19	23	21	21	21	23	14	15	18	19	23	21	29	29	29	140.47	1264	1264	0	303.55	By MS/MS	By MS/MS	By MS/MS	By MS/MS	By MS/MS
sp|P26641|EF1G_HUMAN	sp|P26641|EF1G_HUMAN	15	15	15	>sp|P26641|EF1G_HUMAN Elongation factor 1-gamma OS=Homo sapiens OX=9606 GN=EEF1G PE=1 SV=3	1	15	15	15	14	15	15	13	15	15	15	14	15	14	15	15	13	15	15	15	14	15	14	15	15	13	15	15	15	14	15	46.9	46.9	46.9	50.118	437	437	0	207.54	By MS/MS	By MS/MS	By MS/MS	By MS/MS	By MS/MS
sp|P27144|KAD4_HUMAN	sp|P27144|KAD4_HUMAN	2	2	2	>sp|P27144|KAD4_HUMAN Adenylate kinase 4, mitochondrial OS=Homo sapiens OX=9606 GN=AK4 PE=1 SV=1	1	2	2	2	0	1	0	1	1	0	0	0	0	0	1	0	1	1	0	0	0	0	0	1	0	1	1	0	0	0	0	12.6	12.6	12.6	25.268	223	223	0.0017689	2.2988	By matching	By MS/MS	By matching	By matching	By MS/MS
sp|P27348|1433T_HUMAN	sp|P27348|1433T_HUMAN	6	4	4	>sp|P27348|1433T_HUMAN 14-3-3 protein theta OS=Homo sapiens OX=9606 GN=YWHAQ PE=1 SV=1	1	6	4	4	6	6	6	6	6	6	6	6	6	4	4	4	4	4	4	4	4	4	4	4	4	4	4	4	4	4	4	33.5	25.7	25.7	27.764	245	245	0	283.93	By MS/MS	By MS/MS	By MS/MS	By MS/MS	By MS/MS
sp|P27361|MK03_HUMAN;sp|P31152|MK04_HUMAN;sp|Q16659|MK06_HUMAN	sp|P27361|MK03_HUMAN	5;1;1	2;0;0	2;0;0	>sp|P27361|MK03_HUMAN Mitogen-activated protein kinase 3 OS=Homo sapiens OX=9606 GN=MAPK3 PE=1 SV=4	3	5	2	2	5	5	5	4	3	3	4	5	5	2	2	2	2	1	1	1	2	2	2	2	2	2	1	1	1	2	2	14.5	5.5	5.5	43.135	379	379;587;721	1	-2	By MS/MS	By MS/MS	By matching	By MS/MS	By MS/MS
sp|P27448|MARK3_HUMAN	sp|P27448|MARK3_HUMAN	15	15	11	>sp|P27448|MARK3_HUMAN MAP/microtubule affinity-regulating kinase 3 OS=Homo sapiens OX=9606 GN=MARK3 PE=1 SV=5	1	15	15	11	14	15	13	8	9	12	13	12	15	14	15	13	8	9	12	13	12	15	11	11	10	6	6	8	9	9	11	30	30	24.7	84.428	753	753	0	270.06	By MS/MS	By MS/MS	By MS/MS	By MS/MS	By MS/MS
sp|P27635|RL10_HUMAN;sp|Q96L21|RL10L_HUMAN	sp|P27635|RL10_HUMAN	5;2	5;2	5;2	>sp|P27635|RL10_HUMAN 60S ribosomal protein L10 OS=Homo sapiens OX=9606 GN=RPL10 PE=1 SV=4	2	5	5	5	5	5	4	4	4	4	5	5	5	5	5	4	4	4	4	5	5	5	5	5	4	4	4	4	5	5	5	19.2	19.2	19.2	24.604	214	214;214	0	85.971	By MS/MS	By MS/MS	By MS/MS	By MS/MS	By MS/MS
sp|P27694|RFA1_HUMAN	sp|P27694|RFA1_HUMAN	15	15	15	>sp|P27694|RFA1_HUMAN Replication protein A 70 kDa DNA-binding subunit OS=Homo sapiens OX=9606 GN=RPA1 PE=1 SV=2	1	15	15	15	12	14	13	13	14	12	13	15	13	12	14	13	13	14	12	13	15	13	12	14	13	13	14	12	13	15	13	32.8	32.8	32.8	68.137	616	616	0	323.31	By MS/MS	By MS/MS	By MS/MS	By MS/MS	By MS/MS
sp|P27695|APEX1_HUMAN	sp|P27695|APEX1_HUMAN	8	8	8	>sp|P27695|APEX1_HUMAN DNA-(apurinic or apyrimidinic site) lyase OS=Homo sapiens OX=9606 GN=APEX1 PE=1 SV=2	1	8	8	8	8	8	8	8	8	8	8	8	8	8	8	8	8	8	8	8	8	8	8	8	8	8	8	8	8	8	8	34	34	34	35.554	318	318	0	296.77	By MS/MS	By MS/MS	By MS/MS	By MS/MS	By MS/MS
sp|P27708|PYR1_HUMAN;sp|P31327|CPSM_HUMAN	sp|P27708|PYR1_HUMAN	57;1	57;1	57;1	>sp|P27708|PYR1_HUMAN CAD protein OS=Homo sapiens OX=9606 GN=CAD PE=1 SV=3	2	57	57	57	39	45	42	42	36	42	43	39	44	39	45	42	42	36	42	43	39	44	39	45	42	42	36	42	43	39	44	40.6	40.6	40.6	242.98	2225	2225;1500	0	323.31	By MS/MS	By MS/MS	By MS/MS	By MS/MS	By MS/MS
sp|P27797|CALR_HUMAN	sp|P27797|CALR_HUMAN	12	12	12	>sp|P27797|CALR_HUMAN Calreticulin OS=Homo sapiens OX=9606 GN=CALR PE=1 SV=1	1	12	12	12	5	8	8	0	4	2	3	3	9	5	8	8	0	4	2	3	3	9	5	8	8	0	4	2	3	3	9	43.9	43.9	43.9	48.141	417	417	0	68.612	By MS/MS	By MS/MS	By MS/MS	By matching	By MS/MS
sp|P27816|MAP4_HUMAN	sp|P27816|MAP4_HUMAN	26	26	26	>sp|P27816|MAP4_HUMAN Microtubule-associated protein 4 OS=Homo sapiens OX=9606 GN=MAP4 PE=1 SV=3	1	26	26	26	22	26	23	22	20	24	23	25	26	22	26	23	22	20	24	23	25	26	22	26	23	22	20	24	23	25	26	36	36	36	121	1152	1152	0	323.31	By MS/MS	By MS/MS	By MS/MS	By MS/MS	By MS/MS
sp|P27824|CALX_HUMAN	sp|P27824|CALX_HUMAN	17	17	17	>sp|P27824|CALX_HUMAN Calnexin OS=Homo sapiens OX=9606 GN=CANX PE=1 SV=2	1	17	17	17	15	15	10	14	16	16	13	16	15	15	15	10	14	16	16	13	16	15	15	15	10	14	16	16	13	16	15	37	37	37	67.567	592	592	0	163.67	By MS/MS	By MS/MS	By MS/MS	By MS/MS	By MS/MS
sp|P27986|P85A_HUMAN	sp|P27986|P85A_HUMAN	7	7	7	>sp|P27986|P85A_HUMAN Phosphatidylinositol 3-kinase regulatory subunit alpha OS=Homo sapiens OX=9606 GN=PIK3R1 PE=1 SV=2	1	7	7	7	2	5	4	2	2	3	3	3	4	2	5	4	2	2	3	3	3	4	2	5	4	2	2	3	3	3	4	14.5	14.5	14.5	83.597	724	724	0	12.24	By MS/MS	By MS/MS	By MS/MS	By MS/MS	By MS/MS
sp|P28066|PSA5_HUMAN	sp|P28066|PSA5_HUMAN	6	6	6	>sp|P28066|PSA5_HUMAN Proteasome subunit alpha type-5 OS=Homo sapiens OX=9606 GN=PSMA5 PE=1 SV=3	1	6	6	6	6	6	6	5	5	5	6	6	6	6	6	6	5	5	5	6	6	6	6	6	6	5	5	5	6	6	6	34.9	34.9	34.9	26.411	241	241	0	84.508	By MS/MS	By MS/MS	By MS/MS	By MS/MS	By MS/MS
sp|P28070|PSB4_HUMAN	sp|P28070|PSB4_HUMAN	8	8	8	>sp|P28070|PSB4_HUMAN Proteasome subunit beta type-4 OS=Homo sapiens OX=9606 GN=PSMB4 PE=1 SV=4	1	8	8	8	8	7	7	8	5	6	7	8	7	8	7	7	8	5	6	7	8	7	8	7	7	8	5	6	7	8	7	48.5	48.5	48.5	29.204	264	264	0	102.62	By MS/MS	By MS/MS	By MS/MS	By MS/MS	By MS/MS
sp|P28072|PSB6_HUMAN	sp|P28072|PSB6_HUMAN	4	4	4	>sp|P28072|PSB6_HUMAN Proteasome subunit beta type-6 OS=Homo sapiens OX=9606 GN=PSMB6 PE=1 SV=4	1	4	4	4	3	3	3	2	3	3	4	4	4	3	3	3	2	3	3	4	4	4	3	3	3	2	3	3	4	4	4	29.3	29.3	29.3	25.357	239	239	0	63.528	By MS/MS	By MS/MS	By MS/MS	By MS/MS	By MS/MS
sp|P28074|PSB5_HUMAN	sp|P28074|PSB5_HUMAN	10	10	10	>sp|P28074|PSB5_HUMAN Proteasome subunit beta type-5 OS=Homo sapiens OX=9606 GN=PSMB5 PE=1 SV=3	1	10	10	10	9	8	9	3	4	6	10	8	9	9	8	9	3	4	6	10	8	9	9	8	9	3	4	6	10	8	9	44.9	44.9	44.9	28.48	263	263	0	109.19	By MS/MS	By MS/MS	By MS/MS	By MS/MS	By MS/MS
sp|P28288|ABCD3_HUMAN	sp|P28288|ABCD3_HUMAN	4	4	4	>sp|P28288|ABCD3_HUMAN ATP-binding cassette sub-family D member 3 OS=Homo sapiens OX=9606 GN=ABCD3 PE=1 SV=1	1	4	4	4	1	2	1	2	2	0	1	2	1	1	2	1	2	2	0	1	2	1	1	2	1	2	2	0	1	2	1	9.4	9.4	9.4	75.475	659	659	0	14.143	By matching	By MS/MS	By MS/MS	By MS/MS	By MS/MS
sp|P28290|ITPI2_HUMAN	sp|P28290|ITPI2_HUMAN	3	3	3	>sp|P28290|ITPI2_HUMAN Protein ITPRID2 OS=Homo sapiens OX=9606 GN=ITPRID2 PE=1 SV=3	1	3	3	3	0	0	0	0	1	0	0	3	0	0	0	0	0	1	0	0	3	0	0	0	0	0	1	0	0	3	0	4.2	4.2	4.2	138.38	1259	1259	0	3.961	By matching	By matching	By matching	By matching	By matching
sp|P28331|NDUS1_HUMAN	sp|P28331|NDUS1_HUMAN	14	14	14	>sp|P28331|NDUS1_HUMAN NADH-ubiquinone oxidoreductase 75 kDa subunit, mitochondrial OS=Homo sapiens OX=9606 GN=NDUFS1 PE=1 SV=3	1	14	14	14	12	11	12	1	2	0	11	11	8	12	11	12	1	2	0	11	11	8	12	11	12	1	2	0	11	11	8	30.3	30.3	30.3	79.467	727	727	0	142.77	By MS/MS	By MS/MS	By MS/MS	By matching	By MS/MS
sp|P28340|DPOD1_HUMAN	sp|P28340|DPOD1_HUMAN	12	12	12	>sp|P28340|DPOD1_HUMAN DNA polymerase delta catalytic subunit OS=Homo sapiens OX=9606 GN=POLD1 PE=1 SV=2	1	12	12	12	4	7	6	6	4	3	5	7	6	4	7	6	6	4	3	5	7	6	4	7	6	6	4	3	5	7	6	14.5	14.5	14.5	123.63	1107	1107	0	39.44	By MS/MS	By MS/MS	By MS/MS	By MS/MS	By MS/MS
sp|P28347|TEAD1_HUMAN	sp|P28347|TEAD1_HUMAN	1	1	1	>sp|P28347|TEAD1_HUMAN Transcriptional enhancer factor TEF-1 OS=Homo sapiens OX=9606 GN=TEAD1 PE=1 SV=2	1	1	1	1	0	1	0	0	0	0	0	0	0	0	1	0	0	0	0	0	0	0	0	1	0	0	0	0	0	0	0	4.2	4.2	4.2	47.945	426	426	0.00062131	2.6691	By matching	By MS/MS	By matching	By matching	By matching
sp|P28482|MK01_HUMAN	sp|P28482|MK01_HUMAN	13	13	10	>sp|P28482|MK01_HUMAN Mitogen-activated protein kinase 1 OS=Homo sapiens OX=9606 GN=MAPK1 PE=1 SV=3	1	13	13	10	12	13	12	10	8	11	10	10	12	12	13	12	10	8	11	10	10	12	9	10	9	8	6	9	7	7	9	44.4	44.4	35	41.389	360	360	0	112.58	By MS/MS	By MS/MS	By MS/MS	By MS/MS	By MS/MS
sp|P28702|RXRB_HUMAN	sp|P28702|RXRB_HUMAN	3	3	3	>sp|P28702|RXRB_HUMAN Retinoic acid receptor RXR-beta OS=Homo sapiens OX=9606 GN=RXRB PE=1 SV=2	1	3	3	3	3	2	3	3	3	3	3	3	3	3	2	3	3	3	3	3	3	3	3	2	3	3	3	3	3	3	3	10.7	10.7	10.7	56.921	533	533	0	10.099	By MS/MS	By MS/MS	By MS/MS	By MS/MS	By MS/MS
sp|P28838|AMPL_HUMAN	sp|P28838|AMPL_HUMAN	4	4	4	>sp|P28838|AMPL_HUMAN Cytosol aminopeptidase OS=Homo sapiens OX=9606 GN=LAP3 PE=1 SV=3	1	4	4	4	1	3	0	1	1	0	1	2	1	1	3	0	1	1	0	1	2	1	1	3	0	1	1	0	1	2	1	8.9	8.9	8.9	56.166	519	519	0	4.5939	By MS/MS	By MS/MS	By matching	By MS/MS	By MS/MS
sp|P29083|T2EA_HUMAN	sp|P29083|T2EA_HUMAN	3	3	3	>sp|P29083|T2EA_HUMAN General transcription factor IIE subunit 1 OS=Homo sapiens OX=9606 GN=GTF2E1 PE=1 SV=2	1	3	3	3	0	3	3	1	0	0	0	1	2	0	3	3	1	0	0	0	1	2	0	3	3	1	0	0	0	1	2	9.3	9.3	9.3	49.452	439	439	0	3.65	By matching	By MS/MS	By MS/MS	By MS/MS	By matching
sp|P29084|T2EB_HUMAN	sp|P29084|T2EB_HUMAN	2	2	2	>sp|P29084|T2EB_HUMAN Transcription initiation factor IIE subunit beta OS=Homo sapiens OX=9606 GN=GTF2E2 PE=1 SV=1	1	2	2	2	1	1	1	0	0	0	0	0	1	1	1	1	0	0	0	0	0	1	1	1	1	0	0	0	0	0	1	11.7	11.7	11.7	33.043	291	291	0	3.7402	By MS/MS	By matching	By MS/MS	By matching	By matching
sp|P29144|TPP2_HUMAN	sp|P29144|TPP2_HUMAN	12	12	12	>sp|P29144|TPP2_HUMAN Tripeptidyl-peptidase 2 OS=Homo sapiens OX=9606 GN=TPP2 PE=1 SV=4	1	12	12	12	8	6	3	3	3	3	5	10	4	8	6	3	3	3	3	5	10	4	8	6	3	3	3	3	5	10	4	15	15	15	138.35	1249	1249	0	64.094	By MS/MS	By MS/MS	By MS/MS	By matching	By matching
sp|P29320|EPHA3_HUMAN	sp|P29320|EPHA3_HUMAN	1	1	1	>sp|P29320|EPHA3_HUMAN Ephrin type-A receptor 3 OS=Homo sapiens OX=9606 GN=EPHA3 PE=1 SV=2	1	1	1	1	1	0	0	1	0	0	0	0	0	1	0	0	1	0	0	0	0	0	1	0	0	1	0	0	0	0	0	2.2	2.2	2.2	110.13	983	983	0.0076236	1.4868	By MS/MS	By matching	By matching	By MS/MS	By matching
sp|P29353|SHC1_HUMAN	sp|P29353|SHC1_HUMAN	2	2	2	>sp|P29353|SHC1_HUMAN SHC-transforming protein 1 OS=Homo sapiens OX=9606 GN=SHC1 PE=1 SV=4	1	2	2	2	2	1	1	0	0	0	1	0	1	2	1	1	0	0	0	1	0	1	2	1	1	0	0	0	1	0	1	9.3	9.3	9.3	62.821	583	583	0	6.3889	By MS/MS	By MS/MS	By MS/MS	By matching	By matching
sp|P29372|3MG_HUMAN	sp|P29372|3MG_HUMAN	6	6	6	>sp|P29372|3MG_HUMAN DNA-3-methyladenine glycosylase OS=Homo sapiens OX=9606 GN=MPG PE=1 SV=3	1	6	6	6	6	6	6	5	3	4	6	6	6	6	6	6	5	3	4	6	6	6	6	6	6	5	3	4	6	6	6	27.2	27.2	27.2	32.868	298	298	0	62.38	By MS/MS	By MS/MS	By MS/MS	By MS/MS	By MS/MS
sp|P29373|RABP2_HUMAN;sp|P29762|RABP1_HUMAN	sp|P29373|RABP2_HUMAN;sp|P29762|RABP1_HUMAN	2;1	2;1	2;1	>sp|P29373|RABP2_HUMAN Cellular retinoic acid-binding protein 2 OS=Homo sapiens OX=9606 GN=CRABP2 PE=1 SV=2;>sp|P29762|RABP1_HUMAN Cellular retinoic acid-binding protein 1 OS=Homo sapiens OX=9606 GN=CRABP1 PE=1 SV=2	2	2	2	2	1	1	2	1	1	1	1	1	1	1	1	2	1	1	1	1	1	1	1	1	2	1	1	1	1	1	1	11.6	11.6	11.6	15.693	138	138;137	0.0031161	1.9491	By MS/MS	By MS/MS	By MS/MS	By MS/MS	By MS/MS
sp|P29401|TKT_HUMAN	sp|P29401|TKT_HUMAN	18	18	18	>sp|P29401|TKT_HUMAN Transketolase OS=Homo sapiens OX=9606 GN=TKT PE=1 SV=3	1	18	18	18	16	17	17	16	17	16	13	15	17	16	17	17	16	17	16	13	15	17	16	17	17	16	17	16	13	15	17	44.8	44.8	44.8	67.877	623	623	0	323.31	By MS/MS	By MS/MS	By MS/MS	By MS/MS	By MS/MS
sp|P29558|RBMS1_HUMAN;sp|Q6XE24|RBMS3_HUMAN	sp|P29558|RBMS1_HUMAN;sp|Q6XE24|RBMS3_HUMAN	2;1	2;1	2;1	>sp|P29558|RBMS1_HUMAN RNA-binding motif, single-stranded-interacting protein 1 OS=Homo sapiens OX=9606 GN=RBMS1 PE=1 SV=3;>sp|Q6XE24|RBMS3_HUMAN RNA-binding motif, single-stranded-interacting protein 3 OS=Homo sapiens OX=9606 GN=RBMS3 PE=1 SV=1	2	2	2	2	1	1	1	1	0	1	2	1	1	1	1	1	1	0	1	2	1	1	1	1	1	1	0	1	2	1	1	12.6	12.6	12.6	44.505	406	406;437	0	20.134	By MS/MS	By MS/MS	By MS/MS	By MS/MS	By matching
sp|P29590|PML_HUMAN	sp|P29590|PML_HUMAN	13	13	13	>sp|P29590|PML_HUMAN Protein PML OS=Homo sapiens OX=9606 GN=PML PE=1 SV=3	1	13	13	13	9	12	11	10	8	9	10	11	8	9	12	11	10	8	9	10	11	8	9	12	11	10	8	9	10	11	8	14.6	14.6	14.6	97.55	882	882	0	257.69	By MS/MS	By MS/MS	By MS/MS	By MS/MS	By MS/MS
sp|P29597|TYK2_HUMAN	sp|P29597|TYK2_HUMAN	2	2	2	>sp|P29597|TYK2_HUMAN Non-receptor tyrosine-protein kinase TYK2 OS=Homo sapiens OX=9606 GN=TYK2 PE=1 SV=3	1	2	2	2	1	0	1	0	0	0	1	0	0	1	0	1	0	0	0	1	0	0	1	0	1	0	0	0	1	0	0	2	2	2	133.65	1187	1187	0.0088565	1.4165	By MS/MS	By matching	By MS/MS	By matching	By matching
sp|P29692|EF1D_HUMAN	sp|P29692|EF1D_HUMAN	13	13	13	>sp|P29692|EF1D_HUMAN Elongation factor 1-delta OS=Homo sapiens OX=9606 GN=EEF1D PE=1 SV=5	1	13	13	13	10	9	11	10	8	8	9	11	9	10	9	11	10	8	8	9	11	9	10	9	11	10	8	8	9	11	9	60.1	60.1	60.1	31.121	281	281	0	153.44	By MS/MS	By MS/MS	By MS/MS	By MS/MS	By MS/MS
sp|P29966|MARCS_HUMAN	sp|P29966|MARCS_HUMAN	9	9	9	>sp|P29966|MARCS_HUMAN Myristoylated alanine-rich C-kinase substrate OS=Homo sapiens OX=9606 GN=MARCKS PE=1 SV=4	1	9	9	9	8	9	8	9	7	8	8	8	8	8	9	8	9	7	8	8	8	8	8	9	8	9	7	8	8	8	8	44.6	44.6	44.6	31.554	332	332	0	323.31	By MS/MS	By MS/MS	By MS/MS	By MS/MS	By MS/MS
sp|P30040|ERP29_HUMAN	sp|P30040|ERP29_HUMAN	8	8	8	>sp|P30040|ERP29_HUMAN Endoplasmic reticulum resident protein 29 OS=Homo sapiens OX=9606 GN=ERP29 PE=1 SV=4	1	8	8	8	6	8	8	7	8	7	6	7	8	6	8	8	7	8	7	6	7	8	6	8	8	7	8	7	6	7	8	34.5	34.5	34.5	28.993	261	261	0	10.215	By MS/MS	By MS/MS	By MS/MS	By MS/MS	By MS/MS
sp|P30041|PRDX6_HUMAN	sp|P30041|PRDX6_HUMAN	12	12	12	>sp|P30041|PRDX6_HUMAN Peroxiredoxin-6 OS=Homo sapiens OX=9606 GN=PRDX6 PE=1 SV=3	1	12	12	12	9	10	11	9	9	12	12	12	11	9	10	11	9	9	12	12	12	11	9	10	11	9	9	12	12	12	11	66.1	66.1	66.1	25.035	224	224	0	323.31	By MS/MS	By MS/MS	By MS/MS	By MS/MS	By MS/MS
sp|P30043|BLVRB_HUMAN	sp|P30043|BLVRB_HUMAN	4	4	4	>sp|P30043|BLVRB_HUMAN Flavin reductase (NADPH) OS=Homo sapiens OX=9606 GN=BLVRB PE=1 SV=3	1	4	4	4	2	2	3	2	2	3	1	3	2	2	2	3	2	2	3	1	3	2	2	2	3	2	2	3	1	3	2	31.1	31.1	31.1	22.119	206	206	0	15.058	By MS/MS	By MS/MS	By MS/MS	By MS/MS	By MS/MS
sp|P30044|PRDX5_HUMAN	sp|P30044|PRDX5_HUMAN	3	3	3	>sp|P30044|PRDX5_HUMAN Peroxiredoxin-5, mitochondrial OS=Homo sapiens OX=9606 GN=PRDX5 PE=1 SV=4	1	3	3	3	3	3	2	2	1	3	2	2	3	3	3	2	2	1	3	2	2	3	3	3	2	2	1	3	2	2	3	21.5	21.5	21.5	22.086	214	214	0	7.7149	By MS/MS	By MS/MS	By MS/MS	By matching	By matching
sp|P30046|DOPD_HUMAN;sp|A6NHG4|DDTL_HUMAN	sp|P30046|DOPD_HUMAN;sp|A6NHG4|DDTL_HUMAN	3;2	3;2	3;2	>sp|P30046|DOPD_HUMAN D-dopachrome decarboxylase OS=Homo sapiens OX=9606 GN=DDT PE=1 SV=3;>sp|A6NHG4|DDTL_HUMAN D-dopachrome decarboxylase-like protein OS=Homo sapiens OX=9606 GN=DDTL PE=2 SV=1	2	3	3	3	3	3	3	3	3	3	3	3	3	3	3	3	3	3	3	3	3	3	3	3	3	3	3	3	3	3	3	26.3	26.3	26.3	12.712	118	118;134	0	25.175	By MS/MS	By MS/MS	By MS/MS	By MS/MS	By MS/MS
sp|P30048|PRDX3_HUMAN	sp|P30048|PRDX3_HUMAN	7	7	7	>sp|P30048|PRDX3_HUMAN Thioredoxin-dependent peroxide reductase, mitochondrial OS=Homo sapiens OX=9606 GN=PRDX3 PE=1 SV=3	1	7	7	7	7	6	6	7	7	7	7	7	7	7	6	6	7	7	7	7	7	7	7	6	6	7	7	7	7	7	7	30.9	30.9	30.9	27.692	256	256	0	34.065	By MS/MS	By MS/MS	By MS/MS	By MS/MS	By MS/MS
sp|P30049|ATPD_HUMAN	sp|P30049|ATPD_HUMAN	2	2	2	>sp|P30049|ATPD_HUMAN ATP synthase subunit delta, mitochondrial OS=Homo sapiens OX=9606 GN=ATP5F1D PE=1 SV=2	1	2	2	2	2	2	2	2	2	2	2	2	2	2	2	2	2	2	2	2	2	2	2	2	2	2	2	2	2	2	2	13.7	13.7	13.7	17.49	168	168	0	31.001	By MS/MS	By MS/MS	By MS/MS	By MS/MS	By MS/MS
sp|P30050|RL12_HUMAN	sp|P30050|RL12_HUMAN	3	3	3	>sp|P30050|RL12_HUMAN 60S ribosomal protein L12 OS=Homo sapiens OX=9606 GN=RPL12 PE=1 SV=1	1	3	3	3	3	3	3	3	3	3	3	3	3	3	3	3	3	3	3	3	3	3	3	3	3	3	3	3	3	3	3	24.2	24.2	24.2	17.818	165	165	0	74.988	By MS/MS	By MS/MS	By MS/MS	By MS/MS	By MS/MS
sp|P30084|ECHM_HUMAN	sp|P30084|ECHM_HUMAN	5	5	5	>sp|P30084|ECHM_HUMAN Enoyl-CoA hydratase, mitochondrial OS=Homo sapiens OX=9606 GN=ECHS1 PE=1 SV=4	1	5	5	5	5	4	4	4	3	3	3	3	4	5	4	4	4	3	3	3	3	4	5	4	4	4	3	3	3	3	4	21	21	21	31.387	290	290	0	40.154	By MS/MS	By MS/MS	By MS/MS	By MS/MS	By MS/MS
sp|P30085|KCY_HUMAN	sp|P30085|KCY_HUMAN	3	3	3	>sp|P30085|KCY_HUMAN UMP-CMP kinase OS=Homo sapiens OX=9606 GN=CMPK1 PE=1 SV=3	1	3	3	3	3	3	3	2	3	3	1	3	3	3	3	3	2	3	3	1	3	3	3	3	3	2	3	3	1	3	3	18.9	18.9	18.9	22.222	196	196	0	45.081	By MS/MS	By MS/MS	By MS/MS	By MS/MS	By MS/MS
sp|P30086|PEBP1_HUMAN	sp|P30086|PEBP1_HUMAN	9	9	9	>sp|P30086|PEBP1_HUMAN Phosphatidylethanolamine-binding protein 1 OS=Homo sapiens OX=9606 GN=PEBP1 PE=1 SV=3	1	9	9	9	9	8	9	9	9	9	9	9	9	9	8	9	9	9	9	9	9	9	9	8	9	9	9	9	9	9	9	65.2	65.2	65.2	21.057	187	187	0	323.31	By MS/MS	By MS/MS	By MS/MS	By MS/MS	By MS/MS
sp|P30101|PDIA3_HUMAN	sp|P30101|PDIA3_HUMAN	17	17	17	>sp|P30101|PDIA3_HUMAN Protein disulfide-isomerase A3 OS=Homo sapiens OX=9606 GN=PDIA3 PE=1 SV=4	1	17	17	17	16	15	17	16	15	16	14	15	16	16	15	17	16	15	16	14	15	16	16	15	17	16	15	16	14	15	16	40.6	40.6	40.6	56.782	505	505	0	210.09	By MS/MS	By MS/MS	By MS/MS	By MS/MS	By MS/MS
sp|P30153|2AAA_HUMAN	sp|P30153|2AAA_HUMAN	20	20	16	>sp|P30153|2AAA_HUMAN Serine/threonine-protein phosphatase 2A 65 kDa regulatory subunit A alpha isoform OS=Homo sapiens OX=9606 GN=PPP2R1A PE=1 SV=4	1	20	20	16	19	19	18	17	17	17	17	17	18	19	19	18	17	17	17	17	17	18	16	16	15	14	13	14	15	14	15	46.7	46.7	36.7	65.308	589	589	0	323.31	By MS/MS	By MS/MS	By MS/MS	By MS/MS	By MS/MS
sp|P30154|2AAB_HUMAN	sp|P30154|2AAB_HUMAN	7	3	3	>sp|P30154|2AAB_HUMAN Serine/threonine-protein phosphatase 2A 65 kDa regulatory subunit A beta isoform OS=Homo sapiens OX=9606 GN=PPP2R1B PE=1 SV=3	1	7	3	3	5	6	5	4	5	4	3	6	3	2	3	2	1	1	1	1	3	0	2	3	2	1	1	1	1	3	0	17.5	7.7	7.7	66.213	601	601	0	7.28	By MS/MS	By MS/MS	By MS/MS	By matching	By MS/MS
sp|P30260|CDC27_HUMAN	sp|P30260|CDC27_HUMAN	3	3	3	>sp|P30260|CDC27_HUMAN Cell division cycle protein 27 homolog OS=Homo sapiens OX=9606 GN=CDC27 PE=1 SV=2	1	3	3	3	1	3	1	1	0	0	1	2	2	1	3	1	1	0	0	1	2	2	1	3	1	1	0	0	1	2	2	5	5	5	91.866	824	824	0	5.8251	By matching	By MS/MS	By MS/MS	By matching	By matching
sp|P30405|PPIF_HUMAN	sp|P30405|PPIF_HUMAN	2	1	1	>sp|P30405|PPIF_HUMAN Peptidyl-prolyl cis-trans isomerase F, mitochondrial OS=Homo sapiens OX=9606 GN=PPIF PE=1 SV=1	1	2	1	1	2	1	2	2	2	2	2	2	2	1	1	1	1	1	1	1	1	1	1	1	1	1	1	1	1	1	1	7.7	4.3	4.3	22.04	207	207	0.0046423	1.7053	By MS/MS	By MS/MS	By MS/MS	By MS/MS	By matching
sp|P30419|NMT1_HUMAN;sp|O60551|NMT2_HUMAN	sp|P30419|NMT1_HUMAN	7;3	7;3	7;3	>sp|P30419|NMT1_HUMAN Glycylpeptide N-tetradecanoyltransferase 1 OS=Homo sapiens OX=9606 GN=NMT1 PE=1 SV=2	2	7	7	7	4	6	7	6	6	4	3	7	3	4	6	7	6	6	4	3	7	3	4	6	7	6	6	4	3	7	3	20	20	20	56.806	496	496;498	0	98.695	By MS/MS	By MS/MS	By MS/MS	By MS/MS	By MS/MS
sp|P30520|PURA2_HUMAN	sp|P30520|PURA2_HUMAN	7	7	7	>sp|P30520|PURA2_HUMAN Adenylosuccinate synthetase isozyme 2 OS=Homo sapiens OX=9606 GN=ADSS2 PE=1 SV=3	1	7	7	7	4	5	7	2	3	2	2	4	5	4	5	7	2	3	2	2	4	5	4	5	7	2	3	2	2	4	5	23.2	23.2	23.2	50.097	456	456	0	24.306	By MS/MS	By MS/MS	By MS/MS	By MS/MS	By MS/MS
sp|P30533|AMRP_HUMAN	sp|P30533|AMRP_HUMAN	8	8	8	>sp|P30533|AMRP_HUMAN Alpha-2-macroglobulin receptor-associated protein OS=Homo sapiens OX=9606 GN=LRPAP1 PE=1 SV=1	1	8	8	8	3	6	4	6	5	3	3	5	3	3	6	4	6	5	3	3	5	3	3	6	4	6	5	3	3	5	3	24.1	24.1	24.1	41.465	357	357	0	19.698	By MS/MS	By MS/MS	By MS/MS	By MS/MS	By MS/MS
sp|P30566|PUR8_HUMAN	sp|P30566|PUR8_HUMAN	7	7	7	>sp|P30566|PUR8_HUMAN Adenylosuccinate lyase OS=Homo sapiens OX=9606 GN=ADSL PE=1 SV=2	1	7	7	7	3	3	3	5	5	3	4	6	6	3	3	3	5	5	3	4	6	6	3	3	3	5	5	3	4	6	6	16.3	16.3	16.3	54.889	484	484	0	45.275	By MS/MS	By MS/MS	By MS/MS	By MS/MS	By MS/MS
sp|P30626|SORCN_HUMAN	sp|P30626|SORCN_HUMAN	4	4	4	>sp|P30626|SORCN_HUMAN Sorcin OS=Homo sapiens OX=9606 GN=SRI PE=1 SV=1	1	4	4	4	4	3	4	3	3	3	3	4	4	4	3	4	3	3	3	3	4	4	4	3	4	3	3	3	3	4	4	22.2	22.2	22.2	21.676	198	198	0	6.4847	By MS/MS	By MS/MS	By MS/MS	By MS/MS	By MS/MS
sp|P30740|ILEU_HUMAN	sp|P30740|ILEU_HUMAN	4	4	4	>sp|P30740|ILEU_HUMAN Leukocyte elastase inhibitor OS=Homo sapiens OX=9606 GN=SERPINB1 PE=1 SV=1	1	4	4	4	2	3	3	3	1	0	0	0	1	2	3	3	3	1	0	0	0	1	2	3	3	3	1	0	0	0	1	13.5	13.5	13.5	42.741	379	379	0	11.197	By MS/MS	By MS/MS	By MS/MS	By matching	By matching
sp|P30837|AL1B1_HUMAN	sp|P30837|AL1B1_HUMAN	4	4	4	>sp|P30837|AL1B1_HUMAN Aldehyde dehydrogenase X, mitochondrial OS=Homo sapiens OX=9606 GN=ALDH1B1 PE=1 SV=3	1	4	4	4	1	3	2	0	0	1	1	2	1	1	3	2	0	0	1	1	2	1	1	3	2	0	0	1	1	2	1	12.2	12.2	12.2	57.206	517	517	0	11.98	By matching	By MS/MS	By MS/MS	By matching	By matching
sp|P30876|RPB2_HUMAN	sp|P30876|RPB2_HUMAN	18	18	18	>sp|P30876|RPB2_HUMAN DNA-directed RNA polymerase II subunit RPB2 OS=Homo sapiens OX=9606 GN=POLR2B PE=1 SV=1	1	18	18	18	9	12	12	10	10	7	11	12	10	9	12	12	10	10	7	11	12	10	9	12	12	10	10	7	11	12	10	18.2	18.2	18.2	133.9	1174	1174	0	89.238	By MS/MS	By MS/MS	By MS/MS	By MS/MS	By MS/MS
sp|P31040|SDHA_HUMAN	sp|P31040|SDHA_HUMAN	8	8	8	>sp|P31040|SDHA_HUMAN Succinate dehydrogenase [ubiquinone] flavoprotein subunit, mitochondrial OS=Homo sapiens OX=9606 GN=SDHA PE=1 SV=2	1	8	8	8	6	6	7	8	7	5	7	7	6	6	6	7	8	7	5	7	7	6	6	6	7	8	7	5	7	7	6	15.8	15.8	15.8	72.691	664	664	0	29.546	By MS/MS	By MS/MS	By MS/MS	By MS/MS	By MS/MS
sp|P31150|GDIA_HUMAN	sp|P31150|GDIA_HUMAN	13	6	6	>sp|P31150|GDIA_HUMAN Rab GDP dissociation inhibitor alpha OS=Homo sapiens OX=9606 GN=GDI1 PE=1 SV=2	1	13	6	6	9	10	10	11	10	11	10	10	11	3	3	4	4	3	4	3	3	4	3	3	4	4	3	4	3	3	4	35.1	18.3	18.3	50.582	447	447	0	115.37	By MS/MS	By MS/MS	By MS/MS	By MS/MS	By MS/MS
sp|P31153|METK2_HUMAN;sp|Q00266|METK1_HUMAN	sp|P31153|METK2_HUMAN	7;2	7;2	7;2	>sp|P31153|METK2_HUMAN S-adenosylmethionine synthase isoform type-2 OS=Homo sapiens OX=9606 GN=MAT2A PE=1 SV=1	2	7	7	7	5	6	7	6	5	7	6	7	6	5	6	7	6	5	7	6	7	6	5	6	7	6	5	7	6	7	6	22.3	22.3	22.3	43.66	395	395;395	0	19.703	By MS/MS	By MS/MS	By MS/MS	By MS/MS	By MS/MS
sp|P31269|HXA9_HUMAN;sp|P28358|HXD10_HUMAN;sp|Q9NYD6|HXC10_HUMAN;sp|P31260|HXA10_HUMAN	sp|P31269|HXA9_HUMAN	5;2;2;2	4;1;1;1	4;1;1;1	>sp|P31269|HXA9_HUMAN Homeobox protein Hox-A9 OS=Homo sapiens OX=9606 GN=HOXA9 PE=1 SV=4	4	5	4	4	3	4	4	3	3	4	4	4	3	3	3	3	2	3	4	3	4	3	3	3	3	2	3	4	3	4	3	34.2	30.5	30.5	30.171	272	272;340;342;410	0	35.181	By MS/MS	By MS/MS	By MS/MS	By MS/MS	By MS/MS
sp|P31273|HXC8_HUMAN	sp|P31273|HXC8_HUMAN	1	1	1	>sp|P31273|HXC8_HUMAN Homeobox protein Hox-C8 OS=Homo sapiens OX=9606 GN=HOXC8 PE=1 SV=2	1	1	1	1	0	1	1	0	1	1	1	0	0	0	1	1	0	1	1	1	0	0	0	1	1	0	1	1	1	0	0	6.6	6.6	6.6	27.754	242	242	0.00091352	2.5497	By matching	By MS/MS	By MS/MS	By matching	By matching
sp|P31274|HXC9_HUMAN	sp|P31274|HXC9_HUMAN	4	3	3	>sp|P31274|HXC9_HUMAN Homeobox protein Hox-C9 OS=Homo sapiens OX=9606 GN=HOXC9 PE=1 SV=3	1	4	3	3	2	3	2	1	0	1	3	2	1	2	2	1	0	0	1	2	2	1	2	2	1	0	0	1	2	2	1	28.1	24.2	24.2	29.248	260	260	0	3.8323	By MS/MS	By matching	By MS/MS	By matching	By matching
sp|P31314|TLX1_HUMAN	sp|P31314|TLX1_HUMAN	1	1	1	>sp|P31314|TLX1_HUMAN T-cell leukemia homeobox protein 1 OS=Homo sapiens OX=9606 GN=TLX1 PE=1 SV=1	1	1	1	1	0	0	0	1	0	1	0	1	0	0	0	0	1	0	1	0	1	0	0	0	0	1	0	1	0	1	0	3.6	3.6	3.6	34.364	330	330	0.00031104	2.6776	By matching	By matching	By matching	By matching	By matching
sp|P31350|RIR2_HUMAN	sp|P31350|RIR2_HUMAN	3	3	3	>sp|P31350|RIR2_HUMAN Ribonucleoside-diphosphate reductase subunit M2 OS=Homo sapiens OX=9606 GN=RRM2 PE=1 SV=1	1	3	3	3	1	3	2	1	2	1	1	2	2	1	3	2	1	2	1	1	2	2	1	3	2	1	2	1	1	2	2	9.5	9.5	9.5	44.877	389	389	0	6.8012	By MS/MS	By MS/MS	By MS/MS	By matching	By MS/MS
sp|P31689|DNJA1_HUMAN	sp|P31689|DNJA1_HUMAN	10	10	10	>sp|P31689|DNJA1_HUMAN DnaJ homolog subfamily A member 1 OS=Homo sapiens OX=9606 GN=DNAJA1 PE=1 SV=2	1	10	10	10	10	10	10	10	10	10	10	10	10	10	10	10	10	10	10	10	10	10	10	10	10	10	10	10	10	10	10	43.3	43.3	43.3	44.868	397	397	0	323.31	By MS/MS	By MS/MS	By MS/MS	By MS/MS	By MS/MS
sp|P31930|QCR1_HUMAN	sp|P31930|QCR1_HUMAN	2	2	2	>sp|P31930|QCR1_HUMAN Cytochrome b-c1 complex subunit 1, mitochondrial OS=Homo sapiens OX=9606 GN=UQCRC1 PE=1 SV=3	1	2	2	2	1	1	0	0	1	0	0	0	1	1	1	0	0	1	0	0	0	1	1	1	0	0	1	0	0	0	1	6.7	6.7	6.7	52.645	480	480	0	9.9938	By matching	By MS/MS	By matching	By matching	By MS/MS
sp|P31937|3HIDH_HUMAN	sp|P31937|3HIDH_HUMAN	2	2	2	>sp|P31937|3HIDH_HUMAN 3-hydroxyisobutyrate dehydrogenase, mitochondrial OS=Homo sapiens OX=9606 GN=HIBADH PE=1 SV=2	1	2	2	2	0	2	1	0	1	0	0	0	0	0	2	1	0	1	0	0	0	0	0	2	1	0	1	0	0	0	0	8.6	8.6	8.6	35.329	336	336	0	6.0301	By matching	By MS/MS	By MS/MS	By matching	By matching
sp|P31939|PUR9_HUMAN	sp|P31939|PUR9_HUMAN	18	18	18	>sp|P31939|PUR9_HUMAN Bifunctional purine biosynthesis protein PURH OS=Homo sapiens OX=9606 GN=ATIC PE=1 SV=3	1	18	18	18	11	16	13	7	8	8	9	15	14	11	16	13	7	8	8	9	15	14	11	16	13	7	8	8	9	15	14	43.9	43.9	43.9	64.615	592	592	0	66.035	By MS/MS	By MS/MS	By MS/MS	By MS/MS	By MS/MS
sp|P31942|HNRH3_HUMAN	sp|P31942|HNRH3_HUMAN	5	5	5	>sp|P31942|HNRH3_HUMAN Heterogeneous nuclear ribonucleoprotein H3 OS=Homo sapiens OX=9606 GN=HNRNPH3 PE=1 SV=2	1	5	5	5	3	4	4	3	3	2	3	3	2	3	4	4	3	3	2	3	3	2	3	4	4	3	3	2	3	3	2	23.7	23.7	23.7	36.926	346	346	0	50.521	By MS/MS	By MS/MS	By MS/MS	By MS/MS	By MS/MS
sp|P31943|HNRH1_HUMAN	sp|P31943|HNRH1_HUMAN	13	13	9	>sp|P31943|HNRH1_HUMAN Heterogeneous nuclear ribonucleoprotein H OS=Homo sapiens OX=9606 GN=HNRNPH1 PE=1 SV=4	1	13	13	9	12	13	13	11	10	12	11	13	13	12	13	13	11	10	12	11	13	13	8	9	9	7	6	8	8	9	9	45.9	45.9	32.5	49.229	449	449	0	323.31	By MS/MS	By MS/MS	By MS/MS	By MS/MS	By MS/MS
sp|P31946|1433B_HUMAN	sp|P31946|1433B_HUMAN	8	6	6	>sp|P31946|1433B_HUMAN 14-3-3 protein beta/alpha OS=Homo sapiens OX=9606 GN=YWHAB PE=1 SV=3	1	8	6	6	8	8	8	8	8	8	7	8	8	6	6	6	6	6	6	5	6	6	6	6	6	6	6	6	5	6	6	47.2	39.4	39.4	28.082	246	246	0	323.31	By MS/MS	By MS/MS	By MS/MS	By MS/MS	By MS/MS
sp|P31948|STIP1_HUMAN	sp|P31948|STIP1_HUMAN	15	15	15	>sp|P31948|STIP1_HUMAN Stress-induced-phosphoprotein 1 OS=Homo sapiens OX=9606 GN=STIP1 PE=1 SV=1	1	15	15	15	12	13	13	13	15	13	10	14	15	12	13	13	13	15	13	10	14	15	12	13	13	13	15	13	10	14	15	29.3	29.3	29.3	62.639	543	543	0	28.898	By MS/MS	By MS/MS	By MS/MS	By MS/MS	By MS/MS
sp|P31949|S10AB_HUMAN	sp|P31949|S10AB_HUMAN	2	2	2	>sp|P31949|S10AB_HUMAN Protein S100-A11 OS=Homo sapiens OX=9606 GN=S100A11 PE=1 SV=2	1	2	2	2	2	2	2	2	1	1	2	2	2	2	2	2	2	1	1	2	2	2	2	2	2	2	1	1	2	2	2	15.2	15.2	15.2	11.74	105	105	0.0017809	2.3597	By MS/MS	By matching	By matching	By MS/MS	By MS/MS
sp|P32119|PRDX2_HUMAN	sp|P32119|PRDX2_HUMAN	8	7	7	>sp|P32119|PRDX2_HUMAN Peroxiredoxin-2 OS=Homo sapiens OX=9606 GN=PRDX2 PE=1 SV=5	1	8	7	7	7	8	8	8	8	8	6	8	8	6	7	7	7	7	7	5	7	7	6	7	7	7	7	7	5	7	7	35.9	30.3	30.3	21.892	198	198	0	13.164	By MS/MS	By MS/MS	By MS/MS	By MS/MS	By MS/MS
sp|P32121|ARRB2_HUMAN	sp|P32121|ARRB2_HUMAN	2	2	2	>sp|P32121|ARRB2_HUMAN Beta-arrestin-2 OS=Homo sapiens OX=9606 GN=ARRB2 PE=1 SV=2	1	2	2	2	1	1	2	0	0	1	1	1	1	1	1	2	0	0	1	1	1	1	1	1	2	0	0	1	1	1	1	6.6	6.6	6.6	46.105	409	409	0	3.9696	By MS/MS	By MS/MS	By MS/MS	By matching	By matching
sp|P32322|P5CR1_HUMAN	sp|P32322|P5CR1_HUMAN	1	1	1	>sp|P32322|P5CR1_HUMAN Pyrroline-5-carboxylate reductase 1, mitochondrial OS=Homo sapiens OX=9606 GN=PYCR1 PE=1 SV=2	1	1	1	1	0	1	1	0	0	0	0	0	0	0	1	1	0	0	0	0	0	0	0	1	1	0	0	0	0	0	0	5.3	5.3	5.3	33.36	319	319	0.0020504	2.2249	By matching	By MS/MS	By MS/MS	By matching	By matching
sp|P32929|CGL_HUMAN	sp|P32929|CGL_HUMAN	2	2	2	>sp|P32929|CGL_HUMAN Cystathionine gamma-lyase OS=Homo sapiens OX=9606 GN=CTH PE=1 SV=3	1	2	2	2	1	2	1	1	0	1	0	1	1	1	2	1	1	0	1	0	1	1	1	2	1	1	0	1	0	1	1	10.1	10.1	10.1	44.508	405	405	0.00031776	2.8711	By matching	By MS/MS	By MS/MS	By matching	By matching
sp|P32969|RL9_HUMAN	sp|P32969|RL9_HUMAN	7	7	7	>sp|P32969|RL9_HUMAN 60S ribosomal protein L9 OS=Homo sapiens OX=9606 GN=RPL9 PE=1 SV=1	1	7	7	7	6	6	6	6	5	6	7	6	6	6	6	6	6	5	6	7	6	6	6	6	6	6	5	6	7	6	6	52.1	52.1	52.1	21.863	192	192	0	265.65	By MS/MS	By MS/MS	By MS/MS	By MS/MS	By MS/MS
sp|P33176|KINH_HUMAN;sp|Q12840|KIF5A_HUMAN	sp|P33176|KINH_HUMAN	29;7	29;7	21;0	>sp|P33176|KINH_HUMAN Kinesin-1 heavy chain OS=Homo sapiens OX=9606 GN=KIF5B PE=1 SV=1	2	29	29	21	23	24	24	19	17	19	21	24	22	23	24	24	19	17	19	21	24	22	17	17	16	15	13	13	15	17	15	37.5	37.5	26.7	109.68	963	963;1032	0	323.31	By MS/MS	By MS/MS	By MS/MS	By MS/MS	By MS/MS
sp|P33240|CSTF2_HUMAN	sp|P33240|CSTF2_HUMAN	4	4	3	>sp|P33240|CSTF2_HUMAN Cleavage stimulation factor subunit 2 OS=Homo sapiens OX=9606 GN=CSTF2 PE=1 SV=1	1	4	4	3	2	4	3	0	0	0	2	3	3	2	4	3	0	0	0	2	3	3	1	3	2	0	0	0	2	2	2	11.6	11.6	8.7	60.959	577	577	0	20.491	By MS/MS	By MS/MS	By MS/MS	By matching	By matching
sp|P33316|DUT_HUMAN	sp|P33316|DUT_HUMAN	5	5	5	>sp|P33316|DUT_HUMAN Deoxyuridine 5-triphosphate nucleotidohydrolase, mitochondrial OS=Homo sapiens OX=9606 GN=DUT PE=1 SV=4	1	5	5	5	3	5	5	3	3	3	5	4	3	3	5	5	3	3	3	5	4	3	3	5	5	3	3	3	5	4	3	26.2	26.2	26.2	26.563	252	252	0	19.13	By MS/MS	By MS/MS	By MS/MS	By MS/MS	By MS/MS
sp|P33947|ERD22_HUMAN;sp|P24390|ERD21_HUMAN	sp|P33947|ERD22_HUMAN;sp|P24390|ERD21_HUMAN	2;1	2;1	2;1	>sp|P33947|ERD22_HUMAN ER lumen protein-retaining receptor 2 OS=Homo sapiens OX=9606 GN=KDELR2 PE=1 SV=1;>sp|P24390|ERD21_HUMAN ER lumen protein-retaining receptor 1 OS=Homo sapiens OX=9606 GN=KDELR1 PE=1 SV=1	2	2	2	2	1	2	1	1	1	1	2	2	1	1	2	1	1	1	1	2	2	1	1	2	1	1	1	1	2	2	1	13.2	13.2	13.2	24.422	212	212;212	0	5.4662	By matching	By MS/MS	By MS/MS	By MS/MS	By MS/MS
sp|P33981|TTK_HUMAN	sp|P33981|TTK_HUMAN	8	8	8	>sp|P33981|TTK_HUMAN Dual specificity protein kinase TTK OS=Homo sapiens OX=9606 GN=TTK PE=1 SV=2	1	8	8	8	7	7	7	6	7	6	7	8	6	7	7	7	6	7	6	7	8	6	7	7	7	6	7	6	7	8	6	12.7	12.7	12.7	97.071	857	857	0	40.5	By MS/MS	By MS/MS	By MS/MS	By MS/MS	By MS/MS
sp|P33991|MCM4_HUMAN	sp|P33991|MCM4_HUMAN	10	10	10	>sp|P33991|MCM4_HUMAN DNA replication licensing factor MCM4 OS=Homo sapiens OX=9606 GN=MCM4 PE=1 SV=5	1	10	10	10	7	7	6	2	9	2	3	4	4	7	7	6	2	9	2	3	4	4	7	7	6	2	9	2	3	4	4	15.6	15.6	15.6	96.557	863	863	0	23.203	By MS/MS	By MS/MS	By MS/MS	By MS/MS	By MS/MS
sp|P33992|MCM5_HUMAN	sp|P33992|MCM5_HUMAN	22	22	22	>sp|P33992|MCM5_HUMAN DNA replication licensing factor MCM5 OS=Homo sapiens OX=9606 GN=MCM5 PE=1 SV=5	1	22	22	22	16	16	14	16	17	14	18	17	16	16	16	14	16	17	14	18	17	16	16	16	14	16	17	14	18	17	16	39.9	39.9	39.9	82.285	734	734	0	43.386	By MS/MS	By MS/MS	By MS/MS	By MS/MS	By MS/MS
sp|P33993|MCM7_HUMAN	sp|P33993|MCM7_HUMAN	12	12	12	>sp|P33993|MCM7_HUMAN DNA replication licensing factor MCM7 OS=Homo sapiens OX=9606 GN=MCM7 PE=1 SV=4	1	12	12	12	6	9	10	6	10	5	9	6	6	6	9	10	6	10	5	9	6	6	6	9	10	6	10	5	9	6	6	22.9	22.9	22.9	81.307	719	719	0	50.49	By MS/MS	By MS/MS	By MS/MS	By MS/MS	By MS/MS
sp|P34896|GLYC_HUMAN	sp|P34896|GLYC_HUMAN	5	4	4	>sp|P34896|GLYC_HUMAN Serine hydroxymethyltransferase, cytosolic OS=Homo sapiens OX=9606 GN=SHMT1 PE=1 SV=1	1	5	4	4	4	5	5	3	3	3	4	5	5	3	4	4	2	2	2	3	4	4	3	4	4	2	2	2	3	4	4	14.1	11.2	11.2	53.082	483	483	0	24.23	By MS/MS	By MS/MS	By MS/MS	By matching	By matching
sp|P34897|GLYM_HUMAN	sp|P34897|GLYM_HUMAN	17	17	16	>sp|P34897|GLYM_HUMAN Serine hydroxymethyltransferase, mitochondrial OS=Homo sapiens OX=9606 GN=SHMT2 PE=1 SV=3	1	17	17	16	15	16	16	14	15	13	14	17	17	15	16	16	14	15	13	14	17	17	14	15	15	13	14	12	13	16	16	48.8	48.8	46	55.992	504	504	0	192.99	By MS/MS	By MS/MS	By MS/MS	By MS/MS	By MS/MS
sp|P34932|HSP74_HUMAN	sp|P34932|HSP74_HUMAN	22	22	21	>sp|P34932|HSP74_HUMAN Heat shock 70 kDa protein 4 OS=Homo sapiens OX=9606 GN=HSPA4 PE=1 SV=4	1	22	22	21	20	21	19	18	20	18	20	18	20	20	21	19	18	20	18	20	18	20	19	20	19	17	19	17	19	17	19	39.5	39.5	37.6	94.33	840	840	0	323.31	By MS/MS	By MS/MS	By MS/MS	By MS/MS	By MS/MS
sp|P34949|MPI_HUMAN	sp|P34949|MPI_HUMAN	1	1	1	>sp|P34949|MPI_HUMAN Mannose-6-phosphate isomerase OS=Homo sapiens OX=9606 GN=MPI PE=1 SV=2	1	1	1	1	0	1	1	0	0	0	0	0	1	0	1	1	0	0	0	0	0	1	0	1	1	0	0	0	0	0	1	3.8	3.8	3.8	46.655	423	423	0.00031766	2.8592	By matching	By MS/MS	By MS/MS	By matching	By matching
sp|P35030|TRY3_HUMAN	sp|P35030|TRY3_HUMAN	1	1	1	>sp|P35030|TRY3_HUMAN Trypsin-3 OS=Homo sapiens OX=9606 GN=PRSS3 PE=1 SV=2	1	1	1	1	1	1	1	1	1	1	0	0	1	1	1	1	1	1	1	0	0	1	1	1	1	1	1	1	0	0	1	4.3	4.3	4.3	32.528	304	304	0	3.7251	By MS/MS	By matching	By matching	By MS/MS	By matching
sp|P35080|PROF2_HUMAN	sp|P35080|PROF2_HUMAN	1	1	1	>sp|P35080|PROF2_HUMAN Profilin-2 OS=Homo sapiens OX=9606 GN=PFN2 PE=1 SV=3	1	1	1	1	1	1	1	1	1	1	1	1	1	1	1	1	1	1	1	1	1	1	1	1	1	1	1	1	1	1	1	10	10	10	15.046	140	140	0	8.0905	By MS/MS	By MS/MS	By MS/MS	By MS/MS	By MS/MS
sp|P35221|CTNA1_HUMAN	sp|P35221|CTNA1_HUMAN	17	17	11	>sp|P35221|CTNA1_HUMAN Catenin alpha-1 OS=Homo sapiens OX=9606 GN=CTNNA1 PE=1 SV=1	1	17	17	11	9	14	11	6	9	7	6	12	10	9	14	11	6	9	7	6	12	10	6	9	6	4	7	4	3	8	6	27.6	27.6	21.1	100.07	906	906	0	80.753	By MS/MS	By MS/MS	By MS/MS	By MS/MS	By MS/MS
sp|P35222|CTNB1_HUMAN	sp|P35222|CTNB1_HUMAN	5	5	5	>sp|P35222|CTNB1_HUMAN Catenin beta-1 OS=Homo sapiens OX=9606 GN=CTNNB1 PE=1 SV=1	1	5	5	5	3	2	1	2	3	2	1	3	1	3	2	1	2	3	2	1	3	1	3	2	1	2	3	2	1	3	1	9.5	9.5	9.5	85.496	781	781	0	9.3989	By MS/MS	By matching	By matching	By MS/MS	By MS/MS
sp|P35226|BMI1_HUMAN	sp|P35226|BMI1_HUMAN	1	1	1	>sp|P35226|BMI1_HUMAN Polycomb complex protein BMI-1 OS=Homo sapiens OX=9606 GN=BMI1 PE=1 SV=2	1	1	1	1	1	1	0	1	1	1	1	1	1	1	1	0	1	1	1	1	1	1	1	1	0	1	1	1	1	1	1	5.2	5.2	5.2	36.949	326	326	0	4.0501	By MS/MS	By matching	By matching	By MS/MS	By MS/MS
sp|P35232|PHB_HUMAN	sp|P35232|PHB_HUMAN	11	11	11	>sp|P35232|PHB_HUMAN Prohibitin OS=Homo sapiens OX=9606 GN=PHB PE=1 SV=1	1	11	11	11	7	8	9	5	11	7	10	10	9	7	8	9	5	11	7	10	10	9	7	8	9	5	11	7	10	10	9	53.3	53.3	53.3	29.804	272	272	0	162.03	By MS/MS	By MS/MS	By MS/MS	By MS/MS	By MS/MS
sp|P35237|SPB6_HUMAN	sp|P35237|SPB6_HUMAN	4	4	4	>sp|P35237|SPB6_HUMAN Serpin B6 OS=Homo sapiens OX=9606 GN=SERPINB6 PE=1 SV=3	1	4	4	4	1	4	3	0	0	0	0	1	1	1	4	3	0	0	0	0	1	1	1	4	3	0	0	0	0	1	1	15.4	15.4	15.4	42.621	376	376	0	3.1059	By matching	By MS/MS	By MS/MS	By matching	By matching
sp|P35241|RADI_HUMAN	sp|P35241|RADI_HUMAN	12	7	7	>sp|P35241|RADI_HUMAN Radixin OS=Homo sapiens OX=9606 GN=RDX PE=1 SV=1	1	12	7	7	8	11	11	6	6	7	7	9	10	4	6	6	3	3	4	4	4	6	4	6	6	3	3	4	4	4	6	24.2	14.2	14.2	68.563	583	583	0	10.889	By MS/MS	By MS/MS	By MS/MS	By MS/MS	By MS/MS
sp|P35244|RFA3_HUMAN	sp|P35244|RFA3_HUMAN	4	4	4	>sp|P35244|RFA3_HUMAN Replication protein A 14 kDa subunit OS=Homo sapiens OX=9606 GN=RPA3 PE=1 SV=1	1	4	4	4	4	4	4	4	4	4	4	4	4	4	4	4	4	4	4	4	4	4	4	4	4	4	4	4	4	4	4	42.1	42.1	42.1	13.569	121	121	0	41.298	By MS/MS	By MS/MS	By MS/MS	By MS/MS	By MS/MS
sp|P35249|RFC4_HUMAN	sp|P35249|RFC4_HUMAN	8	8	8	>sp|P35249|RFC4_HUMAN Replication factor C subunit 4 OS=Homo sapiens OX=9606 GN=RFC4 PE=1 SV=2	1	8	8	8	5	6	5	3	5	4	5	4	2	5	6	5	3	5	4	5	4	2	5	6	5	3	5	4	5	4	2	29.5	29.5	29.5	39.681	363	363	0	115.59	By MS/MS	By MS/MS	By MS/MS	By MS/MS	By MS/MS
sp|P35250|RFC2_HUMAN	sp|P35250|RFC2_HUMAN	6	6	6	>sp|P35250|RFC2_HUMAN Replication factor C subunit 2 OS=Homo sapiens OX=9606 GN=RFC2 PE=1 SV=3	1	6	6	6	4	4	5	2	5	4	4	3	4	4	4	5	2	5	4	4	3	4	4	4	5	2	5	4	4	3	4	25.1	25.1	25.1	39.157	354	354	0	126.21	By MS/MS	By MS/MS	By MS/MS	By MS/MS	By MS/MS
sp|P35251|RFC1_HUMAN	sp|P35251|RFC1_HUMAN	8	8	8	>sp|P35251|RFC1_HUMAN Replication factor C subunit 1 OS=Homo sapiens OX=9606 GN=RFC1 PE=1 SV=4	1	8	8	8	3	3	4	2	3	2	3	3	4	3	3	4	2	3	2	3	3	4	3	3	4	2	3	2	3	3	4	10.7	10.7	10.7	128.25	1148	1148	0	20.24	By MS/MS	By MS/MS	By MS/MS	By MS/MS	By MS/MS
sp|P35268|RL22_HUMAN	sp|P35268|RL22_HUMAN	3	3	3	>sp|P35268|RL22_HUMAN 60S ribosomal protein L22 OS=Homo sapiens OX=9606 GN=RPL22 PE=1 SV=2	1	3	3	3	2	3	3	3	3	2	3	3	3	2	3	3	3	3	2	3	3	3	2	3	3	3	3	2	3	3	3	30.5	30.5	30.5	14.787	128	128	0	4.6065	By MS/MS	By MS/MS	By MS/MS	By MS/MS	By MS/MS
sp|P35269|T2FA_HUMAN	sp|P35269|T2FA_HUMAN	7	7	7	>sp|P35269|T2FA_HUMAN General transcription factor IIF subunit 1 OS=Homo sapiens OX=9606 GN=GTF2F1 PE=1 SV=2	1	7	7	7	4	6	5	5	4	5	5	5	5	4	6	5	5	4	5	5	5	5	4	6	5	5	4	5	5	5	5	21.5	21.5	21.5	58.24	517	517	0	41.84	By MS/MS	By MS/MS	By MS/MS	By MS/MS	By MS/MS
sp|P35318|ADML_HUMAN	sp|P35318|ADML_HUMAN	1	1	1	>sp|P35318|ADML_HUMAN ADM OS=Homo sapiens OX=9606 GN=ADM PE=1 SV=1	1	1	1	1	1	1	0	1	0	1	1	1	1	1	1	0	1	0	1	1	1	1	1	1	0	1	0	1	1	1	1	5.9	5.9	5.9	20.42	185	185	0	2.9904	By MS/MS	By matching	By matching	By MS/MS	By matching
sp|P35548|MSX2_HUMAN	sp|P35548|MSX2_HUMAN	1	1	1	>sp|P35548|MSX2_HUMAN Homeobox protein MSX-2 OS=Homo sapiens OX=9606 GN=MSX2 PE=1 SV=3	1	1	1	1	1	1	1	0	1	0	0	1	1	1	1	1	0	1	0	0	1	1	1	1	1	0	1	0	0	1	1	5.6	5.6	5.6	28.897	267	267	0.0028498	1.9855	By MS/MS	By MS/MS	By matching	By matching	By matching
sp|P35573|GDE_HUMAN	sp|P35573|GDE_HUMAN	1	1	1	>sp|P35573|GDE_HUMAN Glycogen debranching enzyme OS=Homo sapiens OX=9606 GN=AGL PE=1 SV=3	1	1	1	1	0	1	1	0	0	0	1	1	1	0	1	1	0	0	0	1	1	1	0	1	1	0	0	0	1	1	1	0.9	0.9	0.9	174.76	1532	1532	0.00091743	2.5761	By matching	By MS/MS	By MS/MS	By matching	By matching
sp|P35579|MYH9_HUMAN	sp|P35579|MYH9_HUMAN	61	61	50	>sp|P35579|MYH9_HUMAN Myosin-9 OS=Homo sapiens OX=9606 GN=MYH9 PE=1 SV=4	1	61	61	50	46	55	54	44	48	44	50	58	54	46	55	54	44	48	44	50	58	54	38	45	44	35	39	38	41	47	44	38.1	38.1	32.6	226.53	1960	1960	0	323.31	By MS/MS	By MS/MS	By MS/MS	By MS/MS	By MS/MS
sp|P35580|MYH10_HUMAN	sp|P35580|MYH10_HUMAN	53	47	45	>sp|P35580|MYH10_HUMAN Myosin-10 OS=Homo sapiens OX=9606 GN=MYH10 PE=1 SV=3	1	53	47	45	41	45	41	35	39	31	34	51	44	36	40	36	30	34	27	30	45	39	34	38	34	29	33	27	30	43	37	34.5	31.6	30.5	229	1976	1976	0	323.31	By MS/MS	By MS/MS	By MS/MS	By MS/MS	By MS/MS
sp|P35606|COPB2_HUMAN	sp|P35606|COPB2_HUMAN	11	11	11	>sp|P35606|COPB2_HUMAN Coatomer subunit beta OS=Homo sapiens OX=9606 GN=COPB2 PE=1 SV=2	1	11	11	11	7	9	10	6	6	6	6	11	9	7	9	10	6	6	6	6	11	9	7	9	10	6	6	6	6	11	9	16.9	16.9	16.9	102.49	906	906	0	35.291	By MS/MS	By MS/MS	By MS/MS	By MS/MS	By MS/MS
sp|P35611|ADDA_HUMAN	sp|P35611|ADDA_HUMAN	8	8	8	>sp|P35611|ADDA_HUMAN Alpha-adducin OS=Homo sapiens OX=9606 GN=ADD1 PE=1 SV=2	1	8	8	8	4	4	4	2	6	2	4	7	3	4	4	4	2	6	2	4	7	3	4	4	4	2	6	2	4	7	3	13.7	13.7	13.7	80.954	737	737	0	11.911	By matching	By MS/MS	By MS/MS	By matching	By MS/MS
sp|P35612|ADDB_HUMAN	sp|P35612|ADDB_HUMAN	2	2	2	>sp|P35612|ADDB_HUMAN Beta-adducin OS=Homo sapiens OX=9606 GN=ADD2 PE=1 SV=3	1	2	2	2	2	0	1	1	0	0	1	1	0	2	0	1	1	0	0	1	1	0	2	0	1	1	0	0	1	1	0	3	3	3	80.853	726	726	0.0033908	1.9235	By MS/MS	By matching	By matching	By matching	By matching
sp|P35613|BASI_HUMAN	sp|P35613|BASI_HUMAN	4	4	4	>sp|P35613|BASI_HUMAN Basigin OS=Homo sapiens OX=9606 GN=BSG PE=1 SV=2	1	4	4	4	3	3	4	3	4	3	3	4	3	3	3	4	3	4	3	3	4	3	3	3	4	3	4	3	3	4	3	15.3	15.3	15.3	42.2	385	385	0	6.8373	By MS/MS	By MS/MS	By MS/MS	By MS/MS	By MS/MS
sp|P35637|FUS_HUMAN	sp|P35637|FUS_HUMAN	5	5	3	>sp|P35637|FUS_HUMAN RNA-binding protein FUS OS=Homo sapiens OX=9606 GN=FUS PE=1 SV=1	1	5	5	3	5	4	4	5	5	4	3	5	5	5	4	4	5	5	4	3	5	5	3	2	2	3	3	2	2	3	3	17.3	17.3	12.9	53.425	526	526	0	80.379	By MS/MS	By MS/MS	By MS/MS	By MS/MS	By MS/MS
sp|P35658|NU214_HUMAN	sp|P35658|NU214_HUMAN	4	4	4	>sp|P35658|NU214_HUMAN Nuclear pore complex protein Nup214 OS=Homo sapiens OX=9606 GN=NUP214 PE=1 SV=2	1	4	4	4	2	2	0	1	1	2	2	2	0	2	2	0	1	1	2	2	2	0	2	2	0	1	1	2	2	2	0	3	3	3	213.62	2090	2090	0	10.935	By MS/MS	By MS/MS	By matching	By MS/MS	By matching
sp|P35659|DEK_HUMAN	sp|P35659|DEK_HUMAN	4	4	4	>sp|P35659|DEK_HUMAN Protein DEK OS=Homo sapiens OX=9606 GN=DEK PE=1 SV=1	1	4	4	4	2	1	2	1	2	1	1	2	1	2	1	2	1	2	1	1	2	1	2	1	2	1	2	1	1	2	1	16.5	16.5	16.5	42.674	375	375	0	24.662	By MS/MS	By MS/MS	By MS/MS	By MS/MS	By MS/MS
sp|P35869|AHR_HUMAN	sp|P35869|AHR_HUMAN	1	1	1	>sp|P35869|AHR_HUMAN Aryl hydrocarbon receptor OS=Homo sapiens OX=9606 GN=AHR PE=1 SV=2	1	1	1	1	1	1	1	1	1	0	1	1	1	1	1	1	1	1	0	1	1	1	1	1	1	1	1	0	1	1	1	2.1	2.1	2.1	96.146	848	848	0.00031456	2.7684	By matching	By matching	By MS/MS	By matching	By matching
sp|P35908|K22E_HUMAN;sp|P19013|K2C4_HUMAN;CON__Q9R0H5;CON__Q6NXH9;CON__P19013;CON__REFSEQ:XP_932229	sp|P35908|K22E_HUMAN	39;2;2;2;2;1	39;2;2;2;2;1	1;0;0;0;0;0	>sp|P35908|K22E_HUMAN Keratin, type II cytoskeletal 2 epidermal OS=Homo sapiens OX=9606 GN=KRT2 PE=1 SV=2	6	39	39	1	35	32	34	31	34	36	33	32	38	35	32	34	31	34	36	33	32	38	1	0	1	1	1	1	1	0	1	73.1	73.1	4.7	65.432	639	639;520;524;539;594;345	0	323.31	By MS/MS	By MS/MS	By MS/MS	By MS/MS	By MS/MS
sp|P35998|PRS7_HUMAN	sp|P35998|PRS7_HUMAN	18	18	18	>sp|P35998|PRS7_HUMAN 26S proteasome regulatory subunit 7 OS=Homo sapiens OX=9606 GN=PSMC2 PE=1 SV=3	1	18	18	18	14	17	17	12	15	16	15	15	17	14	17	17	12	15	16	15	15	17	14	17	17	12	15	16	15	15	17	50.6	50.6	50.6	48.633	433	433	0	198.66	By MS/MS	By MS/MS	By MS/MS	By MS/MS	By MS/MS
sp|P36404|ARL2_HUMAN	sp|P36404|ARL2_HUMAN	1	1	1	>sp|P36404|ARL2_HUMAN ADP-ribosylation factor-like protein 2 OS=Homo sapiens OX=9606 GN=ARL2 PE=1 SV=4	1	1	1	1	1	1	1	0	0	0	1	1	0	1	1	1	0	0	0	1	1	0	1	1	1	0	0	0	1	1	0	9.8	9.8	9.8	20.878	184	184	0	3.5225	By MS/MS	By MS/MS	By matching	By matching	By matching
sp|P36405|ARL3_HUMAN	sp|P36405|ARL3_HUMAN	4	4	4	>sp|P36405|ARL3_HUMAN ADP-ribosylation factor-like protein 3 OS=Homo sapiens OX=9606 GN=ARL3 PE=1 SV=2	1	4	4	4	2	4	3	3	4	2	2	4	3	2	4	3	3	4	2	2	4	3	2	4	3	3	4	2	2	4	3	37.4	37.4	37.4	20.455	182	182	0	113.59	By MS/MS	By MS/MS	By MS/MS	By MS/MS	By MS/MS
sp|P36406|TRI23_HUMAN	sp|P36406|TRI23_HUMAN	1	1	1	>sp|P36406|TRI23_HUMAN E3 ubiquitin-protein ligase TRIM23 OS=Homo sapiens OX=9606 GN=TRIM23 PE=1 SV=1	1	1	1	1	0	0	1	1	0	0	1	1	1	0	0	1	1	0	0	1	1	1	0	0	1	1	0	0	1	1	1	1.7	1.7	1.7	64.066	574	574	0.0056803	1.6471	By matching	By matching	By MS/MS	By matching	By matching
sp|P36507|MP2K2_HUMAN	sp|P36507|MP2K2_HUMAN	3	3	3	>sp|P36507|MP2K2_HUMAN Dual specificity mitogen-activated protein kinase kinase 2 OS=Homo sapiens OX=9606 GN=MAP2K2 PE=1 SV=1	1	3	3	3	1	1	1	1	2	1	0	2	0	1	1	1	1	2	1	0	2	0	1	1	1	1	2	1	0	2	0	7	7	7	44.424	400	400	0	11.551	By matching	By MS/MS	By matching	By MS/MS	By MS/MS
sp|P36542|ATPG_HUMAN	sp|P36542|ATPG_HUMAN	9	9	9	>sp|P36542|ATPG_HUMAN ATP synthase subunit gamma, mitochondrial OS=Homo sapiens OX=9606 GN=ATP5F1C PE=1 SV=1	1	9	9	9	9	9	9	8	9	9	9	8	9	9	9	9	8	9	9	9	8	9	9	9	9	8	9	9	9	8	9	37.9	37.9	37.9	32.996	298	298	0	106.21	By MS/MS	By MS/MS	By MS/MS	By MS/MS	By MS/MS
sp|P36543|VATE1_HUMAN	sp|P36543|VATE1_HUMAN	3	3	3	>sp|P36543|VATE1_HUMAN V-type proton ATPase subunit E 1 OS=Homo sapiens OX=9606 GN=ATP6V1E1 PE=1 SV=1	1	3	3	3	3	2	2	2	0	2	1	3	3	3	2	2	2	0	2	1	3	3	3	2	2	2	0	2	1	3	3	10.2	10.2	10.2	26.145	226	226	0	3.651	By MS/MS	By MS/MS	By MS/MS	By MS/MS	By matching
sp|P36551|HEM6_HUMAN	sp|P36551|HEM6_HUMAN	8	8	8	>sp|P36551|HEM6_HUMAN Oxygen-dependent coproporphyrinogen-III oxidase, mitochondrial OS=Homo sapiens OX=9606 GN=CPOX PE=1 SV=3	1	8	8	8	2	3	4	3	6	2	5	5	4	2	3	4	3	6	2	5	5	4	2	3	4	3	6	2	5	5	4	21.6	21.6	21.6	50.151	454	454	0	10.13	By MS/MS	By MS/MS	By MS/MS	By MS/MS	By MS/MS
sp|P36578|RL4_HUMAN	sp|P36578|RL4_HUMAN	9	9	9	>sp|P36578|RL4_HUMAN 60S ribosomal protein L4 OS=Homo sapiens OX=9606 GN=RPL4 PE=1 SV=5	1	9	9	9	9	9	9	9	9	9	9	8	8	9	9	9	9	9	9	9	8	8	9	9	9	9	9	9	9	8	8	23.9	23.9	23.9	47.697	427	427	0	65.762	By MS/MS	By MS/MS	By MS/MS	By MS/MS	By MS/MS
sp|P36639|8ODP_HUMAN	sp|P36639|8ODP_HUMAN	1	1	1	>sp|P36639|8ODP_HUMAN 7,8-dihydro-8-oxoguanine triphosphatase OS=Homo sapiens OX=9606 GN=NUDT1 PE=1 SV=3	1	1	1	1	0	0	0	0	1	0	0	1	0	0	0	0	0	1	0	0	1	0	0	0	0	0	1	0	0	1	0	6.1	6.1	6.1	22.519	197	197	0.00090992	2.5263	By matching	By matching	By matching	By matching	By MS/MS
sp|P36776|LONM_HUMAN	sp|P36776|LONM_HUMAN	9	9	9	>sp|P36776|LONM_HUMAN Lon protease homolog, mitochondrial OS=Homo sapiens OX=9606 GN=LONP1 PE=1 SV=2	1	9	9	9	3	7	4	4	4	1	4	5	4	3	7	4	4	4	1	4	5	4	3	7	4	4	4	1	4	5	4	14	14	14	106.49	959	959	0	29.531	By MS/MS	By MS/MS	By MS/MS	By matching	By MS/MS
sp|P36871|PGM1_HUMAN	sp|P36871|PGM1_HUMAN	4	4	4	>sp|P36871|PGM1_HUMAN Phosphoglucomutase-1 OS=Homo sapiens OX=9606 GN=PGM1 PE=1 SV=3	1	4	4	4	2	3	3	3	3	2	2	4	3	2	3	3	3	3	2	2	4	3	2	3	3	3	3	2	2	4	3	11.2	11.2	11.2	61.448	562	562	0	6.9468	By MS/MS	By MS/MS	By MS/MS	By MS/MS	By MS/MS
sp|P36873|PP1G_HUMAN	sp|P36873|PP1G_HUMAN	6	3	3	>sp|P36873|PP1G_HUMAN Serine/threonine-protein phosphatase PP1-gamma catalytic subunit OS=Homo sapiens OX=9606 GN=PPP1CC PE=1 SV=1	1	6	3	3	5	6	5	6	6	6	5	6	6	3	3	3	3	3	3	2	3	3	3	3	3	3	3	3	2	3	3	21.4	9	9	36.983	323	323	0	14.44	By MS/MS	By MS/MS	By MS/MS	By MS/MS	By MS/MS
sp|P36954|RPB9_HUMAN	sp|P36954|RPB9_HUMAN	2	2	2	>sp|P36954|RPB9_HUMAN DNA-directed RNA polymerase II subunit RPB9 OS=Homo sapiens OX=9606 GN=POLR2I PE=1 SV=1	1	2	2	2	1	1	0	1	1	0	0	1	2	1	1	0	1	1	0	0	1	2	1	1	0	1	1	0	0	1	2	30.4	30.4	30.4	14.523	125	125	0	3.4523	By matching	By MS/MS	By matching	By matching	By matching
sp|P36957|ODO2_HUMAN	sp|P36957|ODO2_HUMAN	4	4	4	>sp|P36957|ODO2_HUMAN Dihydrolipoyllysine-residue succinyltransferase component of 2-oxoglutarate dehydrogenase complex, mitochondrial OS=Homo sapiens OX=9606 GN=DLST PE=1 SV=4	1	4	4	4	2	4	4	2	3	3	3	4	3	2	4	4	2	3	3	3	4	3	2	4	4	2	3	3	3	4	3	12.4	12.4	12.4	48.755	453	453	0	42.762	By MS/MS	By MS/MS	By MS/MS	By MS/MS	By MS/MS
sp|P36969|GPX4_HUMAN	sp|P36969|GPX4_HUMAN	2	2	2	>sp|P36969|GPX4_HUMAN Phospholipid hydroperoxide glutathione peroxidase OS=Homo sapiens OX=9606 GN=GPX4 PE=1 SV=3	1	2	2	2	2	2	2	1	2	2	2	2	2	2	2	2	1	2	2	2	2	2	2	2	2	1	2	2	2	2	2	12.2	12.2	12.2	22.174	197	197	0	4.8141	By MS/MS	By MS/MS	By MS/MS	By MS/MS	By MS/MS
sp|P37108|SRP14_HUMAN	sp|P37108|SRP14_HUMAN	3	3	3	>sp|P37108|SRP14_HUMAN Signal recognition particle 14 kDa protein OS=Homo sapiens OX=9606 GN=SRP14 PE=1 SV=2	1	3	3	3	2	2	2	3	3	2	2	2	2	2	2	2	3	3	2	2	2	2	2	2	2	3	3	2	2	2	2	19.9	19.9	19.9	14.57	136	136	0	58.161	By MS/MS	By MS/MS	By MS/MS	By MS/MS	By MS/MS
sp|P37198|NUP62_HUMAN	sp|P37198|NUP62_HUMAN	3	3	3	>sp|P37198|NUP62_HUMAN Nuclear pore glycoprotein p62 OS=Homo sapiens OX=9606 GN=NUP62 PE=1 SV=3	1	3	3	3	3	2	2	1	3	1	1	3	1	3	2	2	1	3	1	1	3	1	3	2	2	1	3	1	1	3	1	7.3	7.3	7.3	53.254	522	522	0	11.869	By matching	By MS/MS	By MS/MS	By MS/MS	By MS/MS
sp|P37268|FDFT_HUMAN	sp|P37268|FDFT_HUMAN	12	12	12	>sp|P37268|FDFT_HUMAN Squalene synthase OS=Homo sapiens OX=9606 GN=FDFT1 PE=1 SV=1	1	12	12	12	9	11	9	9	10	9	7	10	6	9	11	9	9	10	9	7	10	6	9	11	9	9	10	9	7	10	6	35	35	35	48.115	417	417	0	131.28	By MS/MS	By MS/MS	By MS/MS	By MS/MS	By MS/MS
sp|P37802|TAGL2_HUMAN;sp|Q9UI15|TAGL3_HUMAN	sp|P37802|TAGL2_HUMAN	10;1	10;1	10;1	>sp|P37802|TAGL2_HUMAN Transgelin-2 OS=Homo sapiens OX=9606 GN=TAGLN2 PE=1 SV=3	2	10	10	10	9	10	9	7	9	8	9	10	9	9	10	9	7	9	8	9	10	9	9	10	9	7	9	8	9	10	9	59.8	59.8	59.8	22.391	199	199;199	0	323.31	By MS/MS	By MS/MS	By MS/MS	By MS/MS	By MS/MS
sp|P37837|TALDO_HUMAN	sp|P37837|TALDO_HUMAN	8	8	8	>sp|P37837|TALDO_HUMAN Transaldolase OS=Homo sapiens OX=9606 GN=TALDO1 PE=1 SV=2	1	8	8	8	6	6	5	3	5	4	5	6	6	6	6	5	3	5	4	5	6	6	6	6	5	3	5	4	5	6	6	38.3	38.3	38.3	37.54	337	337	0	14.627	By MS/MS	By MS/MS	By MS/MS	By MS/MS	By MS/MS
sp|P37840|SYUA_HUMAN	sp|P37840|SYUA_HUMAN	2	2	2	>sp|P37840|SYUA_HUMAN Alpha-synuclein OS=Homo sapiens OX=9606 GN=SNCA PE=1 SV=1	1	2	2	2	0	1	1	1	0	0	0	0	0	0	1	1	1	0	0	0	0	0	0	1	1	1	0	0	0	0	0	23.6	23.6	23.6	14.46	140	140	0	13.416	By matching	By MS/MS	By MS/MS	By MS/MS	By matching
sp|P38117|ETFB_HUMAN	sp|P38117|ETFB_HUMAN	6	6	6	>sp|P38117|ETFB_HUMAN Electron transfer flavoprotein subunit beta OS=Homo sapiens OX=9606 GN=ETFB PE=1 SV=3	1	6	6	6	5	6	4	5	6	4	5	5	6	5	6	4	5	6	4	5	5	6	5	6	4	5	6	4	5	5	6	25.1	25.1	25.1	27.843	255	255	0	4.9821	By MS/MS	By MS/MS	By MS/MS	By MS/MS	By MS/MS
sp|P38159|RBMX_HUMAN;sp|Q96E39|RMXL1_HUMAN;sp|O75526|RMXL2_HUMAN;sp|Q8N7X1|RMXL3_HUMAN	sp|P38159|RBMX_HUMAN;sp|Q96E39|RMXL1_HUMAN	10;8;3;1	10;8;3;1	10;8;3;1	>sp|P38159|RBMX_HUMAN RNA-binding motif protein, X chromosome OS=Homo sapiens OX=9606 GN=RBMX PE=1 SV=3;>sp|Q96E39|RMXL1_HUMAN RNA binding motif protein, X-linked-like-1 OS=Homo sapiens OX=9606 GN=RBMXL1 PE=1 SV=1	4	10	10	10	10	9	10	7	7	8	8	8	10	10	9	10	7	7	8	8	8	10	10	9	10	7	7	8	8	8	10	23.3	23.3	23.3	42.331	391	391;390;392;1067	0	22.835	By MS/MS	By MS/MS	By MS/MS	By MS/MS	By MS/MS
sp|P38398|BRCA1_HUMAN	sp|P38398|BRCA1_HUMAN	1	1	1	>sp|P38398|BRCA1_HUMAN Breast cancer type 1 susceptibility protein OS=Homo sapiens OX=9606 GN=BRCA1 PE=1 SV=2	1	1	1	1	1	1	1	0	0	0	1	1	1	1	1	1	0	0	0	1	1	1	1	1	1	0	0	0	1	1	1	1.1	1.1	1.1	207.72	1863	1863	0.0054171	1.652	By matching	By MS/MS	By matching	By matching	By matching
sp|P38432|COIL_HUMAN	sp|P38432|COIL_HUMAN	1	1	1	>sp|P38432|COIL_HUMAN Coilin OS=Homo sapiens OX=9606 GN=COIL PE=1 SV=1	1	1	1	1	1	0	0	0	0	1	1	1	0	1	0	0	0	0	1	1	1	0	1	0	0	0	0	1	1	1	0	2.8	2.8	2.8	62.608	576	576	0.0041829	1.8316	By matching	By matching	By matching	By matching	By matching
sp|P38435|VKGC_HUMAN	sp|P38435|VKGC_HUMAN	1	1	1	>sp|P38435|VKGC_HUMAN Vitamin K-dependent gamma-carboxylase OS=Homo sapiens OX=9606 GN=GGCX PE=1 SV=2	1	1	1	1	1	0	0	1	1	0	1	1	1	1	0	0	1	1	0	1	1	1	1	0	0	1	1	0	1	1	1	2.4	2.4	2.4	87.56	758	758	0.00061881	2.6437	By matching	By matching	By matching	By MS/MS	By MS/MS
sp|P38571|LICH_HUMAN	sp|P38571|LICH_HUMAN	3	3	3	>sp|P38571|LICH_HUMAN Lysosomal acid lipase/cholesteryl ester hydrolase OS=Homo sapiens OX=9606 GN=LIPA PE=1 SV=2	1	3	3	3	0	1	1	1	0	1	1	2	2	0	1	1	1	0	1	1	2	2	0	1	1	1	0	1	1	2	2	11.5	11.5	11.5	45.418	399	399	0	3.3473	By matching	By MS/MS	By MS/MS	By MS/MS	By matching
sp|P38606|VATA_HUMAN	sp|P38606|VATA_HUMAN	9	9	9	>sp|P38606|VATA_HUMAN V-type proton ATPase catalytic subunit A OS=Homo sapiens OX=9606 GN=ATP6V1A PE=1 SV=2	1	9	9	9	6	9	8	4	5	2	4	8	5	6	9	8	4	5	2	4	8	5	6	9	8	4	5	2	4	8	5	18.8	18.8	18.8	68.303	617	617	0	17.299	By MS/MS	By MS/MS	By MS/MS	By MS/MS	By MS/MS
sp|P38646|GRP75_HUMAN	sp|P38646|GRP75_HUMAN	28	28	28	>sp|P38646|GRP75_HUMAN Stress-70 protein, mitochondrial OS=Homo sapiens OX=9606 GN=HSPA9 PE=1 SV=2	1	28	28	28	25	25	24	26	28	25	26	26	25	25	25	24	26	28	25	26	26	25	25	25	24	26	28	25	26	26	25	46.8	46.8	46.8	73.68	679	679	0	323.31	By MS/MS	By MS/MS	By MS/MS	By MS/MS	By MS/MS
sp|P38919|IF4A3_HUMAN	sp|P38919|IF4A3_HUMAN	12	11	11	>sp|P38919|IF4A3_HUMAN Eukaryotic initiation factor 4A-III OS=Homo sapiens OX=9606 GN=EIF4A3 PE=1 SV=4	1	12	11	11	8	11	10	5	8	6	8	10	11	7	10	9	4	7	6	8	9	10	7	10	9	4	7	6	8	9	10	35.8	34.1	34.1	46.871	411	411	0	40.167	By MS/MS	By MS/MS	By MS/MS	By MS/MS	By MS/MS
sp|P39019|RS19_HUMAN	sp|P39019|RS19_HUMAN	7	7	7	>sp|P39019|RS19_HUMAN 40S ribosomal protein S19 OS=Homo sapiens OX=9606 GN=RPS19 PE=1 SV=2	1	7	7	7	7	7	6	7	6	6	6	7	6	7	7	6	7	6	6	6	7	6	7	7	6	7	6	6	6	7	6	42.1	42.1	42.1	16.06	145	145	0	28.228	By MS/MS	By MS/MS	By MS/MS	By MS/MS	By MS/MS
sp|P39023|RL3_HUMAN	sp|P39023|RL3_HUMAN	9	9	9	>sp|P39023|RL3_HUMAN 60S ribosomal protein L3 OS=Homo sapiens OX=9606 GN=RPL3 PE=1 SV=2	1	9	9	9	9	9	9	7	8	9	9	9	9	9	9	9	7	8	9	9	9	9	9	9	9	7	8	9	9	9	9	26.8	26.8	26.8	46.108	403	403	0	124.39	By MS/MS	By MS/MS	By MS/MS	By MS/MS	By MS/MS
sp|P39656|OST48_HUMAN	sp|P39656|OST48_HUMAN	6	6	6	>sp|P39656|OST48_HUMAN Dolichyl-diphosphooligosaccharide--protein glycosyltransferase 48 kDa subunit OS=Homo sapiens OX=9606 GN=DDOST PE=1 SV=4	1	6	6	6	1	4	3	3	4	4	4	4	3	1	4	3	3	4	4	4	4	3	1	4	3	3	4	4	4	4	3	23.2	23.2	23.2	50.8	456	456	0	9.0251	By MS/MS	By MS/MS	By MS/MS	By MS/MS	By MS/MS
sp|P39687|AN32A_HUMAN;sp|Q92688|AN32B_HUMAN	sp|P39687|AN32A_HUMAN	4;1	4;1	4;1	>sp|P39687|AN32A_HUMAN Acidic leucine-rich nuclear phosphoprotein 32 family member A OS=Homo sapiens OX=9606 GN=ANP32A PE=1 SV=1	2	4	4	4	3	3	1	3	4	1	1	2	1	3	3	1	3	4	1	1	2	1	3	3	1	3	4	1	1	2	1	15.7	15.7	15.7	28.585	249	249;251	0	50.128	By MS/MS	By MS/MS	By MS/MS	By MS/MS	By MS/MS
sp|P39748|FEN1_HUMAN	sp|P39748|FEN1_HUMAN	8	8	8	>sp|P39748|FEN1_HUMAN Flap endonuclease 1 OS=Homo sapiens OX=9606 GN=FEN1 PE=1 SV=1	1	8	8	8	8	8	7	8	7	8	7	7	6	8	8	7	8	7	8	7	7	6	8	8	7	8	7	8	7	7	6	22.6	22.6	22.6	42.592	380	380	0	288.24	By MS/MS	By MS/MS	By MS/MS	By MS/MS	By MS/MS
sp|P39880|CUX1_HUMAN	sp|P39880|CUX1_HUMAN	2	2	1	>sp|P39880|CUX1_HUMAN Homeobox protein cut-like 1 OS=Homo sapiens OX=9606 GN=CUX1 PE=1 SV=3	1	2	2	1	2	0	0	0	0	0	0	0	0	2	0	0	0	0	0	0	0	0	1	0	0	0	0	0	0	0	0	2.6	2.6	1.4	164.19	1505	1505	0.0076781	1.5368	By MS/MS	By matching	By matching	By matching	By matching
sp|P40222|TXLNA_HUMAN	sp|P40222|TXLNA_HUMAN	11	11	11	>sp|P40222|TXLNA_HUMAN Alpha-taxilin OS=Homo sapiens OX=9606 GN=TXLNA PE=1 SV=3	1	11	11	11	7	8	10	7	7	4	6	7	8	7	8	10	7	7	4	6	7	8	7	8	10	7	7	4	6	7	8	26.9	26.9	26.9	61.89	546	546	0	82.141	By MS/MS	By MS/MS	By MS/MS	By MS/MS	By MS/MS
sp|P40227|TCPZ_HUMAN	sp|P40227|TCPZ_HUMAN	18	18	14	>sp|P40227|TCPZ_HUMAN T-complex protein 1 subunit zeta OS=Homo sapiens OX=9606 GN=CCT6A PE=1 SV=3	1	18	18	14	17	15	18	13	15	14	17	18	17	17	15	18	13	15	14	17	18	17	13	11	14	11	12	11	13	14	13	43.1	43.1	36	58.024	531	531	0	323.31	By MS/MS	By MS/MS	By MS/MS	By MS/MS	By MS/MS
sp|P40425|PBX2_HUMAN	sp|P40425|PBX2_HUMAN	3	3	3	>sp|P40425|PBX2_HUMAN Pre-B-cell leukemia transcription factor 2 OS=Homo sapiens OX=9606 GN=PBX2 PE=1 SV=2	1	3	3	3	2	0	0	2	1	0	1	2	0	2	0	0	2	1	0	1	2	0	2	0	0	2	1	0	1	2	0	10.9	10.9	10.9	45.881	430	430	0.0023269	2.1597	By MS/MS	By matching	By matching	By MS/MS	By matching
sp|P40429|RL13A_HUMAN;sp|Q6NVV1|R13P3_HUMAN	sp|P40429|RL13A_HUMAN;sp|Q6NVV1|R13P3_HUMAN	4;2	4;2	4;2	>sp|P40429|RL13A_HUMAN 60S ribosomal protein L13a OS=Homo sapiens OX=9606 GN=RPL13A PE=1 SV=2;>sp|Q6NVV1|R13P3_HUMAN Putative 60S ribosomal protein L13a protein RPL13AP3 OS=Homo sapiens OX=9606 GN=RPL13AP3 PE=5 SV=1	2	4	4	4	4	4	4	4	4	3	4	4	4	4	4	4	4	4	3	4	4	4	4	4	4	4	4	3	4	4	4	20.2	20.2	20.2	23.577	203	203;102	0	10.017	By MS/MS	By MS/MS	By MS/MS	By MS/MS	By MS/MS
sp|P40616|ARL1_HUMAN	sp|P40616|ARL1_HUMAN	5	5	5	>sp|P40616|ARL1_HUMAN ADP-ribosylation factor-like protein 1 OS=Homo sapiens OX=9606 GN=ARL1 PE=1 SV=1	1	5	5	5	4	5	4	4	4	3	4	4	4	4	5	4	4	4	3	4	4	4	4	5	4	4	4	3	4	4	4	46.4	46.4	46.4	20.417	181	181	0	63.666	By MS/MS	By MS/MS	By MS/MS	By MS/MS	By MS/MS
sp|P40692|MLH1_HUMAN	sp|P40692|MLH1_HUMAN	6	6	6	>sp|P40692|MLH1_HUMAN DNA mismatch repair protein Mlh1 OS=Homo sapiens OX=9606 GN=MLH1 PE=1 SV=1	1	6	6	6	4	5	3	2	3	2	4	5	6	4	5	3	2	3	2	4	5	6	4	5	3	2	3	2	4	5	6	13.6	13.6	13.6	84.6	756	756	0	34.793	By MS/MS	By MS/MS	By MS/MS	By MS/MS	By MS/MS
sp|P40763|STAT3_HUMAN	sp|P40763|STAT3_HUMAN	8	8	8	>sp|P40763|STAT3_HUMAN Signal transducer and activator of transcription 3 OS=Homo sapiens OX=9606 GN=STAT3 PE=1 SV=2	1	8	8	8	4	6	5	5	4	5	4	6	5	4	6	5	5	4	5	4	6	5	4	6	5	5	4	5	4	6	5	15.2	15.2	15.2	88.067	770	770	0	118.06	By MS/MS	By MS/MS	By MS/MS	By MS/MS	By MS/MS
sp|P40818|UBP8_HUMAN	sp|P40818|UBP8_HUMAN	4	4	4	>sp|P40818|UBP8_HUMAN Ubiquitin carboxyl-terminal hydrolase 8 OS=Homo sapiens OX=9606 GN=USP8 PE=1 SV=1	1	4	4	4	1	2	2	1	2	2	1	1	1	1	2	2	1	2	2	1	1	1	1	2	2	1	2	2	1	1	1	5.5	5.5	5.5	127.52	1118	1118	0.00091603	2.5677	By matching	By MS/MS	By MS/MS	By matching	By MS/MS
sp|P40879|S26A3_HUMAN	sp|P40879|S26A3_HUMAN	2	2	2	>sp|P40879|S26A3_HUMAN Chloride anion exchanger OS=Homo sapiens OX=9606 GN=SLC26A3 PE=1 SV=1	1	2	2	2	1	2	2	2	1	2	2	2	2	1	2	2	2	1	2	2	2	2	1	2	2	2	1	2	2	2	2	3.5	3.5	3.5	84.504	764	764	0.0017831	2.3738	By MS/MS	By matching	By MS/MS	By matching	By MS/MS
sp|P40925|MDHC_HUMAN	sp|P40925|MDHC_HUMAN	4	4	4	>sp|P40925|MDHC_HUMAN Malate dehydrogenase, cytoplasmic OS=Homo sapiens OX=9606 GN=MDH1 PE=1 SV=4	1	4	4	4	2	4	4	3	2	3	3	3	3	2	4	4	3	2	3	3	3	3	2	4	4	3	2	3	3	3	3	14.7	14.7	14.7	36.426	334	334	0	8.348	By MS/MS	By MS/MS	By MS/MS	By matching	By matching
sp|P40926|MDHM_HUMAN	sp|P40926|MDHM_HUMAN	9	9	9	>sp|P40926|MDHM_HUMAN Malate dehydrogenase, mitochondrial OS=Homo sapiens OX=9606 GN=MDH2 PE=1 SV=3	1	9	9	9	9	8	9	8	9	8	8	9	9	9	8	9	8	9	8	8	9	9	9	8	9	8	9	8	8	9	9	36.4	36.4	36.4	35.503	338	338	0	323.31	By MS/MS	By MS/MS	By MS/MS	By MS/MS	By MS/MS
sp|P40937|RFC5_HUMAN	sp|P40937|RFC5_HUMAN	7	7	7	>sp|P40937|RFC5_HUMAN Replication factor C subunit 5 OS=Homo sapiens OX=9606 GN=RFC5 PE=1 SV=1	1	7	7	7	4	6	6	4	4	3	3	5	4	4	6	6	4	4	3	3	5	4	4	6	6	4	4	3	3	5	4	27.4	27.4	27.4	38.496	340	340	0	14.046	By MS/MS	By MS/MS	By MS/MS	By MS/MS	By MS/MS
sp|P40938|RFC3_HUMAN	sp|P40938|RFC3_HUMAN	8	8	8	>sp|P40938|RFC3_HUMAN Replication factor C subunit 3 OS=Homo sapiens OX=9606 GN=RFC3 PE=1 SV=2	1	8	8	8	8	7	8	7	6	8	8	8	7	8	7	8	7	6	8	8	8	7	8	7	8	7	6	8	8	8	7	28.9	28.9	28.9	40.556	356	356	0	155.8	By MS/MS	By MS/MS	By MS/MS	By MS/MS	By MS/MS
sp|P40939|ECHA_HUMAN	sp|P40939|ECHA_HUMAN	17	17	17	>sp|P40939|ECHA_HUMAN Trifunctional enzyme subunit alpha, mitochondrial OS=Homo sapiens OX=9606 GN=HADHA PE=1 SV=2	1	17	17	17	11	10	13	12	13	11	15	17	12	11	10	13	12	13	11	15	17	12	11	10	13	12	13	11	15	17	12	33.6	33.6	33.6	82.999	763	763	0	233.14	By MS/MS	By MS/MS	By MS/MS	By MS/MS	By MS/MS
sp|P41091|IF2G_HUMAN;sp|Q2VIR3|IF2GL_HUMAN	sp|P41091|IF2G_HUMAN;sp|Q2VIR3|IF2GL_HUMAN	10;9	10;9	10;9	>sp|P41091|IF2G_HUMAN Eukaryotic translation initiation factor 2 subunit 3 OS=Homo sapiens OX=9606 GN=EIF2S3 PE=1 SV=3;>sp|Q2VIR3|IF2GL_HUMAN Eukaryotic translation initiation factor 2 subunit 3B OS=Homo sapiens OX=9606 GN=EIF2S3B PE=2 SV=2	2	10	10	10	10	9	8	7	8	8	10	10	9	10	9	8	7	8	8	10	10	9	10	9	8	7	8	8	10	10	9	30.9	30.9	30.9	51.109	472	472;472	0	294.53	By MS/MS	By MS/MS	By MS/MS	By MS/MS	By MS/MS
sp|P41162|ETV3_HUMAN	sp|P41162|ETV3_HUMAN	2	2	2	>sp|P41162|ETV3_HUMAN ETS translocation variant 3 OS=Homo sapiens OX=9606 GN=ETV3 PE=1 SV=2	1	2	2	2	2	2	2	1	1	1	1	2	2	2	2	2	1	1	1	1	2	2	2	2	2	1	1	1	1	2	2	6.1	6.1	6.1	57.001	512	512	0	34.976	By MS/MS	By MS/MS	By MS/MS	By MS/MS	By MS/MS
sp|P41208|CETN2_HUMAN;sp|Q12798|CETN1_HUMAN	sp|P41208|CETN2_HUMAN	4;1	4;1	4;1	>sp|P41208|CETN2_HUMAN Centrin-2 OS=Homo sapiens OX=9606 GN=CETN2 PE=1 SV=1	2	4	4	4	3	2	3	1	1	1	4	4	3	3	2	3	1	1	1	4	4	3	3	2	3	1	1	1	4	4	3	34.3	34.3	34.3	19.738	172	172;172	0	38.26	By MS/MS	By MS/MS	By MS/MS	By MS/MS	By matching
sp|P41214|EIF2D_HUMAN	sp|P41214|EIF2D_HUMAN	2	2	2	>sp|P41214|EIF2D_HUMAN Eukaryotic translation initiation factor 2D OS=Homo sapiens OX=9606 GN=EIF2D PE=1 SV=3	1	2	2	2	1	1	1	0	1	0	0	1	1	1	1	1	0	1	0	0	1	1	1	1	1	0	1	0	0	1	1	5.5	5.5	5.5	64.706	584	584	0	7.8139	By MS/MS	By MS/MS	By MS/MS	By matching	By MS/MS
sp|P41219|PERI_HUMAN	sp|P41219|PERI_HUMAN	4	1	1	>sp|P41219|PERI_HUMAN Peripherin OS=Homo sapiens OX=9606 GN=PRPH PE=1 SV=2	1	4	1	1	4	3	4	4	4	4	2	4	4	1	1	1	1	1	1	1	1	1	1	1	1	1	1	1	1	1	1	8.7	2.6	2.6	53.65	470	470	1	-2	By matching	By matching	By matching	By matching	By matching
sp|P41223|BUD31_HUMAN	sp|P41223|BUD31_HUMAN	2	2	2	>sp|P41223|BUD31_HUMAN Protein BUD31 homolog OS=Homo sapiens OX=9606 GN=BUD31 PE=1 SV=2	1	2	2	2	1	1	1	1	2	1	1	1	1	1	1	1	1	2	1	1	1	1	1	1	1	1	2	1	1	1	1	19.4	19.4	19.4	17	144	144	0	39.148	By MS/MS	By MS/MS	By MS/MS	By MS/MS	By MS/MS
sp|P41227|NAA10_HUMAN;sp|Q9BSU3|NAA11_HUMAN	sp|P41227|NAA10_HUMAN	6;2	6;2	6;2	>sp|P41227|NAA10_HUMAN N-alpha-acetyltransferase 10 OS=Homo sapiens OX=9606 GN=NAA10 PE=1 SV=1	2	6	6	6	5	5	5	4	6	1	4	5	5	5	5	5	4	6	1	4	5	5	5	5	5	4	6	1	4	5	5	32.8	32.8	32.8	26.458	235	235;229	0	43.373	By MS/MS	By MS/MS	By MS/MS	By MS/MS	By MS/MS
sp|Q6NXS1|IPP2B_HUMAN;sp|P41236|IPP2_HUMAN	sp|Q6NXS1|IPP2B_HUMAN;sp|P41236|IPP2_HUMAN	1;1	1;1	1;1	>sp|Q6NXS1|IPP2B_HUMAN Protein phosphatase inhibitor 2 family member B OS=Homo sapiens OX=9606 GN=PPP1R2B PE=1 SV=2;>sp|P41236|IPP2_HUMAN Protein phosphatase inhibitor 2 OS=Homo sapiens OX=9606 GN=PPP1R2 PE=1 SV=2	2	1	1	1	1	1	1	0	0	1	1	1	1	1	1	1	0	0	1	1	1	1	1	1	1	0	0	1	1	1	1	5.4	5.4	5.4	23.106	205	205;205	0.0044248	1.7878	By MS/MS	By MS/MS	By MS/MS	By matching	By matching
sp|P41240|CSK_HUMAN	sp|P41240|CSK_HUMAN	9	9	8	>sp|P41240|CSK_HUMAN Tyrosine-protein kinase CSK OS=Homo sapiens OX=9606 GN=CSK PE=1 SV=1	1	9	9	8	9	9	9	9	8	9	7	9	8	9	9	9	9	8	9	7	9	8	8	8	8	8	7	8	7	8	8	22.7	22.7	20.4	50.704	450	450	0	39.82	By MS/MS	By MS/MS	By MS/MS	By MS/MS	By MS/MS
sp|P41250|GARS_HUMAN	sp|P41250|GARS_HUMAN	8	8	8	>sp|P41250|GARS_HUMAN Glycine--tRNA ligase OS=Homo sapiens OX=9606 GN=GARS1 PE=1 SV=3	1	8	8	8	3	4	4	3	3	1	4	5	6	3	4	4	3	3	1	4	5	6	3	4	4	3	3	1	4	5	6	15	15	15	83.165	739	739	0	38.883	By matching	By MS/MS	By MS/MS	By MS/MS	By MS/MS
sp|P41252|SYIC_HUMAN	sp|P41252|SYIC_HUMAN	33	33	33	>sp|P41252|SYIC_HUMAN Isoleucine--tRNA ligase, cytoplasmic OS=Homo sapiens OX=9606 GN=IARS1 PE=1 SV=2	1	33	33	33	29	29	27	21	22	26	31	32	26	29	29	27	21	22	26	31	32	26	29	29	27	21	22	26	31	32	26	35.2	35.2	35.2	144.5	1262	1262	0	323.31	By MS/MS	By MS/MS	By MS/MS	By MS/MS	By MS/MS
sp|P41567|EIF1_HUMAN;sp|O60739|EIF1B_HUMAN	sp|P41567|EIF1_HUMAN;sp|O60739|EIF1B_HUMAN	3;2	3;2	3;2	>sp|P41567|EIF1_HUMAN Eukaryotic translation initiation factor 1 OS=Homo sapiens OX=9606 GN=EIF1 PE=1 SV=1;>sp|O60739|EIF1B_HUMAN Eukaryotic translation initiation factor 1b OS=Homo sapiens OX=9606 GN=EIF1B PE=1 SV=2	2	3	3	3	2	2	2	1	3	3	1	1	2	2	2	2	1	3	3	1	1	2	2	2	2	1	3	3	1	1	2	41.6	41.6	41.6	12.732	113	113;113	0	117.9	By MS/MS	By MS/MS	By MS/MS	By MS/MS	By MS/MS
sp|P41743|KPCI_HUMAN	sp|P41743|KPCI_HUMAN	2	2	2	>sp|P41743|KPCI_HUMAN Protein kinase C iota type OS=Homo sapiens OX=9606 GN=PRKCI PE=1 SV=2	1	2	2	2	1	2	2	2	1	1	1	1	0	1	2	2	2	1	1	1	1	0	1	2	2	2	1	1	1	1	0	6.4	6.4	6.4	68.262	596	596	0	5.7653	By MS/MS	By MS/MS	By MS/MS	By MS/MS	By MS/MS
sp|P42126|ECI1_HUMAN	sp|P42126|ECI1_HUMAN	3	3	3	>sp|P42126|ECI1_HUMAN Enoyl-CoA delta isomerase 1, mitochondrial OS=Homo sapiens OX=9606 GN=ECI1 PE=1 SV=1	1	3	3	3	2	1	2	2	1	1	1	1	1	2	1	2	2	1	1	1	1	1	2	1	2	2	1	1	1	1	1	10.6	10.6	10.6	32.816	302	302	0.0028385	1.9697	By MS/MS	By MS/MS	By MS/MS	By MS/MS	By matching
sp|P42166|LAP2A_HUMAN	sp|P42166|LAP2A_HUMAN	19	19	10	>sp|P42166|LAP2A_HUMAN Lamina-associated polypeptide 2, isoform alpha OS=Homo sapiens OX=9606 GN=TMPO PE=1 SV=2	1	19	19	10	15	17	16	11	10	12	18	18	16	15	17	16	11	10	12	18	18	16	7	8	7	4	4	4	9	9	8	45.8	45.8	26.8	75.491	694	694	0	323.31	By MS/MS	By MS/MS	By MS/MS	By MS/MS	By MS/MS
sp|P42167|LAP2B_HUMAN	sp|P42167|LAP2B_HUMAN	15	6	6	>sp|P42167|LAP2B_HUMAN Lamina-associated polypeptide 2, isoforms beta/gamma OS=Homo sapiens OX=9606 GN=TMPO PE=1 SV=2	1	15	6	6	13	12	11	10	11	9	14	13	12	5	3	2	3	5	1	5	4	4	5	3	2	3	5	1	5	4	4	49.8	20.7	20.7	50.67	454	454	0	70.195	By MS/MS	By MS/MS	By MS/MS	By matching	By MS/MS
sp|P42224|STAT1_HUMAN	sp|P42224|STAT1_HUMAN	3	3	3	>sp|P42224|STAT1_HUMAN Signal transducer and activator of transcription 1-alpha/beta OS=Homo sapiens OX=9606 GN=STAT1 PE=1 SV=2	1	3	3	3	2	2	2	1	2	2	2	3	1	2	2	2	1	2	2	2	3	1	2	2	2	1	2	2	2	3	1	6	6	6	87.334	750	750	0	4.3386	By MS/MS	By matching	By matching	By MS/MS	By MS/MS
sp|P42285|MTREX_HUMAN	sp|P42285|MTREX_HUMAN	12	12	12	>sp|P42285|MTREX_HUMAN Exosome RNA helicase MTR4 OS=Homo sapiens OX=9606 GN=MTREX PE=1 SV=3	1	12	12	12	7	7	7	6	6	6	7	10	8	7	7	7	6	6	6	7	10	8	7	7	7	6	6	6	7	10	8	15.3	15.3	15.3	117.8	1042	1042	0	25.243	By MS/MS	By MS/MS	By MS/MS	By MS/MS	By MS/MS
sp|P42345|MTOR_HUMAN	sp|P42345|MTOR_HUMAN	10	10	10	>sp|P42345|MTOR_HUMAN Serine/threonine-protein kinase mTOR OS=Homo sapiens OX=9606 GN=MTOR PE=1 SV=1	1	10	10	10	4	6	4	2	4	0	2	5	6	4	6	4	2	4	0	2	5	6	4	6	4	2	4	0	2	5	6	6.4	6.4	6.4	288.89	2549	2549	0	21.925	By MS/MS	By MS/MS	By MS/MS	By matching	By MS/MS
sp|P42356|PI4KA_HUMAN	sp|P42356|PI4KA_HUMAN	8	8	8	>sp|P42356|PI4KA_HUMAN Phosphatidylinositol 4-kinase alpha OS=Homo sapiens OX=9606 GN=PI4KA PE=1 SV=4	1	8	8	8	2	5	2	4	5	4	1	6	2	2	5	2	4	5	4	1	6	2	2	5	2	4	5	4	1	6	2	4.3	4.3	4.3	236.83	2102	2102	0	5.9598	By MS/MS	By MS/MS	By matching	By MS/MS	By MS/MS
sp|P42566|EPS15_HUMAN	sp|P42566|EPS15_HUMAN	3	3	3	>sp|P42566|EPS15_HUMAN Epidermal growth factor receptor substrate 15 OS=Homo sapiens OX=9606 GN=EPS15 PE=1 SV=2	1	3	3	3	0	1	1	1	0	0	0	1	1	0	1	1	1	0	0	0	1	1	0	1	1	1	0	0	0	1	1	4.9	4.9	4.9	98.655	896	896	0	5.2645	By matching	By MS/MS	By MS/MS	By MS/MS	By matching
sp|P42677|RS27_HUMAN	sp|P42677|RS27_HUMAN	2	2	1	>sp|P42677|RS27_HUMAN 40S ribosomal protein S27 OS=Homo sapiens OX=9606 GN=RPS27 PE=1 SV=3	1	2	2	1	2	2	2	2	2	2	2	2	2	2	2	2	2	2	2	2	2	2	1	1	1	1	1	1	1	1	1	28.6	28.6	13.1	9.461	84	84	0	22.708	By MS/MS	By MS/MS	By MS/MS	By MS/MS	By MS/MS
sp|P42679|MATK_HUMAN	sp|P42679|MATK_HUMAN	2	1	1	>sp|P42679|MATK_HUMAN Megakaryocyte-associated tyrosine-protein kinase OS=Homo sapiens OX=9606 GN=MATK PE=1 SV=1	1	2	1	1	2	1	2	2	1	1	0	1	0	1	0	1	1	0	0	0	0	0	1	0	1	1	0	0	0	0	0	5.9	3.9	3.9	56.468	507	507	0	4.198	By MS/MS	By matching	By MS/MS	By MS/MS	By matching
sp|P42684|ABL2_HUMAN;sp|P00519|ABL1_HUMAN	sp|P42684|ABL2_HUMAN	10;2	10;2	10;2	>sp|P42684|ABL2_HUMAN Tyrosine-protein kinase ABL2 OS=Homo sapiens OX=9606 GN=ABL2 PE=1 SV=1	2	10	10	10	5	7	6	6	4	4	6	7	4	5	7	6	6	4	4	6	7	4	5	7	6	6	4	4	6	7	4	11.2	11.2	11.2	128.34	1182	1182;1130	0	29.173	By MS/MS	By MS/MS	By MS/MS	By MS/MS	By MS/MS
sp|P42694|HELZ_HUMAN	sp|P42694|HELZ_HUMAN	7	7	7	>sp|P42694|HELZ_HUMAN Probable helicase with zinc finger domain OS=Homo sapiens OX=9606 GN=HELZ PE=1 SV=2	1	7	7	7	5	5	6	2	0	2	3	4	3	5	5	6	2	0	2	3	4	3	5	5	6	2	0	2	3	4	3	6.2	6.2	6.2	218.97	1942	1942	0	22.106	By MS/MS	By MS/MS	By MS/MS	By MS/MS	By matching
sp|P42695|CNDD3_HUMAN	sp|P42695|CNDD3_HUMAN	11	11	11	>sp|P42695|CNDD3_HUMAN Condensin-2 complex subunit D3 OS=Homo sapiens OX=9606 GN=NCAPD3 PE=1 SV=2	1	11	11	11	3	6	7	7	4	3	1	4	3	3	6	7	7	4	3	1	4	3	3	6	7	7	4	3	1	4	3	10.5	10.5	10.5	168.89	1498	1498	0	52.08	By MS/MS	By MS/MS	By MS/MS	By MS/MS	By MS/MS
sp|P42696|RBM34_HUMAN	sp|P42696|RBM34_HUMAN	2	2	2	>sp|P42696|RBM34_HUMAN RNA-binding protein 34 OS=Homo sapiens OX=9606 GN=RBM34 PE=1 SV=2	1	2	2	2	1	1	0	0	0	0	0	1	0	1	1	0	0	0	0	0	1	0	1	1	0	0	0	0	0	1	0	5.3	5.3	5.3	48.564	430	430	0.0092736	1.3602	By matching	By MS/MS	By matching	By matching	By matching
sp|P42704|LPPRC_HUMAN	sp|P42704|LPPRC_HUMAN	54	54	54	>sp|P42704|LPPRC_HUMAN Leucine-rich PPR motif-containing protein, mitochondrial OS=Homo sapiens OX=9606 GN=LRPPRC PE=1 SV=3	1	54	54	54	45	49	48	47	48	47	45	50	48	45	49	48	47	48	47	45	50	48	45	49	48	47	48	47	45	50	48	49.8	49.8	49.8	157.9	1394	1394	0	323.31	By MS/MS	By MS/MS	By MS/MS	By MS/MS	By MS/MS
sp|P42765|THIM_HUMAN	sp|P42765|THIM_HUMAN	8	8	8	>sp|P42765|THIM_HUMAN 3-ketoacyl-CoA thiolase, mitochondrial OS=Homo sapiens OX=9606 GN=ACAA2 PE=1 SV=2	1	8	8	8	7	7	7	4	5	3	7	7	6	7	7	7	4	5	3	7	7	6	7	7	7	4	5	3	7	7	6	27.2	27.2	27.2	41.924	397	397	0	56.973	By MS/MS	By MS/MS	By MS/MS	By MS/MS	By MS/MS
sp|P42766|RL35_HUMAN	sp|P42766|RL35_HUMAN	2	2	2	>sp|P42766|RL35_HUMAN 60S ribosomal protein L35 OS=Homo sapiens OX=9606 GN=RPL35 PE=1 SV=2	1	2	2	2	2	2	2	2	2	2	2	2	2	2	2	2	2	2	2	2	2	2	2	2	2	2	2	2	2	2	2	13.8	13.8	13.8	14.551	123	123	0	10.769	By MS/MS	By MS/MS	By MS/MS	By MS/MS	By MS/MS
sp|P42771|CDN2A_HUMAN;sp|P42772|CDN2B_HUMAN	sp|P42771|CDN2A_HUMAN	3;1	3;1	3;1	>sp|P42771|CDN2A_HUMAN Cyclin-dependent kinase inhibitor 2A OS=Homo sapiens OX=9606 GN=CDKN2A PE=1 SV=2	2	3	3	3	3	3	3	3	2	2	3	3	3	3	3	3	3	2	2	3	3	3	3	3	3	3	2	2	3	3	3	26.3	26.3	26.3	16.532	156	156;138	0	40.583	By MS/MS	By MS/MS	By MS/MS	By MS/MS	By MS/MS
sp|P43003|EAA1_HUMAN	sp|P43003|EAA1_HUMAN	3	3	3	>sp|P43003|EAA1_HUMAN Excitatory amino acid transporter 1 OS=Homo sapiens OX=9606 GN=SLC1A3 PE=1 SV=1	1	3	3	3	1	2	1	3	2	2	2	2	1	1	2	1	3	2	2	2	2	1	1	2	1	3	2	2	2	2	1	8.9	8.9	8.9	59.572	542	542	0	62.471	By matching	By MS/MS	By matching	By MS/MS	By MS/MS
sp|P43034|LIS1_HUMAN	sp|P43034|LIS1_HUMAN	6	6	6	>sp|P43034|LIS1_HUMAN Platelet-activating factor acetylhydrolase IB subunit alpha OS=Homo sapiens OX=9606 GN=PAFAH1B1 PE=1 SV=2	1	6	6	6	3	5	5	4	4	2	3	5	6	3	5	5	4	4	2	3	5	6	3	5	5	4	4	2	3	5	6	19	19	19	46.637	410	410	0	32.023	By MS/MS	By MS/MS	By MS/MS	By MS/MS	By MS/MS
sp|P43155|CACP_HUMAN	sp|P43155|CACP_HUMAN	1	1	1	>sp|P43155|CACP_HUMAN Carnitine O-acetyltransferase OS=Homo sapiens OX=9606 GN=CRAT PE=1 SV=5	1	1	1	1	1	1	1	0	0	0	1	1	1	1	1	1	0	0	0	1	1	1	1	1	1	0	0	0	1	1	1	2.2	2.2	2.2	70.857	626	626	0.00091715	2.5716	By matching	By matching	By MS/MS	By matching	By matching
sp|P43243|MATR3_HUMAN	sp|P43243|MATR3_HUMAN	20	20	20	>sp|P43243|MATR3_HUMAN Matrin-3 OS=Homo sapiens OX=9606 GN=MATR3 PE=1 SV=2	1	20	20	20	13	15	14	13	14	11	15	17	17	13	15	14	13	14	11	15	17	17	13	15	14	13	14	11	15	17	17	35.4	35.4	35.4	94.622	847	847	0	323.31	By MS/MS	By MS/MS	By MS/MS	By MS/MS	By MS/MS
sp|P43246|MSH2_HUMAN	sp|P43246|MSH2_HUMAN	18	18	18	>sp|P43246|MSH2_HUMAN DNA mismatch repair protein Msh2 OS=Homo sapiens OX=9606 GN=MSH2 PE=1 SV=1	1	18	18	18	10	8	14	8	11	8	8	10	9	10	8	14	8	11	8	8	10	9	10	8	14	8	11	8	8	10	9	26.6	26.6	26.6	104.74	934	934	0	36.119	By MS/MS	By MS/MS	By MS/MS	By MS/MS	By MS/MS
sp|P43304|GPDM_HUMAN	sp|P43304|GPDM_HUMAN	8	8	8	>sp|P43304|GPDM_HUMAN Glycerol-3-phosphate dehydrogenase, mitochondrial OS=Homo sapiens OX=9606 GN=GPD2 PE=1 SV=3	1	8	8	8	3	4	4	2	5	3	6	7	4	3	4	4	2	5	3	6	7	4	3	4	4	2	5	3	6	7	4	18.3	18.3	18.3	80.852	727	727	0	22.449	By MS/MS	By MS/MS	By MS/MS	By MS/MS	By MS/MS
sp|P43307|SSRA_HUMAN	sp|P43307|SSRA_HUMAN	4	4	4	>sp|P43307|SSRA_HUMAN Translocon-associated protein subunit alpha OS=Homo sapiens OX=9606 GN=SSR1 PE=1 SV=3	1	4	4	4	4	4	4	4	3	3	4	4	4	4	4	4	4	3	3	4	4	4	4	4	4	4	3	3	4	4	4	19.9	19.9	19.9	32.235	286	286	0	36.773	By MS/MS	By MS/MS	By MS/MS	By MS/MS	By MS/MS
sp|P43378|PTN9_HUMAN	sp|P43378|PTN9_HUMAN	6	6	6	>sp|P43378|PTN9_HUMAN Tyrosine-protein phosphatase non-receptor type 9 OS=Homo sapiens OX=9606 GN=PTPN9 PE=1 SV=1	1	6	6	6	3	5	5	2	2	1	2	4	3	3	5	5	2	2	1	2	4	3	3	5	5	2	2	1	2	4	3	11	11	11	68.019	593	593	0	31.615	By MS/MS	By MS/MS	By MS/MS	By MS/MS	By MS/MS
sp|P43487|RANG_HUMAN	sp|P43487|RANG_HUMAN	4	4	4	>sp|P43487|RANG_HUMAN Ran-specific GTPase-activating protein OS=Homo sapiens OX=9606 GN=RANBP1 PE=1 SV=1	1	4	4	4	4	4	4	4	3	3	3	4	4	4	4	4	4	3	3	3	4	4	4	4	4	4	3	3	3	4	4	32.3	32.3	32.3	23.31	201	201	0	28.442	By MS/MS	By MS/MS	By MS/MS	By MS/MS	By MS/MS
sp|P43490|NAMPT_HUMAN	sp|P43490|NAMPT_HUMAN	8	8	8	>sp|P43490|NAMPT_HUMAN Nicotinamide phosphoribosyltransferase OS=Homo sapiens OX=9606 GN=NAMPT PE=1 SV=1	1	8	8	8	5	6	4	2	4	4	3	5	6	5	6	4	2	4	4	3	5	6	5	6	4	2	4	4	3	5	6	27.7	27.7	27.7	55.52	491	491	0	28.631	By MS/MS	By MS/MS	By MS/MS	By MS/MS	By MS/MS
sp|P43686|PRS6B_HUMAN	sp|P43686|PRS6B_HUMAN	18	18	17	>sp|P43686|PRS6B_HUMAN 26S proteasome regulatory subunit 6B OS=Homo sapiens OX=9606 GN=PSMC4 PE=1 SV=2	1	18	18	17	16	13	13	12	11	11	16	18	16	16	13	13	12	11	11	16	18	16	16	13	13	12	11	11	16	17	16	61	61	59.3	47.366	418	418	0	323.31	By MS/MS	By MS/MS	By MS/MS	By MS/MS	By MS/MS
sp|P43694|GATA4_HUMAN	sp|P43694|GATA4_HUMAN	2	2	2	>sp|P43694|GATA4_HUMAN Transcription factor GATA-4 OS=Homo sapiens OX=9606 GN=GATA4 PE=1 SV=2	1	2	2	2	1	1	0	2	1	1	0	1	1	1	1	0	2	1	1	0	1	1	1	1	0	2	1	1	0	1	1	8.8	8.8	8.8	44.565	442	442	0	9.2488	By MS/MS	By MS/MS	By matching	By MS/MS	By MS/MS
sp|P43897|EFTS_HUMAN	sp|P43897|EFTS_HUMAN	7	7	7	>sp|P43897|EFTS_HUMAN Elongation factor Ts, mitochondrial OS=Homo sapiens OX=9606 GN=TSFM PE=1 SV=2	1	7	7	7	6	7	5	4	6	6	4	6	7	6	7	5	4	6	6	4	6	7	6	7	5	4	6	6	4	6	7	36.9	36.9	36.9	35.39	325	325	0	193.15	By MS/MS	By MS/MS	By MS/MS	By MS/MS	By MS/MS
sp|P45877|PPIC_HUMAN	sp|P45877|PPIC_HUMAN	2	2	2	>sp|P45877|PPIC_HUMAN Peptidyl-prolyl cis-trans isomerase C OS=Homo sapiens OX=9606 GN=PPIC PE=1 SV=1	1	2	2	2	0	1	2	1	1	0	0	2	1	0	1	2	1	1	0	0	2	1	0	1	2	1	1	0	0	2	1	9.9	9.9	9.9	22.763	212	212	0.001782	2.3699	By matching	By MS/MS	By MS/MS	By matching	By matching
sp|P45880|VDAC2_HUMAN	sp|P45880|VDAC2_HUMAN	4	4	4	>sp|P45880|VDAC2_HUMAN Voltage-dependent anion-selective channel protein 2 OS=Homo sapiens OX=9606 GN=VDAC2 PE=1 SV=2	1	4	4	4	3	4	3	1	4	3	2	3	3	3	4	3	1	4	3	2	3	3	3	4	3	1	4	3	2	3	3	19.7	19.7	19.7	31.566	294	294	0	21.864	By MS/MS	By MS/MS	By MS/MS	By MS/MS	By MS/MS
sp|P45954|ACDSB_HUMAN	sp|P45954|ACDSB_HUMAN	1	1	1	>sp|P45954|ACDSB_HUMAN Short/branched chain specific acyl-CoA dehydrogenase, mitochondrial OS=Homo sapiens OX=9606 GN=ACADSB PE=1 SV=1	1	1	1	1	0	1	1	0	0	0	0	1	1	0	1	1	0	0	0	0	1	1	0	1	1	0	0	0	0	1	1	3	3	3	47.485	432	432	0.0014925	2.409	By matching	By matching	By matching	By matching	By matching
sp|P45973|CBX5_HUMAN	sp|P45973|CBX5_HUMAN	4	4	4	>sp|P45973|CBX5_HUMAN Chromobox protein homolog 5 OS=Homo sapiens OX=9606 GN=CBX5 PE=1 SV=1	1	4	4	4	4	4	0	2	2	1	4	3	3	4	4	0	2	2	1	4	3	3	4	4	0	2	2	1	4	3	3	22.5	22.5	22.5	22.225	191	191	0	4.3753	By MS/MS	By matching	By matching	By MS/MS	By MS/MS
sp|P45974|UBP5_HUMAN	sp|P45974|UBP5_HUMAN	6	6	6	>sp|P45974|UBP5_HUMAN Ubiquitin carboxyl-terminal hydrolase 5 OS=Homo sapiens OX=9606 GN=USP5 PE=1 SV=2	1	6	6	6	6	2	2	3	4	2	3	3	4	6	2	2	3	4	2	3	3	4	6	2	2	3	4	2	3	3	4	11	11	11	95.785	858	858	0	13.755	By MS/MS	By MS/MS	By MS/MS	By MS/MS	By MS/MS
sp|P45985|MP2K4_HUMAN	sp|P45985|MP2K4_HUMAN	4	4	4	>sp|P45985|MP2K4_HUMAN Dual specificity mitogen-activated protein kinase kinase 4 OS=Homo sapiens OX=9606 GN=MAP2K4 PE=1 SV=1	1	4	4	4	1	2	3	0	3	2	2	2	0	1	2	3	0	3	2	2	2	0	1	2	3	0	3	2	2	2	0	21.6	21.6	21.6	44.287	399	399	0	10.921	By matching	By MS/MS	By MS/MS	By matching	By MS/MS
sp|P46013|KI67_HUMAN	sp|P46013|KI67_HUMAN	19	19	19	>sp|P46013|KI67_HUMAN Proliferation marker protein Ki-67 OS=Homo sapiens OX=9606 GN=MKI67 PE=1 SV=2	1	19	19	19	10	12	11	9	7	3	14	13	7	10	12	11	9	7	3	14	13	7	10	12	11	9	7	3	14	13	7	9.5	9.5	9.5	358.69	3256	3256	0	134.98	By MS/MS	By MS/MS	By MS/MS	By MS/MS	By MS/MS
sp|P46019|KPB2_HUMAN	sp|P46019|KPB2_HUMAN	4	4	4	>sp|P46019|KPB2_HUMAN Phosphorylase b kinase regulatory subunit alpha, liver isoform OS=Homo sapiens OX=9606 GN=PHKA2 PE=1 SV=1	1	4	4	4	3	3	4	0	1	0	2	3	2	3	3	4	0	1	0	2	3	2	3	3	4	0	1	0	2	3	2	4.6	4.6	4.6	138.41	1235	1235	0	17.691	By MS/MS	By MS/MS	By MS/MS	By matching	By MS/MS
sp|P46020|KPB1_HUMAN	sp|P46020|KPB1_HUMAN	5	5	5	>sp|P46020|KPB1_HUMAN Phosphorylase b kinase regulatory subunit alpha, skeletal muscle isoform OS=Homo sapiens OX=9606 GN=PHKA1 PE=1 SV=2	1	5	5	5	1	2	5	0	1	2	2	1	1	1	2	5	0	1	2	2	1	1	1	2	5	0	1	2	2	1	1	4.9	4.9	4.9	137.31	1223	1223	0	6.4105	By MS/MS	By matching	By MS/MS	By matching	By matching
sp|P46060|RAGP1_HUMAN	sp|P46060|RAGP1_HUMAN	6	6	6	>sp|P46060|RAGP1_HUMAN Ran GTPase-activating protein 1 OS=Homo sapiens OX=9606 GN=RANGAP1 PE=1 SV=1	1	6	6	6	3	6	5	3	5	3	2	5	4	3	6	5	3	5	3	2	5	4	3	6	5	3	5	3	2	5	4	13.8	13.8	13.8	63.541	587	587	0	74.967	By MS/MS	By MS/MS	By MS/MS	By MS/MS	By MS/MS
sp|P46063|RECQ1_HUMAN	sp|P46063|RECQ1_HUMAN	10	10	10	>sp|P46063|RECQ1_HUMAN ATP-dependent DNA helicase Q1 OS=Homo sapiens OX=9606 GN=RECQL PE=1 SV=3	1	10	10	10	7	7	8	5	6	5	5	6	5	7	7	8	5	6	5	5	6	5	7	7	8	5	6	5	5	6	5	17.9	17.9	17.9	73.457	649	649	0	15.168	By MS/MS	By MS/MS	By MS/MS	By MS/MS	By MS/MS
sp|P46087|NOP2_HUMAN	sp|P46087|NOP2_HUMAN	5	5	5	>sp|P46087|NOP2_HUMAN Probable 28S rRNA (cytosine(4447)-C(5))-methyltransferase OS=Homo sapiens OX=9606 GN=NOP2 PE=1 SV=2	1	5	5	5	3	3	4	3	2	2	4	4	2	3	3	4	3	2	2	4	4	2	3	3	4	3	2	2	4	4	2	8.3	8.3	8.3	89.301	812	812	0	5.3446	By MS/MS	By matching	By MS/MS	By MS/MS	By MS/MS
sp|P46100|ATRX_HUMAN	sp|P46100|ATRX_HUMAN	2	2	2	>sp|P46100|ATRX_HUMAN Transcriptional regulator ATRX OS=Homo sapiens OX=9606 GN=ATRX PE=1 SV=5	1	2	2	2	2	1	0	0	1	0	0	1	1	2	1	0	0	1	0	0	1	1	2	1	0	0	1	0	0	1	1	1	1	1	282.58	2492	2492	0.0028353	1.9546	By MS/MS	By matching	By matching	By matching	By MS/MS
sp|P46109|CRKL_HUMAN	sp|P46109|CRKL_HUMAN	13	13	13	>sp|P46109|CRKL_HUMAN Crk-like protein OS=Homo sapiens OX=9606 GN=CRKL PE=1 SV=1	1	13	13	13	12	12	12	13	12	13	11	12	11	12	12	12	13	12	13	11	12	11	12	12	12	13	12	13	11	12	11	72.3	72.3	72.3	33.777	303	303	0	140.95	By MS/MS	By MS/MS	By MS/MS	By MS/MS	By MS/MS
sp|P46199|IF2M_HUMAN	sp|P46199|IF2M_HUMAN	3	3	3	>sp|P46199|IF2M_HUMAN Translation initiation factor IF-2, mitochondrial OS=Homo sapiens OX=9606 GN=MTIF2 PE=1 SV=2	1	3	3	3	1	2	2	1	0	0	0	3	2	1	2	2	1	0	0	0	3	2	1	2	2	1	0	0	0	3	2	6.5	6.5	6.5	81.316	727	727	0	3.6386	By matching	By MS/MS	By MS/MS	By MS/MS	By matching
sp|P46379|BAG6_HUMAN	sp|P46379|BAG6_HUMAN	15	15	15	>sp|P46379|BAG6_HUMAN Large proline-rich protein BAG6 OS=Homo sapiens OX=9606 GN=BAG6 PE=1 SV=2	1	15	15	15	13	12	11	11	9	6	12	12	9	13	12	11	11	9	6	12	12	9	13	12	11	11	9	6	12	12	9	24.5	24.5	24.5	119.41	1132	1132	0	60.368	By MS/MS	By MS/MS	By MS/MS	By MS/MS	By MS/MS
sp|P46459|NSF_HUMAN	sp|P46459|NSF_HUMAN	4	4	4	>sp|P46459|NSF_HUMAN Vesicle-fusing ATPase OS=Homo sapiens OX=9606 GN=NSF PE=1 SV=3	1	4	4	4	2	2	3	2	3	1	2	3	3	2	2	3	2	3	1	2	3	3	2	2	3	2	3	1	2	3	3	6.2	6.2	6.2	82.593	744	744	0	7.0751	By MS/MS	By MS/MS	By MS/MS	By MS/MS	By MS/MS
sp|P46734|MP2K3_HUMAN	sp|P46734|MP2K3_HUMAN	4	4	4	>sp|P46734|MP2K3_HUMAN Dual specificity mitogen-activated protein kinase kinase 3 OS=Homo sapiens OX=9606 GN=MAP2K3 PE=1 SV=2	1	4	4	4	2	3	3	3	3	3	2	4	4	2	3	3	3	3	3	2	4	4	2	3	3	3	3	3	2	4	4	17	17	17	39.318	347	347	0	32.407	By MS/MS	By MS/MS	By MS/MS	By MS/MS	By MS/MS
sp|P46736|BRCC3_HUMAN	sp|P46736|BRCC3_HUMAN	2	2	2	>sp|P46736|BRCC3_HUMAN Lys-63-specific deubiquitinase BRCC36 OS=Homo sapiens OX=9606 GN=BRCC3 PE=1 SV=2	1	2	2	2	0	1	2	0	0	0	0	1	0	0	1	2	0	0	0	0	1	0	0	1	2	0	0	0	0	1	0	8.2	8.2	8.2	36.072	316	316	0	4.8874	By matching	By MS/MS	By MS/MS	By matching	By matching
sp|P46776|RL27A_HUMAN	sp|P46776|RL27A_HUMAN	3	3	3	>sp|P46776|RL27A_HUMAN 60S ribosomal protein L27a OS=Homo sapiens OX=9606 GN=RPL27A PE=1 SV=2	1	3	3	3	3	3	2	3	3	2	3	3	3	3	3	2	3	3	2	3	3	3	3	3	2	3	3	2	3	3	3	19.6	19.6	19.6	16.561	148	148	0	4.5493	By MS/MS	By MS/MS	By MS/MS	By MS/MS	By MS/MS
sp|P46777|RL5_HUMAN	sp|P46777|RL5_HUMAN	8	8	8	>sp|P46777|RL5_HUMAN 60S ribosomal protein L5 OS=Homo sapiens OX=9606 GN=RPL5 PE=1 SV=3	1	8	8	8	8	8	8	8	8	8	8	8	8	8	8	8	8	8	8	8	8	8	8	8	8	8	8	8	8	8	8	23.2	23.2	23.2	34.362	297	297	0	70.805	By MS/MS	By MS/MS	By MS/MS	By MS/MS	By MS/MS
sp|P46778|RL21_HUMAN	sp|P46778|RL21_HUMAN	3	3	3	>sp|P46778|RL21_HUMAN 60S ribosomal protein L21 OS=Homo sapiens OX=9606 GN=RPL21 PE=1 SV=2	1	3	3	3	3	3	3	2	3	3	3	3	3	3	3	3	2	3	3	3	3	3	3	3	3	2	3	3	3	3	3	25	25	25	18.565	160	160	0	177.13	By MS/MS	By MS/MS	By MS/MS	By MS/MS	By MS/MS
sp|P46779|RL28_HUMAN	sp|P46779|RL28_HUMAN	4	4	4	>sp|P46779|RL28_HUMAN 60S ribosomal protein L28 OS=Homo sapiens OX=9606 GN=RPL28 PE=1 SV=3	1	4	4	4	4	4	4	4	3	4	4	4	4	4	4	4	4	3	4	4	4	4	4	4	4	4	3	4	4	4	4	28.5	28.5	28.5	15.747	137	137	0	92.115	By MS/MS	By MS/MS	By MS/MS	By MS/MS	By MS/MS
sp|P46781|RS9_HUMAN	sp|P46781|RS9_HUMAN	11	11	11	>sp|P46781|RS9_HUMAN 40S ribosomal protein S9 OS=Homo sapiens OX=9606 GN=RPS9 PE=1 SV=3	1	11	11	11	10	10	9	10	10	8	10	9	9	10	10	9	10	10	8	10	9	9	10	10	9	10	10	8	10	9	9	45.4	45.4	45.4	22.591	194	194	0	21.75	By MS/MS	By MS/MS	By MS/MS	By MS/MS	By MS/MS
sp|P46782|RS5_HUMAN	sp|P46782|RS5_HUMAN	9	9	9	>sp|P46782|RS5_HUMAN 40S ribosomal protein S5 OS=Homo sapiens OX=9606 GN=RPS5 PE=1 SV=4	1	9	9	9	9	8	8	7	8	8	8	8	8	9	8	8	7	8	8	8	8	8	9	8	8	7	8	8	8	8	8	46.6	46.6	46.6	22.876	204	204	0	323.31	By MS/MS	By MS/MS	By MS/MS	By MS/MS	By MS/MS
sp|P46783|RS10_HUMAN;sp|Q9NQ39|RS10L_HUMAN	sp|P46783|RS10_HUMAN;sp|Q9NQ39|RS10L_HUMAN	6;3	6;3	6;3	>sp|P46783|RS10_HUMAN 40S ribosomal protein S10 OS=Homo sapiens OX=9606 GN=RPS10 PE=1 SV=1;>sp|Q9NQ39|RS10L_HUMAN Putative 40S ribosomal protein S10-like OS=Homo sapiens OX=9606 GN=RPS10P5 PE=5 SV=1	2	6	6	6	6	6	6	6	6	6	6	6	6	6	6	6	6	6	6	6	6	6	6	6	6	6	6	6	6	6	6	38.2	38.2	38.2	18.898	165	165;176	0	91.363	By MS/MS	By MS/MS	By MS/MS	By MS/MS	By MS/MS
sp|P46821|MAP1B_HUMAN	sp|P46821|MAP1B_HUMAN	45	45	44	>sp|P46821|MAP1B_HUMAN Microtubule-associated protein 1B OS=Homo sapiens OX=9606 GN=MAP1B PE=1 SV=2	1	45	45	44	30	33	34	21	24	22	33	38	32	30	33	34	21	24	22	33	38	32	29	32	33	20	23	21	32	37	31	30.6	30.6	30.2	270.63	2468	2468	0	323.31	By MS/MS	By MS/MS	By MS/MS	By MS/MS	By MS/MS
sp|P46926|GNPI1_HUMAN	sp|P46926|GNPI1_HUMAN	1	1	1	>sp|P46926|GNPI1_HUMAN Glucosamine-6-phosphate isomerase 1 OS=Homo sapiens OX=9606 GN=GNPDA1 PE=1 SV=1	1	1	1	1	1	1	1	0	0	0	0	0	0	1	1	1	0	0	0	0	0	0	1	1	1	0	0	0	0	0	0	3.5	3.5	3.5	32.668	289	289	0.0088083	1.3903	By matching	By MS/MS	By MS/MS	By matching	By matching
[truncated: 2,759 more rows]
[truncated: 64 more columns]

## Sheet: Statistical_Evaluation_UBASH3B
Identifiers		MS1 intensities			Fold changes and pvalues
Uniprot.ID	gene_name	CT_UBASH3B	GFP	NT_UBASH3B	pval_CT	pval_NT	FC_CT	FC_NT
[truncated: 2,627 more rows]

## Sheet: MQ_Output_Data_LUBAC
Protein IDs	Majority protein IDs	Peptide counts (all)	Peptide counts (razor+unique)	Peptide counts (unique)	Fasta headers	Number of proteins	Peptides	Razor + unique peptides	Unique peptides	Peptides CTRL_GFP_1	Peptides CTRL_GFP_2	Peptides CTRL_GFP_3	Peptides CTRL_GFP_4	Peptides CTRL_GFP_5	Peptides CTRL_GFP_6	Peptides CTRL_GFP_CM_1	Peptides CTRL_GFP_CM_2	Peptides CTRL_GFP_CM_3	Peptides CTRL_GFP_FU_1	Peptides CTRL_GFP_FU_2	Peptides CTRL_GFP_FU_3	Peptides CTRL_GFP_FU_4	Peptides CTRL_GFP_FU_5	Peptides CTRL_GFP_FU_6	Peptides HOIL_C_1	Peptides HOIL_C_2	Peptides HOIL_C_3	Peptides HOIL_N_1	Peptides HOIL_N_2	Peptides HOIL_N_3	Peptides HOIL_N_old_1	Peptides HOIL_N_old_2	Peptides HOIL_N_old_3	Peptides HOIP_C_1	Peptides HOIP_C_2	Peptides HOIP_C_3	Peptides HOIP_N_1	Peptides HOIP_N_2	Peptides HOIP_N_3	Peptides SHARPIN_C_1	Peptides SHARPIN_C_2	Peptides SHARPIN_C_3	Peptides SHARPIN_N_1	Peptides SHARPIN_N_2	Peptides SHARPIN_N_3	Razor + unique peptides CTRL_GFP_1	Razor + unique peptides CTRL_GFP_2	Razor + unique peptides CTRL_GFP_3	Razor + unique peptides CTRL_GFP_4
[truncated: 5,351 more rows]
[truncated: 272 more columns]

[truncated: 1 more sheets: Statistical_Evaluation_LUBAC]
