# Supplementary material for: Novel biochemical, structural, and systems insights into inflammatory signaling revealed by contextual interaction proteomics
Source: Proc Natl Acad Sci U S A. 2022 Sep 30;119(40):e2117175119. doi: 10.1073/pnas.2117175119 (PMC9546619; doi:10.1073/pnas.2117175119)
Supplement: Supplementary File [file pnas.2117175119.sd05.xlsx]

## Sheet: Legend
Sheet_Name	Content
Data_Acquisition_Mapping	Raw files mapping to experiment/condition
Peptide_table	Table of peptides used for protein absolute quantification
Skyline_Output	Peptide intensities from PRM measurements as determined by manual chromatogram integration in Skyline
Statistical_Evaluation	Fold changes and their statistical significance

## Sheet: Data_Acquisition_Mapping
File	Type	Sample	Stimulation_Time (min)	Rep
ciuffar_D1909_008	RAW	UBASHKO	NO	1
ciuffar_D1909_009	RAW	UBASHKO	NO	2
ciuffar_D1909_010	RAW	UBASHKO	NO	3
ciuffar_D1909_013	RAW	UBASHKO	TNFalpha, 10min	1
ciuffar_D1909_014	RAW	UBASHKO	TNFalpha, 10min	2
ciuffar_D1909_015	RAW	UBASHKO	TNFalpha, 10min	3
ciuffar_D1909_017	RAW	WHIP	NO	1
ciuffar_D1909_018	RAW	WHIP	NO	2
ciuffar_D1909_019	RAW	WHIP	NO	3
ciuffar_D1909_021	RAW	WHIP	TNFalpha, 10min	1
ciuffar_D1909_022	RAW	WHIP	TNFalpha, 10min	2
ciuffar_D1909_023	RAW	WHIP	TNFalpha, 10min	3
ciuffar_D1909_025	RAW	CTRL	NO	1
ciuffar_D1909_026	RAW	CTRL	NO	2
ciuffar_D1909_027	RAW	CTRL	NO	3

## Sheet: Peptide_Table
Protein	Peptide	Spiked-in_Amount (amol)
sp|O14920|IKKB_HUMAN	ALDDILNLK	120
sp|O14920|IKKB_HUMAN	NLAFFQLR	120
sp|O15111|IKKA_HUMAN	NTLISASQQLK	120
sp|O15111|IKKA_HUMAN	VEVALSNIK	120
sp|O43318|M3K7_HUMAN	SLSTYYQQCK	120
sp|P01375|TNFA_HUMAN	ANALLANGVELR	12000
sp|P01375|TNFA_HUMAN	IAVSYQTK	12000
sp|P0CG48|UBC_HUMAN	TITLEVEPSDTIENVK	12000
sp|P0CG48|UBC_HUMAN	TLSDYNIQK	12000
sp|P19438|TNR1A_HUMAN	EATLELLGR	120
sp|Q12933|TRAF2_HUMAN	IYLNGDGTGR	120
sp|Q12933|TRAF2_HUMAN	GPNDALLR	120
sp|Q13114|TRAF3_HUMAN	SAGTPVFVPEQGGYK	12
sp|Q13490|BIRC2_HUMAN	GQEFVDEIQGR	120
sp|Q13490|BIRC2_HUMAN	TQIPLQAR	120
sp|Q15025|TNIP1_HUMAN	QVTDLEAER	120
sp|Q15025|TNIP1_HUMAN	IFEEDFQR	120
sp|Q15628|TRADD_HUMAN	SDPQLIVQLR	120
sp|Q15628|TRADD_HUMAN	DPALDSLAYEYER	120
sp|Q15750|TAB1_HUMAN	VTNFVAQR	120
sp|Q86VP1|TAXB1_HUMAN	GLTEVTQSLK	120
sp|Q86VP1|TAXB1_HUMAN	LELAEVQDNYK	120
sp|Q8TF42|UBS3B_HUMAN	LSDFWQQSK	120
sp|Q8TF42|UBS3B_HUMAN	VDALGEALQTTVSR	120
sp|Q96EP0|RNF31_HUMAN	EELASALR	120
sp|Q96EP0|RNF31_HUMAN	YLQLDAAR	120
sp|Q96S55|WRIP1_HUMAN	AVGQDTLLR	120
sp|Q96S55|WRIP1_HUMAN	VLITENDVK	120
sp|Q9BYM8|HOIL1_HUMAN	LAGEEEALR	120
sp|Q9H0F6|SHRPN_HUMAN	SLASYGVR	120
sp|Q9H6S1|AZI2_HUMAN	FEEETSSVGR	12
sp|Q9H6S1|AZI2_HUMAN	EVELLQLR	120
sp|Q9NQC7|CYLD_HUMAN	GQGFTDGVYQGK	120
sp|Q9NQC7|CYLD_HUMAN	TEIVNPLR	120
sp|Q9NYJ8|TAB2_HUMAN	GTSSLSQQTPR	120
sp|Q9NYJ8|TAB2_HUMAN	EIDLFQAR	120
sp|Q9UHD2|TBK1_HUMAN	TTEENPIFVVSR	120
sp|Q9UHD2|TBK1_HUMAN	EPLNTIGLIYEK	120
sp|Q9UM82|SPAT2_HUMAN	STLLEEDIR	120
sp|Q9UM82|SPAT2_HUMAN	GYSELDIVSER	120
sp|Q9Y4K3|TRAF6_HUMAN	LTILDQSEAPVR	120
sp|Q9Y4K3|TRAF6_HUMAN	DDTLLVR	120
sp|Q9Y6K9|NEMO_HUMAN	CLEENQELR	120
sp|Q9Y6K9|NEMO_HUMAN	ADFQAER	120

## Sheet: Skyline_Output
Protein	Peptide	Replicate Name	Isotope Label Type	Total Area	RatioLightToHeavy	DotProductLightToHeavy	Peptide Retention Time	Total Ion Current Area
sp|O14920|IKKB_HUMAN	ALDDILNLK	ciuffar_D1909_008	light	8431107	1.7293	0.9998	50.98	1290446962688
sp|O14920|IKKB_HUMAN	ALDDILNLK	ciuffar_D1909_009	light	4596472	0.8996	0.9999	50.83	1051935440896
sp|O14920|IKKB_HUMAN	ALDDILNLK	ciuffar_D1909_010	light	5146496	1.0773	1	50.69	1042438029312
sp|O14920|IKKB_HUMAN	ALDDILNLK	ciuffar_D1909_013	light	5936192	1.1479	1	50.55	1010774245376
sp|O14920|IKKB_HUMAN	ALDDILNLK	ciuffar_D1909_014	light	7237568	1.2232	1	50.62	878743126016
sp|O14920|IKKB_HUMAN	ALDDILNLK	ciuffar_D1909_015	light	5769437	1.0871	0.9998	50.67	990772985856
sp|O14920|IKKB_HUMAN	ALDDILNLK	ciuffar_D1909_017	light	678261	0.1138	0.9969	50.5	620100976640
sp|O14920|IKKB_HUMAN	ALDDILNLK	ciuffar_D1909_018	light	400559	0.0528	0.998	50.59	359991738368
sp|O14920|IKKB_HUMAN	ALDDILNLK	ciuffar_D1909_019	light	747687	0.1504	0.9991	50.67	878482423808
sp|O14920|IKKB_HUMAN	ALDDILNLK	ciuffar_D1909_021	light	776499	0.145	0.9991	50.43	734986960896
sp|O14920|IKKB_HUMAN	ALDDILNLK	ciuffar_D1909_022	light	663539	0.1239	0.999	50.86	960937394176
sp|O14920|IKKB_HUMAN	ALDDILNLK	ciuffar_D1909_023	light	999610	0.1885	0.9998	50.79	1025276116992
sp|O14920|IKKB_HUMAN	ALDDILNLK	ciuffar_D1909_025	light	212266	0.0362	0.986	50.88	576468156416
sp|O14920|IKKB_HUMAN	ALDDILNLK	ciuffar_D1909_026	light	354296	0.0705	0.997	50.78	905008381952
sp|O14920|IKKB_HUMAN	ALDDILNLK	ciuffar_D1909_027	light	268449	0.0498	0.9971	50.81	751902654464
sp|O14920|IKKB_HUMAN	ALDDILNLK	ciuffar_D1909_008	heavy	4875391	1.7293	0.9998	50.98	1290446962688
sp|O14920|IKKB_HUMAN	ALDDILNLK	ciuffar_D1909_009	heavy	5109597	0.8996	0.9999	50.83	1051935440896
sp|O14920|IKKB_HUMAN	ALDDILNLK	ciuffar_D1909_010	heavy	4777272	1.0773	1	50.69	1042438029312
sp|O14920|IKKB_HUMAN	ALDDILNLK	ciuffar_D1909_013	heavy	5171320	1.1479	1	50.55	1010774245376
sp|O14920|IKKB_HUMAN	ALDDILNLK	ciuffar_D1909_014	heavy	5916828	1.2232	1	50.62	878743126016
sp|O14920|IKKB_HUMAN	ALDDILNLK	ciuffar_D1909_015	heavy	5307278	1.0871	0.9998	50.67	990772985856
sp|O14920|IKKB_HUMAN	ALDDILNLK	ciuffar_D1909_017	heavy	5958576	0.1138	0.9969	50.5	620100976640
sp|O14920|IKKB_HUMAN	ALDDILNLK	ciuffar_D1909_018	heavy	7587313	0.0528	0.998	50.59	359991738368
sp|O14920|IKKB_HUMAN	ALDDILNLK	ciuffar_D1909_019	heavy	4971576	0.1504	0.9991	50.67	878482423808
sp|O14920|IKKB_HUMAN	ALDDILNLK	ciuffar_D1909_021	heavy	5354504	0.145	0.9991	50.43	734986960896
sp|O14920|IKKB_HUMAN	ALDDILNLK	ciuffar_D1909_022	heavy	5354660	0.1239	0.999	50.86	960937394176
sp|O14920|IKKB_HUMAN	ALDDILNLK	ciuffar_D1909_023	heavy	5303984	0.1885	0.9998	50.79	1025276116992
sp|O14920|IKKB_HUMAN	ALDDILNLK	ciuffar_D1909_025	heavy	5859323	0.0362	0.986	50.88	576468156416
sp|O14920|IKKB_HUMAN	ALDDILNLK	ciuffar_D1909_026	heavy	5023627	0.0705	0.997	50.78	905008381952
sp|O14920|IKKB_HUMAN	ALDDILNLK	ciuffar_D1909_027	heavy	5385602	0.0498	0.9971	50.81	751902654464
sp|O14920|IKKB_HUMAN	NLAFFQLR	ciuffar_D1909_008	light	5950470	1.3644	0.9994	51.35	1290446962688
sp|O14920|IKKB_HUMAN	NLAFFQLR	ciuffar_D1909_009	light	3063253	0.6816	0.9991	51.13	1051935440896
sp|O14920|IKKB_HUMAN	NLAFFQLR	ciuffar_D1909_010	light	4452897	1.0208	0.9992	50.98	1042438029312
sp|O14920|IKKB_HUMAN	NLAFFQLR	ciuffar_D1909_013	light	4185829	0.891	0.9999	50.88	1010774245376
sp|O14920|IKKB_HUMAN	NLAFFQLR	ciuffar_D1909_014	light	6563141	1.2005	0.9998	50.99	878743126016
sp|O14920|IKKB_HUMAN	NLAFFQLR	ciuffar_D1909_015	light	5262718	1.0492	0.9992	50.93	990772985856
sp|O14920|IKKB_HUMAN	NLAFFQLR	ciuffar_D1909_017	light	747741	0.1289	0.9672	50.95	620100976640
sp|O14920|IKKB_HUMAN	NLAFFQLR	ciuffar_D1909_018	light	276010	0.0384	0.9987	51.13	359991738368
sp|O14920|IKKB_HUMAN	NLAFFQLR	ciuffar_D1909_019	light	652068	0.1436	0.9907	50.97	878482423808
sp|O14920|IKKB_HUMAN	NLAFFQLR	ciuffar_D1909_021	light	703469	0.1456	0.9904	50.67	734986960896
sp|O14920|IKKB_HUMAN	NLAFFQLR	ciuffar_D1909_022	light	634933	0.1361	0.9858	51.14	960937394176
sp|O14920|IKKB_HUMAN	NLAFFQLR	ciuffar_D1909_023	light	919527	0.1842	0.984	51.11	1025276116992
sp|O14920|IKKB_HUMAN	NLAFFQLR	ciuffar_D1909_025	light	408876	0.0775	0.9143	51.26	576468156416
sp|O14920|IKKB_HUMAN	NLAFFQLR	ciuffar_D1909_026	light	540011	0.1148	0.6881	51.11	905008381952
sp|O14920|IKKB_HUMAN	NLAFFQLR	ciuffar_D1909_027	light	418919	0.0831	0.8999	51.19	751902654464
sp|O14920|IKKB_HUMAN	NLAFFQLR	ciuffar_D1909_008	heavy	4361307	1.3644	0.9994	51.35	1290446962688
sp|O14920|IKKB_HUMAN	NLAFFQLR	ciuffar_D1909_009	heavy	4494490	0.6816	0.9991	51.13	1051935440896
sp|O14920|IKKB_HUMAN	NLAFFQLR	ciuffar_D1909_010	heavy	4362045	1.0208	0.9992	50.98	1042438029312
sp|O14920|IKKB_HUMAN	NLAFFQLR	ciuffar_D1909_013	heavy	4697705	0.891	0.9999	50.88	1010774245376
sp|O14920|IKKB_HUMAN	NLAFFQLR	ciuffar_D1909_014	heavy	5467016	1.2005	0.9998	50.99	878743126016
sp|O14920|IKKB_HUMAN	NLAFFQLR	ciuffar_D1909_015	heavy	5015887	1.0492	0.9992	50.93	990772985856
sp|O14920|IKKB_HUMAN	NLAFFQLR	ciuffar_D1909_017	heavy	5798958	0.1289	0.9672	50.95	620100976640
sp|O14920|IKKB_HUMAN	NLAFFQLR	ciuffar_D1909_018	heavy	7196098	0.0384	0.9987	51.13	359991738368
sp|O14920|IKKB_HUMAN	NLAFFQLR	ciuffar_D1909_019	heavy	4540853	0.1436	0.9907	50.97	878482423808
sp|O14920|IKKB_HUMAN	NLAFFQLR	ciuffar_D1909_021	heavy	4832291	0.1456	0.9904	50.67	734986960896
sp|O14920|IKKB_HUMAN	NLAFFQLR	ciuffar_D1909_022	heavy	4664745	0.1361	0.9858	51.14	960937394176
sp|O14920|IKKB_HUMAN	NLAFFQLR	ciuffar_D1909_023	heavy	4991625	0.1842	0.984	51.11	1025276116992
sp|O14920|IKKB_HUMAN	NLAFFQLR	ciuffar_D1909_025	heavy	5277608	0.0775	0.9143	51.26	576468156416
sp|O14920|IKKB_HUMAN	NLAFFQLR	ciuffar_D1909_026	heavy	4702746	0.1148	0.6881	51.11	905008381952
sp|O14920|IKKB_HUMAN	NLAFFQLR	ciuffar_D1909_027	heavy	5042838	0.0831	0.8999	51.19	751902654464
sp|O15111|IKKA_HUMAN	NTLISASQQLK	ciuffar_D1909_008	light	5560975	0.6548	0.9863	25.89	1290446962688
sp|O15111|IKKA_HUMAN	NTLISASQQLK	ciuffar_D1909_009	light	3177840	0.3438	0.9583	25.99	1051935440896
sp|O15111|IKKA_HUMAN	NTLISASQQLK	ciuffar_D1909_010	light	3498236	0.4507	0.9944	25.85	1042438029312
sp|O15111|IKKA_HUMAN	NTLISASQQLK	ciuffar_D1909_013	light	4773250	0.4978	0.9845	25.72	1010774245376
sp|O15111|IKKA_HUMAN	NTLISASQQLK	ciuffar_D1909_014	light	5454938	0.585	0.9891	25.72	878743126016
sp|O15111|IKKA_HUMAN	NTLISASQQLK	ciuffar_D1909_015	light	3943519	0.4435	0.9972	25.83	990772985856
sp|O15111|IKKA_HUMAN	NTLISASQQLK	ciuffar_D1909_017	light	338272	0.0348	0.9958	25.95	620100976640
sp|O15111|IKKA_HUMAN	NTLISASQQLK	ciuffar_D1909_018	light	150661	0.0154	0.9502	25.69	359991738368
sp|O15111|IKKA_HUMAN	NTLISASQQLK	ciuffar_D1909_019	light	475523	0.0512	0.9584	25.77	878482423808
sp|O15111|IKKA_HUMAN	NTLISASQQLK	ciuffar_D1909_021	light	454507	0.0508	0.9688	25.65	734986960896
sp|O15111|IKKA_HUMAN	NTLISASQQLK	ciuffar_D1909_022	light	380549	0.0505	0.9673	25.9	960937394176
sp|O15111|IKKA_HUMAN	NTLISASQQLK	ciuffar_D1909_023	light	613460	0.0701	0.9963	25.97	1025276116992
sp|O15111|IKKA_HUMAN	NTLISASQQLK	ciuffar_D1909_025	light	294834	0.0271	0.98	26.08	576468156416
sp|O15111|IKKA_HUMAN	NTLISASQQLK	ciuffar_D1909_026	light	299600	0.0369	0.995	25.97	905008381952
sp|O15111|IKKA_HUMAN	NTLISASQQLK	ciuffar_D1909_027	light	314681	0.0323	0.9803	25.91	751902654464
sp|O15111|IKKA_HUMAN	NTLISASQQLK	ciuffar_D1909_008	heavy	8493261	0.6548	0.9863	25.89	1290446962688
sp|O15111|IKKA_HUMAN	NTLISASQQLK	ciuffar_D1909_009	heavy	9242227	0.3438	0.9583	25.99	1051935440896
sp|O15111|IKKA_HUMAN	NTLISASQQLK	ciuffar_D1909_010	heavy	7761888	0.4507	0.9944	25.85	1042438029312
sp|O15111|IKKA_HUMAN	NTLISASQQLK	ciuffar_D1909_013	heavy	9589137	0.4978	0.9845	25.72	1010774245376
sp|O15111|IKKA_HUMAN	NTLISASQQLK	ciuffar_D1909_014	heavy	9324604	0.585	0.9891	25.72	878743126016
sp|O15111|IKKA_HUMAN	NTLISASQQLK	ciuffar_D1909_015	heavy	8891384	0.4435	0.9972	25.83	990772985856
sp|O15111|IKKA_HUMAN	NTLISASQQLK	ciuffar_D1909_017	heavy	9728181	0.0348	0.9958	25.95	620100976640
sp|O15111|IKKA_HUMAN	NTLISASQQLK	ciuffar_D1909_018	heavy	9785018	0.0154	0.9502	25.69	359991738368
sp|O15111|IKKA_HUMAN	NTLISASQQLK	ciuffar_D1909_019	heavy	9291101	0.0512	0.9584	25.77	878482423808
sp|O15111|IKKA_HUMAN	NTLISASQQLK	ciuffar_D1909_021	heavy	8947387	0.0508	0.9688	25.65	734986960896
sp|O15111|IKKA_HUMAN	NTLISASQQLK	ciuffar_D1909_022	heavy	7542097	0.0505	0.9673	25.9	960937394176
sp|O15111|IKKA_HUMAN	NTLISASQQLK	ciuffar_D1909_023	heavy	8745841	0.0701	0.9963	25.97	1025276116992
sp|O15111|IKKA_HUMAN	NTLISASQQLK	ciuffar_D1909_025	heavy	10894419	0.0271	0.98	26.08	576468156416
sp|O15111|IKKA_HUMAN	NTLISASQQLK	ciuffar_D1909_026	heavy	8122012	0.0369	0.995	25.97	905008381952
sp|O15111|IKKA_HUMAN	NTLISASQQLK	ciuffar_D1909_027	heavy	9731728	0.0323	0.9803	25.91	751902654464
sp|O15111|IKKA_HUMAN	VEVALSNIK	ciuffar_D1909_008	light	7812695	0.9943	0.9976	26.47	1290446962688
sp|O15111|IKKA_HUMAN	VEVALSNIK	ciuffar_D1909_009	light	4263166	0.5744	0.9995	26.5	1051935440896
sp|O15111|IKKA_HUMAN	VEVALSNIK	ciuffar_D1909_010	light	4667875	0.6392	0.9932	26.27	1042438029312
sp|O15111|IKKA_HUMAN	VEVALSNIK	ciuffar_D1909_013	light	5696545	0.7234	0.9995	26.18	1010774245376
sp|O15111|IKKA_HUMAN	VEVALSNIK	ciuffar_D1909_014	light	6525962	0.7803	0.9966	26.18	878743126016
sp|O15111|IKKA_HUMAN	VEVALSNIK	ciuffar_D1909_015	light	5414036	0.6957	0.9984	26.29	990772985856
sp|O15111|IKKA_HUMAN	VEVALSNIK	ciuffar_D1909_017	light	606930	0.0655	0.9946	26.48	620100976640
sp|O15111|IKKA_HUMAN	VEVALSNIK	ciuffar_D1909_018	light	386664	0.0314	0.9961	26.48	359991738368
sp|O15111|IKKA_HUMAN	VEVALSNIK	ciuffar_D1909_019	light	698246	0.0813	0.9985	26.24	878482423808
sp|O15111|IKKA_HUMAN	VEVALSNIK	ciuffar_D1909_021	light	755972	0.0948	0.9976	26.17	734986960896
sp|O15111|IKKA_HUMAN	VEVALSNIK	ciuffar_D1909_022	light	823145	0.0834	0.9994	26.51	960937394176
sp|O15111|IKKA_HUMAN	VEVALSNIK	ciuffar_D1909_023	light	1106564	0.1257	0.9995	26.47	1025276116992
sp|O15111|IKKA_HUMAN	VEVALSNIK	ciuffar_D1909_025	light	206640	0.0224	0.983	26.52	576468156416
sp|O15111|IKKA_HUMAN	VEVALSNIK	ciuffar_D1909_026	light	347869	0.0416	0.9968	26.43	905008381952
sp|O15111|IKKA_HUMAN	VEVALSNIK	ciuffar_D1909_027	light	255995	0.0275	0.9906	26.37	751902654464
sp|O15111|IKKA_HUMAN	VEVALSNIK	ciuffar_D1909_008	heavy	7857465	0.9943	0.9976	26.47	1290446962688
sp|O15111|IKKA_HUMAN	VEVALSNIK	ciuffar_D1909_009	heavy	7422145	0.5744	0.9995	26.5	1051935440896
sp|O15111|IKKA_HUMAN	VEVALSNIK	ciuffar_D1909_010	heavy	7302922	0.6392	0.9932	26.27	1042438029312
sp|O15111|IKKA_HUMAN	VEVALSNIK	ciuffar_D1909_013	heavy	7874990	0.7234	0.9995	26.18	1010774245376
sp|O15111|IKKA_HUMAN	VEVALSNIK	ciuffar_D1909_014	heavy	8363719	0.7803	0.9966	26.18	878743126016
sp|O15111|IKKA_HUMAN	VEVALSNIK	ciuffar_D1909_015	heavy	7782112	0.6957	0.9984	26.29	990772985856
sp|O15111|IKKA_HUMAN	VEVALSNIK	ciuffar_D1909_017	heavy	9268299	0.0655	0.9946	26.48	620100976640
sp|O15111|IKKA_HUMAN	VEVALSNIK	ciuffar_D1909_018	heavy	12302579	0.0314	0.9961	26.48	359991738368
sp|O15111|IKKA_HUMAN	VEVALSNIK	ciuffar_D1909_019	heavy	8583666	0.0813	0.9985	26.24	878482423808
sp|O15111|IKKA_HUMAN	VEVALSNIK	ciuffar_D1909_021	heavy	7972942	0.0948	0.9976	26.17	734986960896
sp|O15111|IKKA_HUMAN	VEVALSNIK	ciuffar_D1909_022	heavy	9875720	0.0834	0.9994	26.51	960937394176
sp|O15111|IKKA_HUMAN	VEVALSNIK	ciuffar_D1909_023	heavy	8801872	0.1257	0.9995	26.47	1025276116992
sp|O15111|IKKA_HUMAN	VEVALSNIK	ciuffar_D1909_025	heavy	9227091	0.0224	0.983	26.52	576468156416
sp|O15111|IKKA_HUMAN	VEVALSNIK	ciuffar_D1909_026	heavy	8352234	0.0416	0.9968	26.43	905008381952
sp|O15111|IKKA_HUMAN	VEVALSNIK	ciuffar_D1909_027	heavy	9321223	0.0275	0.9906	26.37	751902654464
sp|O43318|M3K7_HUMAN	SLSTYYQQCK	ciuffar_D1909_008	light	161974	0.1161	0.9617	22.22	1290446962688
sp|O43318|M3K7_HUMAN	SLSTYYQQCK	ciuffar_D1909_009	light	112050	0.0645	0.9962	21.93	1051935440896
sp|O43318|M3K7_HUMAN	SLSTYYQQCK	ciuffar_D1909_010	light	129914	0.0823	0.9979	21.81	1042438029312
sp|O43318|M3K7_HUMAN	SLSTYYQQCK	ciuffar_D1909_013	light	59755	0.0369	0.9556	21.86	1010774245376
sp|O43318|M3K7_HUMAN	SLSTYYQQCK	ciuffar_D1909_014	light	112408	0.0567	0.9878	21.64	878743126016
sp|O43318|M3K7_HUMAN	SLSTYYQQCK	ciuffar_D1909_015	light	135998	0.0676	0.9926	21.82	990772985856
sp|O43318|M3K7_HUMAN	SLSTYYQQCK	ciuffar_D1909_017	light	87861	0.0228	0.9805	21.86	620100976640
sp|O43318|M3K7_HUMAN	SLSTYYQQCK	ciuffar_D1909_018	light	18875	0.0105	0.9636	22.17	359991738368
sp|O43318|M3K7_HUMAN	SLSTYYQQCK	ciuffar_D1909_019	light	51137	0.0258	0.9601	21.62	878482423808
sp|O43318|M3K7_HUMAN	SLSTYYQQCK	ciuffar_D1909_021	light	94932	0.0603	0.9769	21.55	734986960896
sp|O43318|M3K7_HUMAN	SLSTYYQQCK	ciuffar_D1909_022	light	30929	0.0131	0.9501	22.14	960937394176
sp|O43318|M3K7_HUMAN	SLSTYYQQCK	ciuffar_D1909_023	light	79361	0.0364	0.9819	22.09	1025276116992
sp|O43318|M3K7_HUMAN	SLSTYYQQCK	ciuffar_D1909_025	light	49367	0.0137	0.9987	22.02	576468156416
sp|O43318|M3K7_HUMAN	SLSTYYQQCK	ciuffar_D1909_026	light	86252	0.0209	0.9869	21.88	905008381952
sp|O43318|M3K7_HUMAN	SLSTYYQQCK	ciuffar_D1909_027	light	81870	0.0199	0.9978	21.99	751902654464
sp|O43318|M3K7_HUMAN	SLSTYYQQCK	ciuffar_D1909_008	heavy	1395044	0.1161	0.9617	22.22	1290446962688
sp|O43318|M3K7_HUMAN	SLSTYYQQCK	ciuffar_D1909_009	heavy	1737481	0.0645	0.9962	21.93	1051935440896
sp|O43318|M3K7_HUMAN	SLSTYYQQCK	ciuffar_D1909_010	heavy	1579168	0.0823	0.9979	21.81	1042438029312
sp|O43318|M3K7_HUMAN	SLSTYYQQCK	ciuffar_D1909_013	heavy	1621093	0.0369	0.9556	21.86	1010774245376
sp|O43318|M3K7_HUMAN	SLSTYYQQCK	ciuffar_D1909_014	heavy	1981378	0.0567	0.9878	21.64	878743126016
sp|O43318|M3K7_HUMAN	SLSTYYQQCK	ciuffar_D1909_015	heavy	2012496	0.0676	0.9926	21.82	990772985856
sp|O43318|M3K7_HUMAN	SLSTYYQQCK	ciuffar_D1909_017	heavy	3847178	0.0228	0.9805	21.86	620100976640
sp|O43318|M3K7_HUMAN	SLSTYYQQCK	ciuffar_D1909_018	heavy	1801225	0.0105	0.9636	22.17	359991738368
sp|O43318|M3K7_HUMAN	SLSTYYQQCK	ciuffar_D1909_019	heavy	1979610	0.0258	0.9601	21.62	878482423808
sp|O43318|M3K7_HUMAN	SLSTYYQQCK	ciuffar_D1909_021	heavy	1574886	0.0603	0.9769	21.55	734986960896
sp|O43318|M3K7_HUMAN	SLSTYYQQCK	ciuffar_D1909_022	heavy	2366700	0.0131	0.9501	22.14	960937394176
sp|O43318|M3K7_HUMAN	SLSTYYQQCK	ciuffar_D1909_023	heavy	2182553	0.0364	0.9819	22.09	1025276116992
sp|O43318|M3K7_HUMAN	SLSTYYQQCK	ciuffar_D1909_025	heavy	3610842	0.0137	0.9987	22.02	576468156416
sp|O43318|M3K7_HUMAN	SLSTYYQQCK	ciuffar_D1909_026	heavy	4128939	0.0209	0.9869	21.88	905008381952
sp|O43318|M3K7_HUMAN	SLSTYYQQCK	ciuffar_D1909_027	heavy	4114747	0.0199	0.9978	21.99	751902654464
sp|P01375|TNFA_HUMAN	ANALLANGVELR	ciuffar_D1909_008	light	#N/A	#N/A	#N/A	36.44	1290446962688
sp|P01375|TNFA_HUMAN	ANALLANGVELR	ciuffar_D1909_009	light	#N/A	#N/A	#N/A	36.34	1051935440896
sp|P01375|TNFA_HUMAN	ANALLANGVELR	ciuffar_D1909_010	light	#N/A	#N/A	#N/A	36.24	1042438029312
sp|P01375|TNFA_HUMAN	ANALLANGVELR	ciuffar_D1909_013	light	4108799	0.0157	0.9828	36.22	1010774245376
sp|P01375|TNFA_HUMAN	ANALLANGVELR	ciuffar_D1909_014	light	3123291	0.0118	0.9551	36.15	878743126016
sp|P01375|TNFA_HUMAN	ANALLANGVELR	ciuffar_D1909_015	light	3355631	0.013	0.97	36.22	990772985856
sp|P01375|TNFA_HUMAN	ANALLANGVELR	ciuffar_D1909_017	light	157869	0.0007	0.8213	36.3	620100976640
sp|P01375|TNFA_HUMAN	ANALLANGVELR	ciuffar_D1909_018	light	67752	0.0003	0.9581	36.36	359991738368
sp|P01375|TNFA_HUMAN	ANALLANGVELR	ciuffar_D1909_019	light	277913	0.0013	0.9742	36.18	878482423808
sp|P01375|TNFA_HUMAN	ANALLANGVELR	ciuffar_D1909_021	light	3138102	0.0126	0.9998	35.96	734986960896
sp|P01375|TNFA_HUMAN	ANALLANGVELR	ciuffar_D1909_022	light	4845991	0.0181	0.9996	36.37	960937394176
sp|P01375|TNFA_HUMAN	ANALLANGVELR	ciuffar_D1909_023	light	7395021	0.0265	0.9998	36.49	1025276116992
sp|P01375|TNFA_HUMAN	ANALLANGVELR	ciuffar_D1909_025	light	#N/A	#N/A	#N/A	36.5	576468156416
sp|P01375|TNFA_HUMAN	ANALLANGVELR	ciuffar_D1909_026	light	#N/A	#N/A	#N/A	36.38	905008381952
sp|P01375|TNFA_HUMAN	ANALLANGVELR	ciuffar_D1909_027	light	#N/A	#N/A	#N/A	36.32	751902654464
sp|P01375|TNFA_HUMAN	ANALLANGVELR	ciuffar_D1909_008	heavy	220920032	#N/A	#N/A	36.44	1290446962688
sp|P01375|TNFA_HUMAN	ANALLANGVELR	ciuffar_D1909_009	heavy	235473264	#N/A	#N/A	36.34	1051935440896
sp|P01375|TNFA_HUMAN	ANALLANGVELR	ciuffar_D1909_010	heavy	207112576	#N/A	#N/A	36.24	1042438029312
sp|P01375|TNFA_HUMAN	ANALLANGVELR	ciuffar_D1909_013	heavy	262253168	0.0157	0.9828	36.22	1010774245376
sp|P01375|TNFA_HUMAN	ANALLANGVELR	ciuffar_D1909_014	heavy	263577968	0.0118	0.9551	36.15	878743126016
sp|P01375|TNFA_HUMAN	ANALLANGVELR	ciuffar_D1909_015	heavy	257571632	0.013	0.97	36.22	990772985856
sp|P01375|TNFA_HUMAN	ANALLANGVELR	ciuffar_D1909_017	heavy	222299904	0.0007	0.8213	36.3	620100976640
sp|P01375|TNFA_HUMAN	ANALLANGVELR	ciuffar_D1909_018	heavy	236402976	0.0003	0.9581	36.36	359991738368
sp|P01375|TNFA_HUMAN	ANALLANGVELR	ciuffar_D1909_019	heavy	211766384	0.0013	0.9742	36.18	878482423808
sp|P01375|TNFA_HUMAN	ANALLANGVELR	ciuffar_D1909_021	heavy	248204784	0.0126	0.9998	35.96	734986960896
sp|P01375|TNFA_HUMAN	ANALLANGVELR	ciuffar_D1909_022	heavy	268103168	0.0181	0.9996	36.37	960937394176
sp|P01375|TNFA_HUMAN	ANALLANGVELR	ciuffar_D1909_023	heavy	278926560	0.0265	0.9998	36.49	1025276116992
sp|P01375|TNFA_HUMAN	ANALLANGVELR	ciuffar_D1909_025	heavy	211647536	#N/A	#N/A	36.5	576468156416
sp|P01375|TNFA_HUMAN	ANALLANGVELR	ciuffar_D1909_026	heavy	268237440	#N/A	#N/A	36.38	905008381952
sp|P01375|TNFA_HUMAN	ANALLANGVELR	ciuffar_D1909_027	heavy	262651456	#N/A	#N/A	36.32	751902654464
sp|P01375|TNFA_HUMAN	IAVSYQTK	ciuffar_D1909_008	light	#N/A	#N/A	#N/A	13.87	1290446962688
sp|P01375|TNFA_HUMAN	IAVSYQTK	ciuffar_D1909_009	light	#N/A	#N/A	#N/A	13.66	1051935440896
sp|P01375|TNFA_HUMAN	IAVSYQTK	ciuffar_D1909_010	light	#N/A	#N/A	#N/A	13.74	1042438029312
sp|P01375|TNFA_HUMAN	IAVSYQTK	ciuffar_D1909_013	light	905791	0.0065	0.9935	13.83	1010774245376
sp|P01375|TNFA_HUMAN	IAVSYQTK	ciuffar_D1909_014	light	543181	0.0045	0.9859	13.43	878743126016
sp|P01375|TNFA_HUMAN	IAVSYQTK	ciuffar_D1909_015	light	614208	0.005	0.9937	13.92	990772985856
sp|P01375|TNFA_HUMAN	IAVSYQTK	ciuffar_D1909_017	light	118212	0.0008	0.5949	14.06	620100976640
sp|P01375|TNFA_HUMAN	IAVSYQTK	ciuffar_D1909_018	light	71770	0.0004	0.8667	13.66	359991738368
sp|P01375|TNFA_HUMAN	IAVSYQTK	ciuffar_D1909_019	light	80881	0.0005	0.7678	13.88	878482423808
sp|P01375|TNFA_HUMAN	IAVSYQTK	ciuffar_D1909_021	light	928693	0.0061	0.9984	13.81	734986960896
sp|P01375|TNFA_HUMAN	IAVSYQTK	ciuffar_D1909_022	light	976607	0.0065	0.999	13.72	960937394176
sp|P01375|TNFA_HUMAN	IAVSYQTK	ciuffar_D1909_023	light	2022833	0.0146	0.9993	13.81	1025276116992
sp|P01375|TNFA_HUMAN	IAVSYQTK	ciuffar_D1909_025	light	#N/A	#N/A	#N/A	14.02	576468156416
sp|P01375|TNFA_HUMAN	IAVSYQTK	ciuffar_D1909_026	light	#N/A	#N/A	#N/A	13.78	905008381952
sp|P01375|TNFA_HUMAN	IAVSYQTK	ciuffar_D1909_027	light	#N/A	#N/A	#N/A	13.76	751902654464
sp|P01375|TNFA_HUMAN	IAVSYQTK	ciuffar_D1909_008	heavy	115981208	#N/A	#N/A	13.87	1290446962688
sp|P01375|TNFA_HUMAN	IAVSYQTK	ciuffar_D1909_009	heavy	94378680	#N/A	#N/A	13.66	1051935440896
sp|P01375|TNFA_HUMAN	IAVSYQTK	ciuffar_D1909_010	heavy	69732168	#N/A	#N/A	13.74	1042438029312
sp|P01375|TNFA_HUMAN	IAVSYQTK	ciuffar_D1909_013	heavy	139574368	0.0065	0.9935	13.83	1010774245376
sp|P01375|TNFA_HUMAN	IAVSYQTK	ciuffar_D1909_014	heavy	120146864	0.0045	0.9859	13.43	878743126016
sp|P01375|TNFA_HUMAN	IAVSYQTK	ciuffar_D1909_015	heavy	122471472	0.005	0.9937	13.92	990772985856
sp|P01375|TNFA_HUMAN	IAVSYQTK	ciuffar_D1909_017	heavy	142006496	0.0008	0.5949	14.06	620100976640
sp|P01375|TNFA_HUMAN	IAVSYQTK	ciuffar_D1909_018	heavy	187771008	0.0004	0.8667	13.66	359991738368
sp|P01375|TNFA_HUMAN	IAVSYQTK	ciuffar_D1909_019	heavy	154536640	0.0005	0.7678	13.88	878482423808
sp|P01375|TNFA_HUMAN	IAVSYQTK	ciuffar_D1909_021	heavy	152184368	0.0061	0.9984	13.81	734986960896
sp|P01375|TNFA_HUMAN	IAVSYQTK	ciuffar_D1909_022	heavy	149966848	0.0065	0.999	13.72	960937394176
sp|P01375|TNFA_HUMAN	IAVSYQTK	ciuffar_D1909_023	heavy	138537872	0.0146	0.9993	13.81	1025276116992
sp|P01375|TNFA_HUMAN	IAVSYQTK	ciuffar_D1909_025	heavy	165171184	#N/A	#N/A	14.02	576468156416
sp|P01375|TNFA_HUMAN	IAVSYQTK	ciuffar_D1909_026	heavy	129073816	#N/A	#N/A	13.78	905008381952
sp|P01375|TNFA_HUMAN	IAVSYQTK	ciuffar_D1909_027	heavy	141008624	#N/A	#N/A	13.76	751902654464
sp|P0CG48|UBC_HUMAN	TITLEVEPSDTIENVK	ciuffar_D1909_008	light	38832032	0.4015	1	45.32	1290446962688
sp|P0CG48|UBC_HUMAN	TITLEVEPSDTIENVK	ciuffar_D1909_009	light	35540324	0.3851	1	45.2	1051935440896
sp|P0CG48|UBC_HUMAN	TITLEVEPSDTIENVK	ciuffar_D1909_010	light	34797360	0.3852	0.9999	45.02	1042438029312
sp|P0CG48|UBC_HUMAN	TITLEVEPSDTIENVK	ciuffar_D1909_013	light	53334872	0.4228	1	45.01	1010774245376
sp|P0CG48|UBC_HUMAN	TITLEVEPSDTIENVK	ciuffar_D1909_014	light	14775017	0.1413	0.9999	45.01	878743126016
sp|P0CG48|UBC_HUMAN	TITLEVEPSDTIENVK	ciuffar_D1909_015	light	26353116	0.2445	0.9999	44.95	990772985856
sp|P0CG48|UBC_HUMAN	TITLEVEPSDTIENVK	ciuffar_D1909_017	light	40380680	0.3743	1	45.07	620100976640
sp|P0CG48|UBC_HUMAN	TITLEVEPSDTIENVK	ciuffar_D1909_018	light	19752008	0.1351	1	45.18	359991738368
sp|P0CG48|UBC_HUMAN	TITLEVEPSDTIENVK	ciuffar_D1909_019	light	77070832	0.6148	1	45.08	878482423808
sp|P0CG48|UBC_HUMAN	TITLEVEPSDTIENVK	ciuffar_D1909_021	light	57926856	0.4802	1	44.64	734986960896
sp|P0CG48|UBC_HUMAN	TITLEVEPSDTIENVK	ciuffar_D1909_022	light	50029928	0.4237	1	45.18	960937394176
sp|P0CG48|UBC_HUMAN	TITLEVEPSDTIENVK	ciuffar_D1909_023	light	44222060	0.3745	1	45.21	1025276116992
sp|P0CG48|UBC_HUMAN	TITLEVEPSDTIENVK	ciuffar_D1909_025	light	46177104	0.4403	0.9999	45.28	576468156416
sp|P0CG48|UBC_HUMAN	TITLEVEPSDTIENVK	ciuffar_D1909_026	light	61883560	0.562	1	45.13	905008381952
sp|P0CG48|UBC_HUMAN	TITLEVEPSDTIENVK	ciuffar_D1909_027	light	44404700	0.3609	1	45.16	751902654464
sp|P0CG48|UBC_HUMAN	TITLEVEPSDTIENVK	ciuffar_D1909_008	heavy	96721456	0.4015	1	45.32	1290446962688
sp|P0CG48|UBC_HUMAN	TITLEVEPSDTIENVK	ciuffar_D1909_009	heavy	92298976	0.3851	1	45.2	1051935440896
sp|P0CG48|UBC_HUMAN	TITLEVEPSDTIENVK	ciuffar_D1909_010	heavy	90341688	0.3852	0.9999	45.02	1042438029312
sp|P0CG48|UBC_HUMAN	TITLEVEPSDTIENVK	ciuffar_D1909_013	heavy	126152200	0.4228	1	45.01	1010774245376
sp|P0CG48|UBC_HUMAN	TITLEVEPSDTIENVK	ciuffar_D1909_014	heavy	104576512	0.1413	0.9999	45.01	878743126016
sp|P0CG48|UBC_HUMAN	TITLEVEPSDTIENVK	ciuffar_D1909_015	heavy	107768784	0.2445	0.9999	44.95	990772985856
sp|P0CG48|UBC_HUMAN	TITLEVEPSDTIENVK	ciuffar_D1909_017	heavy	107888576	0.3743	1	45.07	620100976640
sp|P0CG48|UBC_HUMAN	TITLEVEPSDTIENVK	ciuffar_D1909_018	heavy	146165536	0.1351	1	45.18	359991738368
sp|P0CG48|UBC_HUMAN	TITLEVEPSDTIENVK	ciuffar_D1909_019	heavy	125358736	0.6148	1	45.08	878482423808
sp|P0CG48|UBC_HUMAN	TITLEVEPSDTIENVK	ciuffar_D1909_021	heavy	120637768	0.4802	1	44.64	734986960896
sp|P0CG48|UBC_HUMAN	TITLEVEPSDTIENVK	ciuffar_D1909_022	heavy	118075728	0.4237	1	45.18	960937394176
sp|P0CG48|UBC_HUMAN	TITLEVEPSDTIENVK	ciuffar_D1909_023	heavy	118080056	0.3745	1	45.21	1025276116992
sp|P0CG48|UBC_HUMAN	TITLEVEPSDTIENVK	ciuffar_D1909_025	heavy	104867280	0.4403	0.9999	45.28	576468156416
sp|P0CG48|UBC_HUMAN	TITLEVEPSDTIENVK	ciuffar_D1909_026	heavy	110115928	0.562	1	45.13	905008381952
sp|P0CG48|UBC_HUMAN	TITLEVEPSDTIENVK	ciuffar_D1909_027	heavy	123039392	0.3609	1	45.16	751902654464
sp|P0CG48|UBC_HUMAN	TLSDYNIQK	ciuffar_D1909_008	light	51165788	0.3813	1	21.01	1290446962688
sp|P0CG48|UBC_HUMAN	TLSDYNIQK	ciuffar_D1909_009	light	41342740	0.3258	1	20.67	1051935440896
sp|P0CG48|UBC_HUMAN	TLSDYNIQK	ciuffar_D1909_010	light	45983372	0.3616	1	20.68	1042438029312
sp|P0CG48|UBC_HUMAN	TLSDYNIQK	ciuffar_D1909_013	light	55836404	0.4182	1	20.64	1010774245376
sp|P0CG48|UBC_HUMAN	TLSDYNIQK	ciuffar_D1909_014	light	40786112	0.2902	0.9999	20.25	878743126016
sp|P0CG48|UBC_HUMAN	TLSDYNIQK	ciuffar_D1909_015	light	49061972	0.3508	1	20.76	990772985856
sp|P0CG48|UBC_HUMAN	TLSDYNIQK	ciuffar_D1909_017	light	45144768	0.2779	1	20.82	620100976640
sp|P0CG48|UBC_HUMAN	TLSDYNIQK	ciuffar_D1909_018	light	25842600	0.1407	1	20.78	359991738368
sp|P0CG48|UBC_HUMAN	TLSDYNIQK	ciuffar_D1909_019	light	57213716	0.4209	1	20.76	878482423808
sp|P0CG48|UBC_HUMAN	TLSDYNIQK	ciuffar_D1909_021	light	55930644	0.3874	1	20.67	734986960896
sp|P0CG48|UBC_HUMAN	TLSDYNIQK	ciuffar_D1909_022	light	34851848	0.2429	1	20.84	960937394176
sp|P0CG48|UBC_HUMAN	TLSDYNIQK	ciuffar_D1909_023	light	52639088	0.3797	1	20.93	1025276116992
sp|P0CG48|UBC_HUMAN	TLSDYNIQK	ciuffar_D1909_025	light	40792520	0.2577	1	20.94	576468156416
sp|P0CG48|UBC_HUMAN	TLSDYNIQK	ciuffar_D1909_026	light	44933356	0.3822	1	20.71	905008381952
sp|P0CG48|UBC_HUMAN	TLSDYNIQK	ciuffar_D1909_027	light	34502776	0.2502	1	20.81	751902654464
sp|P0CG48|UBC_HUMAN	TLSDYNIQK	ciuffar_D1909_008	heavy	134175800	0.3813	1	21.01	1290446962688
sp|P0CG48|UBC_HUMAN	TLSDYNIQK	ciuffar_D1909_009	heavy	126891280	0.3258	1	20.67	1051935440896
sp|P0CG48|UBC_HUMAN	TLSDYNIQK	ciuffar_D1909_010	heavy	127163504	0.3616	1	20.68	1042438029312
sp|P0CG48|UBC_HUMAN	TLSDYNIQK	ciuffar_D1909_013	heavy	133528192	0.4182	1	20.64	1010774245376
sp|P0CG48|UBC_HUMAN	TLSDYNIQK	ciuffar_D1909_014	heavy	140556592	0.2902	0.9999	20.25	878743126016
sp|P0CG48|UBC_HUMAN	TLSDYNIQK	ciuffar_D1909_015	heavy	139861664	0.3508	1	20.76	990772985856
sp|P0CG48|UBC_HUMAN	TLSDYNIQK	ciuffar_D1909_017	heavy	162422384	0.2779	1	20.82	620100976640
sp|P0CG48|UBC_HUMAN	TLSDYNIQK	ciuffar_D1909_018	heavy	183654688	0.1407	1	20.78	359991738368
sp|P0CG48|UBC_HUMAN	TLSDYNIQK	ciuffar_D1909_019	heavy	135925664	0.4209	1	20.76	878482423808
sp|P0CG48|UBC_HUMAN	TLSDYNIQK	ciuffar_D1909_021	heavy	144360144	0.3874	1	20.67	734986960896
sp|P0CG48|UBC_HUMAN	TLSDYNIQK	ciuffar_D1909_022	heavy	143506720	0.2429	1	20.84	960937394176
sp|P0CG48|UBC_HUMAN	TLSDYNIQK	ciuffar_D1909_023	heavy	138646960	0.3797	1	20.93	1025276116992
sp|P0CG48|UBC_HUMAN	TLSDYNIQK	ciuffar_D1909_025	heavy	158300848	0.2577	1	20.94	576468156416
sp|P0CG48|UBC_HUMAN	TLSDYNIQK	ciuffar_D1909_026	heavy	117562704	0.3822	1	20.71	905008381952
sp|P0CG48|UBC_HUMAN	TLSDYNIQK	ciuffar_D1909_027	heavy	137892704	0.2502	1	20.81	751902654464
sp|P19438|TNR1A_HUMAN	EATLELLGR	ciuffar_D1909_008	light	251585	0.0548	0.9916	37.68	1290446962688
sp|P19438|TNR1A_HUMAN	EATLELLGR	ciuffar_D1909_009	light	155549	0.0272	0.9797	37.6	1051935440896
sp|P19438|TNR1A_HUMAN	EATLELLGR	ciuffar_D1909_010	light	230674	0.0455	0.9913	37.58	1042438029312
sp|P19438|TNR1A_HUMAN	EATLELLGR	ciuffar_D1909_013	light	448098	0.0763	0.997	37.42	1010774245376
sp|P19438|TNR1A_HUMAN	EATLELLGR	ciuffar_D1909_014	light	559186	0.0806	0.9982	37.48	878743126016
sp|P19438|TNR1A_HUMAN	EATLELLGR	ciuffar_D1909_015	light	539948	0.0852	0.9985	37.43	990772985856
sp|P19438|TNR1A_HUMAN	EATLELLGR	ciuffar_D1909_017	light	144419	0.022	0.9429	37.63	620100976640
sp|P19438|TNR1A_HUMAN	EATLELLGR	ciuffar_D1909_018	light	115259	0.0144	0.9813	37.56	359991738368
sp|P19438|TNR1A_HUMAN	EATLELLGR	ciuffar_D1909_019	light	152738	0.0247	0.997	37.52	878482423808
sp|P19438|TNR1A_HUMAN	EATLELLGR	ciuffar_D1909_021	light	513221	0.0878	0.9972	37.16	734986960896
sp|P19438|TNR1A_HUMAN	EATLELLGR	ciuffar_D1909_022	light	413683	0.064	0.9983	37.61	960937394176
sp|P19438|TNR1A_HUMAN	EATLELLGR	ciuffar_D1909_023	light	671784	0.1006	0.9997	37.73	1025276116992
sp|P19438|TNR1A_HUMAN	EATLELLGR	ciuffar_D1909_025	light	208720	0.0357	0.97	37.76	576468156416
sp|P19438|TNR1A_HUMAN	EATLELLGR	ciuffar_D1909_026	light	116705	0.0211	0.8789	37.63	905008381952
sp|P19438|TNR1A_HUMAN	EATLELLGR	ciuffar_D1909_027	light	334965	0.0466	0.993	37.5	751902654464
sp|P19438|TNR1A_HUMAN	EATLELLGR	ciuffar_D1909_008	heavy	4591106	0.0548	0.9916	37.68	1290446962688
sp|P19438|TNR1A_HUMAN	EATLELLGR	ciuffar_D1909_009	heavy	5720274	0.0272	0.9797	37.6	1051935440896
sp|P19438|TNR1A_HUMAN	EATLELLGR	ciuffar_D1909_010	heavy	5068600	0.0455	0.9913	37.58	1042438029312
sp|P19438|TNR1A_HUMAN	EATLELLGR	ciuffar_D1909_013	heavy	5871513	0.0763	0.997	37.42	1010774245376
sp|P19438|TNR1A_HUMAN	EATLELLGR	ciuffar_D1909_014	heavy	6937802	0.0806	0.9982	37.48	878743126016
sp|P19438|TNR1A_HUMAN	EATLELLGR	ciuffar_D1909_015	heavy	6339213	0.0852	0.9985	37.43	990772985856
sp|P19438|TNR1A_HUMAN	EATLELLGR	ciuffar_D1909_017	heavy	6560847	0.022	0.9429	37.63	620100976640
sp|P19438|TNR1A_HUMAN	EATLELLGR	ciuffar_D1909_018	heavy	8002379	0.0144	0.9813	37.56	359991738368
sp|P19438|TNR1A_HUMAN	EATLELLGR	ciuffar_D1909_019	heavy	6175479	0.0247	0.997	37.52	878482423808
sp|P19438|TNR1A_HUMAN	EATLELLGR	ciuffar_D1909_021	heavy	5848456	0.0878	0.9972	37.16	734986960896
sp|P19438|TNR1A_HUMAN	EATLELLGR	ciuffar_D1909_022	heavy	6462860	0.064	0.9983	37.61	960937394176
sp|P19438|TNR1A_HUMAN	EATLELLGR	ciuffar_D1909_023	heavy	6680694	0.1006	0.9997	37.73	1025276116992
sp|P19438|TNR1A_HUMAN	EATLELLGR	ciuffar_D1909_025	heavy	5844199	0.0357	0.97	37.76	576468156416
sp|P19438|TNR1A_HUMAN	EATLELLGR	ciuffar_D1909_026	heavy	5526049	0.0211	0.8789	37.63	905008381952
sp|P19438|TNR1A_HUMAN	EATLELLGR	ciuffar_D1909_027	heavy	7186961	0.0466	0.993	37.5	751902654464
sp|Q12933|TRAF2_HUMAN	IYLNGDGTGR	ciuffar_D1909_008	light	#N/A	#N/A	#N/A	17.27	1290446962688
sp|Q12933|TRAF2_HUMAN	IYLNGDGTGR	ciuffar_D1909_009	light	#N/A	#N/A	#N/A	16.75	1051935440896
sp|Q12933|TRAF2_HUMAN	IYLNGDGTGR	ciuffar_D1909_010	light	#N/A	#N/A	#N/A	17.04	1042438029312
sp|Q12933|TRAF2_HUMAN	IYLNGDGTGR	ciuffar_D1909_013	light	#N/A	#N/A	#N/A	16.64	1010774245376
sp|Q12933|TRAF2_HUMAN	IYLNGDGTGR	ciuffar_D1909_014	light	178491	0.022	0.7893	17.13	878743126016
sp|Q12933|TRAF2_HUMAN	IYLNGDGTGR	ciuffar_D1909_015	light	#N/A	#N/A	#N/A	16.81	990772985856
sp|Q12933|TRAF2_HUMAN	IYLNGDGTGR	ciuffar_D1909_017	light	231671	0.0224	0.9761	16.95	620100976640
sp|Q12933|TRAF2_HUMAN	IYLNGDGTGR	ciuffar_D1909_018	light	70484	0.0118	0.9795	17.39	359991738368
sp|Q12933|TRAF2_HUMAN	IYLNGDGTGR	ciuffar_D1909_019	light	193175	0.0207	0.9637	17.08	878482423808
sp|Q12933|TRAF2_HUMAN	IYLNGDGTGR	ciuffar_D1909_021	light	415354	0.0376	0.9923	16.89	734986960896
sp|Q12933|TRAF2_HUMAN	IYLNGDGTGR	ciuffar_D1909_022	light	247672	0.028	0.9831	17.2	960937394176
sp|Q12933|TRAF2_HUMAN	IYLNGDGTGR	ciuffar_D1909_023	light	328178	0.0361	0.9808	17.26	1025276116992
sp|Q12933|TRAF2_HUMAN	IYLNGDGTGR	ciuffar_D1909_025	light	52934	0.0048	0.9606	17.17	576468156416
sp|Q12933|TRAF2_HUMAN	IYLNGDGTGR	ciuffar_D1909_026	light	450597	0.0461	0.9972	17.39	905008381952
sp|Q12933|TRAF2_HUMAN	IYLNGDGTGR	ciuffar_D1909_027	light	102346	0.0098	0.9575	17.17	751902654464
sp|Q12933|TRAF2_HUMAN	IYLNGDGTGR	ciuffar_D1909_008	heavy	6687976	#N/A	#N/A	17.27	1290446962688
sp|Q12933|TRAF2_HUMAN	IYLNGDGTGR	ciuffar_D1909_009	heavy	8859111	#N/A	#N/A	16.75	1051935440896
sp|Q12933|TRAF2_HUMAN	IYLNGDGTGR	ciuffar_D1909_010	heavy	7119384	#N/A	#N/A	17.04	1042438029312
sp|Q12933|TRAF2_HUMAN	IYLNGDGTGR	ciuffar_D1909_013	heavy	8798090	#N/A	#N/A	16.64	1010774245376
sp|Q12933|TRAF2_HUMAN	IYLNGDGTGR	ciuffar_D1909_014	heavy	8111270	0.022	0.7893	17.13	878743126016
sp|Q12933|TRAF2_HUMAN	IYLNGDGTGR	ciuffar_D1909_015	heavy	7714358	#N/A	#N/A	16.81	990772985856
sp|Q12933|TRAF2_HUMAN	IYLNGDGTGR	ciuffar_D1909_017	heavy	10346987	0.0224	0.9761	16.95	620100976640
sp|Q12933|TRAF2_HUMAN	IYLNGDGTGR	ciuffar_D1909_018	heavy	5963571	0.0118	0.9795	17.39	359991738368
sp|Q12933|TRAF2_HUMAN	IYLNGDGTGR	ciuffar_D1909_019	heavy	9316797	0.0207	0.9637	17.08	878482423808
sp|Q12933|TRAF2_HUMAN	IYLNGDGTGR	ciuffar_D1909_021	heavy	11038258	0.0376	0.9923	16.89	734986960896
sp|Q12933|TRAF2_HUMAN	IYLNGDGTGR	ciuffar_D1909_022	heavy	8835592	0.028	0.9831	17.2	960937394176
sp|Q12933|TRAF2_HUMAN	IYLNGDGTGR	ciuffar_D1909_023	heavy	9079982	0.0361	0.9808	17.26	1025276116992
sp|Q12933|TRAF2_HUMAN	IYLNGDGTGR	ciuffar_D1909_025	heavy	10958004	0.0048	0.9606	17.17	576468156416
sp|Q12933|TRAF2_HUMAN	IYLNGDGTGR	ciuffar_D1909_026	heavy	9774824	0.0461	0.9972	17.39	905008381952
sp|Q12933|TRAF2_HUMAN	IYLNGDGTGR	ciuffar_D1909_027	heavy	10486742	0.0098	0.9575	17.17	751902654464
sp|Q12933|TRAF2_HUMAN	GPNDALLR	ciuffar_D1909_008	light	2351743	0.444	0.5199	16.8	1290446962688
sp|Q12933|TRAF2_HUMAN	GPNDALLR	ciuffar_D1909_009	light	1291786	0.246	0.5569	16.28	1051935440896
sp|Q12933|TRAF2_HUMAN	GPNDALLR	ciuffar_D1909_010	light	2004486	0.3676	0.5798	16.63	1042438029312
sp|Q12933|TRAF2_HUMAN	GPNDALLR	ciuffar_D1909_013	light	1862934	0.359	0.5793	16.17	1010774245376
sp|Q12933|TRAF2_HUMAN	GPNDALLR	ciuffar_D1909_014	light	2289162	0.3841	0.5791	16.6	878743126016
sp|Q12933|TRAF2_HUMAN	GPNDALLR	ciuffar_D1909_015	light	1950095	0.4774	0.5479	16.37	990772985856
sp|Q12933|TRAF2_HUMAN	GPNDALLR	ciuffar_D1909_017	light	774439	0.12	0.8002	16.43	620100976640
sp|Q12933|TRAF2_HUMAN	GPNDALLR	ciuffar_D1909_018	light	230658	0.0289	0.7631	16.84	359991738368
sp|Q12933|TRAF2_HUMAN	GPNDALLR	ciuffar_D1909_019	light	940686	0.1655	0.7378	16.53	878482423808
sp|Q12933|TRAF2_HUMAN	GPNDALLR	ciuffar_D1909_021	light	515886	0.0997	0.9989	16.4	734986960896
sp|Q12933|TRAF2_HUMAN	GPNDALLR	ciuffar_D1909_022	light	308602	0.0609	0.9986	16.75	960937394176
sp|Q12933|TRAF2_HUMAN	GPNDALLR	ciuffar_D1909_023	light	401061	0.0823	0.9755	16.83	1025276116992
sp|Q12933|TRAF2_HUMAN	GPNDALLR	ciuffar_D1909_025	light	405944	0.0705	1	16.65	576468156416
sp|Q12933|TRAF2_HUMAN	GPNDALLR	ciuffar_D1909_026	light	557169	0.1033	0.9998	16.79	905008381952
sp|Q12933|TRAF2_HUMAN	GPNDALLR	ciuffar_D1909_027	light	473816	0.0817	0.9997	16.62	751902654464
sp|Q12933|TRAF2_HUMAN	GPNDALLR	ciuffar_D1909_008	heavy	5297226	0.444	0.5199	16.8	1290446962688
sp|Q12933|TRAF2_HUMAN	GPNDALLR	ciuffar_D1909_009	heavy	5251022	0.246	0.5569	16.28	1051935440896
sp|Q12933|TRAF2_HUMAN	GPNDALLR	ciuffar_D1909_010	heavy	5452897	0.3676	0.5798	16.63	1042438029312
sp|Q12933|TRAF2_HUMAN	GPNDALLR	ciuffar_D1909_013	heavy	5189299	0.359	0.5793	16.17	1010774245376
sp|Q12933|TRAF2_HUMAN	GPNDALLR	ciuffar_D1909_014	heavy	5960369	0.3841	0.5791	16.6	878743126016
sp|Q12933|TRAF2_HUMAN	GPNDALLR	ciuffar_D1909_015	heavy	4084942	0.4774	0.5479	16.37	990772985856
sp|Q12933|TRAF2_HUMAN	GPNDALLR	ciuffar_D1909_017	heavy	6451280	0.12	0.8002	16.43	620100976640
sp|Q12933|TRAF2_HUMAN	GPNDALLR	ciuffar_D1909_018	heavy	7991666	0.0289	0.7631	16.84	359991738368
sp|Q12933|TRAF2_HUMAN	GPNDALLR	ciuffar_D1909_019	heavy	5682696	0.1655	0.7378	16.53	878482423808
sp|Q12933|TRAF2_HUMAN	GPNDALLR	ciuffar_D1909_021	heavy	5175009	0.0997	0.9989	16.4	734986960896
sp|Q12933|TRAF2_HUMAN	GPNDALLR	ciuffar_D1909_022	heavy	5066174	0.0609	0.9986	16.75	960937394176
sp|Q12933|TRAF2_HUMAN	GPNDALLR	ciuffar_D1909_023	heavy	4873766	0.0823	0.9755	16.83	1025276116992
sp|Q12933|TRAF2_HUMAN	GPNDALLR	ciuffar_D1909_025	heavy	5755268	0.0705	1	16.65	576468156416
sp|Q12933|TRAF2_HUMAN	GPNDALLR	ciuffar_D1909_026	heavy	5391549	0.1033	0.9998	16.79	905008381952
sp|Q12933|TRAF2_HUMAN	GPNDALLR	ciuffar_D1909_027	heavy	5797297	0.0817	0.9997	16.62	751902654464
sp|Q13114|TRAF3_HUMAN	SAGTPVFVPEQGGYK	ciuffar_D1909_008	light	571014	2.62	0.9742	33.34	1290446962688
sp|Q13114|TRAF3_HUMAN	SAGTPVFVPEQGGYK	ciuffar_D1909_009	light	415725	2.0774	0.9599	33.3	1051935440896
sp|Q13114|TRAF3_HUMAN	SAGTPVFVPEQGGYK	ciuffar_D1909_010	light	520775	1.6176	0.9635	33.22	1042438029312
sp|Q13114|TRAF3_HUMAN	SAGTPVFVPEQGGYK	ciuffar_D1909_013	light	513063	2.3042	0.9516	33	1010774245376
sp|Q13114|TRAF3_HUMAN	SAGTPVFVPEQGGYK	ciuffar_D1909_014	light	548997	2.3674	0.982	33.12	878743126016
sp|Q13114|TRAF3_HUMAN	SAGTPVFVPEQGGYK	ciuffar_D1909_015	light	442668	1.9022	0.969	33.1	990772985856
sp|Q13114|TRAF3_HUMAN	SAGTPVFVPEQGGYK	ciuffar_D1909_017	light	328549	1.0563	0.9323	33.1	620100976640
sp|Q13114|TRAF3_HUMAN	SAGTPVFVPEQGGYK	ciuffar_D1909_018	light	156015	0.3613	0.8024	33.29	359991738368
sp|Q13114|TRAF3_HUMAN	SAGTPVFVPEQGGYK	ciuffar_D1909_019	light	354450	1.2049	0.8952	33.25	878482423808
sp|Q13114|TRAF3_HUMAN	SAGTPVFVPEQGGYK	ciuffar_D1909_021	light	444017	1.7547	0.8969	32.84	734986960896
sp|Q13114|TRAF3_HUMAN	SAGTPVFVPEQGGYK	ciuffar_D1909_022	light	261996	0.8019	0.8798	33.34	960937394176
sp|Q13114|TRAF3_HUMAN	SAGTPVFVPEQGGYK	ciuffar_D1909_023	light	397274	1.3892	0.8462	33.31	1025276116992
sp|Q13114|TRAF3_HUMAN	SAGTPVFVPEQGGYK	ciuffar_D1909_025	light	571859	1.8887	0.7325	33.28	576468156416
sp|Q13114|TRAF3_HUMAN	SAGTPVFVPEQGGYK	ciuffar_D1909_026	light	604162	1.9084	0.924	33.39	905008381952
sp|Q13114|TRAF3_HUMAN	SAGTPVFVPEQGGYK	ciuffar_D1909_027	light	758662	2.1532	0.7824	33.15	751902654464
sp|Q13114|TRAF3_HUMAN	SAGTPVFVPEQGGYK	ciuffar_D1909_008	heavy	217947	2.62	0.9742	33.34	1290446962688
sp|Q13114|TRAF3_HUMAN	SAGTPVFVPEQGGYK	ciuffar_D1909_009	heavy	200114	2.0774	0.9599	33.3	1051935440896
sp|Q13114|TRAF3_HUMAN	SAGTPVFVPEQGGYK	ciuffar_D1909_010	heavy	321944	1.6176	0.9635	33.22	1042438029312
sp|Q13114|TRAF3_HUMAN	SAGTPVFVPEQGGYK	ciuffar_D1909_013	heavy	222667	2.3042	0.9516	33	1010774245376
sp|Q13114|TRAF3_HUMAN	SAGTPVFVPEQGGYK	ciuffar_D1909_014	heavy	231898	2.3674	0.982	33.12	878743126016
sp|Q13114|TRAF3_HUMAN	SAGTPVFVPEQGGYK	ciuffar_D1909_015	heavy	232718	1.9022	0.969	33.1	990772985856
sp|Q13114|TRAF3_HUMAN	SAGTPVFVPEQGGYK	ciuffar_D1909_017	heavy	311030	1.0563	0.9323	33.1	620100976640
sp|Q13114|TRAF3_HUMAN	SAGTPVFVPEQGGYK	ciuffar_D1909_018	heavy	431764	0.3613	0.8024	33.29	359991738368
sp|Q13114|TRAF3_HUMAN	SAGTPVFVPEQGGYK	ciuffar_D1909_019	heavy	294162	1.2049	0.8952	33.25	878482423808
sp|Q13114|TRAF3_HUMAN	SAGTPVFVPEQGGYK	ciuffar_D1909_021	heavy	253041	1.7547	0.8969	32.84	734986960896
sp|Q13114|TRAF3_HUMAN	SAGTPVFVPEQGGYK	ciuffar_D1909_022	heavy	326711	0.8019	0.8798	33.34	960937394176
sp|Q13114|TRAF3_HUMAN	SAGTPVFVPEQGGYK	ciuffar_D1909_023	heavy	285967	1.3892	0.8462	33.31	1025276116992
sp|Q13114|TRAF3_HUMAN	SAGTPVFVPEQGGYK	ciuffar_D1909_025	heavy	302786	1.8887	0.7325	33.28	576468156416
sp|Q13114|TRAF3_HUMAN	SAGTPVFVPEQGGYK	ciuffar_D1909_026	heavy	316575	1.9084	0.924	33.39	905008381952
sp|Q13114|TRAF3_HUMAN	SAGTPVFVPEQGGYK	ciuffar_D1909_027	heavy	352346	2.1532	0.7824	33.15	751902654464
sp|Q13490|BIRC2_HUMAN	GQEFVDEIQGR	ciuffar_D1909_008	light	3048849	0.3972	0.8258	33.19	1290446962688
sp|Q13490|BIRC2_HUMAN	GQEFVDEIQGR	ciuffar_D1909_009	light	2093271	0.2546	0.8019	33.13	1051935440896
sp|Q13490|BIRC2_HUMAN	GQEFVDEIQGR	ciuffar_D1909_010	light	1994346	0.2473	0.8295	32.95	1042438029312
sp|Q13490|BIRC2_HUMAN	GQEFVDEIQGR	ciuffar_D1909_013	light	2371853	0.284	0.7767	32.84	1010774245376
sp|Q13490|BIRC2_HUMAN	GQEFVDEIQGR	ciuffar_D1909_014	light	2209109	0.226	0.8243	32.95	878743126016
sp|Q13490|BIRC2_HUMAN	GQEFVDEIQGR	ciuffar_D1909_015	light	2236983	0.2123	0.7709	32.94	990772985856
sp|Q13490|BIRC2_HUMAN	GQEFVDEIQGR	ciuffar_D1909_017	light	847487	0.0755	0.8194	32.95	620100976640
sp|Q13490|BIRC2_HUMAN	GQEFVDEIQGR	ciuffar_D1909_018	light	396430	0.031	0.8233	33.06	359991738368
sp|Q13490|BIRC2_HUMAN	GQEFVDEIQGR	ciuffar_D1909_019	light	713933	0.0909	0.8009	33.06	878482423808
sp|Q13490|BIRC2_HUMAN	GQEFVDEIQGR	ciuffar_D1909_021	light	1126617	0.1205	0.9503	32.65	734986960896
sp|Q13490|BIRC2_HUMAN	GQEFVDEIQGR	ciuffar_D1909_022	light	583267	0.0649	0.89	33.2	960937394176
sp|Q13490|BIRC2_HUMAN	GQEFVDEIQGR	ciuffar_D1909_023	light	1227236	0.1517	0.903	33.1	1025276116992
sp|Q13490|BIRC2_HUMAN	GQEFVDEIQGR	ciuffar_D1909_025	light	605138	0.0531	0.9634	33.2	576468156416
sp|Q13490|BIRC2_HUMAN	GQEFVDEIQGR	ciuffar_D1909_026	light	668655	0.065	0.9576	33.13	905008381952
sp|Q13490|BIRC2_HUMAN	GQEFVDEIQGR	ciuffar_D1909_027	light	467488	0.0571	0.9159	33.11	751902654464
sp|Q13490|BIRC2_HUMAN	GQEFVDEIQGR	ciuffar_D1909_008	heavy	7676755	0.3972	0.8258	33.19	1290446962688
sp|Q13490|BIRC2_HUMAN	GQEFVDEIQGR	ciuffar_D1909_009	heavy	8221077	0.2546	0.8019	33.13	1051935440896
sp|Q13490|BIRC2_HUMAN	GQEFVDEIQGR	ciuffar_D1909_010	heavy	8065470	0.2473	0.8295	32.95	1042438029312
sp|Q13490|BIRC2_HUMAN	GQEFVDEIQGR	ciuffar_D1909_013	heavy	8350960	0.284	0.7767	32.84	1010774245376
sp|Q13490|BIRC2_HUMAN	GQEFVDEIQGR	ciuffar_D1909_014	heavy	9774988	0.226	0.8243	32.95	878743126016
sp|Q13490|BIRC2_HUMAN	GQEFVDEIQGR	ciuffar_D1909_015	heavy	10538264	0.2123	0.7709	32.94	990772985856
sp|Q13490|BIRC2_HUMAN	GQEFVDEIQGR	ciuffar_D1909_017	heavy	11227490	0.0755	0.8194	32.95	620100976640
sp|Q13490|BIRC2_HUMAN	GQEFVDEIQGR	ciuffar_D1909_018	heavy	12780210	0.031	0.8233	33.06	359991738368
sp|Q13490|BIRC2_HUMAN	GQEFVDEIQGR	ciuffar_D1909_019	heavy	7850253	0.0909	0.8009	33.06	878482423808
sp|Q13490|BIRC2_HUMAN	GQEFVDEIQGR	ciuffar_D1909_021	heavy	9352532	0.1205	0.9503	32.65	734986960896
sp|Q13490|BIRC2_HUMAN	GQEFVDEIQGR	ciuffar_D1909_022	heavy	8983084	0.0649	0.89	33.2	960937394176
sp|Q13490|BIRC2_HUMAN	GQEFVDEIQGR	ciuffar_D1909_023	heavy	8089308	0.1517	0.903	33.1	1025276116992
sp|Q13490|BIRC2_HUMAN	GQEFVDEIQGR	ciuffar_D1909_025	heavy	11394891	0.0531	0.9634	33.2	576468156416
sp|Q13490|BIRC2_HUMAN	GQEFVDEIQGR	ciuffar_D1909_026	heavy	10282934	0.065	0.9576	33.13	905008381952
sp|Q13490|BIRC2_HUMAN	GQEFVDEIQGR	ciuffar_D1909_027	heavy	8191607	0.0571	0.9159	33.11	751902654464
sp|Q13490|BIRC2_HUMAN	TQIPLQAR	ciuffar_D1909_008	light	1619753	0.2204	0.9995	17.29	1290446962688
sp|Q13490|BIRC2_HUMAN	TQIPLQAR	ciuffar_D1909_009	light	1096463	0.1273	0.999	16.8	1051935440896
sp|Q13490|BIRC2_HUMAN	TQIPLQAR	ciuffar_D1909_010	light	1121138	0.1384	0.9996	17.12	1042438029312
sp|Q13490|BIRC2_HUMAN	TQIPLQAR	ciuffar_D1909_013	light	1374746	0.153	0.9992	16.61	1010774245376
sp|Q13490|BIRC2_HUMAN	TQIPLQAR	ciuffar_D1909_014	light	1314950	0.1579	0.9999	17.18	878743126016
sp|Q13490|BIRC2_HUMAN	TQIPLQAR	ciuffar_D1909_015	light	1341970	0.1414	0.9999	16.81	990772985856
sp|Q13490|BIRC2_HUMAN	TQIPLQAR	ciuffar_D1909_017	light	514150	0.0532	0.9939	17	620100976640
sp|Q13490|BIRC2_HUMAN	TQIPLQAR	ciuffar_D1909_018	light	243476	0.0233	0.9964	17.44	359991738368
sp|Q13490|BIRC2_HUMAN	TQIPLQAR	ciuffar_D1909_019	light	522033	0.0551	0.9886	17.13	878482423808
sp|Q13490|BIRC2_HUMAN	TQIPLQAR	ciuffar_D1909_021	light	885781	0.0863	0.9977	16.89	734986960896
sp|Q13490|BIRC2_HUMAN	TQIPLQAR	ciuffar_D1909_022	light	421438	0.045	0.9987	17.26	960937394176
sp|Q13490|BIRC2_HUMAN	TQIPLQAR	ciuffar_D1909_023	light	885528	0.0901	0.9991	17.29	1025276116992
sp|Q13490|BIRC2_HUMAN	TQIPLQAR	ciuffar_D1909_025	light	439892	0.042	0.9234	17.14	576468156416
sp|Q13490|BIRC2_HUMAN	TQIPLQAR	ciuffar_D1909_026	light	675520	0.0792	0.9836	17.39	905008381952
sp|Q13490|BIRC2_HUMAN	TQIPLQAR	ciuffar_D1909_027	light	490220	0.0665	0.9324	17.22	751902654464
sp|Q13490|BIRC2_HUMAN	TQIPLQAR	ciuffar_D1909_008	heavy	7349393	0.2204	0.9995	17.29	1290446962688
sp|Q13490|BIRC2_HUMAN	TQIPLQAR	ciuffar_D1909_009	heavy	8610124	0.1273	0.999	16.8	1051935440896
sp|Q13490|BIRC2_HUMAN	TQIPLQAR	ciuffar_D1909_010	heavy	8098855	0.1384	0.9996	17.12	1042438029312
sp|Q13490|BIRC2_HUMAN	TQIPLQAR	ciuffar_D1909_013	heavy	8987429	0.153	0.9992	16.61	1010774245376
sp|Q13490|BIRC2_HUMAN	TQIPLQAR	ciuffar_D1909_014	heavy	8327410	0.1579	0.9999	17.18	878743126016
sp|Q13490|BIRC2_HUMAN	TQIPLQAR	ciuffar_D1909_015	heavy	9493714	0.1414	0.9999	16.81	990772985856
sp|Q13490|BIRC2_HUMAN	TQIPLQAR	ciuffar_D1909_017	heavy	9667684	0.0532	0.9939	17	620100976640
sp|Q13490|BIRC2_HUMAN	TQIPLQAR	ciuffar_D1909_018	heavy	10451144	0.0233	0.9964	17.44	359991738368
sp|Q13490|BIRC2_HUMAN	TQIPLQAR	ciuffar_D1909_019	heavy	9481632	0.0551	0.9886	17.13	878482423808
sp|Q13490|BIRC2_HUMAN	TQIPLQAR	ciuffar_D1909_021	heavy	10258642	0.0863	0.9977	16.89	734986960896
sp|Q13490|BIRC2_HUMAN	TQIPLQAR	ciuffar_D1909_022	heavy	9363909	0.045	0.9987	17.26	960937394176
sp|Q13490|BIRC2_HUMAN	TQIPLQAR	ciuffar_D1909_023	heavy	9829176	0.0901	0.9991	17.29	1025276116992
sp|Q13490|BIRC2_HUMAN	TQIPLQAR	ciuffar_D1909_025	heavy	10473389	0.042	0.9234	17.14	576468156416
sp|Q13490|BIRC2_HUMAN	TQIPLQAR	ciuffar_D1909_026	heavy	8530478	0.0792	0.9836	17.39	905008381952
sp|Q13490|BIRC2_HUMAN	TQIPLQAR	ciuffar_D1909_027	heavy	7368966	0.0665	0.9324	17.22	751902654464
sp|Q15025|TNIP1_HUMAN	QVTDLEAER	ciuffar_D1909_008	light	484874	0.063	0.9925	16.09	1290446962688
sp|Q15025|TNIP1_HUMAN	QVTDLEAER	ciuffar_D1909_009	light	357244	0.0489	0.9843	15.42	1051935440896
sp|Q15025|TNIP1_HUMAN	QVTDLEAER	ciuffar_D1909_010	light	615633	0.0809	0.9939	15.89	1042438029312
sp|Q15025|TNIP1_HUMAN	QVTDLEAER	ciuffar_D1909_013	light	449005	0.0622	0.9273	15.36	1010774245376
sp|Q15025|TNIP1_HUMAN	QVTDLEAER	ciuffar_D1909_014	light	444314	0.049	0.9986	15.76	878743126016
sp|Q15025|TNIP1_HUMAN	QVTDLEAER	ciuffar_D1909_015	light	372982	0.0471	0.9559	15.53	990772985856
sp|Q15025|TNIP1_HUMAN	QVTDLEAER	ciuffar_D1909_017	light	405148	0.0379	0.9993	15.58	620100976640
sp|Q15025|TNIP1_HUMAN	QVTDLEAER	ciuffar_D1909_018	light	243920	0.0188	0.9939	16.07	359991738368
sp|Q15025|TNIP1_HUMAN	QVTDLEAER	ciuffar_D1909_019	light	307997	0.0332	0.9927	15.59	878482423808
sp|Q15025|TNIP1_HUMAN	QVTDLEAER	ciuffar_D1909_021	light	610831	0.0612	0.9984	15.51	734986960896
sp|Q15025|TNIP1_HUMAN	QVTDLEAER	ciuffar_D1909_022	light	70707	0.0067	0.9587	15.9	960937394176
sp|Q15025|TNIP1_HUMAN	QVTDLEAER	ciuffar_D1909_023	light	503106	0.0546	0.9907	15.98	1025276116992
sp|Q15025|TNIP1_HUMAN	QVTDLEAER	ciuffar_D1909_025	light	489747	0.0445	0.9967	15.75	576468156416
sp|Q15025|TNIP1_HUMAN	QVTDLEAER	ciuffar_D1909_026	light	691990	0.0707	0.997	15.81	905008381952
sp|Q15025|TNIP1_HUMAN	QVTDLEAER	ciuffar_D1909_027	light	455860	0.044	0.9975	15.64	751902654464
sp|Q15025|TNIP1_HUMAN	QVTDLEAER	ciuffar_D1909_008	heavy	7701377	0.063	0.9925	16.09	1290446962688
sp|Q15025|TNIP1_HUMAN	QVTDLEAER	ciuffar_D1909_009	heavy	7310852	0.0489	0.9843	15.42	1051935440896
sp|Q15025|TNIP1_HUMAN	QVTDLEAER	ciuffar_D1909_010	heavy	7613796	0.0809	0.9939	15.89	1042438029312
sp|Q15025|TNIP1_HUMAN	QVTDLEAER	ciuffar_D1909_013	heavy	7224231	0.0622	0.9273	15.36	1010774245376
sp|Q15025|TNIP1_HUMAN	QVTDLEAER	ciuffar_D1909_014	heavy	9066629	0.049	0.9986	15.76	878743126016
sp|Q15025|TNIP1_HUMAN	QVTDLEAER	ciuffar_D1909_015	heavy	7921303	0.0471	0.9559	15.53	990772985856
sp|Q15025|TNIP1_HUMAN	QVTDLEAER	ciuffar_D1909_017	heavy	10675867	0.0379	0.9993	15.58	620100976640
sp|Q15025|TNIP1_HUMAN	QVTDLEAER	ciuffar_D1909_018	heavy	12993302	0.0188	0.9939	16.07	359991738368
sp|Q15025|TNIP1_HUMAN	QVTDLEAER	ciuffar_D1909_019	heavy	9276611	0.0332	0.9927	15.59	878482423808
sp|Q15025|TNIP1_HUMAN	QVTDLEAER	ciuffar_D1909_021	heavy	9979552	0.0612	0.9984	15.51	734986960896
sp|Q15025|TNIP1_HUMAN	QVTDLEAER	ciuffar_D1909_022	heavy	10511185	0.0067	0.9587	15.9	960937394176
sp|Q15025|TNIP1_HUMAN	QVTDLEAER	ciuffar_D1909_023	heavy	9207556	0.0546	0.9907	15.98	1025276116992
sp|Q15025|TNIP1_HUMAN	QVTDLEAER	ciuffar_D1909_025	heavy	11010063	0.0445	0.9967	15.75	576468156416
sp|Q15025|TNIP1_HUMAN	QVTDLEAER	ciuffar_D1909_026	heavy	9783551	0.0707	0.997	15.81	905008381952
sp|Q15025|TNIP1_HUMAN	QVTDLEAER	ciuffar_D1909_027	heavy	10349919	0.044	0.9975	15.64	751902654464
sp|Q15025|TNIP1_HUMAN	IFEEDFQR	ciuffar_D1909_008	light	919944	0.0956	0.9963	31.68	1290446962688
sp|Q15025|TNIP1_HUMAN	IFEEDFQR	ciuffar_D1909_009	light	900290	0.0903	0.9992	31.64	1051935440896
sp|Q15025|TNIP1_HUMAN	IFEEDFQR	ciuffar_D1909_010	light	1052451	0.1101	0.9999	31.58	1042438029312
sp|Q15025|TNIP1_HUMAN	IFEEDFQR	ciuffar_D1909_013	light	831885	0.0819	0.9992	31.46	1010774245376
sp|Q15025|TNIP1_HUMAN	IFEEDFQR	ciuffar_D1909_014	light	789871	0.0739	0.9999	31.53	878743126016
sp|Q15025|TNIP1_HUMAN	IFEEDFQR	ciuffar_D1909_015	light	684427	0.0718	0.9996	31.47	990772985856
sp|Q15025|TNIP1_HUMAN	IFEEDFQR	ciuffar_D1909_017	light	743252	0.0604	0.9999	31.61	620100976640
sp|Q15025|TNIP1_HUMAN	IFEEDFQR	ciuffar_D1909_018	light	531458	0.0371	0.998	31.65	359991738368
sp|Q15025|TNIP1_HUMAN	IFEEDFQR	ciuffar_D1909_019	light	601911	0.0517	0.9993	31.56	878482423808
sp|Q15025|TNIP1_HUMAN	IFEEDFQR	ciuffar_D1909_021	light	1079776	0.0847	0.9965	31.07	734986960896
sp|Q15025|TNIP1_HUMAN	IFEEDFQR	ciuffar_D1909_022	light	171246	0.0141	0.9995	31.65	960937394176
sp|Q15025|TNIP1_HUMAN	IFEEDFQR	ciuffar_D1909_023	light	904521	0.0731	0.999	31.68	1025276116992
sp|Q15025|TNIP1_HUMAN	IFEEDFQR	ciuffar_D1909_025	light	791465	0.0644	1	31.83	576468156416
sp|Q15025|TNIP1_HUMAN	IFEEDFQR	ciuffar_D1909_026	light	1259842	0.1085	0.9997	31.68	905008381952
sp|Q15025|TNIP1_HUMAN	IFEEDFQR	ciuffar_D1909_027	light	1026360	0.0766	0.9997	31.65	751902654464
sp|Q15025|TNIP1_HUMAN	IFEEDFQR	ciuffar_D1909_008	heavy	9625390	0.0956	0.9963	31.68	1290446962688
sp|Q15025|TNIP1_HUMAN	IFEEDFQR	ciuffar_D1909_009	heavy	9971835	0.0903	0.9992	31.64	1051935440896
sp|Q15025|TNIP1_HUMAN	IFEEDFQR	ciuffar_D1909_010	heavy	9563323	0.1101	0.9999	31.58	1042438029312
sp|Q15025|TNIP1_HUMAN	IFEEDFQR	ciuffar_D1909_013	heavy	10155735	0.0819	0.9992	31.46	1010774245376
sp|Q15025|TNIP1_HUMAN	IFEEDFQR	ciuffar_D1909_014	heavy	10693883	0.0739	0.9999	31.53	878743126016
sp|Q15025|TNIP1_HUMAN	IFEEDFQR	ciuffar_D1909_015	heavy	9530028	0.0718	0.9996	31.47	990772985856
sp|Q15025|TNIP1_HUMAN	IFEEDFQR	ciuffar_D1909_017	heavy	12305148	0.0604	0.9999	31.61	620100976640
sp|Q15025|TNIP1_HUMAN	IFEEDFQR	ciuffar_D1909_018	heavy	14312002	0.0371	0.998	31.65	359991738368
sp|Q15025|TNIP1_HUMAN	IFEEDFQR	ciuffar_D1909_019	heavy	11642695	0.0517	0.9993	31.56	878482423808
sp|Q15025|TNIP1_HUMAN	IFEEDFQR	ciuffar_D1909_021	heavy	12741677	0.0847	0.9965	31.07	734986960896
sp|Q15025|TNIP1_HUMAN	IFEEDFQR	ciuffar_D1909_022	heavy	12146460	0.0141	0.9995	31.65	960937394176
sp|Q15025|TNIP1_HUMAN	IFEEDFQR	ciuffar_D1909_023	heavy	12377617	0.0731	0.999	31.68	1025276116992
sp|Q15025|TNIP1_HUMAN	IFEEDFQR	ciuffar_D1909_025	heavy	12293531	0.0644	1	31.83	576468156416
sp|Q15025|TNIP1_HUMAN	IFEEDFQR	ciuffar_D1909_026	heavy	11606946	0.1085	0.9997	31.68	905008381952
sp|Q15025|TNIP1_HUMAN	IFEEDFQR	ciuffar_D1909_027	heavy	13400632	0.0766	0.9997	31.65	751902654464
sp|Q15628|TRADD_HUMAN	SDPQLIVQLR	ciuffar_D1909_008	light	2084682	0.4306	0.9993	39.35	1290446962688
sp|Q15628|TRADD_HUMAN	SDPQLIVQLR	ciuffar_D1909_009	light	1346409	0.2171	0.9994	39.06	1051935440896
sp|Q15628|TRADD_HUMAN	SDPQLIVQLR	ciuffar_D1909_010	light	1284015	0.2286	0.9994	39.14	1042438029312
sp|Q15628|TRADD_HUMAN	SDPQLIVQLR	ciuffar_D1909_013	light	2219817	0.3725	0.9991	38.97	1010774245376
sp|Q15628|TRADD_HUMAN	SDPQLIVQLR	ciuffar_D1909_014	light	1934436	0.3274	0.9998	38.98	878743126016
sp|Q15628|TRADD_HUMAN	SDPQLIVQLR	ciuffar_D1909_015	light	2143203	0.33	0.9996	39.02	990772985856
sp|Q15628|TRADD_HUMAN	SDPQLIVQLR	ciuffar_D1909_017	light	700004	0.1153	0.9986	39.18	620100976640
sp|Q15628|TRADD_HUMAN	SDPQLIVQLR	ciuffar_D1909_018	light	259845	0.0327	0.988	39.18	359991738368
sp|Q15628|TRADD_HUMAN	SDPQLIVQLR	ciuffar_D1909_019	light	702261	0.1078	0.9944	39.05	878482423808
sp|Q15628|TRADD_HUMAN	SDPQLIVQLR	ciuffar_D1909_021	light	1701992	0.2908	0.9994	38.75	734986960896
sp|Q15628|TRADD_HUMAN	SDPQLIVQLR	ciuffar_D1909_022	light	886587	0.1415	0.9985	39.21	960937394176
sp|Q15628|TRADD_HUMAN	SDPQLIVQLR	ciuffar_D1909_023	light	2260546	0.3298	0.9997	39.25	1025276116992
sp|Q15628|TRADD_HUMAN	SDPQLIVQLR	ciuffar_D1909_025	light	459205	0.0669	0.9974	39.33	576468156416
sp|Q15628|TRADD_HUMAN	SDPQLIVQLR	ciuffar_D1909_026	light	618091	0.1022	0.9965	39.15	905008381952
sp|Q15628|TRADD_HUMAN	SDPQLIVQLR	ciuffar_D1909_027	light	539928	0.084	0.9969	39.18	751902654464
sp|Q15628|TRADD_HUMAN	SDPQLIVQLR	ciuffar_D1909_008	heavy	4841453	0.4306	0.9993	39.35	1290446962688
sp|Q15628|TRADD_HUMAN	SDPQLIVQLR	ciuffar_D1909_009	heavy	6201438	0.2171	0.9994	39.06	1051935440896
sp|Q15628|TRADD_HUMAN	SDPQLIVQLR	ciuffar_D1909_010	heavy	5617773	0.2286	0.9994	39.14	1042438029312
sp|Q15628|TRADD_HUMAN	SDPQLIVQLR	ciuffar_D1909_013	heavy	5960036	0.3725	0.9991	38.97	1010774245376
sp|Q15628|TRADD_HUMAN	SDPQLIVQLR	ciuffar_D1909_014	heavy	5909326	0.3274	0.9998	38.98	878743126016
sp|Q15628|TRADD_HUMAN	SDPQLIVQLR	ciuffar_D1909_015	heavy	6493629	0.33	0.9996	39.02	990772985856
sp|Q15628|TRADD_HUMAN	SDPQLIVQLR	ciuffar_D1909_017	heavy	6071319	0.1153	0.9986	39.18	620100976640
sp|Q15628|TRADD_HUMAN	SDPQLIVQLR	ciuffar_D1909_018	heavy	7940523	0.0327	0.988	39.18	359991738368
sp|Q15628|TRADD_HUMAN	SDPQLIVQLR	ciuffar_D1909_019	heavy	6511929	0.1078	0.9944	39.05	878482423808
sp|Q15628|TRADD_HUMAN	SDPQLIVQLR	ciuffar_D1909_021	heavy	5852907	0.2908	0.9994	38.75	734986960896
sp|Q15628|TRADD_HUMAN	SDPQLIVQLR	ciuffar_D1909_022	heavy	6263436	0.1415	0.9985	39.21	960937394176
sp|Q15628|TRADD_HUMAN	SDPQLIVQLR	ciuffar_D1909_023	heavy	6853908	0.3298	0.9997	39.25	1025276116992
sp|Q15628|TRADD_HUMAN	SDPQLIVQLR	ciuffar_D1909_025	heavy	6858933	0.0669	0.9974	39.33	576468156416
sp|Q15628|TRADD_HUMAN	SDPQLIVQLR	ciuffar_D1909_026	heavy	6047782	0.1022	0.9965	39.15	905008381952
sp|Q15628|TRADD_HUMAN	SDPQLIVQLR	ciuffar_D1909_027	heavy	6426545	0.084	0.9969	39.18	751902654464
sp|Q15628|TRADD_HUMAN	DPALDSLAYEYER	ciuffar_D1909_008	light	303125	0.0481	0.9971	50.89	1290446962688
sp|Q15628|TRADD_HUMAN	DPALDSLAYEYER	ciuffar_D1909_009	light	179462	0.0279	0.9799	50.69	1051935440896
sp|Q15628|TRADD_HUMAN	DPALDSLAYEYER	ciuffar_D1909_010	light	330118	0.0565	0.9974	50.58	1042438029312
sp|Q15628|TRADD_HUMAN	DPALDSLAYEYER	ciuffar_D1909_013	light	401252	0.0696	0.9935	50.46	1010774245376
sp|Q15628|TRADD_HUMAN	DPALDSLAYEYER	ciuffar_D1909_014	light	415191	0.0599	0.9963	50.52	878743126016
sp|Q15628|TRADD_HUMAN	DPALDSLAYEYER	ciuffar_D1909_015	light	461648	0.0667	0.9948	50.63	990772985856
sp|Q15628|TRADD_HUMAN	DPALDSLAYEYER	ciuffar_D1909_017	light	120609	0.0229	0.988	50.35	620100976640
sp|Q15628|TRADD_HUMAN	DPALDSLAYEYER	ciuffar_D1909_018	light	68342	0.009	0.9302	50.43	359991738368
sp|Q15628|TRADD_HUMAN	DPALDSLAYEYER	ciuffar_D1909_019	light	196152	0.0333	0.9789	50.54	878482423808
sp|Q15628|TRADD_HUMAN	DPALDSLAYEYER	ciuffar_D1909_021	light	529542	0.0789	0.9987	50.34	734986960896
sp|Q15628|TRADD_HUMAN	DPALDSLAYEYER	ciuffar_D1909_022	light	108484	0.0237	0.9419	50.79	960937394176
sp|Q15628|TRADD_HUMAN	DPALDSLAYEYER	ciuffar_D1909_023	light	421736	0.0694	0.9883	50.7	1025276116992
sp|Q15628|TRADD_HUMAN	DPALDSLAYEYER	ciuffar_D1909_025	light	46075	0.0105	0.9282	50.86	576468156416
sp|Q15628|TRADD_HUMAN	DPALDSLAYEYER	ciuffar_D1909_026	light	117237	0.0285	0.9605	50.71	905008381952
sp|Q15628|TRADD_HUMAN	DPALDSLAYEYER	ciuffar_D1909_027	light	100757	0.023	0.9597	50.73	751902654464
sp|Q15628|TRADD_HUMAN	DPALDSLAYEYER	ciuffar_D1909_008	heavy	6297147	0.0481	0.9971	50.89	1290446962688
sp|Q15628|TRADD_HUMAN	DPALDSLAYEYER	ciuffar_D1909_009	heavy	6441806	0.0279	0.9799	50.69	1051935440896
sp|Q15628|TRADD_HUMAN	DPALDSLAYEYER	ciuffar_D1909_010	heavy	5842626	0.0565	0.9974	50.58	1042438029312
sp|Q15628|TRADD_HUMAN	DPALDSLAYEYER	ciuffar_D1909_013	heavy	5762551	0.0696	0.9935	50.46	1010774245376
sp|Q15628|TRADD_HUMAN	DPALDSLAYEYER	ciuffar_D1909_014	heavy	6931609	0.0599	0.9963	50.52	878743126016
sp|Q15628|TRADD_HUMAN	DPALDSLAYEYER	ciuffar_D1909_015	heavy	6924669	0.0667	0.9948	50.63	990772985856
sp|Q15628|TRADD_HUMAN	DPALDSLAYEYER	ciuffar_D1909_017	heavy	5259754	0.0229	0.988	50.35	620100976640
sp|Q15628|TRADD_HUMAN	DPALDSLAYEYER	ciuffar_D1909_018	heavy	7618938	0.009	0.9302	50.43	359991738368
sp|Q15628|TRADD_HUMAN	DPALDSLAYEYER	ciuffar_D1909_019	heavy	5894424	0.0333	0.9789	50.54	878482423808
sp|Q15628|TRADD_HUMAN	DPALDSLAYEYER	ciuffar_D1909_021	heavy	6707819	0.0789	0.9987	50.34	734986960896
sp|Q15628|TRADD_HUMAN	DPALDSLAYEYER	ciuffar_D1909_022	heavy	4579794	0.0237	0.9419	50.79	960937394176
sp|Q15628|TRADD_HUMAN	DPALDSLAYEYER	ciuffar_D1909_023	heavy	6079702	0.0694	0.9883	50.7	1025276116992
sp|Q15628|TRADD_HUMAN	DPALDSLAYEYER	ciuffar_D1909_025	heavy	4379881	0.0105	0.9282	50.86	576468156416
sp|Q15628|TRADD_HUMAN	DPALDSLAYEYER	ciuffar_D1909_026	heavy	4119883	0.0285	0.9605	50.71	905008381952
sp|Q15628|TRADD_HUMAN	DPALDSLAYEYER	ciuffar_D1909_027	heavy	4373472	0.023	0.9597	50.73	751902654464
sp|Q15750|TAB1_HUMAN	VTNFVAQR	ciuffar_D1909_008	light	256010	0.0547	0.9974	13.95	1290446962688
sp|Q15750|TAB1_HUMAN	VTNFVAQR	ciuffar_D1909_009	light	152786	0.0328	0.97	13.78	1051935440896
sp|Q15750|TAB1_HUMAN	VTNFVAQR	ciuffar_D1909_010	light	127878	0.026	0.9933	13.8	1042438029312
sp|Q15750|TAB1_HUMAN	VTNFVAQR	ciuffar_D1909_013	light	173477	0.0352	0.9955	13.93	1010774245376
sp|Q15750|TAB1_HUMAN	VTNFVAQR	ciuffar_D1909_014	light	152573	0.0326	0.9723	13.52	878743126016
sp|Q15750|TAB1_HUMAN	VTNFVAQR	ciuffar_D1909_015	light	186918	0.0373	0.9928	13.98	990772985856
sp|Q15750|TAB1_HUMAN	VTNFVAQR	ciuffar_D1909_017	light	152418	0.0258	0.9954	14.05	620100976640
sp|Q15750|TAB1_HUMAN	VTNFVAQR	ciuffar_D1909_018	light	88012	0.0119	0.9921	13.69	359991738368
sp|Q15750|TAB1_HUMAN	VTNFVAQR	ciuffar_D1909_019	light	105793	0.0196	0.9967	13.9	878482423808
sp|Q15750|TAB1_HUMAN	VTNFVAQR	ciuffar_D1909_021	light	185820	0.0299	0.9983	13.89	734986960896
sp|Q15750|TAB1_HUMAN	VTNFVAQR	ciuffar_D1909_022	light	31123	0.0067	0.9634	13.81	960937394176
sp|Q15750|TAB1_HUMAN	VTNFVAQR	ciuffar_D1909_023	light	154743	0.0267	0.9953	13.91	1025276116992
sp|Q15750|TAB1_HUMAN	VTNFVAQR	ciuffar_D1909_025	light	110710	0.0164	0.9893	14.09	576468156416
sp|Q15750|TAB1_HUMAN	VTNFVAQR	ciuffar_D1909_026	light	129795	0.0227	0.9989	13.83	905008381952
sp|Q15750|TAB1_HUMAN	VTNFVAQR	ciuffar_D1909_027	light	111238	0.0179	0.9988	13.85	751902654464
sp|Q15750|TAB1_HUMAN	VTNFVAQR	ciuffar_D1909_008	heavy	4676955	0.0547	0.9974	13.95	1290446962688
sp|Q15750|TAB1_HUMAN	VTNFVAQR	ciuffar_D1909_009	heavy	4659013	0.0328	0.97	13.78	1051935440896
sp|Q15750|TAB1_HUMAN	VTNFVAQR	ciuffar_D1909_010	heavy	4909287	0.026	0.9933	13.8	1042438029312
sp|Q15750|TAB1_HUMAN	VTNFVAQR	ciuffar_D1909_013	heavy	4929170	0.0352	0.9955	13.93	1010774245376
sp|Q15750|TAB1_HUMAN	VTNFVAQR	ciuffar_D1909_014	heavy	4675531	0.0326	0.9723	13.52	878743126016
sp|Q15750|TAB1_HUMAN	VTNFVAQR	ciuffar_D1909_015	heavy	5008985	0.0373	0.9928	13.98	990772985856
sp|Q15750|TAB1_HUMAN	VTNFVAQR	ciuffar_D1909_017	heavy	5918572	0.0258	0.9954	14.05	620100976640
sp|Q15750|TAB1_HUMAN	VTNFVAQR	ciuffar_D1909_018	heavy	7376102	0.0119	0.9921	13.69	359991738368
sp|Q15750|TAB1_HUMAN	VTNFVAQR	ciuffar_D1909_019	heavy	5389530	0.0196	0.9967	13.9	878482423808
sp|Q15750|TAB1_HUMAN	VTNFVAQR	ciuffar_D1909_021	heavy	6224854	0.0299	0.9983	13.89	734986960896
sp|Q15750|TAB1_HUMAN	VTNFVAQR	ciuffar_D1909_022	heavy	4634527	0.0067	0.9634	13.81	960937394176
sp|Q15750|TAB1_HUMAN	VTNFVAQR	ciuffar_D1909_023	heavy	5789761	0.0267	0.9953	13.91	1025276116992
sp|Q15750|TAB1_HUMAN	VTNFVAQR	ciuffar_D1909_025	heavy	6748098	0.0164	0.9893	14.09	576468156416
sp|Q15750|TAB1_HUMAN	VTNFVAQR	ciuffar_D1909_026	heavy	5706724	0.0227	0.9989	13.83	905008381952
sp|Q15750|TAB1_HUMAN	VTNFVAQR	ciuffar_D1909_027	heavy	6211808	0.0179	0.9988	13.85	751902654464
sp|Q86VP1|TAXB1_HUMAN	GLTEVTQSLK	ciuffar_D1909_008	light	3087428	0.5087	0.9993	27.8	1290446962688
sp|Q86VP1|TAXB1_HUMAN	GLTEVTQSLK	ciuffar_D1909_009	light	2640953	0.4173	0.9984	27.71	1051935440896
sp|Q86VP1|TAXB1_HUMAN	GLTEVTQSLK	ciuffar_D1909_010	light	3342364	0.5276	0.9988	27.63	1042438029312
sp|Q86VP1|TAXB1_HUMAN	GLTEVTQSLK	ciuffar_D1909_013	light	2245153	0.3498	0.9997	27.6	1010774245376
sp|Q86VP1|TAXB1_HUMAN	GLTEVTQSLK	ciuffar_D1909_014	light	2262415	0.3497	0.9992	27.45	878743126016
sp|Q86VP1|TAXB1_HUMAN	GLTEVTQSLK	ciuffar_D1909_015	light	2189631	0.3418	0.9998	27.49	990772985856
sp|Q86VP1|TAXB1_HUMAN	GLTEVTQSLK	ciuffar_D1909_017	light	1623914	0.2138	0.9999	27.7	620100976640
sp|Q86VP1|TAXB1_HUMAN	GLTEVTQSLK	ciuffar_D1909_018	light	1258434	0.1305	1	27.76	359991738368
sp|Q86VP1|TAXB1_HUMAN	GLTEVTQSLK	ciuffar_D1909_019	light	1675972	0.2517	0.9999	27.37	878482423808
sp|Q86VP1|TAXB1_HUMAN	GLTEVTQSLK	ciuffar_D1909_021	light	1892825	0.2785	0.9991	27.37	734986960896
sp|Q86VP1|TAXB1_HUMAN	GLTEVTQSLK	ciuffar_D1909_022	light	1189489	0.1486	0.9999	27.8	960937394176
sp|Q86VP1|TAXB1_HUMAN	GLTEVTQSLK	ciuffar_D1909_023	light	1981715	0.2692	0.9985	27.77	1025276116992
sp|Q86VP1|TAXB1_HUMAN	GLTEVTQSLK	ciuffar_D1909_025	light	1815498	0.2238	0.9993	27.79	576468156416
sp|Q86VP1|TAXB1_HUMAN	GLTEVTQSLK	ciuffar_D1909_026	light	2810848	0.3919	0.9997	27.7	905008381952
sp|Q86VP1|TAXB1_HUMAN	GLTEVTQSLK	ciuffar_D1909_027	light	2216828	0.27	0.9992	27.68	751902654464
sp|Q86VP1|TAXB1_HUMAN	GLTEVTQSLK	ciuffar_D1909_008	heavy	6069046	0.5087	0.9993	27.8	1290446962688
sp|Q86VP1|TAXB1_HUMAN	GLTEVTQSLK	ciuffar_D1909_009	heavy	6328325	0.4173	0.9984	27.71	1051935440896
sp|Q86VP1|TAXB1_HUMAN	GLTEVTQSLK	ciuffar_D1909_010	heavy	6334680	0.5276	0.9988	27.63	1042438029312
sp|Q86VP1|TAXB1_HUMAN	GLTEVTQSLK	ciuffar_D1909_013	heavy	6417891	0.3498	0.9997	27.6	1010774245376
sp|Q86VP1|TAXB1_HUMAN	GLTEVTQSLK	ciuffar_D1909_014	heavy	6468754	0.3497	0.9992	27.45	878743126016
sp|Q86VP1|TAXB1_HUMAN	GLTEVTQSLK	ciuffar_D1909_015	heavy	6406503	0.3418	0.9998	27.49	990772985856
sp|Q86VP1|TAXB1_HUMAN	GLTEVTQSLK	ciuffar_D1909_017	heavy	7595414	0.2138	0.9999	27.7	620100976640
sp|Q86VP1|TAXB1_HUMAN	GLTEVTQSLK	ciuffar_D1909_018	heavy	9640467	0.1305	1	27.76	359991738368
sp|Q86VP1|TAXB1_HUMAN	GLTEVTQSLK	ciuffar_D1909_019	heavy	6657384	0.2517	0.9999	27.37	878482423808
sp|Q86VP1|TAXB1_HUMAN	GLTEVTQSLK	ciuffar_D1909_021	heavy	6795468	0.2785	0.9991	27.37	734986960896
sp|Q86VP1|TAXB1_HUMAN	GLTEVTQSLK	ciuffar_D1909_022	heavy	8003972	0.1486	0.9999	27.8	960937394176
sp|Q86VP1|TAXB1_HUMAN	GLTEVTQSLK	ciuffar_D1909_023	heavy	7361573	0.2692	0.9985	27.77	1025276116992
sp|Q86VP1|TAXB1_HUMAN	GLTEVTQSLK	ciuffar_D1909_025	heavy	8112955	0.2238	0.9993	27.79	576468156416
sp|Q86VP1|TAXB1_HUMAN	GLTEVTQSLK	ciuffar_D1909_026	heavy	7171983	0.3919	0.9997	27.7	905008381952
sp|Q86VP1|TAXB1_HUMAN	GLTEVTQSLK	ciuffar_D1909_027	heavy	8209586	0.27	0.9992	27.68	751902654464
sp|Q86VP1|TAXB1_HUMAN	LELAEVQDNYK	ciuffar_D1909_008	light	2637370	0.4318	0.9792	34.09	1290446962688
sp|Q86VP1|TAXB1_HUMAN	LELAEVQDNYK	ciuffar_D1909_009	light	2177753	0.3489	0.9881	34	1051935440896
sp|Q86VP1|TAXB1_HUMAN	LELAEVQDNYK	ciuffar_D1909_010	light	2568196	0.3765	0.9942	33.88	1042438029312
sp|Q86VP1|TAXB1_HUMAN	LELAEVQDNYK	ciuffar_D1909_013	light	2477674	0.3141	0.9905	33.86	1010774245376
sp|Q86VP1|TAXB1_HUMAN	LELAEVQDNYK	ciuffar_D1909_014	light	1901671	0.2442	0.9932	33.78	878743126016
sp|Q86VP1|TAXB1_HUMAN	LELAEVQDNYK	ciuffar_D1909_015	light	2131356	0.2705	0.994	33.99	990772985856
sp|Q86VP1|TAXB1_HUMAN	LELAEVQDNYK	ciuffar_D1909_017	light	1522482	0.1872	0.9993	33.81	620100976640
sp|Q86VP1|TAXB1_HUMAN	LELAEVQDNYK	ciuffar_D1909_018	light	1424389	0.1279	0.9993	34.1	359991738368
sp|Q86VP1|TAXB1_HUMAN	LELAEVQDNYK	ciuffar_D1909_019	light	1679459	0.1997	0.9975	33.86	878482423808
sp|Q86VP1|TAXB1_HUMAN	LELAEVQDNYK	ciuffar_D1909_021	light	1957279	0.241	0.9992	33.66	734986960896
sp|Q86VP1|TAXB1_HUMAN	LELAEVQDNYK	ciuffar_D1909_022	light	853590	0.0955	0.9993	34.08	960937394176
sp|Q86VP1|TAXB1_HUMAN	LELAEVQDNYK	ciuffar_D1909_023	light	1769531	0.2126	0.9974	33.92	1025276116992
sp|Q86VP1|TAXB1_HUMAN	LELAEVQDNYK	ciuffar_D1909_025	light	1844031	0.1873	0.9998	34.11	576468156416
sp|Q86VP1|TAXB1_HUMAN	LELAEVQDNYK	ciuffar_D1909_026	light	3191044	0.3534	0.9989	34.07	905008381952
sp|Q86VP1|TAXB1_HUMAN	LELAEVQDNYK	ciuffar_D1909_027	light	2333484	0.2336	0.9999	34.04	751902654464
sp|Q86VP1|TAXB1_HUMAN	LELAEVQDNYK	ciuffar_D1909_008	heavy	6108294	0.4318	0.9792	34.09	1290446962688
sp|Q86VP1|TAXB1_HUMAN	LELAEVQDNYK	ciuffar_D1909_009	heavy	6242591	0.3489	0.9881	34	1051935440896
sp|Q86VP1|TAXB1_HUMAN	LELAEVQDNYK	ciuffar_D1909_010	heavy	6820859	0.3765	0.9942	33.88	1042438029312
sp|Q86VP1|TAXB1_HUMAN	LELAEVQDNYK	ciuffar_D1909_013	heavy	7889191	0.3141	0.9905	33.86	1010774245376
sp|Q86VP1|TAXB1_HUMAN	LELAEVQDNYK	ciuffar_D1909_014	heavy	7787064	0.2442	0.9932	33.78	878743126016
sp|Q86VP1|TAXB1_HUMAN	LELAEVQDNYK	ciuffar_D1909_015	heavy	7879199	0.2705	0.994	33.99	990772985856
sp|Q86VP1|TAXB1_HUMAN	LELAEVQDNYK	ciuffar_D1909_017	heavy	8132561	0.1872	0.9993	33.81	620100976640
sp|Q86VP1|TAXB1_HUMAN	LELAEVQDNYK	ciuffar_D1909_018	heavy	11140132	0.1279	0.9993	34.1	359991738368
sp|Q86VP1|TAXB1_HUMAN	LELAEVQDNYK	ciuffar_D1909_019	heavy	8408121	0.1997	0.9975	33.86	878482423808
sp|Q86VP1|TAXB1_HUMAN	LELAEVQDNYK	ciuffar_D1909_021	heavy	8122293	0.241	0.9992	33.66	734986960896
sp|Q86VP1|TAXB1_HUMAN	LELAEVQDNYK	ciuffar_D1909_022	heavy	8940931	0.0955	0.9993	34.08	960937394176
sp|Q86VP1|TAXB1_HUMAN	LELAEVQDNYK	ciuffar_D1909_023	heavy	8322617	0.2126	0.9974	33.92	1025276116992
sp|Q86VP1|TAXB1_HUMAN	LELAEVQDNYK	ciuffar_D1909_025	heavy	9845788	0.1873	0.9998	34.11	576468156416
sp|Q86VP1|TAXB1_HUMAN	LELAEVQDNYK	ciuffar_D1909_026	heavy	9029635	0.3534	0.9989	34.07	905008381952
sp|Q86VP1|TAXB1_HUMAN	LELAEVQDNYK	ciuffar_D1909_027	heavy	9990787	0.2336	0.9999	34.04	751902654464
sp|Q8TF42|UBS3B_HUMAN	LSDFWQQSK	ciuffar_D1909_008	light	408403072	133.033	0.9994	34.28	1290446962688
sp|Q8TF42|UBS3B_HUMAN	LSDFWQQSK	ciuffar_D1909_009	light	407336288	122.107	0.9979	34.22	1051935440896
sp|Q8TF42|UBS3B_HUMAN	LSDFWQQSK	ciuffar_D1909_010	light	259118256	80.497	0.9995	34.15	1042438029312
sp|Q8TF42|UBS3B_HUMAN	LSDFWQQSK	ciuffar_D1909_013	light	457108544	131.91	0.9967	34.07	1010774245376
sp|Q8TF42|UBS3B_HUMAN	LSDFWQQSK	ciuffar_D1909_014	light	395894400	108.451	0.9995	34	878743126016
sp|Q8TF42|UBS3B_HUMAN	LSDFWQQSK	ciuffar_D1909_015	light	502131104	145.101	0.9997	34.19	990772985856
sp|Q8TF42|UBS3B_HUMAN	LSDFWQQSK	ciuffar_D1909_017	light	185813312	43.4862	0.9998	34.04	620100976640
sp|Q8TF42|UBS3B_HUMAN	LSDFWQQSK	ciuffar_D1909_018	light	137972656	27.1738	0.9999	34.35	359991738368
sp|Q8TF42|UBS3B_HUMAN	LSDFWQQSK	ciuffar_D1909_019	light	245651568	66.0701	0.9997	34.06	878482423808
sp|Q8TF42|UBS3B_HUMAN	LSDFWQQSK	ciuffar_D1909_021	light	209082992	58.6253	0.9995	33.83	734986960896
sp|Q8TF42|UBS3B_HUMAN	LSDFWQQSK	ciuffar_D1909_022	light	289717824	69.0515	0.9998	34.33	960937394176
sp|Q8TF42|UBS3B_HUMAN	LSDFWQQSK	ciuffar_D1909_023	light	383632608	89.9486	0.9997	34.24	1025276116992
sp|Q8TF42|UBS3B_HUMAN	LSDFWQQSK	ciuffar_D1909_025	light	3303602	0.8286	0.9498	34.42	576468156416
sp|Q8TF42|UBS3B_HUMAN	LSDFWQQSK	ciuffar_D1909_026	light	6969149	2.0448	0.9987	34.3	905008381952
sp|Q8TF42|UBS3B_HUMAN	LSDFWQQSK	ciuffar_D1909_027	light	3574261	0.9684	0.9978	34.3	751902654464
sp|Q8TF42|UBS3B_HUMAN	LSDFWQQSK	ciuffar_D1909_008	heavy	3069933	133.033	0.9994	34.28	1290446962688
sp|Q8TF42|UBS3B_HUMAN	LSDFWQQSK	ciuffar_D1909_009	heavy	3335907	122.107	0.9979	34.22	1051935440896
sp|Q8TF42|UBS3B_HUMAN	LSDFWQQSK	ciuffar_D1909_010	heavy	3218981	80.497	0.9995	34.15	1042438029312
sp|Q8TF42|UBS3B_HUMAN	LSDFWQQSK	ciuffar_D1909_013	heavy	3465299	131.91	0.9967	34.07	1010774245376
sp|Q8TF42|UBS3B_HUMAN	LSDFWQQSK	ciuffar_D1909_014	heavy	3650454	108.451	0.9995	34	878743126016
sp|Q8TF42|UBS3B_HUMAN	LSDFWQQSK	ciuffar_D1909_015	heavy	3460550	145.101	0.9997	34.19	990772985856
sp|Q8TF42|UBS3B_HUMAN	LSDFWQQSK	ciuffar_D1909_017	heavy	4272924	43.4862	0.9998	34.04	620100976640
sp|Q8TF42|UBS3B_HUMAN	LSDFWQQSK	ciuffar_D1909_018	heavy	5077413	27.1738	0.9999	34.35	359991738368
sp|Q8TF42|UBS3B_HUMAN	LSDFWQQSK	ciuffar_D1909_019	heavy	3718043	66.0701	0.9997	34.06	878482423808
sp|Q8TF42|UBS3B_HUMAN	LSDFWQQSK	ciuffar_D1909_021	heavy	3566428	58.6253	0.9995	33.83	734986960896
sp|Q8TF42|UBS3B_HUMAN	LSDFWQQSK	ciuffar_D1909_022	heavy	4195678	69.0515	0.9998	34.33	960937394176
sp|Q8TF42|UBS3B_HUMAN	LSDFWQQSK	ciuffar_D1909_023	heavy	4265022	89.9486	0.9997	34.24	1025276116992
sp|Q8TF42|UBS3B_HUMAN	LSDFWQQSK	ciuffar_D1909_025	heavy	3987093	0.8286	0.9498	34.42	576468156416
sp|Q8TF42|UBS3B_HUMAN	LSDFWQQSK	ciuffar_D1909_026	heavy	3408227	2.0448	0.9987	34.3	905008381952
sp|Q8TF42|UBS3B_HUMAN	LSDFWQQSK	ciuffar_D1909_027	heavy	3691060	0.9684	0.9978	34.3	751902654464
sp|Q8TF42|UBS3B_HUMAN	VDALGEALQTTVSR	ciuffar_D1909_008	light	390466144	79.8471	0.9944	44.69	1290446962688
sp|Q8TF42|UBS3B_HUMAN	VDALGEALQTTVSR	ciuffar_D1909_009	light	407661312	82.2491	0.9978	44.55	1051935440896
sp|Q8TF42|UBS3B_HUMAN	VDALGEALQTTVSR	ciuffar_D1909_010	light	510440640	111.8	0.9997	44.49	1042438029312
sp|Q8TF42|UBS3B_HUMAN	VDALGEALQTTVSR	ciuffar_D1909_013	light	623688192	103.62	0.9427	44.4	1010774245376
sp|Q8TF42|UBS3B_HUMAN	VDALGEALQTTVSR	ciuffar_D1909_014	light	506566784	87.888	0.9975	44.43	878743126016
sp|Q8TF42|UBS3B_HUMAN	VDALGEALQTTVSR	ciuffar_D1909_015	light	654394688	116.896	0.9969	44.39	990772985856
sp|Q8TF42|UBS3B_HUMAN	VDALGEALQTTVSR	ciuffar_D1909_017	light	276294272	50.3099	0.9995	44.52	620100976640
sp|Q8TF42|UBS3B_HUMAN	VDALGEALQTTVSR	ciuffar_D1909_018	light	198773360	27.2851	0.9999	44.58	359991738368
sp|Q8TF42|UBS3B_HUMAN	VDALGEALQTTVSR	ciuffar_D1909_019	light	482232992	91.2506	0.9997	44.5	878482423808
sp|Q8TF42|UBS3B_HUMAN	VDALGEALQTTVSR	ciuffar_D1909_021	light	308472736	64.0314	0.9975	44.1	734986960896
sp|Q8TF42|UBS3B_HUMAN	VDALGEALQTTVSR	ciuffar_D1909_022	light	389022368	69.8808	0.9994	44.67	960937394176
sp|Q8TF42|UBS3B_HUMAN	VDALGEALQTTVSR	ciuffar_D1909_023	light	511655616	84.5085	0.9985	44.64	1025276116992
sp|Q8TF42|UBS3B_HUMAN	VDALGEALQTTVSR	ciuffar_D1909_025	light	9588279	1.7575	0.9999	44.7	576468156416
sp|Q8TF42|UBS3B_HUMAN	VDALGEALQTTVSR	ciuffar_D1909_026	light	13291836	2.7873	0.9993	44.6	905008381952
sp|Q8TF42|UBS3B_HUMAN	VDALGEALQTTVSR	ciuffar_D1909_027	light	13587893	2.3994	0.9998	44.59	751902654464
sp|Q8TF42|UBS3B_HUMAN	VDALGEALQTTVSR	ciuffar_D1909_008	heavy	4890173	79.8471	0.9944	44.69	1290446962688
sp|Q8TF42|UBS3B_HUMAN	VDALGEALQTTVSR	ciuffar_D1909_009	heavy	4956422	82.2491	0.9978	44.55	1051935440896
sp|Q8TF42|UBS3B_HUMAN	VDALGEALQTTVSR	ciuffar_D1909_010	heavy	4565643	111.8	0.9997	44.49	1042438029312
sp|Q8TF42|UBS3B_HUMAN	VDALGEALQTTVSR	ciuffar_D1909_013	heavy	6018971	103.62	0.9427	44.4	1010774245376
sp|Q8TF42|UBS3B_HUMAN	VDALGEALQTTVSR	ciuffar_D1909_014	heavy	5763774	87.888	0.9975	44.43	878743126016
sp|Q8TF42|UBS3B_HUMAN	VDALGEALQTTVSR	ciuffar_D1909_015	heavy	5598084	116.896	0.9969	44.39	990772985856
sp|Q8TF42|UBS3B_HUMAN	VDALGEALQTTVSR	ciuffar_D1909_017	heavy	5491847	50.3099	0.9995	44.52	620100976640
sp|Q8TF42|UBS3B_HUMAN	VDALGEALQTTVSR	ciuffar_D1909_018	heavy	7285047	27.2851	0.9999	44.58	359991738368
sp|Q8TF42|UBS3B_HUMAN	VDALGEALQTTVSR	ciuffar_D1909_019	heavy	5284707	91.2506	0.9997	44.5	878482423808
sp|Q8TF42|UBS3B_HUMAN	VDALGEALQTTVSR	ciuffar_D1909_021	heavy	4817520	64.0314	0.9975	44.1	734986960896
sp|Q8TF42|UBS3B_HUMAN	VDALGEALQTTVSR	ciuffar_D1909_022	heavy	5566945	69.8808	0.9994	44.67	960937394176
sp|Q8TF42|UBS3B_HUMAN	VDALGEALQTTVSR	ciuffar_D1909_023	heavy	6054485	84.5085	0.9985	44.64	1025276116992
sp|Q8TF42|UBS3B_HUMAN	VDALGEALQTTVSR	ciuffar_D1909_025	heavy	5455499	1.7575	0.9999	44.7	576468156416
sp|Q8TF42|UBS3B_HUMAN	VDALGEALQTTVSR	ciuffar_D1909_026	heavy	4768676	2.7873	0.9993	44.6	905008381952
sp|Q8TF42|UBS3B_HUMAN	VDALGEALQTTVSR	ciuffar_D1909_027	heavy	5663007	2.3994	0.9998	44.59	751902654464
sp|Q96EP0|RNF31_HUMAN	EELASALR	ciuffar_D1909_008	light	753123	0.0942	0.9642	20.47	1290446962688
sp|Q96EP0|RNF31_HUMAN	EELASALR	ciuffar_D1909_009	light	715167	0.0886	0.9719	20.23	1051935440896
sp|Q96EP0|RNF31_HUMAN	EELASALR	ciuffar_D1909_010	light	716261	0.099	0.9504	20.23	1042438029312
sp|Q96EP0|RNF31_HUMAN	EELASALR	ciuffar_D1909_013	light	666453	0.0879	0.9959	20.18	1010774245376
sp|Q96EP0|RNF31_HUMAN	EELASALR	ciuffar_D1909_014	light	797456	0.0977	0.9995	19.97	878743126016
sp|Q96EP0|RNF31_HUMAN	EELASALR	ciuffar_D1909_015	light	753531	0.0903	0.9846	20.37	990772985856
sp|Q96EP0|RNF31_HUMAN	EELASALR	ciuffar_D1909_017	light	207693	0.0224	0.9588	20.44	620100976640
sp|Q96EP0|RNF31_HUMAN	EELASALR	ciuffar_D1909_018	light	114010	0.0097	0.9677	20.31	359991738368
sp|Q96EP0|RNF31_HUMAN	EELASALR	ciuffar_D1909_019	light	229520	0.0251	0.9814	20.4	878482423808
sp|Q96EP0|RNF31_HUMAN	EELASALR	ciuffar_D1909_021	light	429575	0.0504	0.9937	20.26	734986960896
sp|Q96EP0|RNF31_HUMAN	EELASALR	ciuffar_D1909_022	light	278394	0.0329	0.9936	20.37	960937394176
sp|Q96EP0|RNF31_HUMAN	EELASALR	ciuffar_D1909_023	light	539931	0.0586	0.995	20.47	1025276116992
sp|Q96EP0|RNF31_HUMAN	EELASALR	ciuffar_D1909_025	light	133924	0.0148	0.9961	20.55	576468156416
sp|Q96EP0|RNF31_HUMAN	EELASALR	ciuffar_D1909_026	light	193030	0.0248	0.9961	20.4	905008381952
sp|Q96EP0|RNF31_HUMAN	EELASALR	ciuffar_D1909_027	light	145535	0.0164	0.9973	20.41	751902654464
sp|Q96EP0|RNF31_HUMAN	EELASALR	ciuffar_D1909_008	heavy	7994912	0.0942	0.9642	20.47	1290446962688
sp|Q96EP0|RNF31_HUMAN	EELASALR	ciuffar_D1909_009	heavy	8072439	0.0886	0.9719	20.23	1051935440896
sp|Q96EP0|RNF31_HUMAN	EELASALR	ciuffar_D1909_010	heavy	7232808	0.099	0.9504	20.23	1042438029312
sp|Q96EP0|RNF31_HUMAN	EELASALR	ciuffar_D1909_013	heavy	7580819	0.0879	0.9959	20.18	1010774245376
sp|Q96EP0|RNF31_HUMAN	EELASALR	ciuffar_D1909_014	heavy	8160435	0.0977	0.9995	19.97	878743126016
sp|Q96EP0|RNF31_HUMAN	EELASALR	ciuffar_D1909_015	heavy	8345272	0.0903	0.9846	20.37	990772985856
sp|Q96EP0|RNF31_HUMAN	EELASALR	ciuffar_D1909_017	heavy	9281411	0.0224	0.9588	20.44	620100976640
sp|Q96EP0|RNF31_HUMAN	EELASALR	ciuffar_D1909_018	heavy	11778734	0.0097	0.9677	20.31	359991738368
sp|Q96EP0|RNF31_HUMAN	EELASALR	ciuffar_D1909_019	heavy	9155532	0.0251	0.9814	20.4	878482423808
sp|Q96EP0|RNF31_HUMAN	EELASALR	ciuffar_D1909_021	heavy	8529322	0.0504	0.9937	20.26	734986960896
sp|Q96EP0|RNF31_HUMAN	EELASALR	ciuffar_D1909_022	heavy	8467819	0.0329	0.9936	20.37	960937394176
sp|Q96EP0|RNF31_HUMAN	EELASALR	ciuffar_D1909_023	heavy	9209820	0.0586	0.995	20.47	1025276116992
sp|Q96EP0|RNF31_HUMAN	EELASALR	ciuffar_D1909_025	heavy	9053033	0.0148	0.9961	20.55	576468156416
sp|Q96EP0|RNF31_HUMAN	EELASALR	ciuffar_D1909_026	heavy	7778315	0.0248	0.9961	20.4	905008381952
sp|Q96EP0|RNF31_HUMAN	EELASALR	ciuffar_D1909_027	heavy	8879286	0.0164	0.9973	20.41	751902654464
sp|Q96EP0|RNF31_HUMAN	YLQLDAAR	ciuffar_D1909_008	light	491563	0.095	0.99	24.07	1290446962688
sp|Q96EP0|RNF31_HUMAN	YLQLDAAR	ciuffar_D1909_009	light	462699	0.0701	0.9973	23.96	1051935440896
sp|Q96EP0|RNF31_HUMAN	YLQLDAAR	ciuffar_D1909_010	light	270081	0.0561	0.9842	24.12	1042438029312
sp|Q96EP0|RNF31_HUMAN	YLQLDAAR	ciuffar_D1909_013	light	756879	0.1207	0.9967	23.94	1010774245376
sp|Q96EP0|RNF31_HUMAN	YLQLDAAR	ciuffar_D1909_014	light	754982	0.1107	0.9952	24.01	878743126016
sp|Q96EP0|RNF31_HUMAN	YLQLDAAR	ciuffar_D1909_015	light	680930	0.1126	0.9964	24.04	990772985856
sp|Q96EP0|RNF31_HUMAN	YLQLDAAR	ciuffar_D1909_017	light	223277	0.0309	0.9918	24.13	620100976640
sp|Q96EP0|RNF31_HUMAN	YLQLDAAR	ciuffar_D1909_018	light	102784	0.013	0.9882	24.25	359991738368
sp|Q96EP0|RNF31_HUMAN	YLQLDAAR	ciuffar_D1909_019	light	277031	0.0413	0.9999	24.13	878482423808
sp|Q96EP0|RNF31_HUMAN	YLQLDAAR	ciuffar_D1909_021	light	438740	0.0635	0.9996	23.77	734986960896
sp|Q96EP0|RNF31_HUMAN	YLQLDAAR	ciuffar_D1909_022	light	373268	0.0505	0.9876	24.19	960937394176
sp|Q96EP0|RNF31_HUMAN	YLQLDAAR	ciuffar_D1909_023	light	503282	0.0771	0.9975	24.34	1025276116992
sp|Q96EP0|RNF31_HUMAN	YLQLDAAR	ciuffar_D1909_025	light	156101	0.0192	0.98	24.33	576468156416
sp|Q96EP0|RNF31_HUMAN	YLQLDAAR	ciuffar_D1909_026	light	312149	0.0526	0.9851	24.25	905008381952
sp|Q96EP0|RNF31_HUMAN	YLQLDAAR	ciuffar_D1909_027	light	193160	0.0257	0.999	24.17	751902654464
sp|Q96EP0|RNF31_HUMAN	YLQLDAAR	ciuffar_D1909_008	heavy	5171643	0.095	0.99	24.07	1290446962688
sp|Q96EP0|RNF31_HUMAN	YLQLDAAR	ciuffar_D1909_009	heavy	6601220	0.0701	0.9973	23.96	1051935440896
sp|Q96EP0|RNF31_HUMAN	YLQLDAAR	ciuffar_D1909_010	heavy	4811013	0.0561	0.9842	24.12	1042438029312
sp|Q96EP0|RNF31_HUMAN	YLQLDAAR	ciuffar_D1909_013	heavy	6270928	0.1207	0.9967	23.94	1010774245376
sp|Q96EP0|RNF31_HUMAN	YLQLDAAR	ciuffar_D1909_014	heavy	6817964	0.1107	0.9952	24.01	878743126016
sp|Q96EP0|RNF31_HUMAN	YLQLDAAR	ciuffar_D1909_015	heavy	6044845	0.1126	0.9964	24.04	990772985856
sp|Q96EP0|RNF31_HUMAN	YLQLDAAR	ciuffar_D1909_017	heavy	7236113	0.0309	0.9918	24.13	620100976640
sp|Q96EP0|RNF31_HUMAN	YLQLDAAR	ciuffar_D1909_018	heavy	7892132	0.013	0.9882	24.25	359991738368
sp|Q96EP0|RNF31_HUMAN	YLQLDAAR	ciuffar_D1909_019	heavy	6712325	0.0413	0.9999	24.13	878482423808
sp|Q96EP0|RNF31_HUMAN	YLQLDAAR	ciuffar_D1909_021	heavy	6914308	0.0635	0.9996	23.77	734986960896
sp|Q96EP0|RNF31_HUMAN	YLQLDAAR	ciuffar_D1909_022	heavy	7394490	0.0505	0.9876	24.19	960937394176
sp|Q96EP0|RNF31_HUMAN	YLQLDAAR	ciuffar_D1909_023	heavy	6528360	0.0771	0.9975	24.34	1025276116992
sp|Q96EP0|RNF31_HUMAN	YLQLDAAR	ciuffar_D1909_025	heavy	8132239	0.0192	0.98	24.33	576468156416
sp|Q96EP0|RNF31_HUMAN	YLQLDAAR	ciuffar_D1909_026	heavy	5937698	0.0526	0.9851	24.25	905008381952
sp|Q96EP0|RNF31_HUMAN	YLQLDAAR	ciuffar_D1909_027	heavy	7516975	0.0257	0.999	24.17	751902654464
sp|Q96S55|WRIP1_HUMAN	AVGQDTLLR	ciuffar_D1909_008	light	114325008	10.2885	0.9999	20.88	1290446962688
sp|Q96S55|WRIP1_HUMAN	AVGQDTLLR	ciuffar_D1909_009	light	72726376	6.6139	1	20.62	1051935440896
sp|Q96S55|WRIP1_HUMAN	AVGQDTLLR	ciuffar_D1909_010	light	51621128	4.6543	0.9999	20.62	1042438029312
sp|Q96S55|WRIP1_HUMAN	AVGQDTLLR	ciuffar_D1909_013	light	90473000	7.862	0.9999	20.57	1010774245376
sp|Q96S55|WRIP1_HUMAN	AVGQDTLLR	ciuffar_D1909_014	light	85878328	7.0575	1	20.26	878743126016
sp|Q96S55|WRIP1_HUMAN	AVGQDTLLR	ciuffar_D1909_015	light	95153160	8.621	0.9999	20.7	990772985856
sp|Q96S55|WRIP1_HUMAN	AVGQDTLLR	ciuffar_D1909_017	light	386763104	30.8243	1	20.8	620100976640
sp|Q96S55|WRIP1_HUMAN	AVGQDTLLR	ciuffar_D1909_018	light	322744896	20.7828	0.9999	20.71	359991738368
sp|Q96S55|WRIP1_HUMAN	AVGQDTLLR	ciuffar_D1909_019	light	597743552	51.1989	1	20.69	878482423808
sp|Q96S55|WRIP1_HUMAN	AVGQDTLLR	ciuffar_D1909_021	light	392553184	32.7084	0.9999	20.62	734986960896
sp|Q96S55|WRIP1_HUMAN	AVGQDTLLR	ciuffar_D1909_022	light	576160768	47.9422	1	20.79	960937394176
sp|Q96S55|WRIP1_HUMAN	AVGQDTLLR	ciuffar_D1909_023	light	761325184	61.0502	1	20.84	1025276116992
sp|Q96S55|WRIP1_HUMAN	AVGQDTLLR	ciuffar_D1909_025	light	3119772	0.2193	0.9998	20.87	576468156416
sp|Q96S55|WRIP1_HUMAN	AVGQDTLLR	ciuffar_D1909_026	light	9467581	0.8719	1	20.64	905008381952
sp|Q96S55|WRIP1_HUMAN	AVGQDTLLR	ciuffar_D1909_027	light	5192168	0.3883	0.9999	20.74	751902654464
sp|Q96S55|WRIP1_HUMAN	AVGQDTLLR	ciuffar_D1909_008	heavy	11111971	10.2885	0.9999	20.88	1290446962688
sp|Q96S55|WRIP1_HUMAN	AVGQDTLLR	ciuffar_D1909_009	heavy	10995957	6.6139	1	20.62	1051935440896
sp|Q96S55|WRIP1_HUMAN	AVGQDTLLR	ciuffar_D1909_010	heavy	11090959	4.6543	0.9999	20.62	1042438029312
sp|Q96S55|WRIP1_HUMAN	AVGQDTLLR	ciuffar_D1909_013	heavy	11507565	7.862	0.9999	20.57	1010774245376
sp|Q96S55|WRIP1_HUMAN	AVGQDTLLR	ciuffar_D1909_014	heavy	12168435	7.0575	1	20.26	878743126016
sp|Q96S55|WRIP1_HUMAN	AVGQDTLLR	ciuffar_D1909_015	heavy	11037311	8.621	0.9999	20.7	990772985856
sp|Q96S55|WRIP1_HUMAN	AVGQDTLLR	ciuffar_D1909_017	heavy	12547325	30.8243	1	20.8	620100976640
sp|Q96S55|WRIP1_HUMAN	AVGQDTLLR	ciuffar_D1909_018	heavy	15529392	20.7828	0.9999	20.71	359991738368
sp|Q96S55|WRIP1_HUMAN	AVGQDTLLR	ciuffar_D1909_019	heavy	11674919	51.1989	1	20.69	878482423808
sp|Q96S55|WRIP1_HUMAN	AVGQDTLLR	ciuffar_D1909_021	heavy	12001613	32.7084	0.9999	20.62	734986960896
sp|Q96S55|WRIP1_HUMAN	AVGQDTLLR	ciuffar_D1909_022	heavy	12017818	47.9422	1	20.79	960937394176
sp|Q96S55|WRIP1_HUMAN	AVGQDTLLR	ciuffar_D1909_023	heavy	12470487	61.0502	1	20.84	1025276116992
sp|Q96S55|WRIP1_HUMAN	AVGQDTLLR	ciuffar_D1909_025	heavy	14225714	0.2193	0.9998	20.87	576468156416
sp|Q96S55|WRIP1_HUMAN	AVGQDTLLR	ciuffar_D1909_026	heavy	10858192	0.8719	1	20.64	905008381952
sp|Q96S55|WRIP1_HUMAN	AVGQDTLLR	ciuffar_D1909_027	heavy	13373088	0.3883	0.9999	20.74	751902654464
sp|Q96S55|WRIP1_HUMAN	VLITENDVK	ciuffar_D1909_008	light	112247600	21.2641	0.9999	20.65	1290446962688
sp|Q96S55|WRIP1_HUMAN	VLITENDVK	ciuffar_D1909_009	light	71336880	13.459	0.9999	20.43	1051935440896
sp|Q96S55|WRIP1_HUMAN	VLITENDVK	ciuffar_D1909_010	light	59897044	12.1668	0.9999	20.39	1042438029312
sp|Q96S55|WRIP1_HUMAN	VLITENDVK	ciuffar_D1909_013	light	95497520	16.7703	0.9999	20.34	1010774245376
sp|Q96S55|WRIP1_HUMAN	VLITENDVK	ciuffar_D1909_014	light	85376296	16.273	1	20.05	878743126016
sp|Q96S55|WRIP1_HUMAN	VLITENDVK	ciuffar_D1909_015	light	93587016	16.8741	0.9998	20.49	990772985856
sp|Q96S55|WRIP1_HUMAN	VLITENDVK	ciuffar_D1909_017	light	371827840	58.0473	0.9999	20.61	620100976640
sp|Q96S55|WRIP1_HUMAN	VLITENDVK	ciuffar_D1909_018	light	303556256	38.1562	0.9999	20.46	359991738368
sp|Q96S55|WRIP1_HUMAN	VLITENDVK	ciuffar_D1909_019	light	651211904	112.187	0.9999	20.52	878482423808
sp|Q96S55|WRIP1_HUMAN	VLITENDVK	ciuffar_D1909_021	light	450065760	85.1239	1	20.44	734986960896
sp|Q96S55|WRIP1_HUMAN	VLITENDVK	ciuffar_D1909_022	light	540620032	92.0522	0.9999	20.57	960937394176
sp|Q96S55|WRIP1_HUMAN	VLITENDVK	ciuffar_D1909_023	light	720954240	117.135	0.9999	20.63	1025276116992
sp|Q96S55|WRIP1_HUMAN	VLITENDVK	ciuffar_D1909_025	light	4692655	0.7693	0.9997	20.68	576468156416
sp|Q96S55|WRIP1_HUMAN	VLITENDVK	ciuffar_D1909_026	light	8905133	1.8628	0.9996	20.51	905008381952
sp|Q96S55|WRIP1_HUMAN	VLITENDVK	ciuffar_D1909_027	light	6779298	1.1692	0.9998	20.55	751902654464
sp|Q96S55|WRIP1_HUMAN	VLITENDVK	ciuffar_D1909_008	heavy	5278746	21.2641	0.9999	20.65	1290446962688
sp|Q96S55|WRIP1_HUMAN	VLITENDVK	ciuffar_D1909_009	heavy	5300304	13.459	0.9999	20.43	1051935440896
sp|Q96S55|WRIP1_HUMAN	VLITENDVK	ciuffar_D1909_010	heavy	4922973	12.1668	0.9999	20.39	1042438029312
sp|Q96S55|WRIP1_HUMAN	VLITENDVK	ciuffar_D1909_013	heavy	5694453	16.7703	0.9999	20.34	1010774245376
sp|Q96S55|WRIP1_HUMAN	VLITENDVK	ciuffar_D1909_014	heavy	5246492	16.273	1	20.05	878743126016
sp|Q96S55|WRIP1_HUMAN	VLITENDVK	ciuffar_D1909_015	heavy	5546201	16.8741	0.9998	20.49	990772985856
sp|Q96S55|WRIP1_HUMAN	VLITENDVK	ciuffar_D1909_017	heavy	6405599	58.0473	0.9999	20.61	620100976640
sp|Q96S55|WRIP1_HUMAN	VLITENDVK	ciuffar_D1909_018	heavy	7955620	38.1562	0.9999	20.46	359991738368
sp|Q96S55|WRIP1_HUMAN	VLITENDVK	ciuffar_D1909_019	heavy	5804702	112.187	0.9999	20.52	878482423808
sp|Q96S55|WRIP1_HUMAN	VLITENDVK	ciuffar_D1909_021	heavy	5287186	85.1239	1	20.44	734986960896
sp|Q96S55|WRIP1_HUMAN	VLITENDVK	ciuffar_D1909_022	heavy	5872972	92.0522	0.9999	20.57	960937394176
sp|Q96S55|WRIP1_HUMAN	VLITENDVK	ciuffar_D1909_023	heavy	6154902	117.135	0.9999	20.63	1025276116992
sp|Q96S55|WRIP1_HUMAN	VLITENDVK	ciuffar_D1909_025	heavy	6100293	0.7693	0.9997	20.68	576468156416
sp|Q96S55|WRIP1_HUMAN	VLITENDVK	ciuffar_D1909_026	heavy	4780548	1.8628	0.9996	20.51	905008381952
sp|Q96S55|WRIP1_HUMAN	VLITENDVK	ciuffar_D1909_027	heavy	5798090	1.1692	0.9998	20.55	751902654464
sp|Q9BYM8|HOIL1_HUMAN	LAGEEEALR	ciuffar_D1909_008	light	848922	0.12	0.9923	16.15	1290446962688
sp|Q9BYM8|HOIL1_HUMAN	LAGEEEALR	ciuffar_D1909_009	light	439385	0.0703	0.9956	15.5	1051935440896
sp|Q9BYM8|HOIL1_HUMAN	LAGEEEALR	ciuffar_D1909_010	light	608742	0.0832	0.989	15.97	1042438029312
sp|Q9BYM8|HOIL1_HUMAN	LAGEEEALR	ciuffar_D1909_013	light	681978	0.1059	0.9995	15.49	1010774245376
sp|Q9BYM8|HOIL1_HUMAN	LAGEEEALR	ciuffar_D1909_014	light	633702	0.0779	0.9988	15.83	878743126016
sp|Q9BYM8|HOIL1_HUMAN	LAGEEEALR	ciuffar_D1909_015	light	685127	0.1037	0.9993	15.63	990772985856
sp|Q9BYM8|HOIL1_HUMAN	LAGEEEALR	ciuffar_D1909_017	light	267173	0.0282	0.9998	15.66	620100976640
sp|Q9BYM8|HOIL1_HUMAN	LAGEEEALR	ciuffar_D1909_018	light	175650	0.0144	0.9948	16.12	359991738368
sp|Q9BYM8|HOIL1_HUMAN	LAGEEEALR	ciuffar_D1909_019	light	371773	0.0441	0.9949	15.69	878482423808
sp|Q9BYM8|HOIL1_HUMAN	LAGEEEALR	ciuffar_D1909_021	light	553659	0.06	0.9995	15.59	734986960896
sp|Q9BYM8|HOIL1_HUMAN	LAGEEEALR	ciuffar_D1909_022	light	246195	0.0274	0.9966	15.96	960937394176
sp|Q9BYM8|HOIL1_HUMAN	LAGEEEALR	ciuffar_D1909_023	light	577154	0.0693	0.9978	16.02	1025276116992
sp|Q9BYM8|HOIL1_HUMAN	LAGEEEALR	ciuffar_D1909_025	light	145676	0.0135	0.9972	15.85	576468156416
sp|Q9BYM8|HOIL1_HUMAN	LAGEEEALR	ciuffar_D1909_026	light	243976	0.0246	0.9924	15.87	905008381952
sp|Q9BYM8|HOIL1_HUMAN	LAGEEEALR	ciuffar_D1909_027	light	212725	0.0193	0.996	15.7	751902654464
sp|Q9BYM8|HOIL1_HUMAN	LAGEEEALR	ciuffar_D1909_008	heavy	7075113	0.12	0.9923	16.15	1290446962688
sp|Q9BYM8|HOIL1_HUMAN	LAGEEEALR	ciuffar_D1909_009	heavy	6251638	0.0703	0.9956	15.5	1051935440896
sp|Q9BYM8|HOIL1_HUMAN	LAGEEEALR	ciuffar_D1909_010	heavy	7315368	0.0832	0.989	15.97	1042438029312
sp|Q9BYM8|HOIL1_HUMAN	LAGEEEALR	ciuffar_D1909_013	heavy	6440142	0.1059	0.9995	15.49	1010774245376
sp|Q9BYM8|HOIL1_HUMAN	LAGEEEALR	ciuffar_D1909_014	heavy	8131317	0.0779	0.9988	15.83	878743126016
sp|Q9BYM8|HOIL1_HUMAN	LAGEEEALR	ciuffar_D1909_015	heavy	6603972	0.1037	0.9993	15.63	990772985856
sp|Q9BYM8|HOIL1_HUMAN	LAGEEEALR	ciuffar_D1909_017	heavy	9490805	0.0282	0.9998	15.66	620100976640
sp|Q9BYM8|HOIL1_HUMAN	LAGEEEALR	ciuffar_D1909_018	heavy	12182543	0.0144	0.9948	16.12	359991738368
sp|Q9BYM8|HOIL1_HUMAN	LAGEEEALR	ciuffar_D1909_019	heavy	8438014	0.0441	0.9949	15.69	878482423808
sp|Q9BYM8|HOIL1_HUMAN	LAGEEEALR	ciuffar_D1909_021	heavy	9226340	0.06	0.9995	15.59	734986960896
sp|Q9BYM8|HOIL1_HUMAN	LAGEEEALR	ciuffar_D1909_022	heavy	8994954	0.0274	0.9966	15.96	960937394176
sp|Q9BYM8|HOIL1_HUMAN	LAGEEEALR	ciuffar_D1909_023	heavy	8324280	0.0693	0.9978	16.02	1025276116992
sp|Q9BYM8|HOIL1_HUMAN	LAGEEEALR	ciuffar_D1909_025	heavy	10829308	0.0135	0.9972	15.85	576468156416
sp|Q9BYM8|HOIL1_HUMAN	LAGEEEALR	ciuffar_D1909_026	heavy	9935903	0.0246	0.9924	15.87	905008381952
sp|Q9BYM8|HOIL1_HUMAN	LAGEEEALR	ciuffar_D1909_027	heavy	11039458	0.0193	0.996	15.7	751902654464
sp|Q9H0F6|SHRPN_HUMAN	SLASYGVR	ciuffar_D1909_008	light	1101414	0.1853	0.9795	18.35	1290446962688
sp|Q9H0F6|SHRPN_HUMAN	SLASYGVR	ciuffar_D1909_009	light	805332	0.1146	0.9769	18.43	1051935440896
sp|Q9H0F6|SHRPN_HUMAN	SLASYGVR	ciuffar_D1909_010	light	908455	0.1448	0.9046	18.33	1042438029312
sp|Q9H0F6|SHRPN_HUMAN	SLASYGVR	ciuffar_D1909_013	light	973686	0.1496	0.9783	18.21	1010774245376
sp|Q9H0F6|SHRPN_HUMAN	SLASYGVR	ciuffar_D1909_014	light	778568	0.1224	0.9822	18.36	878743126016
sp|Q9H0F6|SHRPN_HUMAN	SLASYGVR	ciuffar_D1909_015	light	1136219	0.1596	0.9515	18.22	990772985856
sp|Q9H0F6|SHRPN_HUMAN	SLASYGVR	ciuffar_D1909_017	light	396475	0.0458	0.9666	18.42	620100976640
sp|Q9H0F6|SHRPN_HUMAN	SLASYGVR	ciuffar_D1909_018	light	200344	0.0221	0.8861	18.58	359991738368
sp|Q9H0F6|SHRPN_HUMAN	SLASYGVR	ciuffar_D1909_019	light	312906	0.0393	0.9903	18.42	878482423808
sp|Q9H0F6|SHRPN_HUMAN	SLASYGVR	ciuffar_D1909_021	light	599686	0.0845	0.9903	18.32	734986960896
sp|Q9H0F6|SHRPN_HUMAN	SLASYGVR	ciuffar_D1909_022	light	116673	0.0167	0.9987	18.44	960937394176
sp|Q9H0F6|SHRPN_HUMAN	SLASYGVR	ciuffar_D1909_023	light	630528	0.0858	0.9911	18.52	1025276116992
sp|Q9H0F6|SHRPN_HUMAN	SLASYGVR	ciuffar_D1909_025	light	171379	0.0206	0.9998	18.7	576468156416
sp|Q9H0F6|SHRPN_HUMAN	SLASYGVR	ciuffar_D1909_026	light	291764	0.0389	0.9881	18.53	905008381952
sp|Q9H0F6|SHRPN_HUMAN	SLASYGVR	ciuffar_D1909_027	light	245810	0.0289	0.993	18.47	751902654464
sp|Q9H0F6|SHRPN_HUMAN	SLASYGVR	ciuffar_D1909_008	heavy	5944903	0.1853	0.9795	18.35	1290446962688
sp|Q9H0F6|SHRPN_HUMAN	SLASYGVR	ciuffar_D1909_009	heavy	7024427	0.1146	0.9769	18.43	1051935440896
sp|Q9H0F6|SHRPN_HUMAN	SLASYGVR	ciuffar_D1909_010	heavy	6271910	0.1448	0.9046	18.33	1042438029312
sp|Q9H0F6|SHRPN_HUMAN	SLASYGVR	ciuffar_D1909_013	heavy	6508395	0.1496	0.9783	18.21	1010774245376
sp|Q9H0F6|SHRPN_HUMAN	SLASYGVR	ciuffar_D1909_014	heavy	6361450	0.1224	0.9822	18.36	878743126016
sp|Q9H0F6|SHRPN_HUMAN	SLASYGVR	ciuffar_D1909_015	heavy	7118058	0.1596	0.9515	18.22	990772985856
sp|Q9H0F6|SHRPN_HUMAN	SLASYGVR	ciuffar_D1909_017	heavy	8647493	0.0458	0.9666	18.42	620100976640
sp|Q9H0F6|SHRPN_HUMAN	SLASYGVR	ciuffar_D1909_018	heavy	9047133	0.0221	0.8861	18.58	359991738368
sp|Q9H0F6|SHRPN_HUMAN	SLASYGVR	ciuffar_D1909_019	heavy	7964157	0.0393	0.9903	18.42	878482423808
sp|Q9H0F6|SHRPN_HUMAN	SLASYGVR	ciuffar_D1909_021	heavy	7093784	0.0845	0.9903	18.32	734986960896
sp|Q9H0F6|SHRPN_HUMAN	SLASYGVR	ciuffar_D1909_022	heavy	6974341	0.0167	0.9987	18.44	960937394176
sp|Q9H0F6|SHRPN_HUMAN	SLASYGVR	ciuffar_D1909_023	heavy	7350198	0.0858	0.9911	18.52	1025276116992
sp|Q9H0F6|SHRPN_HUMAN	SLASYGVR	ciuffar_D1909_025	heavy	8331816	0.0206	0.9998	18.7	576468156416
sp|Q9H0F6|SHRPN_HUMAN	SLASYGVR	ciuffar_D1909_026	heavy	7491446	0.0389	0.9881	18.53	905008381952
sp|Q9H0F6|SHRPN_HUMAN	SLASYGVR	ciuffar_D1909_027	heavy	8492753	0.0289	0.993	18.47	751902654464
sp|Q9H6S1|AZI2_HUMAN	FEEETSSVGR	ciuffar_D1909_008	light	1171178	2.144	0.9324	13.38	1290446962688
sp|Q9H6S1|AZI2_HUMAN	FEEETSSVGR	ciuffar_D1909_009	light	732951	1.868	0.9789	13.23	1051935440896
sp|Q9H6S1|AZI2_HUMAN	FEEETSSVGR	ciuffar_D1909_010	light	1106749	2.5074	0.9961	13.22	1042438029312
sp|Q9H6S1|AZI2_HUMAN	FEEETSSVGR	ciuffar_D1909_013	light	681631	1.3654	0.9809	13.46	1010774245376
sp|Q9H6S1|AZI2_HUMAN	FEEETSSVGR	ciuffar_D1909_014	light	677412	1.263	0.973	13.05	878743126016
sp|Q9H6S1|AZI2_HUMAN	FEEETSSVGR	ciuffar_D1909_015	light	715457	1.1557	0.9522	13.55	990772985856
sp|Q9H6S1|AZI2_HUMAN	FEEETSSVGR	ciuffar_D1909_017	light	622012	1.1637	0.9976	13.57	620100976640
sp|Q9H6S1|AZI2_HUMAN	FEEETSSVGR	ciuffar_D1909_018	light	428139	0.7692	0.9868	13.27	359991738368
sp|Q9H6S1|AZI2_HUMAN	FEEETSSVGR	ciuffar_D1909_019	light	610111	1.4049	0.9654	13.47	878482423808
sp|Q9H6S1|AZI2_HUMAN	FEEETSSVGR	ciuffar_D1909_021	light	567354	1.2251	0.9937	13.48	734986960896
sp|Q9H6S1|AZI2_HUMAN	FEEETSSVGR	ciuffar_D1909_022	light	189077	0.4167	0.9858	13.31	960937394176
sp|Q9H6S1|AZI2_HUMAN	FEEETSSVGR	ciuffar_D1909_023	light	489933	1.1542	0.9983	13.47	1025276116992
sp|Q9H6S1|AZI2_HUMAN	FEEETSSVGR	ciuffar_D1909_025	light	694814	1.2353	0.9904	13.62	576468156416
sp|Q9H6S1|AZI2_HUMAN	FEEETSSVGR	ciuffar_D1909_026	light	855919	2.187	0.9964	13.35	905008381952
sp|Q9H6S1|AZI2_HUMAN	FEEETSSVGR	ciuffar_D1909_027	light	757957	1.6089	0.9948	13.4	751902654464
sp|Q9H6S1|AZI2_HUMAN	FEEETSSVGR	ciuffar_D1909_008	heavy	546267	2.144	0.9324	13.38	1290446962688
sp|Q9H6S1|AZI2_HUMAN	FEEETSSVGR	ciuffar_D1909_009	heavy	392380	1.868	0.9789	13.23	1051935440896
sp|Q9H6S1|AZI2_HUMAN	FEEETSSVGR	ciuffar_D1909_010	heavy	441386	2.5074	0.9961	13.22	1042438029312
sp|Q9H6S1|AZI2_HUMAN	FEEETSSVGR	ciuffar_D1909_013	heavy	499217	1.3654	0.9809	13.46	1010774245376
sp|Q9H6S1|AZI2_HUMAN	FEEETSSVGR	ciuffar_D1909_014	heavy	536342	1.263	0.973	13.05	878743126016
sp|Q9H6S1|AZI2_HUMAN	FEEETSSVGR	ciuffar_D1909_015	heavy	619064	1.1557	0.9522	13.55	990772985856
sp|Q9H6S1|AZI2_HUMAN	FEEETSSVGR	ciuffar_D1909_017	heavy	534518	1.1637	0.9976	13.57	620100976640
sp|Q9H6S1|AZI2_HUMAN	FEEETSSVGR	ciuffar_D1909_018	heavy	556610	0.7692	0.9868	13.27	359991738368
sp|Q9H6S1|AZI2_HUMAN	FEEETSSVGR	ciuffar_D1909_019	heavy	434287	1.4049	0.9654	13.47	878482423808
sp|Q9H6S1|AZI2_HUMAN	FEEETSSVGR	ciuffar_D1909_021	heavy	463095	1.2251	0.9937	13.48	734986960896
sp|Q9H6S1|AZI2_HUMAN	FEEETSSVGR	ciuffar_D1909_022	heavy	453790	0.4167	0.9858	13.31	960937394176
sp|Q9H6S1|AZI2_HUMAN	FEEETSSVGR	ciuffar_D1909_023	heavy	424470	1.1542	0.9983	13.47	1025276116992
sp|Q9H6S1|AZI2_HUMAN	FEEETSSVGR	ciuffar_D1909_025	heavy	562487	1.2353	0.9904	13.62	576468156416
sp|Q9H6S1|AZI2_HUMAN	FEEETSSVGR	ciuffar_D1909_026	heavy	391375	2.187	0.9964	13.35	905008381952
sp|Q9H6S1|AZI2_HUMAN	FEEETSSVGR	ciuffar_D1909_027	heavy	471100	1.6089	0.9948	13.4	751902654464
sp|Q9H6S1|AZI2_HUMAN	EVELLQLR	ciuffar_D1909_008	light	1291982	0.176	0.997	41.06	1290446962688
sp|Q9H6S1|AZI2_HUMAN	EVELLQLR	ciuffar_D1909_009	light	1105866	0.143	0.9989	40.99	1051935440896
sp|Q9H6S1|AZI2_HUMAN	EVELLQLR	ciuffar_D1909_010	light	1197504	0.1492	0.9982	40.69	1042438029312
sp|Q9H6S1|AZI2_HUMAN	EVELLQLR	ciuffar_D1909_013	light	813858	0.0988	0.9975	40.79	1010774245376
sp|Q9H6S1|AZI2_HUMAN	EVELLQLR	ciuffar_D1909_014	light	703788	0.0861	0.9932	40.8	878743126016
sp|Q9H6S1|AZI2_HUMAN	EVELLQLR	ciuffar_D1909_015	light	912808	0.1021	0.9894	40.83	990772985856
sp|Q9H6S1|AZI2_HUMAN	EVELLQLR	ciuffar_D1909_017	light	868967	0.0911	0.9986	40.96	620100976640
sp|Q9H6S1|AZI2_HUMAN	EVELLQLR	ciuffar_D1909_018	light	515789	0.0472	0.9988	41.01	359991738368
sp|Q9H6S1|AZI2_HUMAN	EVELLQLR	ciuffar_D1909_019	light	850352	0.0901	0.9968	40.87	878482423808
sp|Q9H6S1|AZI2_HUMAN	EVELLQLR	ciuffar_D1909_021	light	680450	0.0852	0.9988	40.66	734986960896
sp|Q9H6S1|AZI2_HUMAN	EVELLQLR	ciuffar_D1909_022	light	364950	0.0389	0.9913	41.07	960937394176
sp|Q9H6S1|AZI2_HUMAN	EVELLQLR	ciuffar_D1909_023	light	594529	0.0703	0.9991	41.02	1025276116992
sp|Q9H6S1|AZI2_HUMAN	EVELLQLR	ciuffar_D1909_025	light	764885	0.08	0.9941	41.09	576468156416
sp|Q9H6S1|AZI2_HUMAN	EVELLQLR	ciuffar_D1909_026	light	1239326	0.1356	0.997	41.06	905008381952
sp|Q9H6S1|AZI2_HUMAN	EVELLQLR	ciuffar_D1909_027	light	879716	0.0935	0.9998	41.04	751902654464
sp|Q9H6S1|AZI2_HUMAN	EVELLQLR	ciuffar_D1909_008	heavy	7339467	0.176	0.997	41.06	1290446962688
sp|Q9H6S1|AZI2_HUMAN	EVELLQLR	ciuffar_D1909_009	heavy	7735411	0.143	0.9989	40.99	1051935440896
sp|Q9H6S1|AZI2_HUMAN	EVELLQLR	ciuffar_D1909_010	heavy	8026507	0.1492	0.9982	40.69	1042438029312
sp|Q9H6S1|AZI2_HUMAN	EVELLQLR	ciuffar_D1909_013	heavy	8237215	0.0988	0.9975	40.79	1010774245376
sp|Q9H6S1|AZI2_HUMAN	EVELLQLR	ciuffar_D1909_014	heavy	8169645	0.0861	0.9932	40.8	878743126016
sp|Q9H6S1|AZI2_HUMAN	EVELLQLR	ciuffar_D1909_015	heavy	8941137	0.1021	0.9894	40.83	990772985856
sp|Q9H6S1|AZI2_HUMAN	EVELLQLR	ciuffar_D1909_017	heavy	9535240	0.0911	0.9986	40.96	620100976640
sp|Q9H6S1|AZI2_HUMAN	EVELLQLR	ciuffar_D1909_018	heavy	10938985	0.0472	0.9988	41.01	359991738368
sp|Q9H6S1|AZI2_HUMAN	EVELLQLR	ciuffar_D1909_019	heavy	9436236	0.0901	0.9968	40.87	878482423808
sp|Q9H6S1|AZI2_HUMAN	EVELLQLR	ciuffar_D1909_021	heavy	7984287	0.0852	0.9988	40.66	734986960896
sp|Q9H6S1|AZI2_HUMAN	EVELLQLR	ciuffar_D1909_022	heavy	9391359	0.0389	0.9913	41.07	960937394176
sp|Q9H6S1|AZI2_HUMAN	EVELLQLR	ciuffar_D1909_023	heavy	8456188	0.0703	0.9991	41.02	1025276116992
sp|Q9H6S1|AZI2_HUMAN	EVELLQLR	ciuffar_D1909_025	heavy	9562056	0.08	0.9941	41.09	576468156416
sp|Q9H6S1|AZI2_HUMAN	EVELLQLR	ciuffar_D1909_026	heavy	9137351	0.1356	0.997	41.06	905008381952
sp|Q9H6S1|AZI2_HUMAN	EVELLQLR	ciuffar_D1909_027	heavy	9412857	0.0935	0.9998	41.04	751902654464
sp|Q9NQC7|CYLD_HUMAN	GQGFTDGVYQGK	ciuffar_D1909_008	light	859303	0.5676	0.9807	23.78	1290446962688
sp|Q9NQC7|CYLD_HUMAN	GQGFTDGVYQGK	ciuffar_D1909_009	light	1130178	0.4776	0.9996	23.43	1051935440896
sp|Q9NQC7|CYLD_HUMAN	GQGFTDGVYQGK	ciuffar_D1909_010	light	850341	0.3887	0.9927	23.71	1042438029312
sp|Q9NQC7|CYLD_HUMAN	GQGFTDGVYQGK	ciuffar_D1909_013	light	942445	0.3963	0.9891	23.58	1010774245376
sp|Q9NQC7|CYLD_HUMAN	GQGFTDGVYQGK	ciuffar_D1909_014	light	1045974	0.4262	0.9924	23.69	878743126016
sp|Q9NQC7|CYLD_HUMAN	GQGFTDGVYQGK	ciuffar_D1909_015	light	1236593	0.5118	0.9884	23.7	990772985856
sp|Q9NQC7|CYLD_HUMAN	GQGFTDGVYQGK	ciuffar_D1909_017	light	135833	0.0444	0.9637	23.69	620100976640
sp|Q9NQC7|CYLD_HUMAN	GQGFTDGVYQGK	ciuffar_D1909_018	light	73356	0.0217	0.9493	23.85	359991738368
sp|Q9NQC7|CYLD_HUMAN	GQGFTDGVYQGK	ciuffar_D1909_019	light	185371	0.0716	0.9914	23.77	878482423808
sp|Q9NQC7|CYLD_HUMAN	GQGFTDGVYQGK	ciuffar_D1909_021	light	166286	0.0641	0.9957	23.27	734986960896
sp|Q9NQC7|CYLD_HUMAN	GQGFTDGVYQGK	ciuffar_D1909_022	light	156330	0.0795	0.9779	23.66	960937394176
sp|Q9NQC7|CYLD_HUMAN	GQGFTDGVYQGK	ciuffar_D1909_023	light	224993	0.0956	0.9875	23.94	1025276116992
sp|Q9NQC7|CYLD_HUMAN	GQGFTDGVYQGK	ciuffar_D1909_025	light	34012	0.0124	0.6388	23.84	576468156416
sp|Q9NQC7|CYLD_HUMAN	GQGFTDGVYQGK	ciuffar_D1909_026	light	19677	0.0375	0.9764	23.9	905008381952
sp|Q9NQC7|CYLD_HUMAN	GQGFTDGVYQGK	ciuffar_D1909_027	light	38968	0.0217	0.5827	23.84	751902654464
sp|Q9NQC7|CYLD_HUMAN	GQGFTDGVYQGK	ciuffar_D1909_008	heavy	1513958	0.5676	0.9807	23.78	1290446962688
sp|Q9NQC7|CYLD_HUMAN	GQGFTDGVYQGK	ciuffar_D1909_009	heavy	2366197	0.4776	0.9996	23.43	1051935440896
sp|Q9NQC7|CYLD_HUMAN	GQGFTDGVYQGK	ciuffar_D1909_010	heavy	2187857	0.3887	0.9927	23.71	1042438029312
sp|Q9NQC7|CYLD_HUMAN	GQGFTDGVYQGK	ciuffar_D1909_013	heavy	2378234	0.3963	0.9891	23.58	1010774245376
sp|Q9NQC7|CYLD_HUMAN	GQGFTDGVYQGK	ciuffar_D1909_014	heavy	2454251	0.4262	0.9924	23.69	878743126016
sp|Q9NQC7|CYLD_HUMAN	GQGFTDGVYQGK	ciuffar_D1909_015	heavy	2416285	0.5118	0.9884	23.7	990772985856
sp|Q9NQC7|CYLD_HUMAN	GQGFTDGVYQGK	ciuffar_D1909_017	heavy	3059638	0.0444	0.9637	23.69	620100976640
sp|Q9NQC7|CYLD_HUMAN	GQGFTDGVYQGK	ciuffar_D1909_018	heavy	3386996	0.0217	0.9493	23.85	359991738368
sp|Q9NQC7|CYLD_HUMAN	GQGFTDGVYQGK	ciuffar_D1909_019	heavy	2589946	0.0716	0.9914	23.77	878482423808
sp|Q9NQC7|CYLD_HUMAN	GQGFTDGVYQGK	ciuffar_D1909_021	heavy	2595302	0.0641	0.9957	23.27	734986960896
sp|Q9NQC7|CYLD_HUMAN	GQGFTDGVYQGK	ciuffar_D1909_022	heavy	1966991	0.0795	0.9779	23.66	960937394176
sp|Q9NQC7|CYLD_HUMAN	GQGFTDGVYQGK	ciuffar_D1909_023	heavy	2353051	0.0956	0.9875	23.94	1025276116992
sp|Q9NQC7|CYLD_HUMAN	GQGFTDGVYQGK	ciuffar_D1909_025	heavy	2735021	0.0124	0.6388	23.84	576468156416
sp|Q9NQC7|CYLD_HUMAN	GQGFTDGVYQGK	ciuffar_D1909_026	heavy	524867	0.0375	0.9764	23.9	905008381952
sp|Q9NQC7|CYLD_HUMAN	GQGFTDGVYQGK	ciuffar_D1909_027	heavy	1793970	0.0217	0.5827	23.84	751902654464
sp|Q9NQC7|CYLD_HUMAN	TEIVNPLR	ciuffar_D1909_008	light	3973137	0.3945	0.9974	26.65	1290446962688
sp|Q9NQC7|CYLD_HUMAN	TEIVNPLR	ciuffar_D1909_009	light	2178213	0.2285	0.9992	26.68	1051935440896
sp|Q9NQC7|CYLD_HUMAN	TEIVNPLR	ciuffar_D1909_010	light	3137356	0.3077	0.9981	26.46	1042438029312
sp|Q9NQC7|CYLD_HUMAN	TEIVNPLR	ciuffar_D1909_013	light	3559729	0.319	0.9992	26.39	1010774245376
sp|Q9NQC7|CYLD_HUMAN	TEIVNPLR	ciuffar_D1909_014	light	3842276	0.3484	0.9984	26.36	878743126016
sp|Q9NQC7|CYLD_HUMAN	TEIVNPLR	ciuffar_D1909_015	light	3390180	0.329	0.9987	26.48	990772985856
sp|Q9NQC7|CYLD_HUMAN	TEIVNPLR	ciuffar_D1909_017	light	445359	0.0352	0.9566	26.62	620100976640
sp|Q9NQC7|CYLD_HUMAN	TEIVNPLR	ciuffar_D1909_018	light	214582	0.0163	0.9775	26.65	359991738368
sp|Q9NQC7|CYLD_HUMAN	TEIVNPLR	ciuffar_D1909_019	light	944661	0.0765	0.9794	26.35	878482423808
sp|Q9NQC7|CYLD_HUMAN	TEIVNPLR	ciuffar_D1909_021	light	476421	0.0508	0.9796	26.28	734986960896
sp|Q9NQC7|CYLD_HUMAN	TEIVNPLR	ciuffar_D1909_022	light	801908	0.0688	0.9526	26.73	960937394176
sp|Q9NQC7|CYLD_HUMAN	TEIVNPLR	ciuffar_D1909_023	light	879267	0.0746	0.9702	26.59	1025276116992
sp|Q9NQC7|CYLD_HUMAN	TEIVNPLR	ciuffar_D1909_025	light	461996	0.037	0.955	26.7	576468156416
sp|Q9NQC7|CYLD_HUMAN	TEIVNPLR	ciuffar_D1909_026	light	1160036	0.1009	0.9355	26.54	905008381952
sp|Q9NQC7|CYLD_HUMAN	TEIVNPLR	ciuffar_D1909_027	light	712949	0.0541	0.9419	26.52	751902654464
sp|Q9NQC7|CYLD_HUMAN	TEIVNPLR	ciuffar_D1909_008	heavy	10071462	0.3945	0.9974	26.65	1290446962688
sp|Q9NQC7|CYLD_HUMAN	TEIVNPLR	ciuffar_D1909_009	heavy	9533357	0.2285	0.9992	26.68	1051935440896
sp|Q9NQC7|CYLD_HUMAN	TEIVNPLR	ciuffar_D1909_010	heavy	10194932	0.3077	0.9981	26.46	1042438029312
sp|Q9NQC7|CYLD_HUMAN	TEIVNPLR	ciuffar_D1909_013	heavy	11158765	0.319	0.9992	26.39	1010774245376
sp|Q9NQC7|CYLD_HUMAN	TEIVNPLR	ciuffar_D1909_014	heavy	11028955	0.3484	0.9984	26.36	878743126016
sp|Q9NQC7|CYLD_HUMAN	TEIVNPLR	ciuffar_D1909_015	heavy	10303995	0.329	0.9987	26.48	990772985856
sp|Q9NQC7|CYLD_HUMAN	TEIVNPLR	ciuffar_D1909_017	heavy	12634536	0.0352	0.9566	26.62	620100976640
sp|Q9NQC7|CYLD_HUMAN	TEIVNPLR	ciuffar_D1909_018	heavy	13154506	0.0163	0.9775	26.65	359991738368
sp|Q9NQC7|CYLD_HUMAN	TEIVNPLR	ciuffar_D1909_019	heavy	12340908	0.0765	0.9794	26.35	878482423808
sp|Q9NQC7|CYLD_HUMAN	TEIVNPLR	ciuffar_D1909_021	heavy	9380613	0.0508	0.9796	26.28	734986960896
sp|Q9NQC7|CYLD_HUMAN	TEIVNPLR	ciuffar_D1909_022	heavy	11653262	0.0688	0.9526	26.73	960937394176
sp|Q9NQC7|CYLD_HUMAN	TEIVNPLR	ciuffar_D1909_023	heavy	11785733	0.0746	0.9702	26.59	1025276116992
sp|Q9NQC7|CYLD_HUMAN	TEIVNPLR	ciuffar_D1909_025	heavy	12475559	0.037	0.955	26.7	576468156416
sp|Q9NQC7|CYLD_HUMAN	TEIVNPLR	ciuffar_D1909_026	heavy	11492984	0.1009	0.9355	26.54	905008381952
sp|Q9NQC7|CYLD_HUMAN	TEIVNPLR	ciuffar_D1909_027	heavy	13167105	0.0541	0.9419	26.52	751902654464
sp|Q9NYJ8|TAB2_HUMAN	GTSSLSQQTPR	ciuffar_D1909_008	light	332113	0.0306	0.8893	8.52	1290446962688
sp|Q9NYJ8|TAB2_HUMAN	GTSSLSQQTPR	ciuffar_D1909_009	light	361733	0.0287	0.9665	7.98	1051935440896
sp|Q9NYJ8|TAB2_HUMAN	GTSSLSQQTPR	ciuffar_D1909_010	light	323129	0.0264	0.9822	8.06	1042438029312
sp|Q9NYJ8|TAB2_HUMAN	GTSSLSQQTPR	ciuffar_D1909_013	light	319896	0.0275	0.9796	8.02	1010774245376
sp|Q9NYJ8|TAB2_HUMAN	GTSSLSQQTPR	ciuffar_D1909_014	light	187048	0.0192	0.9803	7.64	878743126016
sp|Q9NYJ8|TAB2_HUMAN	GTSSLSQQTPR	ciuffar_D1909_015	light	448485	0.0333	0.9743	8.13	990772985856
sp|Q9NYJ8|TAB2_HUMAN	GTSSLSQQTPR	ciuffar_D1909_017	light	232887	0.0244	0.9382	7.99	620100976640
sp|Q9NYJ8|TAB2_HUMAN	GTSSLSQQTPR	ciuffar_D1909_018	light	76420	0.0051	0.9474	8.04	359991738368
sp|Q9NYJ8|TAB2_HUMAN	GTSSLSQQTPR	ciuffar_D1909_019	light	316337	0.0266	0.9423	8.03	878482423808
sp|Q9NYJ8|TAB2_HUMAN	GTSSLSQQTPR	ciuffar_D1909_021	light	191066	0.0176	0.9659	7.98	734986960896
sp|Q9NYJ8|TAB2_HUMAN	GTSSLSQQTPR	ciuffar_D1909_022	light	120957	0.0092	0.9242	8.19	960937394176
sp|Q9NYJ8|TAB2_HUMAN	GTSSLSQQTPR	ciuffar_D1909_023	light	373840	0.0248	0.9809	8.18	1025276116992
sp|Q9NYJ8|TAB2_HUMAN	GTSSLSQQTPR	ciuffar_D1909_025	light	128566	0.0113	0.9582	8.18	576468156416
sp|Q9NYJ8|TAB2_HUMAN	GTSSLSQQTPR	ciuffar_D1909_026	light	470823	0.0334	0.8956	8.03	905008381952
sp|Q9NYJ8|TAB2_HUMAN	GTSSLSQQTPR	ciuffar_D1909_027	light	220514	0.0152	0.9615	8.04	751902654464
sp|Q9NYJ8|TAB2_HUMAN	GTSSLSQQTPR	ciuffar_D1909_008	heavy	10840806	0.0306	0.8893	8.52	1290446962688
sp|Q9NYJ8|TAB2_HUMAN	GTSSLSQQTPR	ciuffar_D1909_009	heavy	12589414	0.0287	0.9665	7.98	1051935440896
sp|Q9NYJ8|TAB2_HUMAN	GTSSLSQQTPR	ciuffar_D1909_010	heavy	12244497	0.0264	0.9822	8.06	1042438029312
sp|Q9NYJ8|TAB2_HUMAN	GTSSLSQQTPR	ciuffar_D1909_013	heavy	11637634	0.0275	0.9796	8.02	1010774245376
sp|Q9NYJ8|TAB2_HUMAN	GTSSLSQQTPR	ciuffar_D1909_014	heavy	9758437	0.0192	0.9803	7.64	878743126016
sp|Q9NYJ8|TAB2_HUMAN	GTSSLSQQTPR	ciuffar_D1909_015	heavy	13458120	0.0333	0.9743	8.13	990772985856
sp|Q9NYJ8|TAB2_HUMAN	GTSSLSQQTPR	ciuffar_D1909_017	heavy	9555361	0.0244	0.9382	7.99	620100976640
sp|Q9NYJ8|TAB2_HUMAN	GTSSLSQQTPR	ciuffar_D1909_018	heavy	15039535	0.0051	0.9474	8.04	359991738368
sp|Q9NYJ8|TAB2_HUMAN	GTSSLSQQTPR	ciuffar_D1909_019	heavy	11896628	0.0266	0.9423	8.03	878482423808
sp|Q9NYJ8|TAB2_HUMAN	GTSSLSQQTPR	ciuffar_D1909_021	heavy	10886197	0.0176	0.9659	7.98	734986960896
sp|Q9NYJ8|TAB2_HUMAN	GTSSLSQQTPR	ciuffar_D1909_022	heavy	13117779	0.0092	0.9242	8.19	960937394176
sp|Q9NYJ8|TAB2_HUMAN	GTSSLSQQTPR	ciuffar_D1909_023	heavy	15047512	0.0248	0.9809	8.18	1025276116992
sp|Q9NYJ8|TAB2_HUMAN	GTSSLSQQTPR	ciuffar_D1909_025	heavy	11330507	0.0113	0.9582	8.18	576468156416
sp|Q9NYJ8|TAB2_HUMAN	GTSSLSQQTPR	ciuffar_D1909_026	heavy	14106839	0.0334	0.8956	8.03	905008381952
sp|Q9NYJ8|TAB2_HUMAN	GTSSLSQQTPR	ciuffar_D1909_027	heavy	14532355	0.0152	0.9615	8.04	751902654464
sp|Q9NYJ8|TAB2_HUMAN	EIDLFQAR	ciuffar_D1909_008	light	311916	0.0647	0.9995	39.25	1290446962688
sp|Q9NYJ8|TAB2_HUMAN	EIDLFQAR	ciuffar_D1909_009	light	190649	0.0436	0.9951	38.99	1051935440896
sp|Q9NYJ8|TAB2_HUMAN	EIDLFQAR	ciuffar_D1909_010	light	235881	0.0482	0.9908	39.04	1042438029312
sp|Q9NYJ8|TAB2_HUMAN	EIDLFQAR	ciuffar_D1909_013	light	284305	0.0499	0.9961	38.89	1010774245376
sp|Q9NYJ8|TAB2_HUMAN	EIDLFQAR	ciuffar_D1909_014	light	263006	0.051	0.9969	38.86	878743126016
sp|Q9NYJ8|TAB2_HUMAN	EIDLFQAR	ciuffar_D1909_015	light	280147	0.0524	0.9993	38.91	990772985856
sp|Q9NYJ8|TAB2_HUMAN	EIDLFQAR	ciuffar_D1909_017	light	158134	0.0302	0.9914	39.08	620100976640
sp|Q9NYJ8|TAB2_HUMAN	EIDLFQAR	ciuffar_D1909_018	light	89500	0.0125	0.9911	39.1	359991738368
sp|Q9NYJ8|TAB2_HUMAN	EIDLFQAR	ciuffar_D1909_019	light	139876	0.0229	0.9799	38.97	878482423808
sp|Q9NYJ8|TAB2_HUMAN	EIDLFQAR	ciuffar_D1909_021	light	204376	0.0371	0.9974	38.63	734986960896
sp|Q9NYJ8|TAB2_HUMAN	EIDLFQAR	ciuffar_D1909_022	light	54400	0.0095	0.9679	39.13	960937394176
sp|Q9NYJ8|TAB2_HUMAN	EIDLFQAR	ciuffar_D1909_023	light	195777	0.0321	0.997	39.14	1025276116992
sp|Q9NYJ8|TAB2_HUMAN	EIDLFQAR	ciuffar_D1909_025	light	117834	0.0192	0.9915	39.26	576468156416
sp|Q9NYJ8|TAB2_HUMAN	EIDLFQAR	ciuffar_D1909_026	light	159795	0.0274	0.9809	39.1	905008381952
sp|Q9NYJ8|TAB2_HUMAN	EIDLFQAR	ciuffar_D1909_027	light	127955	0.0217	0.9975	39.14	751902654464
sp|Q9NYJ8|TAB2_HUMAN	EIDLFQAR	ciuffar_D1909_008	heavy	4819713	0.0647	0.9995	39.25	1290446962688
sp|Q9NYJ8|TAB2_HUMAN	EIDLFQAR	ciuffar_D1909_009	heavy	4369447	0.0436	0.9951	38.99	1051935440896
sp|Q9NYJ8|TAB2_HUMAN	EIDLFQAR	ciuffar_D1909_010	heavy	4895637	0.0482	0.9908	39.04	1042438029312
sp|Q9NYJ8|TAB2_HUMAN	EIDLFQAR	ciuffar_D1909_013	heavy	5697531	0.0499	0.9961	38.89	1010774245376
sp|Q9NYJ8|TAB2_HUMAN	EIDLFQAR	ciuffar_D1909_014	heavy	5161852	0.051	0.9969	38.86	878743126016
sp|Q9NYJ8|TAB2_HUMAN	EIDLFQAR	ciuffar_D1909_015	heavy	5349945	0.0524	0.9993	38.91	990772985856
sp|Q9NYJ8|TAB2_HUMAN	EIDLFQAR	ciuffar_D1909_017	heavy	5239035	0.0302	0.9914	39.08	620100976640
sp|Q9NYJ8|TAB2_HUMAN	EIDLFQAR	ciuffar_D1909_018	heavy	7157992	0.0125	0.9911	39.1	359991738368
sp|Q9NYJ8|TAB2_HUMAN	EIDLFQAR	ciuffar_D1909_019	heavy	6098518	0.0229	0.9799	38.97	878482423808
sp|Q9NYJ8|TAB2_HUMAN	EIDLFQAR	ciuffar_D1909_021	heavy	5507896	0.0371	0.9974	38.63	734986960896
sp|Q9NYJ8|TAB2_HUMAN	EIDLFQAR	ciuffar_D1909_022	heavy	5718868	0.0095	0.9679	39.13	960937394176
sp|Q9NYJ8|TAB2_HUMAN	EIDLFQAR	ciuffar_D1909_023	heavy	6092114	0.0321	0.997	39.14	1025276116992
sp|Q9NYJ8|TAB2_HUMAN	EIDLFQAR	ciuffar_D1909_025	heavy	6129539	0.0192	0.9915	39.26	576468156416
sp|Q9NYJ8|TAB2_HUMAN	EIDLFQAR	ciuffar_D1909_026	heavy	5836379	0.0274	0.9809	39.1	905008381952
sp|Q9NYJ8|TAB2_HUMAN	EIDLFQAR	ciuffar_D1909_027	heavy	5909963	0.0217	0.9975	39.14	751902654464
sp|Q9UHD2|TBK1_HUMAN	TTEENPIFVVSR	ciuffar_D1909_008	light	3111712	0.3366	0.9939	38.39	1290446962688
sp|Q9UHD2|TBK1_HUMAN	TTEENPIFVVSR	ciuffar_D1909_009	light	1870436	0.2462	0.991	38.22	1051935440896
sp|Q9UHD2|TBK1_HUMAN	TTEENPIFVVSR	ciuffar_D1909_010	light	2799297	0.2871	0.9994	38.26	1042438029312
sp|Q9UHD2|TBK1_HUMAN	TTEENPIFVVSR	ciuffar_D1909_013	light	2081768	0.2391	0.9997	37.96	1010774245376
sp|Q9UHD2|TBK1_HUMAN	TTEENPIFVVSR	ciuffar_D1909_014	light	2201815	0.2154	0.9995	38.04	878743126016
sp|Q9UHD2|TBK1_HUMAN	TTEENPIFVVSR	ciuffar_D1909_015	light	2156437	0.2118	0.9998	37.88	990772985856
sp|Q9UHD2|TBK1_HUMAN	TTEENPIFVVSR	ciuffar_D1909_017	light	1496603	0.1287	0.999	38.27	620100976640
sp|Q9UHD2|TBK1_HUMAN	TTEENPIFVVSR	ciuffar_D1909_018	light	895299	0.0587	0.9996	38.21	359991738368
sp|Q9UHD2|TBK1_HUMAN	TTEENPIFVVSR	ciuffar_D1909_019	light	1122551	0.1208	0.993	38.17	878482423808
sp|Q9UHD2|TBK1_HUMAN	TTEENPIFVVSR	ciuffar_D1909_021	light	1337903	0.1388	0.9952	37.68	734986960896
sp|Q9UHD2|TBK1_HUMAN	TTEENPIFVVSR	ciuffar_D1909_022	light	1223041	0.1048	0.9999	38.26	960937394176
sp|Q9UHD2|TBK1_HUMAN	TTEENPIFVVSR	ciuffar_D1909_023	light	1559784	0.1343	0.9987	38.32	1025276116992
sp|Q9UHD2|TBK1_HUMAN	TTEENPIFVVSR	ciuffar_D1909_025	light	1429614	0.1252	0.9998	38.36	576468156416
sp|Q9UHD2|TBK1_HUMAN	TTEENPIFVVSR	ciuffar_D1909_026	light	1821654	0.169	0.9993	38.26	905008381952
sp|Q9UHD2|TBK1_HUMAN	TTEENPIFVVSR	ciuffar_D1909_027	light	1749664	0.138	0.9992	38.23	751902654464
sp|Q9UHD2|TBK1_HUMAN	TTEENPIFVVSR	ciuffar_D1909_008	heavy	9243173	0.3366	0.9939	38.39	1290446962688
sp|Q9UHD2|TBK1_HUMAN	TTEENPIFVVSR	ciuffar_D1909_009	heavy	7595947	0.2462	0.991	38.22	1051935440896
sp|Q9UHD2|TBK1_HUMAN	TTEENPIFVVSR	ciuffar_D1909_010	heavy	9750105	0.2871	0.9994	38.26	1042438029312
sp|Q9UHD2|TBK1_HUMAN	TTEENPIFVVSR	ciuffar_D1909_013	heavy	8707702	0.2391	0.9997	37.96	1010774245376
sp|Q9UHD2|TBK1_HUMAN	TTEENPIFVVSR	ciuffar_D1909_014	heavy	10221602	0.2154	0.9995	38.04	878743126016
sp|Q9UHD2|TBK1_HUMAN	TTEENPIFVVSR	ciuffar_D1909_015	heavy	10182506	0.2118	0.9998	37.88	990772985856
sp|Q9UHD2|TBK1_HUMAN	TTEENPIFVVSR	ciuffar_D1909_017	heavy	11628252	0.1287	0.999	38.27	620100976640
sp|Q9UHD2|TBK1_HUMAN	TTEENPIFVVSR	ciuffar_D1909_018	heavy	15255488	0.0587	0.9996	38.21	359991738368
sp|Q9UHD2|TBK1_HUMAN	TTEENPIFVVSR	ciuffar_D1909_019	heavy	9295358	0.1208	0.993	38.17	878482423808
sp|Q9UHD2|TBK1_HUMAN	TTEENPIFVVSR	ciuffar_D1909_021	heavy	9641610	0.1388	0.9952	37.68	734986960896
sp|Q9UHD2|TBK1_HUMAN	TTEENPIFVVSR	ciuffar_D1909_022	heavy	11669408	0.1048	0.9999	38.26	960937394176
sp|Q9UHD2|TBK1_HUMAN	TTEENPIFVVSR	ciuffar_D1909_023	heavy	11610721	0.1343	0.9987	38.32	1025276116992
sp|Q9UHD2|TBK1_HUMAN	TTEENPIFVVSR	ciuffar_D1909_025	heavy	11421343	0.1252	0.9998	38.36	576468156416
sp|Q9UHD2|TBK1_HUMAN	TTEENPIFVVSR	ciuffar_D1909_026	heavy	10780996	0.169	0.9993	38.26	905008381952
sp|Q9UHD2|TBK1_HUMAN	TTEENPIFVVSR	ciuffar_D1909_027	heavy	12675606	0.138	0.9992	38.23	751902654464
sp|Q9UHD2|TBK1_HUMAN	EPLNTIGLIYEK	ciuffar_D1909_008	light	2365499	0.475	0.9962	47.5	1290446962688
sp|Q9UHD2|TBK1_HUMAN	EPLNTIGLIYEK	ciuffar_D1909_009	light	1581502	0.3168	0.9945	47.44	1051935440896
sp|Q9UHD2|TBK1_HUMAN	EPLNTIGLIYEK	ciuffar_D1909_010	light	2068429	0.3493	0.9969	47.23	1042438029312
sp|Q9UHD2|TBK1_HUMAN	EPLNTIGLIYEK	ciuffar_D1909_013	light	1762149	0.3102	0.9823	47.15	1010774245376
sp|Q9UHD2|TBK1_HUMAN	EPLNTIGLIYEK	ciuffar_D1909_014	light	1705266	0.2934	0.9875	47.16	878743126016
sp|Q9UHD2|TBK1_HUMAN	EPLNTIGLIYEK	ciuffar_D1909_015	light	1753269	0.2969	0.9832	47.25	990772985856
sp|Q9UHD2|TBK1_HUMAN	EPLNTIGLIYEK	ciuffar_D1909_017	light	980011	0.1596	0.9983	47.37	620100976640
sp|Q9UHD2|TBK1_HUMAN	EPLNTIGLIYEK	ciuffar_D1909_018	light	545635	0.0693	0.998	47.4	359991738368
sp|Q9UHD2|TBK1_HUMAN	EPLNTIGLIYEK	ciuffar_D1909_019	light	864556	0.1541	0.9982	47.24	878482423808
sp|Q9UHD2|TBK1_HUMAN	EPLNTIGLIYEK	ciuffar_D1909_021	light	1044173	0.157	0.9971	47.06	734986960896
sp|Q9UHD2|TBK1_HUMAN	EPLNTIGLIYEK	ciuffar_D1909_022	light	667957	0.1608	0.9994	47.35	960937394176
sp|Q9UHD2|TBK1_HUMAN	EPLNTIGLIYEK	ciuffar_D1909_023	light	939627	0.1652	0.9983	47.44	1025276116992
sp|Q9UHD2|TBK1_HUMAN	EPLNTIGLIYEK	ciuffar_D1909_025	light	855160	0.1728	0.9962	47.38	576468156416
sp|Q9UHD2|TBK1_HUMAN	EPLNTIGLIYEK	ciuffar_D1909_026	light	1071757	0.2386	0.9961	47.43	905008381952
sp|Q9UHD2|TBK1_HUMAN	EPLNTIGLIYEK	ciuffar_D1909_027	light	979333	0.1654	0.997	47.4	751902654464
sp|Q9UHD2|TBK1_HUMAN	EPLNTIGLIYEK	ciuffar_D1909_008	heavy	4979612	0.475	0.9962	47.5	1290446962688
sp|Q9UHD2|TBK1_HUMAN	EPLNTIGLIYEK	ciuffar_D1909_009	heavy	4992528	0.3168	0.9945	47.44	1051935440896
sp|Q9UHD2|TBK1_HUMAN	EPLNTIGLIYEK	ciuffar_D1909_010	heavy	5922249	0.3493	0.9969	47.23	1042438029312
sp|Q9UHD2|TBK1_HUMAN	EPLNTIGLIYEK	ciuffar_D1909_013	heavy	5680178	0.3102	0.9823	47.15	1010774245376
sp|Q9UHD2|TBK1_HUMAN	EPLNTIGLIYEK	ciuffar_D1909_014	heavy	5812167	0.2934	0.9875	47.16	878743126016
sp|Q9UHD2|TBK1_HUMAN	EPLNTIGLIYEK	ciuffar_D1909_015	heavy	5904688	0.2969	0.9832	47.25	990772985856
sp|Q9UHD2|TBK1_HUMAN	EPLNTIGLIYEK	ciuffar_D1909_017	heavy	6140263	0.1596	0.9983	47.37	620100976640
sp|Q9UHD2|TBK1_HUMAN	EPLNTIGLIYEK	ciuffar_D1909_018	heavy	7877635	0.0693	0.998	47.4	359991738368
sp|Q9UHD2|TBK1_HUMAN	EPLNTIGLIYEK	ciuffar_D1909_019	heavy	5612042	0.1541	0.9982	47.24	878482423808
sp|Q9UHD2|TBK1_HUMAN	EPLNTIGLIYEK	ciuffar_D1909_021	heavy	6649099	0.157	0.9971	47.06	734986960896
sp|Q9UHD2|TBK1_HUMAN	EPLNTIGLIYEK	ciuffar_D1909_022	heavy	4153980	0.1608	0.9994	47.35	960937394176
sp|Q9UHD2|TBK1_HUMAN	EPLNTIGLIYEK	ciuffar_D1909_023	heavy	5686743	0.1652	0.9983	47.44	1025276116992
sp|Q9UHD2|TBK1_HUMAN	EPLNTIGLIYEK	ciuffar_D1909_025	heavy	4949358	0.1728	0.9962	47.38	576468156416
sp|Q9UHD2|TBK1_HUMAN	EPLNTIGLIYEK	ciuffar_D1909_026	heavy	4492386	0.2386	0.9961	47.43	905008381952
sp|Q9UHD2|TBK1_HUMAN	EPLNTIGLIYEK	ciuffar_D1909_027	heavy	5921631	0.1654	0.997	47.4	751902654464
sp|Q9UM82|SPAT2_HUMAN	STLLEEDIR	ciuffar_D1909_008	light	2678762	0.365	0.9996	31.14	1290446962688
sp|Q9UM82|SPAT2_HUMAN	STLLEEDIR	ciuffar_D1909_009	light	1602088	0.1984	0.9997	31.09	1051935440896
sp|Q9UM82|SPAT2_HUMAN	STLLEEDIR	ciuffar_D1909_010	light	1846157	0.2211	0.9998	31.06	1042438029312
sp|Q9UM82|SPAT2_HUMAN	STLLEEDIR	ciuffar_D1909_013	light	2406368	0.2777	0.9998	30.95	1010774245376
sp|Q9UM82|SPAT2_HUMAN	STLLEEDIR	ciuffar_D1909_014	light	2399474	0.2654	0.9996	30.98	878743126016
sp|Q9UM82|SPAT2_HUMAN	STLLEEDIR	ciuffar_D1909_015	light	2451627	0.2737	0.9997	30.96	990772985856
sp|Q9UM82|SPAT2_HUMAN	STLLEEDIR	ciuffar_D1909_017	light	166453	0.0148	0.9676	31.18	620100976640
sp|Q9UM82|SPAT2_HUMAN	STLLEEDIR	ciuffar_D1909_018	light	103713	0.0084	0.9362	31.21	359991738368
sp|Q9UM82|SPAT2_HUMAN	STLLEEDIR	ciuffar_D1909_019	light	263262	0.0252	0.9904	31.06	878482423808
sp|Q9UM82|SPAT2_HUMAN	STLLEEDIR	ciuffar_D1909_021	light	227712	0.0244	0.997	30.6	734986960896
sp|Q9UM82|SPAT2_HUMAN	STLLEEDIR	ciuffar_D1909_022	light	220689	0.0217	0.9843	31.17	960937394176
sp|Q9UM82|SPAT2_HUMAN	STLLEEDIR	ciuffar_D1909_023	light	312768	0.0314	0.9901	31.19	1025276116992
sp|Q9UM82|SPAT2_HUMAN	STLLEEDIR	ciuffar_D1909_025	light	89991	0.0076	0.9904	31.31	576468156416
sp|Q9UM82|SPAT2_HUMAN	STLLEEDIR	ciuffar_D1909_026	light	159563	0.0147	0.9699	31.12	905008381952
sp|Q9UM82|SPAT2_HUMAN	STLLEEDIR	ciuffar_D1909_027	light	86335	0.0081	0.9458	31.12	751902654464
sp|Q9UM82|SPAT2_HUMAN	STLLEEDIR	ciuffar_D1909_008	heavy	7340044	0.365	0.9996	31.14	1290446962688
sp|Q9UM82|SPAT2_HUMAN	STLLEEDIR	ciuffar_D1909_009	heavy	8076576	0.1984	0.9997	31.09	1051935440896
sp|Q9UM82|SPAT2_HUMAN	STLLEEDIR	ciuffar_D1909_010	heavy	8350840	0.2211	0.9998	31.06	1042438029312
sp|Q9UM82|SPAT2_HUMAN	STLLEEDIR	ciuffar_D1909_013	heavy	8664857	0.2777	0.9998	30.95	1010774245376
sp|Q9UM82|SPAT2_HUMAN	STLLEEDIR	ciuffar_D1909_014	heavy	9040540	0.2654	0.9996	30.98	878743126016
sp|Q9UM82|SPAT2_HUMAN	STLLEEDIR	ciuffar_D1909_015	heavy	8956563	0.2737	0.9997	30.96	990772985856
sp|Q9UM82|SPAT2_HUMAN	STLLEEDIR	ciuffar_D1909_017	heavy	11224090	0.0148	0.9676	31.18	620100976640
sp|Q9UM82|SPAT2_HUMAN	STLLEEDIR	ciuffar_D1909_018	heavy	12321306	0.0084	0.9362	31.21	359991738368
sp|Q9UM82|SPAT2_HUMAN	STLLEEDIR	ciuffar_D1909_019	heavy	10431991	0.0252	0.9904	31.06	878482423808
sp|Q9UM82|SPAT2_HUMAN	STLLEEDIR	ciuffar_D1909_021	heavy	9331045	0.0244	0.997	30.6	734986960896
sp|Q9UM82|SPAT2_HUMAN	STLLEEDIR	ciuffar_D1909_022	heavy	10175289	0.0217	0.9843	31.17	960937394176
sp|Q9UM82|SPAT2_HUMAN	STLLEEDIR	ciuffar_D1909_023	heavy	9945140	0.0314	0.9901	31.19	1025276116992
sp|Q9UM82|SPAT2_HUMAN	STLLEEDIR	ciuffar_D1909_025	heavy	11889115	0.0076	0.9904	31.31	576468156416
sp|Q9UM82|SPAT2_HUMAN	STLLEEDIR	ciuffar_D1909_026	heavy	10878063	0.0147	0.9699	31.12	905008381952
sp|Q9UM82|SPAT2_HUMAN	STLLEEDIR	ciuffar_D1909_027	heavy	10620186	0.0081	0.9458	31.12	751902654464
sp|Q9UM82|SPAT2_HUMAN	GYSELDIVSER	ciuffar_D1909_008	light	2487913	1.0067	0.9989	38.26	1290446962688
sp|Q9UM82|SPAT2_HUMAN	GYSELDIVSER	ciuffar_D1909_009	light	1509045	0.6322	0.9995	38.09	1051935440896
sp|Q9UM82|SPAT2_HUMAN	GYSELDIVSER	ciuffar_D1909_010	light	1702843	0.6023	0.9998	38.21	1042438029312
sp|Q9UM82|SPAT2_HUMAN	GYSELDIVSER	ciuffar_D1909_013	light	2012298	0.7563	0.9775	37.91	1010774245376
sp|Q9UM82|SPAT2_HUMAN	GYSELDIVSER	ciuffar_D1909_014	light	2074099	0.6495	0.9988	37.96	878743126016
sp|Q9UM82|SPAT2_HUMAN	GYSELDIVSER	ciuffar_D1909_015	light	2385972	0.8298	0.9856	37.81	990772985856
sp|Q9UM82|SPAT2_HUMAN	GYSELDIVSER	ciuffar_D1909_017	light	96423	0.0394	0.7799	38.31	620100976640
sp|Q9UM82|SPAT2_HUMAN	GYSELDIVSER	ciuffar_D1909_018	light	41700	0.0331	0.9676	38.07	359991738368
sp|Q9UM82|SPAT2_HUMAN	GYSELDIVSER	ciuffar_D1909_019	light	98830	0.0333	0.9509	38.09	878482423808
sp|Q9UM82|SPAT2_HUMAN	GYSELDIVSER	ciuffar_D1909_021	light	70994	0.0607	0.937	37.65	734986960896
sp|Q9UM82|SPAT2_HUMAN	GYSELDIVSER	ciuffar_D1909_022	light	167158	0.0802	0.9475	38.22	960937394176
sp|Q9UM82|SPAT2_HUMAN	GYSELDIVSER	ciuffar_D1909_023	light	241654	0.0951	0.8394	38.3	1025276116992
sp|Q9UM82|SPAT2_HUMAN	GYSELDIVSER	ciuffar_D1909_025	light	#N/A	#N/A	#N/A	38.35	576468156416
sp|Q9UM82|SPAT2_HUMAN	GYSELDIVSER	ciuffar_D1909_026	light	#N/A	#N/A	#N/A	38.21	905008381952
sp|Q9UM82|SPAT2_HUMAN	GYSELDIVSER	ciuffar_D1909_027	light	#N/A	#N/A	#N/A	38.12	751902654464
sp|Q9UM82|SPAT2_HUMAN	GYSELDIVSER	ciuffar_D1909_008	heavy	2471255	1.0067	0.9989	38.26	1290446962688
sp|Q9UM82|SPAT2_HUMAN	GYSELDIVSER	ciuffar_D1909_009	heavy	2386997	0.6322	0.9995	38.09	1051935440896
sp|Q9UM82|SPAT2_HUMAN	GYSELDIVSER	ciuffar_D1909_010	heavy	2827098	0.6023	0.9998	38.21	1042438029312
sp|Q9UM82|SPAT2_HUMAN	GYSELDIVSER	ciuffar_D1909_013	heavy	2660630	0.7563	0.9775	37.91	1010774245376
sp|Q9UM82|SPAT2_HUMAN	GYSELDIVSER	ciuffar_D1909_014	heavy	3193287	0.6495	0.9988	37.96	878743126016
sp|Q9UM82|SPAT2_HUMAN	GYSELDIVSER	ciuffar_D1909_015	heavy	2875398	0.8298	0.9856	37.81	990772985856
sp|Q9UM82|SPAT2_HUMAN	GYSELDIVSER	ciuffar_D1909_017	heavy	2447930	0.0394	0.7799	38.31	620100976640
sp|Q9UM82|SPAT2_HUMAN	GYSELDIVSER	ciuffar_D1909_018	heavy	1257976	0.0331	0.9676	38.07	359991738368
sp|Q9UM82|SPAT2_HUMAN	GYSELDIVSER	ciuffar_D1909_019	heavy	2969865	0.0333	0.9509	38.09	878482423808
sp|Q9UM82|SPAT2_HUMAN	GYSELDIVSER	ciuffar_D1909_021	heavy	1169737	0.0607	0.937	37.65	734986960896
sp|Q9UM82|SPAT2_HUMAN	GYSELDIVSER	ciuffar_D1909_022	heavy	2084184	0.0802	0.9475	38.22	960937394176
sp|Q9UM82|SPAT2_HUMAN	GYSELDIVSER	ciuffar_D1909_023	heavy	2539829	0.0951	0.8394	38.3	1025276116992
sp|Q9UM82|SPAT2_HUMAN	GYSELDIVSER	ciuffar_D1909_025	heavy	3427763	#N/A	#N/A	38.35	576468156416
sp|Q9UM82|SPAT2_HUMAN	GYSELDIVSER	ciuffar_D1909_026	heavy	2931910	#N/A	#N/A	38.21	905008381952
sp|Q9UM82|SPAT2_HUMAN	GYSELDIVSER	ciuffar_D1909_027	heavy	3400887	#N/A	#N/A	38.12	751902654464
sp|Q9Y4K3|TRAF6_HUMAN	LTILDQSEAPVR	ciuffar_D1909_008	light	5564924	0.8881	0.9994	36.28	1290446962688
sp|Q9Y4K3|TRAF6_HUMAN	LTILDQSEAPVR	ciuffar_D1909_009	light	3549558	0.5359	0.9954	36.21	1051935440896
sp|Q9Y4K3|TRAF6_HUMAN	LTILDQSEAPVR	ciuffar_D1909_010	light	3991523	0.5825	0.9798	36.07	1042438029312
sp|Q9Y4K3|TRAF6_HUMAN	LTILDQSEAPVR	ciuffar_D1909_013	light	4143713	0.5978	0.9945	36.09	1010774245376
sp|Q9Y4K3|TRAF6_HUMAN	LTILDQSEAPVR	ciuffar_D1909_014	light	3781818	0.5181	0.9995	35.99	878743126016
sp|Q9Y4K3|TRAF6_HUMAN	LTILDQSEAPVR	ciuffar_D1909_015	light	4050424	0.5786	0.9977	36.05	990772985856
sp|Q9Y4K3|TRAF6_HUMAN	LTILDQSEAPVR	ciuffar_D1909_017	light	1277261	0.1603	0.8722	36.1	620100976640
sp|Q9Y4K3|TRAF6_HUMAN	LTILDQSEAPVR	ciuffar_D1909_018	light	586454	0.0633	0.975	36.19	359991738368
sp|Q9Y4K3|TRAF6_HUMAN	LTILDQSEAPVR	ciuffar_D1909_019	light	1390104	0.1949	0.991	35.98	878482423808
sp|Q9Y4K3|TRAF6_HUMAN	LTILDQSEAPVR	ciuffar_D1909_021	light	1083512	0.1882	0.8846	35.8	734986960896
sp|Q9Y4K3|TRAF6_HUMAN	LTILDQSEAPVR	ciuffar_D1909_022	light	698408	0.0964	0.9976	36.23	960937394176
sp|Q9Y4K3|TRAF6_HUMAN	LTILDQSEAPVR	ciuffar_D1909_023	light	1944923	0.2561	0.9945	36.3	1025276116992
sp|Q9Y4K3|TRAF6_HUMAN	LTILDQSEAPVR	ciuffar_D1909_025	light	1766522	0.2301	0.8837	36.33	576468156416
sp|Q9Y4K3|TRAF6_HUMAN	LTILDQSEAPVR	ciuffar_D1909_026	light	2289178	0.3092	0.7894	36.24	905008381952
sp|Q9Y4K3|TRAF6_HUMAN	LTILDQSEAPVR	ciuffar_D1909_027	light	1319565	0.1803	0.836	36.23	751902654464
sp|Q9Y4K3|TRAF6_HUMAN	LTILDQSEAPVR	ciuffar_D1909_008	heavy	6265831	0.8881	0.9994	36.28	1290446962688
sp|Q9Y4K3|TRAF6_HUMAN	LTILDQSEAPVR	ciuffar_D1909_009	heavy	6623533	0.5359	0.9954	36.21	1051935440896
sp|Q9Y4K3|TRAF6_HUMAN	LTILDQSEAPVR	ciuffar_D1909_010	heavy	6852606	0.5825	0.9798	36.07	1042438029312
sp|Q9Y4K3|TRAF6_HUMAN	LTILDQSEAPVR	ciuffar_D1909_013	heavy	6932042	0.5978	0.9945	36.09	1010774245376
sp|Q9Y4K3|TRAF6_HUMAN	LTILDQSEAPVR	ciuffar_D1909_014	heavy	7299101	0.5181	0.9995	35.99	878743126016
sp|Q9Y4K3|TRAF6_HUMAN	LTILDQSEAPVR	ciuffar_D1909_015	heavy	7000400	0.5786	0.9977	36.05	990772985856
sp|Q9Y4K3|TRAF6_HUMAN	LTILDQSEAPVR	ciuffar_D1909_017	heavy	7968162	0.1603	0.8722	36.1	620100976640
sp|Q9Y4K3|TRAF6_HUMAN	LTILDQSEAPVR	ciuffar_D1909_018	heavy	9264894	0.0633	0.975	36.19	359991738368
sp|Q9Y4K3|TRAF6_HUMAN	LTILDQSEAPVR	ciuffar_D1909_019	heavy	7132042	0.1949	0.991	35.98	878482423808
sp|Q9Y4K3|TRAF6_HUMAN	LTILDQSEAPVR	ciuffar_D1909_021	heavy	5756829	0.1882	0.8846	35.8	734986960896
sp|Q9Y4K3|TRAF6_HUMAN	LTILDQSEAPVR	ciuffar_D1909_022	heavy	7247910	0.0964	0.9976	36.23	960937394176
sp|Q9Y4K3|TRAF6_HUMAN	LTILDQSEAPVR	ciuffar_D1909_023	heavy	7593614	0.2561	0.9945	36.3	1025276116992
sp|Q9Y4K3|TRAF6_HUMAN	LTILDQSEAPVR	ciuffar_D1909_025	heavy	7677759	0.2301	0.8837	36.33	576468156416
sp|Q9Y4K3|TRAF6_HUMAN	LTILDQSEAPVR	ciuffar_D1909_026	heavy	7402560	0.3092	0.7894	36.24	905008381952
sp|Q9Y4K3|TRAF6_HUMAN	LTILDQSEAPVR	ciuffar_D1909_027	heavy	7316972	0.1803	0.836	36.23	751902654464
sp|Q9Y4K3|TRAF6_HUMAN	DDTLLVR	ciuffar_D1909_008	light	1431517	0.2593	0.9983	24.45	1290446962688
sp|Q9Y4K3|TRAF6_HUMAN	DDTLLVR	ciuffar_D1909_009	light	1026693	0.1792	0.9977	24.44	1051935440896
sp|Q9Y4K3|TRAF6_HUMAN	DDTLLVR	ciuffar_D1909_010	light	1068092	0.1984	0.9978	24.48	1042438029312
sp|Q9Y4K3|TRAF6_HUMAN	DDTLLVR	ciuffar_D1909_013	light	1101740	0.1836	0.995	24.32	1010774245376
sp|Q9Y4K3|TRAF6_HUMAN	DDTLLVR	ciuffar_D1909_014	light	1276646	0.2165	0.9971	24.44	878743126016
sp|Q9Y4K3|TRAF6_HUMAN	DDTLLVR	ciuffar_D1909_015	light	1205996	0.207	0.9983	24.42	990772985856
sp|Q9Y4K3|TRAF6_HUMAN	DDTLLVR	ciuffar_D1909_017	light	302420	0.042	0.9996	24.52	620100976640
sp|Q9Y4K3|TRAF6_HUMAN	DDTLLVR	ciuffar_D1909_018	light	156286	0.0182	0.9936	24.53	359991738368
sp|Q9Y4K3|TRAF6_HUMAN	DDTLLVR	ciuffar_D1909_019	light	469631	0.0629	0.9962	24.51	878482423808
sp|Q9Y4K3|TRAF6_HUMAN	DDTLLVR	ciuffar_D1909_021	light	348393	0.0508	0.9975	24.29	734986960896
sp|Q9Y4K3|TRAF6_HUMAN	DDTLLVR	ciuffar_D1909_022	light	217372	0.0283	0.9979	24.59	960937394176
sp|Q9Y4K3|TRAF6_HUMAN	DDTLLVR	ciuffar_D1909_023	light	598924	0.0922	0.9987	24.67	1025276116992
sp|Q9Y4K3|TRAF6_HUMAN	DDTLLVR	ciuffar_D1909_025	light	81676	0.0111	0.922	24.64	576468156416
sp|Q9Y4K3|TRAF6_HUMAN	DDTLLVR	ciuffar_D1909_026	light	148162	0.0219	0.9706	24.68	905008381952
sp|Q9Y4K3|TRAF6_HUMAN	DDTLLVR	ciuffar_D1909_027	light	93363	0.013	0.9044	24.55	751902654464
sp|Q9Y4K3|TRAF6_HUMAN	DDTLLVR	ciuffar_D1909_008	heavy	5521493	0.2593	0.9983	24.45	1290446962688
sp|Q9Y4K3|TRAF6_HUMAN	DDTLLVR	ciuffar_D1909_009	heavy	5729383	0.1792	0.9977	24.44	1051935440896
sp|Q9Y4K3|TRAF6_HUMAN	DDTLLVR	ciuffar_D1909_010	heavy	5384262	0.1984	0.9978	24.48	1042438029312
sp|Q9Y4K3|TRAF6_HUMAN	DDTLLVR	ciuffar_D1909_013	heavy	6001792	0.1836	0.995	24.32	1010774245376
sp|Q9Y4K3|TRAF6_HUMAN	DDTLLVR	ciuffar_D1909_014	heavy	5895966	0.2165	0.9971	24.44	878743126016
sp|Q9Y4K3|TRAF6_HUMAN	DDTLLVR	ciuffar_D1909_015	heavy	5824699	0.207	0.9983	24.42	990772985856
sp|Q9Y4K3|TRAF6_HUMAN	DDTLLVR	ciuffar_D1909_017	heavy	7205304	0.042	0.9996	24.52	620100976640
sp|Q9Y4K3|TRAF6_HUMAN	DDTLLVR	ciuffar_D1909_018	heavy	8581236	0.0182	0.9936	24.53	359991738368
sp|Q9Y4K3|TRAF6_HUMAN	DDTLLVR	ciuffar_D1909_019	heavy	7464438	0.0629	0.9962	24.51	878482423808
sp|Q9Y4K3|TRAF6_HUMAN	DDTLLVR	ciuffar_D1909_021	heavy	6863904	0.0508	0.9975	24.29	734986960896
sp|Q9Y4K3|TRAF6_HUMAN	DDTLLVR	ciuffar_D1909_022	heavy	7672102	0.0283	0.9979	24.59	960937394176
sp|Q9Y4K3|TRAF6_HUMAN	DDTLLVR	ciuffar_D1909_023	heavy	6493881	0.0922	0.9987	24.67	1025276116992
sp|Q9Y4K3|TRAF6_HUMAN	DDTLLVR	ciuffar_D1909_025	heavy	7389850	0.0111	0.922	24.64	576468156416
sp|Q9Y4K3|TRAF6_HUMAN	DDTLLVR	ciuffar_D1909_026	heavy	6773793	0.0219	0.9706	24.68	905008381952
sp|Q9Y4K3|TRAF6_HUMAN	DDTLLVR	ciuffar_D1909_027	heavy	7199557	0.013	0.9044	24.55	751902654464
sp|Q9Y6K9|NEMO_HUMAN	CLEENQELR	ciuffar_D1909_008	light	5607033	1.3178	0.9999	15.09	1290446962688
sp|Q9Y6K9|NEMO_HUMAN	CLEENQELR	ciuffar_D1909_009	light	5066810	0.8852	0.9999	14.4	1051935440896
sp|Q9Y6K9|NEMO_HUMAN	CLEENQELR	ciuffar_D1909_010	light	6438839	1.0118	0.9999	14.76	1042438029312
sp|Q9Y6K9|NEMO_HUMAN	CLEENQELR	ciuffar_D1909_013	light	5100613	0.9994	1	14.48	1010774245376
sp|Q9Y6K9|NEMO_HUMAN	CLEENQELR	ciuffar_D1909_014	light	5535014	0.8677	0.9999	14.48	878743126016
sp|Q9Y6K9|NEMO_HUMAN	CLEENQELR	ciuffar_D1909_015	light	4926036	1.0078	1	14.76	990772985856
sp|Q9Y6K9|NEMO_HUMAN	CLEENQELR	ciuffar_D1909_017	light	858563	0.1099	0.9986	14.7	620100976640
sp|Q9Y6K9|NEMO_HUMAN	CLEENQELR	ciuffar_D1909_018	light	574658	0.0574	0.9955	14.83	359991738368
sp|Q9Y6K9|NEMO_HUMAN	CLEENQELR	ciuffar_D1909_019	light	1096546	0.151	0.9963	14.62	878482423808
sp|Q9Y6K9|NEMO_HUMAN	CLEENQELR	ciuffar_D1909_021	light	1236724	0.1588	0.9995	14.46	734986960896
sp|Q9Y6K9|NEMO_HUMAN	CLEENQELR	ciuffar_D1909_022	light	73772	0.0095	0.9786	14.85	960937394176
sp|Q9Y6K9|NEMO_HUMAN	CLEENQELR	ciuffar_D1909_023	light	1470517	0.1802	0.9998	14.84	1025276116992
sp|Q9Y6K9|NEMO_HUMAN	CLEENQELR	ciuffar_D1909_025	light	493949	0.0631	0.9981	14.77	576468156416
sp|Q9Y6K9|NEMO_HUMAN	CLEENQELR	ciuffar_D1909_026	light	449438	0.0677	0.9983	14.79	905008381952
sp|Q9Y6K9|NEMO_HUMAN	CLEENQELR	ciuffar_D1909_027	light	677533	0.088	0.9928	14.61	751902654464
sp|Q9Y6K9|NEMO_HUMAN	CLEENQELR	ciuffar_D1909_008	heavy	4254769	1.3178	0.9999	15.09	1290446962688
sp|Q9Y6K9|NEMO_HUMAN	CLEENQELR	ciuffar_D1909_009	heavy	5723723	0.8852	0.9999	14.4	1051935440896
sp|Q9Y6K9|NEMO_HUMAN	CLEENQELR	ciuffar_D1909_010	heavy	6364034	1.0118	0.9999	14.76	1042438029312
sp|Q9Y6K9|NEMO_HUMAN	CLEENQELR	ciuffar_D1909_013	heavy	5103431	0.9994	1	14.48	1010774245376
sp|Q9Y6K9|NEMO_HUMAN	CLEENQELR	ciuffar_D1909_014	heavy	6379089	0.8677	0.9999	14.48	878743126016
sp|Q9Y6K9|NEMO_HUMAN	CLEENQELR	ciuffar_D1909_015	heavy	4887994	1.0078	1	14.76	990772985856
sp|Q9Y6K9|NEMO_HUMAN	CLEENQELR	ciuffar_D1909_017	heavy	7813620	0.1099	0.9986	14.7	620100976640
sp|Q9Y6K9|NEMO_HUMAN	CLEENQELR	ciuffar_D1909_018	heavy	10017223	0.0574	0.9955	14.83	359991738368
sp|Q9Y6K9|NEMO_HUMAN	CLEENQELR	ciuffar_D1909_019	heavy	7264204	0.151	0.9963	14.62	878482423808
sp|Q9Y6K9|NEMO_HUMAN	CLEENQELR	ciuffar_D1909_021	heavy	7786529	0.1588	0.9995	14.46	734986960896
sp|Q9Y6K9|NEMO_HUMAN	CLEENQELR	ciuffar_D1909_022	heavy	7725631	0.0095	0.9786	14.85	960937394176
sp|Q9Y6K9|NEMO_HUMAN	CLEENQELR	ciuffar_D1909_023	heavy	8159331	0.1802	0.9998	14.84	1025276116992
sp|Q9Y6K9|NEMO_HUMAN	CLEENQELR	ciuffar_D1909_025	heavy	7825697	0.0631	0.9981	14.77	576468156416
sp|Q9Y6K9|NEMO_HUMAN	CLEENQELR	ciuffar_D1909_026	heavy	6640468	0.0677	0.9983	14.79	905008381952
sp|Q9Y6K9|NEMO_HUMAN	CLEENQELR	ciuffar_D1909_027	heavy	7698595	0.088	0.9928	14.61	751902654464
sp|Q9Y6K9|NEMO_HUMAN	ADFQAER	ciuffar_D1909_008	light	2069287	0.6388	1	8.56	1290446962688
sp|Q9Y6K9|NEMO_HUMAN	ADFQAER	ciuffar_D1909_009	light	2975428	0.8317	0.9994	8.06	1051935440896
sp|Q9Y6K9|NEMO_HUMAN	ADFQAER	ciuffar_D1909_010	light	3218056	0.8319	0.9974	8.16	1042438029312
sp|Q9Y6K9|NEMO_HUMAN	ADFQAER	ciuffar_D1909_013	light	2886828	0.8306	0.9998	8.02	1010774245376
sp|Q9Y6K9|NEMO_HUMAN	ADFQAER	ciuffar_D1909_014	light	4169816	1.0598	0.9995	7.77	878743126016
sp|Q9Y6K9|NEMO_HUMAN	ADFQAER	ciuffar_D1909_015	light	4315345	1.1303	0.9994	8.34	990772985856
sp|Q9Y6K9|NEMO_HUMAN	ADFQAER	ciuffar_D1909_017	light	616606	0.1189	0.9984	7.34	620100976640
sp|Q9Y6K9|NEMO_HUMAN	ADFQAER	ciuffar_D1909_018	light	392230	0.0633	0.9979	7.87	359991738368
sp|Q9Y6K9|NEMO_HUMAN	ADFQAER	ciuffar_D1909_019	light	703017	0.1335	0.9859	8.05	878482423808
sp|Q9Y6K9|NEMO_HUMAN	ADFQAER	ciuffar_D1909_021	light	647642	0.1192	0.9996	7.65	734986960896
sp|Q9Y6K9|NEMO_HUMAN	ADFQAER	ciuffar_D1909_022	light	121683	0.0285	0.9798	8.18	960937394176
sp|Q9Y6K9|NEMO_HUMAN	ADFQAER	ciuffar_D1909_023	light	722226	0.1715	0.9984	8.53	1025276116992
sp|Q9Y6K9|NEMO_HUMAN	ADFQAER	ciuffar_D1909_025	light	62401	0.0087	0.9799	7.62	576468156416
sp|Q9Y6K9|NEMO_HUMAN	ADFQAER	ciuffar_D1909_026	light	191009	0.0446	0.9844	8.01	905008381952
sp|Q9Y6K9|NEMO_HUMAN	ADFQAER	ciuffar_D1909_027	light	171608	0.024	0.9075	8.02	751902654464
sp|Q9Y6K9|NEMO_HUMAN	ADFQAER	ciuffar_D1909_008	heavy	3239309	0.6388	1	8.56	1290446962688
sp|Q9Y6K9|NEMO_HUMAN	ADFQAER	ciuffar_D1909_009	heavy	3577584	0.8317	0.9994	8.06	1051935440896
sp|Q9Y6K9|NEMO_HUMAN	ADFQAER	ciuffar_D1909_010	heavy	3868447	0.8319	0.9974	8.16	1042438029312
sp|Q9Y6K9|NEMO_HUMAN	ADFQAER	ciuffar_D1909_013	heavy	3475436	0.8306	0.9998	8.02	1010774245376
sp|Q9Y6K9|NEMO_HUMAN	ADFQAER	ciuffar_D1909_014	heavy	3934475	1.0598	0.9995	7.77	878743126016
sp|Q9Y6K9|NEMO_HUMAN	ADFQAER	ciuffar_D1909_015	heavy	3817777	1.1303	0.9994	8.34	990772985856
sp|Q9Y6K9|NEMO_HUMAN	ADFQAER	ciuffar_D1909_017	heavy	5184590	0.1189	0.9984	7.34	620100976640
sp|Q9Y6K9|NEMO_HUMAN	ADFQAER	ciuffar_D1909_018	heavy	6196565	0.0633	0.9979	7.87	359991738368
sp|Q9Y6K9|NEMO_HUMAN	ADFQAER	ciuffar_D1909_019	heavy	5265784	0.1335	0.9859	8.05	878482423808
sp|Q9Y6K9|NEMO_HUMAN	ADFQAER	ciuffar_D1909_021	heavy	5434560	0.1192	0.9996	7.65	734986960896
sp|Q9Y6K9|NEMO_HUMAN	ADFQAER	ciuffar_D1909_022	heavy	4271764	0.0285	0.9798	8.18	960937394176
sp|Q9Y6K9|NEMO_HUMAN	ADFQAER	ciuffar_D1909_023	heavy	4210493	0.1715	0.9984	8.53	1025276116992
sp|Q9Y6K9|NEMO_HUMAN	ADFQAER	ciuffar_D1909_025	heavy	7157822	0.0087	0.9799	7.62	576468156416
sp|Q9Y6K9|NEMO_HUMAN	ADFQAER	ciuffar_D1909_026	heavy	4278802	0.0446	0.9844	8.01	905008381952
sp|Q9Y6K9|NEMO_HUMAN	ADFQAER	ciuffar_D1909_027	heavy	7149638	0.024	0.9075	8.02	751902654464

## Sheet: Statistical_Evalution
Identifiers			MS1 intensities			Fold changes and pvalues
Uniprot	Gene_Name (Primary)	Name_used_in_this_study	UBASH_pulldown	UBASHKO_pulldown_TNF	CTRL_pulldown	FC_no_TNF	FC_TNF	p_value_FC_no_TNF	p_value_FC_TNF
O14920	IKBKB	IKKB	7.29376	7.07889	2.73018	4.56358	4.34871	0.00519551	0.00180627
O15111	CHUK	IKKA	6.41486	6.25403	1.53319	4.88167	4.72084	0.00414152	0.00180627
O43318	MAP3K7	TAK1	3.61925	2.68299	0.749921	2.86933	1.93307	0.012713	0.0188277
P0CG47; P62987; P62979; P0CG48	UBB; UBA52; RPS27A; UBC	Ubiquitin	12.3955	11.8525	11.7635	0.632076	0.0890074	0.155221	0.860447
P19438	TNFRSF1A	TNFR1	2.55797	3.31277	1.62427	0.933699	1.6885	0.127137	0.0103683
Q12933	TRAF2	TRAF2	5.6278	5.33059	2.24895	3.37885	3.08165	0.012713	0.0142427
Q13114	TRAF3	TRAF3	4.89808	4.74867	4.22045	0.677635	0.528222	0.138069	0.0955673
Q13490	BIRC2	BIRC2	5.02113	4.58722	2.48879	2.53234	2.09843	0.0129928	0.0103683
Q15025	TNIP1	TNIP1	3.54406	2.98169	2.64663	0.897422	0.335055	0.118634	0.510984
Q15628	TRADD	TRADD	4.53981	4.65221	2.27313	2.26668	2.37909	0.0253549	0.0103683
Q15750	TAB1	TAB1	2.378	2.1082	0.825221	1.55278	1.28298	0.0558469	0.0284746
Q86VP1	TAX1BP1	TAX1BP1	5.96789	5.26206	4.65823	1.30966	0.603834	0.0621664	0.285507
Q8TF42	UBASH3B	UBASH3B	13.8393	13.789	7.35537	6.48391	6.4336	0.00345361	0.00180627
Q96EP0	RNF31	HOIP	3.59182	3.67054	1.177	2.41482	2.49354	0.0226428	0.0157492
Q96S55	WRNIP1	WHIP	10.6336	10.5584	6.24832	4.38531	4.31012	0.012713	0.00895964
Q9BYM8	RBCK1	HOIL-1	3.68178	3.54853	0.806511	2.87527	2.74202	0.0129928	0.0103683
Q9H0F6	SHARPIN	SHARPIN	4.39219	4.13931	1.42427	2.96793	2.71505	0.012713	0.0103683
Q9H6S1	AZI2	AZI2	4.74746	3.77148	3.63412	1.11334	0.137362	0.0807511	0.799149
Q9NQC7	CYLD	CYLD	5.81401	5.57818	1.91893	3.89507	3.65924	0.012713	0.0103683
Q9NYJ8	TAB2	TAB2	2.53197	2.25603	0.945272	1.5867	1.31076	0.0558469	0.0732954
Q9UHD2	TBK1	TBK1	5.57996	5.00743	3.9696	1.61037	1.03783	0.0253549	0.0480526
Q9UM82	SPATA2	SPATA2	6.14323	5.96619	-0.134934	6.27816	6.10112	0.00345361	0.00180627
Q9Y4K3	TRAF6	TRAF6	5.95987	5.56253	3.55115	2.40873	2.01138	0.0129928	0.0103683
Q9Y6K9	IKBKG	NEMO	7.05086	6.91715	2.186	4.86486	4.73115	0.00345361	0.00180627
