# Supplementary material for: Novel biochemical, structural, and systems insights into inflammatory signaling revealed by contextual interaction proteomics
Source: Proc Natl Acad Sci U S A. 2022 Sep 30;119(40):e2117175119. doi: 10.1073/pnas.2117175119 (PMC9546619; doi:10.1073/pnas.2117175119)
Supplement: Supplementary File [file pnas.2117175119.sd06.xlsx]

## Sheet: Legend
Sheet_Name	Content
DEVDase_Assay_Results	Results of DEVDase assays performed as described in Materials and Methods section "DEVDase assay"

## Sheet: DEVDase_Assay_Results
Experimental Details				Time (min)
Experiment	Condition	Treatment	TNFalpha_Concentration_ug_ml	0	30	60	90	120	150	180	210	240	270	300	330	360	390	420	450	480	510	540	570	600	630	660	690	720	750	780
WHIP_siRNAs_high	siW_A1	X	0.8	2	4	4	4	5	4	4	4	5	4	7	6	6	5	5	7	7	7	8	6	5	7	6	8	8	7	8
WHIP_siRNAs_high	siW_A2	X	0.8	2	3	4	5	5	5	6	7	7	7	8	7	8	9	9	9	10	10	10	10	10	11	12	12	12	11	13
WHIP_siRNAs_high	siW_A3	X	0.8	3	4	3	5	4	5	6	7	9	8	9	9	11	10	11	11	12	12	14	13	14	15	15	14	14	15	16
WHIP_siRNAs_high	siW_A4	X	0.8	3	4	4	6	6	5	7	8	8	8	8	9	10	10	12	11	11	11	13	13	12	14	15	15	15	14	16
WHIP_siRNAs_high	siW_A5	X	0.8	3	4	5	5	5	5	5	6	8	6	6	6	5	7	6	7	8	7	7	7	8	9	6	9	9	9	9
WHIP_siRNAs_high	si_Alexa	X	0.8	3	4	4	6	6	6	6	8	8	6	8	9	8	9	10	9	9	11	10	10	9	11	10	10	12	12	12
WHIP_siRNAs_high	siW_A1	TNF	0.8	1	4	3	4	5	6	6	7	8	8	9	10	9	9	10	12	11	12	13	12	14	13	14	15	15	16	16
WHIP_siRNAs_high	siW_A2	TNF	0.8	3	5	7	9	11	12	14	17	19	21	23	24	25	27	28	31	32	33	36	36	37	39	40	41	42	44	44
WHIP_siRNAs_high	siW_A3	TNF	0.8	2	5	7	8	10	10	13	14	18	17	18	20	21	23	24	26	27	28	29	29	30	31	33	34	36	36	38
WHIP_siRNAs_high	siW_A4	TNF	0.8	2	5	7	8	9	10	10	13	15	17	16	18	18	19	23	24	25	24	24	26	27	27	29	29	32	32	32
WHIP_siRNAs_high	siW_A5	TNF	0.8	2	3	5	5	6	5	7	6	7	7	8	8	9	9	9	11	9	11	11	11	11	11	11	12	14	13	13
WHIP_siRNAs_high	si_Alexa	TNF	0.8	3	3	6	5	6	7	9	10	13	11	12	13	13	15	16	17	18	16	18	20	20	21	21	22	23	23	24
WHIP_siRNAs_high	siW_A1	CHX	0.8	2	4	4	4	5	4	6	5	6	6	7	7	8	9	8	9	10	9	9	10	11	11	12	11	11	12	11
WHIP_siRNAs_high	siW_A2	CHX	0.8	2	4	6	5	6	8	9	8	11	11	12	12	14	14	14	16	17	17	19	20	20	20	21	22	22	23	24
WHIP_siRNAs_high	siW_A3	CHX	0.8	2	4	5	7	6	8	10	10	12	11	12	13	15	16	16	18	19	20	20	21	22	23	24	22	25	26	27
WHIP_siRNAs_high	siW_A4	CHX	0.8	2	5	7	6	6	7	7	8	10	11	10	11	12	12	13	14	14	15	15	16	15	17	17	19	18	19	19
WHIP_siRNAs_high	siW_A5	CHX	0.8	2	5	5	6	7	8	6	7	9	9	10	11	11	12	12	13	13	14	14	15	15	17	17	18	18	19	18
WHIP_siRNAs_high	si_Alexa	CHX	0.8	4	5	5	5	4	7	6	8	11	9	9	10	11	10	10	12	13	13	13	12	14	13	15	14	15	15	15
WHIP_siRNAs_high	siW_A1	TNF/CHX	0.8	2	6	9	11	15	16	20	22	28	27	29	32	34	36	38	39	42	43	45	47	49	50	51	52	52	55	56
WHIP_siRNAs_high	siW_A2	TNF/CHX	0.8	3	4	8	12	13	17	18	20	26	26	27	29	33	33	36	36	39	39	43	43	45	47	47	49	50	53	52
WHIP_siRNAs_high	siW_A3	TNF/CHX	0.8	3	10	17	23	30	35	42	47	56	55	59	63	67	68	71	73	75	77	78	79	80	81	82	83	84	85	85
WHIP_siRNAs_high	siW_A4	TNF/CHX	0.8	3	9	12	14	19	21	26	29	37	35	39	40	44	47	48	51	53	55	57	59	61	62	63	66	66	68	70
WHIP_siRNAs_high	siW_A5	TNF/CHX	0.8	4	8	13	17	20	24	28	30	40	40	41	45	47	50	53	56	58	60	62	63	66	68	70	71	73	73	76
WHIP_siRNAs_high	si_Alexa	TNF/CHX	0.8	3	10	14	19	23	27	32	37	45	46	48	51	55	59	61	63	67	70	72	74	76	77	79	80	82	84	85
WHIP_KO_high	A549_1	X	0.8	2	4	5	4	5	4	4	5	6	6	4	5	6	5	5	6	7	5	7	6	7	5	5	6	5	7	5
WHIP_KO_high	A549_2	X	0.8	3	4	5	4	5	3	5	5	3	4	6	6	7	6	7	5	7	7	6	7	6	7	7	7	7	7	8
WHIP_KO_high	A549_3	X	0.8	2	4	4	5	5	5	6	5	5	5	7	7	7	8	8	7	9	8	8	9	8	8	9	10	8	9	11
WHIP_KO_high	WHIPKO_1	X	0.8	3	5	5	4	4	6	6	6	6	7	7	8	9	9	9	10	9	10	10	10	10	9	9	11	11	11	11
WHIP_KO_high	WHIPKO_2	X	0.8	3	4	5	4	5	5	6	6	7	7	8	6	5	6	8	7	6	6	5	7	8	7	9	8	8	8	7
WHIP_KO_high	WHIPKO_3	X	0.8	6	5	3	3	6	4	6	6	6	8	7	7	6	6	7	7	8	8	8	8	7	8	9	9	8	8	9
WHIP_KO_high	A549_1	TNF	0.8	3	4	5	6	7	5	6	7	7	9	7	8	10	8	9	9	10	10	10	13	11	12	12	12	13	13	13
WHIP_KO_high	A549_2	TNF	0.8	2	4	4	5	5	6	6	8	8	6	9	9	9	9	9	12	11	11	12	13	12	14	14	13	14	15	15
WHIP_KO_high	A549_3	TNF	0.8	2	4	5	5	5	6	6	7	8	7	9	9	11	11	11	10	11	11	11	14	12	14	15	14	14	15	16
WHIP_KO_high	WHIPKO_1	TNF	0.8	3	6	5	4	6	6	6	7	7	9	7	7	7	8	8	10	10	10	9	13	11	11	12	13	13	12	13
WHIP_KO_high	WHIPKO_2	TNF	0.8	3	3	4	6	6	6	6	8	7	8	7	9	10	10	10	11	10	11	13	12	11	12	14	14	13	15	16
WHIP_KO_high	WHIPKO_3	TNF	0.8	2	4	5	5	5	6	8	8	7	9	9	8	10	10	11	9	11	13	13	11	12	13	12	13	15	14	15
WHIP_KO_high	A549_1	CHX	0.8	2	5	5	3	6	5	4	5	5	5	5	5	5	6	5	6	6	5	5	6	5	6	6	6	6	6	6
WHIP_KO_high	A549_2	CHX	0.8	3	3	3	3	3	5	4	5	4	4	3	4	5	6	5	6	6	5	5	5	5	5	6	5	5	4	5
WHIP_KO_high	A549_3	CHX	0.8	4	4	4	5	3	6	6	5	5	4	4	4	4	6	5	6	4	7	4	5	4	5	5	6	4	5	7
WHIP_KO_high	WHIPKO_1	CHX	0.8	4	5	4	4	4	5	4	5	5	4	6	5	3	4	5	5	6	4	5	7	5	6	6	5	5	4	5
WHIP_KO_high	WHIPKO_2	CHX	0.8	2	3	3	3	3	5	4	6	6	6	5	5	5	4	4	5	7	5	5	7	6	5	6	6	7	8	7
WHIP_KO_high	WHIPKO_3	CHX	0.8	4	3	5	4	6	3	5	4	6	7	6	5	5	6	5	6	6	7	7	6	6	8	7	5	7	7	6
WHIP_KO_high	A549_1	TNF/CHX	0.8	3	12	22	28	34	43	48	54	59	62	68	71	76	78	81	81	85	88	88	101	92	92	93	93	93	93	94
WHIP_KO_high	A549_2	TNF/CHX	0.8	3	11	18	24	31	37	43	49	55	58	63	66	68	72	76	78	79	84	84	96	86	88	89	90	91	92	92
WHIP_KO_high	A549_3	TNF/CHX	0.8	2	12	20	26	32	37	43	51	53	59	64	66	70	75	76	79	81	83	85	99	88	90	91	91	93	92	95
WHIP_KO_high	WHIPKO_1	TNF/CHX	0.8	4	9	15	20	24	30	34	38	42	47	51	54	57	61	64	66	69	71	75	85	77	80	81	83	85	86	89
WHIP_KO_high	WHIPKO_2	TNF/CHX	0.8	4	10	14	21	26	29	36	40	43	47	55	56	59	64	67	70	71	75	77	88	83	84	85	87	89	91	93
WHIP_KO_high	WHIPKO_3	TNF/CHX	0.8	4	13	21	27	34	41	47	54	61	64	69	73	79	82	86	86	91	93	95	108	99	101	102	103	104	106	106
UBASH3B_siRNA_high	siU_B10	X	0.8	3	4	6	6	6	8	8	9	9	10	12	12	14	12	17	16	17	18	18	20	20	20	21	22	21	21	22
UBASH3B_siRNA_high	siU_B11	X	0.8	2	5	5	5	5	6	6	5	6	7	7	6	7	8	8	8	9	9	9	9	9	10	10	8	9	11	10
UBASH3B_siRNA_high	siU_B12	X	0.8	1	5	5	5	6	7	6	7	7	8	8	8	8	9	9	10	10	11	10	12	12	11	12	12	12	13	12
UBASH3B_siRNA_high	siU_C1	X	0.8	4	6	4	6	7	7	7	10	10	9	12	13	13	13	14	14	14	15	16	15	17	17	18	19	19	20	23
UBASH3B_siRNA_high	si_Alexa	X	0.8	2	5	4	4	5	7	8	9	7	8	8	8	10	11	10	10	11	11	11	12	12	13	13	13	14	14	16
UBASH3B_siRNA_high	siU_B11_2	X	0.8	2	4	5	5	6	6	5	8	7	9	8	9	8	10	9	9	12	12	11	12	11	12	13	13	14	14	14
UBASH3B_siRNA_high	siU_B10	TNF	0.8	2	8	11	17	19	23	26	33	33	36	38	43	46	46	50	54	58	59	60	63	66	69	67	71	74	75	75
UBASH3B_siRNA_high	siU_B11	TNF	0.8	3	4	6	7	8	10	10	14	13	17	16	18	20	19	20	24	24	24	25	27	28	30	30	33	35	33	36
UBASH3B_siRNA_high	siU_B12	TNF	0.8	1	4	5	6	8	8	9	11	11	11	11	13	14	15	14	15	17	18	18	19	18	20	20	21	23	23	24
UBASH3B_siRNA_high	siU_C1	TNF	0.8	1	6	7	9	11	12	15	18	18	19	21	23	24	27	27	28	32	31	34	35	37	37	39	43	42	45	46
UBASH3B_siRNA_high	si_Alexa	TNF	0.8	3	5	5	6	9	8	10	11	12	11	14	14	14	16	16	16	19	21	19	20	21	22	24	24	27	26	26
UBASH3B_siRNA_high	siU_B11_2	TNF	0.8	3	4	6	8	9	10	11	13	13	14	15	16	18	18	19	21	21	22	24	26	27	28	30	29	30	31	33
UBASH3B_siRNA_high	siU_B10	CHX	0.8	3	5	7	7	9	11	12	15	14	17	18	19	20	20	22	24	24	24	27	29	31	31	31	34	37	36	36
UBASH3B_siRNA_high	siU_B11	CHX	0.8	2	5	5	5	6	6	6	7	6	7	7	8	7	9	8	9	9	8	9	10	10	10	11	10	12	11	13
UBASH3B_siRNA_high	siU_B12	CHX	0.8	2	5	4	5	6	6	7	8	6	7	8	7	8	10	10	12	11	12	12	13	12	13	13	14	14	15	16
UBASH3B_siRNA_high	siU_C1	CHX	0.8	4	4	5	7	6	7	7	8	10	9	11	12	12	13	13	11	13	13	15	15	15	16	17	19	18	18	19
UBASH3B_siRNA_high	si_Alexa	CHX	0.8	2	5	5	6	6	7	8	9	8	9	9	9	9	10	10	11	11	10	11	13	13	13	15	15	14	16	14
UBASH3B_siRNA_high	siU_B11_2	CHX	0.8	5	5	4	5	6	6	6	7	7	7	7	9	8	10	9	9	10	11	11	9	11	11	12	13	12	12	13
UBASH3B_siRNA_high	siU_B10	TNF/CHX	0.8	4	19	32	43	55	63	70	86	81	86	90	90	92	93	95	95	96	97	95	96	96	95	95	95	94	94	95
UBASH3B_siRNA_high	siU_B11	TNF/CHX	0.8	4	7	13	18	21	26	31	38	37	41	44	46	48	51	55	55	59	60	63	64	65	67	69	74	75	76	78
UBASH3B_siRNA_high	siU_B12	TNF/CHX	0.8	3	11	20	28	34	39	45	56	54	61	64	69	74	74	79	82	83	82	83	90	86	89	90	89	96	90	96
UBASH3B_siRNA_high	siU_C1	TNF/CHX	0.8	3	15	26	36	44	53	60	72	69	75	81	83	87	88	92	92	95	95	97	98	97	98	96	99	99	99	99
UBASH3B_siRNA_high	si_Alexa	TNF/CHX	0.8	2	12	18	24	33	38	43	54	55	61	66	68	73	73	77	80	83	84	89	92	89	95	97	94	96	98	96
UBASH3B_siRNA_high	siU_B11_2	TNF/CHX	0.8	3	10	16	22	28	33	37	48	48	53	59	59	66	70	74	77	75	83	81	86	85	88	91	93	96	100	97
UBASH3B_siRNA_B10_low	si_U_B10_1	X	0.05	1	3	6	7	6	8	9	11	11	10	12	12	14	16	15	16	17	17	17	18	19	20	21	23	21	23	25
UBASH3B_siRNA_B10_low	si_U_B10_2	X	0.05	2	5	5	6	8	10	9	11	12	13	14	15	16	17	15	18	21	17	22	23	22	24	23	26	25	24	26
UBASH3B_siRNA_B10_low	si_U_B10_3	X	0.05	2	3	5	8	7	8	11	11	12	13	14	16	16	16	18	20	18	21	20	23	22	24	25	25	26	28	27
UBASH3B_siRNA_B10_low	si_Alexa_1	X	0.05	2	4	5	5	6	7	6	9	8	8	10	10	11	10	12	12	12	13	15	14	15	17	16	16	16	16	19
UBASH3B_siRNA_B10_low	si_Alexa_2	X	0.05	2	3	3	4	4	3	5	6	5	6	6	7	6	7	7	8	6	8	8	7	9	8	8	9	10	9	10
UBASH3B_siRNA_B10_low	si_Alexa_3	X	0.05	2	4	3	4	3	6	5	4	5	5	5	5	7	6	7	8	5	7	8	8	8	8	6	6	8	9	8
UBASH3B_siRNA_B10_low	si_U_B10_1	TNF	0.05	3	6	11	12	14	17	20	21	25	27	30	30	32	34	35	37	40	41	42	42	45	46	47	46	49	50	51
UBASH3B_siRNA_B10_low	si_U_B10_2	TNF	0.05	3	5	10	11	14	16	19	23	24	28	28	30	31	34	34	38	39	40	41	41	43	45	45	46	48	48	48
UBASH3B_siRNA_B10_low	si_U_B10_3	TNF	0.05	3	6	11	13	17	21	25	27	29	33	34	38	39	41	46	44	48	48	51	52	53	55	57	56	58	60	59
UBASH3B_siRNA_B10_low	si_Alexa_1	TNF	0.05	2	1	3	4	5	5	5	4	5	6	6	6	6	7	5	7	8	7	8	6	9	9	8	7	8	9	11
UBASH3B_siRNA_B10_low	si_Alexa_2	TNF	0.05	2	3	4	4	5	5	6	5	4	5	6	6	6	5	7	7	7	7	8	8	8	10	9	9	10	8	9
UBASH3B_siRNA_B10_low	si_Alexa_3	TNF	0.05	4	4	4	5	6	4	6	6	6	6	7	7	7	7	7	8	6	10	8	10	7	9	8	10	10	10	9
UBASH3B_siRNA_B10_low	si_U_B10_1	CHX	0.05	3	8	12	15	19	22	25	28	31	32	35	40	40	43	44	49	50	50	56	54	58	57	58	61	60	62	63
UBASH3B_siRNA_B10_low	si_U_B10_2	CHX	0.05	4	10	17	23	30	35	39	45	49	54	59	61	64	66	72	74	77	80	82	83	83	86	86	90	89	90	92
UBASH3B_siRNA_B10_low	si_U_B10_3	CHX	0.05	4	10	18	23	29	34	40	43	51	54	57	60	65	67	72	73	78	79	81	82	86	87	87	90	91	93	94
UBASH3B_siRNA_B10_low	si_Alexa_1	CHX	0.05	3	3	5	4	5	6	6	8	6	7	9	9	7	7	10	10	10	9	10	9	10	13	11	11	12	12	13
UBASH3B_siRNA_B10_low	si_Alexa_2	CHX	0.05	4	5	5	6	6	6	7	8	7	6	7	8	10	9	10	10	10	11	11	12	11	12	13	14	15	14	13
UBASH3B_siRNA_B10_low	si_Alexa_3	CHX	0.05	4	5	4	5	5	7	7	6	7	9	9	8	8	11	12	10	10	11	12	11	13	10	12	13	13	13	12
UBASH3B_siRNA_B10_low	si_U_B10_1	TNF/CHX	0.05	4	13	19	29	36	42	49	54	61	66	70	75	81	82	89	92	96	98	99	100	105	105	107	108	108	109	111
UBASH3B_siRNA_B10_low	si_U_B10_2	TNF/CHX	0.05	5	25	43	59	74	88	100	110	118	126	133	137	144	147	148	151	151	152	152	153	154	153	153	153	155	153	154
UBASH3B_siRNA_B10_low	si_U_B10_3	TNF/CHX	0.05	4	26	46	64	77	91	102	112	121	124	129	132	133	135	137	139	139	141	139	139	140	140	140	138	141	137	140
UBASH3B_siRNA_B10_low	si_Alexa_1	TNF/CHX	0.05	4	8	13	15	18	22	24	27	30	32	35	37	40	43	44	47	49	52	56	55	59	61	65	64	67	69	70
UBASH3B_siRNA_B10_low	si_Alexa_2	TNF/CHX	0.05	4	7	11	15	18	20	24	25	29	32	34	38	39	42	46	47	50	54	54	58	58	63	65	68	69	69	70
UBASH3B_siRNA_B10_low	si_Alexa_3	TNF/CHX	0.05	3	7	10	14	15	18	19	23	26	26	30	31	35	36	40	41	44	45	44	47	48	49	53	52	54	56	56
UBASH3B_siRNA_B10/C1_low	si_U_MIX_1	X	0.05	2	3	5	4	4	6	6	6	7	6	8	7	7	6	7	8	8	8	7	7	8	9	9	9	8	8	8
UBASH3B_siRNA_B10/C1_low	si_U_MIX_2	X	0.05	3	4	4	4	4	4	5	6	7	6	6	8	8	7	7	7	8	9	8	8	10	11	9	8	11	10	10
UBASH3B_siRNA_B10/C1_low	si_U_MIX_3	X	0.05	3	3	5	4	5	5	6	6	6	6	7	7	9	8	9	8	8	9	9	9	9	11	10	11	12	11	11
UBASH3B_siRNA_B10/C1_low	si_Alexa_1	X	0.05	2	2	5	4	4	4	5	5	6	6	6	7	6	7	8	8	7	9	8	9	10	10	10	10	10	10	10
UBASH3B_siRNA_B10/C1_low	si_Alexa_2	X	0.05	3	6	5	4	6	5	6	6	6	7	8	8	8	9	9	10	10	11	9	11	12	12	11	11	11	11	12
UBASH3B_siRNA_B10/C1_low	si_Alexa_3	X	0.05	4	4	6	6	6	7	8	7	6	7	9	9	9	10	8	11	10	11	10	10	12	11	11	11	13	11	13
UBASH3B_siRNA_B10/C1_low	si_U_MIX_1	TNF	0.05	3	4	4	6	7	7	7	8	10	10	10	11	13	12	14	16	15	15	16	17	19	18	17	18	20	20	21
UBASH3B_siRNA_B10/C1_low	si_U_MIX_2	TNF	0.05	3	4	5	6	6	7	7	7	9	8	9	10	10	12	11	13	12	13	13	15	15	18	16	16	15	18	18
UBASH3B_siRNA_B10/C1_low	si_U_MIX_3	TNF	0.05	3	4	4	6	7	6	8	9	10	10	11	11	12	12	13	14	14	14	16	14	17	18	17	17	18	19	19
UBASH3B_siRNA_B10/C1_low	si_Alexa_1	TNF	0.05	2	3	4	5	5	5	7	5	6	6	7	7	8	8	9	8	7	10	8	9	8	8	11	10	10	10	11
UBASH3B_siRNA_B10/C1_low	si_Alexa_2	TNF	0.05	3	6	5	4	5	5	5	6	7	7	8	7	8	8	8	8	10	11	9	9	11	10	11	11	11	13	12
UBASH3B_siRNA_B10/C1_low	si_Alexa_3	TNF	0.05	3	5	5	5	7	5	7	7	7	7	8	8	8	9	10	10	10	11	12	12	12	12	11	13	13	14	13
UBASH3B_siRNA_B10/C1_low	si_U_MIX_1	CHX	0.05	3	5	5	5	5	5	6	6	6	7	8	8	7	8	9	8	9	11	10	10	9	11	11	11	11	11	11
UBASH3B_siRNA_B10/C1_low	si_U_MIX_2	CHX	0.05	2	4	4	5	6	5	5	7	7	7	8	8	7	8	8	9	9	10	12	10	10	12	13	11	11	14	14
UBASH3B_siRNA_B10/C1_low	si_U_MIX_3	CHX	0.05	4	3	5	4	4	6	6	5	6	7	7	8	7	9	9	9	10	9	8	11	12	10	11	11	12	10	11
UBASH3B_siRNA_B10/C1_low	si_Alexa_1	CHX	0.05	1	4	4	4	4	5	5	6	5	6	6	6	7	6	7	7	7	8	8	7	8	7	10	9	10	11	10
UBASH3B_siRNA_B10/C1_low	si_Alexa_2	CHX	0.05	3	2	4	5	4	6	5	6	6	6	5	6	6	6	7	7	8	7	8	7	7	8	9	9	9	9	10
UBASH3B_siRNA_B10/C1_low	si_Alexa_3	CHX	0.05	3	4	5	5	4	5	6	6	6	5	7	6	7	7	8	8	9	8	8	9	10	10	10	10	9	10	10
UBASH3B_siRNA_B10/C1_low	si_U_MIX_1	TNF/CHX	0.05	3	11	20	26	34	40	45	49	55	59	60	65	67	71	73	75	76	79	79	82	84	84	85	83	83	86	87
UBASH3B_siRNA_B10/C1_low	si_U_MIX_2	TNF/CHX	0.05	3	11	17	21	28	34	39	45	49	49	56	59	63	65	64	70	73	71	70	76	79	79	78	80	82	84	83
UBASH3B_siRNA_B10/C1_low	si_U_MIX_3	TNF/CHX	0.05	4	11	19	26	30	36	41	44	49	53	58	62	66	69	69	72	76	78	78	80	82	82	85	83	87	85	87
UBASH3B_siRNA_B10/C1_low	si_Alexa_1	TNF/CHX	0.05	3	6	10	12	14	18	22	23	27	29	31	35	37	37	38	40	42	47	45	49	52	54	56	56	59	62	60
UBASH3B_siRNA_B10/C1_low	si_Alexa_2	TNF/CHX	0.05	4	5	9	10	11	14	17	18	18	23	25	25	28	29	31	32	34	35	37	39	39	43	43	45	46	47	49
UBASH3B_siRNA_B10/C1_low	si_Alexa_3	TNF/CHX	0.05	4	7	9	12	14	17	20	23	24	26	29	31	33	36	36	39	42	41	44	46	49	50	50	52	54	54	55
UBASH3B_siRNA_B10_high	A549_1	X	0.8	3	4	6	6	6	4	5	7	6	8	9	8	8	10	10	9	9	12	11	11	11	11	12	12	13	14	14
UBASH3B_siRNA_B10_high	A549_2	X	0.8	3	5	5	7	8	7	7	8	10	7	9	8	11	10	11	11	11	13	13	13	15	15	12	14	15	15	15
UBASH3B_siRNA_B10_high	A549_3	X	0.8	2	5	5	5	7	9	6	10	11	11	12	13	13	13	15	14	14	13	17	17	16	17	19	18	20	18	20
UBASH3B_siRNA_B10_high	si_B10_U_1	X	0.8	3	7	7	9	10	13	14	14	16	17	18	20	22	22	24	25	26	27	29	28	30	32	33	34	35	36	38
UBASH3B_siRNA_B10_high	si_B10_U_2	X	0.8	5	8	7	10	11	14	15	17	18	18	21	24	25	27	29	30	31	33	35	35	37	38	40	41	44	44	46
UBASH3B_siRNA_B10_high	si_B10_U_3	X	0.8	3	7	9	11	13	16	17	20	22	24	25	26	28	30	32	34	35	38	37	40	42	45	46	48	52	49	50
UBASH3B_siRNA_B10_high	A549_1	TNF	0.8	4	5	5	6	6	7	7	9	8	11	10	12	12	15	13	15	15	16	16	16	17	19	19	19	19	19	19
UBASH3B_siRNA_B10_high	A549_2	TNF	0.8	3	6	6	7	8	9	7	9	10	11	9	12	15	11	13	13	14	16	16	16	17	18	17	19	18	20	20
UBASH3B_siRNA_B10_high	A549_3	TNF	0.8	3	5	7	6	7	8	8	10	10	11	12	12	12	14	15	16	16	17	17	17	19	19	20	21	21	21	23
UBASH3B_siRNA_B10_high	si_B10_U_1	TNF	0.8	7	12	20	26	34	39	43	50	55	58	63	68	71	75	79	83	85	88	89	92	93	101	97	100	101	104	99
UBASH3B_siRNA_B10_high	si_B10_U_2	TNF	0.8	7	13	19	24	29	35	39	45	50	54	58	63	67	72	75	76	82	85	87	90	92	100	97	97	99	101	102
UBASH3B_siRNA_B10_high	si_B10_U_3	TNF	0.8	7	16	23	30	38	44	51	58	65	70	76	79	85	88	91	97	99	102	105	107	109	117	111	112	114	116	119
UBASH3B_siRNA_B10_high	A549_1	TNF/CHX	0.8	6	15	23	30	38	44	52	56	60	66	72	75	77	78	85	87	89	91	91	94	95	103	95	95	96	97	97
UBASH3B_siRNA_B10_high	A549_2	TNF/CHX	0.8	7	15	24	31	37	45	49	57	62	67	70	75	78	82	85	87	89	90	93	93	94	106	96	97	96	98	100
UBASH3B_siRNA_B10_high	A549_3	TNF/CHX	0.8	8	17	25	34	40	50	56	61	68	73	76	80	85	89	89	91	93	97	97	98	100	108	101	102	103	102	102
UBASH3B_siRNA_B10_high	si_B10_U_1	TNF/CHX	0.8	18	45	66	85	97	106	111	113	113	114	114	116	117	115	113	114	114	114	113	115	114	123	114	114	112	112	112
UBASH3B_siRNA_B10_high	si_B10_U_2	TNF/CHX	0.8	19	52	76	96	108	115	119	120	122	121	121	121	120	121	120	119	119	119	120	118	120	130	119	118	116	116	116
UBASH3B_siRNA_B10_high	si_B10_U_3	TNF/CHX	0.8	18	50	79	99	109	119	122	126	126	127	126	126	127	125	124	125	124	124	122	122	120	131	119	120	118	119	117
UBASH3B_siRNA_B10_high	A549_1	CHX	0.8	4	4	6	6	6	7	8	8	8	10	9	10	9	11	11	11	12	12	14	13	13	16	16	15	16	16	17
UBASH3B_siRNA_B10_high	A549_2	CHX	0.8	3	4	5	8	9	10	10	11	11	12	15	15	17	17	18	18	20	21	21	22	23	26	26	26	27	27	29
UBASH3B_siRNA_B10_high	A549_3	CHX	0.8	3	6	5	7	6	8	9	9	11	10	12	11	12	14	14	15	16	15	16	18	18	19	19	19	18	18	20
UBASH3B_siRNA_B10_high	si_B10_U_1	CHX	0.8	5	9	13	17	22	23	28	33	35	39	41	45	47	51	54	57	59	62	63	66	67	74	70	72	73	76	79
UBASH3B_siRNA_B10_high	si_B10_U_2	CHX	0.8	7	9	11	17	21	24	28	31	35	38	43	45	47	51	53	57	59	62	64	66	69	78	74	75	78	78	81
UBASH3B_siRNA_B10_high	si_B10_U_3	CHX	0.8	4	10	14	17	21	24	28	33	37	41	42	47	49	52	55	59	62	65	67	71	73	83	76	80	82	85	86
UBASH3B_KO_high	A549_1	X	0.8	2	5	3	3	3	4	3	4	6	6	3	5	5	6	5	5	7	7	7	5	7	6	7	6	8	8	8
UBASH3B_KO_high	A549_2	X	0.8	2	5	4	4	5	5	5	6	5	5	6	6	6	5	7	6	5	7	8	7	7	7	7	9	6	7	8
UBASH3B_KO_high	A549_3	X	0.8	3	4	3	3	4	5	5	7	4	5	6	6	5	6	6	8	6	7	7	6	7	8	7	7	8	7	7
UBASH3B_KO_high	UBASHKO_1	X	0.8	3	5	5	5	5	5	6	6	4	4	6	6	6	7	6	7	7	8	7	7	8	8	8	7	7	8	8
UBASH3B_KO_high	UBASHKO_2	X	0.8	2	3	4	4	4	5	5	6	5	5	7	4	7	5	6	7	7	7	6	7	8	8	7	8	7	8	9
UBASH3B_KO_high	UBASHKO_3	X	0.8	3	4	4	5	5	5	5	6	6	6	7	7	8	7	8	8	7	8	8	9	8	8	10	9	9	9	10
UBASH3B_KO_high	A549_1	TNF	0.8	3	3	3	3	5	5	5	7	5	6	5	5	5	7	6	7	8	7	8	7	7	9	9	8	10	12	9
UBASH3B_KO_high	A549_2	TNF	0.8	3	4	4	5	4	5	5	5	6	6	6	7	8	7	8	6	8	8	9	9	9	9	8	9	10	11	10
UBASH3B_KO_high	A549_3	TNF	0.8	3	4	4	4	5	5	6	6	6	6	6	7	7	8	7	8	9	10	8	10	10	10	9	10	11	11	10
UBASH3B_KO_high	UBASHKO_1	TNF	0.8	2	4	3	4	4	4	5	6	6	6	7	8	8	7	8	9	9	10	8	10	10	9	10	10	11	13	11
UBASH3B_KO_high	UBASHKO_2	TNF	0.8	3	3	4	5	6	5	5	5	8	7	7	7	6	9	8	9	8	8	9	10	9	9	10	10	11	11	11
UBASH3B_KO_high	UBASHKO_3	TNF	0.8	4	2	4	5	4	5	6	7	7	7	6	6	8	7	8	8	8	8	9	9	10	11	11	10	11	11	10
UBASH3B_KO_high	A549_1	CHX	0.8	3	4	4	4	5	4	4	5	5	5	3	4	4	5	5	5	5	6	5	5	5	5	4	6	4	7	5
UBASH3B_KO_high	A549_2	CHX	0.8	3	3	4	4	4	4	5	5	5	6	5	4	5	6	5	5	7	5	6	5	6	5	6	6	6	6	7
UBASH3B_KO_high	A549_3	CHX	0.8	3	3	3	5	6	5	5	5	5	4	7	5	6	6	6	7	5	6	7	5	7	7	8	7	6	8	8
UBASH3B_KO_high	UBASHKO_1	CHX	0.8	3	3	3	4	3	5	5	6	6	5	5	6	6	6	6	6	5	7	7	8	6	9	7	6	7	7	8
UBASH3B_KO_high	UBASHKO_2	CHX	0.8	4	5	4	5	4	5	6	5	5	6	5	7	7	6	6	5	7	6	8	6	6	7	8	8	8	8	8
UBASH3B_KO_high	UBASHKO_3	CHX	0.8	2	3	4	6	5	6	5	6	5	7	7	8	7	7	7	7	7	7	7	7	8	8	7	9	8	8	8
UBASH3B_KO_high	A549_1	TNF/CHX	0.8	3	6	9	9	11	13	15	18	18	21	21	24	26	27	29	29	30	32	34	34	35	38	38	40	41	41	43
UBASH3B_KO_high	A549_2	TNF/CHX	0.8	3	4	7	8	10	12	13	16	15	17	19	20	22	23	24	25	26	27	27	30	30	31	32	35	35	37	36
UBASH3B_KO_high	A549_3	TNF/CHX	0.8	4	5	10	11	14	16	19	23	23	25	27	28	30	33	35	37	38	39	41	43	43	45	46	48	50	51	53
UBASH3B_KO_high	UBASHKO_1	TNF/CHX	0.8	4	6	12	14	19	21	25	30	30	32	36	37	40	43	45	48	49	53	54	57	58	60	62	62	65	68	66
UBASH3B_KO_high	UBASHKO_2	TNF/CHX	0.8	4	9	16	19	26	29	33	43	44	48	50	54	58	62	64	65	67	68	72	74	77	78	81	80	83	85	85
UBASH3B_KO_high	UBASHKO_3	TNF/CHX	0.8	3	13	20	28	33	40	46	58	56	62	66	69	75	77	80	83	86	88	90	92	94	96	98	99	98	100	101
UBASH3B_KO_low_2	A549_1_r1	X	0.05	2	4	2	2	2	4	4	2	3	5	5	4	3	5	5	5	2	4	4	5	6	4	5	4	5	5	4
UBASH3B_KO_low_2	A549_2_r1	X	0.05	3	3	4	3	4	4	4	3	3	4	5	5	5	5	4	4	5	4	5	4	5	4	5	6	5	4	4
UBASH3B_KO_low_2	A549_3_r1	X	0.05	3	4	3	4	3	3	4	3	4	4	4	5	3	4	5	4	5	4	5	6	5	4	4	4	6	5	4
UBASH3B_KO_low_2	UBASHKO_1_r1	X	0.05	5	5	4	4	5	4	3	6	3	5	6	4	5	7	5	5	6	6	5	5	6	5	7	5	7	6	6
UBASH3B_KO_low_2	UBASHKO_2_r1	X	0.05	3	4	5	4	3	4	4	3	4	4	4	3	6	5	5	4	5	5	7	5	5	7	6	5	5	6	5
UBASH3B_KO_low_2	UBASHKO_3_r1	X	0.05	3	4	4	3	4	6	5	3	4	4	5	6	6	6	4	6	5	5	6	6	6	6	6	5	8	8	7
UBASH3B_KO_low_2	A549_1_r1	TNF	0.05	2	3	2	3	3	3	3	5	3	3	1	4	3	4	4	4	4	3	4	5	3	4	4	4	4	4	4
UBASH3B_KO_low_2	A549_2_r1	TNF	0.05	1	3	4	2	4	3	4	5	3	5	4	4	4	4	4	5	2	5	4	6	5	6	5	6	4	6	5
UBASH3B_KO_low_2	A549_3_r1	TNF	0.05	3	3	4	3	3	3	3	6	1	4	5	5	4	4	4	5	4	5	4	5	5	4	4	4	6	5	6
UBASH3B_KO_low_2	UBASHKO_1_r1	TNF	0.05	2	5	2	3	3	4	3	2	5	5	3	4	4	5	4	4	4	5	4	4	4	4	4	5	5	5	5
UBASH3B_KO_low_2	UBASHKO_2_r1	TNF	0.05	3	4	1	4	4	3	4	4	4	5	5	5	4	5	5	3	6	5	4	6	5	5	6	5	6	6	5
UBASH3B_KO_low_2	UBASHKO_3_r1	TNF	0.05	4	5	4	4	5	5	4	3	5	5	4	5	5	7	6	6	7	5	6	5	5	8	7	6	6	7	5
UBASH3B_KO_low_2	A549_1_r1	CHX	0.05	2	4	4	4	3	2	4	3	3	4	4	4	3	4	3	4	3	3	4	5	4	2	3	4	3	5	4
UBASH3B_KO_low_2	A549_2_r1	CHX	0.05	2	2	3	3	4	2	4	6	3	3	3	3	2	4	4	3	4	4	4	3	4	4	3	5	4	4	5
UBASH3B_KO_low_2	A549_3_r1	CHX	0.05	4	4	5	5	3	4	3	3	4	3	4	4	4	6	5	5	4	5	6	5	4	5	4	6	4	3	4
UBASH3B_KO_low_2	UBASHKO_1_r1	CHX	0.05	2	4	3	3	3	5	5	3	3	5	5	5	4	5	5	4	6	6	6	5	5	4	6	4	4	5	6
UBASH3B_KO_low_2	UBASHKO_2_r1	CHX	0.05	3	4	2	4	3	3	4	5	4	3	4	5	4	6	4	6	4	5	4	4	5	6	6	5	6	4	6
UBASH3B_KO_low_2	UBASHKO_3_r1	CHX	0.05	4	4	4	2	4	5	4	5	5	5	6	5	4	5	5	6	5	4	6	6	4	6	5	6	6	4	7
UBASH3B_KO_low_2	A549_1_r1	TNF/CHX	0.05	3	4	5	6	6	8	8	10	10	12	12	12	14	15	14	14	14	17	17	18	17	20	20	21	21	21	20
UBASH3B_KO_low_2	A549_2_r1	TNF/CHX	0.05	3	4	5	6	8	8	9	10	11	11	13	15	14	18	17	19	18	19	21	21	21	24	24	25	25	25	27
UBASH3B_KO_low_2	A549_3_r1	TNF/CHX	0.05	2	4	4	6	9	10	10	13	13	14	16	17	17	20	18	19	21	24	23	24	25	27	28	27	29	30	33
UBASH3B_KO_low_2	UBASHKO_1_r1	TNF/CHX	0.05	3	4	6	7	8	11	11	12	14	16	16	18	19	23	23	21	23	24	24	25	27	27	29	31	31	32	33
UBASH3B_KO_low_2	UBASHKO_2_r1	TNF/CHX	0.05	2	5	7	7	11	11	13	16	16	17	19	21	21	24	25	25	28	28	30	32	32	33	34	34	36	38	38
UBASH3B_KO_low_2	UBASHKO_3_r1	TNF/CHX	0.05	3	6	8	9	12	14	16	17	21	22	24	25	26	32	31	32	34	37	36	40	39	42	42	45	46	47	48
UBASH3B_KO_low_1	UBASHKO_1_r2	X	0.05	2	4	3	1	3	4	4	2	2	3	3	2	2	4	4	4	4	4	3	3	4	5	3	3	5	4	3
UBASH3B_KO_low_1	UBASHKO_2_r2	X	0.05	1	3	3	3	3	4	5	3	5	4	4	4	3	4	3	4	3	4	3	4	4	4	3	4	4	3	3
UBASH3B_KO_low_1	UBASHKO_3_r2	X	0.05	2	3	5	4	2	3	4	5	3	4	4	2	4	3	4	3	5	4	4	5	4	4	4	5	6	4	4
UBASH3B_KO_low_1	A549_1_r2	X	0.05	3	3	3	1	2	2	6	2	2	5	3	3	4	4	4	4	2	4	3	3	4	5	5	4	4	5	4
UBASH3B_KO_low_1	A549_2_r2	X	0.05	4	3	3	4	4	2	3	3	3	5	3	5	4	4	3	4	4	4	4	5	4	4	4	6	5	4	4
UBASH3B_KO_low_1	A549_3_r2	X	0.05	2	4	3	3	2	2	5	6	4	4	4	3	5	4	5	4	4	5	5	4	5	5	4	5	4	5	5
UBASH3B_KO_low_1	UBASHKO_1_r2	TNF	0.05	2	3	2	4	1	3	1	3	5	4	3	3	4	4	6	5	4	3	4	4	4	3	4	4	4	4	3
UBASH3B_KO_low_1	UBASHKO_2_r2	TNF	0.05	2	4	3	4	5	3	4	4	4	4	5	3	4	2	5	5	4	5	4	5	5	5	5	5	5	5	5
UBASH3B_KO_low_1	UBASHKO_3_r2	TNF	0.05	3	3	5	3	2	2	4	4	4	3	3	3	5	5	5	3	3	5	4	5	4	4	4	5	4	5	4
UBASH3B_KO_low_1	A549_1_r2	TNF	0.05	3	3	4	3	3	4	5	3	4	5	2	4	4	3	4	4	3	3	3	4	4	4	5	5	5	5	4
UBASH3B_KO_low_1	A549_2_r2	TNF	0.05	4	3	3	5	5	4	5	3	4	5	4	3	4	6	4	2	3	4	5	4	5	4	5	5	7	5	4
UBASH3B_KO_low_1	A549_3_r2	TNF	0.05	3	4	4	2	4	2	5	3	5	5	5	5	5	3	4	4	6	5	4	4	4	3	3	4	7	4	4
UBASH3B_KO_low_1	UBASHKO_1_r2	CHX	0.05	2	3	3	3	3	4	3	2	2	4	3	3	4	4	3	4	4	3	4	3	4	5	3	5	4	4	4
UBASH3B_KO_low_1	UBASHKO_2_r2	CHX	0.05	3	5	5	4	6	5	5	4	5	5	6	5	6	6	7	6	6	5	5	5	6	6	6	6	7	6	6
UBASH3B_KO_low_1	UBASHKO_3_r2	CHX	0.05	3	4	3	2	3	3	2	5	4	5	2	6	5	3	5	5	6	5	5	5	6	5	5	5	6	5	7
UBASH3B_KO_low_1	A549_1_r2	CHX	0.05	3	4	4	4	5	5	5	4	5	6	5	5	5	4	7	5	4	4	3	5	6	6	5	5	5	5	5
UBASH3B_KO_low_1	A549_2_r2	CHX	0.05	4	3	4	4	4	3	4	5	5	6	4	4	4	4	5	6	6	5	6	5	6	5	6	5	5	7	4
UBASH3B_KO_low_1	A549_3_r2	CHX	0.05	5	6	6	6	6	6	6	6	4	6	6	5	6	5	6	7	7	7	7	6	8	8	7	6	7	8	7
UBASH3B_KO_low_1	UBASHKO_1_r2	TNF/CHX	0.05	3	5	4	6	7	8	8	8	10	10	11	11	10	12	13	13	14	14	16	15	15	18	19	18	19	19	20
UBASH3B_KO_low_1	UBASHKO_2_r2	TNF/CHX	0.05	4	4	5	7	6	7	8	9	10	10	9	10	13	13	13	13	15	13	16	15	17	18	17	21	18	20	19
UBASH3B_KO_low_1	UBASHKO_3_r2	TNF/CHX	0.05	4	5	6	7	7	8	7	9	9	12	12	12	13	13	15	15	15	17	16	18	19	21	20	21	22	23	22
UBASH3B_KO_low_1	A549_1_r2	TNF/CHX	0.05	5	5	5	6	5	7	6	6	9	9	10	10	9	10	11	12	12	12	14	14	14	14	15	16	15	16	17
UBASH3B_KO_low_1	A549_2_r2	TNF/CHX	0.05	3	4	5	7	6	7	8	7	8	10	9	9	10	11	10	11	12	11	13	12	13	13	15	14	16	15	16
UBASH3B_KO_low_1	A549_3_r2	TNF/CHX	0.05	4	5	5	6	6	6	7	6	8	9	9	10	9	11	12	11	11	12	13	14	15	15	15	14	15	16	15
