# Supplementary material for: Novel biochemical, structural, and systems insights into inflammatory signaling revealed by contextual interaction proteomics
Source: Proc Natl Acad Sci U S A. 2022 Sep 30;119(40):e2117175119. doi: 10.1073/pnas.2117175119 (PMC9546619; doi:10.1073/pnas.2117175119)
Supplement: Supplementary File [file pnas.2117175119.sd07.xlsx]

## Sheet: Legend
Sheet_Name	Content
Data_Acquisition_Mapping	Raw files mapping to experiment/condition/fraction
MQ_Output_Data	Output of MaxQuant search
Statistical_Evaluation	Statistical evaluation (Fold changes and adjusted pvalues)

## Sheet: Data_Acquistion_Mapping
File	Type	Notes	Sample	Stimulation_Time (min)	Rep
20190329_002_S194831_TNF_KO_PD_2_sample_90.raw	RAW	DDA	A549 WT	NO	1
20190329_008_S194832_TNF_KO_PD_2_sample_91.raw	RAW	DDA	A549 WT	NO	2
20190329_014_S194833_TNF_KO_PD_2_sample_92.raw	RAW	DDA	A549 WT	NO	3
20190329_006_S194834_TNF_KO_PD_2_sample_93.raw	RAW	DDA	A549 UBASH3B KO	NO	1
20190329_016_S194835_TNF_KO_PD_2_sample_94.raw	RAW	DDA	A549 UBASH3B KO	NO	2
20190329_010_S194836_TNF_KO_PD_2_sample_95.raw	RAW	DDA	A549 UBASH3B KO	NO	3

## Sheet: MQ_Output_Data
Protein IDs	Majority protein IDs	Peptide counts (all)	Peptide counts (razor+unique)	Peptide counts (unique)	Fasta headers	Number of proteins	Peptides	Razor + unique peptides	Unique peptides	Peptides A549_UBASHKO_1	Peptides A549_UBASHKO_2	Peptides A549_UBASHKO_3	Peptides A549_WHIP_1	Peptides A549_WHIP_2	Peptides A549_WHIP_3	Peptides A549_WT_1	Peptides A549_WT_2	Peptides A549_WT_3	Razor + unique peptides A549_UBASHKO_1	Razor + unique peptides A549_UBASHKO_2	Razor + unique peptides A549_UBASHKO_3	Razor + unique peptides A549_WHIP_1	Razor + unique peptides A549_WHIP_2	Razor + unique peptides A549_WHIP_3	Razor + unique peptides A549_WT_1	Razor + unique peptides A549_WT_2	Razor + unique peptides A549_WT_3	Unique peptides A549_UBASHKO_1	Unique peptides A549_UBASHKO_2	Unique peptides A549_UBASHKO_3	Unique peptides A549_WHIP_1	Unique peptides A549_WHIP_2	Unique peptides A549_WHIP_3	Unique peptides A549_WT_1	Unique peptides A549_WT_2	Unique peptides A549_WT_3	Sequence coverage [%]	Unique + razor sequence coverage [%]	Unique sequence coverage [%]	Mol. weight [kDa]	Sequence length	Sequence lengths	Q-value	Score	Identification type A549_UBASHKO_1	Identification type A549_UBASHKO_2	Identification type A549_UBASHKO_3	Identification type A549_WHIP_1	Identification type A549_WHIP_2
CON__ENSEMBL:ENSBTAP00000024146	CON__ENSEMBL:ENSBTAP00000024146	2	2	2	>ENSEMBL:ENSBTAP00000024146 (Bos taurus) similar to alpha-2-macroglobulin isoform 1	1	2	2	2	1	0	1	1	2	1	2	1	1	1	0	1	1	2	1	2	1	1	1	0	1	1	2	1	2	1	1	2.1	2.1	2.1	164.34	1477	1477	0	4.9891	By MS/MS	By matching	By MS/MS	By MS/MS	By MS/MS
CON__ENSEMBL:ENSP00000377550;sp|P13646|K1C13_HUMAN;CON__P13646-1;sp|Q14525|KT33B_HUMAN;CON__Q14525;sp|Q15323|K1H1_HUMAN;CON__Q9UE12;CON__Q15323;CON__Q497I4;CON__O76011;sp|O76009|KT33A_HUMAN;CON__Q6NTB9;CON__O76009;sp|Q9C075|K1C23_HUMAN;CON__Q9C075;sp|Q6A162|K1C40_HUMAN;CON__Q6IFU5;sp|O76011|KRT34_HUMAN;CON__Q8IUT8	CON__ENSEMBL:ENSP00000377550;sp|P13646|K1C13_HUMAN;CON__P13646-1	9;9;8;2;2;2;2;2;2;1;1;1;1;1;1;1;1;1;1	3;3;3;1;1;1;1;1;1;1;1;1;1;1;1;1;1;1;1	2;2;2;0;0;0;0;0;0;0;0;0;0;0;0;0;0;0;0	>ENSEMBL:ENSP00000377550 Tax_Id=9606 Gene_Symbol=KRT13 46 kDa protein;>sp|P13646|K1C13_HUMAN Keratin, type I cytoskeletal 13 OS=Homo sapiens OX=9606 GN=KRT13 PE=1 SV=4;>P13646-1 SWISS-PROT:P13646-1 Tax_Id=9606 Gene_Symbol=KRT13 Isoform 1 of Keratin, type I	19	9	3	2	8	9	6	7	7	7	6	8	8	2	3	0	1	1	2	0	2	2	2	2	0	1	0	2	0	1	1	16.9	6.9	5.2	45.771	420	420;458;458;404;404;416;416;416;455;394;404;404;404;422;422;431;431;436;436	0	6.1369	By MS/MS	By MS/MS	By matching	By matching	By matching
sp|O43790|KRT86_HUMAN;CON__O43790;sp|Q14533|KRT81_HUMAN;CON__Q14533;sp|P78385|KRT83_HUMAN;CON__Q6NT21;CON__P78385;sp|A6NCN2|KR87P_HUMAN;CON__Q61726;sp|Q9NSB4|KRT82_HUMAN;CON__Q9NSB4	sp|O43790|KRT86_HUMAN;CON__O43790;sp|Q14533|KRT81_HUMAN;CON__Q14533;sp|P78385|KRT83_HUMAN;CON__Q6NT21;CON__P78385;sp|A6NCN2|KR87P_HUMAN;CON__Q61726	10;10;10;10;9;9;9;5;5;1;1	9;9;9;9;8;8;8;5;4;1;1	5;5;5;5;4;4;4;2;2;0;0	>sp|O43790|KRT86_HUMAN Keratin, type II cuticular Hb6 OS=Homo sapiens OX=9606 GN=KRT86 PE=1 SV=1;>O43790 SWISS-PROT:O43790 Keratin, type II cuticular Hb6 (Hair keratin, type II Hb6) (ghHb6) - Homo sapiens (Human).;>sp|Q14533|KRT81_HUMAN Keratin, type II cu	11	10	9	5	9	8	9	9	9	9	10	9	9	8	7	8	8	8	8	9	8	8	5	5	5	5	5	5	5	5	5	17.5	16	9.7	53.5	486	486;486;505;505;493;493;493;255;479;513;513	0	160.83	By MS/MS	By MS/MS	By MS/MS	By MS/MS	By MS/MS
CON__P00761	CON__P00761	7	7	7	>P00761 SWISS-PROT:P00761|TRYP_PIG Trypsin - Sus scrofa (Pig).	1	7	7	7	5	7	7	4	7	6	7	6	7	5	7	7	4	7	6	7	6	7	5	7	7	4	7	6	7	6	7	25.1	25.1	25.1	24.409	231	231	0	323.31	By MS/MS	By MS/MS	By MS/MS	By MS/MS	By MS/MS
CON__P01966;sp|P69905|HBA_HUMAN	CON__P01966;sp|P69905|HBA_HUMAN	4;2	4;2	4;2	>P01966 SWISS-PROT:P01966 (Bos taurus) Hemoglobin subunit alpha;>sp|P69905|HBA_HUMAN Hemoglobin subunit alpha OS=Homo sapiens OX=9606 GN=HBA1 PE=1 SV=2	2	4	4	4	4	4	3	4	4	2	4	4	4	4	4	3	4	4	2	4	4	4	4	4	3	4	4	2	4	4	4	36.6	36.6	36.6	15.184	142	142;142	0	16.256	By MS/MS	By MS/MS	By MS/MS	By MS/MS	By MS/MS
sp|P02533|K1C14_HUMAN;CON__P02533;CON__Q61782	sp|P02533|K1C14_HUMAN;CON__P02533	36;36;6	20;20;2	8;8;2	>sp|P02533|K1C14_HUMAN Keratin, type I cytoskeletal 14 OS=Homo sapiens OX=9606 GN=KRT14 PE=1 SV=4;>P02533 SWISS-PROT:P02533 Tax_Id=9606 Gene_Symbol=KRT14 Keratin, type I cytoskeletal 14	3	36	20	8	31	31	32	23	25	16	32	32	36	16	16	16	10	11	7	17	16	20	5	5	5	3	4	3	5	5	8	56.8	39.4	21.6	51.561	472	472;472;93	0	323.31	By MS/MS	By MS/MS	By MS/MS	By MS/MS	By MS/MS
sp|P02538|K2C6A_HUMAN;CON__P02538	sp|P02538|K2C6A_HUMAN;CON__P02538	37;37	4;4	2;2	>sp|P02538|K2C6A_HUMAN Keratin, type II cytoskeletal 6A OS=Homo sapiens OX=9606 GN=KRT6A PE=1 SV=3;>P02538 SWISS-PROT:P02538 Tax_Id=9606 Gene_Symbol=KRT6A Keratin, type II cytoskeletal 6A	2	37	4	2	28	34	33	30	28	25	33	33	36	4	4	4	4	4	3	4	4	4	2	2	2	2	2	1	2	2	2	48.8	8.3	3.5	60.044	564	564;564	0	69.871	By MS/MS	By MS/MS	By MS/MS	By MS/MS	By MS/MS
CON__P02662	CON__P02662	13	13	13	>P02662 SWISS-PROT:P02662 Alpha-S1-casein - Bos taurus (Bovine).	1	13	13	13	5	4	7	4	5	5	8	13	5	5	4	7	4	5	5	8	13	5	5	4	7	4	5	5	8	13	5	47.7	47.7	47.7	22.975	199	199	0	323.31	By MS/MS	By MS/MS	By MS/MS	By MS/MS	By MS/MS
CON__P02663	CON__P02663	6	6	6	>P02663 SWISS-PROT:P02663 Alpha-S2-casein [Contains: Casocidin-1 - Bos taurus (Bovine).	1	6	6	6	3	2	4	4	3	3	4	6	5	3	2	4	4	3	3	4	6	5	3	2	4	4	3	3	4	6	5	28.5	28.5	28.5	24.348	207	207	0	16.667	By MS/MS	By matching	By MS/MS	By MS/MS	By MS/MS
CON__P02666	CON__P02666	8	8	8	>P02666 SWISS-PROT:P02666 Beta-casein - Bos taurus (Bovine).	1	8	8	8	3	3	4	3	2	3	4	8	3	3	3	4	3	2	3	4	8	3	3	3	4	3	2	3	4	8	3	40.7	40.7	40.7	23.583	209	209	0	283.7	By MS/MS	By MS/MS	By MS/MS	By MS/MS	By MS/MS
CON__P02668	CON__P02668	3	3	3	>P02668 SWISS-PROT:P02668 Kappa-casein [Contains: Casoxin C; Casoxin 6; Casoxin A; Casoxin B; Casoplatelin] - Bos taurus (Bovine).	1	3	3	3	1	1	2	2	0	1	3	1	1	1	1	2	2	0	1	3	1	1	1	1	2	2	0	1	3	1	1	36.7	36.7	36.7	18.974	169	169	0	23.72	By matching	By matching	By MS/MS	By MS/MS	By matching
CON__P02754	CON__P02754	6	6	6	>P02754 SWISS-PROT:P02754 Beta-lactoglobulin - Bos taurus (Bovine).	1	6	6	6	2	1	5	3	3	4	6	5	5	2	1	5	3	3	4	6	5	5	2	1	5	3	3	4	6	5	5	41.4	41.4	41.4	18.281	162	162	0	20.699	By MS/MS	By matching	By MS/MS	By MS/MS	By matching
sp|P02768|ALBU_HUMAN;CON__P02768-1	sp|P02768|ALBU_HUMAN;CON__P02768-1	9;9	5;5	5;5	>sp|P02768|ALBU_HUMAN Serum albumin OS=Homo sapiens OX=9606 GN=ALB PE=1 SV=2;>P02768-1 SWISS-PROT:P02768-1 Tax_Id=9606 Gene_Symbol=ALB Isoform 1 of Serum albumin precursor	2	9	5	5	5	4	6	6	5	6	6	4	9	2	2	2	2	2	2	3	1	5	2	2	2	2	2	2	3	1	5	14	9.2	9.2	69.366	609	609;609	0	30.919	By MS/MS	By MS/MS	By MS/MS	By MS/MS	By MS/MS
CON__P02769	CON__P02769	18	18	14	>P02769 SWISS-PROT:P02769 (Bos taurus) Bovine serum albumin precursor	1	18	18	14	14	13	14	15	16	15	17	14	16	14	13	14	15	16	15	17	14	16	11	11	10	11	13	11	14	11	12	28	28	23.2	69.293	607	607	0	153.81	By MS/MS	By MS/MS	By MS/MS	By MS/MS	By MS/MS
sp|P05787|K2C8_HUMAN;CON__P05787;CON__H-INV:HIT000292931;CON__Q9H552;CON__H-INV:HIT000016045;CON__REFSEQ:XP_092267	sp|P05787|K2C8_HUMAN;CON__P05787;CON__H-INV:HIT000292931	36;36;18;12;6;2	27;27;14;7;2;2	26;26;14;7;2;2	>sp|P05787|K2C8_HUMAN Keratin, type II cytoskeletal 8 OS=Homo sapiens OX=9606 GN=KRT8 PE=1 SV=7;>P05787 SWISS-PROT:P05787 Tax_Id=9606 Gene_Symbol=KRT8 Keratin, type II cytoskeletal 8;>H-INV:HIT000292931 Tax_Id=9606 Gene_Symbol=- Similar to Keratin, type II	6	36	27	26	31	32	35	36	34	30	36	35	35	22	23	26	27	25	21	27	26	26	21	22	25	26	24	20	26	25	25	71.8	63.1	61.3	53.704	483	483;483;443;499;99;213	0	323.31	By MS/MS	By MS/MS	By MS/MS	By MS/MS	By MS/MS
sp|Q8NHM4|TRY6_HUMAN;sp|P07478|TRY2_HUMAN;sp|P07477|TRY1_HUMAN;CON__P07477	sp|Q8NHM4|TRY6_HUMAN;sp|P07478|TRY2_HUMAN;sp|P07477|TRY1_HUMAN;CON__P07477	1;1;1;1	1;1;1;1	1;1;1;1	>sp|Q8NHM4|TRY6_HUMAN Putative trypsin-6 OS=Homo sapiens OX=9606 GN=PRSS3P2 PE=5 SV=2;>sp|P07478|TRY2_HUMAN Trypsin-2 OS=Homo sapiens OX=9606 GN=PRSS2 PE=1 SV=1;>sp|P07477|TRY1_HUMAN Trypsin-1 OS=Homo sapiens OX=9606 GN=PRSS1 PE=1 SV=1;>P07477 SWISS-PROT:P	4	1	1	1	1	1	1	1	1	1	1	1	1	1	1	1	1	1	1	1	1	1	1	1	1	1	1	1	1	1	1	8.1	8.1	8.1	26.537	247	247;247;247;247	0	25.397	By MS/MS	By MS/MS	By MS/MS	By MS/MS	By MS/MS
sp|P08727|K1C19_HUMAN;CON__P08727	sp|P08727|K1C19_HUMAN;CON__P08727	20;20	8;8	7;7	>sp|P08727|K1C19_HUMAN Keratin, type I cytoskeletal 19 OS=Homo sapiens OX=9606 GN=KRT19 PE=1 SV=4;>P08727 SWISS-PROT:P08727 Tax_Id=9606 Gene_Symbol=KRT19 Keratin, type I cytoskeletal 19	2	20	8	7	13	12	14	6	10	6	17	17	20	1	1	2	0	1	1	5	5	8	1	1	2	0	1	1	4	4	7	41.5	23	20.2	44.105	400	400;400	0	28.781	By MS/MS	By MS/MS	By matching	By matching	By MS/MS
sp|P08779|K1C16_HUMAN;CON__P08779;CON__Q9Z2K1;CON__Q3ZAW8;CON__A2A4G1;sp|P19012|K1C15_HUMAN;CON__P19012;CON__Q9D312;sp|Q99456|K1C12_HUMAN;CON__Q99456;sp|Q8N1A0|KT222_HUMAN;CON__Q8N1A0;CON__A2A5Y0;CON__Q92764;sp|O76014|KRT37_HUMAN;CON__A2AB72;sp|Q92764|KRT35_HUMAN;sp|O76015|KRT38_HUMAN;CON__O76015;CON__O76014;CON__REFSEQ:XP_986630	sp|P08779|K1C16_HUMAN;CON__P08779	40;40;13;13;10;8;8;4;2;2;1;1;1;1;1;1;1;1;1;1;1	39;39;13;13;9;7;7;4;1;1;1;1;1;1;1;1;1;1;1;1;1	21;21;4;4;0;0;0;0;0;0;0;0;0;0;0;0;0;0;0;0;0	>sp|P08779|K1C16_HUMAN Keratin, type I cytoskeletal 16 OS=Homo sapiens OX=9606 GN=KRT16 PE=1 SV=4;>P08779 SWISS-PROT:P08779 Tax_Id=9606 Gene_Symbol=KRT16 Keratin, type I cytoskeletal 16	21	40	39	21	34	32	33	26	28	16	34	37	40	33	31	32	26	27	15	33	36	39	16	14	14	12	12	7	16	18	21	58.6	58.6	41.2	51.267	473	473;473;469;474;456;456;456;431;494;494;295;295;416;425;449;453;455;456;456;471;476	0	323.31	By MS/MS	By MS/MS	By MS/MS	By MS/MS	By MS/MS
CON__P12763	CON__P12763	6	6	6	>P12763 SWISS-PROT:P12763 (Bos taurus) Alpha-2-HS-glycoprotein precursor	1	6	6	6	5	5	5	5	6	5	5	5	6	5	5	5	5	6	5	5	5	6	5	5	5	5	6	5	5	5	6	18.9	18.9	18.9	38.418	359	359	0	172.79	By MS/MS	By MS/MS	By MS/MS	By MS/MS	By MS/MS
sp|P13645|K1C10_HUMAN;CON__P13645;CON__P02535-1;sp|Q7Z3Y7|K1C28_HUMAN;CON__Q7Z3Y7;CON__Q148H6;sp|Q7Z3Z0|K1C25_HUMAN;CON__Q7Z3Z0;sp|Q7Z3Y8|K1C27_HUMAN;CON__Q7Z3Y8;sp|Q2M2I5|K1C24_HUMAN;CON__Q2M2I5;sp|Q7Z3Y9|K1C26_HUMAN;CON__Q7Z3Y9	sp|P13645|K1C10_HUMAN;CON__P13645	39;39;11;4;4;3;2;2;2;2;2;2;1;1	33;33;9;2;2;1;1;1;1;1;1;1;0;0	31;31;7;2;2;1;1;1;1;1;0;0;0;0	>sp|P13645|K1C10_HUMAN Keratin, type I cytoskeletal 10 OS=Homo sapiens OX=9606 GN=KRT10 PE=1 SV=6;>P13645 SWISS-PROT:P13645 Tax_Id=9606 Gene_Symbol=KRT10 Keratin, type I cytoskeletal 10	14	39	33	31	32	34	35	31	34	27	31	36	38	26	28	29	26	28	22	25	30	32	24	26	27	24	26	20	23	28	30	46.2	42.3	40.4	58.826	584	584;593;570;464;486;464;450;450;459;459;525;525;468;468	0	323.31	By MS/MS	By MS/MS	By MS/MS	By MS/MS	By MS/MS
sp|P13647|K2C5_HUMAN;CON__P13647	sp|P13647|K2C5_HUMAN;CON__P13647	41;41	33;33	8;8	>sp|P13647|K2C5_HUMAN Keratin, type II cytoskeletal 5 OS=Homo sapiens OX=9606 GN=KRT5 PE=1 SV=3;>P13647 SWISS-PROT:P13647 Tax_Id=9606 Gene_Symbol=KRT5 Keratin, type II cytoskeletal 5	2	41	33	8	35	33	35	32	31	30	37	37	41	28	25	27	25	24	22	29	29	33	7	6	6	5	5	5	8	7	8	50	43.1	10.2	62.378	590	590;590	0	323.31	By MS/MS	By MS/MS	By MS/MS	By MS/MS	By MS/MS
CON__P15497	CON__P15497	4	4	4	>P15497 SWISS-PROT:P15497 (Bos taurus) Apolipoprotein A-I precursor	1	4	4	4	0	0	0	4	3	3	4	0	2	0	0	0	4	3	3	4	0	2	0	0	0	4	3	3	4	0	2	16.6	16.6	16.6	30.276	265	265	0	6.1926	By matching	By matching	By matching	By MS/MS	By matching
CON__P15636	CON__P15636	11	11	11	>P15636 SWISS-PROT:P15636 Protease I precursor Lysyl endopeptidase Achromobacter lyticus.	1	11	11	11	10	10	10	10	10	10	10	9	11	10	10	10	10	10	10	10	9	11	10	10	10	10	10	10	10	9	11	18.1	18.1	18.1	68.124	653	653	0	323.31	By MS/MS	By MS/MS	By MS/MS	By MS/MS	By MS/MS
sp|P19013|K2C4_HUMAN;CON__P19013	sp|P19013|K2C4_HUMAN;CON__P19013	7;7	3;3	2;2	>sp|P19013|K2C4_HUMAN Keratin, type II cytoskeletal 4 OS=Homo sapiens OX=9606 GN=KRT4 PE=1 SV=5;>P19013 SWISS-PROT:P19013 Tax_Id=9606 Gene_Symbol=KRT4 keratin 4	2	7	3	2	7	6	4	5	7	7	4	6	5	3	3	0	2	3	3	0	2	1	2	2	0	2	2	2	0	2	1	12.7	6	3.7	56.143	520	520;594	0	7.0742	By MS/MS	By MS/MS	By matching	By MS/MS	By MS/MS
sp|P20930|FILA_HUMAN;CON__P20930	sp|P20930|FILA_HUMAN;CON__P20930	4;4	4;4	4;4	>sp|P20930|FILA_HUMAN Filaggrin OS=Homo sapiens OX=9606 GN=FLG PE=1 SV=3;>P20930 SWISS-PROT:P20930 Tax_Id=9606 Gene_Symbol=FLG Filaggrin	2	4	4	4	2	3	3	3	3	4	4	3	3	2	3	3	3	3	4	4	3	3	2	3	3	3	3	4	4	3	3	1	1	1	435.16	4061	4061;4061	0	9.2735	By MS/MS	By matching	By MS/MS	By matching	By MS/MS
CON__P34955	CON__P34955	10	10	10	>P34955 SWISS-PROT:P34955 (Bos taurus) Alpha-1-antiproteinase precursor	1	10	10	10	7	0	6	10	10	8	9	6	8	7	0	6	10	10	8	9	6	8	7	0	6	10	10	8	9	6	8	22.8	22.8	22.8	46.103	416	416	0	23.3	By MS/MS	By matching	By MS/MS	By MS/MS	By MS/MS
sp|P78386|KRT85_HUMAN;CON__P78386	sp|P78386|KRT85_HUMAN;CON__P78386	6;6	1;1	1;1	>sp|P78386|KRT85_HUMAN Keratin, type II cuticular Hb5 OS=Homo sapiens OX=9606 GN=KRT85 PE=1 SV=1;>P78386 SWISS-PROT:P78386 Keratin, type II cuticular Hb5 (Hair keratin, type II Hb5) - Homo sapiens (Human).	2	6	1	1	4	3	5	4	4	4	5	4	4	0	0	1	0	0	0	0	0	0	0	0	1	0	0	0	0	0	0	9.7	2.2	2.2	55.802	507	507;507	0	3.2941	By matching	By matching	By MS/MS	By matching	By matching
CON__P81644	CON__P81644	1	1	1	>P81644 SWISS-PROT:P81644 (Bos taurus) Apolipoprotein A-II precursor	1	1	1	1	0	0	0	1	0	1	1	0	0	0	0	0	1	0	1	1	0	0	0	0	0	1	0	1	1	0	0	10	10	10	11.202	100	100	0.0073692	2.2728	By matching	By matching	By matching	By MS/MS	By matching
sp|Q04695|K1C17_HUMAN;CON__Q04695	sp|Q04695|K1C17_HUMAN;CON__Q04695	29;29	14;14	5;5	>sp|Q04695|K1C17_HUMAN Keratin, type I cytoskeletal 17 OS=Homo sapiens OX=9606 GN=KRT17 PE=1 SV=2;>Q04695 SWISS-PROT:Q04695 Tax_Id=9606 Gene_Symbol=KRT17 Keratin, type I cytoskeletal 17	2	29	14	5	21	18	26	13	16	12	27	26	29	7	4	11	2	4	4	13	11	14	2	0	3	0	0	0	4	4	5	55.3	36.3	10.9	48.105	432	432;432	0	129.43	By MS/MS	By MS/MS	By MS/MS	By MS/MS	By MS/MS
CON__Q29443;CON__Q0IIK2;sp|P02787|TRFE_HUMAN	CON__Q29443;CON__Q0IIK2;sp|P02787|TRFE_HUMAN	2;2;1	2;2;1	1;1;0	>Q29443 SWISS-PROT:Q29443 Serotransferrin - Bos taurus (Bovine).;>Q0IIK2 TREMBL:Q0IIK2 (Bos taurus) Transferrin;>sp|P02787|TRFE_HUMAN Serotransferrin OS=Homo sapiens OX=9606 GN=TF PE=1 SV=3	3	2	2	1	0	1	0	1	2	1	2	2	2	0	1	0	1	2	1	2	2	2	0	0	0	1	1	1	1	1	1	3.6	3.6	1.6	75.829	685	685;704;698	0	2.8932	By matching	By matching	By matching	By matching	By matching
sp|P08729|K2C7_HUMAN;CON__Q3KNV1;CON__P08729;CON__Q9DCV7	sp|P08729|K2C7_HUMAN;CON__Q3KNV1;CON__P08729	31;31;28;7	27;27;24;3	22;22;19;2	>sp|P08729|K2C7_HUMAN Keratin, type II cytoskeletal 7 OS=Homo sapiens OX=9606 GN=KRT7 PE=1 SV=5;>Q3KNV1 TREMBL:Q3KNV1;Q96GE1 Tax_Id=9606 Gene_Symbol=KRT7 keratin 7;>P08729 SWISS-PROT:P08729 Tax_Id=9606 Gene_Symbol=KRT7 Keratin, type II cytoskeletal 7	4	31	27	22	22	25	25	30	24	22	25	24	26	18	21	21	26	20	18	21	20	22	14	17	18	21	15	13	16	16	18	62.9	58	49.5	51.385	469	469;469;469;457	0	282.76	By MS/MS	By MS/MS	By MS/MS	By MS/MS	By MS/MS
CON__Q3SX09;CON__P02070;sp|P69892|HBG2_HUMAN;sp|P69891|HBG1_HUMAN;sp|P68871|HBB_HUMAN;sp|P02100|HBE_HUMAN;sp|P02042|HBD_HUMAN	CON__Q3SX09;CON__P02070	4;2;1;1;1;1;1	4;2;1;1;1;1;1	4;2;1;1;1;1;1	>Q3SX09 TREMBL:Q3SX09 (Bos taurus) similar to HBG protein;>P02070 SWISS-PROT:P02070 (Bos taurus) Hemoglobin subunit beta	7	4	4	4	4	3	2	3	3	3	4	4	4	4	3	2	3	3	3	4	4	4	4	3	2	3	3	3	4	4	4	25.4	25.4	25.4	22.06	201	201;145;147;147;147;147;147	0	10.416	By MS/MS	By MS/MS	By MS/MS	By MS/MS	By MS/MS
CON__Q3SX14;sp|P06396|GELS_HUMAN	CON__Q3SX14;sp|P06396|GELS_HUMAN	2;2	2;2	2;2	>Q3SX14 TREMBL:Q3SX14 (Bos taurus) Similar to Gelsolin;>sp|P06396|GELS_HUMAN Gelsolin OS=Homo sapiens OX=9606 GN=GSN PE=1 SV=1	2	2	2	2	2	0	2	2	1	0	1	2	2	2	0	2	2	1	0	1	2	2	2	0	2	2	1	0	1	2	2	3.6	3.6	3.6	85.686	781	781;782	0	15.272	By MS/MS	By matching	By MS/MS	By matching	By matching
CON__Q3SX28;sp|P07951|TPM2_HUMAN	CON__Q3SX28;sp|P07951|TPM2_HUMAN	13;12	6;5	3;2	>Q3SX28 TREMBL:Q3SX28;Q5KR48 (Bos taurus) Tropomyosin 2;>sp|P07951|TPM2_HUMAN Tropomyosin beta chain OS=Homo sapiens OX=9606 GN=TPM2 PE=1 SV=1	2	13	6	3	12	10	11	11	10	6	9	10	13	5	4	5	5	4	1	3	4	6	3	2	3	3	2	1	1	2	3	31	16.5	11.3	33.012	284	284;284	0	62.374	By MS/MS	By MS/MS	By MS/MS	By MS/MS	By MS/MS
CON__Q3ZBS7;sp|P04004|VTNC_HUMAN	CON__Q3ZBS7;sp|P04004|VTNC_HUMAN	2;1	2;1	2;1	>Q3ZBS7 TREMBL:Q3ZBS7 (Bos taurus) Vitronectin;>sp|P04004|VTNC_HUMAN Vitronectin OS=Homo sapiens OX=9606 GN=VTN PE=1 SV=1	2	2	2	2	1	0	1	2	1	1	1	2	1	1	0	1	2	1	1	1	2	1	1	0	1	2	1	1	1	2	1	5.6	5.6	5.6	54.099	484	484;478	0	4.6435	By MS/MS	By matching	By matching	By MS/MS	By MS/MS
CON__Q58D62	CON__Q58D62	1	1	1	>Q58D62 SWISS-PROT:Q58D62 (Bos taurus) Fetuin-B precursor	1	1	1	1	1	0	0	1	1	1	1	1	1	1	0	0	1	1	1	1	1	1	1	0	0	1	1	1	1	1	1	2.8	2.8	2.8	42.663	387	387	0	3.3512	By matching	By matching	By matching	By matching	By MS/MS
sp|Q5D862|FILA2_HUMAN;CON__Q5D862	sp|Q5D862|FILA2_HUMAN;CON__Q5D862	15;15	15;15	15;15	>sp|Q5D862|FILA2_HUMAN Filaggrin-2 OS=Homo sapiens OX=9606 GN=FLG2 PE=1 SV=1;>Q5D862 SWISS-PROT:Q5D862 Tax_Id=9606 Gene_Symbol=FLG2 Filaggrin-2	2	15	15	15	12	13	15	13	12	11	13	14	15	12	13	15	13	12	11	13	14	15	12	13	15	13	12	11	13	14	15	15.3	15.3	15.3	248.07	2391	2391;2391	0	169.48	By MS/MS	By MS/MS	By MS/MS	By MS/MS	By MS/MS
sp|Q6KB66|K2C80_HUMAN;CON__Q6KB66-1;CON__Q0VBK2	sp|Q6KB66|K2C80_HUMAN;CON__Q6KB66-1	10;10;3	10;10;3	10;10;3	>sp|Q6KB66|K2C80_HUMAN Keratin, type II cytoskeletal 80 OS=Homo sapiens OX=9606 GN=KRT80 PE=1 SV=2;>Q6KB66-1 SWISS-PROT:Q6KB66-1 Tax_Id=9606 Gene_Symbol=KRT80 Isoform 1 of Keratin, type II cytoskeletal 80	3	10	10	10	2	1	3	2	4	2	3	4	10	2	1	3	2	4	2	3	4	10	2	1	3	2	4	2	3	4	10	23	23	23	50.525	452	452;452;452	0	19.661	By MS/MS	By matching	By MS/MS	By MS/MS	By MS/MS
sp|Q8N1N4|K2C78_HUMAN;CON__Q8N1N4-2;CON__Q7RTT2	sp|Q8N1N4|K2C78_HUMAN;CON__Q8N1N4-2;CON__Q7RTT2	7;7;7	6;6;6	5;5;5	>sp|Q8N1N4|K2C78_HUMAN Keratin, type II cytoskeletal 78 OS=Homo sapiens OX=9606 GN=KRT78 PE=1 SV=2;>Q8N1N4-2 SWISS-PROT:Q8N1N4-2 Tax_Id=9606 Gene_Symbol=KRT78 Isoform 2 of Keratin, type II cytoskeletal 78;>Q7RTT2 TREMBL:Q7RTT2 Tax_Id=9606 Gene_Symbol=KRT78	3	7	6	5	4	4	5	4	3	2	4	6	7	3	3	4	3	2	1	3	5	6	2	3	3	3	1	0	2	4	5	14.6	13.3	11.3	56.865	520	520;521;521	0	32.989	By MS/MS	By matching	By MS/MS	By MS/MS	By matching
sp|Q7Z794|K2C1B_HUMAN;CON__Q7Z794	sp|Q7Z794|K2C1B_HUMAN;CON__Q7Z794	7;7	2;2	1;1	>sp|Q7Z794|K2C1B_HUMAN Keratin, type II cytoskeletal 1b OS=Homo sapiens OX=9606 GN=KRT77 PE=2 SV=3;>Q7Z794 SWISS-PROT:Q7Z794 Tax_Id=9606 Gene_Symbol=KRT77 Keratin 77	2	7	2	1	6	5	6	7	5	5	5	5	6	1	1	1	2	1	1	1	1	1	0	0	0	1	0	0	0	0	0	7.1	3.5	1.7	61.901	578	578;578	0	5.3554	By MS/MS	By MS/MS	By matching	By MS/MS	By matching
sp|Q86YZ3|HORN_HUMAN;CON__Q86YZ3	sp|Q86YZ3|HORN_HUMAN;CON__Q86YZ3	19;19	19;19	19;19	>sp|Q86YZ3|HORN_HUMAN Hornerin OS=Homo sapiens OX=9606 GN=HRNR PE=1 SV=2;>Q86YZ3 SWISS-PROT:Q86YZ3 Tax_Id=9606 Gene_Symbol=HRNR Hornerin	2	19	19	19	17	17	19	18	18	17	17	18	18	17	17	19	18	18	17	17	18	18	17	17	19	18	18	17	17	18	18	20.8	20.8	20.8	282.39	2850	2850;2850	0	274.87	By MS/MS	By MS/MS	By MS/MS	By MS/MS	By MS/MS
CON__Streptavidin	CON__Streptavidin	1	1	1	>Streptavidin (S.avidinii)	1	1	1	1	1	1	1	1	1	1	1	1	1	1	1	1	1	1	1	1	1	1	1	1	1	1	1	1	1	1	1	11.9	11.9	11.9	16.622	160	160	0	19.142	By MS/MS	By MS/MS	By MS/MS	By MS/MS	By MS/MS
REV__sp|A0PJZ3|GXLT2_HUMAN	REV__sp|A0PJZ3|GXLT2_HUMAN	1	1	1	>sp|A0PJZ3|GXLT2_HUMAN Glucoside xylosyltransferase 2 OS=Homo sapiens OX=9606 GN=GXYLT2 PE=2 SV=2	1	1	1	1	1	1	1	1	1	1	1	1	1	1	1	1	1	1	1	1	1	1	1	1	1	1	1	1	1	1	1	0	0	0	51.055	443	443	0.0078403	2.0187	By MS/MS	By matching	By matching	By MS/MS	By MS/MS
REV__sp|A7KAX9|RHG32_HUMAN	REV__sp|A7KAX9|RHG32_HUMAN	1	1	1	>sp|A7KAX9|RHG32_HUMAN Rho GTPase-activating protein 32 OS=Homo sapiens OX=9606 GN=ARHGAP32 PE=1 SV=1	1	1	1	1	1	0	1	0	0	0	0	1	1	1	0	1	0	0	0	0	1	1	1	0	1	0	0	0	0	1	1	0	0	0	230.53	2087	2087	1	-2	By matching	By matching	By MS/MS	By matching	By matching
REV__sp|O60312|AT10A_HUMAN	REV__sp|O60312|AT10A_HUMAN	2	2	2	>sp|O60312|AT10A_HUMAN Probable phospholipid-transporting ATPase VA OS=Homo sapiens OX=9606 GN=ATP10A PE=2 SV=2	1	2	2	2	1	1	2	1	1	1	1	1	1	1	1	2	1	1	1	1	1	1	1	1	2	1	1	1	1	1	1	0	0	0	167.69	1499	1499	0.00079872	2.8648	By MS/MS	By MS/MS	By MS/MS	By MS/MS	By MS/MS
REV__sp|O60508|PRP17_HUMAN	REV__sp|O60508|PRP17_HUMAN	1	1	1	>sp|O60508|PRP17_HUMAN Pre-mRNA-processing factor 17 OS=Homo sapiens OX=9606 GN=CDC40 PE=1 SV=1	1	1	1	1	0	0	0	0	1	0	1	1	0	0	0	0	0	1	0	1	1	0	0	0	0	0	1	0	1	1	0	0	0	0	65.521	579	579	1	-2	By matching	By matching	By matching	By matching	By matching
REV__sp|O94889|KLH18_HUMAN	REV__sp|O94889|KLH18_HUMAN	1	1	1	>sp|O94889|KLH18_HUMAN Kelch-like protein 18 OS=Homo sapiens OX=9606 GN=KLHL18 PE=1 SV=3	1	1	1	1	1	1	0	0	1	1	1	1	1	1	1	0	0	1	1	1	1	1	1	1	0	0	1	1	1	1	1	0	0	0	63.638	574	574	0.0031153	2.6311	By MS/MS	By matching	By matching	By matching	By matching
REV__sp|O95718|ERR2_HUMAN	REV__sp|O95718|ERR2_HUMAN	1	1	1	>sp|O95718|ERR2_HUMAN Steroid hormone receptor ERR2 OS=Homo sapiens OX=9606 GN=ESRRB PE=1 SV=3	1	1	1	1	1	0	1	0	0	0	0	0	0	1	0	1	0	0	0	0	0	0	1	0	1	0	0	0	0	0	0	0	0	0	48.053	433	433	0.0089102	1.824	By MS/MS	By matching	By matching	By matching	By matching
REV__sp|P00451|FA8_HUMAN	REV__sp|P00451|FA8_HUMAN	1	1	1	>sp|P00451|FA8_HUMAN Coagulation factor VIII OS=Homo sapiens OX=9606 GN=F8 PE=1 SV=1	1	1	1	1	0	0	1	1	0	0	0	0	1	0	0	1	1	0	0	0	0	1	0	0	1	1	0	0	0	0	1	0	0	0	267.01	2351	2351	1	-2	By matching	By matching	By MS/MS	By matching	By matching
REV__sp|P03372|ESR1_HUMAN	REV__sp|P03372|ESR1_HUMAN	1	1	1	>sp|P03372|ESR1_HUMAN Estrogen receptor OS=Homo sapiens OX=9606 GN=ESR1 PE=1 SV=2	1	1	1	1	1	1	1	1	1	1	1	1	1	1	1	1	1	1	1	1	1	1	1	1	1	1	1	1	1	1	1	0	0	0	66.215	595	595	1	-2	By matching	By matching	By matching	By matching	By MS/MS
REV__sp|P08572|CO4A2_HUMAN	REV__sp|P08572|CO4A2_HUMAN	1	1	1	>sp|P08572|CO4A2_HUMAN Collagen alpha-2(IV) chain OS=Homo sapiens OX=9606 GN=COL4A2 PE=1 SV=4	1	1	1	1	1	1	1	1	1	1	1	1	0	1	1	1	1	1	1	1	1	0	1	1	1	1	1	1	1	1	0	0	0	0	167.55	1712	1712	1	-2	By matching	By matching	By MS/MS	By matching	By matching
REV__sp|P14550|AK1A1_HUMAN	REV__sp|P14550|AK1A1_HUMAN	1	1	1	>sp|P14550|AK1A1_HUMAN Aldo-keto reductase family 1 member A1 OS=Homo sapiens OX=9606 GN=AKR1A1 PE=1 SV=3	1	1	1	1	1	1	1	0	0	0	1	1	1	1	1	1	0	0	0	1	1	1	1	1	1	0	0	0	1	1	1	0	0	0	36.573	325	325	1	-2	By matching	By matching	By matching	By matching	By matching
REV__sp|P19429|TNNI3_HUMAN	REV__sp|P19429|TNNI3_HUMAN	1	1	1	>sp|P19429|TNNI3_HUMAN Troponin I, cardiac muscle OS=Homo sapiens OX=9606 GN=TNNI3 PE=1 SV=3	1	1	1	1	1	1	1	1	1	1	1	1	1	1	1	1	1	1	1	1	1	1	1	1	1	1	1	1	1	1	1	0	0	0	24.007	210	210	0.0067014	2.335	By matching	By MS/MS	By matching	By MS/MS	By MS/MS
REV__sp|P46020|KPB1_HUMAN	REV__sp|P46020|KPB1_HUMAN	1	1	1	>sp|P46020|KPB1_HUMAN Phosphorylase b kinase regulatory subunit alpha, skeletal muscle isoform OS=Homo sapiens OX=9606 GN=PHKA1 PE=1 SV=2	1	1	1	1	1	0	1	0	0	0	1	0	1	1	0	1	0	0	0	1	0	1	1	0	1	0	0	0	1	0	1	0	0	0	137.31	1223	1223	1	-2	By matching	By matching	By matching	By matching	By matching
REV__sp|Q15149|PLEC_HUMAN	REV__sp|Q15149|PLEC_HUMAN	1	1	1	>sp|Q15149|PLEC_HUMAN Plectin OS=Homo sapiens OX=9606 GN=PLEC PE=1 SV=3	1	1	1	1	1	1	1	1	1	1	1	1	1	1	1	1	1	1	1	1	1	1	1	1	1	1	1	1	1	1	1	0	0	0	531.78	4684	4684	0.0015723	2.7516	By matching	By MS/MS	By MS/MS	By MS/MS	By MS/MS
REV__sp|Q15506|SP17_HUMAN	REV__sp|Q15506|SP17_HUMAN	1	1	1	>sp|Q15506|SP17_HUMAN Sperm surface protein Sp17 OS=Homo sapiens OX=9606 GN=SPA17 PE=1 SV=1	1	1	1	1	1	1	1	1	1	1	1	1	1	1	1	1	1	1	1	1	1	1	1	1	1	1	1	1	1	1	1	0	0	0	17.406	151	151	0.003864	2.5467	By MS/MS	By MS/MS	By MS/MS	By MS/MS	By MS/MS
REV__sp|Q5TIA1|MEI1_HUMAN	REV__sp|Q5TIA1|MEI1_HUMAN	1	1	1	>sp|Q5TIA1|MEI1_HUMAN Meiosis inhibitor protein 1 OS=Homo sapiens OX=9606 GN=MEI1 PE=1 SV=2	1	1	1	1	1	1	1	0	1	1	1	1	1	1	1	1	0	1	1	1	1	1	1	1	1	0	1	1	1	1	1	0	0	0	141.16	1274	1274	1	-2	By MS/MS	By matching	By MS/MS	By matching	By matching
REV__sp|Q70EK9|UBP51_HUMAN	REV__sp|Q70EK9|UBP51_HUMAN	1	1	1	>sp|Q70EK9|UBP51_HUMAN Ubiquitin carboxyl-terminal hydrolase 51 OS=Homo sapiens OX=9606 GN=USP51 PE=1 SV=1	1	1	1	1	1	0	1	0	0	0	0	0	0	1	0	1	0	0	0	0	0	0	1	0	1	0	0	0	0	0	0	0	0	0	79.755	711	711	0.0052553	2.3791	By MS/MS	By matching	By MS/MS	By matching	By matching
REV__sp|Q86WH2|RASF3_HUMAN	REV__sp|Q86WH2|RASF3_HUMAN	1	1	1	>sp|Q86WH2|RASF3_HUMAN Ras association domain-containing protein 3 OS=Homo sapiens OX=9606 GN=RASSF3 PE=1 SV=1	1	1	1	1	1	1	0	0	1	0	0	1	1	1	1	0	0	1	0	0	1	1	1	1	0	0	1	0	0	1	1	0	0	0	27.562	238	238	0.0095825	1.8168	By MS/MS	By matching	By matching	By matching	By matching
REV__sp|Q8IVE3|PKHH2_HUMAN	REV__sp|Q8IVE3|PKHH2_HUMAN	1	1	1	>sp|Q8IVE3|PKHH2_HUMAN Pleckstrin homology domain-containing family H member 2 OS=Homo sapiens OX=9606 GN=PLEKHH2 PE=1 SV=2	1	1	1	1	1	1	1	0	0	0	0	1	0	1	1	1	0	0	0	0	1	0	1	1	1	0	0	0	0	1	0	0	0	0	168.23	1493	1493	1	-2	By MS/MS	By matching	By matching	By matching	By matching
REV__sp|Q8N4C7|STX19_HUMAN	REV__sp|Q8N4C7|STX19_HUMAN	1	1	1	>sp|Q8N4C7|STX19_HUMAN Syntaxin-19 OS=Homo sapiens OX=9606 GN=STX19 PE=1 SV=1	1	1	1	1	1	1	1	1	1	1	1	1	1	1	1	1	1	1	1	1	1	1	1	1	1	1	1	1	1	1	1	0	0	0	34.324	294	294	1	-2	By MS/MS	By matching	By matching	By matching	By matching
REV__sp|Q8TB03|CX038_HUMAN	REV__sp|Q8TB03|CX038_HUMAN	1	1	1	>sp|Q8TB03|CX038_HUMAN Uncharacterized protein CXorf38 OS=Homo sapiens OX=9606 GN=CXorf38 PE=1 SV=1	1	1	1	1	0	0	0	1	1	1	0	0	1	0	0	0	1	1	1	0	0	1	0	0	0	1	1	1	0	0	1	0	0	0	36.67	319	319	1	-2	By matching	By matching	By matching	By MS/MS	By matching
REV__sp|Q96L91|EP400_HUMAN;REV__sp|Q6ZTU2|E400N_HUMAN	REV__sp|Q96L91|EP400_HUMAN;REV__sp|Q6ZTU2|E400N_HUMAN	2;1	2;1	2;1	>sp|Q96L91|EP400_HUMAN E1A-binding protein p400 OS=Homo sapiens OX=9606 GN=EP400 PE=1 SV=4;>sp|Q6ZTU2|E400N_HUMAN Putative EP400-like protein OS=Homo sapiens OX=9606 GN=EP400P1 PE=5 SV=2	2	2	2	2	2	1	2	1	1	1	1	1	2	2	1	2	1	1	1	1	1	2	2	1	2	1	1	1	1	1	2	0	0	0	343.48	3159	3159;488	0.005997	2.3655	By MS/MS	By MS/MS	By MS/MS	By MS/MS	By MS/MS
REV__sp|Q9H091|ZMY15_HUMAN	REV__sp|Q9H091|ZMY15_HUMAN	1	1	1	>sp|Q9H091|ZMY15_HUMAN Zinc finger MYND domain-containing protein 15 OS=Homo sapiens OX=9606 GN=ZMYND15 PE=2 SV=2	1	1	1	1	0	1	1	0	0	1	1	0	1	0	1	1	0	0	1	1	0	1	0	1	1	0	0	1	1	0	1	0	0	0	81.859	742	742	1	-2	By matching	By MS/MS	By matching	By matching	By matching
REV__sp|Q9NXW9|ALKB4_HUMAN	REV__sp|Q9NXW9|ALKB4_HUMAN	2	2	2	>sp|Q9NXW9|ALKB4_HUMAN Alpha-ketoglutarate-dependent dioxygenase alkB homolog 4 OS=Homo sapiens OX=9606 GN=ALKBH4 PE=1 SV=1	1	2	2	2	1	0	2	0	0	0	0	0	0	1	0	2	0	0	0	0	0	0	1	0	2	0	0	0	0	0	0	0	0	0	33.837	302	302	0.0073964	2.3002	By MS/MS	By matching	By MS/MS	By matching	By matching
REV__sp|Q9NYC9|DYH9_HUMAN	REV__sp|Q9NYC9|DYH9_HUMAN	1	1	1	>sp|Q9NYC9|DYH9_HUMAN Dynein heavy chain 9, axonemal OS=Homo sapiens OX=9606 GN=DNAH9 PE=1 SV=3	1	1	1	1	0	0	1	1	1	1	0	1	1	0	0	1	1	1	1	0	1	1	0	0	1	1	1	1	0	1	1	0	0	0	511.87	4486	4486	0.0082305	1.8352	By matching	By matching	By MS/MS	By matching	By matching
REV__sp|Q9NZK5|ADA2_HUMAN	REV__sp|Q9NZK5|ADA2_HUMAN	1	1	1	>sp|Q9NZK5|ADA2_HUMAN Adenosine deaminase 2 OS=Homo sapiens OX=9606 GN=ADA2 PE=1 SV=2	1	1	1	1	1	1	1	1	1	1	1	1	1	1	1	1	1	1	1	1	1	1	1	1	1	1	1	1	1	1	1	0	0	0	58.933	511	511	1	-2	By matching	By MS/MS	By matching	By matching	By MS/MS
REV__sp|Q9P0K7|RAI14_HUMAN	REV__sp|Q9P0K7|RAI14_HUMAN	1	1	1	>sp|Q9P0K7|RAI14_HUMAN Ankycorbin OS=Homo sapiens OX=9606 GN=RAI14 PE=1 SV=2	1	1	1	1	1	1	1	1	0	1	1	1	1	1	1	1	1	0	1	1	1	1	1	1	1	1	0	1	1	1	1	0	0	0	110.04	980	980	0.0045837	2.507	By matching	By MS/MS	By matching	By matching	By matching
REV__sp|Q9UFH2|DYH17_HUMAN	REV__sp|Q9UFH2|DYH17_HUMAN	2	2	2	>sp|Q9UFH2|DYH17_HUMAN Dynein heavy chain 17, axonemal OS=Homo sapiens OX=9606 GN=DNAH17 PE=1 SV=3	1	2	2	2	2	2	2	2	2	2	2	2	2	2	2	2	2	2	2	2	2	2	2	2	2	2	2	2	2	2	2	0	0	0	509.31	4462	4462	0.0023585	2.7474	By matching	By matching	By matching	By matching	By matching
REV__sp|Q9UGL1|KDM5B_HUMAN	REV__sp|Q9UGL1|KDM5B_HUMAN	1	1	1	>sp|Q9UGL1|KDM5B_HUMAN Lysine-specific demethylase 5B OS=Homo sapiens OX=9606 GN=KDM5B PE=1 SV=3	1	1	1	1	0	0	0	0	0	0	1	0	1	0	0	0	0	0	0	1	0	1	0	0	0	0	0	0	1	0	1	0	0	0	175.66	1544	1544	1	-2	By matching	By matching	By matching	By matching	By matching
sp|A0A075B6R9|KVD24_HUMAN	sp|A0A075B6R9|KVD24_HUMAN	4	3	3	>sp|A0A075B6R9|KVD24_HUMAN Probable non-functional immunoglobulin kappa variable 2D-24 OS=Homo sapiens OX=9606 GN=IGKV2D-24 PE=5 SV=1	1	4	3	3	4	4	4	4	4	4	4	4	4	3	3	3	3	3	3	3	3	3	3	3	3	3	3	3	3	3	3	13.3	13.3	13.3	13.079	120	120	0	26.191	By MS/MS	By MS/MS	By MS/MS	By MS/MS	By MS/MS
sp|A2NJV5|KV229_HUMAN;sp|A0A0A0MRZ7|KVD26_HUMAN;sp|A0A075B6S2|KVD29_HUMAN;sp|P06310|KV230_HUMAN;sp|P01615|KVD28_HUMAN;sp|A0A075B6S6|KVD30_HUMAN;sp|A0A075B6P5|KV228_HUMAN;sp|P01614|KVD40_HUMAN;sp|A0A087WW87|KV240_HUMAN;sp|A0A0C4DH68|KV224_HUMAN	sp|A2NJV5|KV229_HUMAN;sp|A0A0A0MRZ7|KVD26_HUMAN;sp|A0A075B6S2|KVD29_HUMAN	5;5;5;2;2;2;2;2;2;1	5;5;5;2;2;2;2;2;2;1	4;4;4;2;2;2;2;2;2;0	>sp|A2NJV5|KV229_HUMAN Immunoglobulin kappa variable 2-29 OS=Homo sapiens OX=9606 GN=IGKV2-29 PE=3 SV=2;>sp|A0A0A0MRZ7|KVD26_HUMAN Immunoglobulin kappa variable 2D-26 OS=Homo sapiens OX=9606 GN=IGKV2D-26 PE=3 SV=1;>sp|A0A075B6S2|KVD29_HUMAN Immunoglobulin	10	5	5	4	5	5	4	5	5	4	5	5	5	5	5	4	5	5	4	5	5	5	4	4	3	4	4	3	4	4	4	19.2	19.2	19.2	13.085	120	120;120;120;120;120;120;120;121;121;120	0	213.52	By MS/MS	By MS/MS	By MS/MS	By MS/MS	By MS/MS
sp|A1L390|PKHG3_HUMAN	sp|A1L390|PKHG3_HUMAN	5	5	5	>sp|A1L390|PKHG3_HUMAN Pleckstrin homology domain-containing family G member 3 OS=Homo sapiens OX=9606 GN=PLEKHG3 PE=1 SV=1	1	5	5	5	4	1	5	1	1	1	2	1	1	4	1	5	1	1	1	2	1	1	4	1	5	1	1	1	2	1	1	6	6	6	134.41	1219	1219	0	16.701	By MS/MS	By matching	By MS/MS	By matching	By matching
sp|A5YKK6|CNOT1_HUMAN	sp|A5YKK6|CNOT1_HUMAN	1	1	1	>sp|A5YKK6|CNOT1_HUMAN CCR4-NOT transcription complex subunit 1 OS=Homo sapiens OX=9606 GN=CNOT1 PE=1 SV=2	1	1	1	1	1	0	1	0	0	0	0	1	0	1	0	1	0	0	0	0	1	0	1	0	1	0	0	0	0	1	0	0.4	0.4	0.4	266.94	2376	2376	0.0095303	1.787	By MS/MS	By matching	By matching	By matching	By matching
sp|P62308|RUXG_HUMAN;sp|A8MWD9|RUXGL_HUMAN	sp|P62308|RUXG_HUMAN;sp|A8MWD9|RUXGL_HUMAN	1;1	1;1	1;1	>sp|P62308|RUXG_HUMAN Small nuclear ribonucleoprotein G OS=Homo sapiens OX=9606 GN=SNRPG PE=1 SV=1;>sp|A8MWD9|RUXGL_HUMAN Putative small nuclear ribonucleoprotein G-like protein 15 OS=Homo sapiens OX=9606 GN=SNRPGP15 PE=5 SV=2	2	1	1	1	0	1	0	1	1	0	0	1	0	0	1	0	1	1	0	0	1	0	0	1	0	1	1	0	0	1	0	15.8	15.8	15.8	8.496	76	76;76	0.0045351	2.4384	By matching	By matching	By matching	By MS/MS	By matching
sp|B2RPK0|HGB1A_HUMAN;sp|P09429|HMGB1_HUMAN	sp|B2RPK0|HGB1A_HUMAN;sp|P09429|HMGB1_HUMAN	1;1	1;1	1;1	>sp|B2RPK0|HGB1A_HUMAN Putative high mobility group protein B1-like 1 OS=Homo sapiens OX=9606 GN=HMGB1P1 PE=5 SV=1;>sp|P09429|HMGB1_HUMAN High mobility group protein B1 OS=Homo sapiens OX=9606 GN=HMGB1 PE=1 SV=3	2	1	1	1	1	1	1	1	1	1	1	1	1	1	1	1	1	1	1	1	1	1	1	1	1	1	1	1	1	1	1	7.1	7.1	7.1	24.238	211	211;215	0	9.6533	By MS/MS	By MS/MS	By matching	By MS/MS	By MS/MS
sp|Q99613|EIF3C_HUMAN;sp|B5ME19|EIFCL_HUMAN	sp|Q99613|EIF3C_HUMAN;sp|B5ME19|EIFCL_HUMAN	3;3	3;3	3;3	>sp|Q99613|EIF3C_HUMAN Eukaryotic translation initiation factor 3 subunit C OS=Homo sapiens OX=9606 GN=EIF3C PE=1 SV=1;>sp|B5ME19|EIFCL_HUMAN Eukaryotic translation initiation factor 3 subunit C-like protein OS=Homo sapiens OX=9606 GN=EIF3CL PE=1 SV=1	2	3	3	3	3	2	3	0	1	1	3	2	3	3	2	3	0	1	1	3	2	3	3	2	3	0	1	1	3	2	3	3.7	3.7	3.7	105.34	913	913;914	0	24.179	By MS/MS	By matching	By MS/MS	By matching	By matching
sp|Q13765|NACA_HUMAN;sp|E9PAV3|NACAM_HUMAN;sp|Q9BZK3|NACP4_HUMAN	sp|Q13765|NACA_HUMAN;sp|E9PAV3|NACAM_HUMAN	3;3;1	3;3;1	3;3;1	>sp|Q13765|NACA_HUMAN Nascent polypeptide-associated complex subunit alpha OS=Homo sapiens OX=9606 GN=NACA PE=1 SV=1;>sp|E9PAV3|NACAM_HUMAN Nascent polypeptide-associated complex subunit alpha, muscle-specific form OS=Homo sapiens OX=9606 GN=NACA PE=1 SV=1	3	3	3	3	3	1	2	2	1	1	3	1	2	3	1	2	2	1	1	3	1	2	3	1	2	2	1	1	3	1	2	19.1	19.1	19.1	23.384	215	215;2078;213	0	7.5708	By MS/MS	By matching	By matching	By MS/MS	By matching
sp|E9PRG8|CK098_HUMAN	sp|E9PRG8|CK098_HUMAN	2	2	2	>sp|E9PRG8|CK098_HUMAN Uncharacterized protein C11orf98 OS=Homo sapiens OX=9606 GN=C11orf98 PE=4 SV=2	1	2	2	2	1	2	2	2	1	1	1	2	2	1	2	2	2	1	1	1	2	2	1	2	2	2	1	1	1	2	2	21.1	21.1	21.1	14.234	123	123	0	9.2865	By matching	By MS/MS	By MS/MS	By matching	By matching
sp|O00139|KIF2A_HUMAN	sp|O00139|KIF2A_HUMAN	2	2	2	>sp|O00139|KIF2A_HUMAN Kinesin-like protein KIF2A OS=Homo sapiens OX=9606 GN=KIF2A PE=1 SV=3	1	2	2	2	1	2	2	0	0	1	2	2	2	1	2	2	0	0	1	2	2	2	1	2	2	0	0	1	2	2	2	2.5	2.5	2.5	79.954	706	706	0	2.9489	By MS/MS	By matching	By matching	By matching	By matching
sp|O00148|DX39A_HUMAN;sp|Q13838|DX39B_HUMAN	sp|O00148|DX39A_HUMAN;sp|Q13838|DX39B_HUMAN	1;1	1;1	1;1	>sp|O00148|DX39A_HUMAN ATP-dependent RNA helicase DDX39A OS=Homo sapiens OX=9606 GN=DDX39A PE=1 SV=2;>sp|Q13838|DX39B_HUMAN Spliceosome RNA helicase DDX39B OS=Homo sapiens OX=9606 GN=DDX39B PE=1 SV=1	2	1	1	1	0	0	1	0	0	0	0	0	0	0	0	1	0	0	0	0	0	0	0	0	1	0	0	0	0	0	0	3.3	3.3	3.3	49.129	427	427;428	0.0077959	2.0038	By matching	By matching	By MS/MS	By matching	By matching
sp|O00159|MYO1C_HUMAN	sp|O00159|MYO1C_HUMAN	48	48	47	>sp|O00159|MYO1C_HUMAN Unconventional myosin-Ic OS=Homo sapiens OX=9606 GN=MYO1C PE=1 SV=4	1	48	48	47	47	39	45	37	41	28	44	43	45	47	39	45	37	41	28	44	43	45	46	38	44	37	40	28	43	42	44	46.9	46.9	46.3	121.68	1063	1063	0	323.31	By MS/MS	By MS/MS	By MS/MS	By MS/MS	By MS/MS
sp|O00161|SNP23_HUMAN	sp|O00161|SNP23_HUMAN	8	8	8	>sp|O00161|SNP23_HUMAN Synaptosomal-associated protein 23 OS=Homo sapiens OX=9606 GN=SNAP23 PE=1 SV=1	1	8	8	8	8	3	6	0	2	0	5	2	5	8	3	6	0	2	0	5	2	5	8	3	6	0	2	0	5	2	5	39.8	39.8	39.8	23.354	211	211	0	48.934	By MS/MS	By MS/MS	By MS/MS	By matching	By matching
sp|O00214|LEG8_HUMAN	sp|O00214|LEG8_HUMAN	7	7	7	>sp|O00214|LEG8_HUMAN Galectin-8 OS=Homo sapiens OX=9606 GN=LGALS8 PE=1 SV=4	1	7	7	7	7	3	6	0	0	0	2	2	4	7	3	6	0	0	0	2	2	4	7	3	6	0	0	0	2	2	4	22.4	22.4	22.4	35.808	317	317	0	14.224	By MS/MS	By matching	By MS/MS	By matching	By matching
sp|O00231|PSD11_HUMAN	sp|O00231|PSD11_HUMAN	13	13	13	>sp|O00231|PSD11_HUMAN 26S proteasome non-ATPase regulatory subunit 11 OS=Homo sapiens OX=9606 GN=PSMD11 PE=1 SV=3	1	13	13	13	10	12	10	4	9	7	11	10	8	10	12	10	4	9	7	11	10	8	10	12	10	4	9	7	11	10	8	35.8	35.8	35.8	47.463	422	422	0	57.982	By MS/MS	By MS/MS	By MS/MS	By MS/MS	By MS/MS
sp|O00232|PSD12_HUMAN	sp|O00232|PSD12_HUMAN	10	10	10	>sp|O00232|PSD12_HUMAN 26S proteasome non-ATPase regulatory subunit 12 OS=Homo sapiens OX=9606 GN=PSMD12 PE=1 SV=3	1	10	10	10	7	8	8	6	6	4	10	10	6	7	8	8	6	6	4	10	10	6	7	8	8	6	6	4	10	10	6	23.5	23.5	23.5	52.904	456	456	0	25.656	By MS/MS	By MS/MS	By MS/MS	By matching	By MS/MS
sp|O00264|PGRC1_HUMAN	sp|O00264|PGRC1_HUMAN	2	2	2	>sp|O00264|PGRC1_HUMAN Membrane-associated progesterone receptor component 1 OS=Homo sapiens OX=9606 GN=PGRMC1 PE=1 SV=3	1	2	2	2	2	1	1	0	2	0	2	2	2	2	1	1	0	2	0	2	2	2	2	1	1	0	2	0	2	2	2	11.8	11.8	11.8	21.671	195	195	0	3.4607	By MS/MS	By MS/MS	By MS/MS	By matching	By MS/MS
sp|O00267|SPT5H_HUMAN	sp|O00267|SPT5H_HUMAN	1	1	1	>sp|O00267|SPT5H_HUMAN Transcription elongation factor SPT5 OS=Homo sapiens OX=9606 GN=SUPT5H PE=1 SV=1	1	1	1	1	1	1	1	1	1	1	1	1	1	1	1	1	1	1	1	1	1	1	1	1	1	1	1	1	1	1	1	1.4	1.4	1.4	121	1087	1087	0.0045767	2.4856	By matching	By MS/MS	By matching	By matching	By matching
sp|O00268|TAF4_HUMAN;sp|Q92750|TAF4B_HUMAN	sp|O00268|TAF4_HUMAN	15;1	15;1	15;1	>sp|O00268|TAF4_HUMAN Transcription initiation factor TFIID subunit 4 OS=Homo sapiens OX=9606 GN=TAF4 PE=1 SV=2	2	15	15	15	13	15	13	6	13	11	15	12	10	13	15	13	6	13	11	15	12	10	13	15	13	6	13	11	15	12	10	17.1	17.1	17.1	110.11	1085	1085;862	0	100.22	By MS/MS	By MS/MS	By MS/MS	By MS/MS	By MS/MS
sp|O00291|HIP1_HUMAN	sp|O00291|HIP1_HUMAN	21	21	20	>sp|O00291|HIP1_HUMAN Huntingtin-interacting protein 1 OS=Homo sapiens OX=9606 GN=HIP1 PE=1 SV=5	1	21	21	20	20	5	19	2	2	1	14	8	14	20	5	19	2	2	1	14	8	14	20	5	19	2	2	1	14	8	14	25.4	25.4	24.4	116.22	1037	1037	0	91.166	By MS/MS	By matching	By MS/MS	By matching	By matching
sp|O00299|CLIC1_HUMAN	sp|O00299|CLIC1_HUMAN	1	1	1	>sp|O00299|CLIC1_HUMAN Chloride intracellular channel protein 1 OS=Homo sapiens OX=9606 GN=CLIC1 PE=1 SV=4	1	1	1	1	1	0	1	0	0	0	1	0	1	1	0	1	0	0	0	1	0	1	1	0	1	0	0	0	1	0	1	7.5	7.5	7.5	26.922	241	241	0.0076336	1.8982	By matching	By matching	By matching	By matching	By matching
sp|O00303|EIF3F_HUMAN	sp|O00303|EIF3F_HUMAN	2	2	2	>sp|O00303|EIF3F_HUMAN Eukaryotic translation initiation factor 3 subunit F OS=Homo sapiens OX=9606 GN=EIF3F PE=1 SV=1	1	2	2	2	2	1	2	0	0	0	2	1	1	2	1	2	0	0	0	2	1	1	2	1	2	0	0	0	2	1	1	7.8	7.8	7.8	37.563	357	357	0	8.1089	By MS/MS	By matching	By MS/MS	By matching	By matching
sp|O00425|IF2B3_HUMAN	sp|O00425|IF2B3_HUMAN	10	8	8	>sp|O00425|IF2B3_HUMAN Insulin-like growth factor 2 mRNA-binding protein 3 OS=Homo sapiens OX=9606 GN=IGF2BP3 PE=1 SV=2	1	10	8	8	7	7	10	2	6	6	10	8	4	5	5	8	1	4	4	8	6	2	5	5	8	1	4	4	8	6	2	22.5	18.5	18.5	63.704	579	579	0	22.697	By MS/MS	By matching	By MS/MS	By matching	By MS/MS
sp|O00443|P3C2A_HUMAN	sp|O00443|P3C2A_HUMAN	46	46	46	>sp|O00443|P3C2A_HUMAN Phosphatidylinositol 4-phosphate 3-kinase C2 domain-containing subunit alpha OS=Homo sapiens OX=9606 GN=PIK3C2A PE=1 SV=2	1	46	46	46	43	16	39	0	2	0	29	18	37	43	16	39	0	2	0	29	18	37	43	16	39	0	2	0	29	18	37	31.6	31.6	31.6	190.68	1686	1686	0	323.31	By MS/MS	By MS/MS	By MS/MS	By matching	By matching
sp|O00483|NDUA4_HUMAN	sp|O00483|NDUA4_HUMAN	3	3	3	>sp|O00483|NDUA4_HUMAN Cytochrome c oxidase subunit NDUFA4 OS=Homo sapiens OX=9606 GN=NDUFA4 PE=1 SV=1	1	3	3	3	3	3	3	3	2	3	3	3	3	3	3	3	3	2	3	3	3	3	3	3	3	3	2	3	3	3	3	32.1	32.1	32.1	9.3697	81	81	0	6.9688	By MS/MS	By MS/MS	By MS/MS	By matching	By matching
sp|O00487|PSDE_HUMAN	sp|O00487|PSDE_HUMAN	3	3	3	>sp|O00487|PSDE_HUMAN 26S proteasome non-ATPase regulatory subunit 14 OS=Homo sapiens OX=9606 GN=PSMD14 PE=1 SV=1	1	3	3	3	2	3	3	2	2	2	3	3	3	2	3	3	2	2	2	3	3	3	2	3	3	2	2	2	3	3	3	9.4	9.4	9.4	34.577	310	310	0	7.0466	By MS/MS	By MS/MS	By MS/MS	By matching	By MS/MS
sp|O00541|PESC_HUMAN	sp|O00541|PESC_HUMAN	4	4	4	>sp|O00541|PESC_HUMAN Pescadillo homolog OS=Homo sapiens OX=9606 GN=PES1 PE=1 SV=1	1	4	4	4	0	0	0	4	0	1	0	1	1	0	0	0	4	0	1	0	1	1	0	0	0	4	0	1	0	1	1	9.4	9.4	9.4	68.002	588	588	0	15.533	By matching	By matching	By matching	By MS/MS	By matching
sp|O00566|MPP10_HUMAN	sp|O00566|MPP10_HUMAN	7	7	7	>sp|O00566|MPP10_HUMAN U3 small nucleolar ribonucleoprotein protein MPP10 OS=Homo sapiens OX=9606 GN=MPHOSPH10 PE=1 SV=2	1	7	7	7	0	0	0	7	2	0	0	2	1	0	0	0	7	2	0	0	2	1	0	0	0	7	2	0	0	2	1	14	14	14	78.863	681	681	0	37.7	By matching	By matching	By matching	By MS/MS	By matching
sp|O00567|NOP56_HUMAN	sp|O00567|NOP56_HUMAN	10	10	10	>sp|O00567|NOP56_HUMAN Nucleolar protein 56 OS=Homo sapiens OX=9606 GN=NOP56 PE=1 SV=4	1	10	10	10	4	3	2	10	6	3	2	4	5	4	3	2	10	6	3	2	4	5	4	3	2	10	6	3	2	4	5	18.4	18.4	18.4	66.049	594	594	0	44.052	By MS/MS	By MS/MS	By matching	By MS/MS	By MS/MS
sp|O00571|DDX3X_HUMAN;sp|O15523|DDX3Y_HUMAN	sp|O00571|DDX3X_HUMAN;sp|O15523|DDX3Y_HUMAN	19;13	19;13	18;12	>sp|O00571|DDX3X_HUMAN ATP-dependent RNA helicase DDX3X OS=Homo sapiens OX=9606 GN=DDX3X PE=1 SV=3;>sp|O15523|DDX3Y_HUMAN ATP-dependent RNA helicase DDX3Y OS=Homo sapiens OX=9606 GN=DDX3Y PE=1 SV=2	2	19	19	18	15	13	17	14	15	13	18	17	17	15	13	17	14	15	13	18	17	17	14	13	16	14	15	12	17	16	16	33.5	33.5	31.9	73.243	662	662;660	0	70.832	By MS/MS	By MS/MS	By MS/MS	By MS/MS	By MS/MS
sp|O00767|ACOD_HUMAN	sp|O00767|ACOD_HUMAN	2	2	2	>sp|O00767|ACOD_HUMAN Acyl-CoA desaturase OS=Homo sapiens OX=9606 GN=SCD PE=1 SV=2	1	2	2	2	1	1	1	0	1	0	2	2	1	1	1	1	0	1	0	2	2	1	1	1	1	0	1	0	2	2	1	10.6	10.6	10.6	41.522	359	359	0	18.591	By MS/MS	By MS/MS	By MS/MS	By matching	By matching
sp|O14639|ABLM1_HUMAN	sp|O14639|ABLM1_HUMAN	10	10	10	>sp|O14639|ABLM1_HUMAN Actin-binding LIM protein 1 OS=Homo sapiens OX=9606 GN=ABLIM1 PE=1 SV=3	1	10	10	10	8	6	10	1	3	0	4	1	6	8	6	10	1	3	0	4	1	6	8	6	10	1	3	0	4	1	6	19.2	19.2	19.2	87.687	778	778	0	136.72	By MS/MS	By matching	By MS/MS	By matching	By matching
sp|O14654|IRS4_HUMAN	sp|O14654|IRS4_HUMAN	1	1	1	>sp|O14654|IRS4_HUMAN Insulin receptor substrate 4 OS=Homo sapiens OX=9606 GN=IRS4 PE=1 SV=1	1	1	1	1	0	0	0	0	0	1	1	0	0	0	0	0	0	0	1	1	0	0	0	0	0	0	0	1	1	0	0	4.1	4.1	4.1	133.77	1257	1257	0	48.911	By matching	By matching	By matching	By matching	By matching
sp|O14684|PTGES_HUMAN	sp|O14684|PTGES_HUMAN	2	2	2	>sp|O14684|PTGES_HUMAN Prostaglandin E synthase OS=Homo sapiens OX=9606 GN=PTGES PE=1 SV=2	1	2	2	2	2	0	2	1	1	0	1	1	1	2	0	2	1	1	0	1	1	1	2	0	2	1	1	0	1	1	1	13.2	13.2	13.2	17.102	152	152	0	5.3756	By MS/MS	By matching	By MS/MS	By matching	By matching
sp|O14744|ANM5_HUMAN	sp|O14744|ANM5_HUMAN	28	28	28	>sp|O14744|ANM5_HUMAN Protein arginine N-methyltransferase 5 OS=Homo sapiens OX=9606 GN=PRMT5 PE=1 SV=4	1	28	28	28	27	26	26	23	26	24	27	27	26	27	26	26	23	26	24	27	27	26	27	26	26	23	26	24	27	27	26	44	44	44	72.683	637	637	0	323.31	By MS/MS	By MS/MS	By MS/MS	By MS/MS	By MS/MS
sp|O14818|PSA7_HUMAN;sp|Q8TAA3|PSMA8_HUMAN	sp|O14818|PSA7_HUMAN	8;2	8;2	8;2	>sp|O14818|PSA7_HUMAN Proteasome subunit alpha type-7 OS=Homo sapiens OX=9606 GN=PSMA7 PE=1 SV=1	2	8	8	8	7	7	8	6	7	7	8	8	8	7	7	8	6	7	7	8	8	8	7	7	8	6	7	7	8	8	8	30.2	30.2	30.2	27.887	248	248;256	0	32.129	By MS/MS	By MS/MS	By MS/MS	By MS/MS	By MS/MS
sp|O14828|SCAM3_HUMAN	sp|O14828|SCAM3_HUMAN	1	1	1	>sp|O14828|SCAM3_HUMAN Secretory carrier-associated membrane protein 3 OS=Homo sapiens OX=9606 GN=SCAMP3 PE=1 SV=3	1	1	1	1	0	0	0	1	1	0	1	0	0	0	0	0	1	1	0	1	0	0	0	0	0	1	1	0	1	0	0	3.7	3.7	3.7	38.287	347	347	0.0073584	2.2648	By matching	By matching	By matching	By matching	By matching
sp|O14880|MGST3_HUMAN	sp|O14880|MGST3_HUMAN	2	2	2	>sp|O14880|MGST3_HUMAN Microsomal glutathione S-transferase 3 OS=Homo sapiens OX=9606 GN=MGST3 PE=1 SV=1	1	2	2	2	1	1	2	0	0	0	1	0	1	1	1	2	0	0	0	1	0	1	1	1	2	0	0	0	1	0	1	17.8	17.8	17.8	16.516	152	152	0	7.5421	By MS/MS	By matching	By MS/MS	By matching	By matching
sp|O14893|GEMI2_HUMAN	sp|O14893|GEMI2_HUMAN	1	1	1	>sp|O14893|GEMI2_HUMAN Gem-associated protein 2 OS=Homo sapiens OX=9606 GN=GEMIN2 PE=1 SV=1	1	1	1	1	1	1	1	0	1	0	1	1	1	1	1	1	0	1	0	1	1	1	1	1	1	0	1	0	1	1	1	4.3	4.3	4.3	31.585	280	280	0	5.5414	By MS/MS	By MS/MS	By MS/MS	By matching	By MS/MS
sp|O14920|IKKB_HUMAN	sp|O14920|IKKB_HUMAN	23	23	22	>sp|O14920|IKKB_HUMAN Inhibitor of nuclear factor kappa-B kinase subunit beta OS=Homo sapiens OX=9606 GN=IKBKB PE=1 SV=1	1	23	23	22	22	22	21	15	20	18	23	20	21	22	22	21	15	20	18	23	20	21	21	21	20	14	19	17	22	19	20	34.1	34.1	33.1	86.563	756	756	0	289.9	By MS/MS	By MS/MS	By MS/MS	By MS/MS	By MS/MS
sp|O14925|TIM23_HUMAN;sp|Q5SRD1|TI23B_HUMAN	sp|O14925|TIM23_HUMAN;sp|Q5SRD1|TI23B_HUMAN	1;1	1;1	1;1	>sp|O14925|TIM23_HUMAN Mitochondrial import inner membrane translocase subunit Tim23 OS=Homo sapiens OX=9606 GN=TIMM23 PE=1 SV=1;>sp|Q5SRD1|TI23B_HUMAN Putative mitochondrial import inner membrane translocase subunit Tim23B OS=Homo sapiens OX=9606 GN=TIMM2	2	1	1	1	0	0	1	0	1	0	0	0	1	0	0	1	0	1	0	0	0	1	0	0	1	0	1	0	0	0	1	8.1	8.1	8.1	21.943	209	209;257	0	7.0075	By matching	By matching	By matching	By matching	By matching
sp|P19105|ML12A_HUMAN;sp|O14950|ML12B_HUMAN;sp|P24844|MYL9_HUMAN	sp|P19105|ML12A_HUMAN;sp|O14950|ML12B_HUMAN;sp|P24844|MYL9_HUMAN	8;8;5	8;8;5	8;8;5	>sp|P19105|ML12A_HUMAN Myosin regulatory light chain 12A OS=Homo sapiens OX=9606 GN=MYL12A PE=1 SV=2;>sp|O14950|ML12B_HUMAN Myosin regulatory light chain 12B OS=Homo sapiens OX=9606 GN=MYL12B PE=1 SV=2;>sp|P24844|MYL9_HUMAN Myosin regulatory light polypept	3	8	8	8	8	7	8	8	8	7	8	8	8	8	7	8	8	8	7	8	8	8	8	7	8	8	8	7	8	8	8	51.5	51.5	51.5	19.794	171	171;172;172	0	182.47	By MS/MS	By MS/MS	By MS/MS	By MS/MS	By MS/MS
sp|O14974|MYPT1_HUMAN;sp|O60237|MYPT2_HUMAN	sp|O14974|MYPT1_HUMAN	17;1	17;1	17;1	>sp|O14974|MYPT1_HUMAN Protein phosphatase 1 regulatory subunit 12A OS=Homo sapiens OX=9606 GN=PPP1R12A PE=1 SV=1	2	17	17	17	13	8	12	11	8	5	9	10	13	13	8	12	11	8	5	9	10	13	13	8	12	11	8	5	9	10	13	17.7	17.7	17.7	115.28	1030	1030;982	0	63.515	By MS/MS	By matching	By MS/MS	By MS/MS	By MS/MS
sp|O14976|GAK_HUMAN	sp|O14976|GAK_HUMAN	3	3	2	>sp|O14976|GAK_HUMAN Cyclin-G-associated kinase OS=Homo sapiens OX=9606 GN=GAK PE=1 SV=2	1	3	3	2	1	0	2	0	1	1	0	0	0	1	0	2	0	1	1	0	0	0	1	0	2	0	1	1	0	0	0	2.4	2.4	1.7	143.19	1311	1311	0	3.3997	By MS/MS	By matching	By MS/MS	By matching	By matching
sp|O14979|HNRDL_HUMAN	sp|O14979|HNRDL_HUMAN	5	4	4	>sp|O14979|HNRDL_HUMAN Heterogeneous nuclear ribonucleoprotein D-like OS=Homo sapiens OX=9606 GN=HNRNPDL PE=1 SV=3	1	5	4	4	3	5	4	5	3	3	4	4	4	2	4	3	4	2	2	3	3	3	2	4	3	4	2	2	3	3	3	15.2	13.3	13.3	46.437	420	420	0	32.534	By MS/MS	By MS/MS	By MS/MS	By MS/MS	By MS/MS
sp|O14980|XPO1_HUMAN	sp|O14980|XPO1_HUMAN	5	5	5	>sp|O14980|XPO1_HUMAN Exportin-1 OS=Homo sapiens OX=9606 GN=XPO1 PE=1 SV=1	1	5	5	5	2	2	2	2	3	1	4	2	2	2	2	2	2	3	1	4	2	2	2	2	2	2	3	1	4	2	2	6.7	6.7	6.7	123.38	1071	1071	0	13.932	By MS/MS	By matching	By matching	By matching	By MS/MS
sp|O15020|SPTN2_HUMAN	sp|O15020|SPTN2_HUMAN	7	1	1	>sp|O15020|SPTN2_HUMAN Spectrin beta chain, non-erythrocytic 2 OS=Homo sapiens OX=9606 GN=SPTBN2 PE=1 SV=3	1	7	1	1	6	7	6	6	7	6	7	7	7	0	1	0	1	1	1	1	1	1	0	1	0	1	1	1	1	1	1	3.2	0.3	0.3	271.32	2390	2390	1	-2	By matching	By matching	By matching	By matching	By matching
sp|O15027|SC16A_HUMAN	sp|O15027|SC16A_HUMAN	12	12	12	>sp|O15027|SC16A_HUMAN Protein transport protein Sec16A OS=Homo sapiens OX=9606 GN=SEC16A PE=1 SV=4	1	12	12	12	10	2	9	3	4	2	6	7	7	10	2	9	3	4	2	6	7	7	10	2	9	3	4	2	6	7	7	8.1	8.1	8.1	251.89	2357	2357	0	27.411	By MS/MS	By matching	By MS/MS	By matching	By matching
sp|O15042|SR140_HUMAN	sp|O15042|SR140_HUMAN	6	6	6	>sp|O15042|SR140_HUMAN U2 snRNP-associated SURP motif-containing protein OS=Homo sapiens OX=9606 GN=U2SURP PE=1 SV=2	1	6	6	6	4	4	3	4	3	4	4	6	5	4	4	3	4	3	4	4	6	5	4	4	3	4	3	4	4	6	5	8	8	8	118.29	1029	1029	0	9.4707	By MS/MS	By MS/MS	By MS/MS	By MS/MS	By matching
sp|O15111|IKKA_HUMAN	sp|O15111|IKKA_HUMAN	23	22	22	>sp|O15111|IKKA_HUMAN Inhibitor of nuclear factor kappa-B kinase subunit alpha OS=Homo sapiens OX=9606 GN=CHUK PE=1 SV=2	1	23	22	22	21	22	21	11	20	18	22	19	20	20	21	20	10	19	17	21	18	19	20	21	20	10	19	17	21	18	19	34	32.9	32.9	84.639	745	745	0	228.73	By MS/MS	By MS/MS	By MS/MS	By MS/MS	By MS/MS
sp|O15118|NPC1_HUMAN	sp|O15118|NPC1_HUMAN	1	1	1	>sp|O15118|NPC1_HUMAN NPC intracellular cholesterol transporter 1 OS=Homo sapiens OX=9606 GN=NPC1 PE=1 SV=2	1	1	1	1	1	1	1	1	1	0	1	0	1	1	1	1	1	1	0	1	0	1	1	1	1	1	1	0	1	0	1	0.9	0.9	0.9	142.17	1278	1278	0.0066766	2.3101	By matching	By matching	By matching	By matching	By MS/MS
sp|O15143|ARC1B_HUMAN	sp|O15143|ARC1B_HUMAN	8	8	8	>sp|O15143|ARC1B_HUMAN Actin-related protein 2/3 complex subunit 1B OS=Homo sapiens OX=9606 GN=ARPC1B PE=1 SV=3	1	8	8	8	8	6	8	6	7	3	7	6	6	8	6	8	6	7	3	7	6	6	8	6	8	6	7	3	7	6	6	23.1	23.1	23.1	40.949	372	372	0	56.976	By MS/MS	By MS/MS	By MS/MS	By MS/MS	By MS/MS
sp|O15144|ARPC2_HUMAN	sp|O15144|ARPC2_HUMAN	10	10	10	>sp|O15144|ARPC2_HUMAN Actin-related protein 2/3 complex subunit 2 OS=Homo sapiens OX=9606 GN=ARPC2 PE=1 SV=1	1	10	10	10	10	6	8	9	8	0	6	5	8	10	6	8	9	8	0	6	5	8	10	6	8	9	8	0	6	5	8	39.3	39.3	39.3	34.333	300	300	0	80.534	By MS/MS	By MS/MS	By MS/MS	By MS/MS	By MS/MS
sp|O15145|ARPC3_HUMAN	sp|O15145|ARPC3_HUMAN	5	5	5	>sp|O15145|ARPC3_HUMAN Actin-related protein 2/3 complex subunit 3 OS=Homo sapiens OX=9606 GN=ARPC3 PE=1 SV=3	1	5	5	5	5	4	5	4	4	3	4	3	5	5	4	5	4	4	3	4	3	5	5	4	5	4	4	3	4	3	5	30.9	30.9	30.9	20.546	178	178	0	21.191	By MS/MS	By MS/MS	By MS/MS	By MS/MS	By MS/MS
sp|O15173|PGRC2_HUMAN	sp|O15173|PGRC2_HUMAN	2	2	2	>sp|O15173|PGRC2_HUMAN Membrane-associated progesterone receptor component 2 OS=Homo sapiens OX=9606 GN=PGRMC2 PE=1 SV=1	1	2	2	2	1	0	1	1	1	0	2	0	1	1	0	1	1	1	0	2	0	1	1	0	1	1	1	0	2	0	1	14.8	14.8	14.8	23.818	223	223	0	4.5736	By MS/MS	By matching	By MS/MS	By matching	By matching
sp|O15226|NKRF_HUMAN	sp|O15226|NKRF_HUMAN	2	2	2	>sp|O15226|NKRF_HUMAN NF-kappa-B-repressing factor OS=Homo sapiens OX=9606 GN=NKRF PE=1 SV=2	1	2	2	2	2	1	1	2	1	1	2	1	1	2	1	1	2	1	1	2	1	1	2	1	1	2	1	1	2	1	1	3.8	3.8	3.8	77.672	690	690	0	3.565	By matching	By matching	By matching	By MS/MS	By matching
sp|O15231|ZN185_HUMAN	sp|O15231|ZN185_HUMAN	9	9	9	>sp|O15231|ZN185_HUMAN Zinc finger protein 185 OS=Homo sapiens OX=9606 GN=ZNF185 PE=1 SV=3	1	9	9	9	5	1	8	0	1	0	0	0	1	5	1	8	0	1	0	0	0	1	5	1	8	0	1	0	0	0	1	22.2	22.2	22.2	73.525	689	689	0	24.338	By MS/MS	By MS/MS	By MS/MS	By matching	By matching
sp|O15260|SURF4_HUMAN	sp|O15260|SURF4_HUMAN	3	3	3	>sp|O15260|SURF4_HUMAN Surfeit locus protein 4 OS=Homo sapiens OX=9606 GN=SURF4 PE=1 SV=3	1	3	3	3	2	0	2	0	0	0	3	1	2	2	0	2	0	0	0	3	1	2	2	0	2	0	0	0	3	1	2	16.4	16.4	16.4	30.394	269	269	0	9.0307	By MS/MS	By matching	By MS/MS	By matching	By matching
sp|O15269|SPTC1_HUMAN	sp|O15269|SPTC1_HUMAN	1	1	1	>sp|O15269|SPTC1_HUMAN Serine palmitoyltransferase 1 OS=Homo sapiens OX=9606 GN=SPTLC1 PE=1 SV=1	1	1	1	1	0	1	1	1	1	1	1	1	0	0	1	1	1	1	1	1	1	0	0	1	1	1	1	1	1	1	0	3	3	3	52.743	473	473	0	16.878	By matching	By matching	By MS/MS	By MS/MS	By MS/MS
sp|O15294|OGT1_HUMAN	sp|O15294|OGT1_HUMAN	4	4	4	>sp|O15294|OGT1_HUMAN UDP-N-acetylglucosamine--peptide N-acetylglucosaminyltransferase 110 kDa subunit OS=Homo sapiens OX=9606 GN=OGT PE=1 SV=3	1	4	4	4	2	3	2	0	1	0	4	1	3	2	3	2	0	1	0	4	1	3	2	3	2	0	1	0	4	1	3	4.4	4.4	4.4	116.92	1046	1046	0	16.944	By MS/MS	By MS/MS	By MS/MS	By matching	By matching
sp|O15371|EIF3D_HUMAN	sp|O15371|EIF3D_HUMAN	3	3	3	>sp|O15371|EIF3D_HUMAN Eukaryotic translation initiation factor 3 subunit D OS=Homo sapiens OX=9606 GN=EIF3D PE=1 SV=1	1	3	3	3	3	3	2	0	0	0	2	2	2	3	3	2	0	0	0	2	2	2	3	3	2	0	0	0	2	2	2	5.8	5.8	5.8	63.972	548	548	0	4.3095	By MS/MS	By matching	By MS/MS	By matching	By matching
sp|O15372|EIF3H_HUMAN	sp|O15372|EIF3H_HUMAN	2	2	2	>sp|O15372|EIF3H_HUMAN Eukaryotic translation initiation factor 3 subunit H OS=Homo sapiens OX=9606 GN=EIF3H PE=1 SV=1	1	2	2	2	1	1	0	0	0	0	2	0	0	1	1	0	0	0	0	2	0	0	1	1	0	0	0	0	2	0	0	6.8	6.8	6.8	39.93	352	352	0	5.4411	By MS/MS	By matching	By matching	By matching	By matching
sp|O15397|IPO8_HUMAN	sp|O15397|IPO8_HUMAN	1	1	1	>sp|O15397|IPO8_HUMAN Importin-8 OS=Homo sapiens OX=9606 GN=IPO8 PE=1 SV=2	1	1	1	1	1	1	1	0	1	0	1	1	1	1	1	1	0	1	0	1	1	1	1	1	1	0	1	0	1	1	1	1.2	1.2	1.2	119.94	1037	1037	0.0071378	2.0489	By matching	By matching	By matching	By matching	By matching
sp|O15511|ARPC5_HUMAN	sp|O15511|ARPC5_HUMAN	1	1	1	>sp|O15511|ARPC5_HUMAN Actin-related protein 2/3 complex subunit 5 OS=Homo sapiens OX=9606 GN=ARPC5 PE=1 SV=3	1	1	1	1	1	1	1	1	1	0	1	0	1	1	1	1	1	1	0	1	0	1	1	1	1	1	1	0	1	0	1	7.3	7.3	7.3	16.32	151	151	0.0031128	2.6053	By MS/MS	By matching	By MS/MS	By matching	By matching
sp|O43143|DHX15_HUMAN	sp|O43143|DHX15_HUMAN	12	12	12	>sp|O43143|DHX15_HUMAN Pre-mRNA-splicing factor ATP-dependent RNA helicase DHX15 OS=Homo sapiens OX=9606 GN=DHX15 PE=1 SV=2	1	12	12	12	10	11	10	10	10	6	12	11	10	10	11	10	10	10	6	12	11	10	10	11	10	10	10	6	12	11	10	15.5	15.5	15.5	90.932	795	795	0	45.66	By MS/MS	By MS/MS	By MS/MS	By MS/MS	By MS/MS
sp|O43159|RRP8_HUMAN	sp|O43159|RRP8_HUMAN	4	4	4	>sp|O43159|RRP8_HUMAN Ribosomal RNA-processing protein 8 OS=Homo sapiens OX=9606 GN=RRP8 PE=1 SV=2	1	4	4	4	1	0	1	4	0	0	0	1	1	1	0	1	4	0	0	0	1	1	1	0	1	4	0	0	0	1	1	11.8	11.8	11.8	50.714	456	456	0	23.749	By matching	By matching	By matching	By MS/MS	By matching
sp|O43166|SI1L1_HUMAN	sp|O43166|SI1L1_HUMAN	6	6	6	>sp|O43166|SI1L1_HUMAN Signal-induced proliferation-associated 1-like protein 1 OS=Homo sapiens OX=9606 GN=SIPA1L1 PE=1 SV=4	1	6	6	6	4	1	6	0	1	2	2	1	2	4	1	6	0	1	2	2	1	2	4	1	6	0	1	2	2	1	2	4.4	4.4	4.4	200.03	1804	1804	0	10.227	By MS/MS	By matching	By MS/MS	By matching	By matching
sp|O43169|CYB5B_HUMAN	sp|O43169|CYB5B_HUMAN	3	3	3	>sp|O43169|CYB5B_HUMAN Cytochrome b5 type B OS=Homo sapiens OX=9606 GN=CYB5B PE=1 SV=3	1	3	3	3	2	1	2	3	2	1	3	2	3	2	1	2	3	2	1	3	2	3	2	1	2	3	2	1	3	2	3	36.7	36.7	36.7	16.694	150	150	0	11.42	By MS/MS	By MS/MS	By matching	By MS/MS	By MS/MS
sp|O43172|PRP4_HUMAN	sp|O43172|PRP4_HUMAN	3	3	3	>sp|O43172|PRP4_HUMAN U4/U6 small nuclear ribonucleoprotein Prp4 OS=Homo sapiens OX=9606 GN=PRPF4 PE=1 SV=2	1	3	3	3	0	1	3	3	1	0	1	1	2	0	1	3	3	1	0	1	1	2	0	1	3	3	1	0	1	1	2	7.9	7.9	7.9	58.449	522	522	0	8.4722	By matching	By matching	By MS/MS	By MS/MS	By matching
sp|O43175|SERA_HUMAN	sp|O43175|SERA_HUMAN	3	3	3	>sp|O43175|SERA_HUMAN D-3-phosphoglycerate dehydrogenase OS=Homo sapiens OX=9606 GN=PHGDH PE=1 SV=4	1	3	3	3	3	1	3	0	0	0	1	0	3	3	1	3	0	0	0	1	0	3	3	1	3	0	0	0	1	0	3	6.2	6.2	6.2	56.65	533	533	0	6.8435	By MS/MS	By matching	By MS/MS	By matching	By matching
sp|O43237|DC1L2_HUMAN	sp|O43237|DC1L2_HUMAN	3	3	3	>sp|O43237|DC1L2_HUMAN Cytoplasmic dynein 1 light intermediate chain 2 OS=Homo sapiens OX=9606 GN=DYNC1LI2 PE=1 SV=1	1	3	3	3	2	2	2	2	2	2	3	3	3	2	2	2	2	2	2	3	3	3	2	2	2	2	2	2	3	3	3	9.1	9.1	9.1	54.099	492	492	0	4.4329	By MS/MS	By matching	By MS/MS	By matching	By matching
sp|O43242|PSMD3_HUMAN	sp|O43242|PSMD3_HUMAN	17	17	17	>sp|O43242|PSMD3_HUMAN 26S proteasome non-ATPase regulatory subunit 3 OS=Homo sapiens OX=9606 GN=PSMD3 PE=1 SV=2	1	17	17	17	14	13	13	9	10	11	14	14	16	14	13	13	9	10	11	14	14	16	14	13	13	9	10	11	14	14	16	38	38	38	60.977	534	534	0	80.655	By MS/MS	By MS/MS	By MS/MS	By MS/MS	By MS/MS
sp|O43290|SNUT1_HUMAN	sp|O43290|SNUT1_HUMAN	2	2	2	>sp|O43290|SNUT1_HUMAN U4/U6.U5 tri-snRNP-associated protein 1 OS=Homo sapiens OX=9606 GN=SART1 PE=1 SV=1	1	2	2	2	2	1	2	0	1	1	2	2	1	2	1	2	0	1	1	2	2	1	2	1	2	0	1	1	2	2	1	3.8	3.8	3.8	90.254	800	800	0	4.4814	By MS/MS	By MS/MS	By MS/MS	By matching	By MS/MS
sp|O43318|M3K7_HUMAN	sp|O43318|M3K7_HUMAN	13	13	13	>sp|O43318|M3K7_HUMAN Mitogen-activated protein kinase kinase kinase 7 OS=Homo sapiens OX=9606 GN=MAP3K7 PE=1 SV=1	1	13	13	13	11	11	11	8	11	9	11	11	11	11	11	11	8	11	9	11	11	11	11	11	11	8	11	9	11	11	11	26.6	26.6	26.6	67.195	606	606	0	103.98	By MS/MS	By MS/MS	By MS/MS	By MS/MS	By MS/MS
sp|O43324|MCA3_HUMAN	sp|O43324|MCA3_HUMAN	2	2	2	>sp|O43324|MCA3_HUMAN Eukaryotic translation elongation factor 1 epsilon-1 OS=Homo sapiens OX=9606 GN=EEF1E1 PE=1 SV=1	1	2	2	2	2	1	2	0	1	1	2	2	1	2	1	2	0	1	1	2	2	1	2	1	2	0	1	1	2	2	1	12.6	12.6	12.6	19.81	174	174	0	6.4088	By MS/MS	By MS/MS	By matching	By matching	By matching
sp|O43390|HNRPR_HUMAN	sp|O43390|HNRPR_HUMAN	9	6	6	>sp|O43390|HNRPR_HUMAN Heterogeneous nuclear ribonucleoprotein R OS=Homo sapiens OX=9606 GN=HNRNPR PE=1 SV=1	1	9	6	6	8	9	8	9	8	7	9	9	7	5	6	5	6	5	4	6	6	5	5	6	5	6	5	4	6	6	5	16	11.5	11.5	70.942	633	633	0	23.322	By MS/MS	By MS/MS	By MS/MS	By MS/MS	By MS/MS
sp|O43464|HTRA2_HUMAN;sp|P83110|HTRA3_HUMAN	sp|O43464|HTRA2_HUMAN	6;1	6;1	6;1	>sp|O43464|HTRA2_HUMAN Serine protease HTRA2, mitochondrial OS=Homo sapiens OX=9606 GN=HTRA2 PE=1 SV=2	2	6	6	6	3	4	5	0	3	1	5	3	4	3	4	5	0	3	1	5	3	4	3	4	5	0	3	1	5	3	4	17.9	17.9	17.9	48.84	458	458;453	0	32.557	By MS/MS	By MS/MS	By MS/MS	By matching	By MS/MS
sp|O43491|E41L2_HUMAN	sp|O43491|E41L2_HUMAN	2	2	2	>sp|O43491|E41L2_HUMAN Band 4.1-like protein 2 OS=Homo sapiens OX=9606 GN=EPB41L2 PE=1 SV=1	1	2	2	2	2	2	2	1	1	1	2	2	2	2	2	2	1	1	1	2	2	2	2	2	2	1	1	1	2	2	2	2.1	2.1	2.1	112.59	1005	1005	0	3.2129	By MS/MS	By MS/MS	By MS/MS	By MS/MS	By matching
sp|O43504|LTOR5_HUMAN	sp|O43504|LTOR5_HUMAN	2	2	2	>sp|O43504|LTOR5_HUMAN Ragulator complex protein LAMTOR5 OS=Homo sapiens OX=9606 GN=LAMTOR5 PE=1 SV=1	1	2	2	2	2	0	1	0	0	0	1	0	0	2	0	1	0	0	0	1	0	0	2	0	1	0	0	0	1	0	0	33	33	33	9.6138	91	91	0	4.6222	By MS/MS	By matching	By MS/MS	By matching	By matching
sp|O43570|CAH12_HUMAN	sp|O43570|CAH12_HUMAN	4	4	4	>sp|O43570|CAH12_HUMAN Carbonic anhydrase 12 OS=Homo sapiens OX=9606 GN=CA12 PE=1 SV=1	1	4	4	4	4	3	4	1	3	1	4	4	4	4	3	4	1	3	1	4	4	4	4	3	4	1	3	1	4	4	4	11	11	11	39.45	354	354	0	6.8254	By MS/MS	By MS/MS	By MS/MS	By matching	By MS/MS
sp|O43660|PLRG1_HUMAN	sp|O43660|PLRG1_HUMAN	2	2	2	>sp|O43660|PLRG1_HUMAN Pleiotropic regulator 1 OS=Homo sapiens OX=9606 GN=PLRG1 PE=1 SV=1	1	2	2	2	0	0	0	2	1	0	1	1	1	0	0	0	2	1	0	1	1	1	0	0	0	2	1	0	1	1	1	4.1	4.1	4.1	57.193	514	514	0	3.5423	By matching	By matching	By matching	By MS/MS	By matching
sp|O43684|BUB3_HUMAN	sp|O43684|BUB3_HUMAN	1	1	1	>sp|O43684|BUB3_HUMAN Mitotic checkpoint protein BUB3 OS=Homo sapiens OX=9606 GN=BUB3 PE=1 SV=1	1	1	1	1	1	1	0	0	0	0	1	0	1	1	1	0	0	0	0	1	0	1	1	1	0	0	0	0	1	0	1	6.1	6.1	6.1	37.154	328	328	0	5.6135	By MS/MS	By matching	By matching	By matching	By matching
sp|O43707|ACTN4_HUMAN;sp|Q9H254|SPTN4_HUMAN	sp|O43707|ACTN4_HUMAN	52;1	52;1	40;1	>sp|O43707|ACTN4_HUMAN Alpha-actinin-4 OS=Homo sapiens OX=9606 GN=ACTN4 PE=1 SV=2	2	52	52	40	50	40	49	40	41	24	43	38	47	50	40	49	40	41	24	43	38	47	39	30	38	30	31	20	33	30	36	61.8	61.8	47.7	104.85	911	911;2564	0	323.31	By MS/MS	By MS/MS	By MS/MS	By MS/MS	By MS/MS
sp|O43752|STX6_HUMAN	sp|O43752|STX6_HUMAN	1	1	1	>sp|O43752|STX6_HUMAN Syntaxin-6 OS=Homo sapiens OX=9606 GN=STX6 PE=1 SV=1	1	1	1	1	0	0	1	1	1	0	0	1	1	0	0	1	1	1	0	0	1	1	0	0	1	1	1	0	0	1	1	5.5	5.5	5.5	29.176	255	255	0	3.6707	By matching	By matching	By matching	By matching	By MS/MS
sp|O43795|MYO1B_HUMAN;sp|Q8N1T3|MYO1H_HUMAN	sp|O43795|MYO1B_HUMAN	48;1	48;1	45;1	>sp|O43795|MYO1B_HUMAN Unconventional myosin-Ib OS=Homo sapiens OX=9606 GN=MYO1B PE=1 SV=3	2	48	48	45	46	37	48	27	38	19	40	39	41	46	37	48	27	38	19	40	39	41	43	34	45	25	35	16	37	36	38	48.1	48.1	45	131.98	1136	1136;1032	0	323.31	By MS/MS	By MS/MS	By MS/MS	By MS/MS	By MS/MS
sp|O43818|U3IP2_HUMAN	sp|O43818|U3IP2_HUMAN	4	4	4	>sp|O43818|U3IP2_HUMAN U3 small nucleolar RNA-interacting protein 2 OS=Homo sapiens OX=9606 GN=RRP9 PE=1 SV=1	1	4	4	4	0	1	0	4	1	0	0	0	1	0	1	0	4	1	0	0	0	1	0	1	0	4	1	0	0	0	1	9.9	9.9	9.9	51.84	475	475	0	16.216	By matching	By matching	By matching	By MS/MS	By matching
sp|O43823|AKAP8_HUMAN	sp|O43823|AKAP8_HUMAN	1	1	1	>sp|O43823|AKAP8_HUMAN A-kinase anchor protein 8 OS=Homo sapiens OX=9606 GN=AKAP8 PE=1 SV=1	1	1	1	1	0	0	0	1	0	0	0	0	0	0	0	0	1	0	0	0	0	0	0	0	0	1	0	0	0	0	0	2.9	2.9	2.9	76.107	692	692	0.00079302	2.8105	By matching	By matching	By matching	By MS/MS	By matching
sp|O43852|CALU_HUMAN	sp|O43852|CALU_HUMAN	2	2	2	>sp|O43852|CALU_HUMAN Calumenin OS=Homo sapiens OX=9606 GN=CALU PE=1 SV=2	1	2	2	2	2	1	1	2	2	2	2	1	2	2	1	1	2	2	2	2	1	2	2	1	1	2	2	2	2	1	2	6.7	6.7	6.7	37.106	315	315	0	6.4251	By MS/MS	By matching	By MS/MS	By MS/MS	By MS/MS
sp|O60218|AK1BA_HUMAN	sp|O60218|AK1BA_HUMAN	10	10	6	>sp|O60218|AK1BA_HUMAN Aldo-keto reductase family 1 member B10 OS=Homo sapiens OX=9606 GN=AKR1B10 PE=1 SV=2	1	10	10	6	9	8	10	8	9	8	10	8	9	9	8	10	8	9	8	10	8	9	5	5	6	5	6	5	6	4	6	38.3	38.3	19	36.019	316	316	0	47.713	By MS/MS	By MS/MS	By MS/MS	By MS/MS	By MS/MS
sp|O60232|ZNRD2_HUMAN	sp|O60232|ZNRD2_HUMAN	4	4	4	>sp|O60232|ZNRD2_HUMAN Protein ZNRD2 OS=Homo sapiens OX=9606 GN=ZNRD2 PE=1 SV=1	1	4	4	4	4	4	4	4	4	4	4	4	4	4	4	4	4	4	4	4	4	4	4	4	4	4	4	4	4	4	4	25.6	25.6	25.6	21.474	199	199	0	38.571	By MS/MS	By MS/MS	By MS/MS	By MS/MS	By MS/MS
sp|O60256|KPRB_HUMAN	sp|O60256|KPRB_HUMAN	13	13	12	>sp|O60256|KPRB_HUMAN Phosphoribosyl pyrophosphate synthase-associated protein 2 OS=Homo sapiens OX=9606 GN=PRPSAP2 PE=1 SV=1	1	13	13	12	12	13	13	1	6	7	13	13	10	12	13	13	1	6	7	13	13	10	11	12	12	1	6	6	12	12	9	43.9	43.9	40.1	40.925	369	369	0	270.82	By MS/MS	By MS/MS	By MS/MS	By matching	By MS/MS
sp|O60287|NPA1P_HUMAN	sp|O60287|NPA1P_HUMAN	1	1	1	>sp|O60287|NPA1P_HUMAN Nucleolar pre-ribosomal-associated protein 1 OS=Homo sapiens OX=9606 GN=URB1 PE=1 SV=4	1	1	1	1	0	0	0	1	1	0	0	0	1	0	0	0	1	1	0	0	0	1	0	0	0	1	1	0	0	0	1	0.4	0.4	0.4	254.39	2271	2271	0.0045627	2.471	By matching	By matching	By matching	By MS/MS	By matching
sp|O60292|SI1L3_HUMAN	sp|O60292|SI1L3_HUMAN	16	16	16	>sp|O60292|SI1L3_HUMAN Signal-induced proliferation-associated 1-like protein 3 OS=Homo sapiens OX=9606 GN=SIPA1L3 PE=1 SV=3	1	16	16	16	11	4	16	7	3	2	6	2	9	11	4	16	7	3	2	6	2	9	11	4	16	7	3	2	6	2	9	11.7	11.7	11.7	194.61	1781	1781	0	64.373	By MS/MS	By matching	By MS/MS	By matching	By matching
sp|O60462|NRP2_HUMAN	sp|O60462|NRP2_HUMAN	3	3	3	>sp|O60462|NRP2_HUMAN Neuropilin-2 OS=Homo sapiens OX=9606 GN=NRP2 PE=1 SV=3	1	3	3	3	1	0	1	1	2	1	1	1	1	1	0	1	1	2	1	1	1	1	1	0	1	1	2	1	1	1	1	4.6	4.6	4.6	104.83	931	931	0	7.9837	By matching	By matching	By matching	By matching	By MS/MS
sp|O60506|HNRPQ_HUMAN	sp|O60506|HNRPQ_HUMAN	14	14	11	>sp|O60506|HNRPQ_HUMAN Heterogeneous nuclear ribonucleoprotein Q OS=Homo sapiens OX=9606 GN=SYNCRIP PE=1 SV=2	1	14	14	11	13	13	14	10	12	12	11	13	11	13	13	14	10	12	12	11	13	11	10	10	11	7	9	9	8	10	9	28.7	28.7	24.2	69.602	623	623	0	65.215	By MS/MS	By MS/MS	By MS/MS	By MS/MS	By MS/MS
sp|O60658|PDE8A_HUMAN	sp|O60658|PDE8A_HUMAN	5	5	5	>sp|O60658|PDE8A_HUMAN High affinity cAMP-specific and IBMX-insensitive 3,5-cyclic phosphodiesterase 8A OS=Homo sapiens OX=9606 GN=PDE8A PE=1 SV=2	1	5	5	5	5	0	4	0	0	0	2	0	2	5	0	4	0	0	0	2	0	2	5	0	4	0	0	0	2	0	2	8.3	8.3	8.3	93.303	829	829	0	24.531	By MS/MS	By matching	By MS/MS	By matching	By matching
sp|O60701|UGDH_HUMAN	sp|O60701|UGDH_HUMAN	8	8	8	>sp|O60701|UGDH_HUMAN UDP-glucose 6-dehydrogenase OS=Homo sapiens OX=9606 GN=UGDH PE=1 SV=1	1	8	8	8	5	2	4	5	5	4	8	3	3	5	2	4	5	5	4	8	3	3	5	2	4	5	5	4	8	3	3	23.3	23.3	23.3	55.023	494	494	0	24.716	By MS/MS	By MS/MS	By MS/MS	By MS/MS	By MS/MS
sp|O60716|CTND1_HUMAN	sp|O60716|CTND1_HUMAN	6	6	6	>sp|O60716|CTND1_HUMAN Catenin delta-1 OS=Homo sapiens OX=9606 GN=CTNND1 PE=1 SV=1	1	6	6	6	4	1	3	1	2	1	3	1	3	4	1	3	1	2	1	3	1	3	4	1	3	1	2	1	3	1	3	8.5	8.5	8.5	108.17	968	968	0	36.389	By MS/MS	By matching	By MS/MS	By matching	By matching
sp|O60762|DPM1_HUMAN	sp|O60762|DPM1_HUMAN	1	1	1	>sp|O60762|DPM1_HUMAN Dolichol-phosphate mannosyltransferase subunit 1 OS=Homo sapiens OX=9606 GN=DPM1 PE=1 SV=1	1	1	1	1	1	1	0	0	0	0	1	1	1	1	1	0	0	0	0	1	1	1	1	1	0	0	0	0	1	1	1	4.2	4.2	4.2	29.634	260	260	0.00079051	2.7989	By MS/MS	By MS/MS	By matching	By matching	By matching
sp|O60783|RT14_HUMAN	sp|O60783|RT14_HUMAN	1	1	1	>sp|O60783|RT14_HUMAN 28S ribosomal protein S14, mitochondrial OS=Homo sapiens OX=9606 GN=MRPS14 PE=1 SV=1	1	1	1	1	1	1	1	0	0	1	1	1	1	1	1	1	0	0	1	1	1	1	1	1	1	0	0	1	1	1	1	10.2	10.2	10.2	15.139	128	128	0	3.9069	By matching	By matching	By matching	By matching	By matching
sp|O60825|F262_HUMAN	sp|O60825|F262_HUMAN	11	8	8	>sp|O60825|F262_HUMAN 6-phosphofructo-2-kinase/fructose-2,6-bisphosphatase 2 OS=Homo sapiens OX=9606 GN=PFKFB2 PE=1 SV=2	1	11	8	8	8	9	9	6	9	10	10	11	10	5	6	6	3	6	7	7	8	7	5	6	6	3	6	7	7	8	7	22.2	16.2	16.2	58.476	505	505	0	24.592	By MS/MS	By MS/MS	By matching	By MS/MS	By MS/MS
sp|O60832|DKC1_HUMAN	sp|O60832|DKC1_HUMAN	13	13	13	>sp|O60832|DKC1_HUMAN H/ACA ribonucleoprotein complex subunit DKC1 OS=Homo sapiens OX=9606 GN=DKC1 PE=1 SV=3	1	13	13	13	5	5	4	12	8	5	5	7	9	5	5	4	12	8	5	5	7	9	5	5	4	12	8	5	5	7	9	28.8	28.8	28.8	57.673	514	514	0	33.037	By MS/MS	By MS/MS	By MS/MS	By MS/MS	By MS/MS
sp|O60841|IF2P_HUMAN	sp|O60841|IF2P_HUMAN	5	5	5	>sp|O60841|IF2P_HUMAN Eukaryotic translation initiation factor 5B OS=Homo sapiens OX=9606 GN=EIF5B PE=1 SV=4	1	5	5	5	4	4	5	2	3	3	3	3	3	4	4	5	2	3	3	3	3	3	4	4	5	2	3	3	3	3	3	6.6	6.6	6.6	138.83	1220	1220	0	17.074	By MS/MS	By MS/MS	By MS/MS	By matching	By matching
sp|O60884|DNJA2_HUMAN	sp|O60884|DNJA2_HUMAN	6	6	6	>sp|O60884|DNJA2_HUMAN DnaJ homolog subfamily A member 2 OS=Homo sapiens OX=9606 GN=DNAJA2 PE=1 SV=1	1	6	6	6	5	5	4	3	5	2	5	4	4	5	5	4	3	5	2	5	4	4	5	5	4	3	5	2	5	4	4	19.9	19.9	19.9	45.745	412	412	0	14.406	By MS/MS	By MS/MS	By MS/MS	By MS/MS	By MS/MS
sp|O75083|WDR1_HUMAN	sp|O75083|WDR1_HUMAN	12	12	12	>sp|O75083|WDR1_HUMAN WD repeat-containing protein 1 OS=Homo sapiens OX=9606 GN=WDR1 PE=1 SV=4	1	12	12	12	11	7	12	5	2	2	6	4	7	11	7	12	5	2	2	6	4	7	11	7	12	5	2	2	6	4	7	32	32	32	66.193	606	606	0	106.6	By MS/MS	By matching	By MS/MS	By MS/MS	By matching
sp|O75116|ROCK2_HUMAN	sp|O75116|ROCK2_HUMAN	2	2	1	>sp|O75116|ROCK2_HUMAN Rho-associated protein kinase 2 OS=Homo sapiens OX=9606 GN=ROCK2 PE=1 SV=4	1	2	2	1	2	0	2	1	1	0	1	1	0	2	0	2	1	1	0	1	1	0	1	0	1	1	1	0	0	1	0	1.1	1.1	0.6	160.9	1388	1388	0.007326	2.2278	By matching	By matching	By matching	By MS/MS	By MS/MS
sp|O75143|ATG13_HUMAN	sp|O75143|ATG13_HUMAN	1	1	1	>sp|O75143|ATG13_HUMAN Autophagy-related protein 13 OS=Homo sapiens OX=9606 GN=ATG13 PE=1 SV=1	1	1	1	1	0	0	0	0	0	0	0	1	0	0	0	0	0	0	0	0	1	0	0	0	0	0	0	0	0	1	0	4.1	4.1	4.1	56.571	517	517	0.0073746	2.2781	By matching	By matching	By matching	By matching	By matching
sp|O75146|HIP1R_HUMAN	sp|O75146|HIP1R_HUMAN	8	8	8	>sp|O75146|HIP1R_HUMAN Huntingtin-interacting protein 1-related protein OS=Homo sapiens OX=9606 GN=HIP1R PE=1 SV=2	1	8	8	8	8	2	7	1	2	2	4	2	5	8	2	7	1	2	2	4	2	5	8	2	7	1	2	2	4	2	5	8.2	8.2	8.2	119.39	1068	1068	0	16.6	By MS/MS	By matching	By MS/MS	By matching	By matching
sp|O75165|DJC13_HUMAN	sp|O75165|DJC13_HUMAN	2	2	2	>sp|O75165|DJC13_HUMAN DnaJ homolog subfamily C member 13 OS=Homo sapiens OX=9606 GN=DNAJC13 PE=1 SV=5	1	2	2	2	2	2	2	0	1	0	2	2	1	2	2	2	0	1	0	2	2	1	2	2	2	0	1	0	2	2	1	1	1	1	254.41	2243	2243	0	3.6605	By MS/MS	By matching	By matching	By matching	By matching
sp|O75334|LIPA2_HUMAN	sp|O75334|LIPA2_HUMAN	1	1	1	>sp|O75334|LIPA2_HUMAN Liprin-alpha-2 OS=Homo sapiens OX=9606 GN=PPFIA2 PE=1 SV=2	1	1	1	1	1	1	1	1	1	1	1	1	1	1	1	1	1	1	1	1	1	1	1	1	1	1	1	1	1	1	1	0.7	0.7	0.7	143.29	1257	1257	0.0075498	1.853	By MS/MS	By MS/MS	By MS/MS	By MS/MS	By MS/MS
sp|O75348|VATG1_HUMAN;sp|O95670|VATG2_HUMAN	sp|O75348|VATG1_HUMAN;sp|O95670|VATG2_HUMAN	2;1	2;1	2;1	>sp|O75348|VATG1_HUMAN V-type proton ATPase subunit G 1 OS=Homo sapiens OX=9606 GN=ATP6V1G1 PE=1 SV=3;>sp|O95670|VATG2_HUMAN V-type proton ATPase subunit G 2 OS=Homo sapiens OX=9606 GN=ATP6V1G2 PE=1 SV=1	2	2	2	2	2	1	2	2	1	0	2	1	2	2	1	2	2	1	0	2	1	2	2	1	2	2	1	0	2	1	2	22	22	22	13.757	118	118;118	0	7.4563	By MS/MS	By matching	By MS/MS	By MS/MS	By matching
sp|O75367|H2AY_HUMAN;sp|Q9P0M6|H2AW_HUMAN	sp|O75367|H2AY_HUMAN	8;2	8;2	8;2	>sp|O75367|H2AY_HUMAN Core histone macro-H2A.1 OS=Homo sapiens OX=9606 GN=MACROH2A1 PE=1 SV=4	2	8	8	8	0	1	0	8	2	0	1	1	3	0	1	0	8	2	0	1	1	3	0	1	0	8	2	0	1	1	3	31.2	31.2	31.2	39.617	372	372;372	0	28.773	By matching	By matching	By matching	By MS/MS	By matching
sp|O75369|FLNB_HUMAN	sp|O75369|FLNB_HUMAN	86	77	75	>sp|O75369|FLNB_HUMAN Filamin-B OS=Homo sapiens OX=9606 GN=FLNB PE=1 SV=2	1	86	77	75	81	69	84	56	66	35	74	65	76	72	60	75	48	57	28	65	56	67	70	59	73	47	56	26	64	55	65	42.8	40.2	39.2	278.16	2602	2602	0	323.31	By MS/MS	By MS/MS	By MS/MS	By MS/MS	By MS/MS
sp|O75400|PR40A_HUMAN;sp|Q6NWY9|PR40B_HUMAN	sp|O75400|PR40A_HUMAN	6;1	6;1	6;1	>sp|O75400|PR40A_HUMAN Pre-mRNA-processing factor 40 homolog A OS=Homo sapiens OX=9606 GN=PRPF40A PE=1 SV=2	2	6	6	6	5	5	5	6	3	1	3	4	5	5	5	5	6	3	1	3	4	5	5	5	5	6	3	1	3	4	5	6.6	6.6	6.6	108.8	957	957;871	0	11.652	By MS/MS	By MS/MS	By matching	By MS/MS	By matching
sp|O75431|MTX2_HUMAN	sp|O75431|MTX2_HUMAN	5	5	5	>sp|O75431|MTX2_HUMAN Metaxin-2 OS=Homo sapiens OX=9606 GN=MTX2 PE=1 SV=1	1	5	5	5	4	2	4	2	2	2	3	2	3	4	2	4	2	2	2	3	2	3	4	2	4	2	2	2	3	2	3	20.9	20.9	20.9	29.763	263	263	0	12.097	By MS/MS	By MS/MS	By MS/MS	By MS/MS	By MS/MS
sp|O75477|ERLN1_HUMAN	sp|O75477|ERLN1_HUMAN	4	2	2	>sp|O75477|ERLN1_HUMAN Erlin-1 OS=Homo sapiens OX=9606 GN=ERLIN1 PE=1 SV=2	1	4	2	2	4	3	4	2	3	3	3	3	2	2	1	2	1	1	1	1	1	0	2	1	2	1	1	1	1	1	0	12.6	7.2	7.2	39.171	348	348	0	3.9934	By MS/MS	By matching	By MS/MS	By matching	By matching
sp|O75489|NDUS3_HUMAN	sp|O75489|NDUS3_HUMAN	2	2	2	>sp|O75489|NDUS3_HUMAN NADH dehydrogenase [ubiquinone] iron-sulfur protein 3, mitochondrial OS=Homo sapiens OX=9606 GN=NDUFS3 PE=1 SV=1	1	2	2	2	1	1	2	1	1	1	1	1	1	1	1	2	1	1	1	1	1	1	1	1	2	1	1	1	1	1	1	10.2	10.2	10.2	30.241	264	264	0	2.9881	By MS/MS	By matching	By MS/MS	By matching	By matching
sp|O75494|SRS10_HUMAN;sp|Q8WXF0|SRS12_HUMAN	sp|O75494|SRS10_HUMAN	5;2	5;2	5;2	>sp|O75494|SRS10_HUMAN Serine/arginine-rich splicing factor 10 OS=Homo sapiens OX=9606 GN=SRSF10 PE=1 SV=1	2	5	5	5	4	4	2	5	2	1	3	3	3	4	4	2	5	2	1	3	3	3	4	4	2	5	2	1	3	3	3	24	24	24	31.3	262	262;261	0	19.215	By MS/MS	By MS/MS	By matching	By MS/MS	By matching
sp|O75506|HSBP1_HUMAN	sp|O75506|HSBP1_HUMAN	1	1	1	>sp|O75506|HSBP1_HUMAN Heat shock factor-binding protein 1 OS=Homo sapiens OX=9606 GN=HSBP1 PE=1 SV=1	1	1	1	1	0	1	0	0	1	1	1	1	0	0	1	0	0	1	1	1	1	0	0	1	0	0	1	1	1	1	0	14.5	14.5	14.5	8.5435	76	76	0	2.9131	By matching	By MS/MS	By matching	By matching	By matching
sp|O75531|BAF_HUMAN	sp|O75531|BAF_HUMAN	4	4	4	>sp|O75531|BAF_HUMAN Barrier-to-autointegration factor OS=Homo sapiens OX=9606 GN=BANF1 PE=1 SV=1	1	4	4	4	4	3	3	4	4	3	2	4	3	4	3	3	4	4	3	2	4	3	4	3	3	4	4	3	2	4	3	50.6	50.6	50.6	10.058	89	89	0	77.107	By MS/MS	By MS/MS	By MS/MS	By MS/MS	By MS/MS
sp|O75533|SF3B1_HUMAN	sp|O75533|SF3B1_HUMAN	16	16	16	>sp|O75533|SF3B1_HUMAN Splicing factor 3B subunit 1 OS=Homo sapiens OX=9606 GN=SF3B1 PE=1 SV=3	1	16	16	16	12	12	10	9	11	6	11	13	12	12	12	10	9	11	6	11	13	12	12	12	10	9	11	6	11	13	12	18	18	18	145.83	1304	1304	0	67.361	By MS/MS	By MS/MS	By MS/MS	By MS/MS	By MS/MS
sp|O75607|NPM3_HUMAN	sp|O75607|NPM3_HUMAN	2	2	2	>sp|O75607|NPM3_HUMAN Nucleoplasmin-3 OS=Homo sapiens OX=9606 GN=NPM3 PE=1 SV=3	1	2	2	2	0	1	1	2	0	0	1	1	0	0	1	1	2	0	0	1	1	0	0	1	1	2	0	0	1	1	0	17.4	17.4	17.4	19.343	178	178	0	16.262	By matching	By MS/MS	By matching	By MS/MS	By matching
sp|O75643|U520_HUMAN	sp|O75643|U520_HUMAN	20	20	20	>sp|O75643|U520_HUMAN U5 small nuclear ribonucleoprotein 200 kDa helicase OS=Homo sapiens OX=9606 GN=SNRNP200 PE=1 SV=2	1	20	20	20	14	13	14	19	10	8	15	14	11	14	13	14	19	10	8	15	14	11	14	13	14	19	10	8	15	14	11	11.9	11.9	11.9	244.5	2136	2136	0	69.099	By MS/MS	By MS/MS	By MS/MS	By MS/MS	By MS/MS
sp|O75683|SURF6_HUMAN	sp|O75683|SURF6_HUMAN	2	2	2	>sp|O75683|SURF6_HUMAN Surfeit locus protein 6 OS=Homo sapiens OX=9606 GN=SURF6 PE=1 SV=3	1	2	2	2	0	0	0	2	1	1	1	0	0	0	0	0	2	1	1	1	0	0	0	0	0	2	1	1	1	0	0	5.5	5.5	5.5	41.45	361	361	0	3.5949	By matching	By matching	By matching	By MS/MS	By matching
sp|O75688|PPM1B_HUMAN;sp|P35813|PPM1A_HUMAN	sp|O75688|PPM1B_HUMAN	20;5	20;5	20;5	>sp|O75688|PPM1B_HUMAN Protein phosphatase 1B OS=Homo sapiens OX=9606 GN=PPM1B PE=1 SV=1	2	20	20	20	20	19	20	17	20	19	19	20	20	20	19	20	17	20	19	19	20	20	20	19	20	17	20	19	19	20	20	54.3	54.3	54.3	52.642	479	479;382	0	323.31	By MS/MS	By MS/MS	By MS/MS	By MS/MS	By MS/MS
sp|O75695|XRP2_HUMAN	sp|O75695|XRP2_HUMAN	2	2	2	>sp|O75695|XRP2_HUMAN Protein XRP2 OS=Homo sapiens OX=9606 GN=RP2 PE=1 SV=4	1	2	2	2	2	2	2	1	0	0	2	2	2	2	2	2	1	0	0	2	2	2	2	2	2	1	0	0	2	2	2	4.9	4.9	4.9	39.641	350	350	0	3.2319	By MS/MS	By matching	By MS/MS	By matching	By matching
sp|O75781|PALM_HUMAN;sp|Q8IXS6|PALM2_HUMAN	sp|O75781|PALM_HUMAN	3;1	3;1	3;1	>sp|O75781|PALM_HUMAN Paralemmin-1 OS=Homo sapiens OX=9606 GN=PALM PE=1 SV=2	2	3	3	3	1	1	2	0	0	0	1	1	0	1	1	2	0	0	0	1	1	0	1	1	2	0	0	0	1	1	0	8.8	8.8	8.8	42.075	387	387;379	0	5.0579	By MS/MS	By matching	By MS/MS	By matching	By matching
sp|O75821|EIF3G_HUMAN	sp|O75821|EIF3G_HUMAN	1	1	1	>sp|O75821|EIF3G_HUMAN Eukaryotic translation initiation factor 3 subunit G OS=Homo sapiens OX=9606 GN=EIF3G PE=1 SV=2	1	1	1	1	1	1	1	1	1	1	1	1	1	1	1	1	1	1	1	1	1	1	1	1	1	1	1	1	1	1	1	2.8	2.8	2.8	35.611	320	320	0	3.485	By MS/MS	By MS/MS	By matching	By matching	By matching
sp|O75891|AL1L1_HUMAN	sp|O75891|AL1L1_HUMAN	6	6	6	>sp|O75891|AL1L1_HUMAN Cytosolic 10-formyltetrahydrofolate dehydrogenase OS=Homo sapiens OX=9606 GN=ALDH1L1 PE=1 SV=2	1	6	6	6	4	3	3	0	0	0	6	6	6	4	3	3	0	0	0	6	6	6	4	3	3	0	0	0	6	6	6	9.3	9.3	9.3	98.828	902	902	0	19.287	By MS/MS	By matching	By MS/MS	By matching	By matching
sp|O75947|ATP5H_HUMAN	sp|O75947|ATP5H_HUMAN	4	4	4	>sp|O75947|ATP5H_HUMAN ATP synthase subunit d, mitochondrial OS=Homo sapiens OX=9606 GN=ATP5PD PE=1 SV=3	1	4	4	4	3	3	3	3	3	3	4	3	3	3	3	3	3	3	3	4	3	3	3	3	3	3	3	3	4	3	3	34.2	34.2	34.2	18.491	161	161	0	20.467	By MS/MS	By MS/MS	By MS/MS	By MS/MS	By MS/MS
sp|O75955|FLOT1_HUMAN	sp|O75955|FLOT1_HUMAN	23	23	23	>sp|O75955|FLOT1_HUMAN Flotillin-1 OS=Homo sapiens OX=9606 GN=FLOT1 PE=1 SV=3	1	23	23	23	21	17	22	11	13	7	17	8	15	21	17	22	11	13	7	17	8	15	21	17	22	11	13	7	17	8	15	65.3	65.3	65.3	47.355	427	427	0	323.31	By MS/MS	By MS/MS	By MS/MS	By MS/MS	By MS/MS
sp|O75964|ATP5L_HUMAN	sp|O75964|ATP5L_HUMAN	2	2	2	>sp|O75964|ATP5L_HUMAN ATP synthase subunit g, mitochondrial OS=Homo sapiens OX=9606 GN=ATP5MG PE=1 SV=3	1	2	2	2	2	1	1	0	0	1	1	2	2	2	1	1	0	0	1	1	2	2	2	1	1	0	0	1	1	2	2	23.3	23.3	23.3	11.428	103	103	0.0045455	2.4623	By matching	By MS/MS	By matching	By matching	By matching
sp|O76021|RL1D1_HUMAN	sp|O76021|RL1D1_HUMAN	14	14	14	>sp|O76021|RL1D1_HUMAN Ribosomal L1 domain-containing protein 1 OS=Homo sapiens OX=9606 GN=RSL1D1 PE=1 SV=3	1	14	14	14	5	7	2	14	9	8	4	8	8	5	7	2	14	9	8	4	8	8	5	7	2	14	9	8	4	8	8	25.7	25.7	25.7	54.972	490	490	0	39.189	By matching	By MS/MS	By matching	By MS/MS	By MS/MS
sp|O76081|RGS20_HUMAN;sp|Q9UGC6|RGS17_HUMAN;sp|P49795|RGS19_HUMAN	sp|O76081|RGS20_HUMAN;sp|Q9UGC6|RGS17_HUMAN;sp|P49795|RGS19_HUMAN	2;1;1	2;1;1	2;1;1	>sp|O76081|RGS20_HUMAN Regulator of G-protein signaling 20 OS=Homo sapiens OX=9606 GN=RGS20 PE=1 SV=4;>sp|Q9UGC6|RGS17_HUMAN Regulator of G-protein signaling 17 OS=Homo sapiens OX=9606 GN=RGS17 PE=1 SV=2;>sp|P49795|RGS19_HUMAN Regulator of G-protein signal	3	2	2	2	1	1	2	0	1	1	1	1	1	1	1	2	0	1	1	1	1	1	1	1	2	0	1	1	1	1	1	4.1	4.1	4.1	43.691	388	388;210;217	0.00079554	2.8354	By MS/MS	By matching	By MS/MS	By matching	By matching
sp|O94832|MYO1D_HUMAN	sp|O94832|MYO1D_HUMAN	5	5	5	>sp|O94832|MYO1D_HUMAN Unconventional myosin-Id OS=Homo sapiens OX=9606 GN=MYO1D PE=1 SV=2	1	5	5	5	5	0	2	0	0	0	0	0	2	5	0	2	0	0	0	0	0	2	5	0	2	0	0	0	0	0	2	7.3	7.3	7.3	116.2	1006	1006	0	28.937	By MS/MS	By matching	By MS/MS	By matching	By matching
sp|O94880|PHF14_HUMAN	sp|O94880|PHF14_HUMAN	2	2	2	>sp|O94880|PHF14_HUMAN PHD finger protein 14 OS=Homo sapiens OX=9606 GN=PHF14 PE=1 SV=2	1	2	2	2	0	1	0	2	1	1	0	0	0	0	1	0	2	1	1	0	0	0	0	1	0	2	1	1	0	0	0	2.3	2.3	2.3	100.05	888	888	0	4.2329	By matching	By matching	By matching	By MS/MS	By matching
sp|O94905|ERLN2_HUMAN	sp|O94905|ERLN2_HUMAN	4	4	2	>sp|O94905|ERLN2_HUMAN Erlin-2 OS=Homo sapiens OX=9606 GN=ERLIN2 PE=1 SV=1	1	4	4	2	3	3	3	1	3	2	4	3	3	3	3	3	1	3	2	4	3	3	1	1	1	0	1	0	2	1	1	13.6	13.6	8	37.839	339	339	0	10.538	By MS/MS	By MS/MS	By MS/MS	By matching	By MS/MS
sp|O94906|PRP6_HUMAN	sp|O94906|PRP6_HUMAN	7	7	7	>sp|O94906|PRP6_HUMAN Pre-mRNA-processing factor 6 OS=Homo sapiens OX=9606 GN=PRPF6 PE=1 SV=1	1	7	7	7	6	6	6	5	5	3	6	6	5	6	6	6	5	5	3	6	6	5	6	6	6	5	5	3	6	6	5	8.2	8.2	8.2	106.92	941	941	0	16.257	By MS/MS	By MS/MS	By MS/MS	By MS/MS	By matching
sp|O94915|FRYL_HUMAN	sp|O94915|FRYL_HUMAN	3	3	3	>sp|O94915|FRYL_HUMAN Protein furry homolog-like OS=Homo sapiens OX=9606 GN=FRYL PE=1 SV=2	1	3	3	3	2	1	1	0	0	0	1	0	1	2	1	1	0	0	0	1	0	1	2	1	1	0	0	0	1	0	1	1.4	1.4	1.4	339.59	3013	3013	0	6.5263	By MS/MS	By MS/MS	By matching	By matching	By matching
sp|O94973|AP2A2_HUMAN	sp|O94973|AP2A2_HUMAN	23	16	16	>sp|O94973|AP2A2_HUMAN AP-2 complex subunit alpha-2 OS=Homo sapiens OX=9606 GN=AP2A2 PE=1 SV=2	1	23	16	16	22	13	18	2	3	1	13	11	18	15	7	11	0	1	0	7	5	11	15	7	11	0	1	0	7	5	11	33.7	25.9	25.9	103.96	939	939	0	181.39	By MS/MS	By matching	By MS/MS	By matching	By matching
sp|O94992|HEXI1_HUMAN	sp|O94992|HEXI1_HUMAN	1	1	1	>sp|O94992|HEXI1_HUMAN Protein HEXIM1 OS=Homo sapiens OX=9606 GN=HEXIM1 PE=1 SV=1	1	1	1	1	1	1	1	1	1	1	1	1	1	1	1	1	1	1	1	1	1	1	1	1	1	1	1	1	1	1	1	3.1	3.1	3.1	40.623	359	359	0.0072674	2.1602	By matching	By matching	By matching	By matching	By matching
sp|O95071|UBR5_HUMAN	sp|O95071|UBR5_HUMAN	1	1	1	>sp|O95071|UBR5_HUMAN E3 ubiquitin-protein ligase UBR5 OS=Homo sapiens OX=9606 GN=UBR5 PE=1 SV=2	1	1	1	1	0	0	1	0	0	0	0	1	1	0	0	1	0	0	0	0	1	1	0	0	1	0	0	0	0	1	1	0.6	0.6	0.6	309.35	2799	2799	0.0077301	1.9647	By matching	By matching	By MS/MS	By matching	By matching
sp|O95197|RTN3_HUMAN	sp|O95197|RTN3_HUMAN	1	1	1	>sp|O95197|RTN3_HUMAN Reticulon-3 OS=Homo sapiens OX=9606 GN=RTN3 PE=1 SV=2	1	1	1	1	1	1	0	0	0	0	1	0	0	1	1	0	0	0	0	1	0	0	1	1	0	0	0	0	1	0	0	1.1	1.1	1.1	112.61	1032	1032	0.0077519	1.9718	By MS/MS	By matching	By matching	By matching	By matching
sp|O95208|EPN2_HUMAN	sp|O95208|EPN2_HUMAN	2	2	2	>sp|O95208|EPN2_HUMAN Epsin-2 OS=Homo sapiens OX=9606 GN=EPN2 PE=1 SV=3	1	2	2	2	2	0	1	0	0	0	0	0	0	2	0	1	0	0	0	0	0	0	2	0	1	0	0	0	0	0	0	4.2	4.2	4.2	68.481	641	641	0	5.5934	By MS/MS	By matching	By matching	By matching	By matching
sp|O95218|ZRAB2_HUMAN	sp|O95218|ZRAB2_HUMAN	9	9	9	>sp|O95218|ZRAB2_HUMAN Zinc finger Ran-binding domain-containing protein 2 OS=Homo sapiens OX=9606 GN=ZRANB2 PE=1 SV=2	1	9	9	9	8	9	5	5	6	4	6	6	6	8	9	5	5	6	4	6	6	6	8	9	5	5	6	4	6	6	6	25.5	25.5	25.5	37.404	330	330	0	30.011	By MS/MS	By MS/MS	By MS/MS	By MS/MS	By MS/MS
sp|O95232|LC7L3_HUMAN	sp|O95232|LC7L3_HUMAN	5	5	5	>sp|O95232|LC7L3_HUMAN Luc7-like protein 3 OS=Homo sapiens OX=9606 GN=LUC7L3 PE=1 SV=2	1	5	5	5	4	5	4	5	4	4	5	5	5	4	5	4	5	4	4	5	5	5	4	5	4	5	4	4	5	5	5	14.6	14.6	14.6	51.466	432	432	0	30.242	By MS/MS	By MS/MS	By MS/MS	By MS/MS	By MS/MS
sp|O95347|SMC2_HUMAN	sp|O95347|SMC2_HUMAN	5	5	5	>sp|O95347|SMC2_HUMAN Structural maintenance of chromosomes protein 2 OS=Homo sapiens OX=9606 GN=SMC2 PE=1 SV=2	1	5	5	5	4	3	4	0	2	2	5	4	3	4	3	4	0	2	2	5	4	3	4	3	4	0	2	2	5	4	3	4.6	4.6	4.6	135.65	1197	1197	0	8.6052	By MS/MS	By MS/MS	By matching	By matching	By matching
sp|O95373|IPO7_HUMAN	sp|O95373|IPO7_HUMAN	5	5	5	>sp|O95373|IPO7_HUMAN Importin-7 OS=Homo sapiens OX=9606 GN=IPO7 PE=1 SV=1	1	5	5	5	4	4	3	3	2	0	5	2	1	4	4	3	3	2	0	5	2	1	4	4	3	3	2	0	5	2	1	6.3	6.3	6.3	119.52	1038	1038	0	15.271	By MS/MS	By MS/MS	By MS/MS	By MS/MS	By MS/MS
sp|O95399|UTS2_HUMAN	sp|O95399|UTS2_HUMAN	1	1	1	>sp|O95399|UTS2_HUMAN Urotensin-2 OS=Homo sapiens OX=9606 GN=UTS2 PE=1 SV=1	1	1	1	1	1	1	1	1	1	0	1	1	1	1	1	1	1	1	0	1	1	1	1	1	1	1	1	0	1	1	1	6.5	6.5	6.5	14.295	124	124	0.0023364	2.6435	By MS/MS	By MS/MS	By MS/MS	By MS/MS	By MS/MS
sp|O95425|SVIL_HUMAN	sp|O95425|SVIL_HUMAN	34	34	34	>sp|O95425|SVIL_HUMAN Supervillin OS=Homo sapiens OX=9606 GN=SVIL PE=1 SV=2	1	34	34	34	31	15	32	3	12	3	16	8	22	31	15	32	3	12	3	16	8	22	31	15	32	3	12	3	16	8	22	20.8	20.8	20.8	247.74	2214	2214	0	186.2	By MS/MS	By MS/MS	By MS/MS	By matching	By MS/MS
sp|O95453|PARN_HUMAN	sp|O95453|PARN_HUMAN	1	1	1	>sp|O95453|PARN_HUMAN Poly(A)-specific ribonuclease PARN OS=Homo sapiens OX=9606 GN=PARN PE=1 SV=1	1	1	1	1	0	0	0	1	0	0	0	0	0	0	0	0	1	0	0	0	0	0	0	0	0	1	0	0	0	0	0	2	2	2	73.45	639	639	0.0071327	2.0327	By matching	By matching	By matching	By MS/MS	By matching
sp|O95466|FMNL1_HUMAN	sp|O95466|FMNL1_HUMAN	6	3	3	>sp|O95466|FMNL1_HUMAN Formin-like protein 1 OS=Homo sapiens OX=9606 GN=FMNL1 PE=1 SV=3	1	6	3	3	6	1	5	0	0	1	0	2	2	3	1	2	0	0	0	0	1	1	3	1	2	0	0	0	0	1	1	5.3	3.7	3.7	121.85	1100	1100	0	7.3367	By MS/MS	By matching	By MS/MS	By matching	By matching
sp|O95478|NSA2_HUMAN	sp|O95478|NSA2_HUMAN	3	3	3	>sp|O95478|NSA2_HUMAN Ribosome biogenesis protein NSA2 homolog OS=Homo sapiens OX=9606 GN=NSA2 PE=1 SV=1	1	3	3	3	2	2	3	3	3	0	1	3	2	2	2	3	3	3	0	1	3	2	2	2	3	3	3	0	1	3	2	11.5	11.5	11.5	30.065	260	260	0	7.6065	By matching	By matching	By matching	By MS/MS	By MS/MS
sp|O95573|ACSL3_HUMAN	sp|O95573|ACSL3_HUMAN	2	2	2	>sp|O95573|ACSL3_HUMAN Long-chain-fatty-acid--CoA ligase 3 OS=Homo sapiens OX=9606 GN=ACSL3 PE=1 SV=3	1	2	2	2	1	0	2	2	1	1	1	0	0	1	0	2	2	1	1	1	0	0	1	0	2	2	1	1	1	0	0	2.2	2.2	2.2	80.419	720	720	0.0072202	2.1272	By matching	By matching	By matching	By matching	By MS/MS
sp|O95714|HERC2_HUMAN	sp|O95714|HERC2_HUMAN	2	2	2	>sp|O95714|HERC2_HUMAN E3 ubiquitin-protein ligase HERC2 OS=Homo sapiens OX=9606 GN=HERC2 PE=1 SV=2	1	2	2	2	1	1	1	0	1	0	2	1	0	1	1	1	0	1	0	2	1	0	1	1	1	0	1	0	2	1	0	0.4	0.4	0.4	527.22	4834	4834	0.0073153	2.2115	By matching	By MS/MS	By matching	By matching	By matching
sp|O95758|PTBP3_HUMAN	sp|O95758|PTBP3_HUMAN	5	3	3	>sp|O95758|PTBP3_HUMAN Polypyrimidine tract-binding protein 3 OS=Homo sapiens OX=9606 GN=PTBP3 PE=1 SV=2	1	5	3	3	3	4	3	4	5	3	2	3	3	2	2	2	2	3	2	1	2	2	2	2	2	2	3	2	1	2	2	7.4	4.7	4.7	59.689	552	552	0	6.1421	By MS/MS	By MS/MS	By MS/MS	By MS/MS	By MS/MS
sp|O95782|AP2A1_HUMAN	sp|O95782|AP2A1_HUMAN	28	28	21	>sp|O95782|AP2A1_HUMAN AP-2 complex subunit alpha-1 OS=Homo sapiens OX=9606 GN=AP2A1 PE=1 SV=3	1	28	28	21	26	16	27	6	8	3	25	18	26	26	16	27	6	8	3	25	18	26	19	10	20	4	6	2	19	12	19	31.6	31.6	24.2	107.54	977	977	0	313.81	By MS/MS	By MS/MS	By MS/MS	By matching	By matching
sp|O95793|STAU1_HUMAN	sp|O95793|STAU1_HUMAN	6	6	5	>sp|O95793|STAU1_HUMAN Double-stranded RNA-binding protein Staufen homolog 1 OS=Homo sapiens OX=9606 GN=STAU1 PE=1 SV=2	1	6	6	5	5	5	3	1	3	2	4	3	4	5	5	3	1	3	2	4	3	4	4	4	3	1	2	1	3	2	3	12	12	10.6	63.182	577	577	0	12.084	By MS/MS	By MS/MS	By MS/MS	By matching	By MS/MS
sp|O95810|CAVN2_HUMAN	sp|O95810|CAVN2_HUMAN	8	8	8	>sp|O95810|CAVN2_HUMAN Caveolae-associated protein 2 OS=Homo sapiens OX=9606 GN=CAVIN2 PE=1 SV=3	1	8	8	8	8	6	8	5	4	2	5	5	5	8	6	8	5	4	2	5	5	5	8	6	8	5	4	2	5	5	5	23.8	23.8	23.8	47.173	425	425	0	34.784	By MS/MS	By MS/MS	By MS/MS	By MS/MS	By MS/MS
sp|O95816|BAG2_HUMAN	sp|O95816|BAG2_HUMAN	6	6	6	>sp|O95816|BAG2_HUMAN BAG family molecular chaperone regulator 2 OS=Homo sapiens OX=9606 GN=BAG2 PE=1 SV=1	1	6	6	6	5	5	5	2	4	3	4	4	6	5	5	5	2	4	3	4	4	6	5	5	5	2	4	3	4	4	6	29.9	29.9	29.9	23.772	211	211	0	15.745	By MS/MS	By MS/MS	By MS/MS	By matching	By MS/MS
sp|O95864|FADS2_HUMAN	sp|O95864|FADS2_HUMAN	2	2	2	>sp|O95864|FADS2_HUMAN Acyl-CoA 6-desaturase OS=Homo sapiens OX=9606 GN=FADS2 PE=1 SV=1	1	2	2	2	2	1	2	0	1	0	2	1	1	2	1	2	0	1	0	2	1	1	2	1	2	0	1	0	2	1	1	6.5	6.5	6.5	52.259	444	444	0	26.308	By MS/MS	By MS/MS	By MS/MS	By matching	By matching
sp|O95881|TXD12_HUMAN	sp|O95881|TXD12_HUMAN	7	7	7	>sp|O95881|TXD12_HUMAN Thioredoxin domain-containing protein 12 OS=Homo sapiens OX=9606 GN=TXNDC12 PE=1 SV=1	1	7	7	7	6	7	5	5	7	4	6	6	7	6	7	5	5	7	4	6	6	7	6	7	5	5	7	4	6	6	7	58.7	58.7	58.7	19.206	172	172	0	47.799	By MS/MS	By MS/MS	By MS/MS	By MS/MS	By MS/MS
sp|O95994|AGR2_HUMAN	sp|O95994|AGR2_HUMAN	2	2	2	>sp|O95994|AGR2_HUMAN Anterior gradient protein 2 homolog OS=Homo sapiens OX=9606 GN=AGR2 PE=1 SV=1	1	2	2	2	1	1	2	2	0	1	2	2	1	1	1	2	2	0	1	2	2	1	1	1	2	2	0	1	2	2	1	10.3	10.3	10.3	19.979	175	175	0	3.3722	By MS/MS	By matching	By matching	By matching	By matching
sp|O96005|CLPT1_HUMAN	sp|O96005|CLPT1_HUMAN	1	1	1	>sp|O96005|CLPT1_HUMAN Cleft lip and palate transmembrane protein 1 OS=Homo sapiens OX=9606 GN=CLPTM1 PE=1 SV=1	1	1	1	1	1	1	1	1	1	1	1	0	1	1	1	1	1	1	1	1	0	1	1	1	1	1	1	1	1	0	1	1.5	1.5	1.5	76.096	669	669	0.00078864	2.7869	By MS/MS	By matching	By matching	By MS/MS	By matching
sp|P00167|CYB5_HUMAN	sp|P00167|CYB5_HUMAN	2	2	2	>sp|P00167|CYB5_HUMAN Cytochrome b5 OS=Homo sapiens OX=9606 GN=CYB5A PE=1 SV=2	1	2	2	2	0	0	1	2	0	1	2	0	0	0	0	1	2	0	1	2	0	0	0	0	1	2	0	1	2	0	0	25.4	25.4	25.4	15.33	134	134	0	4.6177	By matching	By matching	By matching	By MS/MS	By matching
sp|P00338|LDHA_HUMAN	sp|P00338|LDHA_HUMAN	6	6	6	>sp|P00338|LDHA_HUMAN L-lactate dehydrogenase A chain OS=Homo sapiens OX=9606 GN=LDHA PE=1 SV=2	1	6	6	6	5	3	4	3	3	3	6	2	3	5	3	4	3	3	3	6	2	3	5	3	4	3	3	3	6	2	3	18.7	18.7	18.7	36.688	332	332	0	40.897	By MS/MS	By MS/MS	By MS/MS	By MS/MS	By MS/MS
sp|P00352|AL1A1_HUMAN;sp|P05091|ALDH2_HUMAN;sp|P47895|AL1A3_HUMAN;sp|P30837|AL1B1_HUMAN;sp|O94788|AL1A2_HUMAN	sp|P00352|AL1A1_HUMAN	20;3;2;2;2	20;3;2;2;2	20;3;2;2;2	>sp|P00352|AL1A1_HUMAN Retinal dehydrogenase 1 OS=Homo sapiens OX=9606 GN=ALDH1A1 PE=1 SV=2	5	20	20	20	19	18	17	10	16	10	19	14	15	19	18	17	10	16	10	19	14	15	19	18	17	10	16	10	19	14	15	40.3	40.3	40.3	54.861	501	501;517;512;517;518	0	99.931	By MS/MS	By MS/MS	By MS/MS	By MS/MS	By MS/MS
sp|P49448|DHE4_HUMAN;sp|P00367|DHE3_HUMAN	sp|P49448|DHE4_HUMAN;sp|P00367|DHE3_HUMAN	1;1	1;1	1;1	>sp|P49448|DHE4_HUMAN Glutamate dehydrogenase 2, mitochondrial OS=Homo sapiens OX=9606 GN=GLUD2 PE=1 SV=2;>sp|P00367|DHE3_HUMAN Glutamate dehydrogenase 1, mitochondrial OS=Homo sapiens OX=9606 GN=GLUD1 PE=1 SV=2	2	1	1	1	1	1	0	0	1	0	1	0	0	1	1	0	0	1	0	1	0	0	1	1	0	0	1	0	1	0	0	2.9	2.9	2.9	61.433	558	558;558	0.0052513	2.3778	By MS/MS	By MS/MS	By matching	By matching	By matching
sp|P00390|GSHR_HUMAN	sp|P00390|GSHR_HUMAN	1	1	1	>sp|P00390|GSHR_HUMAN Glutathione reductase, mitochondrial OS=Homo sapiens OX=9606 GN=GSR PE=1 SV=2	1	1	1	1	1	1	1	1	1	0	1	1	1	1	1	1	1	1	0	1	1	1	1	1	1	1	1	0	1	1	1	2.3	2.3	2.3	56.256	522	522	0	4.1951	By MS/MS	By matching	By MS/MS	By MS/MS	By matching
sp|P00403|COX2_HUMAN	sp|P00403|COX2_HUMAN	1	1	1	>sp|P00403|COX2_HUMAN Cytochrome c oxidase subunit 2 OS=Homo sapiens OX=9606 GN=MT-CO2 PE=1 SV=1	1	1	1	1	1	1	1	1	1	1	1	1	1	1	1	1	1	1	1	1	1	1	1	1	1	1	1	1	1	1	1	4.4	4.4	4.4	25.565	227	227	0.0073099	2.2034	By MS/MS	By matching	By MS/MS	By MS/MS	By MS/MS
sp|P00414|COX3_HUMAN	sp|P00414|COX3_HUMAN	1	1	1	>sp|P00414|COX3_HUMAN Cytochrome c oxidase subunit 3 OS=Homo sapiens OX=9606 GN=MT-CO3 PE=1 SV=2	1	1	1	1	1	1	1	1	1	1	1	1	1	1	1	1	1	1	1	1	1	1	1	1	1	1	1	1	1	1	1	5.4	5.4	5.4	29.95	261	261	0.0045283	2.4114	By MS/MS	By matching	By matching	By matching	By matching
sp|P00492|HPRT_HUMAN	sp|P00492|HPRT_HUMAN	1	1	1	>sp|P00492|HPRT_HUMAN Hypoxanthine-guanine phosphoribosyltransferase OS=Homo sapiens OX=9606 GN=HPRT1 PE=1 SV=2	1	1	1	1	0	0	0	0	0	0	1	0	0	0	0	0	0	0	0	1	0	0	0	0	0	0	0	0	1	0	0	6	6	6	24.579	218	218	0	3.4895	By matching	By matching	By matching	By matching	By matching
sp|P00533|EGFR_HUMAN;sp|P04626|ERBB2_HUMAN;sp|Q15303|ERBB4_HUMAN	sp|P00533|EGFR_HUMAN	12;1;1	12;1;1	12;1;1	>sp|P00533|EGFR_HUMAN Epidermal growth factor receptor OS=Homo sapiens OX=9606 GN=EGFR PE=1 SV=2	3	12	12	12	10	3	12	6	5	5	9	4	8	10	3	12	6	5	5	9	4	8	10	3	12	6	5	5	9	4	8	13.2	13.2	13.2	134.28	1210	1210;1255;1308	0	87.274	By MS/MS	By matching	By MS/MS	By MS/MS	By MS/MS
sp|P00558|PGK1_HUMAN;sp|P07205|PGK2_HUMAN	sp|P00558|PGK1_HUMAN;sp|P07205|PGK2_HUMAN	2;1	2;1	2;1	>sp|P00558|PGK1_HUMAN Phosphoglycerate kinase 1 OS=Homo sapiens OX=9606 GN=PGK1 PE=1 SV=3;>sp|P07205|PGK2_HUMAN Phosphoglycerate kinase 2 OS=Homo sapiens OX=9606 GN=PGK2 PE=1 SV=3	2	2	2	2	0	1	2	0	1	0	2	0	2	0	1	2	0	1	0	2	0	2	0	1	2	0	1	0	2	0	2	6.2	6.2	6.2	44.614	417	417;417	0.0045147	2.4028	By matching	By matching	By MS/MS	By matching	By matching
sp|P00747|PLMN_HUMAN	sp|P00747|PLMN_HUMAN	1	1	1	>sp|P00747|PLMN_HUMAN Plasminogen OS=Homo sapiens OX=9606 GN=PLG PE=1 SV=2	1	1	1	1	1	1	1	1	1	1	1	1	1	1	1	1	1	1	1	1	1	1	1	1	1	1	1	1	1	1	1	1.2	1.2	1.2	90.568	810	810	0.00078678	2.7719	By MS/MS	By MS/MS	By MS/MS	By MS/MS	By MS/MS
sp|P00846|ATP6_HUMAN	sp|P00846|ATP6_HUMAN	1	1	1	>sp|P00846|ATP6_HUMAN ATP synthase subunit a OS=Homo sapiens OX=9606 GN=MT-ATP6 PE=1 SV=1	1	1	1	1	1	1	1	1	1	0	1	1	1	1	1	1	1	1	0	1	1	1	1	1	1	1	1	0	1	1	1	4.4	4.4	4.4	24.817	226	226	0.0066964	2.3252	By MS/MS	By MS/MS	By MS/MS	By matching	By matching
sp|P01375|TNFA_HUMAN	sp|P01375|TNFA_HUMAN	8	8	8	>sp|P01375|TNFA_HUMAN Tumor necrosis factor OS=Homo sapiens OX=9606 GN=TNF PE=1 SV=1	1	8	8	8	7	7	8	8	8	8	8	8	7	7	7	8	8	8	8	8	8	7	7	7	8	8	8	8	8	8	7	42.9	42.9	42.9	25.644	233	233	0	323.31	By MS/MS	By MS/MS	By MS/MS	By MS/MS	By MS/MS
sp|P01833|PIGR_HUMAN	sp|P01833|PIGR_HUMAN	2	2	2	>sp|P01833|PIGR_HUMAN Polymeric immunoglobulin receptor OS=Homo sapiens OX=9606 GN=PIGR PE=1 SV=4	1	2	2	2	0	0	0	1	2	0	1	0	0	0	0	0	1	2	0	1	0	0	0	0	0	1	2	0	1	0	0	1.6	1.6	1.6	83.283	764	764	0	4.0883	By matching	By matching	By matching	By matching	By MS/MS
sp|P01834|IGKC_HUMAN	sp|P01834|IGKC_HUMAN	1	1	1	>sp|P01834|IGKC_HUMAN Immunoglobulin kappa constant OS=Homo sapiens OX=9606 GN=IGKC PE=1 SV=2	1	1	1	1	1	1	1	0	1	0	0	1	1	1	1	1	0	1	0	0	1	1	1	1	1	0	1	0	0	1	1	18.7	18.7	18.7	11.765	107	107	0	3.7393	By matching	By matching	By matching	By matching	By MS/MS
sp|P01859|IGHG2_HUMAN	sp|P01859|IGHG2_HUMAN	1	1	1	>sp|P01859|IGHG2_HUMAN Immunoglobulin heavy constant gamma 2 OS=Homo sapiens OX=9606 GN=IGHG2 PE=1 SV=2	1	1	1	1	0	1	1	1	1	1	1	1	1	0	1	1	1	1	1	1	1	1	0	1	1	1	1	1	1	1	1	2.8	2.8	2.8	35.9	326	326	0	20.659	By matching	By MS/MS	By MS/MS	By MS/MS	By MS/MS
sp|P02545|LMNA_HUMAN	sp|P02545|LMNA_HUMAN	42	42	40	>sp|P02545|LMNA_HUMAN Prelamin-A/C OS=Homo sapiens OX=9606 GN=LMNA PE=1 SV=1	1	42	42	40	37	35	29	40	40	31	34	36	37	37	35	29	40	40	31	34	36	37	35	33	27	38	38	29	32	34	35	55	55	53.6	74.139	664	664	0	323.31	By MS/MS	By MS/MS	By MS/MS	By MS/MS	By MS/MS
sp|P02746|C1QB_HUMAN	sp|P02746|C1QB_HUMAN	1	1	1	>sp|P02746|C1QB_HUMAN Complement C1q subcomponent subunit B OS=Homo sapiens OX=9606 GN=C1QB PE=1 SV=3	1	1	1	1	1	1	0	0	1	0	1	1	1	1	1	0	0	1	0	1	1	1	1	1	0	0	1	0	1	1	1	5.5	5.5	5.5	26.721	253	253	0.00079745	2.8636	By MS/MS	By matching	By matching	By matching	By matching
sp|P02786|TFR1_HUMAN	sp|P02786|TFR1_HUMAN	12	12	12	>sp|P02786|TFR1_HUMAN Transferrin receptor protein 1 OS=Homo sapiens OX=9606 GN=TFRC PE=1 SV=2	1	12	12	12	9	5	8	8	10	10	11	9	9	9	5	8	8	10	10	11	9	9	9	5	8	8	10	10	11	9	9	19.2	19.2	19.2	84.87	760	760	0	44.961	By MS/MS	By MS/MS	By MS/MS	By MS/MS	By MS/MS
sp|P02790|HEMO_HUMAN	sp|P02790|HEMO_HUMAN	2	2	2	>sp|P02790|HEMO_HUMAN Hemopexin OS=Homo sapiens OX=9606 GN=HPX PE=1 SV=2	1	2	2	2	2	2	0	0	0	0	0	0	1	2	2	0	0	0	0	0	0	1	2	2	0	0	0	0	0	0	1	5	5	5	51.676	462	462	0.003861	2.5455	By MS/MS	By MS/MS	By matching	By matching	By matching
sp|P04040|CATA_HUMAN	sp|P04040|CATA_HUMAN	2	2	2	>sp|P04040|CATA_HUMAN Catalase OS=Homo sapiens OX=9606 GN=CAT PE=1 SV=3	1	2	2	2	2	2	2	0	2	2	2	2	1	2	2	2	0	2	2	2	2	1	2	2	2	0	2	2	2	2	1	5.3	5.3	5.3	59.755	527	527	0	6.7659	By matching	By MS/MS	By MS/MS	By matching	By MS/MS
sp|P04075|ALDOA_HUMAN;sp|P09972|ALDOC_HUMAN;sp|P05062|ALDOB_HUMAN	sp|P04075|ALDOA_HUMAN	6;1;1	6;1;1	6;1;1	>sp|P04075|ALDOA_HUMAN Fructose-bisphosphate aldolase A OS=Homo sapiens OX=9606 GN=ALDOA PE=1 SV=2	3	6	6	6	3	4	6	1	4	2	6	2	3	3	4	6	1	4	2	6	2	3	3	4	6	1	4	2	6	2	3	20.3	20.3	20.3	39.42	364	364;364;364	0	41.954	By MS/MS	By MS/MS	By matching	By matching	By MS/MS
sp|P04083|ANXA1_HUMAN	sp|P04083|ANXA1_HUMAN	8	8	8	>sp|P04083|ANXA1_HUMAN Annexin A1 OS=Homo sapiens OX=9606 GN=ANXA1 PE=1 SV=2	1	8	8	8	7	3	7	3	6	4	8	5	6	7	3	7	3	6	4	8	5	6	7	3	7	3	6	4	8	5	6	32.7	32.7	32.7	38.714	346	346	0	59.133	By MS/MS	By MS/MS	By MS/MS	By MS/MS	By MS/MS
sp|P04156|PRIO_HUMAN	sp|P04156|PRIO_HUMAN	2	2	2	>sp|P04156|PRIO_HUMAN Major prion protein OS=Homo sapiens OX=9606 GN=PRNP PE=1 SV=1	1	2	2	2	2	2	2	2	2	0	2	2	2	2	2	2	2	2	0	2	2	2	2	2	2	2	2	0	2	2	2	7.5	7.5	7.5	27.661	253	253	0	5.0095	By MS/MS	By MS/MS	By MS/MS	By matching	By matching
sp|P04259|K2C6B_HUMAN	sp|P04259|K2C6B_HUMAN	38	20	2	>sp|P04259|K2C6B_HUMAN Keratin, type II cytoskeletal 6B OS=Homo sapiens OX=9606 GN=KRT6B PE=1 SV=5	1	38	20	2	28	33	33	29	29	25	32	34	37	12	16	16	13	14	10	16	18	20	1	0	1	0	1	0	1	2	2	49.6	31	1.8	60.066	564	564	0	323.31	By MS/MS	By MS/MS	By MS/MS	By MS/MS	By MS/MS
sp|P04264|K2C1_HUMAN;CON__P04264	sp|P04264|K2C1_HUMAN;CON__P04264	54;52	54;52	34;32	>sp|P04264|K2C1_HUMAN Keratin, type II cytoskeletal 1 OS=Homo sapiens OX=9606 GN=KRT1 PE=1 SV=6;>P04264 SWISS-PROT:P04264 Tax_Id=9606 Gene_Symbol=KRT1 Keratin, type II cytoskeletal 1	2	54	54	34	49	48	52	50	48	48	50	52	53	49	48	52	50	48	48	50	52	53	31	31	33	32	31	30	32	33	33	53.3	53.3	43.3	66.038	644	644;644	0	323.31	By MS/MS	By MS/MS	By MS/MS	By MS/MS	By MS/MS
sp|P04279|SEMG1_HUMAN	sp|P04279|SEMG1_HUMAN	11	11	9	>sp|P04279|SEMG1_HUMAN Semenogelin-1 OS=Homo sapiens OX=9606 GN=SEMG1 PE=1 SV=2	1	11	11	9	5	6	10	6	8	5	8	10	10	5	6	10	6	8	5	8	10	10	5	5	8	5	6	4	6	8	8	28.4	28.4	21.2	52.13	462	462	0	66.581	By MS/MS	By matching	By MS/MS	By matching	By matching
sp|P04406|G3P_HUMAN;sp|O14556|G3PT_HUMAN	sp|P04406|G3P_HUMAN	7;1	7;1	7;1	>sp|P04406|G3P_HUMAN Glyceraldehyde-3-phosphate dehydrogenase OS=Homo sapiens OX=9606 GN=GAPDH PE=1 SV=3	2	7	7	7	4	5	5	5	5	5	7	5	5	4	5	5	5	5	5	7	5	5	4	5	5	5	5	5	7	5	5	31.9	31.9	31.9	36.053	335	335;408	0	35.054	By MS/MS	By MS/MS	By MS/MS	By MS/MS	By MS/MS
sp|P04439|HLAA_HUMAN;sp|P01893|HLAH_HUMAN;sp|P10321|HLAC_HUMAN	sp|P04439|HLAA_HUMAN	3;1;1	3;1;1	3;1;1	>sp|P04439|HLAA_HUMAN HLA class I histocompatibility antigen, A alpha chain OS=Homo sapiens OX=9606 GN=HLA-A PE=1 SV=2	3	3	3	3	2	0	3	1	2	1	1	3	1	2	0	3	1	2	1	1	3	1	2	0	3	1	2	1	1	3	1	12.9	12.9	12.9	40.84	365	365;362;366	0	12.459	By MS/MS	By matching	By MS/MS	By matching	By matching
sp|P04632|CPNS1_HUMAN;sp|Q96L46|CPNS2_HUMAN	sp|P04632|CPNS1_HUMAN	8;2	8;2	8;2	>sp|P04632|CPNS1_HUMAN Calpain small subunit 1 OS=Homo sapiens OX=9606 GN=CAPNS1 PE=1 SV=1	2	8	8	8	6	4	7	5	7	6	7	7	8	6	4	7	5	7	6	7	7	8	6	4	7	5	7	6	7	7	8	36.2	36.2	36.2	28.315	268	268;248	0	92.72	By MS/MS	By MS/MS	By MS/MS	By MS/MS	By MS/MS
sp|P04792|HSPB1_HUMAN	sp|P04792|HSPB1_HUMAN	7	7	7	>sp|P04792|HSPB1_HUMAN Heat shock protein beta-1 OS=Homo sapiens OX=9606 GN=HSPB1 PE=1 SV=2	1	7	7	7	7	6	7	7	7	5	7	7	7	7	6	7	7	7	5	7	7	7	7	6	7	7	7	5	7	7	7	38.5	38.5	38.5	22.782	205	205	0	100.43	By MS/MS	By MS/MS	By MS/MS	By MS/MS	By MS/MS
sp|P04843|RPN1_HUMAN	sp|P04843|RPN1_HUMAN	12	12	12	>sp|P04843|RPN1_HUMAN Dolichyl-diphosphooligosaccharide--protein glycosyltransferase subunit 1 OS=Homo sapiens OX=9606 GN=RPN1 PE=1 SV=1	1	12	12	12	10	8	12	6	7	6	11	11	11	10	8	12	6	7	6	11	11	11	10	8	12	6	7	6	11	11	11	26.4	26.4	26.4	68.569	607	607	0	68.862	By MS/MS	By MS/MS	By MS/MS	By MS/MS	By MS/MS
sp|P04844|RPN2_HUMAN	sp|P04844|RPN2_HUMAN	6	6	6	>sp|P04844|RPN2_HUMAN Dolichyl-diphosphooligosaccharide--protein glycosyltransferase subunit 2 OS=Homo sapiens OX=9606 GN=RPN2 PE=1 SV=3	1	6	6	6	5	2	5	2	2	2	4	2	4	5	2	5	2	2	2	4	2	4	5	2	5	2	2	2	4	2	4	16.8	16.8	16.8	69.283	631	631	0	74.38	By MS/MS	By MS/MS	By MS/MS	By matching	By matching
sp|P04899|GNAI2_HUMAN	sp|P04899|GNAI2_HUMAN	10	6	5	>sp|P04899|GNAI2_HUMAN Guanine nucleotide-binding protein G(i) subunit alpha-2 OS=Homo sapiens OX=9606 GN=GNAI2 PE=1 SV=3	1	10	6	5	10	7	10	3	5	3	7	7	9	6	3	6	1	2	1	3	3	5	5	3	5	1	2	1	3	3	5	37.2	24.2	20.6	40.45	355	355	0	35.158	By MS/MS	By MS/MS	By MS/MS	By matching	By MS/MS
sp|Q99878|H2A1J_HUMAN;sp|Q96KK5|H2A1H_HUMAN;sp|Q9BTM1|H2AJ_HUMAN;sp|Q16777|H2A2C_HUMAN;sp|Q93077|H2A1C_HUMAN;sp|Q7L7L0|H2A3_HUMAN;sp|Q6FI13|H2A2A_HUMAN;sp|P20671|H2A1D_HUMAN;sp|P0C0S8|H2A1_HUMAN;sp|P04908|H2A1B_HUMAN	sp|Q99878|H2A1J_HUMAN;sp|Q96KK5|H2A1H_HUMAN;sp|Q9BTM1|H2AJ_HUMAN;sp|Q16777|H2A2C_HUMAN;sp|Q93077|H2A1C_HUMAN;sp|Q7L7L0|H2A3_HUMAN;sp|Q6FI13|H2A2A_HUMAN;sp|P20671|H2A1D_HUMAN;sp|P0C0S8|H2A1_HUMAN;sp|P04908|H2A1B_HUMAN	3;3;3;3;3;3;3;3;3;3	1;1;1;1;1;1;1;1;1;1	1;1;1;1;1;1;1;1;1;1	>sp|Q99878|H2A1J_HUMAN Histone H2A type 1-J OS=Homo sapiens OX=9606 GN=H2AC14 PE=1 SV=3;>sp|Q96KK5|H2A1H_HUMAN Histone H2A type 1-H OS=Homo sapiens OX=9606 GN=HIST1H2AH PE=1 SV=3;>sp|Q9BTM1|H2AJ_HUMAN Histone H2A.J OS=Homo sapiens OX=9606 GN=H2AFJ PE=1 SV=	10	3	1	1	3	3	3	3	3	3	3	3	3	1	1	1	1	1	1	1	1	1	1	1	1	1	1	1	1	1	1	27.3	14.8	14.8	13.936	128	128;128;129;129;130;130;130;130;130;130	0	19.964	By MS/MS	By MS/MS	By MS/MS	By MS/MS	By MS/MS
sp|P05023|AT1A1_HUMAN;sp|P13637|AT1A3_HUMAN;sp|P50993|AT1A2_HUMAN;sp|P20648|ATP4A_HUMAN;sp|Q13733|AT1A4_HUMAN;sp|P54707|AT12A_HUMAN	sp|P05023|AT1A1_HUMAN;sp|P13637|AT1A3_HUMAN	9;5;4;2;1;1	9;5;4;2;1;1	9;5;4;2;1;1	>sp|P05023|AT1A1_HUMAN Sodium/potassium-transporting ATPase subunit alpha-1 OS=Homo sapiens OX=9606 GN=ATP1A1 PE=1 SV=1;>sp|P13637|AT1A3_HUMAN Sodium/potassium-transporting ATPase subunit alpha-3 OS=Homo sapiens OX=9606 GN=ATP1A3 PE=1 SV=3	6	9	9	9	4	2	4	4	5	5	8	5	4	4	2	4	4	5	5	8	5	4	4	2	4	4	5	5	8	5	4	11.5	11.5	11.5	112.89	1023	1023;1013;1020;1035;1029;1039	0	18.29	By MS/MS	By matching	By MS/MS	By MS/MS	By MS/MS
sp|P05067|A4_HUMAN	sp|P05067|A4_HUMAN	1	1	1	>sp|P05067|A4_HUMAN Amyloid-beta precursor protein OS=Homo sapiens OX=9606 GN=APP PE=1 SV=3	1	1	1	1	1	0	1	0	1	0	1	1	0	1	0	1	0	1	0	1	1	0	1	0	1	0	1	0	1	1	0	1.6	1.6	1.6	86.942	770	770	0.0066865	2.3208	By MS/MS	By matching	By matching	By matching	By MS/MS
sp|P05109|S10A8_HUMAN	sp|P05109|S10A8_HUMAN	1	1	1	>sp|P05109|S10A8_HUMAN Protein S100-A8 OS=Homo sapiens OX=9606 GN=S100A8 PE=1 SV=1	1	1	1	1	0	1	1	1	1	1	1	1	1	0	1	1	1	1	1	1	1	1	0	1	1	1	1	1	1	1	1	7.5	7.5	7.5	10.834	93	93	1	-2	By matching	By matching	By matching	By MS/MS	By MS/MS
sp|P05114|HMGN1_HUMAN	sp|P05114|HMGN1_HUMAN	1	1	1	>sp|P05114|HMGN1_HUMAN Non-histone chromosomal protein HMG-14 OS=Homo sapiens OX=9606 GN=HMGN1 PE=1 SV=3	1	1	1	1	1	1	1	1	1	1	1	1	1	1	1	1	1	1	1	1	1	1	1	1	1	1	1	1	1	1	1	13	13	13	10.659	100	100	0.0095694	1.8037	By matching	By matching	By matching	By MS/MS	By matching
sp|P05141|ADT2_HUMAN	sp|P05141|ADT2_HUMAN	12	12	4	>sp|P05141|ADT2_HUMAN ADP/ATP translocase 2 OS=Homo sapiens OX=9606 GN=SLC25A5 PE=1 SV=7	1	12	12	4	11	11	12	11	12	10	11	11	12	11	11	12	11	12	10	11	11	12	4	4	4	4	4	3	4	4	4	35.2	35.2	14.4	32.852	298	298	0	145.99	By MS/MS	By MS/MS	By MS/MS	By MS/MS	By MS/MS
sp|P05198|IF2A_HUMAN	sp|P05198|IF2A_HUMAN	4	4	4	>sp|P05198|IF2A_HUMAN Eukaryotic translation initiation factor 2 subunit 1 OS=Homo sapiens OX=9606 GN=EIF2S1 PE=1 SV=3	1	4	4	4	3	2	4	2	2	3	4	4	4	3	2	4	2	2	3	4	4	4	3	2	4	2	2	3	4	4	4	18.4	18.4	18.4	36.112	315	315	0	16.533	By MS/MS	By MS/MS	By MS/MS	By matching	By MS/MS
sp|P05204|HMGN2_HUMAN	sp|P05204|HMGN2_HUMAN	1	1	1	>sp|P05204|HMGN2_HUMAN Non-histone chromosomal protein HMG-17 OS=Homo sapiens OX=9606 GN=HMGN2 PE=1 SV=3	1	1	1	1	1	1	1	1	1	1	0	1	0	1	1	1	1	1	1	0	1	0	1	1	1	1	1	1	0	1	0	16.7	16.7	16.7	9.3926	90	90	0.0075967	1.8767	By matching	By matching	By matching	By matching	By MS/MS
sp|P05386|RLA1_HUMAN	sp|P05386|RLA1_HUMAN	1	1	1	>sp|P05386|RLA1_HUMAN 60S acidic ribosomal protein P1 OS=Homo sapiens OX=9606 GN=RPLP1 PE=1 SV=1	1	1	1	1	1	1	1	1	1	1	1	1	1	1	1	1	1	1	1	1	1	1	1	1	1	1	1	1	1	1	1	14	14	14	11.514	114	114	0	7.9421	By MS/MS	By MS/MS	By MS/MS	By MS/MS	By MS/MS
sp|P05387|RLA2_HUMAN	sp|P05387|RLA2_HUMAN	6	6	6	>sp|P05387|RLA2_HUMAN 60S acidic ribosomal protein P2 OS=Homo sapiens OX=9606 GN=RPLP2 PE=1 SV=1	1	6	6	6	6	6	6	5	6	6	6	6	6	6	6	6	5	6	6	6	6	6	6	6	6	5	6	6	6	6	6	76.5	76.5	76.5	11.665	115	115	0	267.3	By MS/MS	By MS/MS	By MS/MS	By MS/MS	By MS/MS
sp|P05388|RLA0_HUMAN;sp|Q8NHW5|RLA0L_HUMAN	sp|P05388|RLA0_HUMAN;sp|Q8NHW5|RLA0L_HUMAN	9;6	9;6	9;6	>sp|P05388|RLA0_HUMAN 60S acidic ribosomal protein P0 OS=Homo sapiens OX=9606 GN=RPLP0 PE=1 SV=1;>sp|Q8NHW5|RLA0L_HUMAN 60S acidic ribosomal protein P0-like OS=Homo sapiens OX=9606 GN=RPLP0P6 PE=5 SV=1	2	9	9	9	9	8	8	7	8	9	9	9	9	9	8	8	7	8	9	9	9	9	9	8	8	7	8	9	9	9	9	36.9	36.9	36.9	34.273	317	317;317	0	110.95	By MS/MS	By MS/MS	By MS/MS	By MS/MS	By MS/MS
sp|P05455|LA_HUMAN	sp|P05455|LA_HUMAN	2	2	2	>sp|P05455|LA_HUMAN Lupus La protein OS=Homo sapiens OX=9606 GN=SSB PE=1 SV=2	1	2	2	2	1	2	0	1	1	2	2	2	1	1	2	0	1	1	2	2	2	1	1	2	0	1	1	2	2	2	1	5.1	5.1	5.1	46.836	408	408	0	5.6468	By MS/MS	By MS/MS	By matching	By matching	By MS/MS
sp|P05556|ITB1_HUMAN	sp|P05556|ITB1_HUMAN	7	7	7	>sp|P05556|ITB1_HUMAN Integrin beta-1 OS=Homo sapiens OX=9606 GN=ITGB1 PE=1 SV=2	1	7	7	7	4	5	5	6	4	4	6	4	3	4	5	5	6	4	4	6	4	3	4	5	5	6	4	4	6	4	3	11.2	11.2	11.2	88.414	798	798	0	15.83	By MS/MS	By MS/MS	By MS/MS	By MS/MS	By MS/MS
sp|P05783|K1C18_HUMAN;CON__H-INV:HIT000015463	sp|P05783|K1C18_HUMAN	33;3	32;3	22;2	>sp|P05783|K1C18_HUMAN Keratin, type I cytoskeletal 18 OS=Homo sapiens OX=9606 GN=KRT18 PE=1 SV=2	2	33	32	22	23	27	28	30	26	22	23	28	31	22	26	27	29	25	21	22	27	30	14	17	18	19	17	13	15	19	20	74.9	73.3	59.1	48.057	430	430;295	0	323.31	By MS/MS	By MS/MS	By MS/MS	By MS/MS	By MS/MS
sp|P05976|MYL1_HUMAN;sp|P08590|MYL3_HUMAN	sp|P05976|MYL1_HUMAN;sp|P08590|MYL3_HUMAN	1;1	1;1	1;1	>sp|P05976|MYL1_HUMAN Myosin light chain 1/3, skeletal muscle isoform OS=Homo sapiens OX=9606 GN=MYL1 PE=1 SV=3;>sp|P08590|MYL3_HUMAN Myosin light chain 3 OS=Homo sapiens OX=9606 GN=MYL3 PE=1 SV=3	2	1	1	1	1	0	1	1	0	1	0	0	1	1	0	1	1	0	1	0	0	1	1	0	1	1	0	1	0	0	1	6.2	6.2	6.2	21.145	194	194;195	0	3.1981	By MS/MS	By matching	By MS/MS	By MS/MS	By matching
sp|P06454|PTMA_HUMAN	sp|P06454|PTMA_HUMAN	4	4	4	>sp|P06454|PTMA_HUMAN Prothymosin alpha OS=Homo sapiens OX=9606 GN=PTMA PE=1 SV=2	1	4	4	4	3	3	3	4	4	4	4	3	3	3	3	3	4	4	4	4	3	3	3	3	3	4	4	4	4	3	3	34.2	34.2	34.2	12.203	111	111	0	13.92	By MS/MS	By MS/MS	By MS/MS	By MS/MS	By MS/MS
sp|P06576|ATPB_HUMAN	sp|P06576|ATPB_HUMAN	20	20	20	>sp|P06576|ATPB_HUMAN ATP synthase subunit beta, mitochondrial OS=Homo sapiens OX=9606 GN=ATP5F1B PE=1 SV=3	1	20	20	20	18	18	18	15	18	15	19	18	16	18	18	18	15	18	15	19	18	16	18	18	18	15	18	15	19	18	16	57.7	57.7	57.7	56.559	529	529	0	210.79	By MS/MS	By MS/MS	By MS/MS	By MS/MS	By MS/MS
sp|P06702|S10A9_HUMAN	sp|P06702|S10A9_HUMAN	2	2	2	>sp|P06702|S10A9_HUMAN Protein S100-A9 OS=Homo sapiens OX=9606 GN=S100A9 PE=1 SV=1	1	2	2	2	0	2	2	1	2	0	1	1	2	0	2	2	1	2	0	1	1	2	0	2	2	1	2	0	1	1	2	26.3	26.3	26.3	13.242	114	114	0	8.5988	By matching	By matching	By matching	By matching	By matching
sp|P06703|S10A6_HUMAN	sp|P06703|S10A6_HUMAN	3	3	3	>sp|P06703|S10A6_HUMAN Protein S100-A6 OS=Homo sapiens OX=9606 GN=S100A6 PE=1 SV=1	1	3	3	3	3	3	3	2	3	3	3	3	3	3	3	3	2	3	3	3	3	3	3	3	3	2	3	3	3	3	3	24.4	24.4	24.4	10.18	90	90	0	7.4465	By MS/MS	By MS/MS	By MS/MS	By MS/MS	By MS/MS
sp|P06733|ENOA_HUMAN;sp|P09104|ENOG_HUMAN	sp|P06733|ENOA_HUMAN	13;1	13;1	12;0	>sp|P06733|ENOA_HUMAN Alpha-enolase OS=Homo sapiens OX=9606 GN=ENO1 PE=1 SV=2	2	13	13	12	12	8	12	12	10	8	13	7	7	12	8	12	12	10	8	13	7	7	11	7	11	11	9	7	12	6	6	40.8	40.8	36.6	47.168	434	434;434	0	75.089	By MS/MS	By MS/MS	By MS/MS	By MS/MS	By MS/MS
sp|P06744|G6PI_HUMAN;CON__Q3ZBD7;sp|Q8N196|SIX5_HUMAN	sp|P06744|G6PI_HUMAN	9;2;1	9;2;1	9;2;1	>sp|P06744|G6PI_HUMAN Glucose-6-phosphate isomerase OS=Homo sapiens OX=9606 GN=GPI PE=1 SV=4	3	9	9	9	6	4	8	2	6	3	7	2	5	6	4	8	2	6	3	7	2	5	6	4	8	2	6	3	7	2	5	17	17	17	63.146	558	558;557;739	0	27.523	By MS/MS	By MS/MS	By MS/MS	By matching	By MS/MS
sp|P06748|NPM_HUMAN	sp|P06748|NPM_HUMAN	10	10	10	>sp|P06748|NPM_HUMAN Nucleophosmin OS=Homo sapiens OX=9606 GN=NPM1 PE=1 SV=2	1	10	10	10	10	10	9	9	10	10	10	10	9	10	10	9	9	10	10	10	10	9	10	10	9	9	10	10	10	10	9	35.4	35.4	35.4	32.575	294	294	0	221.2	By MS/MS	By MS/MS	By MS/MS	By MS/MS	By MS/MS
sp|P06753|TPM3_HUMAN	sp|P06753|TPM3_HUMAN	11	5	5	>sp|P06753|TPM3_HUMAN Tropomyosin alpha-3 chain OS=Homo sapiens OX=9606 GN=TPM3 PE=1 SV=2	1	11	5	5	11	10	10	8	10	8	10	9	11	5	5	5	3	5	4	5	4	5	5	5	5	3	5	4	5	4	5	26	11.9	11.9	32.95	285	285	0	25.313	By MS/MS	By MS/MS	By MS/MS	By MS/MS	By MS/MS
sp|P07195|LDHB_HUMAN	sp|P07195|LDHB_HUMAN	7	7	7	>sp|P07195|LDHB_HUMAN L-lactate dehydrogenase B chain OS=Homo sapiens OX=9606 GN=LDHB PE=1 SV=2	1	7	7	7	5	4	4	3	3	4	7	1	3	5	4	4	3	3	4	7	1	3	5	4	4	3	3	4	7	1	3	21	21	21	36.638	334	334	0	24.625	By MS/MS	By MS/MS	By MS/MS	By matching	By matching
sp|P07237|PDIA1_HUMAN	sp|P07237|PDIA1_HUMAN	8	8	8	>sp|P07237|PDIA1_HUMAN Protein disulfide-isomerase OS=Homo sapiens OX=9606 GN=P4HB PE=1 SV=3	1	8	8	8	5	5	8	6	4	1	8	5	6	5	5	8	6	4	1	8	5	6	5	5	8	6	4	1	8	5	6	18.5	18.5	18.5	57.116	508	508	0	28.96	By MS/MS	By MS/MS	By MS/MS	By MS/MS	By MS/MS
sp|P07305|H10_HUMAN	sp|P07305|H10_HUMAN	2	2	2	>sp|P07305|H10_HUMAN Histone H1.0 OS=Homo sapiens OX=9606 GN=H1-0 PE=1 SV=3	1	2	2	2	1	2	1	2	2	1	1	2	1	1	2	1	2	2	1	1	2	1	1	2	1	2	2	1	1	2	1	9.8	9.8	9.8	20.863	194	194	0	5.3056	By matching	By MS/MS	By matching	By MS/MS	By MS/MS
sp|P07355|ANXA2_HUMAN;sp|A6NMY6|AXA2L_HUMAN	sp|P07355|ANXA2_HUMAN;sp|A6NMY6|AXA2L_HUMAN	20;14	20;14	20;14	>sp|P07355|ANXA2_HUMAN Annexin A2 OS=Homo sapiens OX=9606 GN=ANXA2 PE=1 SV=2;>sp|A6NMY6|AXA2L_HUMAN Putative annexin A2-like protein OS=Homo sapiens OX=9606 GN=ANXA2P2 PE=5 SV=2	2	20	20	20	18	18	17	17	17	13	19	19	19	18	18	17	17	17	13	19	19	19	18	18	17	17	17	13	19	19	19	55.5	55.5	55.5	38.604	339	339;339	0	323.31	By MS/MS	By MS/MS	By MS/MS	By MS/MS	By MS/MS
sp|P07437|TBB5_HUMAN	sp|P07437|TBB5_HUMAN	16	16	4	>sp|P07437|TBB5_HUMAN Tubulin beta chain OS=Homo sapiens OX=9606 GN=TUBB PE=1 SV=2	1	16	16	4	15	15	15	14	15	15	15	15	16	15	15	15	14	15	15	15	15	16	3	4	3	3	4	4	3	4	4	49.1	49.1	16	49.67	444	444	0	323.31	By MS/MS	By MS/MS	By MS/MS	By MS/MS	By MS/MS
sp|P07737|PROF1_HUMAN;CON__P02584	sp|P07737|PROF1_HUMAN	6;2	6;2	6;2	>sp|P07737|PROF1_HUMAN Profilin-1 OS=Homo sapiens OX=9606 GN=PFN1 PE=1 SV=2	2	6	6	6	5	5	6	5	5	3	6	3	5	5	5	6	5	5	3	6	3	5	5	5	6	5	5	3	6	3	5	52.9	52.9	52.9	15.054	140	140;140	0	28.337	By MS/MS	By MS/MS	By MS/MS	By MS/MS	By MS/MS
sp|P07814|SYEP_HUMAN	sp|P07814|SYEP_HUMAN	31	31	30	>sp|P07814|SYEP_HUMAN Bifunctional glutamate/proline--tRNA ligase OS=Homo sapiens OX=9606 GN=EPRS1 PE=1 SV=5	1	31	31	30	23	24	26	6	21	13	27	26	20	23	24	26	6	21	13	27	26	20	22	23	25	6	20	13	26	25	19	27.1	27.1	26.6	170.59	1512	1512	0	212.97	By MS/MS	By MS/MS	By MS/MS	By matching	By MS/MS
sp|P07858|CATB_HUMAN	sp|P07858|CATB_HUMAN	1	1	1	>sp|P07858|CATB_HUMAN Cathepsin B OS=Homo sapiens OX=9606 GN=CTSB PE=1 SV=3	1	1	1	1	1	0	1	0	1	0	1	1	1	1	0	1	0	1	0	1	1	1	1	0	1	0	1	0	1	1	1	4.1	4.1	4.1	37.821	339	339	0.0038402	2.5394	By MS/MS	By matching	By matching	By matching	By matching
sp|P07900|HS90A_HUMAN;sp|Q14568|HS902_HUMAN;sp|Q58FG0|HS905_HUMAN;sp|Q58FG1|HS904_HUMAN	sp|P07900|HS90A_HUMAN	23;6;4;2	13;2;2;1	13;2;2;1	>sp|P07900|HS90A_HUMAN Heat shock protein HSP 90-alpha OS=Homo sapiens OX=9606 GN=HSP90AA1 PE=1 SV=5	4	23	13	13	22	20	22	19	17	16	22	20	19	12	11	12	11	8	8	12	11	10	12	11	12	11	8	8	12	11	10	32.5	19	19	84.659	732	732;343;334;418	0	174.75	By MS/MS	By MS/MS	By MS/MS	By MS/MS	By MS/MS
sp|P07910|HNRPC_HUMAN;sp|P0DMR1|HNRC4_HUMAN;sp|O60812|HNRC1_HUMAN;sp|B7ZW38|HNRC3_HUMAN;sp|B2RXH8|HNRC2_HUMAN	sp|P07910|HNRPC_HUMAN	17;7;7;7;7	17;7;7;7;7	17;7;7;7;7	>sp|P07910|HNRPC_HUMAN Heterogeneous nuclear ribonucleoproteins C1/C2 OS=Homo sapiens OX=9606 GN=HNRNPC PE=1 SV=4	5	17	17	17	13	13	12	17	16	13	13	15	16	13	13	12	17	16	13	13	15	16	13	13	12	17	16	13	13	15	16	46.7	46.7	46.7	33.67	306	306;293;293;293;293	0	250.52	By MS/MS	By MS/MS	By MS/MS	By MS/MS	By MS/MS
sp|P07947|YES_HUMAN;sp|P06241|FYN_HUMAN	sp|P07947|YES_HUMAN;sp|P06241|FYN_HUMAN	6;3	4;2	4;2	>sp|P07947|YES_HUMAN Tyrosine-protein kinase Yes OS=Homo sapiens OX=9606 GN=YES1 PE=1 SV=3;>sp|P06241|FYN_HUMAN Tyrosine-protein kinase Fyn OS=Homo sapiens OX=9606 GN=FYN PE=1 SV=3	2	6	4	4	5	0	6	0	1	0	2	1	2	3	0	4	0	1	0	1	1	1	3	0	4	0	1	0	1	1	1	11	7.7	7.7	60.801	543	543;537	0	14.505	By MS/MS	By matching	By MS/MS	By matching	By matching
sp|P07948|LYN_HUMAN;sp|P08631|HCK_HUMAN	sp|P07948|LYN_HUMAN	13;2	13;2	12;1	>sp|P07948|LYN_HUMAN Tyrosine-protein kinase Lyn OS=Homo sapiens OX=9606 GN=LYN PE=1 SV=3	2	13	13	12	13	5	12	0	2	0	9	8	9	13	5	12	0	2	0	9	8	9	12	5	11	0	2	0	8	8	8	31.8	31.8	30.5	58.573	512	512;526	0	87.971	By MS/MS	By MS/MS	By MS/MS	By matching	By matching
sp|P08195|4F2_HUMAN	sp|P08195|4F2_HUMAN	16	16	16	>sp|P08195|4F2_HUMAN 4F2 cell-surface antigen heavy chain OS=Homo sapiens OX=9606 GN=SLC3A2 PE=1 SV=3	1	16	16	16	14	14	16	15	16	16	16	15	16	14	14	16	15	16	16	16	15	16	14	14	16	15	16	16	16	15	16	32.5	32.5	32.5	67.993	630	630	0	189.48	By MS/MS	By MS/MS	By MS/MS	By MS/MS	By MS/MS
sp|P08238|HS90B_HUMAN;sp|Q58FF7|H90B3_HUMAN	sp|P08238|HS90B_HUMAN	24;8	24;8	10;2	>sp|P08238|HS90B_HUMAN Heat shock protein HSP 90-beta OS=Homo sapiens OX=9606 GN=HSP90AB1 PE=1 SV=4	2	24	24	10	23	20	24	20	20	18	23	21	22	23	20	24	20	20	18	23	21	22	9	7	10	8	7	8	9	8	9	38.1	38.1	18.5	83.263	724	724;597	0	205.27	By MS/MS	By MS/MS	By MS/MS	By MS/MS	By MS/MS
sp|P08559|ODPA_HUMAN;sp|P29803|ODPAT_HUMAN	sp|P08559|ODPA_HUMAN;sp|P29803|ODPAT_HUMAN	2;1	2;1	2;1	>sp|P08559|ODPA_HUMAN Pyruvate dehydrogenase E1 component subunit alpha, somatic form, mitochondrial OS=Homo sapiens OX=9606 GN=PDHA1 PE=1 SV=3;>sp|P29803|ODPAT_HUMAN Pyruvate dehydrogenase E1 component subunit alpha, testis-specific form, mitochondrial OS	2	2	2	2	1	1	1	0	0	0	1	2	1	1	1	1	0	0	0	1	2	1	1	1	1	0	0	0	1	2	1	5.6	5.6	5.6	43.295	390	390;388	0	3.2815	By MS/MS	By matching	By matching	By matching	By matching
sp|P08579|RU2B_HUMAN	sp|P08579|RU2B_HUMAN	3	3	3	>sp|P08579|RU2B_HUMAN U2 small nuclear ribonucleoprotein B OS=Homo sapiens OX=9606 GN=SNRPB2 PE=1 SV=1	1	3	3	3	2	3	3	2	1	2	2	3	1	2	3	3	2	1	2	2	3	1	2	3	3	2	1	2	2	3	1	15.6	15.6	15.6	25.486	225	225	0	7.2987	By matching	By MS/MS	By matching	By MS/MS	By MS/MS
sp|P08582|TRFM_HUMAN	sp|P08582|TRFM_HUMAN	10	10	10	>sp|P08582|TRFM_HUMAN Melanotransferrin OS=Homo sapiens OX=9606 GN=MELTF PE=1 SV=2	1	10	10	10	8	4	10	0	0	0	4	2	7	8	4	10	0	0	0	4	2	7	8	4	10	0	0	0	4	2	7	21.8	21.8	21.8	80.214	738	738	0	96.675	By MS/MS	By matching	By MS/MS	By matching	By matching
sp|P08621|RU17_HUMAN	sp|P08621|RU17_HUMAN	9	9	9	>sp|P08621|RU17_HUMAN U1 small nuclear ribonucleoprotein 70 kDa OS=Homo sapiens OX=9606 GN=SNRNP70 PE=1 SV=2	1	9	9	9	7	6	7	7	7	4	7	8	6	7	6	7	7	7	4	7	8	6	7	6	7	7	7	4	7	8	6	20.4	20.4	20.4	51.556	437	437	0	31.481	By MS/MS	By MS/MS	By MS/MS	By MS/MS	By MS/MS
sp|P08670|VIME_HUMAN;sp|P17661|DESM_HUMAN;sp|P41219|PERI_HUMAN;sp|P14136|GFAP_HUMAN;sp|P12036|NFH_HUMAN	sp|P08670|VIME_HUMAN	39;5;5;2;1	38;5;5;1;1	35;2;3;1;0	>sp|P08670|VIME_HUMAN Vimentin OS=Homo sapiens OX=9606 GN=VIM PE=1 SV=4	5	39	38	35	28	38	35	39	34	34	34	35	33	27	37	34	38	33	33	33	34	32	24	34	31	35	30	30	30	31	29	78.5	77	73.4	53.651	466	466;470;470;432;1026	0	323.31	By MS/MS	By MS/MS	By MS/MS	By MS/MS	By MS/MS
sp|P08708|RS17_HUMAN	sp|P08708|RS17_HUMAN	4	4	4	>sp|P08708|RS17_HUMAN 40S ribosomal protein S17 OS=Homo sapiens OX=9606 GN=RPS17 PE=1 SV=2	1	4	4	4	4	4	4	3	4	4	4	4	4	4	4	4	3	4	4	4	4	4	4	4	4	3	4	4	4	4	4	40.7	40.7	40.7	15.55	135	135	0	83.606	By MS/MS	By MS/MS	By MS/MS	By MS/MS	By MS/MS
sp|P08754|GNAI3_HUMAN;sp|P11488|GNAT1_HUMAN;sp|P09471|GNAO_HUMAN;sp|P19087|GNAT2_HUMAN;sp|A8MTJ3|GNAT3_HUMAN	sp|P08754|GNAI3_HUMAN	10;2;2;2;2	9;1;1;1;1	6;0;0;0;0	>sp|P08754|GNAI3_HUMAN Guanine nucleotide-binding protein G(i) subunit alpha OS=Homo sapiens OX=9606 GN=GNAI3 PE=1 SV=3	5	10	9	6	10	8	10	2	7	2	10	9	10	9	7	9	1	6	1	9	8	9	6	4	6	0	4	0	6	5	6	35.9	32.8	22.9	40.532	354	354;350;354;354;354	0	126.98	By MS/MS	By MS/MS	By MS/MS	By MS/MS	By MS/MS
sp|P08758|ANXA5_HUMAN	sp|P08758|ANXA5_HUMAN	1	1	1	>sp|P08758|ANXA5_HUMAN Annexin A5 OS=Homo sapiens OX=9606 GN=ANXA5 PE=1 SV=2	1	1	1	1	1	0	0	0	0	0	0	0	0	1	0	0	0	0	0	0	0	0	1	0	0	0	0	0	0	0	0	3.4	3.4	3.4	35.936	320	320	0.0045489	2.4652	By MS/MS	By matching	By matching	By matching	By matching
sp|P08865|RSSA_HUMAN	sp|P08865|RSSA_HUMAN	3	3	3	>sp|P08865|RSSA_HUMAN 40S ribosomal protein SA OS=Homo sapiens OX=9606 GN=RPSA PE=1 SV=4	1	3	3	3	3	3	3	1	2	2	3	3	3	3	3	3	1	2	2	3	3	3	3	3	3	1	2	2	3	3	3	12.9	12.9	12.9	32.854	295	295	0	19.321	By MS/MS	By MS/MS	By MS/MS	By matching	By MS/MS
sp|P09012|SNRPA_HUMAN	sp|P09012|SNRPA_HUMAN	2	2	2	>sp|P09012|SNRPA_HUMAN U1 small nuclear ribonucleoprotein A OS=Homo sapiens OX=9606 GN=SNRPA PE=1 SV=3	1	2	2	2	2	1	2	2	2	2	2	1	1	2	1	2	2	2	2	2	1	1	2	1	2	2	2	2	2	1	1	10.3	10.3	10.3	31.279	282	282	0	6.1594	By MS/MS	By MS/MS	By MS/MS	By MS/MS	By matching
sp|P09211|GSTP1_HUMAN	sp|P09211|GSTP1_HUMAN	3	3	3	>sp|P09211|GSTP1_HUMAN Glutathione S-transferase P OS=Homo sapiens OX=9606 GN=GSTP1 PE=1 SV=2	1	3	3	3	3	0	3	1	1	0	3	2	2	3	0	3	1	1	0	3	2	2	3	0	3	1	1	0	3	2	2	22.4	22.4	22.4	23.356	210	210	0	16.57	By MS/MS	By matching	By MS/MS	By matching	By matching
sp|P09382|LEG1_HUMAN	sp|P09382|LEG1_HUMAN	4	4	4	>sp|P09382|LEG1_HUMAN Galectin-1 OS=Homo sapiens OX=9606 GN=LGALS1 PE=1 SV=2	1	4	4	4	4	4	4	1	2	2	4	4	4	4	4	4	1	2	2	4	4	4	4	4	4	1	2	2	4	4	4	31.1	31.1	31.1	14.716	135	135	0	11.466	By MS/MS	By MS/MS	By MS/MS	By MS/MS	By MS/MS
sp|P09493|TPM1_HUMAN	sp|P09493|TPM1_HUMAN	12	5	4	>sp|P09493|TPM1_HUMAN Tropomyosin alpha-1 chain OS=Homo sapiens OX=9606 GN=TPM1 PE=1 SV=2	1	12	5	4	11	10	10	10	6	3	10	10	12	5	5	5	5	1	1	5	5	5	4	4	4	4	0	0	4	4	4	27.1	14.4	10.9	32.708	284	284	0	22.061	By MS/MS	By matching	By MS/MS	By MS/MS	By matching
sp|P09496|CLCA_HUMAN	sp|P09496|CLCA_HUMAN	5	5	5	>sp|P09496|CLCA_HUMAN Clathrin light chain A OS=Homo sapiens OX=9606 GN=CLTA PE=1 SV=1	1	5	5	5	5	4	5	3	4	5	4	4	4	5	4	5	3	4	5	4	4	4	5	4	5	3	4	5	4	4	4	13.7	13.7	13.7	27.076	248	248	0	32.408	By MS/MS	By MS/MS	By MS/MS	By MS/MS	By MS/MS
sp|P09497|CLCB_HUMAN	sp|P09497|CLCB_HUMAN	7	7	7	>sp|P09497|CLCB_HUMAN Clathrin light chain B OS=Homo sapiens OX=9606 GN=CLTB PE=1 SV=1	1	7	7	7	7	3	6	3	1	1	5	3	5	7	3	6	3	1	1	5	3	5	7	3	6	3	1	1	5	3	5	19.7	19.7	19.7	25.19	229	229	0	19.629	By MS/MS	By MS/MS	By MS/MS	By matching	By matching
sp|P09543|CN37_HUMAN	sp|P09543|CN37_HUMAN	3	3	3	>sp|P09543|CN37_HUMAN 2,3-cyclic-nucleotide 3-phosphodiesterase OS=Homo sapiens OX=9606 GN=CNP PE=1 SV=2	1	3	3	3	2	2	3	0	3	2	2	3	2	2	2	3	0	3	2	2	3	2	2	2	3	0	3	2	2	3	2	8.6	8.6	8.6	47.578	421	421	0	7.1947	By MS/MS	By matching	By MS/MS	By matching	By matching
sp|P09601|HMOX1_HUMAN	sp|P09601|HMOX1_HUMAN	6	6	6	>sp|P09601|HMOX1_HUMAN Heme oxygenase 1 OS=Homo sapiens OX=9606 GN=HMOX1 PE=1 SV=1	1	6	6	6	3	1	2	6	4	4	5	3	4	3	1	2	6	4	4	5	3	4	3	1	2	6	4	4	5	3	4	26.7	26.7	26.7	32.818	288	288	0	16.061	By matching	By matching	By matching	By MS/MS	By MS/MS
sp|P09622|DLDH_HUMAN	sp|P09622|DLDH_HUMAN	3	3	3	>sp|P09622|DLDH_HUMAN Dihydrolipoyl dehydrogenase, mitochondrial OS=Homo sapiens OX=9606 GN=DLD PE=1 SV=2	1	3	3	3	3	2	3	1	1	1	3	3	2	3	2	3	1	1	1	3	3	2	3	2	3	1	1	1	3	3	2	6.3	6.3	6.3	54.177	509	509	0	6.5814	By MS/MS	By MS/MS	By MS/MS	By matching	By matching
sp|P09651|ROA1_HUMAN;sp|Q32P51|RA1L2_HUMAN	sp|P09651|ROA1_HUMAN;sp|Q32P51|RA1L2_HUMAN	9;5	9;5	9;5	>sp|P09651|ROA1_HUMAN Heterogeneous nuclear ribonucleoprotein A1 OS=Homo sapiens OX=9606 GN=HNRNPA1 PE=1 SV=5;>sp|Q32P51|RA1L2_HUMAN Heterogeneous nuclear ribonucleoprotein A1-like 2 OS=Homo sapiens OX=9606 GN=HNRNPA1L2 PE=2 SV=2	2	9	9	9	8	9	9	9	9	9	9	9	9	8	9	9	9	9	9	9	9	9	8	9	9	9	9	9	9	9	9	29	29	29	38.746	372	372;320	0	93.476	By MS/MS	By MS/MS	By MS/MS	By MS/MS	By MS/MS
sp|P09661|RU2A_HUMAN	sp|P09661|RU2A_HUMAN	5	5	5	>sp|P09661|RU2A_HUMAN U2 small nuclear ribonucleoprotein A OS=Homo sapiens OX=9606 GN=SNRPA1 PE=1 SV=2	1	5	5	5	3	4	3	5	4	5	4	4	4	3	4	3	5	4	5	4	4	4	3	4	3	5	4	5	4	4	4	24.3	24.3	24.3	28.415	255	255	0	31.55	By MS/MS	By MS/MS	By MS/MS	By MS/MS	By MS/MS
sp|P09874|PARP1_HUMAN	sp|P09874|PARP1_HUMAN	5	5	5	>sp|P09874|PARP1_HUMAN Poly [ADP-ribose] polymerase 1 OS=Homo sapiens OX=9606 GN=PARP1 PE=1 SV=4	1	5	5	5	4	4	4	0	3	0	5	4	5	4	4	4	0	3	0	5	4	5	4	4	4	0	3	0	5	4	5	6.4	6.4	6.4	113.08	1014	1014	0	13.653	By MS/MS	By MS/MS	By MS/MS	By matching	By matching
sp|P09936|UCHL1_HUMAN	sp|P09936|UCHL1_HUMAN	2	2	2	>sp|P09936|UCHL1_HUMAN Ubiquitin carboxyl-terminal hydrolase isozyme L1 OS=Homo sapiens OX=9606 GN=UCHL1 PE=1 SV=2	1	2	2	2	2	1	2	1	2	0	1	1	2	2	1	2	1	2	0	1	1	2	2	1	2	1	2	0	1	1	2	8.1	8.1	8.1	24.824	223	223	0.0023401	2.6862	By matching	By matching	By MS/MS	By matching	By matching
sp|P0C0L5|CO4B_HUMAN;sp|P0C0L4|CO4A_HUMAN	sp|P0C0L5|CO4B_HUMAN;sp|P0C0L4|CO4A_HUMAN	2;2	2;2	2;2	>sp|P0C0L5|CO4B_HUMAN Complement C4-B OS=Homo sapiens OX=9606 GN=C4B PE=1 SV=2;>sp|P0C0L4|CO4A_HUMAN Complement C4-A OS=Homo sapiens OX=9606 GN=C4A PE=1 SV=2	2	2	2	2	2	2	2	1	2	1	2	1	2	2	2	2	1	2	1	2	1	2	2	2	2	1	2	1	2	1	2	1.8	1.8	1.8	192.75	1744	1744;1744	0	68.092	By MS/MS	By MS/MS	By MS/MS	By MS/MS	By MS/MS
sp|Q71UI9|H2AV_HUMAN;sp|P0C0S5|H2AZ_HUMAN	sp|Q71UI9|H2AV_HUMAN;sp|P0C0S5|H2AZ_HUMAN	4;4	4;4	2;2	>sp|Q71UI9|H2AV_HUMAN Histone H2A.V OS=Homo sapiens OX=9606 GN=H2AFV PE=1 SV=3;>sp|P0C0S5|H2AZ_HUMAN Histone H2A.Z OS=Homo sapiens OX=9606 GN=H2AZ1 PE=1 SV=2	2	4	4	2	2	3	4	4	4	4	2	4	4	2	3	4	4	4	4	2	4	4	0	1	2	2	2	2	0	2	2	31.2	31.2	18.8	13.509	128	128;128	0	30.499	By MS/MS	By MS/MS	By MS/MS	By MS/MS	By MS/MS
sp|P0CG47|UBB_HUMAN;sp|P0CG48|UBC_HUMAN;sp|P62987|RL40_HUMAN;sp|P62979|RS27A_HUMAN	sp|P0CG47|UBB_HUMAN;sp|P0CG48|UBC_HUMAN;sp|P62987|RL40_HUMAN;sp|P62979|RS27A_HUMAN	6;6;5;5	6;6;5;5	6;6;5;5	>sp|P0CG47|UBB_HUMAN Polyubiquitin-B OS=Homo sapiens OX=9606 GN=UBB PE=1 SV=1;>sp|P0CG48|UBC_HUMAN Polyubiquitin-C OS=Homo sapiens OX=9606 GN=UBC PE=1 SV=3;>sp|P62987|RL40_HUMAN Ubiquitin-60S ribosomal protein L40 OS=Homo sapiens OX=9606 GN=UBA52 PE=1 SV=2	4	6	6	6	5	5	5	5	5	5	5	6	5	5	5	5	5	5	5	5	6	5	5	5	5	5	5	5	5	6	5	63.3	63.3	63.3	25.761	229	229;685;128;156	0	199.46	By MS/MS	By MS/MS	By MS/MS	By MS/MS	By MS/MS
sp|Q01105|SET_HUMAN;sp|P0DME0|SETLP_HUMAN	sp|Q01105|SET_HUMAN;sp|P0DME0|SETLP_HUMAN	1;1	1;1	1;1	>sp|Q01105|SET_HUMAN Protein SET OS=Homo sapiens OX=9606 GN=SET PE=1 SV=3;>sp|P0DME0|SETLP_HUMAN Protein SETSIP OS=Homo sapiens OX=9606 GN=SETSIP PE=1 SV=1	2	1	1	1	1	1	0	0	1	0	1	1	1	1	1	0	0	1	0	1	1	1	1	1	0	0	1	0	1	1	1	4.5	4.5	4.5	33.488	290	290;302	0	3.1747	By MS/MS	By matching	By matching	By matching	By matching
sp|P0DMV9|HS71B_HUMAN;sp|P0DMV8|HS71A_HUMAN	sp|P0DMV9|HS71B_HUMAN;sp|P0DMV8|HS71A_HUMAN	21;21	19;19	10;10	>sp|P0DMV9|HS71B_HUMAN Heat shock 70 kDa protein 1B OS=Homo sapiens OX=9606 GN=HSPA1B PE=1 SV=1;>sp|P0DMV8|HS71A_HUMAN Heat shock 70 kDa protein 1A OS=Homo sapiens OX=9606 GN=HSPA1A PE=1 SV=1	2	21	19	10	21	18	19	17	19	14	18	19	20	19	16	17	15	17	12	16	17	18	10	9	8	8	10	6	8	10	10	36	32.9	14.7	70.051	641	641;641	0	100.22	By MS/MS	By MS/MS	By MS/MS	By MS/MS	By MS/MS
sp|Q01081|U2AF1_HUMAN;sp|P0DN76|U2AF5_HUMAN;sp|Q8WU68|U2AF4_HUMAN	sp|Q01081|U2AF1_HUMAN;sp|P0DN76|U2AF5_HUMAN	3;3;1	3;3;1	3;3;1	>sp|Q01081|U2AF1_HUMAN Splicing factor U2AF 35 kDa subunit OS=Homo sapiens OX=9606 GN=U2AF1 PE=1 SV=3;>sp|P0DN76|U2AF5_HUMAN Splicing factor U2AF 35 kDa subunit-like protein OS=Homo sapiens OX=9606 GN=U2AF1L5 PE=1 SV=1	3	3	3	3	3	3	3	3	3	2	3	3	3	3	3	3	3	3	2	3	3	3	3	3	3	3	3	2	3	3	3	13.8	13.8	13.8	27.872	240	240;240;220	0	10.792	By MS/MS	By MS/MS	By MS/MS	By MS/MS	By MS/MS
sp|P0DP25|CALM3_HUMAN;sp|P0DP24|CALM2_HUMAN;sp|P0DP23|CALM1_HUMAN;sp|P27482|CALL3_HUMAN;sp|P02585|TNNC2_HUMAN	sp|P0DP25|CALM3_HUMAN;sp|P0DP24|CALM2_HUMAN;sp|P0DP23|CALM1_HUMAN	11;11;11;2;1	11;11;11;2;1	11;11;11;2;1	>sp|P0DP25|CALM3_HUMAN Calmodulin-3 OS=Homo sapiens OX=9606 GN=CALM3 PE=1 SV=1;>sp|P0DP24|CALM2_HUMAN Calmodulin-2 OS=Homo sapiens OX=9606 GN=CALM2 PE=1 SV=1;>sp|P0DP23|CALM1_HUMAN Calmodulin-1 OS=Homo sapiens OX=9606 GN=CALM1 PE=1 SV=1	5	11	11	11	11	7	10	8	8	7	8	10	10	11	7	10	8	8	7	8	10	10	11	7	10	8	8	7	8	10	10	87.2	87.2	87.2	16.837	149	149;149;149;149;160	0	282.28	By MS/MS	By MS/MS	By MS/MS	By MS/MS	By MS/MS
sp|P10301|RRAS_HUMAN	sp|P10301|RRAS_HUMAN	7	7	5	>sp|P10301|RRAS_HUMAN Ras-related protein R-Ras OS=Homo sapiens OX=9606 GN=RRAS PE=1 SV=1	1	7	7	5	7	2	6	1	1	1	1	2	4	7	2	6	1	1	1	1	2	4	5	0	4	0	0	0	0	1	2	38.1	38.1	25.7	23.48	218	218	0	20.49	By MS/MS	By MS/MS	By MS/MS	By matching	By matching
sp|P10412|H14_HUMAN;sp|P22492|H1T_HUMAN;sp|Q02539|H11_HUMAN	sp|P10412|H14_HUMAN	6;1;1	1;0;0	1;0;0	>sp|P10412|H14_HUMAN Histone H1.4 OS=Homo sapiens OX=9606 GN=H1-4 PE=1 SV=2	3	6	1	1	6	6	6	6	6	6	6	5	6	1	1	1	1	1	1	1	0	1	1	1	1	1	1	1	1	0	1	22.8	7.3	7.3	21.865	219	219;207;215	0	4.0677	By MS/MS	By MS/MS	By MS/MS	By MS/MS	By MS/MS
sp|P10586|PTPRF_HUMAN;sp|P23468|PTPRD_HUMAN;sp|Q13332|PTPRS_HUMAN	sp|P10586|PTPRF_HUMAN;sp|P23468|PTPRD_HUMAN;sp|Q13332|PTPRS_HUMAN	2;2;2	2;2;2	2;2;2	>sp|P10586|PTPRF_HUMAN Receptor-type tyrosine-protein phosphatase F OS=Homo sapiens OX=9606 GN=PTPRF PE=1 SV=2;>sp|P23468|PTPRD_HUMAN Receptor-type tyrosine-protein phosphatase delta OS=Homo sapiens OX=9606 GN=PTPRD PE=1 SV=2;>sp|Q13332|PTPRS_HUMAN Recepto	3	2	2	2	1	0	1	1	1	0	2	1	2	1	0	1	1	1	0	2	1	2	1	0	1	1	1	0	2	1	2	1.3	1.3	1.3	212.88	1907	1907;1912;1948	0	5.6169	By matching	By matching	By MS/MS	By matching	By MS/MS
sp|P10599|THIO_HUMAN	sp|P10599|THIO_HUMAN	5	5	5	>sp|P10599|THIO_HUMAN Thioredoxin OS=Homo sapiens OX=9606 GN=TXN PE=1 SV=3	1	5	5	5	5	5	5	4	4	4	4	5	5	5	5	5	4	4	4	4	5	5	5	5	5	4	4	4	4	5	5	42.9	42.9	42.9	11.737	105	105	0	18.525	By MS/MS	By MS/MS	By MS/MS	By MS/MS	By MS/MS
sp|P10620|MGST1_HUMAN	sp|P10620|MGST1_HUMAN	1	1	1	>sp|P10620|MGST1_HUMAN Microsomal glutathione S-transferase 1 OS=Homo sapiens OX=9606 GN=MGST1 PE=1 SV=1	1	1	1	1	0	0	0	0	0	0	1	0	1	0	0	0	0	0	0	1	0	1	0	0	0	0	0	0	1	0	1	10.3	10.3	10.3	17.598	155	155	0	10.902	By matching	By matching	By matching	By matching	By matching
sp|P10644|KAP0_HUMAN	sp|P10644|KAP0_HUMAN	1	1	1	>sp|P10644|KAP0_HUMAN cAMP-dependent protein kinase type I-alpha regulatory subunit OS=Homo sapiens OX=9606 GN=PRKAR1A PE=1 SV=1	1	1	1	1	1	1	1	0	1	0	1	1	1	1	1	1	0	1	0	1	1	1	1	1	1	0	1	0	1	1	1	4.5	4.5	4.5	42.981	381	381	0	12.182	By MS/MS	By matching	By matching	By matching	By matching
sp|P10809|CH60_HUMAN	sp|P10809|CH60_HUMAN	17	17	17	>sp|P10809|CH60_HUMAN 60 kDa heat shock protein, mitochondrial OS=Homo sapiens OX=9606 GN=HSPD1 PE=1 SV=2	1	17	17	17	15	15	16	9	13	10	17	15	15	15	15	16	9	13	10	17	15	15	15	15	16	9	13	10	17	15	15	41	41	41	61.054	573	573	0	219.47	By MS/MS	By MS/MS	By MS/MS	By MS/MS	By MS/MS
sp|P10909|CLUS_HUMAN	sp|P10909|CLUS_HUMAN	1	1	1	>sp|P10909|CLUS_HUMAN Clusterin OS=Homo sapiens OX=9606 GN=CLU PE=1 SV=1	1	1	1	1	0	0	0	0	0	0	0	0	1	0	0	0	0	0	0	0	0	1	0	0	0	0	0	0	0	0	1	1.8	1.8	1.8	52.494	449	449	1	-2	By matching	By matching	By matching	By matching	By matching
sp|P11021|BIP_HUMAN	sp|P11021|BIP_HUMAN	24	23	23	>sp|P11021|BIP_HUMAN Endoplasmic reticulum chaperone BiP OS=Homo sapiens OX=9606 GN=HSPA5 PE=1 SV=2	1	24	23	23	17	17	18	20	19	19	20	19	18	16	16	17	19	18	18	19	18	17	16	16	17	19	18	18	19	18	17	41.1	41.1	41.1	72.332	654	654	0	143.65	By MS/MS	By MS/MS	By MS/MS	By MS/MS	By MS/MS
sp|P11142|HSP7C_HUMAN	sp|P11142|HSP7C_HUMAN	24	24	15	>sp|P11142|HSP7C_HUMAN Heat shock cognate 71 kDa protein OS=Homo sapiens OX=9606 GN=HSPA8 PE=1 SV=1	1	24	24	15	23	24	23	22	24	20	24	23	22	23	24	23	22	24	20	24	23	22	15	15	14	14	15	11	15	14	14	43.7	43.7	30.7	70.897	646	646	0	323.31	By MS/MS	By MS/MS	By MS/MS	By MS/MS	By MS/MS
sp|P11166|GTR1_HUMAN	sp|P11166|GTR1_HUMAN	2	2	2	>sp|P11166|GTR1_HUMAN Solute carrier family 2, facilitated glucose transporter member 1 OS=Homo sapiens OX=9606 GN=SLC2A1 PE=1 SV=2	1	2	2	2	2	2	2	2	2	0	2	2	2	2	2	2	2	2	0	2	2	2	2	2	2	2	2	0	2	2	2	5.1	5.1	5.1	54.083	492	492	0	4.6615	By MS/MS	By MS/MS	By MS/MS	By matching	By matching
sp|P11177|ODPB_HUMAN	sp|P11177|ODPB_HUMAN	1	1	1	>sp|P11177|ODPB_HUMAN Pyruvate dehydrogenase E1 component subunit beta, mitochondrial OS=Homo sapiens OX=9606 GN=PDHB PE=1 SV=3	1	1	1	1	1	1	1	0	0	0	1	0	1	1	1	1	0	0	0	1	0	1	1	1	1	0	0	0	1	0	1	3.6	3.6	3.6	39.233	359	359	0	2.9215	By MS/MS	By matching	By MS/MS	By matching	By matching
sp|P11233|RALA_HUMAN	sp|P11233|RALA_HUMAN	3	3	1	>sp|P11233|RALA_HUMAN Ras-related protein Ral-A OS=Homo sapiens OX=9606 GN=RALA PE=1 SV=1	1	3	3	1	3	3	3	0	2	1	3	1	3	3	3	3	0	2	1	3	1	3	1	1	1	0	1	0	1	1	1	16	16	7.3	23.567	206	206	0	6.8875	By MS/MS	By MS/MS	By MS/MS	By matching	By matching
sp|P11234|RALB_HUMAN	sp|P11234|RALB_HUMAN	3	1	1	>sp|P11234|RALB_HUMAN Ras-related protein Ral-B OS=Homo sapiens OX=9606 GN=RALB PE=1 SV=1	1	3	1	1	3	3	3	0	1	1	3	0	3	1	1	1	0	0	0	1	0	1	1	1	1	0	0	0	1	0	1	12.6	3.9	3.9	23.408	206	206	1	-2	By MS/MS	By matching	By matching	By matching	By matching
sp|P22455|FGFR4_HUMAN;sp|P22607|FGFR3_HUMAN;sp|P11362|FGFR1_HUMAN	sp|P22455|FGFR4_HUMAN;sp|P22607|FGFR3_HUMAN;sp|P11362|FGFR1_HUMAN	1;1;1	1;1;1	1;1;1	>sp|P22455|FGFR4_HUMAN Fibroblast growth factor receptor 4 OS=Homo sapiens OX=9606 GN=FGFR4 PE=1 SV=2;>sp|P22607|FGFR3_HUMAN Fibroblast growth factor receptor 3 OS=Homo sapiens OX=9606 GN=FGFR3 PE=1 SV=1;>sp|P11362|FGFR1_HUMAN Fibroblast growth factor rece	3	1	1	1	1	1	1	1	1	0	1	1	1	1	1	1	1	1	0	1	1	1	1	1	1	1	1	0	1	1	1	1.4	1.4	1.4	87.953	802	802;806;822	0	2.8796	By matching	By matching	By matching	By matching	By MS/MS
sp|P11387|TOP1_HUMAN	sp|P11387|TOP1_HUMAN	3	3	3	>sp|P11387|TOP1_HUMAN DNA topoisomerase 1 OS=Homo sapiens OX=9606 GN=TOP1 PE=1 SV=2	1	3	3	3	2	1	3	1	1	2	3	2	1	2	1	3	1	1	2	3	2	1	2	1	3	1	1	2	3	2	1	4.2	4.2	4.2	90.725	765	765	0	5.6308	By MS/MS	By MS/MS	By MS/MS	By matching	By MS/MS
sp|P11388|TOP2A_HUMAN	sp|P11388|TOP2A_HUMAN	7	2	2	>sp|P11388|TOP2A_HUMAN DNA topoisomerase 2-alpha OS=Homo sapiens OX=9606 GN=TOP2A PE=1 SV=3	1	7	2	2	5	6	6	2	5	0	4	6	5	1	1	2	2	1	0	0	1	2	1	1	2	2	1	0	0	1	2	4.8	1.5	1.5	174.38	1531	1531	0.0071582	2.0881	By matching	By MS/MS	By matching	By matching	By matching
sp|P11413|G6PD_HUMAN	sp|P11413|G6PD_HUMAN	15	15	15	>sp|P11413|G6PD_HUMAN Glucose-6-phosphate 1-dehydrogenase OS=Homo sapiens OX=9606 GN=G6PD PE=1 SV=4	1	15	15	15	15	13	14	7	10	7	15	15	12	15	13	14	7	10	7	15	15	12	15	13	14	7	10	7	15	15	12	33.4	33.4	33.4	59.256	515	515	0	54.533	By MS/MS	By MS/MS	By MS/MS	By MS/MS	By MS/MS
sp|P11586|C1TC_HUMAN	sp|P11586|C1TC_HUMAN	2	2	2	>sp|P11586|C1TC_HUMAN C-1-tetrahydrofolate synthase, cytoplasmic OS=Homo sapiens OX=9606 GN=MTHFD1 PE=1 SV=3	1	2	2	2	2	1	1	1	1	1	2	1	1	2	1	1	1	1	1	2	1	1	2	1	1	1	1	1	2	1	1	3	3	3	101.56	935	935	0	4.6952	By MS/MS	By matching	By MS/MS	By matching	By matching
sp|P11908|PRPS2_HUMAN	sp|P11908|PRPS2_HUMAN	10	4	4	>sp|P11908|PRPS2_HUMAN Ribose-phosphate pyrophosphokinase 2 OS=Homo sapiens OX=9606 GN=PRPS2 PE=1 SV=2	1	10	4	4	9	10	10	4	7	5	10	10	9	3	4	4	1	2	1	4	4	3	3	4	4	1	2	1	4	4	3	39.6	19.5	19.5	34.769	318	318	0	68.06	By MS/MS	By MS/MS	By MS/MS	By matching	By MS/MS
sp|P11940|PABP1_HUMAN;sp|Q9H361|PABP3_HUMAN;sp|Q4VXU2|PAP1L_HUMAN;sp|Q5JQF8|PAP1M_HUMAN;sp|Q96DU9|PABP5_HUMAN	sp|P11940|PABP1_HUMAN	21;9;3;1;1	21;9;3;1;1	16;9;3;1;1	>sp|P11940|PABP1_HUMAN Polyadenylate-binding protein 1 OS=Homo sapiens OX=9606 GN=PABPC1 PE=1 SV=2	5	21	21	16	20	20	18	20	17	19	19	21	19	20	20	18	20	17	19	19	21	19	15	15	13	15	13	14	14	16	14	41.4	41.4	30.5	70.67	636	636;631;614;200;382	0	323.31	By MS/MS	By MS/MS	By MS/MS	By MS/MS	By MS/MS
sp|P12004|PCNA_HUMAN	sp|P12004|PCNA_HUMAN	1	1	1	>sp|P12004|PCNA_HUMAN Proliferating cell nuclear antigen OS=Homo sapiens OX=9606 GN=PCNA PE=1 SV=1	1	1	1	1	0	0	0	1	0	0	0	0	0	0	0	0	1	0	0	0	0	0	0	0	0	1	0	0	0	0	0	7.3	7.3	7.3	28.768	261	261	0.0030912	2.5501	By matching	By matching	By matching	By MS/MS	By matching
sp|P12236|ADT3_HUMAN;sp|P12235|ADT1_HUMAN;sp|Q9H0C2|ADT4_HUMAN	sp|P12236|ADT3_HUMAN;sp|P12235|ADT1_HUMAN	12;7;3	4;1;0	4;1;0	>sp|P12236|ADT3_HUMAN ADP/ATP translocase 3 OS=Homo sapiens OX=9606 GN=SLC25A6 PE=1 SV=4;>sp|P12235|ADT1_HUMAN ADP/ATP translocase 1 OS=Homo sapiens OX=9606 GN=SLC25A4 PE=1 SV=4	3	12	4	4	9	10	10	10	11	9	11	10	12	2	3	2	3	3	2	4	3	4	2	3	2	3	3	2	4	3	4	39.9	16.1	16.1	32.866	298	298;298;315	0	13.432	By MS/MS	By MS/MS	By matching	By MS/MS	By MS/MS
sp|P12268|IMDH2_HUMAN;sp|P20839|IMDH1_HUMAN	sp|P12268|IMDH2_HUMAN	3;1	3;1	3;1	>sp|P12268|IMDH2_HUMAN Inosine-5-monophosphate dehydrogenase 2 OS=Homo sapiens OX=9606 GN=IMPDH2 PE=1 SV=2	2	3	3	3	3	3	3	2	2	2	2	3	1	3	3	3	2	2	2	2	3	1	3	3	3	2	2	2	2	3	1	6	6	6	55.804	514	514;514	0	6.4269	By MS/MS	By MS/MS	By MS/MS	By MS/MS	By MS/MS
sp|P12270|TPR_HUMAN	sp|P12270|TPR_HUMAN	29	29	29	>sp|P12270|TPR_HUMAN Nucleoprotein TPR OS=Homo sapiens OX=9606 GN=TPR PE=1 SV=3	1	29	29	29	5	9	6	29	14	8	10	15	16	5	9	6	29	14	8	10	15	16	5	9	6	29	14	8	10	15	16	16	16	16	267.29	2363	2363	0	89.05	By MS/MS	By MS/MS	By matching	By MS/MS	By MS/MS
sp|P12814|ACTN1_HUMAN;sp|P35609|ACTN2_HUMAN;sp|Q08043|ACTN3_HUMAN	sp|P12814|ACTN1_HUMAN	29;7;5	17;1;1	17;1;1	>sp|P12814|ACTN1_HUMAN Alpha-actinin-1 OS=Homo sapiens OX=9606 GN=ACTN1 PE=1 SV=2	3	29	17	17	27	18	24	21	18	5	18	11	21	16	8	13	11	8	1	8	3	10	16	8	13	11	8	1	8	3	10	40.4	24.3	24.3	103.06	892	892;894;901	0	116.64	By MS/MS	By MS/MS	By MS/MS	By MS/MS	By MS/MS
sp|P12830|CADH1_HUMAN	sp|P12830|CADH1_HUMAN	1	1	1	>sp|P12830|CADH1_HUMAN Cadherin-1 OS=Homo sapiens OX=9606 GN=CDH1 PE=1 SV=3	1	1	1	1	1	0	1	0	0	0	1	0	1	1	0	1	0	0	0	1	0	1	1	0	1	0	0	0	1	0	1	1.6	1.6	1.6	97.455	882	882	0	4.8419	By MS/MS	By matching	By MS/MS	By matching	By matching
sp|P12931|SRC_HUMAN;sp|Q9H3Y6|SRMS_HUMAN;sp|P42685|FRK_HUMAN;sp|P08581|MET_HUMAN;sp|Q04912|RON_HUMAN	sp|P12931|SRC_HUMAN	7;1;1;1;1	6;1;1;1;1	5;1;1;1;1	>sp|P12931|SRC_HUMAN Proto-oncogene tyrosine-protein kinase Src OS=Homo sapiens OX=9606 GN=SRC PE=1 SV=3	5	7	6	5	7	1	6	0	0	0	1	1	2	6	1	5	0	0	0	0	1	1	5	1	4	0	0	0	0	1	1	14.9	13.6	11.6	59.834	536	536;488;505;1390;1400	0	14.187	By MS/MS	By matching	By MS/MS	By matching	By matching
sp|P12956|XRCC6_HUMAN	sp|P12956|XRCC6_HUMAN	17	17	17	>sp|P12956|XRCC6_HUMAN X-ray repair cross-complementing protein 6 OS=Homo sapiens OX=9606 GN=XRCC6 PE=1 SV=2	1	17	17	17	10	10	14	4	7	5	15	11	10	10	10	14	4	7	5	15	11	10	10	10	14	4	7	5	15	11	10	29.9	29.9	29.9	69.842	609	609	0	56.899	By MS/MS	By MS/MS	By MS/MS	By MS/MS	By MS/MS
sp|P13010|XRCC5_HUMAN	sp|P13010|XRCC5_HUMAN	14	14	14	>sp|P13010|XRCC5_HUMAN X-ray repair cross-complementing protein 5 OS=Homo sapiens OX=9606 GN=XRCC5 PE=1 SV=3	1	14	14	14	14	12	11	9	7	7	13	12	10	14	12	11	9	7	7	13	12	10	14	12	11	9	7	7	13	12	10	19.3	19.3	19.3	82.704	732	732	0	42.272	By MS/MS	By MS/MS	By MS/MS	By MS/MS	By MS/MS
sp|P13073|COX41_HUMAN	sp|P13073|COX41_HUMAN	2	2	2	>sp|P13073|COX41_HUMAN Cytochrome c oxidase subunit 4 isoform 1, mitochondrial OS=Homo sapiens OX=9606 GN=COX4I1 PE=1 SV=1	1	2	2	2	2	1	2	2	2	2	1	2	1	2	1	2	2	2	2	1	2	1	2	1	2	2	2	2	1	2	1	11.2	11.2	11.2	19.576	169	169	0	4.8963	By MS/MS	By matching	By MS/MS	By matching	By MS/MS
sp|P13489|RINI_HUMAN	sp|P13489|RINI_HUMAN	1	1	1	>sp|P13489|RINI_HUMAN Ribonuclease inhibitor OS=Homo sapiens OX=9606 GN=RNH1 PE=1 SV=2	1	1	1	1	1	0	0	0	0	0	1	0	1	1	0	0	0	0	0	1	0	1	1	0	0	0	0	0	1	0	1	3.3	3.3	3.3	49.973	461	461	0	4.7975	By MS/MS	By matching	By matching	By matching	By matching
sp|P13639|EF2_HUMAN	sp|P13639|EF2_HUMAN	10	9	9	>sp|P13639|EF2_HUMAN Elongation factor 2 OS=Homo sapiens OX=9606 GN=EEF2 PE=1 SV=4	1	10	9	9	7	4	7	3	3	3	9	4	8	6	3	7	2	2	2	8	3	7	6	3	7	2	2	2	8	3	7	13.5	12.4	12.4	95.337	858	858	0	20.674	By MS/MS	By MS/MS	By MS/MS	By matching	By matching
sp|P13667|PDIA4_HUMAN	sp|P13667|PDIA4_HUMAN	1	1	1	>sp|P13667|PDIA4_HUMAN Protein disulfide-isomerase A4 OS=Homo sapiens OX=9606 GN=PDIA4 PE=1 SV=2	1	1	1	1	1	0	1	1	0	0	1	0	0	1	0	1	1	0	0	1	0	0	1	0	1	1	0	0	1	0	0	2	2	2	72.932	645	645	0.0066667	2.3081	By MS/MS	By matching	By matching	By matching	By matching
sp|Q56UQ5|TPT1L_HUMAN;sp|P13693|TCTP_HUMAN	sp|Q56UQ5|TPT1L_HUMAN;sp|P13693|TCTP_HUMAN	1;1	1;1	1;1	>sp|Q56UQ5|TPT1L_HUMAN TPT1-like protein OS=Homo sapiens OX=9606 PE=2 SV=2;>sp|P13693|TCTP_HUMAN Translationally-controlled tumor protein OS=Homo sapiens OX=9606 GN=TPT1 PE=1 SV=1	2	1	1	1	0	0	0	0	0	0	1	0	0	0	0	0	0	0	0	1	0	0	0	0	0	0	0	0	1	0	0	5	5	5	15.757	140	140;172	0.0095368	1.7961	By matching	By matching	By matching	By matching	By matching
sp|P13797|PLST_HUMAN;sp|P13796|PLSL_HUMAN	sp|P13797|PLST_HUMAN	4;1	2;1	2;1	>sp|P13797|PLST_HUMAN Plastin-3 OS=Homo sapiens OX=9606 GN=PLS3 PE=1 SV=4	2	4	2	2	2	1	4	0	1	0	3	1	4	1	0	2	0	0	0	2	0	2	1	0	2	0	0	0	2	0	2	7.8	3.7	3.7	70.81	630	630;627	0	4.3086	By matching	By matching	By MS/MS	By matching	By matching
sp|P13987|CD59_HUMAN	sp|P13987|CD59_HUMAN	1	1	1	>sp|P13987|CD59_HUMAN CD59 glycoprotein OS=Homo sapiens OX=9606 GN=CD59 PE=1 SV=1	1	1	1	1	1	1	1	1	1	0	1	1	1	1	1	1	1	1	0	1	1	1	1	1	1	1	1	0	1	1	1	6.2	6.2	6.2	14.177	128	128	0.0082248	1.8291	By MS/MS	By MS/MS	By matching	By matching	By matching
sp|P14174|MIF_HUMAN	sp|P14174|MIF_HUMAN	1	1	1	>sp|P14174|MIF_HUMAN Macrophage migration inhibitory factor OS=Homo sapiens OX=9606 GN=MIF PE=1 SV=4	1	1	1	1	1	1	1	0	0	0	1	0	0	1	1	1	0	0	0	1	0	0	1	1	1	0	0	0	1	0	0	9.6	9.6	9.6	12.476	115	115	0	4.1237	By MS/MS	By matching	By MS/MS	By matching	By matching
sp|P14222|PERF_HUMAN	sp|P14222|PERF_HUMAN	2	2	2	>sp|P14222|PERF_HUMAN Perforin-1 OS=Homo sapiens OX=9606 GN=PRF1 PE=1 SV=1	1	2	2	2	2	0	0	0	0	0	1	0	1	2	0	0	0	0	0	1	0	1	2	0	0	0	0	0	1	0	1	2.9	2.9	2.9	61.377	555	555	0.0075653	1.8587	By MS/MS	By matching	By matching	By matching	By matching
sp|P14314|GLU2B_HUMAN	sp|P14314|GLU2B_HUMAN	1	1	1	>sp|P14314|GLU2B_HUMAN Glucosidase 2 subunit beta OS=Homo sapiens OX=9606 GN=PRKCSH PE=1 SV=2	1	1	1	1	0	0	0	0	0	0	1	0	1	0	0	0	0	0	0	1	0	1	0	0	0	0	0	0	1	0	1	2.5	2.5	2.5	59.425	528	528	0	5.3169	By matching	By matching	By matching	By matching	By matching
sp|P14384|CBPM_HUMAN	sp|P14384|CBPM_HUMAN	2	2	2	>sp|P14384|CBPM_HUMAN Carboxypeptidase M OS=Homo sapiens OX=9606 GN=CPM PE=1 SV=2	1	2	2	2	2	1	1	0	1	0	1	1	0	2	1	1	0	1	0	1	1	0	2	1	1	0	1	0	1	1	0	5.2	5.2	5.2	50.513	443	443	0	4.2409	By MS/MS	By matching	By MS/MS	By matching	By matching
sp|P14550|AK1A1_HUMAN	sp|P14550|AK1A1_HUMAN	1	1	1	>sp|P14550|AK1A1_HUMAN Aldo-keto reductase family 1 member A1 OS=Homo sapiens OX=9606 GN=AKR1A1 PE=1 SV=3	1	1	1	1	0	1	1	0	1	0	1	1	1	0	1	1	0	1	0	1	1	1	0	1	1	0	1	0	1	1	1	3.1	3.1	3.1	36.573	325	325	0	2.9974	By matching	By MS/MS	By MS/MS	By matching	By MS/MS
sp|P14618|KPYM_HUMAN;sp|P30613|KPYR_HUMAN	sp|P14618|KPYM_HUMAN	18;1	18;1	18;1	>sp|P14618|KPYM_HUMAN Pyruvate kinase PKM OS=Homo sapiens OX=9606 GN=PKM PE=1 SV=4	2	18	18	18	14	14	15	12	13	15	16	11	15	14	14	15	12	13	15	16	11	15	14	14	15	12	13	15	16	11	15	42.4	42.4	42.4	57.936	531	531;574	0	209.56	By MS/MS	By MS/MS	By MS/MS	By MS/MS	By MS/MS
sp|P14625|ENPL_HUMAN	sp|P14625|ENPL_HUMAN	11	10	10	>sp|P14625|ENPL_HUMAN Endoplasmin OS=Homo sapiens OX=9606 GN=HSP90B1 PE=1 SV=1	1	11	10	10	9	5	8	9	4	2	9	7	7	8	4	7	8	3	1	8	6	6	8	4	7	8	3	1	8	6	6	17.6	16.1	16.1	92.468	803	803	0	30.598	By MS/MS	By MS/MS	By MS/MS	By MS/MS	By matching
sp|P14678|RSMB_HUMAN;sp|P63162|RSMN_HUMAN	sp|P14678|RSMB_HUMAN;sp|P63162|RSMN_HUMAN	7;6	7;6	7;6	>sp|P14678|RSMB_HUMAN Small nuclear ribonucleoprotein-associated proteins B and B OS=Homo sapiens OX=9606 GN=SNRPB PE=1 SV=2;>sp|P63162|RSMN_HUMAN Small nuclear ribonucleoprotein-associated protein N OS=Homo sapiens OX=9606 GN=SNRPN PE=1 SV=1	2	7	7	7	7	7	7	7	6	7	6	6	7	7	7	7	7	6	7	6	6	7	7	7	7	7	6	7	6	6	7	28.3	28.3	28.3	24.61	240	240;240	0	36.19	By MS/MS	By MS/MS	By MS/MS	By MS/MS	By MS/MS
sp|P14866|HNRPL_HUMAN	sp|P14866|HNRPL_HUMAN	15	15	15	>sp|P14866|HNRPL_HUMAN Heterogeneous nuclear ribonucleoprotein L OS=Homo sapiens OX=9606 GN=HNRNPL PE=1 SV=2	1	15	15	15	12	14	15	13	14	13	14	13	11	12	14	15	13	14	13	14	13	11	12	14	15	13	14	13	14	13	11	36	36	36	64.132	589	589	0	247.62	By MS/MS	By MS/MS	By MS/MS	By MS/MS	By MS/MS
sp|P14868|SYDC_HUMAN	sp|P14868|SYDC_HUMAN	16	16	16	>sp|P14868|SYDC_HUMAN Aspartate--tRNA ligase, cytoplasmic OS=Homo sapiens OX=9606 GN=DARS1 PE=1 SV=2	1	16	16	16	12	14	12	3	9	10	12	11	11	12	14	12	3	9	10	12	11	11	12	14	12	3	9	10	12	11	11	36.5	36.5	36.5	57.136	501	501	0	86.188	By MS/MS	By MS/MS	By MS/MS	By MS/MS	By MS/MS
sp|P14923|PLAK_HUMAN	sp|P14923|PLAK_HUMAN	29	29	27	>sp|P14923|PLAK_HUMAN Junction plakoglobin OS=Homo sapiens OX=9606 GN=JUP PE=1 SV=3	1	29	29	27	25	23	29	11	19	8	24	22	27	25	23	29	11	19	8	24	22	27	23	22	27	11	19	8	23	21	25	43.5	43.5	41.5	81.744	745	745	0	315.4	By MS/MS	By MS/MS	By MS/MS	By MS/MS	By MS/MS
sp|P15121|ALDR_HUMAN	sp|P15121|ALDR_HUMAN	5	5	4	>sp|P15121|ALDR_HUMAN Aldo-keto reductase family 1 member B1 OS=Homo sapiens OX=9606 GN=AKR1B1 PE=1 SV=3	1	5	5	4	4	3	4	3	3	3	5	2	4	4	3	4	3	3	3	5	2	4	3	2	3	2	2	2	4	1	3	20.6	20.6	18	35.853	316	316	0	11.624	By MS/MS	By matching	By MS/MS	By matching	By matching
sp|P15144|AMPN_HUMAN	sp|P15144|AMPN_HUMAN	25	25	25	>sp|P15144|AMPN_HUMAN Aminopeptidase N OS=Homo sapiens OX=9606 GN=ANPEP PE=1 SV=4	1	25	25	25	25	16	23	5	8	4	15	8	16	25	16	23	5	8	4	15	8	16	25	16	23	5	8	4	15	8	16	29.6	29.6	29.6	109.54	967	967	0	150.99	By MS/MS	By MS/MS	By MS/MS	By matching	By MS/MS
sp|P15170|ERF3A_HUMAN;sp|Q8IYD1|ERF3B_HUMAN	sp|P15170|ERF3A_HUMAN;sp|Q8IYD1|ERF3B_HUMAN	3;3	3;3	3;3	>sp|P15170|ERF3A_HUMAN Eukaryotic peptide chain release factor GTP-binding subunit ERF3A OS=Homo sapiens OX=9606 GN=GSPT1 PE=1 SV=1;>sp|Q8IYD1|ERF3B_HUMAN Eukaryotic peptide chain release factor GTP-binding subunit ERF3B OS=Homo sapiens OX=9606 GN=GSPT2 PE	2	3	3	3	3	3	1	0	2	0	3	1	2	3	3	1	0	2	0	3	1	2	3	3	1	0	2	0	3	1	2	5.8	5.8	5.8	55.755	499	499;628	0	4.9725	By MS/MS	By MS/MS	By matching	By matching	By matching
sp|P15311|EZRI_HUMAN	sp|P15311|EZRI_HUMAN	10	4	4	>sp|P15311|EZRI_HUMAN Ezrin OS=Homo sapiens OX=9606 GN=EZR PE=1 SV=4	1	10	4	4	7	4	7	5	5	2	6	5	5	3	2	3	1	3	1	2	1	2	3	2	3	1	3	1	2	1	2	14.5	6.3	6.3	69.412	586	586	0	8.4925	By MS/MS	By MS/MS	By matching	By MS/MS	By MS/MS
sp|P15531|NDKA_HUMAN	sp|P15531|NDKA_HUMAN	2	1	1	>sp|P15531|NDKA_HUMAN Nucleoside diphosphate kinase A OS=Homo sapiens OX=9606 GN=NME1 PE=1 SV=1	1	2	1	1	1	1	2	1	1	0	2	1	1	0	0	1	0	0	0	1	0	0	0	0	1	0	0	0	1	0	0	14.5	6.6	6.6	17.149	152	152	1	-2	By matching	By matching	By matching	By matching	By matching
sp|P15559|NQO1_HUMAN	sp|P15559|NQO1_HUMAN	7	7	7	>sp|P15559|NQO1_HUMAN NAD(P)H dehydrogenase [quinone] 1 OS=Homo sapiens OX=9606 GN=NQO1 PE=1 SV=1	1	7	7	7	6	4	4	4	4	0	6	3	5	6	4	4	4	4	0	6	3	5	6	4	4	4	4	0	6	3	5	24.8	24.8	24.8	30.867	274	274	0	31.609	By MS/MS	By MS/MS	By MS/MS	By matching	By MS/MS
sp|P15880|RS2_HUMAN	sp|P15880|RS2_HUMAN	12	12	12	>sp|P15880|RS2_HUMAN 40S ribosomal protein S2 OS=Homo sapiens OX=9606 GN=RPS2 PE=1 SV=2	1	12	12	12	12	12	12	9	10	10	12	11	12	12	12	12	9	10	10	12	11	12	12	12	12	9	10	10	12	11	12	39.2	39.2	39.2	31.324	293	293	0	50.044	By MS/MS	By MS/MS	By MS/MS	By MS/MS	By MS/MS
sp|P15924|DESP_HUMAN	sp|P15924|DESP_HUMAN	84	84	84	>sp|P15924|DESP_HUMAN Desmoplakin OS=Homo sapiens OX=9606 GN=DSP PE=1 SV=3	1	84	84	84	51	46	60	29	27	27	56	63	82	51	46	60	29	27	27	56	63	82	51	46	60	29	27	27	56	63	82	30.7	30.7	30.7	331.77	2871	2871	0	323.31	By MS/MS	By MS/MS	By MS/MS	By MS/MS	By MS/MS
sp|P16070|CD44_HUMAN	sp|P16070|CD44_HUMAN	6	6	6	>sp|P16070|CD44_HUMAN CD44 antigen OS=Homo sapiens OX=9606 GN=CD44 PE=1 SV=3	1	6	6	6	6	6	5	5	5	4	6	6	6	6	6	5	5	5	4	6	6	6	6	6	5	5	5	4	6	6	6	8.2	8.2	8.2	81.537	742	742	0	47.382	By MS/MS	By MS/MS	By MS/MS	By MS/MS	By MS/MS
sp|P16144|ITB4_HUMAN	sp|P16144|ITB4_HUMAN	2	2	2	>sp|P16144|ITB4_HUMAN Integrin beta-4 OS=Homo sapiens OX=9606 GN=ITGB4 PE=1 SV=5	1	2	2	2	1	1	1	1	1	1	1	2	1	1	1	1	1	1	1	1	2	1	1	1	1	1	1	1	1	2	1	1.1	1.1	1.1	202.16	1822	1822	0	3.616	By MS/MS	By matching	By MS/MS	By matching	By matching
sp|P16401|H15_HUMAN	sp|P16401|H15_HUMAN	4	4	4	>sp|P16401|H15_HUMAN Histone H1.5 OS=Homo sapiens OX=9606 GN=H1-5 PE=1 SV=3	1	4	4	4	3	2	3	3	2	4	2	3	2	3	2	3	3	2	4	2	3	2	3	2	3	3	2	4	2	3	2	17.7	17.7	17.7	22.58	226	226	0	14.791	By MS/MS	By MS/MS	By MS/MS	By MS/MS	By MS/MS
sp|P16402|H13_HUMAN	sp|P16402|H13_HUMAN	6	1	1	>sp|P16402|H13_HUMAN Histone H1.3 OS=Homo sapiens OX=9606 GN=H1-3 PE=1 SV=2	1	6	1	1	5	6	6	5	5	6	6	6	5	0	1	1	0	0	1	1	1	0	0	1	1	0	0	1	1	1	0	22.6	7.2	7.2	22.35	221	221	0	3.1361	By matching	By matching	By MS/MS	By matching	By matching
sp|P16403|H12_HUMAN	sp|P16403|H12_HUMAN	6	6	1	>sp|P16403|H12_HUMAN Histone H1.2 OS=Homo sapiens OX=9606 GN=H1-2 PE=1 SV=2	1	6	6	1	6	6	6	6	6	5	6	6	6	6	6	6	6	6	5	6	6	6	1	1	1	1	1	0	1	1	1	23.5	23.5	7.5	21.364	213	213	0	66.325	By MS/MS	By MS/MS	By MS/MS	By MS/MS	By MS/MS
sp|P16615|AT2A2_HUMAN;sp|O14983|AT2A1_HUMAN;sp|Q93084|AT2A3_HUMAN	sp|P16615|AT2A2_HUMAN	16;7;2	16;7;2	16;7;2	>sp|P16615|AT2A2_HUMAN Sarcoplasmic/endoplasmic reticulum calcium ATPase 2 OS=Homo sapiens OX=9606 GN=ATP2A2 PE=1 SV=1	3	16	16	16	15	12	13	10	14	10	13	13	15	15	12	13	10	14	10	13	13	15	15	12	13	10	14	10	13	13	15	17.9	17.9	17.9	114.76	1042	1042;1001;1043	0	88.292	By MS/MS	By MS/MS	By MS/MS	By MS/MS	By MS/MS
sp|P16949|STMN1_HUMAN	sp|P16949|STMN1_HUMAN	1	1	1	>sp|P16949|STMN1_HUMAN Stathmin OS=Homo sapiens OX=9606 GN=STMN1 PE=1 SV=3	1	1	1	1	0	0	0	0	1	1	1	1	0	0	0	0	0	1	1	1	1	0	0	0	0	0	1	1	1	1	0	8.7	8.7	8.7	17.302	149	149	0.0023438	2.708	By matching	By matching	By matching	By matching	By matching
sp|P16989|YBOX3_HUMAN	sp|P16989|YBOX3_HUMAN	9	5	5	>sp|P16989|YBOX3_HUMAN Y-box-binding protein 3 OS=Homo sapiens OX=9606 GN=YBX3 PE=1 SV=4	1	9	5	5	8	8	8	6	8	8	8	8	7	4	5	4	2	4	4	4	4	4	4	5	4	2	4	4	4	4	4	42.2	32.3	32.3	40.089	372	372	0	31.959	By MS/MS	By MS/MS	By MS/MS	By matching	By MS/MS
sp|P17066|HSP76_HUMAN;sp|P48741|HSP77_HUMAN	sp|P17066|HSP76_HUMAN;sp|P48741|HSP77_HUMAN	8;4	1;1	1;1	>sp|P17066|HSP76_HUMAN Heat shock 70 kDa protein 6 OS=Homo sapiens OX=9606 GN=HSPA6 PE=1 SV=2;>sp|P48741|HSP77_HUMAN Putative heat shock 70 kDa protein 7 OS=Homo sapiens OX=9606 GN=HSPA7 PE=5 SV=2	2	8	1	1	8	8	8	8	8	7	8	7	8	1	1	1	1	1	1	1	1	1	1	1	1	1	1	1	1	1	1	13.5	1.7	1.7	71.027	643	643;367	0	63.291	By MS/MS	By MS/MS	By MS/MS	By MS/MS	By MS/MS
sp|P17096|HMGA1_HUMAN	sp|P17096|HMGA1_HUMAN	2	2	2	>sp|P17096|HMGA1_HUMAN High mobility group protein HMG-I/HMG-Y OS=Homo sapiens OX=9606 GN=HMGA1 PE=1 SV=3	1	2	2	2	2	2	2	2	2	2	2	2	2	2	2	2	2	2	2	2	2	2	2	2	2	2	2	2	2	2	2	22.4	22.4	22.4	11.676	107	107	0.0023474	2.7115	By MS/MS	By MS/MS	By matching	By MS/MS	By MS/MS
sp|P17302|CXA1_HUMAN	sp|P17302|CXA1_HUMAN	1	1	1	>sp|P17302|CXA1_HUMAN Gap junction alpha-1 protein OS=Homo sapiens OX=9606 GN=GJA1 PE=1 SV=2	1	1	1	1	1	0	1	0	1	0	0	0	1	1	0	1	0	1	0	0	0	1	1	0	1	0	1	0	0	0	1	3.9	3.9	3.9	43.008	382	382	0	5.474	By MS/MS	By matching	By MS/MS	By matching	By matching
sp|P17480|UBF1_HUMAN	sp|P17480|UBF1_HUMAN	9	9	9	>sp|P17480|UBF1_HUMAN Nucleolar transcription factor 1 OS=Homo sapiens OX=9606 GN=UBTF PE=1 SV=1	1	9	9	9	7	2	4	8	5	1	2	4	6	7	2	4	8	5	1	2	4	6	7	2	4	8	5	1	2	4	6	14.1	14.1	14.1	89.405	764	764	0	28.224	By MS/MS	By matching	By matching	By MS/MS	By MS/MS
sp|P17707|DCAM_HUMAN	sp|P17707|DCAM_HUMAN	4	4	4	>sp|P17707|DCAM_HUMAN S-adenosylmethionine decarboxylase proenzyme OS=Homo sapiens OX=9606 GN=AMD1 PE=1 SV=2	1	4	4	4	2	4	4	2	4	2	4	4	3	2	4	4	2	4	2	4	4	3	2	4	4	2	4	2	4	4	3	13.5	13.5	13.5	38.339	334	334	0	9.8988	By MS/MS	By MS/MS	By MS/MS	By MS/MS	By MS/MS
sp|P17844|DDX5_HUMAN	sp|P17844|DDX5_HUMAN	12	8	8	>sp|P17844|DDX5_HUMAN Probable ATP-dependent RNA helicase DDX5 OS=Homo sapiens OX=9606 GN=DDX5 PE=1 SV=1	1	12	8	8	10	9	9	11	7	8	11	11	12	6	7	5	8	5	5	7	7	8	6	7	5	8	5	5	7	7	8	19.5	13	13	69.147	614	614	0	24.957	By MS/MS	By MS/MS	By MS/MS	By MS/MS	By MS/MS
sp|P17980|PRS6A_HUMAN	sp|P17980|PRS6A_HUMAN	11	11	11	>sp|P17980|PRS6A_HUMAN 26S proteasome regulatory subunit 6A OS=Homo sapiens OX=9606 GN=PSMC3 PE=1 SV=3	1	11	11	11	10	10	10	6	9	6	11	10	8	10	10	10	6	9	6	11	10	8	10	10	10	6	9	6	11	10	8	33	33	33	49.203	439	439	0	76.336	By MS/MS	By MS/MS	By MS/MS	By matching	By MS/MS
sp|P17987|TCPA_HUMAN	sp|P17987|TCPA_HUMAN	10	10	10	>sp|P17987|TCPA_HUMAN T-complex protein 1 subunit alpha OS=Homo sapiens OX=9606 GN=TCP1 PE=1 SV=1	1	10	10	10	9	6	10	3	4	4	10	6	9	9	6	10	3	4	4	10	6	9	9	6	10	3	4	4	10	6	9	21.8	21.8	21.8	60.343	556	556	0	30.263	By MS/MS	By MS/MS	By MS/MS	By matching	By MS/MS
sp|P18077|RL35A_HUMAN	sp|P18077|RL35A_HUMAN	3	3	3	>sp|P18077|RL35A_HUMAN 60S ribosomal protein L35a OS=Homo sapiens OX=9606 GN=RPL35A PE=1 SV=2	1	3	3	3	3	3	3	3	3	2	3	3	3	3	3	3	3	3	2	3	3	3	3	3	3	3	3	2	3	3	3	20.9	20.9	20.9	12.538	110	110	0	6.8987	By MS/MS	By MS/MS	By MS/MS	By MS/MS	By MS/MS
sp|P18085|ARF4_HUMAN	sp|P18085|ARF4_HUMAN	4	2	2	>sp|P18085|ARF4_HUMAN ADP-ribosylation factor 4 OS=Homo sapiens OX=9606 GN=ARF4 PE=1 SV=3	1	4	2	2	4	4	2	3	2	1	4	2	3	2	2	1	1	1	0	2	1	2	2	2	1	1	1	0	2	1	2	27.2	9.4	9.4	20.511	180	180	0	6.9102	By MS/MS	By MS/MS	By MS/MS	By MS/MS	By MS/MS
sp|P18124|RL7_HUMAN	sp|P18124|RL7_HUMAN	14	14	14	>sp|P18124|RL7_HUMAN 60S ribosomal protein L7 OS=Homo sapiens OX=9606 GN=RPL7 PE=1 SV=1	1	14	14	14	14	13	13	12	11	11	13	13	13	14	13	13	12	11	11	13	13	13	14	13	13	12	11	11	13	13	13	44	44	44	29.225	248	248	0	210.21	By MS/MS	By MS/MS	By MS/MS	By MS/MS	By MS/MS
sp|P18206|VINC_HUMAN	sp|P18206|VINC_HUMAN	1	1	1	>sp|P18206|VINC_HUMAN Vinculin OS=Homo sapiens OX=9606 GN=VCL PE=1 SV=4	1	1	1	1	1	1	1	1	1	1	1	1	1	1	1	1	1	1	1	1	1	1	1	1	1	1	1	1	1	1	1	0.9	0.9	0.9	123.8	1134	1134	0.0095433	1.7962	By matching	By MS/MS	By matching	By matching	By matching
sp|P18583|SON_HUMAN	sp|P18583|SON_HUMAN	5	5	5	>sp|P18583|SON_HUMAN Protein SON OS=Homo sapiens OX=9606 GN=SON PE=1 SV=4	1	5	5	5	1	2	1	5	1	0	1	2	2	1	2	1	5	1	0	1	2	2	1	2	1	5	1	0	1	2	2	3	3	3	263.83	2426	2426	0	6.7992	By matching	By matching	By matching	By MS/MS	By matching
sp|P18621|RL17_HUMAN	sp|P18621|RL17_HUMAN	5	5	5	>sp|P18621|RL17_HUMAN 60S ribosomal protein L17 OS=Homo sapiens OX=9606 GN=RPL17 PE=1 SV=3	1	5	5	5	5	5	5	5	5	5	5	5	5	5	5	5	5	5	5	5	5	5	5	5	5	5	5	5	5	5	5	27.7	27.7	27.7	21.397	184	184	0	53.071	By MS/MS	By MS/MS	By MS/MS	By MS/MS	By MS/MS
sp|P18669|PGAM1_HUMAN;sp|P15259|PGAM2_HUMAN;sp|Q8N0Y7|PGAM4_HUMAN	sp|P18669|PGAM1_HUMAN;sp|P15259|PGAM2_HUMAN	3;2;1	3;2;1	3;2;1	>sp|P18669|PGAM1_HUMAN Phosphoglycerate mutase 1 OS=Homo sapiens OX=9606 GN=PGAM1 PE=1 SV=2;>sp|P15259|PGAM2_HUMAN Phosphoglycerate mutase 2 OS=Homo sapiens OX=9606 GN=PGAM2 PE=1 SV=3	3	3	3	3	3	3	3	1	1	0	3	3	0	3	3	3	1	1	0	3	3	0	3	3	3	1	1	0	3	3	0	14.2	14.2	14.2	28.804	254	254;253;254	0	8.7513	By MS/MS	By matching	By matching	By matching	By matching
sp|P18827|SDC1_HUMAN	sp|P18827|SDC1_HUMAN	3	3	3	>sp|P18827|SDC1_HUMAN Syndecan-1 OS=Homo sapiens OX=9606 GN=SDC1 PE=1 SV=3	1	3	3	3	2	3	3	1	3	3	2	2	3	2	3	3	1	3	3	2	2	3	2	3	3	1	3	3	2	2	3	11.9	11.9	11.9	32.461	310	310	0	17.192	By MS/MS	By MS/MS	By MS/MS	By MS/MS	By MS/MS
sp|P18859|ATP5J_HUMAN	sp|P18859|ATP5J_HUMAN	3	3	3	>sp|P18859|ATP5J_HUMAN ATP synthase-coupling factor 6, mitochondrial OS=Homo sapiens OX=9606 GN=ATP5PF PE=1 SV=1	1	3	3	3	3	2	2	1	2	2	3	2	2	3	2	2	1	2	2	3	2	2	3	2	2	1	2	2	3	2	2	38	38	38	12.587	108	108	0	19.086	By MS/MS	By MS/MS	By MS/MS	By matching	By MS/MS
sp|P19338|NUCL_HUMAN	sp|P19338|NUCL_HUMAN	21	21	21	>sp|P19338|NUCL_HUMAN Nucleolin OS=Homo sapiens OX=9606 GN=NCL PE=1 SV=3	1	21	21	21	21	21	21	18	18	19	20	21	20	21	21	21	18	18	19	20	21	20	21	21	21	18	18	19	20	21	20	29.7	29.7	29.7	76.613	710	710	0	286.57	By MS/MS	By MS/MS	By MS/MS	By MS/MS	By MS/MS
sp|P19387|RPB3_HUMAN	sp|P19387|RPB3_HUMAN	2	2	2	>sp|P19387|RPB3_HUMAN DNA-directed RNA polymerase II subunit RPB3 OS=Homo sapiens OX=9606 GN=POLR2C PE=1 SV=2	1	2	2	2	0	1	2	2	2	0	1	1	2	0	1	2	2	2	0	1	1	2	0	1	2	2	2	0	1	1	2	6.9	6.9	6.9	31.441	275	275	0	3.991	By matching	By matching	By matching	By MS/MS	By matching
sp|P19388|RPAB1_HUMAN	sp|P19388|RPAB1_HUMAN	3	3	3	>sp|P19388|RPAB1_HUMAN DNA-directed RNA polymerases I, II, and III subunit RPABC1 OS=Homo sapiens OX=9606 GN=POLR2E PE=1 SV=4	1	3	3	3	1	2	1	3	3	2	2	3	2	1	2	1	3	3	2	2	3	2	1	2	1	3	3	2	2	3	2	17.1	17.1	17.1	24.551	210	210	0	7.4087	By MS/MS	By MS/MS	By MS/MS	By MS/MS	By MS/MS
sp|P19438|TNR1A_HUMAN	sp|P19438|TNR1A_HUMAN	11	11	11	>sp|P19438|TNR1A_HUMAN Tumor necrosis factor receptor superfamily member 1A OS=Homo sapiens OX=9606 GN=TNFRSF1A PE=1 SV=1	1	11	11	11	11	10	11	10	11	11	11	11	11	11	10	11	10	11	11	11	11	11	11	10	11	10	11	11	11	11	11	21.5	21.5	21.5	50.494	455	455	0	323.31	By MS/MS	By MS/MS	By MS/MS	By MS/MS	By MS/MS
sp|P19474|RO52_HUMAN	sp|P19474|RO52_HUMAN	17	17	17	>sp|P19474|RO52_HUMAN E3 ubiquitin-protein ligase TRIM21 OS=Homo sapiens OX=9606 GN=TRIM21 PE=1 SV=1	1	17	17	17	17	17	16	17	17	15	17	17	16	17	17	16	17	17	15	17	17	16	17	17	16	17	17	15	17	17	16	35.2	35.2	35.2	54.169	475	475	0	323.31	By MS/MS	By MS/MS	By MS/MS	By MS/MS	By MS/MS
sp|P20020|AT2B1_HUMAN;sp|Q16720|AT2B3_HUMAN;sp|P23634|AT2B4_HUMAN;sp|Q01814|AT2B2_HUMAN	sp|P20020|AT2B1_HUMAN;sp|Q16720|AT2B3_HUMAN;sp|P23634|AT2B4_HUMAN;sp|Q01814|AT2B2_HUMAN	4;2;2;2	4;2;2;2	4;2;2;2	>sp|P20020|AT2B1_HUMAN Plasma membrane calcium-transporting ATPase 1 OS=Homo sapiens OX=9606 GN=ATP2B1 PE=1 SV=4;>sp|Q16720|AT2B3_HUMAN Plasma membrane calcium-transporting ATPase 3 OS=Homo sapiens OX=9606 GN=ATP2B3 PE=1 SV=3;>sp|P23634|AT2B4_HUMAN Plasma	4	4	4	4	2	1	2	2	2	3	4	4	4	2	1	2	2	2	3	4	4	4	2	1	2	2	2	3	4	4	4	4.5	4.5	4.5	134.68	1220	1220;1220;1241;1243	0	15.74	By matching	By matching	By MS/MS	By matching	By matching
sp|P20042|IF2B_HUMAN	sp|P20042|IF2B_HUMAN	6	6	6	>sp|P20042|IF2B_HUMAN Eukaryotic translation initiation factor 2 subunit 2 OS=Homo sapiens OX=9606 GN=EIF2S2 PE=1 SV=2	1	6	6	6	5	4	4	2	2	3	6	5	4	5	4	4	2	2	3	6	5	4	5	4	4	2	2	3	6	5	4	18.9	18.9	18.9	38.388	333	333	0	11.221	By MS/MS	By MS/MS	By MS/MS	By matching	By MS/MS
sp|Q9NRW1|RAB6B_HUMAN;sp|P20340|RAB6A_HUMAN;sp|Q14964|RB39A_HUMAN	sp|Q9NRW1|RAB6B_HUMAN;sp|P20340|RAB6A_HUMAN;sp|Q14964|RB39A_HUMAN	1;1;1	1;1;1	1;1;1	>sp|Q9NRW1|RAB6B_HUMAN Ras-related protein Rab-6B OS=Homo sapiens OX=9606 GN=RAB6B PE=1 SV=1;>sp|P20340|RAB6A_HUMAN Ras-related protein Rab-6A OS=Homo sapiens OX=9606 GN=RAB6A PE=1 SV=3;>sp|Q14964|RB39A_HUMAN Ras-related protein Rab-39A OS=Homo sapiens OX=	3	1	1	1	1	1	1	1	1	1	1	1	1	1	1	1	1	1	1	1	1	1	1	1	1	1	1	1	1	1	1	5.3	5.3	5.3	23.461	208	208;208;217	0	16.782	By MS/MS	By MS/MS	By MS/MS	By MS/MS	By MS/MS
sp|P20594|ANPRB_HUMAN	sp|P20594|ANPRB_HUMAN	1	1	1	>sp|P20594|ANPRB_HUMAN Atrial natriuretic peptide receptor 2 OS=Homo sapiens OX=9606 GN=NPR2 PE=1 SV=1	1	1	1	1	1	1	1	0	1	0	1	0	1	1	1	1	0	1	0	1	0	1	1	1	1	0	1	0	1	0	1	1.1	1.1	1.1	117.02	1047	1047	1	-2	By matching	By matching	By matching	By matching	By matching
sp|P20618|PSB1_HUMAN	sp|P20618|PSB1_HUMAN	6	6	6	>sp|P20618|PSB1_HUMAN Proteasome subunit beta type-1 OS=Homo sapiens OX=9606 GN=PSMB1 PE=1 SV=2	1	6	6	6	6	6	6	5	5	6	6	6	6	6	6	6	5	5	6	6	6	6	6	6	6	5	5	6	6	6	6	32.4	32.4	32.4	26.489	241	241	0	50.408	By MS/MS	By MS/MS	By MS/MS	By MS/MS	By MS/MS
sp|P20700|LMNB1_HUMAN	sp|P20700|LMNB1_HUMAN	25	23	23	>sp|P20700|LMNB1_HUMAN Lamin-B1 OS=Homo sapiens OX=9606 GN=LMNB1 PE=1 SV=2	1	25	23	23	12	18	10	23	18	12	12	19	22	10	16	8	21	16	10	10	17	20	10	16	8	21	16	10	10	17	20	47.1	45.6	45.6	66.408	586	586	0	134.69	By MS/MS	By MS/MS	By MS/MS	By MS/MS	By MS/MS
sp|P21281|VATB2_HUMAN	sp|P21281|VATB2_HUMAN	3	3	3	>sp|P21281|VATB2_HUMAN V-type proton ATPase subunit B, brain isoform OS=Homo sapiens OX=9606 GN=ATP6V1B2 PE=1 SV=3	1	3	3	3	3	1	3	1	0	0	1	1	2	3	1	3	1	0	0	1	1	2	3	1	3	1	0	0	1	1	2	7.2	7.2	7.2	56.5	511	511	0	11.151	By MS/MS	By matching	By MS/MS	By matching	By matching
sp|P21291|CSRP1_HUMAN	sp|P21291|CSRP1_HUMAN	1	1	1	>sp|P21291|CSRP1_HUMAN Cysteine and glycine-rich protein 1 OS=Homo sapiens OX=9606 GN=CSRP1 PE=1 SV=3	1	1	1	1	1	1	1	0	0	0	1	0	0	1	1	1	0	0	0	1	0	0	1	1	1	0	0	0	1	0	0	7.8	7.8	7.8	20.567	193	193	0	5.474	By MS/MS	By matching	By MS/MS	By matching	By matching
sp|P21333|FLNA_HUMAN	sp|P21333|FLNA_HUMAN	91	91	80	>sp|P21333|FLNA_HUMAN Filamin-A OS=Homo sapiens OX=9606 GN=FLNA PE=1 SV=4	1	91	91	80	88	89	90	75	83	72	90	86	85	88	89	90	75	83	72	90	86	85	77	78	79	66	72	64	79	75	75	45.4	45.4	41.6	280.74	2647	2647	0	323.31	By MS/MS	By MS/MS	By MS/MS	By MS/MS	By MS/MS
sp|P21580|TNAP3_HUMAN	sp|P21580|TNAP3_HUMAN	3	3	3	>sp|P21580|TNAP3_HUMAN Tumor necrosis factor alpha-induced protein 3 OS=Homo sapiens OX=9606 GN=TNFAIP3 PE=1 SV=1	1	3	3	3	2	3	3	2	3	2	3	3	3	2	3	3	2	3	2	3	3	3	2	3	3	2	3	2	3	3	3	3.8	3.8	3.8	89.613	790	790	0	4.7356	By MS/MS	By MS/MS	By matching	By matching	By matching
sp|P21589|5NTD_HUMAN	sp|P21589|5NTD_HUMAN	16	16	16	>sp|P21589|5NTD_HUMAN 5-nucleotidase OS=Homo sapiens OX=9606 GN=NT5E PE=1 SV=1	1	16	16	16	16	6	14	1	2	1	7	5	11	16	6	14	1	2	1	7	5	11	16	6	14	1	2	1	7	5	11	41.1	41.1	41.1	63.367	574	574	0	106.7	By MS/MS	By MS/MS	By MS/MS	By matching	By matching
sp|P21796|VDAC1_HUMAN	sp|P21796|VDAC1_HUMAN	3	3	3	>sp|P21796|VDAC1_HUMAN Voltage-dependent anion-selective channel protein 1 OS=Homo sapiens OX=9606 GN=VDAC1 PE=1 SV=2	1	3	3	3	3	1	3	1	2	2	2	1	3	3	1	3	1	2	2	2	1	3	3	1	3	1	2	2	2	1	3	15.2	15.2	15.2	30.772	283	283	0	7.293	By MS/MS	By matching	By MS/MS	By MS/MS	By matching
sp|P21980|TGM2_HUMAN	sp|P21980|TGM2_HUMAN	4	4	4	>sp|P21980|TGM2_HUMAN Protein-glutamine gamma-glutamyltransferase 2 OS=Homo sapiens OX=9606 GN=TGM2 PE=1 SV=2	1	4	4	4	3	2	1	2	2	0	1	0	2	3	2	1	2	2	0	1	0	2	3	2	1	2	2	0	1	0	2	6.7	6.7	6.7	77.328	687	687	0	5.3389	By MS/MS	By MS/MS	By MS/MS	By MS/MS	By MS/MS
sp|P22061|PIMT_HUMAN	sp|P22061|PIMT_HUMAN	2	2	2	>sp|P22061|PIMT_HUMAN Protein-L-isoaspartate(D-aspartate) O-methyltransferase OS=Homo sapiens OX=9606 GN=PCMT1 PE=1 SV=4	1	2	2	2	2	2	1	1	1	0	2	2	2	2	2	1	1	1	0	2	2	2	2	2	1	1	1	0	2	2	2	11	11	11	24.636	227	227	0	7.4806	By MS/MS	By MS/MS	By MS/MS	By matching	By MS/MS
sp|P22087|FBRL_HUMAN	sp|P22087|FBRL_HUMAN	9	9	8	>sp|P22087|FBRL_HUMAN rRNA 2-O-methyltransferase fibrillarin OS=Homo sapiens OX=9606 GN=FBL PE=1 SV=2	1	9	9	8	4	4	4	9	5	4	4	4	7	4	4	4	9	5	4	4	4	7	4	4	4	8	5	4	4	4	7	32.7	32.7	29.3	33.784	321	321	0	210.45	By matching	By MS/MS	By matching	By MS/MS	By matching
sp|P22234|PUR6_HUMAN	sp|P22234|PUR6_HUMAN	1	1	1	>sp|P22234|PUR6_HUMAN Multifunctional protein ADE2 OS=Homo sapiens OX=9606 GN=PAICS PE=1 SV=3	1	1	1	1	0	0	0	0	0	0	1	0	0	0	0	0	0	0	0	1	0	0	0	0	0	0	0	0	1	0	0	2.6	2.6	2.6	47.079	425	425	0.0023529	2.7298	By matching	By matching	By matching	By matching	By matching
sp|P22314|UBA1_HUMAN	sp|P22314|UBA1_HUMAN	1	1	1	>sp|P22314|UBA1_HUMAN Ubiquitin-like modifier-activating enzyme 1 OS=Homo sapiens OX=9606 GN=UBA1 PE=1 SV=3	1	1	1	1	1	0	0	0	0	0	0	0	1	1	0	0	0	0	0	0	0	1	1	0	0	0	0	0	0	0	1	1.5	1.5	1.5	117.85	1058	1058	0	4.3059	By MS/MS	By matching	By matching	By matching	By matching
sp|P22392|NDKB_HUMAN;sp|O60361|NDK8_HUMAN	sp|P22392|NDKB_HUMAN;sp|O60361|NDK8_HUMAN	2;1	2;1	1;1	>sp|P22392|NDKB_HUMAN Nucleoside diphosphate kinase B OS=Homo sapiens OX=9606 GN=NME2 PE=1 SV=1;>sp|O60361|NDK8_HUMAN Putative nucleoside diphosphate kinase OS=Homo sapiens OX=9606 GN=NME2P1 PE=5 SV=1	2	2	2	1	2	2	2	2	2	1	2	2	2	2	2	2	2	2	1	2	2	2	1	1	1	1	1	1	1	1	1	14.5	14.5	6.6	17.298	152	152;137	0	4.5381	By MS/MS	By MS/MS	By MS/MS	By matching	By MS/MS
sp|P22626|ROA2_HUMAN	sp|P22626|ROA2_HUMAN	15	15	15	>sp|P22626|ROA2_HUMAN Heterogeneous nuclear ribonucleoproteins A2/B1 OS=Homo sapiens OX=9606 GN=HNRNPA2B1 PE=1 SV=2	1	15	15	15	13	13	13	15	12	12	13	14	14	13	13	13	15	12	12	13	14	14	13	13	13	15	12	12	13	14	14	52.1	52.1	52.1	37.429	353	353	0	296.81	By MS/MS	By MS/MS	By MS/MS	By MS/MS	By MS/MS
sp|P22695|QCR2_HUMAN	sp|P22695|QCR2_HUMAN	2	2	2	>sp|P22695|QCR2_HUMAN Cytochrome b-c1 complex subunit 2, mitochondrial OS=Homo sapiens OX=9606 GN=UQCRC2 PE=1 SV=3	1	2	2	2	2	1	2	2	2	2	2	1	1	2	1	2	2	2	2	2	1	1	2	1	2	2	2	2	2	1	1	5.3	5.3	5.3	48.442	453	453	0	3.463	By MS/MS	By MS/MS	By matching	By MS/MS	By MS/MS
sp|P22735|TGM1_HUMAN	sp|P22735|TGM1_HUMAN	3	3	3	>sp|P22735|TGM1_HUMAN Protein-glutamine gamma-glutamyltransferase K OS=Homo sapiens OX=9606 GN=TGM1 PE=1 SV=4	1	3	3	3	2	2	0	0	1	0	1	0	3	2	2	0	0	1	0	1	0	3	2	2	0	0	1	0	1	0	3	4.5	4.5	4.5	89.786	817	817	0	6.8254	By matching	By matching	By matching	By matching	By matching
sp|P23246|SFPQ_HUMAN	sp|P23246|SFPQ_HUMAN	15	15	14	>sp|P23246|SFPQ_HUMAN Splicing factor, proline- and glutamine-rich OS=Homo sapiens OX=9606 GN=SFPQ PE=1 SV=2	1	15	15	14	11	10	10	13	13	9	13	9	15	11	10	10	13	13	9	13	9	15	10	9	9	12	12	8	12	8	14	24.6	24.6	23.5	76.149	707	707	0	86.069	By MS/MS	By MS/MS	By MS/MS	By MS/MS	By MS/MS
sp|P23396|RS3_HUMAN	sp|P23396|RS3_HUMAN	17	17	17	>sp|P23396|RS3_HUMAN 40S ribosomal protein S3 OS=Homo sapiens OX=9606 GN=RPS3 PE=1 SV=2	1	17	17	17	16	16	15	14	16	14	15	17	16	16	16	15	14	16	14	15	17	16	16	16	15	14	16	14	15	17	16	68.7	68.7	68.7	26.688	243	243	0	103.43	By MS/MS	By MS/MS	By MS/MS	By MS/MS	By MS/MS
sp|P23435|CBLN1_HUMAN	sp|P23435|CBLN1_HUMAN	1	1	1	>sp|P23435|CBLN1_HUMAN Cerebellin-1 OS=Homo sapiens OX=9606 GN=CBLN1 PE=1 SV=1	1	1	1	1	1	1	1	1	1	1	1	1	1	1	1	1	1	1	1	1	1	1	1	1	1	1	1	1	1	1	1	3.6	3.6	3.6	21.097	193	193	0	7.3184	By MS/MS	By MS/MS	By MS/MS	By matching	By MS/MS
sp|P23458|JAK1_HUMAN;sp|P29597|TYK2_HUMAN;sp|O60674|JAK2_HUMAN	sp|P23458|JAK1_HUMAN	33;2;1	33;2;1	33;2;1	>sp|P23458|JAK1_HUMAN Tyrosine-protein kinase JAK1 OS=Homo sapiens OX=9606 GN=JAK1 PE=1 SV=2	3	33	33	33	27	28	29	25	30	27	31	26	31	27	28	29	25	30	27	31	26	31	27	28	29	25	30	27	31	26	31	33.4	33.4	33.4	133.28	1154	1154;1187;1132	0	224.7	By MS/MS	By MS/MS	By MS/MS	By MS/MS	By MS/MS
sp|P23526|SAHH_HUMAN	sp|P23526|SAHH_HUMAN	1	1	1	>sp|P23526|SAHH_HUMAN Adenosylhomocysteinase OS=Homo sapiens OX=9606 GN=AHCY PE=1 SV=4	1	1	1	1	1	0	0	0	0	0	1	0	0	1	0	0	0	0	0	1	0	0	1	0	0	0	0	0	1	0	0	2.5	2.5	2.5	47.716	432	432	0.0072622	2.1558	By MS/MS	By matching	By matching	By matching	By matching
sp|P23528|COF1_HUMAN	sp|P23528|COF1_HUMAN	7	7	4	>sp|P23528|COF1_HUMAN Cofilin-1 OS=Homo sapiens OX=9606 GN=CFL1 PE=1 SV=3	1	7	7	4	6	6	6	5	5	3	5	4	5	6	6	6	5	5	3	5	4	5	3	3	4	4	3	3	3	3	3	49.4	49.4	32.5	18.502	166	166	0	62.615	By MS/MS	By MS/MS	By MS/MS	By MS/MS	By MS/MS
sp|P23588|IF4B_HUMAN	sp|P23588|IF4B_HUMAN	14	14	14	>sp|P23588|IF4B_HUMAN Eukaryotic translation initiation factor 4B OS=Homo sapiens OX=9606 GN=EIF4B PE=1 SV=2	1	14	14	14	13	13	13	9	13	13	14	13	12	13	13	13	9	13	13	14	13	12	13	13	13	9	13	13	14	13	12	22.3	22.3	22.3	69.15	611	611	0	193	By MS/MS	By MS/MS	By MS/MS	By MS/MS	By MS/MS
sp|P24390|ERD21_HUMAN;sp|P33947|ERD22_HUMAN	sp|P24390|ERD21_HUMAN;sp|P33947|ERD22_HUMAN	2;1	2;1	2;1	>sp|P24390|ERD21_HUMAN ER lumen protein-retaining receptor 1 OS=Homo sapiens OX=9606 GN=KDELR1 PE=1 SV=1;>sp|P33947|ERD22_HUMAN ER lumen protein-retaining receptor 2 OS=Homo sapiens OX=9606 GN=KDELR2 PE=1 SV=1	2	2	2	2	1	0	1	0	0	0	1	0	1	1	0	1	0	0	0	1	0	1	1	0	1	0	0	0	1	0	1	14.2	14.2	14.2	24.542	212	212;212	0.00079618	2.8372	By MS/MS	By matching	By matching	By matching	By matching
sp|P24534|EF1B_HUMAN	sp|P24534|EF1B_HUMAN	5	5	5	>sp|P24534|EF1B_HUMAN Elongation factor 1-beta OS=Homo sapiens OX=9606 GN=EEF1B2 PE=1 SV=3	1	5	5	5	5	2	5	3	3	3	3	3	4	5	2	5	3	3	3	3	3	4	5	2	5	3	3	3	3	3	4	32.4	32.4	32.4	24.763	225	225	0	153.98	By MS/MS	By MS/MS	By MS/MS	By MS/MS	By MS/MS
sp|P24539|AT5F1_HUMAN	sp|P24539|AT5F1_HUMAN	2	2	2	>sp|P24539|AT5F1_HUMAN ATP synthase F(0) complex subunit B1, mitochondrial OS=Homo sapiens OX=9606 GN=ATP5PB PE=1 SV=2	1	2	2	2	1	1	2	1	1	1	1	2	1	1	1	2	1	1	1	1	2	1	1	1	2	1	1	1	1	2	1	7.8	7.8	7.8	28.908	256	256	0	4.8775	By MS/MS	By MS/MS	By MS/MS	By matching	By MS/MS
sp|P25205|MCM3_HUMAN	sp|P25205|MCM3_HUMAN	7	7	7	>sp|P25205|MCM3_HUMAN DNA replication licensing factor MCM3 OS=Homo sapiens OX=9606 GN=MCM3 PE=1 SV=3	1	7	7	7	5	6	4	3	4	4	6	5	7	5	6	4	3	4	4	6	5	7	5	6	4	3	4	4	6	5	7	8.8	8.8	8.8	90.98	808	808	0	13.449	By MS/MS	By MS/MS	By MS/MS	By matching	By matching
sp|P25398|RS12_HUMAN	sp|P25398|RS12_HUMAN	3	3	3	>sp|P25398|RS12_HUMAN 40S ribosomal protein S12 OS=Homo sapiens OX=9606 GN=RPS12 PE=1 SV=3	1	3	3	3	3	3	3	1	2	2	3	3	3	3	3	3	1	2	2	3	3	3	3	3	3	1	2	2	3	3	3	30.3	30.3	30.3	14.515	132	132	0	25.293	By MS/MS	By MS/MS	By MS/MS	By MS/MS	By MS/MS
sp|P25440|BRD2_HUMAN	sp|P25440|BRD2_HUMAN	1	1	1	>sp|P25440|BRD2_HUMAN Bromodomain-containing protein 2 OS=Homo sapiens OX=9606 GN=BRD2 PE=1 SV=2	1	1	1	1	1	1	0	0	0	0	1	1	1	1	1	0	0	0	0	1	1	1	1	1	0	0	0	0	1	1	1	1.6	1.6	1.6	88.06	801	801	0.0072411	2.1308	By MS/MS	By matching	By matching	By matching	By matching
sp|P25705|ATPA_HUMAN	sp|P25705|ATPA_HUMAN	18	18	18	>sp|P25705|ATPA_HUMAN ATP synthase subunit alpha, mitochondrial OS=Homo sapiens OX=9606 GN=ATP5F1A PE=1 SV=1	1	18	18	18	17	14	15	14	15	14	17	15	15	17	14	15	14	15	14	17	15	15	17	14	15	14	15	14	17	15	15	39.8	39.8	39.8	59.75	553	553	0	264.76	By MS/MS	By MS/MS	By MS/MS	By MS/MS	By MS/MS
sp|P25786|PSA1_HUMAN	sp|P25786|PSA1_HUMAN	7	7	7	>sp|P25786|PSA1_HUMAN Proteasome subunit alpha type-1 OS=Homo sapiens OX=9606 GN=PSMA1 PE=1 SV=1	1	7	7	7	7	7	7	5	6	6	6	6	7	7	7	7	5	6	6	6	6	7	7	7	7	5	6	6	6	6	7	30.4	30.4	30.4	29.555	263	263	0	28.318	By MS/MS	By MS/MS	By MS/MS	By MS/MS	By MS/MS
sp|P25787|PSA2_HUMAN	sp|P25787|PSA2_HUMAN	5	5	5	>sp|P25787|PSA2_HUMAN Proteasome subunit alpha type-2 OS=Homo sapiens OX=9606 GN=PSMA2 PE=1 SV=2	1	5	5	5	4	5	5	2	3	3	5	5	5	4	5	5	2	3	3	5	5	5	4	5	5	2	3	3	5	5	5	30.8	30.8	30.8	25.898	234	234	0	25.531	By MS/MS	By MS/MS	By MS/MS	By matching	By MS/MS
sp|P25788|PSA3_HUMAN	sp|P25788|PSA3_HUMAN	6	6	6	>sp|P25788|PSA3_HUMAN Proteasome subunit alpha type-3 OS=Homo sapiens OX=9606 GN=PSMA3 PE=1 SV=2	1	6	6	6	4	5	5	3	5	4	6	6	5	4	5	5	3	5	4	6	6	5	4	5	5	3	5	4	6	6	5	27.8	27.8	27.8	28.433	255	255	0	63.336	By MS/MS	By MS/MS	By MS/MS	By MS/MS	By MS/MS
sp|P25789|PSA4_HUMAN	sp|P25789|PSA4_HUMAN	7	7	7	>sp|P25789|PSA4_HUMAN Proteasome subunit alpha type-4 OS=Homo sapiens OX=9606 GN=PSMA4 PE=1 SV=1	1	7	7	7	6	6	6	5	6	6	7	7	7	6	6	6	5	6	6	7	7	7	6	6	6	5	6	6	7	7	7	26.8	26.8	26.8	29.483	261	261	0	22.998	By MS/MS	By MS/MS	By MS/MS	By MS/MS	By MS/MS
sp|P26006|ITA3_HUMAN	sp|P26006|ITA3_HUMAN	2	2	2	>sp|P26006|ITA3_HUMAN Integrin alpha-3 OS=Homo sapiens OX=9606 GN=ITGA3 PE=1 SV=5	1	2	2	2	1	0	1	1	1	1	2	1	1	1	0	1	1	1	1	2	1	1	1	0	1	1	1	1	2	1	1	1.9	1.9	1.9	116.61	1051	1051	0	3.3762	By matching	By matching	By matching	By matching	By matching
sp|P26038|MOES_HUMAN;sp|P35241|RADI_HUMAN	sp|P26038|MOES_HUMAN;sp|P35241|RADI_HUMAN	11;6	11;6	5;0	>sp|P26038|MOES_HUMAN Moesin OS=Homo sapiens OX=9606 GN=MSN PE=1 SV=3;>sp|P35241|RADI_HUMAN Radixin OS=Homo sapiens OX=9606 GN=RDX PE=1 SV=1	2	11	11	5	8	5	9	7	5	4	9	7	7	8	5	9	7	5	4	9	7	7	4	3	5	3	3	3	5	3	4	20.8	20.8	12.5	67.819	577	577;583	0	29.019	By MS/MS	By MS/MS	By MS/MS	By MS/MS	By MS/MS
sp|P26196|DDX6_HUMAN	sp|P26196|DDX6_HUMAN	1	1	1	>sp|P26196|DDX6_HUMAN Probable ATP-dependent RNA helicase DDX6 OS=Homo sapiens OX=9606 GN=DDX6 PE=1 SV=2	1	1	1	1	1	0	0	1	0	0	1	1	1	1	0	0	1	0	0	1	1	1	1	0	0	1	0	0	1	1	1	3.9	3.9	3.9	54.416	483	483	0.0066568	2.3012	By matching	By matching	By matching	By matching	By matching
sp|P26232|CTNA2_HUMAN	sp|P26232|CTNA2_HUMAN	2	1	1	>sp|P26232|CTNA2_HUMAN Catenin alpha-2 OS=Homo sapiens OX=9606 GN=CTNNA2 PE=1 SV=5	1	2	1	1	1	1	1	0	0	0	1	1	2	1	0	0	0	0	0	0	0	1	1	0	0	0	0	0	0	0	1	3.7	1.9	1.9	105.31	953	953	0	2.8801	By MS/MS	By matching	By matching	By matching	By matching
sp|P26368|U2AF2_HUMAN	sp|P26368|U2AF2_HUMAN	4	4	4	>sp|P26368|U2AF2_HUMAN Splicing factor U2AF 65 kDa subunit OS=Homo sapiens OX=9606 GN=U2AF2 PE=1 SV=4	1	4	4	4	4	4	4	4	4	3	4	4	4	4	4	4	4	4	3	4	4	4	4	4	4	4	4	3	4	4	4	11.6	11.6	11.6	53.5	475	475	0	39.387	By MS/MS	By MS/MS	By MS/MS	By MS/MS	By MS/MS
sp|P26373|RL13_HUMAN	sp|P26373|RL13_HUMAN	6	6	6	>sp|P26373|RL13_HUMAN 60S ribosomal protein L13 OS=Homo sapiens OX=9606 GN=RPL13 PE=1 SV=4	1	6	6	6	5	6	5	4	6	4	6	5	6	5	6	5	4	6	4	6	5	6	5	6	5	4	6	4	6	5	6	26.5	26.5	26.5	24.261	211	211	0	43.819	By MS/MS	By MS/MS	By MS/MS	By MS/MS	By MS/MS
sp|P26447|S10A4_HUMAN	sp|P26447|S10A4_HUMAN	3	3	3	>sp|P26447|S10A4_HUMAN Protein S100-A4 OS=Homo sapiens OX=9606 GN=S100A4 PE=1 SV=1	1	3	3	3	3	3	3	3	2	3	3	2	2	3	3	3	3	2	3	3	2	2	3	3	3	3	2	3	3	2	2	24.8	24.8	24.8	11.728	101	101	0	8.8207	By MS/MS	By matching	By MS/MS	By matching	By matching
sp|P26599|PTBP1_HUMAN	sp|P26599|PTBP1_HUMAN	12	12	10	>sp|P26599|PTBP1_HUMAN Polypyrimidine tract-binding protein 1 OS=Homo sapiens OX=9606 GN=PTBP1 PE=1 SV=1	1	12	12	10	7	10	8	11	9	9	8	6	7	7	10	8	11	9	9	8	6	7	6	8	7	9	7	8	7	5	6	33.1	33.1	30.3	57.221	531	531	0	91.613	By MS/MS	By MS/MS	By MS/MS	By MS/MS	By MS/MS
sp|P26640|SYVC_HUMAN	sp|P26640|SYVC_HUMAN	2	2	2	>sp|P26640|SYVC_HUMAN Valine--tRNA ligase OS=Homo sapiens OX=9606 GN=VARS1 PE=1 SV=4	1	2	2	2	2	1	1	0	0	1	1	1	1	2	1	1	0	0	1	1	1	1	2	1	1	0	0	1	1	1	1	2.2	2.2	2.2	140.47	1264	1264	0	4.4622	By MS/MS	By MS/MS	By MS/MS	By matching	By matching
sp|P26641|EF1G_HUMAN	sp|P26641|EF1G_HUMAN	7	7	7	>sp|P26641|EF1G_HUMAN Elongation factor 1-gamma OS=Homo sapiens OX=9606 GN=EEF1G PE=1 SV=3	1	7	7	7	7	5	6	1	2	3	7	4	4	7	5	6	1	2	3	7	4	4	7	5	6	1	2	3	7	4	4	16.5	16.5	16.5	50.118	437	437	0	19.894	By MS/MS	By MS/MS	By MS/MS	By matching	By matching
sp|P27105|STOM_HUMAN	sp|P27105|STOM_HUMAN	9	9	9	>sp|P27105|STOM_HUMAN Erythrocyte band 7 integral membrane protein OS=Homo sapiens OX=9606 GN=STOM PE=1 SV=3	1	9	9	9	9	6	9	5	6	4	6	6	6	9	6	9	5	6	4	6	6	6	9	6	9	5	6	4	6	6	6	41	41	41	31.73	288	288	0	60.331	By MS/MS	By MS/MS	By MS/MS	By MS/MS	By MS/MS
sp|P27348|1433T_HUMAN	sp|P27348|1433T_HUMAN	7	5	5	>sp|P27348|1433T_HUMAN 14-3-3 protein theta OS=Homo sapiens OX=9606 GN=YWHAQ PE=1 SV=1	1	7	5	5	7	6	5	6	4	3	7	6	6	5	4	3	4	2	2	5	4	4	5	4	3	4	2	2	5	4	4	33.5	26.1	26.1	27.764	245	245	0	54.431	By MS/MS	By MS/MS	By MS/MS	By MS/MS	By MS/MS
sp|P27635|RL10_HUMAN;sp|Q96L21|RL10L_HUMAN	sp|P27635|RL10_HUMAN;sp|Q96L21|RL10L_HUMAN	6;3	6;3	6;3	>sp|P27635|RL10_HUMAN 60S ribosomal protein L10 OS=Homo sapiens OX=9606 GN=RPL10 PE=1 SV=4;>sp|Q96L21|RL10L_HUMAN 60S ribosomal protein L10-like OS=Homo sapiens OX=9606 GN=RPL10L PE=1 SV=3	2	6	6	6	6	6	6	5	6	6	6	6	6	6	6	6	5	6	6	6	6	6	6	6	6	5	6	6	6	6	6	24.8	24.8	24.8	24.604	214	214;214	0	71.056	By MS/MS	By MS/MS	By MS/MS	By MS/MS	By MS/MS
sp|P27708|PYR1_HUMAN	sp|P27708|PYR1_HUMAN	12	12	12	>sp|P27708|PYR1_HUMAN CAD protein OS=Homo sapiens OX=9606 GN=CAD PE=1 SV=3	1	12	12	12	10	8	11	4	6	5	9	7	7	10	8	11	4	6	5	9	7	7	10	8	11	4	6	5	9	7	7	7.1	7.1	7.1	242.98	2225	2225	0	81.082	By MS/MS	By MS/MS	By MS/MS	By MS/MS	By MS/MS
sp|P27797|CALR_HUMAN	sp|P27797|CALR_HUMAN	3	3	3	>sp|P27797|CALR_HUMAN Calreticulin OS=Homo sapiens OX=9606 GN=CALR PE=1 SV=1	1	3	3	3	3	1	3	2	2	1	3	1	2	3	1	3	2	2	1	3	1	2	3	1	3	2	2	1	3	1	2	9.6	9.6	9.6	48.141	417	417	0	5.948	By MS/MS	By matching	By MS/MS	By MS/MS	By MS/MS
sp|P27816|MAP4_HUMAN	sp|P27816|MAP4_HUMAN	3	3	3	>sp|P27816|MAP4_HUMAN Microtubule-associated protein 4 OS=Homo sapiens OX=9606 GN=MAP4 PE=1 SV=3	1	3	3	3	3	2	3	1	3	2	2	3	3	3	2	3	1	3	2	2	3	3	3	2	3	1	3	2	2	3	3	3.6	3.6	3.6	121	1152	1152	0	7.6189	By MS/MS	By matching	By MS/MS	By matching	By MS/MS
sp|P27824|CALX_HUMAN	sp|P27824|CALX_HUMAN	14	14	14	>sp|P27824|CALX_HUMAN Calnexin OS=Homo sapiens OX=9606 GN=CANX PE=1 SV=2	1	14	14	14	14	10	13	12	11	9	14	14	13	14	10	13	12	11	9	14	14	13	14	10	13	12	11	9	14	14	13	29.2	29.2	29.2	67.567	592	592	0	52.46	By MS/MS	By MS/MS	By MS/MS	By MS/MS	By MS/MS
sp|P28066|PSA5_HUMAN	sp|P28066|PSA5_HUMAN	5	5	5	>sp|P28066|PSA5_HUMAN Proteasome subunit alpha type-5 OS=Homo sapiens OX=9606 GN=PSMA5 PE=1 SV=3	1	5	5	5	3	3	3	3	3	3	3	5	3	3	3	3	3	3	3	3	5	3	3	3	3	3	3	3	3	5	3	30.3	30.3	30.3	26.411	241	241	0	73.24	By MS/MS	By MS/MS	By MS/MS	By MS/MS	By MS/MS
sp|P28070|PSB4_HUMAN	sp|P28070|PSB4_HUMAN	4	4	4	>sp|P28070|PSB4_HUMAN Proteasome subunit beta type-4 OS=Homo sapiens OX=9606 GN=PSMB4 PE=1 SV=4	1	4	4	4	2	4	3	0	2	1	4	3	2	2	4	3	0	2	1	4	3	2	2	4	3	0	2	1	4	3	2	22.3	22.3	22.3	29.204	264	264	0	22.981	By MS/MS	By MS/MS	By MS/MS	By matching	By MS/MS
sp|P28072|PSB6_HUMAN	sp|P28072|PSB6_HUMAN	3	3	3	>sp|P28072|PSB6_HUMAN Proteasome subunit beta type-6 OS=Homo sapiens OX=9606 GN=PSMB6 PE=1 SV=4	1	3	3	3	3	2	3	3	3	3	3	2	2	3	2	3	3	3	3	3	2	2	3	2	3	3	3	3	3	2	2	13	13	13	25.357	239	239	0	6.3889	By MS/MS	By MS/MS	By MS/MS	By MS/MS	By MS/MS
sp|P28074|PSB5_HUMAN	sp|P28074|PSB5_HUMAN	6	6	6	>sp|P28074|PSB5_HUMAN Proteasome subunit beta type-5 OS=Homo sapiens OX=9606 GN=PSMB5 PE=1 SV=3	1	6	6	6	5	5	6	4	5	6	6	6	5	5	5	6	4	5	6	6	6	5	5	5	6	4	5	6	6	6	5	27.8	27.8	27.8	28.48	263	263	0	25.351	By MS/MS	By MS/MS	By MS/MS	By MS/MS	By MS/MS
sp|P28288|ABCD3_HUMAN	sp|P28288|ABCD3_HUMAN	2	2	2	>sp|P28288|ABCD3_HUMAN ATP-binding cassette sub-family D member 3 OS=Homo sapiens OX=9606 GN=ABCD3 PE=1 SV=1	1	2	2	2	2	0	1	0	0	0	0	0	1	2	0	1	0	0	0	0	0	1	2	0	1	0	0	0	0	0	1	2.9	2.9	2.9	75.475	659	659	0.0023493	2.7132	By MS/MS	By matching	By matching	By matching	By matching
sp|P28290|ITPI2_HUMAN	sp|P28290|ITPI2_HUMAN	11	11	11	>sp|P28290|ITPI2_HUMAN Protein ITPRID2 OS=Homo sapiens OX=9606 GN=ITPRID2 PE=1 SV=3	1	11	11	11	11	4	11	2	4	0	3	3	5	11	4	11	2	4	0	3	3	5	11	4	11	2	4	0	3	3	5	11.4	11.4	11.4	138.38	1259	1259	0	34.9	By MS/MS	By matching	By MS/MS	By matching	By matching
sp|P29144|TPP2_HUMAN	sp|P29144|TPP2_HUMAN	3	3	3	>sp|P29144|TPP2_HUMAN Tripeptidyl-peptidase 2 OS=Homo sapiens OX=9606 GN=TPP2 PE=1 SV=4	1	3	3	3	3	2	2	0	1	0	2	1	1	3	2	2	0	1	0	2	1	1	3	2	2	0	1	0	2	1	1	3	3	3	138.35	1249	1249	0	6.194	By MS/MS	By MS/MS	By MS/MS	By matching	By matching
sp|P29317|EPHA2_HUMAN	sp|P29317|EPHA2_HUMAN	3	3	3	>sp|P29317|EPHA2_HUMAN Ephrin type-A receptor 2 OS=Homo sapiens OX=9606 GN=EPHA2 PE=1 SV=2	1	3	3	3	3	2	3	1	1	1	3	3	3	3	2	3	1	1	1	3	3	3	3	2	3	1	1	1	3	3	3	3.9	3.9	3.9	108.27	976	976	0	8.7542	By MS/MS	By MS/MS	By MS/MS	By MS/MS	By MS/MS
sp|P29401|TKT_HUMAN	sp|P29401|TKT_HUMAN	13	13	13	>sp|P29401|TKT_HUMAN Transketolase OS=Homo sapiens OX=9606 GN=TKT PE=1 SV=3	1	13	13	13	13	10	12	6	7	7	11	7	11	13	10	12	6	7	7	11	7	11	13	10	12	6	7	7	11	7	11	29.4	29.4	29.4	67.877	623	623	0	83.55	By MS/MS	By MS/MS	By MS/MS	By MS/MS	By MS/MS
sp|P29558|RBMS1_HUMAN;sp|Q6XE24|RBMS3_HUMAN	sp|P29558|RBMS1_HUMAN;sp|Q6XE24|RBMS3_HUMAN	1;1	1;1	1;1	>sp|P29558|RBMS1_HUMAN RNA-binding motif, single-stranded-interacting protein 1 OS=Homo sapiens OX=9606 GN=RBMS1 PE=1 SV=3;>sp|Q6XE24|RBMS3_HUMAN RNA-binding motif, single-stranded-interacting protein 3 OS=Homo sapiens OX=9606 GN=RBMS3 PE=1 SV=1	2	1	1	1	1	1	1	0	1	0	0	1	1	1	1	1	0	1	0	0	1	1	1	1	1	0	1	0	0	1	1	3.7	3.7	3.7	44.505	406	406;437	0.0023548	2.7337	By matching	By matching	By MS/MS	By matching	By MS/MS
sp|P29692|EF1D_HUMAN	sp|P29692|EF1D_HUMAN	9	9	9	>sp|P29692|EF1D_HUMAN Elongation factor 1-delta OS=Homo sapiens OX=9606 GN=EEF1D PE=1 SV=5	1	9	9	9	9	9	8	6	9	7	8	9	8	9	9	8	6	9	7	8	9	8	9	9	8	6	9	7	8	9	8	40.9	40.9	40.9	31.121	281	281	0	110.3	By MS/MS	By MS/MS	By MS/MS	By MS/MS	By MS/MS
sp|P29992|GNA11_HUMAN	sp|P29992|GNA11_HUMAN	6	6	4	>sp|P29992|GNA11_HUMAN Guanine nucleotide-binding protein subunit alpha-11 OS=Homo sapiens OX=9606 GN=GNA11 PE=1 SV=2	1	6	6	4	6	4	4	0	2	1	4	4	4	6	4	4	0	2	1	4	4	4	4	2	2	0	1	0	2	2	2	20.9	20.9	14.8	42.123	359	359	0	17.082	By MS/MS	By matching	By MS/MS	By matching	By matching
sp|P30041|PRDX6_HUMAN	sp|P30041|PRDX6_HUMAN	2	2	2	>sp|P30041|PRDX6_HUMAN Peroxiredoxin-6 OS=Homo sapiens OX=9606 GN=PRDX6 PE=1 SV=3	1	2	2	2	2	2	2	0	2	1	2	2	2	2	2	2	0	2	1	2	2	2	2	2	2	0	2	1	2	2	2	13.4	13.4	13.4	25.035	224	224	0	15.406	By MS/MS	By MS/MS	By matching	By matching	By MS/MS
sp|P30043|BLVRB_HUMAN	sp|P30043|BLVRB_HUMAN	1	1	1	>sp|P30043|BLVRB_HUMAN Flavin reductase (NADPH) OS=Homo sapiens OX=9606 GN=BLVRB PE=1 SV=3	1	1	1	1	1	0	0	0	0	0	1	0	0	1	0	0	0	0	0	1	0	0	1	0	0	0	0	0	1	0	0	7.3	7.3	7.3	22.119	206	206	0.005988	2.3588	By MS/MS	By matching	By matching	By matching	By matching
sp|P30044|PRDX5_HUMAN	sp|P30044|PRDX5_HUMAN	1	1	1	>sp|P30044|PRDX5_HUMAN Peroxiredoxin-5, mitochondrial OS=Homo sapiens OX=9606 GN=PRDX5 PE=1 SV=4	1	1	1	1	0	0	0	0	0	0	1	0	0	0	0	0	0	0	0	1	0	0	0	0	0	0	0	0	1	0	0	5.1	5.1	5.1	22.086	214	214	0	2.8811	By matching	By matching	By matching	By matching	By matching
sp|P30049|ATPD_HUMAN	sp|P30049|ATPD_HUMAN	2	2	2	>sp|P30049|ATPD_HUMAN ATP synthase subunit delta, mitochondrial OS=Homo sapiens OX=9606 GN=ATP5F1D PE=1 SV=2	1	2	2	2	2	2	2	2	1	2	2	2	2	2	2	2	2	1	2	2	2	2	2	2	2	2	1	2	2	2	2	13.7	13.7	13.7	17.49	168	168	0	11.034	By MS/MS	By MS/MS	By MS/MS	By matching	By MS/MS
sp|P30050|RL12_HUMAN	sp|P30050|RL12_HUMAN	3	3	3	>sp|P30050|RL12_HUMAN 60S ribosomal protein L12 OS=Homo sapiens OX=9606 GN=RPL12 PE=1 SV=1	1	3	3	3	3	3	3	3	3	3	3	3	3	3	3	3	3	3	3	3	3	3	3	3	3	3	3	3	3	3	3	24.2	24.2	24.2	17.818	165	165	0	236.26	By MS/MS	By MS/MS	By MS/MS	By MS/MS	By MS/MS
sp|P30086|PEBP1_HUMAN	sp|P30086|PEBP1_HUMAN	1	1	1	>sp|P30086|PEBP1_HUMAN Phosphatidylethanolamine-binding protein 1 OS=Homo sapiens OX=9606 GN=PEBP1 PE=1 SV=3	1	1	1	1	0	0	0	0	0	0	1	0	0	0	0	0	0	0	0	1	0	0	0	0	0	0	0	0	1	0	0	7.5	7.5	7.5	21.057	187	187	0.003858	2.5452	By matching	By matching	By matching	By matching	By matching
sp|P30101|PDIA3_HUMAN	sp|P30101|PDIA3_HUMAN	3	3	3	>sp|P30101|PDIA3_HUMAN Protein disulfide-isomerase A3 OS=Homo sapiens OX=9606 GN=PDIA3 PE=1 SV=4	1	3	3	3	2	1	2	0	0	0	3	1	2	2	1	2	0	0	0	3	1	2	2	1	2	0	0	0	3	1	2	9.7	9.7	9.7	56.782	505	505	0	7.6482	By MS/MS	By matching	By MS/MS	By matching	By matching
sp|P30153|2AAA_HUMAN;sp|P30154|2AAB_HUMAN	sp|P30153|2AAA_HUMAN	8;1	8;1	8;1	>sp|P30153|2AAA_HUMAN Serine/threonine-protein phosphatase 2A 65 kDa regulatory subunit A alpha isoform OS=Homo sapiens OX=9606 GN=PPP2R1A PE=1 SV=4	2	8	8	8	6	6	5	5	5	5	6	6	6	6	6	5	5	5	5	6	6	6	6	6	5	5	5	5	6	6	6	15.6	15.6	15.6	65.308	589	589;601	0	21.523	By MS/MS	By MS/MS	By MS/MS	By MS/MS	By MS/MS
sp|P30530|UFO_HUMAN	sp|P30530|UFO_HUMAN	5	5	5	>sp|P30530|UFO_HUMAN Tyrosine-protein kinase receptor UFO OS=Homo sapiens OX=9606 GN=AXL PE=1 SV=4	1	5	5	5	1	0	2	4	5	5	1	1	1	1	0	2	4	5	5	1	1	1	1	0	2	4	5	5	1	1	1	5.9	5.9	5.9	98.336	894	894	0	9.7054	By matching	By matching	By matching	By MS/MS	By MS/MS
sp|P31153|METK2_HUMAN;sp|Q00266|METK1_HUMAN	sp|P31153|METK2_HUMAN	5;1	5;1	5;1	>sp|P31153|METK2_HUMAN S-adenosylmethionine synthase isoform type-2 OS=Homo sapiens OX=9606 GN=MAT2A PE=1 SV=1	2	5	5	5	4	3	2	2	4	3	3	4	3	4	3	2	2	4	3	3	4	3	4	3	2	2	4	3	3	4	3	16.5	16.5	16.5	43.66	395	395;395	0	17.098	By MS/MS	By MS/MS	By MS/MS	By MS/MS	By MS/MS
sp|P31689|DNJA1_HUMAN	sp|P31689|DNJA1_HUMAN	7	7	7	>sp|P31689|DNJA1_HUMAN DnaJ homolog subfamily A member 1 OS=Homo sapiens OX=9606 GN=DNAJA1 PE=1 SV=2	1	7	7	7	7	6	7	4	6	4	7	5	4	7	6	7	4	6	4	7	5	4	7	6	7	4	6	4	7	5	4	30	30	30	44.868	397	397	0	70.777	By MS/MS	By MS/MS	By MS/MS	By MS/MS	By MS/MS
sp|P31751|AKT2_HUMAN	sp|P31751|AKT2_HUMAN	1	1	1	>sp|P31751|AKT2_HUMAN RAC-beta serine/threonine-protein kinase OS=Homo sapiens OX=9606 GN=AKT2 PE=1 SV=2	1	1	1	1	1	1	1	1	1	1	1	1	1	1	1	1	1	1	1	1	1	1	1	1	1	1	1	1	1	1	1	2.3	2.3	2.3	55.768	481	481	0.0045732	2.4841	By matching	By MS/MS	By matching	By matching	By matching
sp|P31939|PUR9_HUMAN	sp|P31939|PUR9_HUMAN	1	1	1	>sp|P31939|PUR9_HUMAN Bifunctional purine biosynthesis protein PURH OS=Homo sapiens OX=9606 GN=ATIC PE=1 SV=3	1	1	1	1	1	0	0	0	0	0	0	0	0	1	0	0	0	0	0	0	0	0	1	0	0	0	0	0	0	0	0	2.4	2.4	2.4	64.615	592	592	0.0059657	2.3419	By MS/MS	By matching	By matching	By matching	By matching
sp|P31942|HNRH3_HUMAN	sp|P31942|HNRH3_HUMAN	6	6	6	>sp|P31942|HNRH3_HUMAN Heterogeneous nuclear ribonucleoprotein H3 OS=Homo sapiens OX=9606 GN=HNRNPH3 PE=1 SV=2	1	6	6	6	1	3	5	6	5	2	3	5	5	1	3	5	6	5	2	3	5	5	1	3	5	6	5	2	3	5	5	26.6	26.6	26.6	36.926	346	346	0	48.027	By matching	By MS/MS	By MS/MS	By MS/MS	By MS/MS
sp|P31943|HNRH1_HUMAN	sp|P31943|HNRH1_HUMAN	12	12	7	>sp|P31943|HNRH1_HUMAN Heterogeneous nuclear ribonucleoprotein H OS=Homo sapiens OX=9606 GN=HNRNPH1 PE=1 SV=4	1	12	12	7	10	8	10	12	11	10	10	11	10	10	8	10	12	11	10	10	11	10	5	3	5	7	6	5	5	6	5	37.2	37.2	22.3	49.229	449	449	0	227.38	By MS/MS	By MS/MS	By MS/MS	By MS/MS	By MS/MS
sp|P31944|CASPE_HUMAN	sp|P31944|CASPE_HUMAN	2	2	2	>sp|P31944|CASPE_HUMAN Caspase-14 OS=Homo sapiens OX=9606 GN=CASP14 PE=1 SV=2	1	2	2	2	0	1	2	0	1	1	0	0	1	0	1	2	0	1	1	0	0	1	0	1	2	0	1	1	0	0	1	7.9	7.9	7.9	27.679	242	242	0	3.322	By matching	By matching	By matching	By matching	By MS/MS
sp|P31946|1433B_HUMAN	sp|P31946|1433B_HUMAN	6	4	4	>sp|P31946|1433B_HUMAN 14-3-3 protein beta/alpha OS=Homo sapiens OX=9606 GN=YWHAB PE=1 SV=3	1	6	4	4	6	4	6	4	4	3	6	4	6	4	2	4	2	2	2	4	2	4	4	2	4	2	2	2	4	2	4	30.1	22.8	22.8	28.082	246	246	0	15.358	By MS/MS	By MS/MS	By MS/MS	By MS/MS	By MS/MS
sp|P31947|1433S_HUMAN	sp|P31947|1433S_HUMAN	5	3	3	>sp|P31947|1433S_HUMAN 14-3-3 protein sigma OS=Homo sapiens OX=9606 GN=SFN PE=1 SV=1	1	5	3	3	5	5	4	4	5	3	4	5	5	3	3	2	2	3	2	2	3	3	3	3	2	2	3	2	2	3	3	20.6	13.3	13.3	27.774	248	248	0	5.2825	By MS/MS	By MS/MS	By matching	By MS/MS	By matching
sp|P31948|STIP1_HUMAN	sp|P31948|STIP1_HUMAN	5	5	5	>sp|P31948|STIP1_HUMAN Stress-induced-phosphoprotein 1 OS=Homo sapiens OX=9606 GN=STIP1 PE=1 SV=1	1	5	5	5	4	2	4	0	1	0	3	2	4	4	2	4	0	1	0	3	2	4	4	2	4	0	1	0	3	2	4	8.8	8.8	8.8	62.639	543	543	0	7.2893	By MS/MS	By matching	By MS/MS	By matching	By matching
sp|P31949|S10AB_HUMAN	sp|P31949|S10AB_HUMAN	3	3	3	>sp|P31949|S10AB_HUMAN Protein S100-A11 OS=Homo sapiens OX=9606 GN=S100A11 PE=1 SV=2	1	3	3	3	2	1	2	1	1	1	3	2	1	2	1	2	1	1	1	3	2	1	2	1	2	1	1	1	3	2	1	30.5	30.5	30.5	11.74	105	105	0	6.4104	By MS/MS	By matching	By matching	By MS/MS	By matching
sp|P32969|RL9_HUMAN	sp|P32969|RL9_HUMAN	8	8	8	>sp|P32969|RL9_HUMAN 60S ribosomal protein L9 OS=Homo sapiens OX=9606 GN=RPL9 PE=1 SV=1	1	8	8	8	6	8	7	5	4	2	8	7	8	6	8	7	5	4	2	8	7	8	6	8	7	5	4	2	8	7	8	52.6	52.6	52.6	21.863	192	192	0	113.71	By MS/MS	By MS/MS	By MS/MS	By MS/MS	By MS/MS
sp|P33176|KINH_HUMAN;sp|O60282|KIF5C_HUMAN;sp|Q12840|KIF5A_HUMAN	sp|P33176|KINH_HUMAN	6;2;2	6;2;2	6;2;2	>sp|P33176|KINH_HUMAN Kinesin-1 heavy chain OS=Homo sapiens OX=9606 GN=KIF5B PE=1 SV=1	3	6	6	6	3	3	6	2	4	2	5	4	3	3	3	6	2	4	2	5	4	3	3	3	6	2	4	2	5	4	3	8	8	8	109.68	963	963;957;1032	0	15.595	By MS/MS	By matching	By MS/MS	By matching	By matching
sp|P33240|CSTF2_HUMAN;sp|Q9H0L4|CSTFT_HUMAN	sp|P33240|CSTF2_HUMAN;sp|Q9H0L4|CSTFT_HUMAN	1;1	1;1	1;1	>sp|P33240|CSTF2_HUMAN Cleavage stimulation factor subunit 2 OS=Homo sapiens OX=9606 GN=CSTF2 PE=1 SV=1;>sp|Q9H0L4|CSTFT_HUMAN Cleavage stimulation factor subunit 2 tau variant OS=Homo sapiens OX=9606 GN=CSTF2T PE=1 SV=1	2	1	1	1	0	0	0	1	1	0	1	1	1	0	0	0	1	1	0	1	1	1	0	0	0	1	1	0	1	1	1	2.9	2.9	2.9	60.959	577	577;616	0.0045558	2.4694	By matching	By matching	By matching	By MS/MS	By matching
sp|P33316|DUT_HUMAN	sp|P33316|DUT_HUMAN	2	2	2	>sp|P33316|DUT_HUMAN Deoxyuridine 5-triphosphate nucleotidohydrolase, mitochondrial OS=Homo sapiens OX=9606 GN=DUT PE=1 SV=4	1	2	2	2	2	1	1	1	1	1	2	1	1	2	1	1	1	1	1	2	1	1	2	1	1	1	1	1	2	1	1	10.7	10.7	10.7	26.563	252	252	0	3.7112	By MS/MS	By matching	By matching	By matching	By MS/MS
sp|P33527|MRP1_HUMAN	sp|P33527|MRP1_HUMAN	4	4	4	>sp|P33527|MRP1_HUMAN Multidrug resistance-associated protein 1 OS=Homo sapiens OX=9606 GN=ABCC1 PE=1 SV=3	1	4	4	4	3	1	1	1	1	0	2	0	1	3	1	1	1	1	0	2	0	1	3	1	1	1	1	0	2	0	1	3.5	3.5	3.5	171.59	1531	1531	0	9.2133	By MS/MS	By matching	By matching	By matching	By MS/MS
sp|P33992|MCM5_HUMAN	sp|P33992|MCM5_HUMAN	1	1	1	>sp|P33992|MCM5_HUMAN DNA replication licensing factor MCM5 OS=Homo sapiens OX=9606 GN=MCM5 PE=1 SV=5	1	1	1	1	1	1	1	0	1	0	1	1	0	1	1	1	0	1	0	1	1	0	1	1	1	0	1	0	1	1	0	1.6	1.6	1.6	82.285	734	734	0.0071531	2.087	By matching	By MS/MS	By matching	By matching	By matching
sp|P34932|HSP74_HUMAN	sp|P34932|HSP74_HUMAN	2	2	2	>sp|P34932|HSP74_HUMAN Heat shock 70 kDa protein 4 OS=Homo sapiens OX=9606 GN=HSPA4 PE=1 SV=4	1	2	2	2	1	2	0	1	1	1	2	2	1	1	2	0	1	1	1	2	2	1	1	2	0	1	1	1	2	2	1	2.5	2.5	2.5	94.33	840	840	0	4.2975	By MS/MS	By matching	By matching	By matching	By matching
sp|P35030|TRY3_HUMAN	sp|P35030|TRY3_HUMAN	1	1	1	>sp|P35030|TRY3_HUMAN Trypsin-3 OS=Homo sapiens OX=9606 GN=PRSS3 PE=1 SV=2	1	1	1	1	1	1	1	1	1	1	1	1	1	1	1	1	1	1	1	1	1	1	1	1	1	1	1	1	1	1	1	4.3	4.3	4.3	32.528	304	304	0	5.8181	By MS/MS	By MS/MS	By MS/MS	By matching	By MS/MS
sp|P35052|GPC1_HUMAN	sp|P35052|GPC1_HUMAN	9	9	9	>sp|P35052|GPC1_HUMAN Glypican-1 OS=Homo sapiens OX=9606 GN=GPC1 PE=1 SV=2	1	9	9	9	8	3	7	3	4	1	4	5	2	8	3	7	3	4	1	4	5	2	8	3	7	3	4	1	4	5	2	21.7	21.7	21.7	61.68	558	558	0	36.272	By MS/MS	By matching	By MS/MS	By matching	By matching
sp|P35080|PROF2_HUMAN	sp|P35080|PROF2_HUMAN	2	2	2	>sp|P35080|PROF2_HUMAN Profilin-2 OS=Homo sapiens OX=9606 GN=PFN2 PE=1 SV=3	1	2	2	2	2	1	0	1	1	0	1	1	1	2	1	0	1	1	0	1	1	1	2	1	0	1	1	0	1	1	1	20.7	20.7	20.7	15.046	140	140	0	11.919	By MS/MS	By MS/MS	By matching	By MS/MS	By MS/MS
sp|P35221|CTNA1_HUMAN	sp|P35221|CTNA1_HUMAN	6	6	5	>sp|P35221|CTNA1_HUMAN Catenin alpha-1 OS=Homo sapiens OX=9606 GN=CTNNA1 PE=1 SV=1	1	6	6	5	5	3	6	0	2	1	5	4	5	5	3	6	0	2	1	5	4	5	5	2	5	0	2	1	4	3	4	9.6	9.6	7.7	100.07	906	906	0	23.827	By MS/MS	By MS/MS	By MS/MS	By matching	By matching
sp|P35222|CTNB1_HUMAN	sp|P35222|CTNB1_HUMAN	6	4	4	>sp|P35222|CTNB1_HUMAN Catenin beta-1 OS=Homo sapiens OX=9606 GN=CTNNB1 PE=1 SV=1	1	6	4	4	4	2	6	2	3	2	3	4	3	2	1	4	2	3	2	2	3	1	2	1	4	2	3	2	2	3	1	8.1	6.1	6.1	85.496	781	781	0	11.267	By MS/MS	By matching	By MS/MS	By MS/MS	By MS/MS
sp|P35232|PHB_HUMAN	sp|P35232|PHB_HUMAN	12	12	12	>sp|P35232|PHB_HUMAN Prohibitin OS=Homo sapiens OX=9606 GN=PHB PE=1 SV=1	1	12	12	12	11	11	12	9	12	11	10	11	12	11	11	12	9	12	11	10	11	12	11	11	12	9	12	11	10	11	12	52.9	52.9	52.9	29.804	272	272	0	124.96	By MS/MS	By MS/MS	By MS/MS	By MS/MS	By MS/MS
sp|P35244|RFA3_HUMAN	sp|P35244|RFA3_HUMAN	1	1	1	>sp|P35244|RFA3_HUMAN Replication protein A 14 kDa subunit OS=Homo sapiens OX=9606 GN=RPA3 PE=1 SV=1	1	1	1	1	0	0	1	1	0	0	0	0	0	0	0	1	1	0	0	0	0	0	0	0	1	1	0	0	0	0	0	8.3	8.3	8.3	13.569	121	121	0.0045524	2.4662	By matching	By matching	By matching	By MS/MS	By matching
sp|P35250|RFC2_HUMAN	sp|P35250|RFC2_HUMAN	1	1	1	>sp|P35250|RFC2_HUMAN Replication factor C subunit 2 OS=Homo sapiens OX=9606 GN=RFC2 PE=1 SV=3	1	1	1	1	0	1	1	1	1	0	1	1	1	0	1	1	1	1	0	1	1	1	0	1	1	1	1	0	1	1	1	3.7	3.7	3.7	39.157	354	354	0.0059568	2.3418	By matching	By matching	By MS/MS	By matching	By matching
sp|P35268|RL22_HUMAN	sp|P35268|RL22_HUMAN	2	2	2	>sp|P35268|RL22_HUMAN 60S ribosomal protein L22 OS=Homo sapiens OX=9606 GN=RPL22 PE=1 SV=2	1	2	2	2	2	2	1	2	1	1	2	1	2	2	2	1	2	1	1	2	1	2	2	2	1	2	1	1	2	1	2	18.8	18.8	18.8	14.787	128	128	0	10.988	By MS/MS	By MS/MS	By matching	By MS/MS	By MS/MS
sp|P35269|T2FA_HUMAN	sp|P35269|T2FA_HUMAN	1	1	1	>sp|P35269|T2FA_HUMAN General transcription factor IIF subunit 1 OS=Homo sapiens OX=9606 GN=GTF2F1 PE=1 SV=2	1	1	1	1	0	0	0	0	0	0	1	1	0	0	0	0	0	0	0	1	1	0	0	0	0	0	0	0	1	1	0	3.1	3.1	3.1	58.24	517	517	0	3.1255	By matching	By matching	By matching	By matching	By matching
sp|P35527|K1C9_HUMAN;CON__P35527	sp|P35527|K1C9_HUMAN;CON__P35527	43;41	43;41	42;40	>sp|P35527|K1C9_HUMAN Keratin, type I cytoskeletal 9 OS=Homo sapiens OX=9606 GN=KRT9 PE=1 SV=3;>P35527 SWISS-PROT:P35527 Tax_Id=9606 Gene_Symbol=KRT9 Keratin, type I cytoskeletal 9	2	43	43	42	39	36	39	32	36	35	37	39	41	39	36	39	32	36	35	37	39	41	38	35	38	32	35	34	36	38	40	76.7	76.7	76.7	62.064	623	623;623	0	323.31	By MS/MS	By MS/MS	By MS/MS	By MS/MS	By MS/MS
sp|P35579|MYH9_HUMAN;REV__sp|Q9UKV3|ACINU_HUMAN	sp|P35579|MYH9_HUMAN	85;1	85;1	75;1	>sp|P35579|MYH9_HUMAN Myosin-9 OS=Homo sapiens OX=9606 GN=MYH9 PE=1 SV=4	2	85	85	75	83	70	79	64	72	46	76	75	83	83	70	79	64	72	46	76	75	83	73	60	69	55	62	39	66	65	73	43.8	43.8	38.2	226.53	1960	1960;1341	0	323.31	By MS/MS	By MS/MS	By MS/MS	By MS/MS	By MS/MS
sp|P35580|MYH10_HUMAN	sp|P35580|MYH10_HUMAN	35	28	26	>sp|P35580|MYH10_HUMAN Myosin-10 OS=Homo sapiens OX=9606 GN=MYH10 PE=1 SV=3	1	35	28	26	33	14	26	12	9	5	20	21	27	26	7	19	5	2	0	13	14	20	24	7	17	5	2	0	13	13	19	22.4	18.2	17.3	229	1976	1976	0	216.56	By MS/MS	By MS/MS	By MS/MS	By matching	By matching
sp|P35606|COPB2_HUMAN	sp|P35606|COPB2_HUMAN	1	1	1	>sp|P35606|COPB2_HUMAN Coatomer subunit beta OS=Homo sapiens OX=9606 GN=COPB2 PE=1 SV=2	1	1	1	1	1	0	0	0	0	0	1	1	1	1	0	0	0	0	0	1	1	1	1	0	0	0	0	0	1	1	1	1.3	1.3	1.3	102.49	906	906	0.0077465	1.967	By MS/MS	By matching	By matching	By matching	By matching
sp|P35610|SOAT1_HUMAN	sp|P35610|SOAT1_HUMAN	1	1	1	>sp|P35610|SOAT1_HUMAN Sterol O-acyltransferase 1 OS=Homo sapiens OX=9606 GN=SOAT1 PE=1 SV=3	1	1	1	1	1	1	1	1	1	1	1	1	1	1	1	1	1	1	1	1	1	1	1	1	1	1	1	1	1	1	1	2.9	2.9	2.9	64.734	550	550	0.0073206	2.2128	By MS/MS	By matching	By matching	By matching	By matching
sp|P35611|ADDA_HUMAN	sp|P35611|ADDA_HUMAN	3	3	3	>sp|P35611|ADDA_HUMAN Alpha-adducin OS=Homo sapiens OX=9606 GN=ADD1 PE=1 SV=2	1	3	3	3	3	1	3	0	0	0	1	0	2	3	1	3	0	0	0	1	0	2	3	1	3	0	0	0	1	0	2	6.1	6.1	6.1	80.954	737	737	0	10.688	By MS/MS	By matching	By MS/MS	By matching	By matching
sp|P35637|FUS_HUMAN	sp|P35637|FUS_HUMAN	4	4	2	>sp|P35637|FUS_HUMAN RNA-binding protein FUS OS=Homo sapiens OX=9606 GN=FUS PE=1 SV=1	1	4	4	2	3	3	4	4	4	3	4	4	4	3	3	4	4	4	3	4	4	4	1	1	2	2	2	2	2	2	2	6.3	6.3	4.6	53.425	526	526	0	10.234	By MS/MS	By MS/MS	By MS/MS	By MS/MS	By MS/MS
sp|P35659|DEK_HUMAN	sp|P35659|DEK_HUMAN	6	6	6	>sp|P35659|DEK_HUMAN Protein DEK OS=Homo sapiens OX=9606 GN=DEK PE=1 SV=1	1	6	6	6	4	3	3	6	5	1	2	5	4	4	3	3	6	5	1	2	5	4	4	3	3	6	5	1	2	5	4	18.7	18.7	18.7	42.674	375	375	0	16.47	By MS/MS	By MS/MS	By matching	By MS/MS	By MS/MS
sp|P35908|K22E_HUMAN;CON__P35908	sp|P35908|K22E_HUMAN;CON__P35908	53;52	47;46	35;34	>sp|P35908|K22E_HUMAN Keratin, type II cytoskeletal 2 epidermal OS=Homo sapiens OX=9606 GN=KRT2 PE=1 SV=2;>P35908 SWISS-PROT:P35908 Tax_Id=9606 Gene_Symbol=KRT2 Keratin, type II cytoskeletal 2 epidermal	2	53	47	35	44	42	50	40	43	44	44	47	46	39	38	44	34	39	39	40	42	40	29	28	33	25	29	28	29	31	31	74.5	71.7	62.8	65.432	639	639;645	0	323.31	By MS/MS	By MS/MS	By MS/MS	By MS/MS	By MS/MS
sp|P35998|PRS7_HUMAN	sp|P35998|PRS7_HUMAN	14	14	14	>sp|P35998|PRS7_HUMAN 26S proteasome regulatory subunit 7 OS=Homo sapiens OX=9606 GN=PSMC2 PE=1 SV=3	1	14	14	14	12	12	12	7	10	9	12	12	11	12	12	12	7	10	9	12	12	11	12	12	12	7	10	9	12	12	11	39.3	39.3	39.3	48.633	433	433	0	44.866	By MS/MS	By MS/MS	By MS/MS	By MS/MS	By MS/MS
sp|P36542|ATPG_HUMAN	sp|P36542|ATPG_HUMAN	2	2	2	>sp|P36542|ATPG_HUMAN ATP synthase subunit gamma, mitochondrial OS=Homo sapiens OX=9606 GN=ATP5F1C PE=1 SV=1	1	2	2	2	2	1	2	1	2	2	2	2	2	2	1	2	1	2	2	2	2	2	2	1	2	1	2	2	2	2	2	6.4	6.4	6.4	32.996	298	298	0	9.7831	By MS/MS	By MS/MS	By MS/MS	By matching	By MS/MS
sp|P36578|RL4_HUMAN	sp|P36578|RL4_HUMAN	13	13	13	>sp|P36578|RL4_HUMAN 60S ribosomal protein L4 OS=Homo sapiens OX=9606 GN=RPL4 PE=1 SV=5	1	13	13	13	12	12	12	12	11	12	12	12	13	12	12	12	12	11	12	12	12	13	12	12	12	12	11	12	12	12	13	30.7	30.7	30.7	47.697	427	427	0	99.501	By MS/MS	By MS/MS	By MS/MS	By MS/MS	By MS/MS
sp|P36873|PP1G_HUMAN	sp|P36873|PP1G_HUMAN	5	2	2	>sp|P36873|PP1G_HUMAN Serine/threonine-protein phosphatase PP1-gamma catalytic subunit OS=Homo sapiens OX=9606 GN=PPP1CC PE=1 SV=1	1	5	2	2	5	5	5	5	5	0	5	4	5	2	2	2	2	2	0	2	2	2	2	2	2	2	2	0	2	2	2	18.3	5.9	5.9	36.983	323	323	0	6.8538	By MS/MS	By MS/MS	By MS/MS	By MS/MS	By MS/MS
sp|P36897|TGFR1_HUMAN	sp|P36897|TGFR1_HUMAN	1	1	1	>sp|P36897|TGFR1_HUMAN TGF-beta receptor type-1 OS=Homo sapiens OX=9606 GN=TGFBR1 PE=1 SV=1	1	1	1	1	0	0	0	1	1	1	1	0	1	0	0	0	1	1	1	1	0	1	0	0	0	1	1	1	1	0	1	2.4	2.4	2.4	55.959	503	503	0	3.4439	By matching	By matching	By matching	By matching	By MS/MS
sp|P36957|ODO2_HUMAN	sp|P36957|ODO2_HUMAN	8	8	8	>sp|P36957|ODO2_HUMAN Dihydrolipoyllysine-residue succinyltransferase component of 2-oxoglutarate dehydrogenase complex, mitochondrial OS=Homo sapiens OX=9606 GN=DLST PE=1 SV=4	1	8	8	8	8	6	6	1	3	1	6	5	7	8	6	6	1	3	1	6	5	7	8	6	6	1	3	1	6	5	7	21	21	21	48.755	453	453	0	105.08	By MS/MS	By MS/MS	By MS/MS	By matching	By MS/MS
sp|P37108|SRP14_HUMAN	sp|P37108|SRP14_HUMAN	3	3	3	>sp|P37108|SRP14_HUMAN Signal recognition particle 14 kDa protein OS=Homo sapiens OX=9606 GN=SRP14 PE=1 SV=2	1	3	3	3	3	3	3	3	2	3	3	3	3	3	3	3	3	2	3	3	3	3	3	3	3	3	2	3	3	3	3	25.7	25.7	25.7	14.57	136	136	0	14.102	By MS/MS	By MS/MS	By MS/MS	By MS/MS	By MS/MS
sp|P37173|TGFR2_HUMAN	sp|P37173|TGFR2_HUMAN	7	7	7	>sp|P37173|TGFR2_HUMAN TGF-beta receptor type-2 OS=Homo sapiens OX=9606 GN=TGFBR2 PE=1 SV=2	1	7	7	7	4	1	3	3	4	2	4	4	6	4	1	3	3	4	2	4	4	6	4	1	3	3	4	2	4	4	6	14.5	14.5	14.5	64.567	567	567	0	20.884	By MS/MS	By matching	By matching	By MS/MS	By MS/MS
sp|P37198|NUP62_HUMAN	sp|P37198|NUP62_HUMAN	4	4	4	>sp|P37198|NUP62_HUMAN Nuclear pore glycoprotein p62 OS=Homo sapiens OX=9606 GN=NUP62 PE=1 SV=3	1	4	4	4	0	0	0	4	3	0	3	1	3	0	0	0	4	3	0	3	1	3	0	0	0	4	3	0	3	1	3	12.3	12.3	12.3	53.254	522	522	0	35.989	By matching	By matching	By matching	By MS/MS	By MS/MS
sp|P37802|TAGL2_HUMAN	sp|P37802|TAGL2_HUMAN	6	6	6	>sp|P37802|TAGL2_HUMAN Transgelin-2 OS=Homo sapiens OX=9606 GN=TAGLN2 PE=1 SV=3	1	6	6	6	4	2	2	1	1	2	5	3	1	4	2	2	1	1	2	5	3	1	4	2	2	1	1	2	5	3	1	36.7	36.7	36.7	22.391	199	199	0	16.246	By MS/MS	By MS/MS	By MS/MS	By MS/MS	By matching
sp|P38159|RBMX_HUMAN;sp|Q96E39|RMXL1_HUMAN;sp|O75526|RMXL2_HUMAN;sp|Q8N7X1|RMXL3_HUMAN	sp|P38159|RBMX_HUMAN;sp|Q96E39|RMXL1_HUMAN	17;13;4;1	17;13;4;1	17;13;4;1	>sp|P38159|RBMX_HUMAN RNA-binding motif protein, X chromosome OS=Homo sapiens OX=9606 GN=RBMX PE=1 SV=3;>sp|Q96E39|RMXL1_HUMAN RNA binding motif protein, X-linked-like-1 OS=Homo sapiens OX=9606 GN=RBMXL1 PE=1 SV=1	4	17	17	17	14	15	11	15	13	13	14	12	15	14	15	11	15	13	13	14	12	15	14	15	11	15	13	13	14	12	15	40.9	40.9	40.9	42.331	391	391;390;392;1067	0	77.405	By MS/MS	By MS/MS	By MS/MS	By MS/MS	By MS/MS
sp|P38606|VATA_HUMAN	sp|P38606|VATA_HUMAN	6	6	6	>sp|P38606|VATA_HUMAN V-type proton ATPase catalytic subunit A OS=Homo sapiens OX=9606 GN=ATP6V1A PE=1 SV=2	1	6	6	6	5	3	4	4	1	0	4	2	5	5	3	4	4	1	0	4	2	5	5	3	4	4	1	0	4	2	5	12.2	12.2	12.2	68.303	617	617	0	21.755	By MS/MS	By matching	By MS/MS	By matching	By matching
sp|P38646|GRP75_HUMAN	sp|P38646|GRP75_HUMAN	13	13	13	>sp|P38646|GRP75_HUMAN Stress-70 protein, mitochondrial OS=Homo sapiens OX=9606 GN=HSPA9 PE=1 SV=2	1	13	13	13	9	9	9	9	8	8	10	11	8	9	9	9	9	8	8	10	11	8	9	9	9	9	8	8	10	11	8	23.6	23.6	23.6	73.68	679	679	0	56.082	By MS/MS	By MS/MS	By MS/MS	By MS/MS	By MS/MS
sp|P38919|IF4A3_HUMAN	sp|P38919|IF4A3_HUMAN	6	6	5	>sp|P38919|IF4A3_HUMAN Eukaryotic initiation factor 4A-III OS=Homo sapiens OX=9606 GN=EIF4A3 PE=1 SV=4	1	6	6	5	3	4	2	6	4	4	5	5	5	3	4	2	6	4	4	5	5	5	2	3	1	5	3	3	4	4	4	16.3	16.3	14.4	46.871	411	411	0	72.187	By MS/MS	By MS/MS	By MS/MS	By MS/MS	By matching
sp|P39019|RS19_HUMAN	sp|P39019|RS19_HUMAN	8	8	8	>sp|P39019|RS19_HUMAN 40S ribosomal protein S19 OS=Homo sapiens OX=9606 GN=RPS19 PE=1 SV=2	1	8	8	8	8	8	8	7	7	8	8	7	8	8	8	8	7	7	8	8	7	8	8	8	8	7	7	8	8	7	8	46.9	46.9	46.9	16.06	145	145	0	70.524	By MS/MS	By MS/MS	By MS/MS	By MS/MS	By MS/MS
sp|P39023|RL3_HUMAN;sp|Q92901|RL3L_HUMAN	sp|P39023|RL3_HUMAN	13;1	13;1	13;1	>sp|P39023|RL3_HUMAN 60S ribosomal protein L3 OS=Homo sapiens OX=9606 GN=RPL3 PE=1 SV=2	2	13	13	13	12	11	11	11	10	11	12	11	10	12	11	11	11	10	11	12	11	10	12	11	11	11	10	11	12	11	10	34.2	34.2	34.2	46.108	403	403;407	0	163.01	By MS/MS	By MS/MS	By MS/MS	By MS/MS	By MS/MS
sp|P39656|OST48_HUMAN	sp|P39656|OST48_HUMAN	6	6	6	>sp|P39656|OST48_HUMAN Dolichyl-diphosphooligosaccharide--protein glycosyltransferase 48 kDa subunit OS=Homo sapiens OX=9606 GN=DDOST PE=1 SV=4	1	6	6	6	4	3	3	0	2	1	5	3	4	4	3	3	0	2	1	5	3	4	4	3	3	0	2	1	5	3	4	18.4	18.4	18.4	50.8	456	456	0	17.322	By MS/MS	By MS/MS	By MS/MS	By matching	By matching
sp|P40123|CAP2_HUMAN	sp|P40123|CAP2_HUMAN	2	2	1	>sp|P40123|CAP2_HUMAN Adenylyl cyclase-associated protein 2 OS=Homo sapiens OX=9606 GN=CAP2 PE=1 SV=1	1	2	2	1	2	2	2	1	2	0	2	2	2	2	2	2	1	2	0	2	2	2	1	1	1	0	1	0	1	1	1	4.8	4.8	3.1	52.823	477	477	0	4.0379	By MS/MS	By MS/MS	By MS/MS	By matching	By matching
sp|P40227|TCPZ_HUMAN;sp|Q92526|TCPW_HUMAN	sp|P40227|TCPZ_HUMAN	7;1	7;1	7;1	>sp|P40227|TCPZ_HUMAN T-complex protein 1 subunit zeta OS=Homo sapiens OX=9606 GN=CCT6A PE=1 SV=3	2	7	7	7	7	6	6	3	4	3	6	5	6	7	6	6	3	4	3	6	5	6	7	6	6	3	4	3	6	5	6	18.6	18.6	18.6	58.024	531	531;530	0	33.019	By MS/MS	By matching	By MS/MS	By MS/MS	By matching
sp|P40429|RL13A_HUMAN;sp|Q6NVV1|R13P3_HUMAN	sp|P40429|RL13A_HUMAN;sp|Q6NVV1|R13P3_HUMAN	6;3	6;3	6;3	>sp|P40429|RL13A_HUMAN 60S ribosomal protein L13a OS=Homo sapiens OX=9606 GN=RPL13A PE=1 SV=2;>sp|Q6NVV1|R13P3_HUMAN Putative 60S ribosomal protein L13a protein RPL13AP3 OS=Homo sapiens OX=9606 GN=RPL13AP3 PE=5 SV=1	2	6	6	6	6	5	6	5	6	4	6	6	6	6	5	6	5	6	4	6	6	6	6	5	6	5	6	4	6	6	6	27.6	27.6	27.6	23.577	203	203;102	0	14.697	By MS/MS	By MS/MS	By MS/MS	By MS/MS	By MS/MS
sp|P40763|STAT3_HUMAN	sp|P40763|STAT3_HUMAN	2	2	2	>sp|P40763|STAT3_HUMAN Signal transducer and activator of transcription 3 OS=Homo sapiens OX=9606 GN=STAT3 PE=1 SV=2	1	2	2	2	0	1	1	1	0	0	2	1	2	0	1	1	1	0	0	2	1	2	0	1	1	1	0	0	2	1	2	4.8	4.8	4.8	88.067	770	770	0	5.0242	By matching	By matching	By MS/MS	By matching	By matching
sp|P40926|MDHM_HUMAN	sp|P40926|MDHM_HUMAN	3	3	3	>sp|P40926|MDHM_HUMAN Malate dehydrogenase, mitochondrial OS=Homo sapiens OX=9606 GN=MDH2 PE=1 SV=3	1	3	3	3	0	1	1	1	1	1	3	1	1	0	1	1	1	1	1	3	1	1	0	1	1	1	1	1	3	1	1	15.1	15.1	15.1	35.503	338	338	0	6.8845	By matching	By matching	By matching	By matching	By MS/MS
sp|P40938|RFC3_HUMAN	sp|P40938|RFC3_HUMAN	2	2	2	>sp|P40938|RFC3_HUMAN Replication factor C subunit 3 OS=Homo sapiens OX=9606 GN=RFC3 PE=1 SV=2	1	2	2	2	2	2	2	1	2	1	2	2	2	2	2	2	1	2	1	2	2	2	2	2	2	1	2	1	2	2	2	7.9	7.9	7.9	40.556	356	356	0	8.9323	By MS/MS	By MS/MS	By matching	By matching	By matching
sp|P40939|ECHA_HUMAN	sp|P40939|ECHA_HUMAN	21	21	21	>sp|P40939|ECHA_HUMAN Trifunctional enzyme subunit alpha, mitochondrial OS=Homo sapiens OX=9606 GN=HADHA PE=1 SV=2	1	21	21	21	17	8	21	5	11	5	17	15	14	17	8	21	5	11	5	17	15	14	17	8	21	5	11	5	17	15	14	37.6	37.6	37.6	82.999	763	763	0	160.52	By MS/MS	By MS/MS	By MS/MS	By matching	By MS/MS
sp|P41091|IF2G_HUMAN;sp|Q2VIR3|IF2GL_HUMAN	sp|P41091|IF2G_HUMAN;sp|Q2VIR3|IF2GL_HUMAN	6;5	6;5	6;5	>sp|P41091|IF2G_HUMAN Eukaryotic translation initiation factor 2 subunit 3 OS=Homo sapiens OX=9606 GN=EIF2S3 PE=1 SV=3;>sp|Q2VIR3|IF2GL_HUMAN Eukaryotic translation initiation factor 2 subunit 3B OS=Homo sapiens OX=9606 GN=EIF2S3B PE=2 SV=2	2	6	6	6	4	4	4	1	3	2	4	6	5	4	4	4	1	3	2	4	6	5	4	4	4	1	3	2	4	6	5	17.4	17.4	17.4	51.109	472	472;472	0	36.468	By MS/MS	By MS/MS	By MS/MS	By matching	By MS/MS
sp|P41252|SYIC_HUMAN	sp|P41252|SYIC_HUMAN	23	23	23	>sp|P41252|SYIC_HUMAN Isoleucine--tRNA ligase, cytoplasmic OS=Homo sapiens OX=9606 GN=IARS1 PE=1 SV=2	1	23	23	23	17	16	20	3	12	8	18	19	17	17	16	20	3	12	8	18	19	17	17	16	20	3	12	8	18	19	17	22.6	22.6	22.6	144.5	1262	1262	0	77.372	By MS/MS	By MS/MS	By MS/MS	By matching	By MS/MS
sp|P42025|ACTY_HUMAN	sp|P42025|ACTY_HUMAN	3	1	1	>sp|P42025|ACTY_HUMAN Beta-centractin OS=Homo sapiens OX=9606 GN=ACTR1B PE=1 SV=1	1	3	1	1	2	3	3	1	2	1	3	3	3	1	1	1	0	0	0	1	1	1	1	1	1	0	0	0	1	1	1	8.5	4	4	42.293	376	376	0	4.4956	By matching	By matching	By MS/MS	By matching	By matching
sp|P42166|LAP2A_HUMAN	sp|P42166|LAP2A_HUMAN	19	19	11	>sp|P42166|LAP2A_HUMAN Lamina-associated polypeptide 2, isoform alpha OS=Homo sapiens OX=9606 GN=TMPO PE=1 SV=2	1	19	19	11	15	7	11	17	19	8	13	17	10	15	7	11	17	19	8	13	17	10	8	2	5	10	11	3	6	10	5	38.9	38.9	21.9	75.491	694	694	0	140.45	By MS/MS	By MS/MS	By MS/MS	By MS/MS	By MS/MS
sp|P42285|MTREX_HUMAN	sp|P42285|MTREX_HUMAN	2	2	2	>sp|P42285|MTREX_HUMAN Exosome RNA helicase MTR4 OS=Homo sapiens OX=9606 GN=MTREX PE=1 SV=3	1	2	2	2	1	1	2	2	2	1	2	2	2	1	1	2	2	2	1	2	2	2	1	1	2	2	2	1	2	2	2	2.3	2.3	2.3	117.8	1042	1042	0	4.8707	By MS/MS	By MS/MS	By matching	By MS/MS	By matching
sp|P42330|AK1C3_HUMAN;sp|P17516|AK1C4_HUMAN	sp|P42330|AK1C3_HUMAN	12;4	12;4	6;0	>sp|P42330|AK1C3_HUMAN Aldo-keto reductase family 1 member C3 OS=Homo sapiens OX=9606 GN=AKR1C3 PE=1 SV=4	2	12	12	6	12	9	10	6	7	4	10	9	9	12	9	10	6	7	4	10	9	9	6	4	4	2	3	1	4	4	3	48.6	48.6	31.3	36.853	323	323;323	0	121.62	By MS/MS	By MS/MS	By MS/MS	By MS/MS	By MS/MS
sp|P42356|PI4KA_HUMAN	sp|P42356|PI4KA_HUMAN	5	5	5	>sp|P42356|PI4KA_HUMAN Phosphatidylinositol 4-kinase alpha OS=Homo sapiens OX=9606 GN=PI4KA PE=1 SV=4	1	5	5	5	3	2	3	1	0	1	0	2	1	3	2	3	1	0	1	0	2	1	3	2	3	1	0	1	0	2	1	2.6	2.6	2.6	236.83	2102	2102	0	9.3767	By MS/MS	By MS/MS	By MS/MS	By matching	By matching
sp|P42566|EPS15_HUMAN	sp|P42566|EPS15_HUMAN	2	2	2	>sp|P42566|EPS15_HUMAN Epidermal growth factor receptor substrate 15 OS=Homo sapiens OX=9606 GN=EPS15 PE=1 SV=2	1	2	2	2	2	0	1	0	0	0	0	0	0	2	0	1	0	0	0	0	0	0	2	0	1	0	0	0	0	0	0	3.3	3.3	3.3	98.655	896	896	0	3.7308	By MS/MS	By matching	By matching	By matching	By matching
sp|P42677|RS27_HUMAN	sp|P42677|RS27_HUMAN	2	1	1	>sp|P42677|RS27_HUMAN 40S ribosomal protein S27 OS=Homo sapiens OX=9606 GN=RPS27 PE=1 SV=3	1	2	1	1	2	2	2	2	2	2	2	2	2	1	1	1	1	1	1	1	1	1	1	1	1	1	1	1	1	1	1	28.6	13.1	13.1	9.461	84	84	0	3.5841	By MS/MS	By matching	By MS/MS	By matching	By matching
sp|P42704|LPPRC_HUMAN	sp|P42704|LPPRC_HUMAN	75	75	75	>sp|P42704|LPPRC_HUMAN Leucine-rich PPR motif-containing protein, mitochondrial OS=Homo sapiens OX=9606 GN=LRPPRC PE=1 SV=3	1	75	75	75	68	71	72	66	70	65	69	65	62	68	71	72	66	70	65	69	65	62	68	71	72	66	70	65	69	65	62	58.3	58.3	58.3	157.9	1394	1394	0	323.31	By MS/MS	By MS/MS	By MS/MS	By MS/MS	By MS/MS
sp|P42766|RL35_HUMAN	sp|P42766|RL35_HUMAN	4	4	4	>sp|P42766|RL35_HUMAN 60S ribosomal protein L35 OS=Homo sapiens OX=9606 GN=RPL35 PE=1 SV=2	1	4	4	4	4	3	3	3	3	4	4	4	3	4	3	3	3	3	4	4	4	3	4	3	3	3	3	4	4	4	3	22	22	22	14.551	123	123	0	75.729	By MS/MS	By MS/MS	By MS/MS	By MS/MS	By MS/MS
sp|P43243|MATR3_HUMAN	sp|P43243|MATR3_HUMAN	21	21	21	>sp|P43243|MATR3_HUMAN Matrin-3 OS=Homo sapiens OX=9606 GN=MATR3 PE=1 SV=2	1	21	21	21	11	16	18	20	17	17	17	18	20	11	16	18	20	17	17	17	18	20	11	16	18	20	17	17	17	18	20	30.6	30.6	30.6	94.622	847	847	0	154.29	By MS/MS	By MS/MS	By MS/MS	By MS/MS	By MS/MS
sp|P43353|AL3B1_HUMAN	sp|P43353|AL3B1_HUMAN	5	4	4	>sp|P43353|AL3B1_HUMAN Aldehyde dehydrogenase family 3 member B1 OS=Homo sapiens OX=9606 GN=ALDH3B1 PE=1 SV=1	1	5	4	4	2	2	2	3	4	2	3	4	3	1	1	1	2	3	2	2	3	2	1	1	1	2	3	2	2	3	2	12.2	9.6	9.6	51.839	468	468	0	9.4625	By matching	By MS/MS	By matching	By matching	By MS/MS
sp|P43686|PRS6B_HUMAN	sp|P43686|PRS6B_HUMAN	19	19	19	>sp|P43686|PRS6B_HUMAN 26S proteasome regulatory subunit 6B OS=Homo sapiens OX=9606 GN=PSMC4 PE=1 SV=2	1	19	19	19	16	16	15	9	10	8	13	15	16	16	16	15	9	10	8	13	15	16	16	16	15	9	10	8	13	15	16	56.2	56.2	56.2	47.366	418	418	0	80.908	By MS/MS	By MS/MS	By MS/MS	By MS/MS	By MS/MS
sp|P45880|VDAC2_HUMAN	sp|P45880|VDAC2_HUMAN	5	5	5	>sp|P45880|VDAC2_HUMAN Voltage-dependent anion-selective channel protein 2 OS=Homo sapiens OX=9606 GN=VDAC2 PE=1 SV=2	1	5	5	5	5	5	5	3	4	4	4	5	5	5	5	5	3	4	4	4	5	5	5	5	5	3	4	4	4	5	5	21.4	21.4	21.4	31.566	294	294	0	30.788	By MS/MS	By MS/MS	By MS/MS	By MS/MS	By MS/MS
sp|P45973|CBX5_HUMAN	sp|P45973|CBX5_HUMAN	4	4	4	>sp|P45973|CBX5_HUMAN Chromobox protein homolog 5 OS=Homo sapiens OX=9606 GN=CBX5 PE=1 SV=1	1	4	4	4	1	2	1	4	4	2	2	2	3	1	2	1	4	4	2	2	2	3	1	2	1	4	4	2	2	2	3	23.6	23.6	23.6	22.225	191	191	0	8.9416	By matching	By matching	By MS/MS	By MS/MS	By MS/MS
sp|P46060|RAGP1_HUMAN	sp|P46060|RAGP1_HUMAN	6	6	6	>sp|P46060|RAGP1_HUMAN Ran GTPase-activating protein 1 OS=Homo sapiens OX=9606 GN=RANGAP1 PE=1 SV=1	1	6	6	6	0	2	0	6	2	0	2	2	2	0	2	0	6	2	0	2	2	2	0	2	0	6	2	0	2	2	2	10.4	10.4	10.4	63.541	587	587	0	15.993	By matching	By MS/MS	By matching	By MS/MS	By matching
sp|P46087|NOP2_HUMAN	sp|P46087|NOP2_HUMAN	8	8	8	>sp|P46087|NOP2_HUMAN Probable 28S rRNA (cytosine(4447)-C(5))-methyltransferase OS=Homo sapiens OX=9606 GN=NOP2 PE=1 SV=2	1	8	8	8	3	5	4	8	6	4	4	6	7	3	5	4	8	6	4	4	6	7	3	5	4	8	6	4	4	6	7	12.9	12.9	12.9	89.301	812	812	0	23.899	By MS/MS	By MS/MS	By MS/MS	By MS/MS	By MS/MS
sp|P46459|NSF_HUMAN	sp|P46459|NSF_HUMAN	3	3	3	>sp|P46459|NSF_HUMAN Vesicle-fusing ATPase OS=Homo sapiens OX=9606 GN=NSF PE=1 SV=3	1	3	3	3	2	1	2	0	1	1	3	1	1	2	1	2	0	1	1	3	1	1	2	1	2	0	1	1	3	1	1	4.4	4.4	4.4	82.593	744	744	0	5.5809	By MS/MS	By matching	By matching	By matching	By matching
sp|P46776|RL27A_HUMAN	sp|P46776|RL27A_HUMAN	3	3	3	>sp|P46776|RL27A_HUMAN 60S ribosomal protein L27a OS=Homo sapiens OX=9606 GN=RPL27A PE=1 SV=2	1	3	3	3	3	3	3	3	3	1	3	3	3	3	3	3	3	3	1	3	3	3	3	3	3	3	3	1	3	3	3	19.6	19.6	19.6	16.561	148	148	0	69.048	By MS/MS	By MS/MS	By MS/MS	By MS/MS	By MS/MS
sp|P46777|RL5_HUMAN	sp|P46777|RL5_HUMAN	7	7	7	>sp|P46777|RL5_HUMAN 60S ribosomal protein L5 OS=Homo sapiens OX=9606 GN=RPL5 PE=1 SV=3	1	7	7	7	4	5	6	4	6	6	6	7	6	4	5	6	4	6	6	6	7	6	4	5	6	4	6	6	6	7	6	25.6	25.6	25.6	34.362	297	297	0	100.41	By MS/MS	By MS/MS	By MS/MS	By MS/MS	By MS/MS
sp|P46778|RL21_HUMAN	sp|P46778|RL21_HUMAN	6	6	6	>sp|P46778|RL21_HUMAN 60S ribosomal protein L21 OS=Homo sapiens OX=9606 GN=RPL21 PE=1 SV=2	1	6	6	6	4	6	6	5	4	4	6	4	5	4	6	6	5	4	4	6	4	5	4	6	6	5	4	4	6	4	5	36.9	36.9	36.9	18.565	160	160	0	23.094	By MS/MS	By MS/MS	By MS/MS	By MS/MS	By MS/MS
sp|P46779|RL28_HUMAN	sp|P46779|RL28_HUMAN	4	4	4	>sp|P46779|RL28_HUMAN 60S ribosomal protein L28 OS=Homo sapiens OX=9606 GN=RPL28 PE=1 SV=3	1	4	4	4	4	4	4	4	4	4	4	4	4	4	4	4	4	4	4	4	4	4	4	4	4	4	4	4	4	4	4	28.5	28.5	28.5	15.747	137	137	0	15.219	By MS/MS	By MS/MS	By MS/MS	By MS/MS	By MS/MS
sp|P46781|RS9_HUMAN	sp|P46781|RS9_HUMAN	13	13	13	>sp|P46781|RS9_HUMAN 40S ribosomal protein S9 OS=Homo sapiens OX=9606 GN=RPS9 PE=1 SV=3	1	13	13	13	13	12	13	13	13	13	12	13	12	13	12	13	13	13	13	12	13	12	13	12	13	13	13	13	12	13	12	45.4	45.4	45.4	22.591	194	194	0	219.44	By MS/MS	By MS/MS	By MS/MS	By MS/MS	By MS/MS
sp|P46782|RS5_HUMAN	sp|P46782|RS5_HUMAN	5	5	5	>sp|P46782|RS5_HUMAN 40S ribosomal protein S5 OS=Homo sapiens OX=9606 GN=RPS5 PE=1 SV=4	1	5	5	5	5	4	4	3	5	4	5	5	4	5	4	4	3	5	4	5	5	4	5	4	4	3	5	4	5	5	4	23.5	23.5	23.5	22.876	204	204	0	56.771	By MS/MS	By MS/MS	By MS/MS	By MS/MS	By MS/MS
sp|P46783|RS10_HUMAN;sp|Q9NQ39|RS10L_HUMAN	sp|P46783|RS10_HUMAN;sp|Q9NQ39|RS10L_HUMAN	4;3	4;3	4;3	>sp|P46783|RS10_HUMAN 40S ribosomal protein S10 OS=Homo sapiens OX=9606 GN=RPS10 PE=1 SV=1;>sp|Q9NQ39|RS10L_HUMAN Putative 40S ribosomal protein S10-like OS=Homo sapiens OX=9606 GN=RPS10P5 PE=5 SV=1	2	4	4	4	4	4	3	2	3	3	3	4	3	4	4	3	2	3	3	3	4	3	4	4	3	2	3	3	3	4	3	20	20	20	18.898	165	165;176	0	17.43	By MS/MS	By MS/MS	By MS/MS	By MS/MS	By MS/MS
sp|P46821|MAP1B_HUMAN;sp|P78559|MAP1A_HUMAN	sp|P46821|MAP1B_HUMAN	68;1	68;1	68;1	>sp|P46821|MAP1B_HUMAN Microtubule-associated protein 1B OS=Homo sapiens OX=9606 GN=MAP1B PE=1 SV=2	2	68	68	68	55	64	57	39	63	58	60	63	57	55	64	57	39	63	58	60	63	57	55	64	57	39	63	58	60	63	57	37.4	37.4	37.4	270.63	2468	2468;2803	0	323.31	By MS/MS	By MS/MS	By MS/MS	By MS/MS	By MS/MS
sp|P46940|IQGA1_HUMAN;sp|Q86VI3|IQGA3_HUMAN	sp|P46940|IQGA1_HUMAN	15;1	15;1	15;1	>sp|P46940|IQGA1_HUMAN Ras GTPase-activating-like protein IQGAP1 OS=Homo sapiens OX=9606 GN=IQGAP1 PE=1 SV=1	2	15	15	15	11	2	14	0	3	1	6	3	8	11	2	14	0	3	1	6	3	8	11	2	14	0	3	1	6	3	8	11.6	11.6	11.6	189.25	1657	1657;1631	0	70.44	By MS/MS	By matching	By MS/MS	By matching	By matching
sp|P47755|CAZA2_HUMAN	sp|P47755|CAZA2_HUMAN	9	7	7	>sp|P47755|CAZA2_HUMAN F-actin-capping protein subunit alpha-2 OS=Homo sapiens OX=9606 GN=CAPZA2 PE=1 SV=3	1	9	7	7	8	6	9	8	9	2	8	9	8	6	5	7	6	7	1	6	7	6	6	5	7	6	7	1	6	7	6	47.2	37.8	37.8	32.949	286	286	0	292.75	By MS/MS	By MS/MS	By MS/MS	By MS/MS	By MS/MS
sp|P47756|CAPZB_HUMAN	sp|P47756|CAPZB_HUMAN	10	10	10	>sp|P47756|CAPZB_HUMAN F-actin-capping protein subunit beta OS=Homo sapiens OX=9606 GN=CAPZB PE=1 SV=4	1	10	10	10	10	5	9	7	7	3	7	6	9	10	5	9	7	7	3	7	6	9	10	5	9	7	7	3	7	6	9	31.4	31.4	31.4	31.35	277	277	0	96.505	By MS/MS	By MS/MS	By MS/MS	By MS/MS	By MS/MS
sp|P47897|SYQ_HUMAN	sp|P47897|SYQ_HUMAN	14	13	13	>sp|P47897|SYQ_HUMAN Glutamine--tRNA ligase OS=Homo sapiens OX=9606 GN=QARS1 PE=1 SV=1	1	14	13	13	8	11	12	0	6	3	11	13	11	7	10	11	0	5	3	10	12	10	7	10	11	0	5	3	10	12	10	19.1	18.1	18.1	87.798	775	775	0	56.043	By MS/MS	By MS/MS	By MS/MS	By matching	By MS/MS
sp|P47914|RL29_HUMAN	sp|P47914|RL29_HUMAN	2	2	2	>sp|P47914|RL29_HUMAN 60S ribosomal protein L29 OS=Homo sapiens OX=9606 GN=RPL29 PE=1 SV=2	1	2	2	2	2	2	2	2	2	2	2	2	2	2	2	2	2	2	2	2	2	2	2	2	2	2	2	2	2	2	2	14.5	14.5	14.5	17.752	159	159	0	7.5901	By MS/MS	By MS/MS	By MS/MS	By MS/MS	By MS/MS
sp|P47929|LEG7_HUMAN	sp|P47929|LEG7_HUMAN	6	6	6	>sp|P47929|LEG7_HUMAN Galectin-7 OS=Homo sapiens OX=9606 GN=LGALS7 PE=1 SV=2	1	6	6	6	2	5	5	2	1	2	2	6	6	2	5	5	2	1	2	2	6	6	2	5	5	2	1	2	2	6	6	55.1	55.1	55.1	15.075	136	136	0	23.502	By matching	By MS/MS	By MS/MS	By matching	By matching
sp|P48047|ATPO_HUMAN	sp|P48047|ATPO_HUMAN	2	2	2	>sp|P48047|ATPO_HUMAN ATP synthase subunit O, mitochondrial OS=Homo sapiens OX=9606 GN=ATP5PO PE=1 SV=1	1	2	2	2	2	1	2	1	2	1	2	2	2	2	1	2	1	2	1	2	2	2	2	1	2	1	2	1	2	2	2	9.9	9.9	9.9	23.277	213	213	0	4.6823	By matching	By matching	By matching	By matching	By matching
sp|P48444|COPD_HUMAN	sp|P48444|COPD_HUMAN	2	2	2	>sp|P48444|COPD_HUMAN Coatomer subunit delta OS=Homo sapiens OX=9606 GN=ARCN1 PE=1 SV=1	1	2	2	2	2	1	2	2	1	2	2	2	2	2	1	2	2	1	2	2	2	2	2	1	2	2	1	2	2	2	2	4.7	4.7	4.7	57.21	511	511	0	3.2857	By matching	By MS/MS	By MS/MS	By matching	By matching
sp|P48556|PSMD8_HUMAN	sp|P48556|PSMD8_HUMAN	3	3	3	>sp|P48556|PSMD8_HUMAN 26S proteasome non-ATPase regulatory subunit 8 OS=Homo sapiens OX=9606 GN=PSMD8 PE=1 SV=2	1	3	3	3	2	2	3	2	2	0	3	3	2	2	2	3	2	2	0	3	3	2	2	2	3	2	2	0	3	3	2	9.4	9.4	9.4	39.611	350	350	0	8.8465	By MS/MS	By MS/MS	By MS/MS	By MS/MS	By MS/MS
sp|P48643|TCPE_HUMAN	sp|P48643|TCPE_HUMAN	7	7	7	>sp|P48643|TCPE_HUMAN T-complex protein 1 subunit epsilon OS=Homo sapiens OX=9606 GN=CCT5 PE=1 SV=1	1	7	7	7	5	4	7	2	4	3	5	5	5	5	4	7	2	4	3	5	5	5	5	4	7	2	4	3	5	5	5	18.9	18.9	18.9	59.67	541	541	0	38.089	By MS/MS	By MS/MS	By MS/MS	By matching	By matching
sp|P48651|PTSS1_HUMAN	sp|P48651|PTSS1_HUMAN	1	1	1	>sp|P48651|PTSS1_HUMAN Phosphatidylserine synthase 1 OS=Homo sapiens OX=9606 GN=PTDSS1 PE=1 SV=1	1	1	1	1	1	1	1	0	1	0	1	0	1	1	1	1	0	1	0	1	0	1	1	1	1	0	1	0	1	0	1	2.7	2.7	2.7	55.527	473	473	0	3.1442	By MS/MS	By matching	By matching	By matching	By matching
sp|P49207|RL34_HUMAN	sp|P49207|RL34_HUMAN	4	4	4	>sp|P49207|RL34_HUMAN 60S ribosomal protein L34 OS=Homo sapiens OX=9606 GN=RPL34 PE=1 SV=3	1	4	4	4	3	4	4	3	4	4	4	3	3	3	4	4	3	4	4	4	3	3	3	4	4	3	4	4	4	3	3	21.4	21.4	21.4	13.293	117	117	0	31.116	By MS/MS	By MS/MS	By MS/MS	By MS/MS	By MS/MS
sp|P49327|FAS_HUMAN	sp|P49327|FAS_HUMAN	25	25	25	>sp|P49327|FAS_HUMAN Fatty acid synthase OS=Homo sapiens OX=9606 GN=FASN PE=1 SV=3	1	25	25	25	22	14	18	6	9	4	20	13	18	22	14	18	6	9	4	20	13	18	22	14	18	6	9	4	20	13	18	14.7	14.7	14.7	273.42	2511	2511	0	152.32	By MS/MS	By MS/MS	By MS/MS	By matching	By MS/MS
sp|P49368|TCPG_HUMAN	sp|P49368|TCPG_HUMAN	10	10	10	>sp|P49368|TCPG_HUMAN T-complex protein 1 subunit gamma OS=Homo sapiens OX=9606 GN=CCT3 PE=1 SV=4	1	10	10	10	9	5	9	5	8	6	9	8	7	9	5	9	5	8	6	9	8	7	9	5	9	5	8	6	9	8	7	18	18	18	60.533	545	545	0	27.462	By MS/MS	By MS/MS	By MS/MS	By MS/MS	By MS/MS
sp|P49411|EFTU_HUMAN	sp|P49411|EFTU_HUMAN	8	8	8	>sp|P49411|EFTU_HUMAN Elongation factor Tu, mitochondrial OS=Homo sapiens OX=9606 GN=TUFM PE=1 SV=2	1	8	8	8	5	5	4	6	6	6	8	6	7	5	5	4	6	6	6	8	6	7	5	5	4	6	6	6	8	6	7	21.7	21.7	21.7	49.541	452	452	0	23.057	By MS/MS	By MS/MS	By MS/MS	By MS/MS	By MS/MS
sp|P49588|SYAC_HUMAN	sp|P49588|SYAC_HUMAN	2	2	2	>sp|P49588|SYAC_HUMAN Alanine--tRNA ligase, cytoplasmic OS=Homo sapiens OX=9606 GN=AARS1 PE=1 SV=2	1	2	2	2	1	1	1	0	0	1	2	1	1	1	1	1	0	0	1	2	1	1	1	1	1	0	0	1	2	1	1	1.9	1.9	1.9	106.81	968	968	0.0077139	1.9607	By matching	By matching	By matching	By matching	By matching
sp|P49720|PSB3_HUMAN	sp|P49720|PSB3_HUMAN	3	3	3	>sp|P49720|PSB3_HUMAN Proteasome subunit beta type-3 OS=Homo sapiens OX=9606 GN=PSMB3 PE=1 SV=2	1	3	3	3	1	3	0	2	2	2	3	3	2	1	3	0	2	2	2	3	3	2	1	3	0	2	2	2	3	3	2	23.4	23.4	23.4	22.949	205	205	0	18.012	By MS/MS	By MS/MS	By matching	By matching	By matching
sp|P49721|PSB2_HUMAN	sp|P49721|PSB2_HUMAN	4	4	4	>sp|P49721|PSB2_HUMAN Proteasome subunit beta type-2 OS=Homo sapiens OX=9606 GN=PSMB2 PE=1 SV=1	1	4	4	4	3	4	3	4	3	3	4	4	4	3	4	3	4	3	3	4	4	4	3	4	3	4	3	3	4	4	4	22.9	22.9	22.9	22.836	201	201	0	13.22	By MS/MS	By MS/MS	By MS/MS	By MS/MS	By MS/MS
sp|P49750|YLPM1_HUMAN	sp|P49750|YLPM1_HUMAN	8	8	8	>sp|P49750|YLPM1_HUMAN YLP motif-containing protein 1 OS=Homo sapiens OX=9606 GN=YLPM1 PE=1 SV=4	1	8	8	8	4	6	3	7	4	3	5	4	3	4	6	3	7	4	3	5	4	3	4	6	3	7	4	3	5	4	3	5.3	5.3	5.3	241.64	2146	2146	0	19.589	By matching	By MS/MS	By matching	By MS/MS	By matching
sp|P49755|TMEDA_HUMAN	sp|P49755|TMEDA_HUMAN	1	1	1	>sp|P49755|TMEDA_HUMAN Transmembrane emp24 domain-containing protein 10 OS=Homo sapiens OX=9606 GN=TMED10 PE=1 SV=2	1	1	1	1	1	1	1	1	1	0	1	1	1	1	1	1	1	1	0	1	1	1	1	1	1	1	1	0	1	1	1	5	5	5	24.976	219	219	0.0066617	2.3062	By matching	By matching	By matching	By MS/MS	By matching
sp|P49756|RBM25_HUMAN	sp|P49756|RBM25_HUMAN	6	6	6	>sp|P49756|RBM25_HUMAN RNA-binding protein 25 OS=Homo sapiens OX=9606 GN=RBM25 PE=1 SV=3	1	6	6	6	5	6	5	3	4	3	5	4	6	5	6	5	3	4	3	5	4	6	5	6	5	3	4	3	5	4	6	8.3	8.3	8.3	100.18	843	843	0	12.043	By MS/MS	By MS/MS	By MS/MS	By MS/MS	By MS/MS
sp|P49757|NUMB_HUMAN	sp|P49757|NUMB_HUMAN	2	2	2	>sp|P49757|NUMB_HUMAN Protein numb homolog OS=Homo sapiens OX=9606 GN=NUMB PE=1 SV=2	1	2	2	2	2	0	1	0	0	0	1	1	0	2	0	1	0	0	0	1	1	0	2	0	1	0	0	0	1	1	0	3.2	3.2	3.2	70.803	651	651	0	4.3087	By MS/MS	By matching	By MS/MS	By matching	By matching
sp|P49902|5NTC_HUMAN	sp|P49902|5NTC_HUMAN	14	14	14	>sp|P49902|5NTC_HUMAN Cytosolic purine 5-nucleotidase OS=Homo sapiens OX=9606 GN=NT5C2 PE=1 SV=1	1	14	14	14	13	13	14	7	14	11	14	13	12	13	13	14	7	14	11	14	13	12	13	13	14	7	14	11	14	13	12	32.3	32.3	32.3	64.969	561	561	0	182.11	By MS/MS	By MS/MS	By MS/MS	By MS/MS	By MS/MS
sp|P50148|GNAQ_HUMAN;sp|O95837|GNA14_HUMAN	sp|P50148|GNAQ_HUMAN	6;1	4;0	4;0	>sp|P50148|GNAQ_HUMAN Guanine nucleotide-binding protein G(q) subunit alpha OS=Homo sapiens OX=9606 GN=GNAQ PE=1 SV=4	2	6	4	4	6	4	5	0	3	1	5	5	4	4	2	3	0	2	0	3	3	2	4	2	3	0	2	0	3	3	2	20.6	14.5	14.5	42.142	359	359;355	0	8.5007	By MS/MS	By matching	By MS/MS	By matching	By matching
sp|P50151|GBG10_HUMAN	sp|P50151|GBG10_HUMAN	2	2	2	>sp|P50151|GBG10_HUMAN Guanine nucleotide-binding protein G(I)/G(S)/G(O) subunit gamma-10 OS=Homo sapiens OX=9606 GN=GNG10 PE=1 SV=1	1	2	2	2	1	0	2	0	1	0	1	1	0	1	0	2	0	1	0	1	1	0	1	0	2	0	1	0	1	1	0	32.4	32.4	32.4	7.2053	68	68	0	3.2814	By MS/MS	By matching	By MS/MS	By matching	By matching
sp|P50402|EMD_HUMAN	sp|P50402|EMD_HUMAN	8	8	8	>sp|P50402|EMD_HUMAN Emerin OS=Homo sapiens OX=9606 GN=EMD PE=1 SV=1	1	8	8	8	6	5	6	6	4	2	4	4	4	6	5	6	6	4	2	4	4	4	6	5	6	6	4	2	4	4	4	45.7	45.7	45.7	28.994	254	254	0	27.088	By MS/MS	By MS/MS	By MS/MS	By MS/MS	By MS/MS
sp|P50416|CPT1A_HUMAN	sp|P50416|CPT1A_HUMAN	1	1	1	>sp|P50416|CPT1A_HUMAN Carnitine O-palmitoyltransferase 1, liver isoform OS=Homo sapiens OX=9606 GN=CPT1A PE=1 SV=2	1	1	1	1	1	1	1	1	1	1	1	1	1	1	1	1	1	1	1	1	1	1	1	1	1	1	1	1	1	1	1	1.8	1.8	1.8	88.367	773	773	0.0030936	2.5513	By MS/MS	By matching	By MS/MS	By matching	By matching
sp|P50552|VASP_HUMAN	sp|P50552|VASP_HUMAN	1	1	1	>sp|P50552|VASP_HUMAN Vasodilator-stimulated phosphoprotein OS=Homo sapiens OX=9606 GN=VASP PE=1 SV=3	1	1	1	1	1	1	1	0	1	0	1	1	1	1	1	1	0	1	0	1	1	1	1	1	1	0	1	0	1	1	1	2.9	2.9	2.9	39.829	380	380	0.0045113	2.3952	By MS/MS	By matching	By matching	By matching	By matching
sp|P50914|RL14_HUMAN	sp|P50914|RL14_HUMAN	2	2	2	>sp|P50914|RL14_HUMAN 60S ribosomal protein L14 OS=Homo sapiens OX=9606 GN=RPL14 PE=1 SV=4	1	2	2	2	2	2	2	2	2	2	2	2	2	2	2	2	2	2	2	2	2	2	2	2	2	2	2	2	2	2	2	11.2	11.2	11.2	23.432	215	215	0	8.2204	By MS/MS	By MS/MS	By MS/MS	By matching	By MS/MS
sp|P50990|TCPQ_HUMAN	sp|P50990|TCPQ_HUMAN	15	15	15	>sp|P50990|TCPQ_HUMAN T-complex protein 1 subunit theta OS=Homo sapiens OX=9606 GN=CCT8 PE=1 SV=4	1	15	15	15	15	14	13	6	7	7	14	14	10	15	14	13	6	7	7	14	14	10	15	14	13	6	7	7	14	14	10	30.3	30.3	30.3	59.62	548	548	0	46.03	By MS/MS	By MS/MS	By MS/MS	By MS/MS	By MS/MS
sp|P50991|TCPD_HUMAN	sp|P50991|TCPD_HUMAN	9	9	9	>sp|P50991|TCPD_HUMAN T-complex protein 1 subunit delta OS=Homo sapiens OX=9606 GN=CCT4 PE=1 SV=4	1	9	9	9	8	8	8	6	7	5	8	7	6	8	8	8	6	7	5	8	7	6	8	8	8	6	7	5	8	7	6	17.8	17.8	17.8	57.924	539	539	0	23.456	By MS/MS	By MS/MS	By MS/MS	By MS/MS	By MS/MS
sp|P51114|FXR1_HUMAN	sp|P51114|FXR1_HUMAN	9	9	8	>sp|P51114|FXR1_HUMAN Fragile X mental retardation syndrome-related protein 1 OS=Homo sapiens OX=9606 GN=FXR1 PE=1 SV=3	1	9	9	8	6	7	9	2	5	3	7	7	6	6	7	9	2	5	3	7	7	6	5	6	8	1	4	2	6	6	5	18.2	18.2	16.9	69.72	621	621	0	51.208	By MS/MS	By MS/MS	By MS/MS	By MS/MS	By MS/MS
sp|P51116|FXR2_HUMAN	sp|P51116|FXR2_HUMAN	7	6	6	>sp|P51116|FXR2_HUMAN Fragile X mental retardation syndrome-related protein 2 OS=Homo sapiens OX=9606 GN=FXR2 PE=1 SV=2	1	7	6	6	5	6	5	1	4	5	6	5	2	4	5	4	0	3	4	5	4	1	4	5	4	0	3	4	5	4	1	14.9	13.7	13.7	74.222	673	673	0	52.087	By MS/MS	By MS/MS	By MS/MS	By matching	By MS/MS
sp|P51148|RAB5C_HUMAN;sp|P61020|RAB5B_HUMAN;sp|P20339|RAB5A_HUMAN	sp|P51148|RAB5C_HUMAN	3;1;1	3;1;1	3;1;1	>sp|P51148|RAB5C_HUMAN Ras-related protein Rab-5C OS=Homo sapiens OX=9606 GN=RAB5C PE=1 SV=2	3	3	3	3	2	2	2	3	3	1	3	2	3	2	2	2	3	3	1	3	2	3	2	2	2	3	3	1	3	2	3	17.1	17.1	17.1	23.482	216	216;215;215	0	18.434	By MS/MS	By MS/MS	By MS/MS	By MS/MS	By MS/MS
sp|P51149|RAB7A_HUMAN	sp|P51149|RAB7A_HUMAN	1	1	1	>sp|P51149|RAB7A_HUMAN Ras-related protein Rab-7a OS=Homo sapiens OX=9606 GN=RAB7A PE=1 SV=1	1	1	1	1	0	0	1	1	1	0	1	0	1	0	0	1	1	1	0	1	0	1	0	0	1	1	1	0	1	0	1	6.8	6.8	6.8	23.489	207	207	0.0073529	2.2619	By matching	By matching	By matching	By matching	By MS/MS
sp|P51398|RT29_HUMAN	sp|P51398|RT29_HUMAN	1	1	1	>sp|P51398|RT29_HUMAN 28S ribosomal protein S29, mitochondrial OS=Homo sapiens OX=9606 GN=DAP3 PE=1 SV=1	1	1	1	1	1	1	1	0	0	0	1	1	0	1	1	1	0	0	0	1	1	0	1	1	1	0	0	0	1	1	0	3.8	3.8	3.8	45.566	398	398	0.0038256	2.5094	By MS/MS	By matching	By MS/MS	By matching	By matching
sp|P51571|SSRD_HUMAN	sp|P51571|SSRD_HUMAN	2	2	2	>sp|P51571|SSRD_HUMAN Translocon-associated protein subunit delta OS=Homo sapiens OX=9606 GN=SSR4 PE=1 SV=1	1	2	2	2	2	2	2	0	0	1	2	1	2	2	2	2	0	0	1	2	1	2	2	2	2	0	0	1	2	1	2	13.9	13.9	13.9	18.998	173	173	0	6.0208	By MS/MS	By matching	By MS/MS	By matching	By matching
sp|P51572|BAP31_HUMAN	sp|P51572|BAP31_HUMAN	5	5	5	>sp|P51572|BAP31_HUMAN B-cell receptor-associated protein 31 OS=Homo sapiens OX=9606 GN=BCAP31 PE=1 SV=3	1	5	5	5	4	4	2	5	5	5	5	5	4	4	4	2	5	5	5	5	5	4	4	4	2	5	5	5	5	5	4	18.7	18.7	18.7	27.991	246	246	0	13.437	By MS/MS	By MS/MS	By MS/MS	By matching	By MS/MS
sp|P51648|AL3A2_HUMAN;sp|P48448|AL3B2_HUMAN;sp|P30838|AL3A1_HUMAN	sp|P51648|AL3A2_HUMAN	5;1;1	5;1;1	4;0;0	>sp|P51648|AL3A2_HUMAN Aldehyde dehydrogenase family 3 member A2 OS=Homo sapiens OX=9606 GN=ALDH3A2 PE=1 SV=1	3	5	5	4	4	5	5	3	4	2	5	4	5	4	5	5	3	4	2	5	4	5	3	4	4	2	3	2	4	3	4	13	13	10.5	54.847	485	485;385;453	0	33.118	By MS/MS	By MS/MS	By MS/MS	By MS/MS	By MS/MS
sp|P51665|PSMD7_HUMAN	sp|P51665|PSMD7_HUMAN	5	5	5	>sp|P51665|PSMD7_HUMAN 26S proteasome non-ATPase regulatory subunit 7 OS=Homo sapiens OX=9606 GN=PSMD7 PE=1 SV=2	1	5	5	5	4	3	3	2	2	2	4	4	5	4	3	3	2	2	2	4	4	5	4	3	3	2	2	2	4	4	5	23.8	23.8	23.8	37.025	324	324	0	55.921	By MS/MS	By MS/MS	By MS/MS	By MS/MS	By MS/MS
sp|P51857|AK1D1_HUMAN	sp|P51857|AK1D1_HUMAN	1	1	1	>sp|P51857|AK1D1_HUMAN Aldo-keto reductase family 1 member D1 OS=Homo sapiens OX=9606 GN=AKR1D1 PE=1 SV=1	1	1	1	1	1	1	1	1	1	1	1	1	1	1	1	1	1	1	1	1	1	1	1	1	1	1	1	1	1	1	1	2.8	2.8	2.8	37.376	326	326	0	3.9866	By MS/MS	By matching	By matching	By MS/MS	By MS/MS
sp|P51991|ROA3_HUMAN	sp|P51991|ROA3_HUMAN	13	13	13	>sp|P51991|ROA3_HUMAN Heterogeneous nuclear ribonucleoprotein A3 OS=Homo sapiens OX=9606 GN=HNRNPA3 PE=1 SV=2	1	13	13	13	11	11	13	12	12	12	12	13	13	11	11	13	12	12	12	12	13	13	11	11	13	12	12	12	12	13	13	34.4	34.4	34.4	39.594	378	378	0	143.47	By MS/MS	By MS/MS	By MS/MS	By MS/MS	By MS/MS
sp|P52209|6PGD_HUMAN	sp|P52209|6PGD_HUMAN	7	7	7	>sp|P52209|6PGD_HUMAN 6-phosphogluconate dehydrogenase, decarboxylating OS=Homo sapiens OX=9606 GN=PGD PE=1 SV=3	1	7	7	7	5	2	5	1	2	2	7	3	2	5	2	5	1	2	2	7	3	2	5	2	5	1	2	2	7	3	2	17.6	17.6	17.6	53.139	483	483	0	15.497	By MS/MS	By matching	By MS/MS	By matching	By MS/MS
sp|P52272|HNRPM_HUMAN	sp|P52272|HNRPM_HUMAN	18	18	18	>sp|P52272|HNRPM_HUMAN Heterogeneous nuclear ribonucleoprotein M OS=Homo sapiens OX=9606 GN=HNRNPM PE=1 SV=3	1	18	18	18	13	13	13	17	14	9	12	11	13	13	13	13	17	14	9	12	11	13	13	13	13	17	14	9	12	11	13	33.6	33.6	33.6	77.515	730	730	0	125.99	By MS/MS	By MS/MS	By MS/MS	By MS/MS	By MS/MS
sp|P52292|IMA1_HUMAN	sp|P52292|IMA1_HUMAN	5	5	5	>sp|P52292|IMA1_HUMAN Importin subunit alpha-1 OS=Homo sapiens OX=9606 GN=KPNA2 PE=1 SV=1	1	5	5	5	4	3	3	4	3	2	3	3	2	4	3	3	4	3	2	3	3	2	4	3	3	4	3	2	3	3	2	15.7	15.7	15.7	57.861	529	529	0	25.733	By MS/MS	By matching	By MS/MS	By MS/MS	By MS/MS
sp|P52434|RPAB3_HUMAN	sp|P52434|RPAB3_HUMAN	1	1	1	>sp|P52434|RPAB3_HUMAN DNA-directed RNA polymerases I, II, and III subunit RPABC3 OS=Homo sapiens OX=9606 GN=POLR2H PE=1 SV=4	1	1	1	1	1	1	1	1	1	0	1	1	1	1	1	1	1	1	0	1	1	1	1	1	1	1	1	0	1	1	1	8.7	8.7	8.7	17.143	150	150	0.0073046	2.1979	By matching	By matching	By matching	By MS/MS	By matching
sp|P52565|GDIR1_HUMAN	sp|P52565|GDIR1_HUMAN	1	1	1	>sp|P52565|GDIR1_HUMAN Rho GDP-dissociation inhibitor 1 OS=Homo sapiens OX=9606 GN=ARHGDIA PE=1 SV=3	1	1	1	1	1	0	0	0	1	0	1	0	0	1	0	0	0	1	0	1	0	0	1	0	0	0	1	0	1	0	0	7.4	7.4	7.4	23.207	204	204	0.0059835	2.3532	By MS/MS	By matching	By matching	By matching	By MS/MS
sp|P52597|HNRPF_HUMAN	sp|P52597|HNRPF_HUMAN	8	6	6	>sp|P52597|HNRPF_HUMAN Heterogeneous nuclear ribonucleoprotein F OS=Homo sapiens OX=9606 GN=HNRNPF PE=1 SV=3	1	8	6	6	7	8	6	7	6	6	8	7	8	5	6	4	5	4	4	6	5	6	5	6	4	5	4	4	6	5	6	27.5	21	21	45.671	415	415	0	80.182	By MS/MS	By MS/MS	By MS/MS	By MS/MS	By MS/MS
sp|P52732|KIF11_HUMAN	sp|P52732|KIF11_HUMAN	47	47	47	>sp|P52732|KIF11_HUMAN Kinesin-like protein KIF11 OS=Homo sapiens OX=9606 GN=KIF11 PE=1 SV=2	1	47	47	47	44	46	45	45	45	43	46	45	45	44	46	45	45	45	43	46	45	45	44	46	45	45	45	43	46	45	45	44.4	44.4	44.4	119.16	1056	1056	0	323.31	By MS/MS	By MS/MS	By MS/MS	By MS/MS	By MS/MS
sp|P52815|RM12_HUMAN	sp|P52815|RM12_HUMAN	3	3	3	>sp|P52815|RM12_HUMAN 39S ribosomal protein L12, mitochondrial OS=Homo sapiens OX=9606 GN=MRPL12 PE=1 SV=2	1	3	3	3	3	2	3	2	3	1	3	3	2	3	2	3	2	3	1	3	3	2	3	2	3	2	3	1	3	3	2	11.6	11.6	11.6	21.348	198	198	0	7.2481	By MS/MS	By MS/MS	By MS/MS	By matching	By MS/MS
sp|P52895|AK1C2_HUMAN	sp|P52895|AK1C2_HUMAN	11	8	4	>sp|P52895|AK1C2_HUMAN Aldo-keto reductase family 1 member C2 OS=Homo sapiens OX=9606 GN=AKR1C2 PE=1 SV=3	1	11	8	4	9	9	10	3	7	4	11	7	9	6	6	7	1	5	2	8	5	6	3	3	4	1	3	2	4	3	3	50.2	44.9	20.4	36.735	323	323	0	69.746	By MS/MS	By MS/MS	By MS/MS	By matching	By MS/MS
sp|P52907|CAZA1_HUMAN	sp|P52907|CAZA1_HUMAN	10	10	8	>sp|P52907|CAZA1_HUMAN F-actin-capping protein subunit alpha-1 OS=Homo sapiens OX=9606 GN=CAPZA1 PE=1 SV=3	1	10	10	8	10	7	10	8	8	4	8	8	10	10	7	10	8	8	4	8	8	10	8	6	8	6	6	3	6	6	8	50	50	40.6	32.922	286	286	0	323.31	By MS/MS	By MS/MS	By MS/MS	By MS/MS	By MS/MS
sp|P52948|NUP98_HUMAN	sp|P52948|NUP98_HUMAN	5	5	5	>sp|P52948|NUP98_HUMAN Nuclear pore complex protein Nup98-Nup96 OS=Homo sapiens OX=9606 GN=NUP98 PE=1 SV=4	1	5	5	5	1	2	1	5	4	2	1	2	4	1	2	1	5	4	2	1	2	4	1	2	1	5	4	2	1	2	4	3.3	3.3	3.3	197.58	1817	1817	0	13.161	By matching	By matching	By matching	By MS/MS	By MS/MS
sp|P53007|TXTP_HUMAN	sp|P53007|TXTP_HUMAN	3	3	3	>sp|P53007|TXTP_HUMAN Tricarboxylate transport protein, mitochondrial OS=Homo sapiens OX=9606 GN=SLC25A1 PE=1 SV=2	1	3	3	3	1	1	1	1	2	1	3	1	3	1	1	1	1	2	1	3	1	3	1	1	1	1	2	1	3	1	3	9.6	9.6	9.6	34.012	311	311	0	5.2814	By MS/MS	By MS/MS	By matching	By MS/MS	By MS/MS
sp|P53355|DAPK1_HUMAN	sp|P53355|DAPK1_HUMAN	11	11	11	>sp|P53355|DAPK1_HUMAN Death-associated protein kinase 1 OS=Homo sapiens OX=9606 GN=DAPK1 PE=1 SV=6	1	11	11	11	10	1	9	0	1	0	1	0	1	10	1	9	0	1	0	1	0	1	10	1	9	0	1	0	1	0	1	10.8	10.8	10.8	160.04	1430	1430	0	32.581	By MS/MS	By matching	By MS/MS	By matching	By matching
sp|P53396|ACLY_HUMAN	sp|P53396|ACLY_HUMAN	14	14	14	>sp|P53396|ACLY_HUMAN ATP-citrate synthase OS=Homo sapiens OX=9606 GN=ACLY PE=1 SV=3	1	14	14	14	13	7	11	3	7	4	6	5	7	13	7	11	3	7	4	6	5	7	13	7	11	3	7	4	6	5	7	14.8	14.8	14.8	120.84	1101	1101	0	40.597	By MS/MS	By MS/MS	By MS/MS	By matching	By MS/MS
sp|P53621|COPA_HUMAN	sp|P53621|COPA_HUMAN	4	4	4	>sp|P53621|COPA_HUMAN Coatomer subunit alpha OS=Homo sapiens OX=9606 GN=COPA PE=1 SV=2	1	4	4	4	2	2	2	0	0	0	3	3	2	2	2	2	0	0	0	3	3	2	2	2	2	0	0	0	3	3	2	3.4	3.4	3.4	138.34	1224	1224	0	5.2257	By MS/MS	By matching	By matching	By matching	By matching
sp|P53680|AP2S1_HUMAN	sp|P53680|AP2S1_HUMAN	6	6	6	>sp|P53680|AP2S1_HUMAN AP-2 complex subunit sigma OS=Homo sapiens OX=9606 GN=AP2S1 PE=1 SV=2	1	6	6	6	6	4	6	2	2	0	5	5	6	6	4	6	2	2	0	5	5	6	6	4	6	2	2	0	5	5	6	43	43	43	17.018	142	142	0	46.793	By MS/MS	By MS/MS	By MS/MS	By matching	By MS/MS
sp|P53990|IST1_HUMAN	sp|P53990|IST1_HUMAN	1	1	1	>sp|P53990|IST1_HUMAN IST1 homolog OS=Homo sapiens OX=9606 GN=IST1 PE=1 SV=1	1	1	1	1	1	0	1	0	0	0	0	0	0	1	0	1	0	0	0	0	0	0	1	0	1	0	0	0	0	0	0	2.7	2.7	2.7	39.75	364	364	0.0075862	1.8638	By MS/MS	By matching	By matching	By matching	By matching
sp|P53999|TCP4_HUMAN	sp|P53999|TCP4_HUMAN	6	6	6	>sp|P53999|TCP4_HUMAN Activated RNA polymerase II transcriptional coactivator p15 OS=Homo sapiens OX=9606 GN=SUB1 PE=1 SV=3	1	6	6	6	6	5	4	6	6	5	6	5	6	6	5	4	6	6	5	6	5	6	6	5	4	6	6	5	6	5	6	37.8	37.8	37.8	14.395	127	127	0	105.13	By MS/MS	By MS/MS	By MS/MS	By MS/MS	By MS/MS
sp|P54105|ICLN_HUMAN	sp|P54105|ICLN_HUMAN	8	8	8	>sp|P54105|ICLN_HUMAN Methylosome subunit pICln OS=Homo sapiens OX=9606 GN=CLNS1A PE=1 SV=1	1	8	8	8	6	8	7	4	7	5	8	7	8	6	8	7	4	7	5	8	7	8	6	8	7	4	7	5	8	7	8	59.5	59.5	59.5	26.215	237	237	0	272.14	By MS/MS	By MS/MS	By MS/MS	By MS/MS	By MS/MS
sp|P54136|SYRC_HUMAN	sp|P54136|SYRC_HUMAN	13	13	13	>sp|P54136|SYRC_HUMAN Arginine--tRNA ligase, cytoplasmic OS=Homo sapiens OX=9606 GN=RARS1 PE=1 SV=2	1	13	13	13	11	8	12	0	7	4	11	11	12	11	8	12	0	7	4	11	11	12	11	8	12	0	7	4	11	11	12	23	23	23	75.378	660	660	0	42.012	By MS/MS	By MS/MS	By MS/MS	By matching	By MS/MS
sp|P54289|CA2D1_HUMAN	sp|P54289|CA2D1_HUMAN	12	12	12	>sp|P54289|CA2D1_HUMAN Voltage-dependent calcium channel subunit alpha-2/delta-1 OS=Homo sapiens OX=9606 GN=CACNA2D1 PE=1 SV=3	1	12	12	12	10	2	11	0	2	1	6	2	4	10	2	11	0	2	1	6	2	4	10	2	11	0	2	1	6	2	4	15	15	15	124.57	1103	1103	0	39.979	By MS/MS	By MS/MS	By MS/MS	By matching	By matching
sp|P54652|HSP72_HUMAN	sp|P54652|HSP72_HUMAN	11	2	2	>sp|P54652|HSP72_HUMAN Heat shock-related 70 kDa protein 2 OS=Homo sapiens OX=9606 GN=HSPA2 PE=1 SV=1	1	11	2	2	9	10	10	8	10	9	11	10	10	1	1	1	0	1	0	2	1	2	1	1	1	0	1	0	2	1	2	17.2	4.1	4.1	70.02	639	639	0	5.1614	By MS/MS	By matching	By MS/MS	By matching	By MS/MS
sp|P55011|S12A2_HUMAN	sp|P55011|S12A2_HUMAN	4	4	4	>sp|P55011|S12A2_HUMAN Solute carrier family 12 member 2 OS=Homo sapiens OX=9606 GN=SLC12A2 PE=1 SV=1	1	4	4	4	2	2	0	1	1	2	4	4	3	2	2	0	1	1	2	4	4	3	2	2	0	1	1	2	4	4	3	4.4	4.4	4.4	131.45	1212	1212	0	10.59	By MS/MS	By matching	By matching	By matching	By matching
sp|P55036|PSMD4_HUMAN;sp|A2A3N6|PIPSL_HUMAN	sp|P55036|PSMD4_HUMAN	5;2	5;2	5;2	>sp|P55036|PSMD4_HUMAN 26S proteasome non-ATPase regulatory subunit 4 OS=Homo sapiens OX=9606 GN=PSMD4 PE=1 SV=1	2	5	5	5	4	4	4	3	4	4	5	5	4	4	4	4	3	4	4	5	5	4	4	4	4	3	4	4	5	5	4	15.9	15.9	15.9	40.736	377	377;862	0	192.45	By MS/MS	By MS/MS	By MS/MS	By MS/MS	By MS/MS
sp|P55060|XPO2_HUMAN	sp|P55060|XPO2_HUMAN	10	10	10	>sp|P55060|XPO2_HUMAN Exportin-2 OS=Homo sapiens OX=9606 GN=CSE1L PE=1 SV=3	1	10	10	10	9	6	9	5	6	6	9	8	8	9	6	9	5	6	6	9	8	8	9	6	9	5	6	6	9	8	8	12.2	12.2	12.2	110.42	971	971	0	34.676	By MS/MS	By MS/MS	By MS/MS	By MS/MS	By MS/MS
sp|P55072|TERA_HUMAN	sp|P55072|TERA_HUMAN	14	14	14	>sp|P55072|TERA_HUMAN Transitional endoplasmic reticulum ATPase OS=Homo sapiens OX=9606 GN=VCP PE=1 SV=4	1	14	14	14	10	13	11	2	4	2	13	11	10	10	13	11	2	4	2	13	11	10	10	13	11	2	4	2	13	11	10	22.2	22.2	22.2	89.321	806	806	0	63.769	By MS/MS	By MS/MS	By MS/MS	By matching	By MS/MS
sp|P55081|MFAP1_HUMAN	sp|P55081|MFAP1_HUMAN	3	3	3	>sp|P55081|MFAP1_HUMAN Microfibrillar-associated protein 1 OS=Homo sapiens OX=9606 GN=MFAP1 PE=1 SV=2	1	3	3	3	2	3	2	3	3	3	3	3	3	2	3	2	3	3	3	3	3	3	2	3	2	3	3	3	3	3	3	8	8	8	51.958	439	439	0	10.955	By MS/MS	By MS/MS	By matching	By MS/MS	By MS/MS
sp|P55084|ECHB_HUMAN	sp|P55084|ECHB_HUMAN	11	11	11	>sp|P55084|ECHB_HUMAN Trifunctional enzyme subunit beta, mitochondrial OS=Homo sapiens OX=9606 GN=HADHB PE=1 SV=3	1	11	11	11	11	5	10	0	4	3	7	10	9	11	5	10	0	4	3	7	10	9	11	5	10	0	4	3	7	10	9	25.1	25.1	25.1	51.294	474	474	0	35.639	By MS/MS	By MS/MS	By MS/MS	By matching	By MS/MS
sp|P55209|NP1L1_HUMAN	sp|P55209|NP1L1_HUMAN	6	6	5	>sp|P55209|NP1L1_HUMAN Nucleosome assembly protein 1-like 1 OS=Homo sapiens OX=9606 GN=NAP1L1 PE=1 SV=1	1	6	6	5	5	5	4	4	4	4	5	5	5	5	5	4	4	4	4	5	5	5	4	4	3	3	3	3	4	4	4	22	22	19.4	45.374	391	391	0	50.524	By MS/MS	By MS/MS	By MS/MS	By matching	By MS/MS
sp|P55265|DSRAD_HUMAN	sp|P55265|DSRAD_HUMAN	7	7	7	>sp|P55265|DSRAD_HUMAN Double-stranded RNA-specific adenosine deaminase OS=Homo sapiens OX=9606 GN=ADAR PE=1 SV=4	1	7	7	7	3	3	4	7	5	4	5	5	6	3	3	4	7	5	4	5	5	6	3	3	4	7	5	4	5	5	6	5.8	5.8	5.8	136.06	1226	1226	0	13.512	By matching	By MS/MS	By matching	By MS/MS	By matching
sp|P55327|TPD52_HUMAN	sp|P55327|TPD52_HUMAN	1	1	1	>sp|P55327|TPD52_HUMAN Tumor protein D52 OS=Homo sapiens OX=9606 GN=TPD52 PE=1 SV=2	1	1	1	1	0	0	0	0	0	0	1	0	0	0	0	0	0	0	0	1	0	0	0	0	0	0	0	0	1	0	0	6.7	6.7	6.7	24.327	224	224	0	4.3498	By matching	By matching	By matching	By matching	By matching
sp|P55735|SEC13_HUMAN	sp|P55735|SEC13_HUMAN	1	1	1	>sp|P55735|SEC13_HUMAN Protein SEC13 homolog OS=Homo sapiens OX=9606 GN=SEC13 PE=1 SV=3	1	1	1	1	0	0	1	1	0	0	1	0	1	0	0	1	1	0	0	1	0	1	0	0	1	1	0	0	1	0	1	3.4	3.4	3.4	35.54	322	322	0.0073368	2.2425	By matching	By matching	By MS/MS	By matching	By matching
sp|P55769|NH2L1_HUMAN	sp|P55769|NH2L1_HUMAN	4	4	4	>sp|P55769|NH2L1_HUMAN NHP2-like protein 1 OS=Homo sapiens OX=9606 GN=SNU13 PE=1 SV=3	1	4	4	4	1	1	1	4	1	2	1	2	2	1	1	1	4	1	2	1	2	2	1	1	1	4	1	2	1	2	2	30.5	30.5	30.5	14.173	128	128	0	6.0126	By matching	By matching	By matching	By MS/MS	By matching
sp|P55795|HNRH2_HUMAN	sp|P55795|HNRH2_HUMAN	6	2	2	>sp|P55795|HNRH2_HUMAN Heterogeneous nuclear ribonucleoprotein H2 OS=Homo sapiens OX=9606 GN=HNRNPH2 PE=1 SV=1	1	6	2	2	4	5	5	4	4	4	5	4	6	0	1	1	0	0	0	1	0	2	0	1	1	0	0	0	1	0	2	19.2	8	8	49.263	449	449	0	6.2311	By matching	By matching	By MS/MS	By matching	By matching
sp|P55884|EIF3B_HUMAN	sp|P55884|EIF3B_HUMAN	7	7	7	>sp|P55884|EIF3B_HUMAN Eukaryotic translation initiation factor 3 subunit B OS=Homo sapiens OX=9606 GN=EIF3B PE=1 SV=3	1	7	7	7	6	4	4	1	6	1	6	5	6	6	4	4	1	6	1	6	5	6	6	4	4	1	6	1	6	5	6	11.4	11.4	11.4	92.48	814	814	0	51.153	By MS/MS	By MS/MS	By MS/MS	By matching	By MS/MS
sp|P56134|ATPK_HUMAN	sp|P56134|ATPK_HUMAN	2	2	2	>sp|P56134|ATPK_HUMAN ATP synthase subunit f, mitochondrial OS=Homo sapiens OX=9606 GN=ATP5MF PE=1 SV=3	1	2	2	2	2	1	2	1	0	0	2	1	2	2	1	2	1	0	0	2	1	2	2	1	2	1	0	0	2	1	2	25.5	25.5	25.5	10.918	94	94	0	4.0589	By MS/MS	By matching	By matching	By matching	By matching
sp|P56182|RRP1_HUMAN	sp|P56182|RRP1_HUMAN	5	5	5	>sp|P56182|RRP1_HUMAN Ribosomal RNA processing protein 1 homolog A OS=Homo sapiens OX=9606 GN=RRP1 PE=1 SV=1	1	5	5	5	1	1	2	5	1	1	1	1	2	1	1	2	5	1	1	1	1	2	1	1	2	5	1	1	1	1	2	11.5	11.5	11.5	52.839	461	461	0	8.8197	By matching	By matching	By matching	By MS/MS	By MS/MS
sp|P56192|SYMC_HUMAN	sp|P56192|SYMC_HUMAN	14	14	14	>sp|P56192|SYMC_HUMAN Methionine--tRNA ligase, cytoplasmic OS=Homo sapiens OX=9606 GN=MARS1 PE=1 SV=2	1	14	14	14	11	8	13	2	9	3	12	13	11	11	8	13	2	9	3	12	13	11	11	8	13	2	9	3	12	13	11	18.1	18.1	18.1	101.11	900	900	0	41.859	By MS/MS	By MS/MS	By MS/MS	By matching	By matching
sp|P56385|ATP5I_HUMAN	sp|P56385|ATP5I_HUMAN	1	1	1	>sp|P56385|ATP5I_HUMAN ATP synthase subunit e, mitochondrial OS=Homo sapiens OX=9606 GN=ATP5ME PE=1 SV=2	1	1	1	1	1	1	1	1	1	0	1	1	1	1	1	1	1	1	0	1	1	1	1	1	1	1	1	0	1	1	1	14.5	14.5	14.5	7.9331	69	69	0	2.9538	By matching	By matching	By MS/MS	By matching	By matching
sp|P56537|IF6_HUMAN	sp|P56537|IF6_HUMAN	5	5	5	>sp|P56537|IF6_HUMAN Eukaryotic translation initiation factor 6 OS=Homo sapiens OX=9606 GN=EIF6 PE=1 SV=1	1	5	5	5	3	2	2	5	3	1	3	3	3	3	2	2	5	3	1	3	3	3	3	2	2	5	3	1	3	3	3	30.2	30.2	30.2	26.599	245	245	0	36.444	By MS/MS	By MS/MS	By MS/MS	By MS/MS	By MS/MS
sp|P57678|GEMI4_HUMAN	sp|P57678|GEMI4_HUMAN	4	4	4	>sp|P57678|GEMI4_HUMAN Gem-associated protein 4 OS=Homo sapiens OX=9606 GN=GEMIN4 PE=1 SV=2	1	4	4	4	3	3	3	1	3	1	3	2	3	3	3	3	1	3	1	3	2	3	3	3	3	1	3	1	3	2	3	6	6	6	120.04	1058	1058	0	17.154	By MS/MS	By MS/MS	By MS/MS	By matching	By MS/MS
sp|P57739|CLD2_HUMAN	sp|P57739|CLD2_HUMAN	1	1	1	>sp|P57739|CLD2_HUMAN Claudin-2 OS=Homo sapiens OX=9606 GN=CLDN2 PE=1 SV=1	1	1	1	1	1	0	1	0	0	0	0	0	0	1	0	1	0	0	0	0	0	0	1	0	1	0	0	0	0	0	0	6.5	6.5	6.5	24.548	230	230	0	7.6733	By MS/MS	By matching	By MS/MS	By matching	By matching
sp|P57740|NU107_HUMAN	sp|P57740|NU107_HUMAN	3	3	3	>sp|P57740|NU107_HUMAN Nuclear pore complex protein Nup107 OS=Homo sapiens OX=9606 GN=NUP107 PE=1 SV=1	1	3	3	3	1	1	0	3	0	0	0	1	1	1	1	0	3	0	0	0	1	1	1	1	0	3	0	0	0	1	1	5.7	5.7	5.7	106.37	925	925	0	12.852	By matching	By matching	By matching	By MS/MS	By matching
sp|P59998|ARPC4_HUMAN	sp|P59998|ARPC4_HUMAN	5	5	5	>sp|P59998|ARPC4_HUMAN Actin-related protein 2/3 complex subunit 4 OS=Homo sapiens OX=9606 GN=ARPC4 PE=1 SV=3	1	5	5	5	4	3	5	4	3	1	4	2	3	4	3	5	4	3	1	4	2	3	4	3	5	4	3	1	4	2	3	36.3	36.3	36.3	19.667	168	168	0	27.413	By MS/MS	By MS/MS	By MS/MS	By MS/MS	By MS/MS
sp|P60174|TPIS_HUMAN	sp|P60174|TPIS_HUMAN	6	6	6	>sp|P60174|TPIS_HUMAN Triosephosphate isomerase OS=Homo sapiens OX=9606 GN=TPI1 PE=1 SV=3	1	6	6	6	4	4	5	5	3	4	5	4	4	4	4	5	5	3	4	5	4	4	4	4	5	5	3	4	5	4	4	23.8	23.8	23.8	30.791	286	286	0	32.189	By MS/MS	By MS/MS	By MS/MS	By MS/MS	By MS/MS
sp|P60228|EIF3E_HUMAN	sp|P60228|EIF3E_HUMAN	4	4	4	>sp|P60228|EIF3E_HUMAN Eukaryotic translation initiation factor 3 subunit E OS=Homo sapiens OX=9606 GN=EIF3E PE=1 SV=1	1	4	4	4	4	3	3	0	2	1	4	3	3	4	3	3	0	2	1	4	3	3	4	3	3	0	2	1	4	3	3	8.8	8.8	8.8	52.22	445	445	0	5.5631	By matching	By MS/MS	By MS/MS	By matching	By matching
sp|P60468|SC61B_HUMAN	sp|P60468|SC61B_HUMAN	2	2	2	>sp|P60468|SC61B_HUMAN Protein transport protein Sec61 subunit beta OS=Homo sapiens OX=9606 GN=SEC61B PE=1 SV=2	1	2	2	2	2	2	2	2	2	2	2	2	2	2	2	2	2	2	2	2	2	2	2	2	2	2	2	2	2	2	2	26	26	26	9.9743	96	96	0	7.343	By MS/MS	By MS/MS	By MS/MS	By matching	By MS/MS
sp|P60660|MYL6_HUMAN;sp|P14649|MYL6B_HUMAN	sp|P60660|MYL6_HUMAN	5;1	5;1	5;1	>sp|P60660|MYL6_HUMAN Myosin light polypeptide 6 OS=Homo sapiens OX=9606 GN=MYL6 PE=1 SV=2	2	5	5	5	5	4	5	5	5	4	5	5	5	5	4	5	5	5	4	5	5	5	5	4	5	5	5	4	5	5	5	39.1	39.1	39.1	16.93	151	151;208	0	134.65	By MS/MS	By MS/MS	By MS/MS	By MS/MS	By MS/MS
sp|P63261|ACTG_HUMAN;sp|P60709|ACTB_HUMAN;sp|A5A3E0|POTEF_HUMAN	sp|P63261|ACTG_HUMAN;sp|P60709|ACTB_HUMAN	24;24;7	24;24;7	8;8;0	>sp|P63261|ACTG_HUMAN Actin, cytoplasmic 2 OS=Homo sapiens OX=9606 GN=ACTG1 PE=1 SV=1;>sp|P60709|ACTB_HUMAN Actin, cytoplasmic 1 OS=Homo sapiens OX=9606 GN=ACTB PE=1 SV=1	3	24	24	8	24	20	22	21	20	19	21	21	22	24	20	22	21	20	19	21	21	22	8	5	6	6	5	4	6	5	6	65.3	65.3	35.5	41.792	375	375;375;1075	0	323.31	By MS/MS	By MS/MS	By MS/MS	By MS/MS	By MS/MS
sp|P60842|IF4A1_HUMAN;sp|Q14240|IF4A2_HUMAN	sp|P60842|IF4A1_HUMAN;sp|Q14240|IF4A2_HUMAN	3;2	2;1	2;1	>sp|P60842|IF4A1_HUMAN Eukaryotic initiation factor 4A-I OS=Homo sapiens OX=9606 GN=EIF4A1 PE=1 SV=1;>sp|Q14240|IF4A2_HUMAN Eukaryotic initiation factor 4A-II OS=Homo sapiens OX=9606 GN=EIF4A2 PE=1 SV=2	2	3	2	2	3	1	3	2	2	2	3	2	2	2	0	2	1	1	1	2	1	1	2	0	2	1	1	1	2	1	1	7.1	5.2	5.2	46.153	406	406;407	0	11.449	By MS/MS	By matching	By matching	By matching	By matching
sp|P60866|RS20_HUMAN	sp|P60866|RS20_HUMAN	2	2	2	>sp|P60866|RS20_HUMAN 40S ribosomal protein S20 OS=Homo sapiens OX=9606 GN=RPS20 PE=1 SV=1	1	2	2	2	2	2	2	2	2	2	2	2	2	2	2	2	2	2	2	2	2	2	2	2	2	2	2	2	2	2	2	19.3	19.3	19.3	13.373	119	119	0	24.65	By MS/MS	By MS/MS	By MS/MS	By MS/MS	By MS/MS
sp|P60891|PRPS1_HUMAN;sp|P21108|PRPS3_HUMAN	sp|P60891|PRPS1_HUMAN;sp|P21108|PRPS3_HUMAN	10;6	10;6	4;2	>sp|P60891|PRPS1_HUMAN Ribose-phosphate pyrophosphokinase 1 OS=Homo sapiens OX=9606 GN=PRPS1 PE=1 SV=2;>sp|P21108|PRPS3_HUMAN Ribose-phosphate pyrophosphokinase 3 OS=Homo sapiens OX=9606 GN=PRPS1L1 PE=1 SV=2	2	10	10	4	10	10	10	4	7	7	10	10	10	10	10	10	4	7	7	10	10	10	4	4	4	1	2	3	4	4	4	32.1	32.1	11.9	34.834	318	318;318	0	77.284	By MS/MS	By MS/MS	By MS/MS	By MS/MS	By MS/MS
sp|P60900|PSA6_HUMAN	sp|P60900|PSA6_HUMAN	7	7	7	>sp|P60900|PSA6_HUMAN Proteasome subunit alpha type-6 OS=Homo sapiens OX=9606 GN=PSMA6 PE=1 SV=1	1	7	7	7	5	7	7	1	6	5	7	7	7	5	7	7	1	6	5	7	7	7	5	7	7	1	6	5	7	7	7	31.7	31.7	31.7	27.399	246	246	0	25.524	By MS/MS	By MS/MS	By MS/MS	By matching	By MS/MS
sp|P60903|S10AA_HUMAN	sp|P60903|S10AA_HUMAN	4	4	4	>sp|P60903|S10AA_HUMAN Protein S100-A10 OS=Homo sapiens OX=9606 GN=S100A10 PE=1 SV=2	1	4	4	4	4	3	3	4	4	3	4	2	3	4	3	3	4	4	3	4	2	3	4	3	3	4	4	3	4	2	3	35.1	35.1	35.1	11.203	97	97	0	12.426	By MS/MS	By MS/MS	By MS/MS	By MS/MS	By MS/MS
sp|P60953|CDC42_HUMAN	sp|P60953|CDC42_HUMAN	2	2	2	>sp|P60953|CDC42_HUMAN Cell division control protein 42 homolog OS=Homo sapiens OX=9606 GN=CDC42 PE=1 SV=2	1	2	2	2	2	1	2	0	0	0	1	1	1	2	1	2	0	0	0	1	1	1	2	1	2	0	0	0	1	1	1	15.7	15.7	15.7	21.258	191	191	0	19.47	By MS/MS	By matching	By MS/MS	By matching	By matching
sp|P60981|DEST_HUMAN	sp|P60981|DEST_HUMAN	3	3	3	>sp|P60981|DEST_HUMAN Destrin OS=Homo sapiens OX=9606 GN=DSTN PE=1 SV=3	1	3	3	3	2	2	3	2	2	2	3	3	2	2	2	3	2	2	2	3	3	2	2	2	3	2	2	2	3	3	2	21.8	21.8	21.8	18.506	165	165	0	37.676	By MS/MS	By MS/MS	By MS/MS	By matching	By MS/MS
sp|P61026|RAB10_HUMAN;sp|P51153|RAB13_HUMAN;sp|P61006|RAB8A_HUMAN;sp|P59190|RAB15_HUMAN	sp|P61026|RAB10_HUMAN	3;1;1;1	2;0;0;0	2;0;0;0	>sp|P61026|RAB10_HUMAN Ras-related protein Rab-10 OS=Homo sapiens OX=9606 GN=RAB10 PE=1 SV=1	4	3	2	2	2	2	3	2	2	2	2	2	3	1	1	2	1	1	1	1	1	2	1	1	2	1	1	1	1	1	2	16.5	11	11	22.541	200	200;203;207;212	0	4.8806	By MS/MS	By MS/MS	By MS/MS	By MS/MS	By MS/MS
sp|P61088|UBE2N_HUMAN;sp|Q5JXB2|UE2NL_HUMAN	sp|P61088|UBE2N_HUMAN;sp|Q5JXB2|UE2NL_HUMAN	1;1	1;1	1;1	>sp|P61088|UBE2N_HUMAN Ubiquitin-conjugating enzyme E2 N OS=Homo sapiens OX=9606 GN=UBE2N PE=1 SV=1;>sp|Q5JXB2|UE2NL_HUMAN Putative ubiquitin-conjugating enzyme E2 N-like OS=Homo sapiens OX=9606 GN=UBE2NL PE=1 SV=1	2	1	1	1	1	0	1	0	1	0	0	0	0	1	0	1	0	1	0	0	0	0	1	0	1	0	1	0	0	0	0	7.2	7.2	7.2	17.138	152	152;153	0	2.8687	By MS/MS	By matching	By MS/MS	By matching	By matching
sp|P61158|ARP3_HUMAN;sp|Q9P1U1|ARP3B_HUMAN;sp|Q9C0K3|ARP3C_HUMAN	sp|P61158|ARP3_HUMAN	12;3;1	12;3;1	12;3;1	>sp|P61158|ARP3_HUMAN Actin-related protein 3 OS=Homo sapiens OX=9606 GN=ACTR3 PE=1 SV=3	3	12	12	12	11	7	12	9	8	3	10	10	9	11	7	12	9	8	3	10	10	9	11	7	12	9	8	3	10	10	9	36.1	36.1	36.1	47.371	418	418;418;210	0	47.079	By MS/MS	By MS/MS	By MS/MS	By MS/MS	By MS/MS
sp|P61160|ARP2_HUMAN	sp|P61160|ARP2_HUMAN	10	10	10	>sp|P61160|ARP2_HUMAN Actin-related protein 2 OS=Homo sapiens OX=9606 GN=ACTR2 PE=1 SV=1	1	10	10	10	9	5	9	6	5	4	5	5	9	9	5	9	6	5	4	5	5	9	9	5	9	6	5	4	5	5	9	29.7	29.7	29.7	44.76	394	394	0	57.394	By MS/MS	By matching	By MS/MS	By MS/MS	By MS/MS
sp|P61163|ACTZ_HUMAN	sp|P61163|ACTZ_HUMAN	4	4	2	>sp|P61163|ACTZ_HUMAN Alpha-centractin OS=Homo sapiens OX=9606 GN=ACTR1A PE=1 SV=1	1	4	4	2	3	3	4	1	3	1	4	3	4	3	3	4	1	3	1	4	3	4	2	1	2	0	1	0	2	1	2	14.9	14.9	10.4	42.613	376	376	0	14.035	By MS/MS	By MS/MS	By MS/MS	By matching	By matching
sp|P84077|ARF1_HUMAN;sp|P61204|ARF3_HUMAN	sp|P84077|ARF1_HUMAN;sp|P61204|ARF3_HUMAN	6;6	6;6	4;4	>sp|P84077|ARF1_HUMAN ADP-ribosylation factor 1 OS=Homo sapiens OX=9606 GN=ARF1 PE=1 SV=2;>sp|P61204|ARF3_HUMAN ADP-ribosylation factor 3 OS=Homo sapiens OX=9606 GN=ARF3 PE=1 SV=2	2	6	6	4	4	4	4	4	4	3	6	3	3	4	4	4	4	4	3	6	3	3	2	2	3	2	3	2	4	2	2	42	42	24.3	20.697	181	181;181	0	12.92	By MS/MS	By MS/MS	By MS/MS	By matching	By MS/MS
sp|P61225|RAP2B_HUMAN	sp|P61225|RAP2B_HUMAN	2	1	1	>sp|P61225|RAP2B_HUMAN Ras-related protein Rap-2b OS=Homo sapiens OX=9606 GN=RAP2B PE=1 SV=1	1	2	1	1	2	0	2	0	0	0	1	0	1	1	0	1	0	0	0	0	0	0	1	0	1	0	0	0	0	0	0	12.6	6.6	6.6	20.504	183	183	0.0077684	1.9839	By MS/MS	By matching	By matching	By matching	By matching
sp|P61244|MAX_HUMAN	sp|P61244|MAX_HUMAN	2	2	2	>sp|P61244|MAX_HUMAN Protein max OS=Homo sapiens OX=9606 GN=MAX PE=1 SV=1	1	2	2	2	1	1	2	2	2	1	1	2	2	1	1	2	2	2	1	1	2	2	1	1	2	2	2	1	1	2	2	13.8	13.8	13.8	18.275	160	160	0	3.4421	By MS/MS	By matching	By matching	By MS/MS	By MS/MS
sp|P61247|RS3A_HUMAN	sp|P61247|RS3A_HUMAN	9	9	9	>sp|P61247|RS3A_HUMAN 40S ribosomal protein S3a OS=Homo sapiens OX=9606 GN=RPS3A PE=1 SV=2	1	9	9	9	7	8	9	5	9	8	9	9	7	7	8	9	5	9	8	9	9	7	7	8	9	5	9	8	9	9	7	26.9	26.9	26.9	29.945	264	264	0	76.379	By MS/MS	By MS/MS	By MS/MS	By MS/MS	By MS/MS
sp|P61254|RL26_HUMAN	sp|P61254|RL26_HUMAN	8	8	1	>sp|P61254|RL26_HUMAN 60S ribosomal protein L26 OS=Homo sapiens OX=9606 GN=RPL26 PE=1 SV=1	1	8	8	1	5	7	8	7	7	6	7	8	6	5	7	8	7	7	6	7	8	6	1	1	1	1	1	1	1	1	1	39.3	39.3	6.2	17.258	145	145	0	186.99	By MS/MS	By MS/MS	By MS/MS	By MS/MS	By MS/MS
sp|P61313|RL15_HUMAN	sp|P61313|RL15_HUMAN	9	9	9	>sp|P61313|RL15_HUMAN 60S ribosomal protein L15 OS=Homo sapiens OX=9606 GN=RPL15 PE=1 SV=2	1	9	9	9	8	9	9	9	9	6	9	9	9	8	9	9	9	9	6	9	9	9	8	9	9	9	9	6	9	9	9	42.2	42.2	42.2	24.146	204	204	0	75.341	By MS/MS	By MS/MS	By MS/MS	By MS/MS	By MS/MS
sp|P61326|MGN_HUMAN;sp|Q96A72|MGN2_HUMAN	sp|P61326|MGN_HUMAN;sp|Q96A72|MGN2_HUMAN	1;1	1;1	1;1	>sp|P61326|MGN_HUMAN Protein mago nashi homolog OS=Homo sapiens OX=9606 GN=MAGOH PE=1 SV=1;>sp|Q96A72|MGN2_HUMAN Protein mago nashi homolog 2 OS=Homo sapiens OX=9606 GN=MAGOHB PE=1 SV=1	2	1	1	1	1	1	1	1	0	1	1	1	1	1	1	1	1	0	1	1	1	1	1	1	1	1	0	1	1	1	1	7.5	7.5	7.5	17.163	146	146;148	0	25.141	By MS/MS	By MS/MS	By MS/MS	By MS/MS	By matching
sp|P61353|RL27_HUMAN	sp|P61353|RL27_HUMAN	7	7	7	>sp|P61353|RL27_HUMAN 60S ribosomal protein L27 OS=Homo sapiens OX=9606 GN=RPL27 PE=1 SV=2	1	7	7	7	7	6	7	5	6	6	7	7	7	7	6	7	5	6	6	7	7	7	7	6	7	5	6	6	7	7	7	45.6	45.6	45.6	15.798	136	136	0	98.379	By MS/MS	By MS/MS	By MS/MS	By MS/MS	By MS/MS
sp|P61421|VA0D1_HUMAN	sp|P61421|VA0D1_HUMAN	3	3	3	>sp|P61421|VA0D1_HUMAN V-type proton ATPase subunit d 1 OS=Homo sapiens OX=9606 GN=ATP6V0D1 PE=1 SV=1	1	3	3	3	3	2	3	2	1	1	1	1	1	3	2	3	2	1	1	1	1	1	3	2	3	2	1	1	1	1	1	13.1	13.1	13.1	40.329	351	351	0	48.229	By MS/MS	By matching	By MS/MS	By matching	By matching
sp|P61513|RL37A_HUMAN	sp|P61513|RL37A_HUMAN	1	1	1	>sp|P61513|RL37A_HUMAN 60S ribosomal protein L37a OS=Homo sapiens OX=9606 GN=RPL37A PE=1 SV=2	1	1	1	1	1	1	1	1	1	1	1	1	1	1	1	1	1	1	1	1	1	1	1	1	1	1	1	1	1	1	1	19.6	19.6	19.6	10.275	92	92	0	27.051	By MS/MS	By MS/MS	By MS/MS	By matching	By MS/MS
sp|P61604|CH10_HUMAN	sp|P61604|CH10_HUMAN	2	2	2	>sp|P61604|CH10_HUMAN 10 kDa heat shock protein, mitochondrial OS=Homo sapiens OX=9606 GN=HSPE1 PE=1 SV=2	1	2	2	2	2	2	2	2	2	0	2	1	1	2	2	2	2	2	0	2	1	1	2	2	2	2	2	0	2	1	1	23.5	23.5	23.5	10.932	102	102	0	5.2202	By MS/MS	By MS/MS	By MS/MS	By MS/MS	By MS/MS
sp|P61619|S61A1_HUMAN	sp|P61619|S61A1_HUMAN	2	2	2	>sp|P61619|S61A1_HUMAN Protein transport protein Sec61 subunit alpha isoform 1 OS=Homo sapiens OX=9606 GN=SEC61A1 PE=1 SV=2	1	2	2	2	2	2	2	2	1	2	2	0	1	2	2	2	2	1	2	2	0	1	2	2	2	2	1	2	2	0	1	4.4	4.4	4.4	52.264	476	476	0	4.111	By MS/MS	By matching	By MS/MS	By MS/MS	By MS/MS
sp|P61626|LYSC_HUMAN	sp|P61626|LYSC_HUMAN	2	2	2	>sp|P61626|LYSC_HUMAN Lysozyme C OS=Homo sapiens OX=9606 GN=LYZ PE=1 SV=1	1	2	2	2	1	1	1	1	2	0	0	0	1	1	1	1	1	2	0	0	0	1	1	1	1	1	2	0	0	0	1	12.8	12.8	12.8	16.537	148	148	0	5.9809	By matching	By matching	By matching	By matching	By MS/MS
sp|P61769|B2MG_HUMAN	sp|P61769|B2MG_HUMAN	2	2	2	>sp|P61769|B2MG_HUMAN Beta-2-microglobulin OS=Homo sapiens OX=9606 GN=B2M PE=1 SV=1	1	2	2	2	2	2	2	2	2	2	2	2	2	2	2	2	2	2	2	2	2	2	2	2	2	2	2	2	2	2	2	16.8	16.8	16.8	13.714	119	119	0	3.1152	By MS/MS	By matching	By MS/MS	By MS/MS	By MS/MS
sp|P61978|HNRPK_HUMAN	sp|P61978|HNRPK_HUMAN	19	19	19	>sp|P61978|HNRPK_HUMAN Heterogeneous nuclear ribonucleoprotein K OS=Homo sapiens OX=9606 GN=HNRNPK PE=1 SV=1	1	19	19	19	18	17	16	19	19	17	18	18	17	18	17	16	19	19	17	18	18	17	18	17	16	19	19	17	18	18	17	44.9	44.9	44.9	50.976	463	463	0	301.37	By MS/MS	By MS/MS	By MS/MS	By MS/MS	By MS/MS
sp|P61981|1433G_HUMAN	sp|P61981|1433G_HUMAN	6	4	4	>sp|P61981|1433G_HUMAN 14-3-3 protein gamma OS=Homo sapiens OX=9606 GN=YWHAG PE=1 SV=2	1	6	4	4	6	5	6	4	3	3	6	4	4	4	3	4	2	1	2	4	2	2	4	3	4	2	1	2	4	2	2	28.7	21.5	21.5	28.302	247	247	0	26.761	By MS/MS	By MS/MS	By MS/MS	By MS/MS	By MS/MS
sp|P62070|RRAS2_HUMAN	sp|P62070|RRAS2_HUMAN	4	2	2	>sp|P62070|RRAS2_HUMAN Ras-related protein R-Ras2 OS=Homo sapiens OX=9606 GN=RRAS2 PE=1 SV=1	1	4	2	2	4	3	4	1	2	1	2	2	3	2	1	2	0	1	0	1	1	1	2	1	2	0	1	0	1	1	1	25	11.8	11.8	23.399	204	204	0	45.074	By MS/MS	By matching	By MS/MS	By matching	By MS/MS
sp|P62081|RS7_HUMAN	sp|P62081|RS7_HUMAN	10	10	10	>sp|P62081|RS7_HUMAN 40S ribosomal protein S7 OS=Homo sapiens OX=9606 GN=RPS7 PE=1 SV=1	1	10	10	10	8	9	9	8	10	9	9	9	10	8	9	9	8	10	9	9	9	10	8	9	9	8	10	9	9	9	10	59.8	59.8	59.8	22.127	194	194	0	70.522	By MS/MS	By MS/MS	By MS/MS	By MS/MS	By MS/MS
sp|P62136|PP1A_HUMAN	sp|P62136|PP1A_HUMAN	7	7	3	>sp|P62136|PP1A_HUMAN Serine/threonine-protein phosphatase PP1-alpha catalytic subunit OS=Homo sapiens OX=9606 GN=PPP1CA PE=1 SV=1	1	7	7	3	6	5	7	6	4	1	5	4	5	6	5	7	6	4	1	5	4	5	2	1	3	2	1	1	2	1	1	24.2	24.2	9.1	37.512	330	330	0	19.572	By MS/MS	By MS/MS	By MS/MS	By MS/MS	By MS/MS
sp|P62140|PP1B_HUMAN	sp|P62140|PP1B_HUMAN	6	2	2	>sp|P62140|PP1B_HUMAN Serine/threonine-protein phosphatase PP1-beta catalytic subunit OS=Homo sapiens OX=9606 GN=PPP1CB PE=1 SV=3	1	6	2	2	6	6	6	6	5	1	5	5	6	2	2	2	2	2	1	2	2	2	2	2	2	2	2	1	2	2	2	23.2	8	8	37.186	327	327	0	12.33	By MS/MS	By matching	By MS/MS	By MS/MS	By MS/MS
sp|P62191|PRS4_HUMAN	sp|P62191|PRS4_HUMAN	8	8	8	>sp|P62191|PRS4_HUMAN 26S proteasome regulatory subunit 4 OS=Homo sapiens OX=9606 GN=PSMC1 PE=1 SV=1	1	8	8	8	6	6	6	4	4	6	8	7	6	6	6	6	4	4	6	8	7	6	6	6	6	4	4	6	8	7	6	24.1	24.1	24.1	49.184	440	440	0	39	By MS/MS	By MS/MS	By MS/MS	By matching	By matching
sp|P62195|PRS8_HUMAN;sp|Q8NB90|AFG2H_HUMAN	sp|P62195|PRS8_HUMAN	12;1	12;1	12;1	>sp|P62195|PRS8_HUMAN 26S proteasome regulatory subunit 8 OS=Homo sapiens OX=9606 GN=PSMC5 PE=1 SV=1	2	12	12	12	10	9	11	3	7	4	9	9	10	10	9	11	3	7	4	9	9	10	10	9	11	3	7	4	9	9	10	39.9	39.9	39.9	45.626	406	406;893	0	81.048	By MS/MS	By MS/MS	By MS/MS	By MS/MS	By MS/MS
sp|P62241|RS8_HUMAN	sp|P62241|RS8_HUMAN	8	8	8	>sp|P62241|RS8_HUMAN 40S ribosomal protein S8 OS=Homo sapiens OX=9606 GN=RPS8 PE=1 SV=2	1	8	8	8	8	8	8	8	8	8	8	8	8	8	8	8	8	8	8	8	8	8	8	8	8	8	8	8	8	8	8	38.5	38.5	38.5	24.205	208	208	0	167.79	By MS/MS	By MS/MS	By MS/MS	By MS/MS	By MS/MS
sp|P62244|RS15A_HUMAN	sp|P62244|RS15A_HUMAN	6	6	6	>sp|P62244|RS15A_HUMAN 40S ribosomal protein S15a OS=Homo sapiens OX=9606 GN=RPS15A PE=1 SV=2	1	6	6	6	6	5	5	4	5	5	6	6	6	6	5	5	4	5	5	6	6	6	6	5	5	4	5	5	6	6	6	51.5	51.5	51.5	14.839	130	130	0	64.68	By MS/MS	By MS/MS	By MS/MS	By MS/MS	By MS/MS
sp|P62249|RS16_HUMAN	sp|P62249|RS16_HUMAN	7	7	7	>sp|P62249|RS16_HUMAN 40S ribosomal protein S16 OS=Homo sapiens OX=9606 GN=RPS16 PE=1 SV=2	1	7	7	7	7	6	7	7	7	7	7	6	7	7	6	7	7	7	7	7	6	7	7	6	7	7	7	7	7	6	7	46.6	46.6	46.6	16.445	146	146	0	62.247	By MS/MS	By MS/MS	By MS/MS	By MS/MS	By MS/MS
sp|P62258|1433E_HUMAN	sp|P62258|1433E_HUMAN	14	14	12	>sp|P62258|1433E_HUMAN 14-3-3 protein epsilon OS=Homo sapiens OX=9606 GN=YWHAE PE=1 SV=1	1	14	14	12	12	10	13	10	9	6	13	11	12	12	10	13	10	9	6	13	11	12	10	8	11	8	7	5	11	9	10	56.5	56.5	49.4	29.174	255	255	0	57.708	By MS/MS	By MS/MS	By MS/MS	By MS/MS	By MS/MS
sp|P62263|RS14_HUMAN	sp|P62263|RS14_HUMAN	6	6	6	>sp|P62263|RS14_HUMAN 40S ribosomal protein S14 OS=Homo sapiens OX=9606 GN=RPS14 PE=1 SV=3	1	6	6	6	6	6	5	4	4	4	5	4	6	6	6	5	4	4	4	5	4	6	6	6	5	4	4	4	5	4	6	37.1	37.1	37.1	16.273	151	151	0	31.069	By MS/MS	By MS/MS	By MS/MS	By MS/MS	By MS/MS
sp|P62266|RS23_HUMAN	sp|P62266|RS23_HUMAN	4	4	4	>sp|P62266|RS23_HUMAN 40S ribosomal protein S23 OS=Homo sapiens OX=9606 GN=RPS23 PE=1 SV=3	1	4	4	4	2	4	4	3	3	3	4	4	4	2	4	4	3	3	3	4	4	4	2	4	4	3	3	3	4	4	4	23.8	23.8	23.8	15.807	143	143	0	11.778	By MS/MS	By MS/MS	By MS/MS	By MS/MS	By MS/MS
sp|P62269|RS18_HUMAN	sp|P62269|RS18_HUMAN	12	12	12	>sp|P62269|RS18_HUMAN 40S ribosomal protein S18 OS=Homo sapiens OX=9606 GN=RPS18 PE=1 SV=3	1	12	12	12	12	11	9	9	9	9	11	9	11	12	11	9	9	9	9	11	9	11	12	11	9	9	9	9	11	9	11	49.3	49.3	49.3	17.718	152	152	0	98	By MS/MS	By MS/MS	By MS/MS	By MS/MS	By MS/MS
sp|P62273|RS29_HUMAN	sp|P62273|RS29_HUMAN	2	2	2	>sp|P62273|RS29_HUMAN 40S ribosomal protein S29 OS=Homo sapiens OX=9606 GN=RPS29 PE=1 SV=2	1	2	2	2	2	2	2	2	2	2	2	2	2	2	2	2	2	2	2	2	2	2	2	2	2	2	2	2	2	2	2	33.9	33.9	33.9	6.6767	56	56	0	82.494	By MS/MS	By MS/MS	By MS/MS	By MS/MS	By MS/MS
sp|P62277|RS13_HUMAN	sp|P62277|RS13_HUMAN	6	6	6	>sp|P62277|RS13_HUMAN 40S ribosomal protein S13 OS=Homo sapiens OX=9606 GN=RPS13 PE=1 SV=2	1	6	6	6	6	6	6	5	6	6	6	6	5	6	6	6	5	6	6	6	6	5	6	6	6	5	6	6	6	6	5	37.1	37.1	37.1	17.222	151	151	0	26.038	By MS/MS	By MS/MS	By MS/MS	By MS/MS	By MS/MS
sp|P62280|RS11_HUMAN	sp|P62280|RS11_HUMAN	8	8	8	>sp|P62280|RS11_HUMAN 40S ribosomal protein S11 OS=Homo sapiens OX=9606 GN=RPS11 PE=1 SV=3	1	8	8	8	6	7	7	8	8	8	7	7	7	6	7	7	8	8	8	7	7	7	6	7	7	8	8	8	7	7	7	31.6	31.6	31.6	18.431	158	158	0	17.325	By MS/MS	By MS/MS	By MS/MS	By MS/MS	By MS/MS
sp|P62304|RUXE_HUMAN	sp|P62304|RUXE_HUMAN	2	2	2	>sp|P62304|RUXE_HUMAN Small nuclear ribonucleoprotein E OS=Homo sapiens OX=9606 GN=SNRPE PE=1 SV=1	1	2	2	2	0	2	1	1	1	1	1	1	1	0	2	1	1	1	1	1	1	1	0	2	1	1	1	1	1	1	1	25	25	25	10.803	92	92	0	6.0035	By matching	By matching	By matching	By MS/MS	By MS/MS
sp|P62306|RUXF_HUMAN	sp|P62306|RUXF_HUMAN	1	1	1	>sp|P62306|RUXF_HUMAN Small nuclear ribonucleoprotein F OS=Homo sapiens OX=9606 GN=SNRPF PE=1 SV=1	1	1	1	1	0	0	1	1	0	1	1	1	1	0	0	1	1	0	1	1	1	1	0	0	1	1	0	1	1	1	1	14	14	14	9.7251	86	86	0.0059746	2.3485	By matching	By matching	By matching	By matching	By matching
sp|P62310|LSM3_HUMAN	sp|P62310|LSM3_HUMAN	1	1	1	>sp|P62310|LSM3_HUMAN U6 snRNA-associated Sm-like protein LSm3 OS=Homo sapiens OX=9606 GN=LSM3 PE=1 SV=2	1	1	1	1	1	1	1	1	1	0	1	1	1	1	1	1	1	1	0	1	1	1	1	1	1	1	1	0	1	1	1	11.8	11.8	11.8	11.845	102	102	0.0077574	1.9728	By MS/MS	By MS/MS	By matching	By matching	By matching
sp|P62314|SMD1_HUMAN	sp|P62314|SMD1_HUMAN	5	5	5	>sp|P62314|SMD1_HUMAN Small nuclear ribonucleoprotein Sm D1 OS=Homo sapiens OX=9606 GN=SNRPD1 PE=1 SV=1	1	5	5	5	5	5	5	5	5	5	4	5	5	5	5	5	5	5	5	4	5	5	5	5	5	5	5	5	4	5	5	54.6	54.6	54.6	13.281	119	119	0	90.844	By MS/MS	By MS/MS	By MS/MS	By MS/MS	By MS/MS
sp|P62316|SMD2_HUMAN	sp|P62316|SMD2_HUMAN	7	7	7	>sp|P62316|SMD2_HUMAN Small nuclear ribonucleoprotein Sm D2 OS=Homo sapiens OX=9606 GN=SNRPD2 PE=1 SV=1	1	7	7	7	7	7	7	7	7	7	7	7	7	7	7	7	7	7	7	7	7	7	7	7	7	7	7	7	7	7	7	50.8	50.8	50.8	13.527	118	118	0	44.655	By MS/MS	By MS/MS	By MS/MS	By MS/MS	By MS/MS
sp|P62318|SMD3_HUMAN	sp|P62318|SMD3_HUMAN	2	2	2	>sp|P62318|SMD3_HUMAN Small nuclear ribonucleoprotein Sm D3 OS=Homo sapiens OX=9606 GN=SNRPD3 PE=1 SV=1	1	2	2	2	2	2	2	2	2	2	2	1	2	2	2	2	2	2	2	2	1	2	2	2	2	2	2	2	2	1	2	15.1	15.1	15.1	13.916	126	126	0	34.567	By MS/MS	By MS/MS	By MS/MS	By MS/MS	By MS/MS
sp|P62328|TYB4_HUMAN	sp|P62328|TYB4_HUMAN	3	3	3	>sp|P62328|TYB4_HUMAN Thymosin beta-4 OS=Homo sapiens OX=9606 GN=TMSB4X PE=1 SV=2	1	3	3	3	1	1	0	2	1	1	2	3	1	1	1	0	2	1	1	2	3	1	1	1	0	2	1	1	2	3	1	61.4	61.4	61.4	5.0526	44	44	0	15.356	By matching	By matching	By matching	By matching	By MS/MS
sp|P62333|PRS10_HUMAN	sp|P62333|PRS10_HUMAN	10	10	10	>sp|P62333|PRS10_HUMAN 26S proteasome regulatory subunit 10B OS=Homo sapiens OX=9606 GN=PSMC6 PE=1 SV=1	1	10	10	10	9	2	7	5	4	5	8	7	7	9	2	7	5	4	5	8	7	7	9	2	7	5	4	5	8	7	7	33.7	33.7	33.7	44.172	389	389	0	47.97	By MS/MS	By matching	By MS/MS	By MS/MS	By MS/MS
sp|P62424|RL7A_HUMAN	sp|P62424|RL7A_HUMAN	14	14	14	>sp|P62424|RL7A_HUMAN 60S ribosomal protein L7a OS=Homo sapiens OX=9606 GN=RPL7A PE=1 SV=2	1	14	14	14	12	12	14	13	13	13	14	14	14	12	12	14	13	13	13	14	14	14	12	12	14	13	13	13	14	14	14	33.8	33.8	33.8	29.995	266	266	0	99.632	By MS/MS	By MS/MS	By MS/MS	By MS/MS	By MS/MS
sp|P62491|RB11A_HUMAN;sp|Q15907|RB11B_HUMAN	sp|P62491|RB11A_HUMAN;sp|Q15907|RB11B_HUMAN	4;4	4;4	4;4	>sp|P62491|RB11A_HUMAN Ras-related protein Rab-11A OS=Homo sapiens OX=9606 GN=RAB11A PE=1 SV=3;>sp|Q15907|RB11B_HUMAN Ras-related protein Rab-11B OS=Homo sapiens OX=9606 GN=RAB11B PE=1 SV=4	2	4	4	4	3	2	2	3	3	2	3	3	3	3	2	2	3	3	2	3	3	3	3	2	2	3	3	2	3	3	3	19.4	19.4	19.4	24.393	216	216;218	0	7.816	By MS/MS	By matching	By MS/MS	By MS/MS	By MS/MS
sp|P62701|RS4X_HUMAN;sp|P22090|RS4Y1_HUMAN;sp|Q8TD47|RS4Y2_HUMAN	sp|P62701|RS4X_HUMAN	13;6;6	13;6;6	13;6;6	>sp|P62701|RS4X_HUMAN 40S ribosomal protein S4, X isoform OS=Homo sapiens OX=9606 GN=RPS4X PE=1 SV=2	3	13	13	13	12	11	10	10	11	13	11	9	11	12	11	10	10	11	13	11	9	11	12	11	10	10	11	13	11	9	11	43.3	43.3	43.3	29.597	263	263;263;263	0	129.84	By MS/MS	By MS/MS	By MS/MS	By MS/MS	By MS/MS
sp|P67775|PP2AA_HUMAN;sp|P62714|PP2AB_HUMAN	sp|P67775|PP2AA_HUMAN;sp|P62714|PP2AB_HUMAN	2;2	2;2	2;2	>sp|P67775|PP2AA_HUMAN Serine/threonine-protein phosphatase 2A catalytic subunit alpha isoform OS=Homo sapiens OX=9606 GN=PPP2CA PE=1 SV=1;>sp|P62714|PP2AB_HUMAN Serine/threonine-protein phosphatase 2A catalytic subunit beta isoform OS=Homo sapiens OX=9606	2	2	2	2	2	1	2	0	0	0	1	0	2	2	1	2	0	0	0	1	0	2	2	1	2	0	0	0	1	0	2	8.4	8.4	8.4	35.594	309	309;309	0	5.8984	By MS/MS	By MS/MS	By MS/MS	By matching	By matching
sp|P62750|RL23A_HUMAN	sp|P62750|RL23A_HUMAN	8	8	8	>sp|P62750|RL23A_HUMAN 60S ribosomal protein L23a OS=Homo sapiens OX=9606 GN=RPL23A PE=1 SV=1	1	8	8	8	8	8	8	8	8	8	8	8	7	8	8	8	8	8	8	8	8	7	8	8	8	8	8	8	8	8	7	43.6	43.6	43.6	17.695	156	156	0	122.79	By MS/MS	By MS/MS	By MS/MS	By MS/MS	By MS/MS
sp|P62753|RS6_HUMAN	sp|P62753|RS6_HUMAN	4	4	4	>sp|P62753|RS6_HUMAN 40S ribosomal protein S6 OS=Homo sapiens OX=9606 GN=RPS6 PE=1 SV=1	1	4	4	4	4	3	4	3	4	3	4	4	4	4	3	4	3	4	3	4	4	4	4	3	4	3	4	3	4	4	4	16.9	16.9	16.9	28.68	249	249	0	51.538	By MS/MS	By MS/MS	By MS/MS	By MS/MS	By MS/MS
sp|P62805|H4_HUMAN	sp|P62805|H4_HUMAN	7	7	7	>sp|P62805|H4_HUMAN Histone H4 OS=Homo sapiens OX=9606 GN=H4C1 PE=1 SV=2	1	7	7	7	7	7	7	7	7	5	7	6	7	7	7	7	7	7	5	7	6	7	7	7	7	7	7	5	7	6	7	52.4	52.4	52.4	11.367	103	103	0	139.06	By MS/MS	By MS/MS	By MS/MS	By MS/MS	By MS/MS
sp|P62820|RAB1A_HUMAN;sp|Q92928|RAB1C_HUMAN	sp|P62820|RAB1A_HUMAN;sp|Q92928|RAB1C_HUMAN	4;3	4;3	1;0	>sp|P62820|RAB1A_HUMAN Ras-related protein Rab-1A OS=Homo sapiens OX=9606 GN=RAB1A PE=1 SV=3;>sp|Q92928|RAB1C_HUMAN Putative Ras-related protein Rab-1C OS=Homo sapiens OX=9606 GN=RAB1C PE=5 SV=2	2	4	4	1	3	2	4	2	3	2	3	2	3	3	2	4	2	3	2	3	2	3	1	0	1	0	1	0	1	0	1	25.4	25.4	8.3	22.677	205	205;201	0	9.2951	By MS/MS	By MS/MS	By MS/MS	By MS/MS	By MS/MS
sp|P62826|RAN_HUMAN	sp|P62826|RAN_HUMAN	5	5	5	>sp|P62826|RAN_HUMAN GTP-binding nuclear protein Ran OS=Homo sapiens OX=9606 GN=RAN PE=1 SV=3	1	5	5	5	5	3	3	5	4	4	5	4	4	5	3	3	5	4	4	5	4	4	5	3	3	5	4	4	5	4	4	23.6	23.6	23.6	24.423	216	216	0	16.897	By MS/MS	By MS/MS	By MS/MS	By MS/MS	By MS/MS
sp|P62829|RL23_HUMAN	sp|P62829|RL23_HUMAN	6	6	6	>sp|P62829|RL23_HUMAN 60S ribosomal protein L23 OS=Homo sapiens OX=9606 GN=RPL23 PE=1 SV=1	1	6	6	6	5	4	5	5	5	5	6	4	5	5	4	5	5	5	5	6	4	5	5	4	5	5	5	5	6	4	5	44.3	44.3	44.3	14.865	140	140	0	23.319	By MS/MS	By MS/MS	By MS/MS	By MS/MS	By MS/MS
sp|P62841|RS15_HUMAN	sp|P62841|RS15_HUMAN	4	4	4	>sp|P62841|RS15_HUMAN 40S ribosomal protein S15 OS=Homo sapiens OX=9606 GN=RPS15 PE=1 SV=2	1	4	4	4	3	2	2	2	2	2	3	3	4	3	2	2	2	2	2	3	3	4	3	2	2	2	2	2	3	3	4	40.7	40.7	40.7	17.04	145	145	0	15.033	By MS/MS	By MS/MS	By matching	By MS/MS	By MS/MS
sp|P62847|RS24_HUMAN	sp|P62847|RS24_HUMAN	4	4	4	>sp|P62847|RS24_HUMAN 40S ribosomal protein S24 OS=Homo sapiens OX=9606 GN=RPS24 PE=1 SV=1	1	4	4	4	4	4	4	2	2	2	3	4	4	4	4	4	2	2	2	3	4	4	4	4	4	2	2	2	3	4	4	34.6	34.6	34.6	15.423	133	133	0	13.967	By MS/MS	By MS/MS	By MS/MS	By MS/MS	By MS/MS
sp|P62851|RS25_HUMAN	sp|P62851|RS25_HUMAN	4	4	4	>sp|P62851|RS25_HUMAN 40S ribosomal protein S25 OS=Homo sapiens OX=9606 GN=RPS25 PE=1 SV=1	1	4	4	4	4	4	4	4	4	3	4	4	4	4	4	4	4	4	3	4	4	4	4	4	4	4	4	3	4	4	4	28	28	28	13.742	125	125	0	30.113	By MS/MS	By MS/MS	By MS/MS	By MS/MS	By MS/MS
sp|P62854|RS26_HUMAN;sp|Q5JNZ5|RS26L_HUMAN	sp|P62854|RS26_HUMAN;sp|Q5JNZ5|RS26L_HUMAN	3;2	3;2	3;2	>sp|P62854|RS26_HUMAN 40S ribosomal protein S26 OS=Homo sapiens OX=9606 GN=RPS26 PE=1 SV=3;>sp|Q5JNZ5|RS26L_HUMAN Putative 40S ribosomal protein S26-like 1 OS=Homo sapiens OX=9606 GN=RPS26P11 PE=5 SV=1	2	3	3	3	3	3	3	2	3	3	3	3	3	3	3	3	2	3	3	3	3	3	3	3	3	2	3	3	3	3	3	33.9	33.9	33.9	13.015	115	115;115	0	14.211	By MS/MS	By MS/MS	By MS/MS	By MS/MS	By MS/MS
sp|P62857|RS28_HUMAN	sp|P62857|RS28_HUMAN	2	2	2	>sp|P62857|RS28_HUMAN 40S ribosomal protein S28 OS=Homo sapiens OX=9606 GN=RPS28 PE=1 SV=1	1	2	2	2	2	2	2	2	2	1	2	2	2	2	2	2	2	2	1	2	2	2	2	2	2	2	2	1	2	2	2	30.4	30.4	30.4	7.8409	69	69	0	8.9009	By MS/MS	By MS/MS	By MS/MS	By MS/MS	By MS/MS
sp|P62861|RS30_HUMAN	sp|P62861|RS30_HUMAN	2	2	2	>sp|P62861|RS30_HUMAN 40S ribosomal protein S30 OS=Homo sapiens OX=9606 GN=FAU PE=1 SV=1	1	2	2	2	2	1	2	2	2	2	2	2	2	2	1	2	2	2	2	2	2	2	2	1	2	2	2	2	2	2	2	18.6	18.6	18.6	6.6478	59	59	0	6.1161	By MS/MS	By MS/MS	By MS/MS	By MS/MS	By MS/MS
sp|P62873|GBB1_HUMAN;sp|P16520|GBB3_HUMAN	sp|P62873|GBB1_HUMAN	6;2	6;2	2;0	>sp|P62873|GBB1_HUMAN Guanine nucleotide-binding protein G(I)/G(S)/G(T) subunit beta-1 OS=Homo sapiens OX=9606 GN=GNB1 PE=1 SV=3	2	6	6	2	5	6	5	5	6	3	6	6	6	5	6	5	5	6	3	6	6	6	1	2	2	1	2	0	2	2	2	15.6	15.6	4.1	37.377	340	340;340	0	268.04	By MS/MS	By MS/MS	By MS/MS	By MS/MS	By MS/MS
sp|P62879|GBB2_HUMAN;sp|Q9HAV0|GBB4_HUMAN	sp|P62879|GBB2_HUMAN;sp|Q9HAV0|GBB4_HUMAN	6;4	2;2	2;2	>sp|P62879|GBB2_HUMAN Guanine nucleotide-binding protein G(I)/G(S)/G(T) subunit beta-2 OS=Homo sapiens OX=9606 GN=GNB2 PE=1 SV=3;>sp|Q9HAV0|GBB4_HUMAN Guanine nucleotide-binding protein subunit beta-4 OS=Homo sapiens OX=9606 GN=GNB4 PE=1 SV=3	2	6	2	2	6	5	4	5	5	3	6	5	6	2	1	1	1	1	0	2	1	2	2	1	1	1	1	0	2	1	2	15.6	4.1	4.1	37.331	340	340;340	0	42.236	By MS/MS	By MS/MS	By matching	By matching	By matching
sp|P62888|RL30_HUMAN	sp|P62888|RL30_HUMAN	2	2	2	>sp|P62888|RL30_HUMAN 60S ribosomal protein L30 OS=Homo sapiens OX=9606 GN=RPL30 PE=1 SV=2	1	2	2	2	1	1	2	1	2	0	2	2	2	1	1	2	1	2	0	2	2	2	1	1	2	1	2	0	2	2	2	17.4	17.4	17.4	12.784	115	115	0	4.9503	By matching	By MS/MS	By MS/MS	By matching	By matching
sp|Q59GN2|R39L5_HUMAN;sp|P62891|RL39_HUMAN	sp|Q59GN2|R39L5_HUMAN;sp|P62891|RL39_HUMAN	1;1	1;1	1;1	>sp|Q59GN2|R39L5_HUMAN Putative 60S ribosomal protein L39-like 5 OS=Homo sapiens OX=9606 GN=RPL39P5 PE=5 SV=2;>sp|P62891|RL39_HUMAN 60S ribosomal protein L39 OS=Homo sapiens OX=9606 GN=RPL39 PE=1 SV=2	2	1	1	1	1	1	1	1	1	1	1	1	1	1	1	1	1	1	1	1	1	1	1	1	1	1	1	1	1	1	1	19.6	19.6	19.6	6.3225	51	51;51	0	15.83	By MS/MS	By MS/MS	By MS/MS	By MS/MS	By MS/MS
sp|P62899|RL31_HUMAN	sp|P62899|RL31_HUMAN	6	6	6	>sp|P62899|RL31_HUMAN 60S ribosomal protein L31 OS=Homo sapiens OX=9606 GN=RPL31 PE=1 SV=1	1	6	6	6	6	6	5	5	5	5	6	5	5	6	6	5	5	5	5	6	5	5	6	6	5	5	5	5	6	5	5	45.6	45.6	45.6	14.463	125	125	0	29.608	By MS/MS	By MS/MS	By MS/MS	By MS/MS	By MS/MS
sp|P62906|RL10A_HUMAN	sp|P62906|RL10A_HUMAN	8	8	8	>sp|P62906|RL10A_HUMAN 60S ribosomal protein L10a OS=Homo sapiens OX=9606 GN=RPL10A PE=1 SV=2	1	8	8	8	8	8	7	7	6	6	7	8	7	8	8	7	7	6	6	7	8	7	8	8	7	7	6	6	7	8	7	27.6	27.6	27.6	24.831	217	217	0	46.314	By MS/MS	By MS/MS	By MS/MS	By MS/MS	By MS/MS
sp|P62910|RL32_HUMAN	sp|P62910|RL32_HUMAN	7	7	7	>sp|P62910|RL32_HUMAN 60S ribosomal protein L32 OS=Homo sapiens OX=9606 GN=RPL32 PE=1 SV=2	1	7	7	7	7	6	7	6	5	7	5	7	5	7	6	7	6	5	7	5	7	5	7	6	7	6	5	7	5	7	5	35.6	35.6	35.6	15.86	135	135	0	18.691	By MS/MS	By MS/MS	By MS/MS	By MS/MS	By MS/MS
sp|P62913|RL11_HUMAN	sp|P62913|RL11_HUMAN	4	4	4	>sp|P62913|RL11_HUMAN 60S ribosomal protein L11 OS=Homo sapiens OX=9606 GN=RPL11 PE=1 SV=2	1	4	4	4	3	3	2	2	3	3	3	2	4	3	3	2	2	3	3	3	2	4	3	3	2	2	3	3	3	2	4	20.8	20.8	20.8	20.252	178	178	0	30.644	By MS/MS	By MS/MS	By MS/MS	By MS/MS	By MS/MS
sp|P62917|RL8_HUMAN	sp|P62917|RL8_HUMAN	8	8	8	>sp|P62917|RL8_HUMAN 60S ribosomal protein L8 OS=Homo sapiens OX=9606 GN=RPL8 PE=1 SV=2	1	8	8	8	8	8	8	6	7	8	8	8	8	8	8	8	6	7	8	8	8	8	8	8	8	6	7	8	8	8	8	23	23	23	28.024	257	257	0	44.077	By MS/MS	By MS/MS	By MS/MS	By MS/MS	By MS/MS
sp|P62937|PPIA_HUMAN;sp|Q9Y536|PAL4A_HUMAN;sp|P0DN37|PAL4G_HUMAN;sp|P0DN26|PAL4F_HUMAN;sp|F5H284|PAL4D_HUMAN;sp|A0A0B4J2A2|PAL4C_HUMAN;sp|A0A075B767|PAL4H_HUMAN;sp|A0A075B759|PAL4E_HUMAN	sp|P62937|PPIA_HUMAN	6;1;1;1;1;1;1;1	6;1;1;1;1;1;1;1	6;1;1;1;1;1;1;1	>sp|P62937|PPIA_HUMAN Peptidyl-prolyl cis-trans isomerase A OS=Homo sapiens OX=9606 GN=PPIA PE=1 SV=2	8	6	6	6	5	3	5	3	5	3	6	3	5	5	3	5	3	5	3	6	3	5	5	3	5	3	5	3	6	3	5	33.3	33.3	33.3	18.012	165	165;164;164;164;164;164;164;164	0	23.463	By MS/MS	By MS/MS	By MS/MS	By MS/MS	By MS/MS
sp|P62942|FKB1A_HUMAN	sp|P62942|FKB1A_HUMAN	1	1	1	>sp|P62942|FKB1A_HUMAN Peptidyl-prolyl cis-trans isomerase FKBP1A OS=Homo sapiens OX=9606 GN=FKBP1A PE=1 SV=2	1	1	1	1	1	0	0	1	0	0	1	0	1	1	0	0	1	0	0	1	0	1	1	0	0	1	0	0	1	0	1	12	12	12	11.951	108	108	0	4.5796	By MS/MS	By matching	By matching	By MS/MS	By matching
sp|P62995|TRA2B_HUMAN	sp|P62995|TRA2B_HUMAN	4	4	4	>sp|P62995|TRA2B_HUMAN Transformer-2 protein homolog beta OS=Homo sapiens OX=9606 GN=TRA2B PE=1 SV=1	1	4	4	4	2	4	2	4	4	3	4	4	4	2	4	2	4	4	3	4	4	4	2	4	2	4	4	3	4	4	4	17.4	17.4	17.4	33.665	288	288	0	10.988	By MS/MS	By MS/MS	By MS/MS	By MS/MS	By MS/MS
sp|P63000|RAC1_HUMAN;sp|P15153|RAC2_HUMAN	sp|P63000|RAC1_HUMAN	3;1	3;1	3;1	>sp|P63000|RAC1_HUMAN Ras-related C3 botulinum toxin substrate 1 OS=Homo sapiens OX=9606 GN=RAC1 PE=1 SV=1	2	3	3	3	3	1	2	0	0	0	2	1	1	3	1	2	0	0	0	2	1	1	3	1	2	0	0	0	2	1	1	14.1	14.1	14.1	21.45	192	192;192	0	9.2392	By MS/MS	By matching	By MS/MS	By matching	By matching
sp|P63010|AP2B1_HUMAN;sp|Q10567|AP1B1_HUMAN	sp|P63010|AP2B1_HUMAN	31;12	31;12	31;12	>sp|P63010|AP2B1_HUMAN AP-2 complex subunit beta OS=Homo sapiens OX=9606 GN=AP2B1 PE=1 SV=1	2	31	31	31	30	18	28	4	11	1	26	22	27	30	18	28	4	11	1	26	22	27	30	18	28	4	11	1	26	22	27	43.2	43.2	43.2	104.55	937	937;949	0	298.54	By MS/MS	By MS/MS	By MS/MS	By MS/MS	By matching
sp|P63092|GNAS2_HUMAN;sp|Q5JWF2|GNAS1_HUMAN;sp|P38405|GNAL_HUMAN	sp|P63092|GNAS2_HUMAN;sp|Q5JWF2|GNAS1_HUMAN	14;13;2	14;13;2	13;12;1	>sp|P63092|GNAS2_HUMAN Guanine nucleotide-binding protein G(s) subunit alpha isoforms short OS=Homo sapiens OX=9606 GN=GNAS PE=1 SV=1;>sp|Q5JWF2|GNAS1_HUMAN Guanine nucleotide-binding protein G(s) subunit alpha isoforms XLas OS=Homo sapiens OX=9606 GN=GNAS	3	14	14	13	13	10	12	3	7	2	12	10	10	13	10	12	3	7	2	12	10	10	12	9	11	2	6	1	11	9	9	43.1	43.1	40.4	45.664	394	394;1037;381	0	144.9	By MS/MS	By MS/MS	By MS/MS	By MS/MS	By MS/MS
sp|P63096|GNAI1_HUMAN	sp|P63096|GNAI1_HUMAN	10	5	5	>sp|P63096|GNAI1_HUMAN Guanine nucleotide-binding protein G(i) subunit alpha-1 OS=Homo sapiens OX=9606 GN=GNAI1 PE=1 SV=2	1	10	5	5	10	7	10	2	5	2	8	8	9	5	3	5	0	2	0	4	4	5	5	3	5	0	2	0	4	4	5	33.1	16.4	16.4	40.361	354	354	0	40.594	By MS/MS	By MS/MS	By MS/MS	By matching	By matching
sp|P63104|1433Z_HUMAN	sp|P63104|1433Z_HUMAN	9	7	7	>sp|P63104|1433Z_HUMAN 14-3-3 protein zeta/delta OS=Homo sapiens OX=9606 GN=YWHAZ PE=1 SV=1	1	9	7	7	8	7	8	6	7	4	8	7	8	6	5	6	4	5	3	6	5	6	6	5	6	4	5	3	6	5	6	41.2	33.9	33.9	27.745	245	245	0	44.811	By MS/MS	By MS/MS	By MS/MS	By MS/MS	By MS/MS
sp|Q96FJ2|DYL2_HUMAN;sp|P63167|DYL1_HUMAN	sp|Q96FJ2|DYL2_HUMAN;sp|P63167|DYL1_HUMAN	1;1	1;1	1;1	>sp|Q96FJ2|DYL2_HUMAN Dynein light chain 2, cytoplasmic OS=Homo sapiens OX=9606 GN=DYNLL2 PE=1 SV=1;>sp|P63167|DYL1_HUMAN Dynein light chain 1, cytoplasmic OS=Homo sapiens OX=9606 GN=DYNLL1 PE=1 SV=1	2	1	1	1	1	1	1	1	1	1	1	1	1	1	1	1	1	1	1	1	1	1	1	1	1	1	1	1	1	1	1	12.4	12.4	12.4	10.35	89	89;89	0	3.629	By MS/MS	By MS/MS	By MS/MS	By MS/MS	By matching
sp|P63173|RL38_HUMAN	sp|P63173|RL38_HUMAN	3	3	3	>sp|P63173|RL38_HUMAN 60S ribosomal protein L38 OS=Homo sapiens OX=9606 GN=RPL38 PE=1 SV=2	1	3	3	3	3	3	3	3	3	2	3	3	3	3	3	3	3	3	2	3	3	3	3	3	3	3	3	2	3	3	3	38.6	38.6	38.6	8.2178	70	70	0	18.445	By MS/MS	By MS/MS	By MS/MS	By MS/MS	By MS/MS
sp|P63208|SKP1_HUMAN	sp|P63208|SKP1_HUMAN	1	1	1	>sp|P63208|SKP1_HUMAN S-phase kinase-associated protein 1 OS=Homo sapiens OX=9606 GN=SKP1 PE=1 SV=2	1	1	1	1	1	1	1	1	1	1	1	1	1	1	1	1	1	1	1	1	1	1	1	1	1	1	1	1	1	1	1	7.4	7.4	7.4	18.658	163	163	0	5.0122	By MS/MS	By MS/MS	By MS/MS	By MS/MS	By MS/MS
sp|P63218|GBG5_HUMAN	sp|P63218|GBG5_HUMAN	3	3	3	>sp|P63218|GBG5_HUMAN Guanine nucleotide-binding protein G(I)/G(S)/G(O) subunit gamma-5 OS=Homo sapiens OX=9606 GN=GNG5 PE=1 SV=3	1	3	3	3	3	3	3	2	3	2	3	1	2	3	3	3	2	3	2	3	1	2	3	3	3	2	3	2	3	1	2	38.2	38.2	38.2	7.3184	68	68	0	6.827	By MS/MS	By matching	By MS/MS	By matching	By MS/MS
sp|P63220|RS21_HUMAN	sp|P63220|RS21_HUMAN	2	2	2	>sp|P63220|RS21_HUMAN 40S ribosomal protein S21 OS=Homo sapiens OX=9606 GN=RPS21 PE=1 SV=1	1	2	2	2	1	1	2	1	1	1	2	0	2	1	1	2	1	1	1	2	0	2	1	1	2	1	1	1	2	0	2	34.9	34.9	34.9	9.1113	83	83	0	17.568	By MS/MS	By MS/MS	By MS/MS	By MS/MS	By MS/MS
sp|P63241|IF5A1_HUMAN;sp|Q9GZV4|IF5A2_HUMAN;sp|Q6IS14|IF5AL_HUMAN	sp|P63241|IF5A1_HUMAN;sp|Q9GZV4|IF5A2_HUMAN;sp|Q6IS14|IF5AL_HUMAN	2;1;1	2;1;1	2;1;1	>sp|P63241|IF5A1_HUMAN Eukaryotic translation initiation factor 5A-1 OS=Homo sapiens OX=9606 GN=EIF5A PE=1 SV=2;>sp|Q9GZV4|IF5A2_HUMAN Eukaryotic translation initiation factor 5A-2 OS=Homo sapiens OX=9606 GN=EIF5A2 PE=1 SV=3;>sp|Q6IS14|IF5AL_HUMAN Eukaryot	3	2	2	2	2	1	1	1	2	0	2	2	2	2	1	1	1	2	0	2	2	2	2	1	1	1	2	0	2	2	2	15.6	15.6	15.6	16.832	154	154;153;154	0	7.954	By MS/MS	By MS/MS	By MS/MS	By matching	By MS/MS
sp|P63244|RACK1_HUMAN	sp|P63244|RACK1_HUMAN	1	1	1	>sp|P63244|RACK1_HUMAN Receptor of activated protein C kinase 1 OS=Homo sapiens OX=9606 GN=RACK1 PE=1 SV=3	1	1	1	1	1	1	1	1	1	0	1	1	1	1	1	1	1	1	0	1	1	1	1	1	1	1	1	0	1	1	1	3.2	3.2	3.2	35.076	317	317	0.0073855	2.2824	By MS/MS	By MS/MS	By MS/MS	By matching	By matching
sp|P63313|TYB10_HUMAN	sp|P63313|TYB10_HUMAN	1	1	1	>sp|P63313|TYB10_HUMAN Thymosin beta-10 OS=Homo sapiens OX=9606 GN=TMSB10 PE=1 SV=2	1	1	1	1	1	0	0	1	0	1	1	1	1	1	0	0	1	0	1	1	1	1	1	0	0	1	0	1	1	1	1	31.8	31.8	31.8	5.0256	44	44	0	8.0634	By MS/MS	By matching	By matching	By matching	By matching
sp|P67809|YBOX1_HUMAN;sp|Q9Y2T7|YBOX2_HUMAN	sp|P67809|YBOX1_HUMAN	13;3	13;3	9;0	>sp|P67809|YBOX1_HUMAN Y-box-binding protein 1 OS=Homo sapiens OX=9606 GN=YBX1 PE=1 SV=3	2	13	13	9	13	11	11	10	11	10	12	13	11	13	11	11	10	11	10	12	13	11	9	8	7	6	7	6	8	9	8	62.7	62.7	51.2	35.924	324	324;364	0	207.25	By MS/MS	By MS/MS	By MS/MS	By MS/MS	By MS/MS
sp|P67870|CSK2B_HUMAN	sp|P67870|CSK2B_HUMAN	2	2	2	>sp|P67870|CSK2B_HUMAN Casein kinase II subunit beta OS=Homo sapiens OX=9606 GN=CSNK2B PE=1 SV=1	1	2	2	2	1	1	2	2	1	0	1	1	1	1	1	2	2	1	0	1	1	1	1	1	2	2	1	0	1	1	1	10.7	10.7	10.7	24.942	215	215	0	3.8527	By matching	By matching	By MS/MS	By matching	By matching
sp|P67936|TPM4_HUMAN	sp|P67936|TPM4_HUMAN	13	13	6	>sp|P67936|TPM4_HUMAN Tropomyosin alpha-4 chain OS=Homo sapiens OX=9606 GN=TPM4 PE=1 SV=3	1	13	13	6	11	10	12	12	7	7	11	9	12	11	10	12	12	7	7	11	9	12	4	4	6	6	1	2	5	3	5	34.7	34.7	17.7	28.521	248	248	0	131.68	By MS/MS	By MS/MS	By MS/MS	By MS/MS	By MS/MS
sp|P68133|ACTS_HUMAN;sp|P68032|ACTC_HUMAN;sp|P62736|ACTA_HUMAN;sp|P63267|ACTH_HUMAN	sp|P68133|ACTS_HUMAN;sp|P68032|ACTC_HUMAN;sp|P62736|ACTA_HUMAN;sp|P63267|ACTH_HUMAN	17;17;16;15	3;3;3;2	3;3;3;2	>sp|P68133|ACTS_HUMAN Actin, alpha skeletal muscle OS=Homo sapiens OX=9606 GN=ACTA1 PE=1 SV=1;>sp|P68032|ACTC_HUMAN Actin, alpha cardiac muscle 1 OS=Homo sapiens OX=9606 GN=ACTC1 PE=1 SV=1;>sp|P62736|ACTA_HUMAN Actin, aortic smooth muscle OS=Homo sapiens O	4	17	3	3	17	14	16	14	14	14	14	15	15	3	1	2	1	1	1	1	1	1	3	1	2	1	1	1	1	1	1	42.2	12.5	12.5	42.051	377	377;377;377;376	0	63.538	By MS/MS	By MS/MS	By MS/MS	By MS/MS	By MS/MS
sp|P68104|EF1A1_HUMAN;sp|Q5VTE0|EF1A3_HUMAN;sp|Q05639|EF1A2_HUMAN	sp|P68104|EF1A1_HUMAN;sp|Q5VTE0|EF1A3_HUMAN;sp|Q05639|EF1A2_HUMAN	11;10;8	11;10;8	11;10;8	>sp|P68104|EF1A1_HUMAN Elongation factor 1-alpha 1 OS=Homo sapiens OX=9606 GN=EEF1A1 PE=1 SV=1;>sp|Q5VTE0|EF1A3_HUMAN Putative elongation factor 1-alpha-like 3 OS=Homo sapiens OX=9606 GN=EEF1A1P5 PE=5 SV=1;>sp|Q05639|EF1A2_HUMAN Elongation factor 1-alpha 2	3	11	11	11	9	10	10	10	9	9	10	8	10	9	10	10	10	9	9	10	8	10	9	10	10	10	9	9	10	8	10	30.1	30.1	30.1	50.14	462	462;462;463	0	253.43	By MS/MS	By MS/MS	By MS/MS	By MS/MS	By MS/MS
sp|Q9BQE3|TBA1C_HUMAN;sp|P68363|TBA1B_HUMAN;sp|Q71U36|TBA1A_HUMAN;sp|P0DPH8|TBA3D_HUMAN;sp|P0DPH7|TBA3C_HUMAN;sp|Q9NY65|TBA8_HUMAN;sp|Q6PEY2|TBA3E_HUMAN;sp|Q9H853|TBA4B_HUMAN;sp|A6NHL2|TBAL3_HUMAN	sp|Q9BQE3|TBA1C_HUMAN;sp|P68363|TBA1B_HUMAN;sp|Q71U36|TBA1A_HUMAN;sp|P0DPH8|TBA3D_HUMAN;sp|P0DPH7|TBA3C_HUMAN;sp|Q9NY65|TBA8_HUMAN;sp|Q6PEY2|TBA3E_HUMAN	16;16;15;13;13;9;9;1;1	16;16;15;13;13;9;9;1;1	4;4;4;2;2;0;2;0;0	>sp|Q9BQE3|TBA1C_HUMAN Tubulin alpha-1C chain OS=Homo sapiens OX=9606 GN=TUBA1C PE=1 SV=1;>sp|P68363|TBA1B_HUMAN Tubulin alpha-1B chain OS=Homo sapiens OX=9606 GN=TUBA1B PE=1 SV=1;>sp|Q71U36|TBA1A_HUMAN Tubulin alpha-1A chain OS=Homo sapiens OX=9606 GN=TUB	9	16	16	4	16	14	16	15	16	16	16	16	16	16	14	16	15	16	16	16	16	16	4	4	4	4	4	4	4	4	4	43.2	43.2	12	49.895	449	449;451;451;450;450;449;450;241;446	0	323.31	By MS/MS	By MS/MS	By MS/MS	By MS/MS	By MS/MS
sp|P68366|TBA4A_HUMAN	sp|P68366|TBA4A_HUMAN	15	3	3	>sp|P68366|TBA4A_HUMAN Tubulin alpha-4A chain OS=Homo sapiens OX=9606 GN=TUBA4A PE=1 SV=1	1	15	3	3	14	13	15	14	15	15	15	15	15	2	3	3	3	3	3	3	3	3	2	3	3	3	3	3	3	3	3	38.8	7.6	7.6	49.924	448	448	0	9.6119	By MS/MS	By MS/MS	By MS/MS	By MS/MS	By MS/MS
sp|P68371|TBB4B_HUMAN;sp|P04350|TBB4A_HUMAN;sp|Q3ZCM7|TBB8_HUMAN	sp|P68371|TBB4B_HUMAN;sp|P04350|TBB4A_HUMAN	16;10;5	5;3;1	3;2;1	>sp|P68371|TBB4B_HUMAN Tubulin beta-4B chain OS=Homo sapiens OX=9606 GN=TUBB4B PE=1 SV=1;>sp|P04350|TBB4A_HUMAN Tubulin beta-4A chain OS=Homo sapiens OX=9606 GN=TUBB4A PE=1 SV=2	3	16	5	3	15	15	15	15	14	13	16	16	16	4	5	4	5	4	3	5	5	5	3	3	3	3	3	2	3	3	3	49	19.3	12.1	49.83	445	445;444;444	0	107.49	By MS/MS	By MS/MS	By MS/MS	By MS/MS	By MS/MS
sp|Q8NEV1|CSK23_HUMAN;sp|P68400|CSK21_HUMAN	sp|Q8NEV1|CSK23_HUMAN;sp|P68400|CSK21_HUMAN	2;2	2;2	2;2	>sp|Q8NEV1|CSK23_HUMAN Casein kinase II subunit alpha 3 OS=Homo sapiens OX=9606 GN=CSNK2A3 PE=1 SV=2;>sp|P68400|CSK21_HUMAN Casein kinase II subunit alpha OS=Homo sapiens OX=9606 GN=CSNK2A1 PE=1 SV=1	2	2	2	2	2	2	1	2	2	2	1	1	2	2	2	1	2	2	2	1	1	2	2	2	1	2	2	2	1	1	2	7.9	7.9	7.9	45.219	391	391;391	0	11.665	By MS/MS	By MS/MS	By matching	By MS/MS	By matching
sp|Q71DI3|H32_HUMAN;sp|Q16695|H31T_HUMAN;sp|P84243|H33_HUMAN;sp|P68431|H31_HUMAN;sp|Q6NXT2|H3C_HUMAN	sp|Q71DI3|H32_HUMAN;sp|Q16695|H31T_HUMAN;sp|P84243|H33_HUMAN;sp|P68431|H31_HUMAN;sp|Q6NXT2|H3C_HUMAN	4;4;4;4;3	4;4;4;4;3	4;4;4;4;3	>sp|Q71DI3|H32_HUMAN Histone H3.2 OS=Homo sapiens OX=9606 GN=HIST2H3A PE=1 SV=3;>sp|Q16695|H31T_HUMAN Histone H3.1t OS=Homo sapiens OX=9606 GN=HIST3H3 PE=1 SV=3;>sp|P84243|H33_HUMAN Histone H3.3 OS=Homo sapiens OX=9606 GN=H3-3A PE=1 SV=2;>sp|P68431|H31_HUM	5	4	4	4	4	4	4	4	4	4	3	4	2	4	4	4	4	4	4	3	4	2	4	4	4	4	4	4	3	4	2	22.1	22.1	22.1	15.388	136	136;136;136;136;135	0	18.765	By MS/MS	By MS/MS	By MS/MS	By MS/MS	By MS/MS
sp|P78347|GTF2I_HUMAN	sp|P78347|GTF2I_HUMAN	10	10	10	>sp|P78347|GTF2I_HUMAN General transcription factor II-I OS=Homo sapiens OX=9606 GN=GTF2I PE=1 SV=2	1	10	10	10	8	3	7	3	1	2	6	6	5	8	3	7	3	1	2	6	6	5	8	3	7	3	1	2	6	6	5	14.7	14.7	14.7	112.42	998	998	0	37.656	By MS/MS	By MS/MS	By MS/MS	By matching	By matching
sp|P78362|SRPK2_HUMAN;sp|Q9UPE1|SRPK3_HUMAN	sp|P78362|SRPK2_HUMAN;sp|Q9UPE1|SRPK3_HUMAN	2;1	2;1	1;0	>sp|P78362|SRPK2_HUMAN SRSF protein kinase 2 OS=Homo sapiens OX=9606 GN=SRPK2 PE=1 SV=3;>sp|Q9UPE1|SRPK3_HUMAN SRSF protein kinase 3 OS=Homo sapiens OX=9606 GN=SRPK3 PE=1 SV=2	2	2	2	1	2	2	2	1	2	1	2	2	2	2	2	2	1	2	1	2	2	2	1	1	1	0	1	0	1	1	1	3.3	3.3	2	77.526	688	688;567	0	5.1489	By MS/MS	By MS/MS	By MS/MS	By MS/MS	By MS/MS
sp|P78371|TCPB_HUMAN	sp|P78371|TCPB_HUMAN	9	9	9	>sp|P78371|TCPB_HUMAN T-complex protein 1 subunit beta OS=Homo sapiens OX=9606 GN=CCT2 PE=1 SV=4	1	9	9	9	9	2	9	5	5	3	8	7	7	9	2	9	5	5	3	8	7	7	9	2	9	5	5	3	8	7	7	22.6	22.6	22.6	57.488	535	535	0	45.831	By MS/MS	By MS/MS	By MS/MS	By matching	By MS/MS
sp|P78406|RAE1L_HUMAN	sp|P78406|RAE1L_HUMAN	2	2	2	>sp|P78406|RAE1L_HUMAN mRNA export factor OS=Homo sapiens OX=9606 GN=RAE1 PE=1 SV=1	1	2	2	2	1	0	0	2	2	1	2	2	2	1	0	0	2	2	1	2	2	2	1	0	0	2	2	1	2	2	2	6.5	6.5	6.5	40.968	368	368	0	8.0332	By matching	By matching	By matching	By MS/MS	By MS/MS
sp|P78527|PRKDC_HUMAN	sp|P78527|PRKDC_HUMAN	50	50	50	>sp|P78527|PRKDC_HUMAN DNA-dependent protein kinase catalytic subunit OS=Homo sapiens OX=9606 GN=PRKDC PE=1 SV=3	1	50	50	50	37	38	33	19	24	22	43	36	40	37	38	33	19	24	22	43	36	40	37	38	33	19	24	22	43	36	40	15.1	15.1	15.1	469.08	4128	4128	0	218.2	By MS/MS	By MS/MS	By MS/MS	By MS/MS	By MS/MS
sp|P80723|BASP1_HUMAN	sp|P80723|BASP1_HUMAN	11	11	11	>sp|P80723|BASP1_HUMAN Brain acid soluble protein 1 OS=Homo sapiens OX=9606 GN=BASP1 PE=1 SV=2	1	11	11	11	11	10	11	5	9	5	11	10	11	11	10	11	5	9	5	11	10	11	11	10	11	5	9	5	11	10	11	63.4	63.4	63.4	22.693	227	227	0	210.79	By MS/MS	By MS/MS	By MS/MS	By MS/MS	By MS/MS
sp|P81605|DCD_HUMAN	sp|P81605|DCD_HUMAN	3	3	3	>sp|P81605|DCD_HUMAN Dermcidin OS=Homo sapiens OX=9606 GN=DCD PE=1 SV=2	1	3	3	3	2	3	3	3	3	2	3	3	3	2	3	3	3	3	2	3	3	3	2	3	3	3	3	2	3	3	3	22.7	22.7	22.7	11.284	110	110	0	14.533	By MS/MS	By MS/MS	By MS/MS	By MS/MS	By matching
sp|P82650|RT22_HUMAN	sp|P82650|RT22_HUMAN	1	1	1	>sp|P82650|RT22_HUMAN 28S ribosomal protein S22, mitochondrial OS=Homo sapiens OX=9606 GN=MRPS22 PE=1 SV=1	1	1	1	1	0	1	1	1	0	0	0	0	0	0	1	1	1	0	0	0	0	0	0	1	1	1	0	0	0	0	0	3.3	3.3	3.3	41.28	360	360	1	-2	By matching	By MS/MS	By matching	By matching	By matching
sp|P82675|RT05_HUMAN	sp|P82675|RT05_HUMAN	1	1	1	>sp|P82675|RT05_HUMAN 28S ribosomal protein S5, mitochondrial OS=Homo sapiens OX=9606 GN=MRPS5 PE=1 SV=2	1	1	1	1	1	0	0	0	0	0	0	0	0	1	0	0	0	0	0	0	0	0	1	0	0	0	0	0	0	0	0	2.1	2.1	2.1	48.006	430	430	0.0078348	2.0151	By MS/MS	By matching	By matching	By matching	By matching
sp|P82909|RT36_HUMAN	sp|P82909|RT36_HUMAN	1	1	1	>sp|P82909|RT36_HUMAN 28S ribosomal protein S36, mitochondrial OS=Homo sapiens OX=9606 GN=MRPS36 PE=1 SV=2	1	1	1	1	1	1	1	1	1	0	0	1	1	1	1	1	1	1	0	0	1	1	1	1	1	1	1	0	0	1	1	15.5	15.5	15.5	11.466	103	103	0	5.8297	By MS/MS	By matching	By MS/MS	By matching	By matching
sp|P83731|RL24_HUMAN	sp|P83731|RL24_HUMAN	3	3	3	>sp|P83731|RL24_HUMAN 60S ribosomal protein L24 OS=Homo sapiens OX=9606 GN=RPL24 PE=1 SV=1	1	3	3	3	3	3	3	1	3	1	3	3	3	3	3	3	1	3	1	3	3	3	3	3	3	1	3	1	3	3	3	19.1	19.1	19.1	17.779	157	157	0	12.387	By MS/MS	By MS/MS	By MS/MS	By matching	By MS/MS
sp|P83916|CBX1_HUMAN	sp|P83916|CBX1_HUMAN	3	2	2	>sp|P83916|CBX1_HUMAN Chromobox protein homolog 1 OS=Homo sapiens OX=9606 GN=CBX1 PE=1 SV=1	1	3	2	2	0	0	1	3	2	2	1	3	2	0	0	0	2	2	1	1	2	1	0	0	0	2	2	1	1	2	1	23.8	15.1	15.1	21.418	185	185	0	11.587	By matching	By matching	By matching	By MS/MS	By MS/MS
sp|P84085|ARF5_HUMAN	sp|P84085|ARF5_HUMAN	3	1	1	>sp|P84085|ARF5_HUMAN ADP-ribosylation factor 5 OS=Homo sapiens OX=9606 GN=ARF5 PE=1 SV=2	1	3	1	1	3	3	2	3	2	2	3	2	2	1	1	1	1	1	1	1	1	1	1	1	1	1	1	1	1	1	1	23.3	5.6	5.6	20.529	180	180	0.0076548	1.912	By matching	By MS/MS	By matching	By matching	By matching
sp|P84090|ERH_HUMAN	sp|P84090|ERH_HUMAN	4	4	4	>sp|P84090|ERH_HUMAN Enhancer of rudimentary homolog OS=Homo sapiens OX=9606 GN=ERH PE=1 SV=1	1	4	4	4	3	4	4	3	3	4	4	4	4	3	4	4	3	3	4	4	4	4	3	4	4	3	3	4	4	4	4	32.7	32.7	32.7	12.259	104	104	0	323.31	By MS/MS	By MS/MS	By MS/MS	By MS/MS	By MS/MS
sp|P84098|RL19_HUMAN	sp|P84098|RL19_HUMAN	4	4	4	>sp|P84098|RL19_HUMAN 60S ribosomal protein L19 OS=Homo sapiens OX=9606 GN=RPL19 PE=1 SV=1	1	4	4	4	4	4	3	4	4	4	4	4	4	4	4	3	4	4	4	4	4	4	4	4	3	4	4	4	4	4	4	21.4	21.4	21.4	23.466	196	196	0	23.44	By MS/MS	By MS/MS	By MS/MS	By MS/MS	By MS/MS
sp|P84103|SRSF3_HUMAN	sp|P84103|SRSF3_HUMAN	6	5	5	>sp|P84103|SRSF3_HUMAN Serine/arginine-rich splicing factor 3 OS=Homo sapiens OX=9606 GN=SRSF3 PE=1 SV=1	1	6	5	5	4	6	4	6	5	4	4	4	4	3	5	3	5	4	3	3	3	3	3	5	3	5	4	3	3	3	3	33.5	25	25	19.329	164	164	0	19.314	By MS/MS	By MS/MS	By MS/MS	By MS/MS	By MS/MS
sp|P98082|DAB2_HUMAN	sp|P98082|DAB2_HUMAN	12	12	12	>sp|P98082|DAB2_HUMAN Disabled homolog 2 OS=Homo sapiens OX=9606 GN=DAB2 PE=1 SV=3	1	12	12	12	12	1	10	0	0	0	5	2	7	12	1	10	0	0	0	5	2	7	12	1	10	0	0	0	5	2	7	21.9	21.9	21.9	82.447	770	770	0	54.365	By MS/MS	By matching	By MS/MS	By matching	By matching
sp|P98175|RBM10_HUMAN	sp|P98175|RBM10_HUMAN	20	20	20	>sp|P98175|RBM10_HUMAN RNA-binding protein 10 OS=Homo sapiens OX=9606 GN=RBM10 PE=1 SV=3	1	20	20	20	17	20	16	12	17	13	18	19	19	17	20	16	12	17	13	18	19	19	17	20	16	12	17	13	18	19	19	29.2	29.2	29.2	103.53	930	930	0	136.87	By MS/MS	By MS/MS	By MS/MS	By MS/MS	By MS/MS
sp|Q00325|MPCP_HUMAN	sp|Q00325|MPCP_HUMAN	6	6	6	>sp|Q00325|MPCP_HUMAN Phosphate carrier protein, mitochondrial OS=Homo sapiens OX=9606 GN=SLC25A3 PE=1 SV=2	1	6	6	6	5	4	5	3	4	3	5	6	5	5	4	5	3	4	3	5	6	5	5	4	5	3	4	3	5	6	5	21	21	21	40.094	362	362	0	73.347	By MS/MS	By MS/MS	By MS/MS	By MS/MS	By MS/MS
sp|Q00577|PURA_HUMAN	sp|Q00577|PURA_HUMAN	2	2	2	>sp|Q00577|PURA_HUMAN Transcriptional activator protein Pur-alpha OS=Homo sapiens OX=9606 GN=PURA PE=1 SV=2	1	2	2	2	0	1	0	0	1	0	1	1	1	0	1	0	0	1	0	1	1	1	0	1	0	0	1	0	1	1	1	5.6	5.6	5.6	34.91	322	322	0.0023566	2.7393	By matching	By MS/MS	By matching	By matching	By matching
sp|Q00610|CLH1_HUMAN;sp|P53675|CLH2_HUMAN	sp|Q00610|CLH1_HUMAN	72;13	72;13	72;13	>sp|Q00610|CLH1_HUMAN Clathrin heavy chain 1 OS=Homo sapiens OX=9606 GN=CLTC PE=1 SV=5	2	72	72	72	70	63	69	31	40	27	67	63	66	70	63	69	31	40	27	67	63	66	70	63	69	31	40	27	67	63	66	50.4	50.4	50.4	191.61	1675	1675;1640	0	323.31	By MS/MS	By MS/MS	By MS/MS	By MS/MS	By MS/MS
sp|Q00839|HNRPU_HUMAN	sp|Q00839|HNRPU_HUMAN	13	13	13	>sp|Q00839|HNRPU_HUMAN Heterogeneous nuclear ribonucleoprotein U OS=Homo sapiens OX=9606 GN=HNRNPU PE=1 SV=6	1	13	13	13	12	13	13	13	13	12	13	13	12	12	13	13	13	13	12	13	13	12	12	13	13	13	13	12	13	13	12	20.2	20.2	20.2	90.583	825	825	0	286.76	By MS/MS	By MS/MS	By MS/MS	By MS/MS	By MS/MS
sp|Q01082|SPTB2_HUMAN;sp|P11277|SPTB1_HUMAN	sp|Q01082|SPTB2_HUMAN	112;3	112;3	106;1	>sp|Q01082|SPTB2_HUMAN Spectrin beta chain, non-erythrocytic 1 OS=Homo sapiens OX=9606 GN=SPTBN1 PE=1 SV=2	2	112	112	106	108	97	109	82	94	71	99	100	99	108	97	109	82	94	71	99	100	99	102	91	103	77	88	66	93	94	93	56.3	56.3	53.4	274.61	2364	2364;2137	0	323.31	By MS/MS	By MS/MS	By MS/MS	By MS/MS	By MS/MS
sp|Q01130|SRSF2_HUMAN;sp|Q9BRL6|SRSF8_HUMAN	sp|Q01130|SRSF2_HUMAN	3;1	3;1	3;1	>sp|Q01130|SRSF2_HUMAN Serine/arginine-rich splicing factor 2 OS=Homo sapiens OX=9606 GN=SRSF2 PE=1 SV=4	2	3	3	3	3	3	2	2	3	1	3	3	3	3	3	2	2	3	1	3	3	3	3	3	2	2	3	1	3	3	3	18.1	18.1	18.1	25.476	221	221;282	0	45.69	By MS/MS	By MS/MS	By MS/MS	By MS/MS	By MS/MS
sp|Q01469|FABP5_HUMAN	sp|Q01469|FABP5_HUMAN	4	4	4	>sp|Q01469|FABP5_HUMAN Fatty acid-binding protein 5 OS=Homo sapiens OX=9606 GN=FABP5 PE=1 SV=3	1	4	4	4	2	2	3	3	0	2	3	3	3	2	2	3	3	0	2	3	3	3	2	2	3	3	0	2	3	3	3	25.2	25.2	25.2	15.164	135	135	0	9.5786	By matching	By MS/MS	By MS/MS	By MS/MS	By matching
sp|Q01518|CAP1_HUMAN	sp|Q01518|CAP1_HUMAN	2	1	1	>sp|Q01518|CAP1_HUMAN Adenylyl cyclase-associated protein 1 OS=Homo sapiens OX=9606 GN=CAP1 PE=1 SV=5	1	2	1	1	2	2	2	1	2	0	2	2	2	1	1	1	0	1	0	1	1	1	1	1	1	0	1	0	1	1	1	4.4	2.7	2.7	51.901	475	475	0.0072569	2.1492	By MS/MS	By MS/MS	By matching	By matching	By matching
sp|Q01650|LAT1_HUMAN	sp|Q01650|LAT1_HUMAN	3	3	3	>sp|Q01650|LAT1_HUMAN Large neutral amino acids transporter small subunit 1 OS=Homo sapiens OX=9606 GN=SLC7A5 PE=1 SV=2	1	3	3	3	3	3	3	3	3	3	3	2	3	3	3	3	3	3	3	3	2	3	3	3	3	3	3	3	3	2	3	8.7	8.7	8.7	55.01	507	507	0	21.308	By MS/MS	By MS/MS	By MS/MS	By MS/MS	By MS/MS
sp|Q01780|EXOSX_HUMAN	sp|Q01780|EXOSX_HUMAN	2	2	2	>sp|Q01780|EXOSX_HUMAN Exosome component 10 OS=Homo sapiens OX=9606 GN=EXOSC10 PE=1 SV=2	1	2	2	2	1	0	1	2	1	0	1	1	1	1	0	1	2	1	0	1	1	1	1	0	1	2	1	0	1	1	1	2.1	2.1	2.1	100.83	885	885	0	2.9441	By matching	By matching	By matching	By MS/MS	By matching
sp|Q01804|OTUD4_HUMAN	sp|Q01804|OTUD4_HUMAN	4	4	4	>sp|Q01804|OTUD4_HUMAN OTU domain-containing protein 4 OS=Homo sapiens OX=9606 GN=OTUD4 PE=1 SV=4	1	4	4	4	1	4	3	3	3	3	4	3	4	1	4	3	3	3	3	4	3	4	1	4	3	3	3	3	4	3	4	5.6	5.6	5.6	124.04	1114	1114	0	7.5199	By matching	By MS/MS	By matching	By matching	By matching
sp|Q01813|PFKAP_HUMAN;sp|P17858|PFKAL_HUMAN	sp|Q01813|PFKAP_HUMAN	6;1	6;1	6;1	>sp|Q01813|PFKAP_HUMAN ATP-dependent 6-phosphofructokinase, platelet type OS=Homo sapiens OX=9606 GN=PFKP PE=1 SV=2	2	6	6	6	5	2	5	2	2	1	5	1	4	5	2	5	2	2	1	5	1	4	5	2	5	2	2	1	5	1	4	10.3	10.3	10.3	85.595	784	784;780	0	24.697	By MS/MS	By matching	By MS/MS	By matching	By matching
sp|Q01844|EWS_HUMAN	sp|Q01844|EWS_HUMAN	2	2	2	>sp|Q01844|EWS_HUMAN RNA-binding protein EWS OS=Homo sapiens OX=9606 GN=EWSR1 PE=1 SV=1	1	2	2	2	1	2	1	1	1	2	1	1	2	1	2	1	1	1	2	1	1	2	1	2	1	1	1	2	1	1	2	5.8	5.8	5.8	68.477	656	656	0	35.513	By MS/MS	By matching	By matching	By MS/MS	By MS/MS
sp|Q02241|KIF23_HUMAN	sp|Q02241|KIF23_HUMAN	5	5	5	>sp|Q02241|KIF23_HUMAN Kinesin-like protein KIF23 OS=Homo sapiens OX=9606 GN=KIF23 PE=1 SV=3	1	5	5	5	5	2	5	3	4	1	2	1	3	5	2	5	3	4	1	2	1	3	5	2	5	3	4	1	2	1	3	7.3	7.3	7.3	110.06	960	960	0	17.52	By MS/MS	By matching	By MS/MS	By matching	By matching
sp|Q02383|SEMG2_HUMAN	sp|Q02383|SEMG2_HUMAN	6	4	4	>sp|Q02383|SEMG2_HUMAN Semenogelin-2 OS=Homo sapiens OX=9606 GN=SEMG2 PE=1 SV=1	1	6	4	4	1	2	5	2	4	3	4	6	6	1	1	3	1	2	2	2	4	4	1	1	3	1	2	2	2	4	4	17.5	11.9	11.9	65.444	582	582	0	10.761	By matching	By matching	By MS/MS	By matching	By matching
sp|Q02413|DSG1_HUMAN	sp|Q02413|DSG1_HUMAN	15	15	15	>sp|Q02413|DSG1_HUMAN Desmoglein-1 OS=Homo sapiens OX=9606 GN=DSG1 PE=1 SV=2	1	15	15	15	9	8	11	6	7	5	9	12	15	9	8	11	6	7	5	9	12	15	9	8	11	6	7	5	9	12	15	18.2	18.2	18.2	113.75	1049	1049	0	114.55	By MS/MS	By matching	By MS/MS	By MS/MS	By matching
sp|Q02543|RL18A_HUMAN	sp|Q02543|RL18A_HUMAN	3	3	3	>sp|Q02543|RL18A_HUMAN 60S ribosomal protein L18a OS=Homo sapiens OX=9606 GN=RPL18A PE=1 SV=2	1	3	3	3	3	3	3	3	3	1	3	3	3	3	3	3	3	3	1	3	3	3	3	3	3	3	3	1	3	3	3	14.8	14.8	14.8	20.762	176	176	0	6.6395	By MS/MS	By MS/MS	By MS/MS	By MS/MS	By MS/MS
sp|Q02878|RL6_HUMAN	sp|Q02878|RL6_HUMAN	14	14	14	>sp|Q02878|RL6_HUMAN 60S ribosomal protein L6 OS=Homo sapiens OX=9606 GN=RPL6 PE=1 SV=3	1	14	14	14	13	14	14	14	14	14	14	14	14	13	14	14	14	14	14	14	14	14	13	14	14	14	14	14	14	14	14	45.1	45.1	45.1	32.728	288	288	0	154.34	By MS/MS	By MS/MS	By MS/MS	By MS/MS	By MS/MS
sp|Q02880|TOP2B_HUMAN	sp|Q02880|TOP2B_HUMAN	7	7	2	>sp|Q02880|TOP2B_HUMAN DNA topoisomerase 2-beta OS=Homo sapiens OX=9606 GN=TOP2B PE=1 SV=3	1	7	7	2	5	6	4	0	4	0	4	5	4	5	6	4	0	4	0	4	5	4	1	1	0	0	0	0	0	0	1	4.6	4.6	1.5	183.26	1626	1626	0	15.431	By MS/MS	By MS/MS	By MS/MS	By matching	By MS/MS
sp|Q02952|AKA12_HUMAN	sp|Q02952|AKA12_HUMAN	1	1	1	>sp|Q02952|AKA12_HUMAN A-kinase anchor protein 12 OS=Homo sapiens OX=9606 GN=AKAP12 PE=1 SV=4	1	1	1	1	1	1	1	1	1	1	1	1	1	1	1	1	1	1	1	1	1	1	1	1	1	1	1	1	1	1	1	1	1	1	191.48	1782	1782	0.007148	2.084	By matching	By matching	By matching	By matching	By matching
sp|Q02978|M2OM_HUMAN	sp|Q02978|M2OM_HUMAN	4	4	4	>sp|Q02978|M2OM_HUMAN Mitochondrial 2-oxoglutarate/malate carrier protein OS=Homo sapiens OX=9606 GN=SLC25A11 PE=1 SV=3	1	4	4	4	3	2	3	1	4	1	3	2	4	3	2	3	1	4	1	3	2	4	3	2	3	1	4	1	3	2	4	17.2	17.2	17.2	34.061	314	314	0	13.893	By MS/MS	By MS/MS	By MS/MS	By MS/MS	By MS/MS
sp|Q03001|DYST_HUMAN	sp|Q03001|DYST_HUMAN	6	6	6	>sp|Q03001|DYST_HUMAN Dystonin OS=Homo sapiens OX=9606 GN=DST PE=1 SV=4	1	6	6	6	4	1	5	0	1	0	1	2	2	4	1	5	0	1	0	1	2	2	4	1	5	0	1	0	1	2	2	1.1	1.1	1.1	860.65	7570	7570	0	7.8032	By MS/MS	By matching	By MS/MS	By matching	By matching
sp|Q03135|CAV1_HUMAN;sp|P56539|CAV3_HUMAN	sp|Q03135|CAV1_HUMAN	4;1	4;1	4;1	>sp|Q03135|CAV1_HUMAN Caveolin-1 OS=Homo sapiens OX=9606 GN=CAV1 PE=1 SV=4	2	4	4	4	4	4	4	3	3	2	3	4	4	4	4	4	3	3	2	3	4	4	4	4	4	3	3	2	3	4	4	30.3	30.3	30.3	20.471	178	178;151	0	21.631	By MS/MS	By MS/MS	By MS/MS	By MS/MS	By matching
sp|Q03169|TNAP2_HUMAN	sp|Q03169|TNAP2_HUMAN	1	1	1	>sp|Q03169|TNAP2_HUMAN Tumor necrosis factor alpha-induced protein 2 OS=Homo sapiens OX=9606 GN=TNFAIP2 PE=2 SV=2	1	1	1	1	1	0	1	0	1	1	1	0	1	1	0	1	0	1	1	1	0	1	1	0	1	0	1	1	1	0	1	2.8	2.8	2.8	72.66	654	654	0.0095563	1.7972	By matching	By matching	By matching	By matching	By matching
sp|Q03252|LMNB2_HUMAN	sp|Q03252|LMNB2_HUMAN	18	16	16	>sp|Q03252|LMNB2_HUMAN Lamin-B2 OS=Homo sapiens OX=9606 GN=LMNB2 PE=1 SV=4	1	18	16	16	4	5	7	17	9	6	5	8	9	2	3	5	15	7	4	3	6	7	2	3	5	15	7	4	3	6	7	23.4	21.9	21.9	69.948	620	620	0	40.54	By matching	By matching	By matching	By MS/MS	By MS/MS
sp|Q03393|PTPS_HUMAN	sp|Q03393|PTPS_HUMAN	3	3	3	>sp|Q03393|PTPS_HUMAN 6-pyruvoyl tetrahydrobiopterin synthase OS=Homo sapiens OX=9606 GN=PTS PE=1 SV=1	1	3	3	3	3	3	3	1	2	2	3	3	3	3	3	3	1	2	2	3	3	3	3	3	3	1	2	2	3	3	3	23.4	23.4	23.4	16.386	145	145	0	10.783	By MS/MS	By MS/MS	By MS/MS	By matching	By matching
sp|Q03701|CEBPZ_HUMAN	sp|Q03701|CEBPZ_HUMAN	9	9	9	>sp|Q03701|CEBPZ_HUMAN CCAAT/enhancer-binding protein zeta OS=Homo sapiens OX=9606 GN=CEBPZ PE=1 SV=3	1	9	9	9	0	3	1	8	2	2	2	3	4	0	3	1	8	2	2	2	3	4	0	3	1	8	2	2	2	3	4	10.8	10.8	10.8	120.97	1054	1054	0	21.103	By matching	By matching	By matching	By MS/MS	By MS/MS
sp|Q04637|IF4G1_HUMAN	sp|Q04637|IF4G1_HUMAN	9	9	9	>sp|Q04637|IF4G1_HUMAN Eukaryotic translation initiation factor 4 gamma 1 OS=Homo sapiens OX=9606 GN=EIF4G1 PE=1 SV=4	1	9	9	9	7	7	6	4	6	5	5	9	8	7	7	6	4	6	5	5	9	8	7	7	6	4	6	5	5	9	8	7.1	7.1	7.1	175.49	1599	1599	0	17.095	By MS/MS	By MS/MS	By MS/MS	By matching	By matching
sp|Q04917|1433F_HUMAN	sp|Q04917|1433F_HUMAN	4	2	2	>sp|Q04917|1433F_HUMAN 14-3-3 protein eta OS=Homo sapiens OX=9606 GN=YWHAH PE=1 SV=4	1	4	2	2	4	3	3	2	4	1	4	3	3	2	1	1	0	2	0	2	1	1	2	1	1	0	2	0	2	1	1	17.1	9.8	9.8	28.218	246	246	0	3.0433	By MS/MS	By matching	By matching	By matching	By matching
sp|Q04941|PLP2_HUMAN	sp|Q04941|PLP2_HUMAN	1	1	1	>sp|Q04941|PLP2_HUMAN Proteolipid protein 2 OS=Homo sapiens OX=9606 GN=PLP2 PE=1 SV=1	1	1	1	1	1	1	0	1	0	0	0	0	0	1	1	0	1	0	0	0	0	0	1	1	0	1	0	0	0	0	0	8.6	8.6	8.6	16.691	152	152	0	3.1912	By matching	By matching	By matching	By MS/MS	By matching
sp|Q05193|DYN1_HUMAN	sp|Q05193|DYN1_HUMAN	1	1	1	>sp|Q05193|DYN1_HUMAN Dynamin-1 OS=Homo sapiens OX=9606 GN=DNM1 PE=1 SV=2	1	1	1	1	1	0	0	0	0	0	0	0	0	1	0	0	0	0	0	0	0	0	1	0	0	0	0	0	0	0	0	0.9	0.9	0.9	97.407	864	864	1	-2	By MS/MS	By matching	By matching	By matching	By matching
sp|Q05519|SRS11_HUMAN	sp|Q05519|SRS11_HUMAN	3	3	3	>sp|Q05519|SRS11_HUMAN Serine/arginine-rich splicing factor 11 OS=Homo sapiens OX=9606 GN=SRSF11 PE=1 SV=1	1	3	3	3	3	3	3	2	3	3	3	3	3	3	3	3	2	3	3	3	3	3	3	3	3	2	3	3	3	3	3	10.7	10.7	10.7	53.542	484	484	0	33.688	By MS/MS	By MS/MS	By MS/MS	By MS/MS	By MS/MS
sp|Q05682|CALD1_HUMAN	sp|Q05682|CALD1_HUMAN	5	5	5	>sp|Q05682|CALD1_HUMAN Caldesmon OS=Homo sapiens OX=9606 GN=CALD1 PE=1 SV=3	1	5	5	5	5	1	4	3	1	0	3	2	5	5	1	4	3	1	0	3	2	5	5	1	4	3	1	0	3	2	5	7.4	7.4	7.4	93.23	793	793	0	10.53	By MS/MS	By matching	By MS/MS	By matching	By matching
sp|Q06265|EXOS9_HUMAN	sp|Q06265|EXOS9_HUMAN	1	1	1	>sp|Q06265|EXOS9_HUMAN Exosome complex component RRP45 OS=Homo sapiens OX=9606 GN=EXOSC9 PE=1 SV=3	1	1	1	1	0	1	0	1	1	1	1	1	1	0	1	0	1	1	1	1	1	1	0	1	0	1	1	1	1	1	1	2.5	2.5	2.5	48.948	439	439	0.0072886	2.1865	By matching	By matching	By matching	By MS/MS	By matching
sp|Q06787|FMR1_HUMAN	sp|Q06787|FMR1_HUMAN	4	3	2	>sp|Q06787|FMR1_HUMAN Synaptic functional regulator FMR1 OS=Homo sapiens OX=9606 GN=FMR1 PE=1 SV=1	1	4	3	2	3	3	2	2	2	2	3	2	2	2	2	1	1	1	1	2	1	1	2	2	1	1	1	1	2	1	1	6.6	5.4	3.5	71.174	632	632	0.0045181	2.4056	By MS/MS	By MS/MS	By matching	By matching	By matching
sp|Q06830|PRDX1_HUMAN;sp|Q13162|PRDX4_HUMAN;sp|P32119|PRDX2_HUMAN	sp|Q06830|PRDX1_HUMAN	14;2;1	14;2;1	14;2;1	>sp|Q06830|PRDX1_HUMAN Peroxiredoxin-1 OS=Homo sapiens OX=9606 GN=PRDX1 PE=1 SV=1	3	14	14	14	12	12	14	11	14	14	14	14	13	12	12	14	11	14	14	14	14	13	12	12	14	11	14	14	14	14	13	50.3	50.3	50.3	22.11	199	199;271;198	0	113.94	By MS/MS	By MS/MS	By MS/MS	By MS/MS	By MS/MS
sp|Q07020|RL18_HUMAN	sp|Q07020|RL18_HUMAN	7	7	7	>sp|Q07020|RL18_HUMAN 60S ribosomal protein L18 OS=Homo sapiens OX=9606 GN=RPL18 PE=1 SV=2	1	7	7	7	7	6	6	6	6	5	6	6	6	7	6	6	6	6	5	6	6	6	7	6	6	6	6	5	6	6	6	35.1	35.1	35.1	21.634	188	188	0	115.84	By MS/MS	By MS/MS	By MS/MS	By MS/MS	By MS/MS
sp|Q07021|C1QBP_HUMAN	sp|Q07021|C1QBP_HUMAN	4	4	4	>sp|Q07021|C1QBP_HUMAN Complement component 1 Q subcomponent-binding protein, mitochondrial OS=Homo sapiens OX=9606 GN=C1QBP PE=1 SV=1	1	4	4	4	3	3	3	4	3	3	3	3	3	3	3	3	4	3	3	3	3	3	3	3	3	4	3	3	3	3	3	20.9	20.9	20.9	31.362	282	282	0	37.067	By MS/MS	By MS/MS	By MS/MS	By MS/MS	By MS/MS
sp|Q07065|CKAP4_HUMAN;sp|Q96K21|ANCHR_HUMAN	sp|Q07065|CKAP4_HUMAN	23;1	23;1	23;1	>sp|Q07065|CKAP4_HUMAN Cytoskeleton-associated protein 4 OS=Homo sapiens OX=9606 GN=CKAP4 PE=1 SV=2	2	23	23	23	22	19	20	7	16	11	21	16	20	22	19	20	7	16	11	21	16	20	22	19	20	7	16	11	21	16	20	48	48	48	66.022	602	602;471	0	247.84	By MS/MS	By MS/MS	By MS/MS	By MS/MS	By MS/MS
sp|Q07157|ZO1_HUMAN	sp|Q07157|ZO1_HUMAN	28	28	28	>sp|Q07157|ZO1_HUMAN Tight junction protein ZO-1 OS=Homo sapiens OX=9606 GN=TJP1 PE=1 SV=3	1	28	28	28	25	12	25	10	12	3	13	9	18	25	12	25	10	12	3	13	9	18	25	12	25	10	12	3	13	9	18	23.1	23.1	23.1	195.46	1748	1748	0	131.23	By MS/MS	By MS/MS	By MS/MS	By MS/MS	By MS/MS
sp|Q07666|KHDR1_HUMAN;sp|O75525|KHDR3_HUMAN;sp|Q5VWX1|KHDR2_HUMAN	sp|Q07666|KHDR1_HUMAN	5;1;1	5;1;1	5;1;1	>sp|Q07666|KHDR1_HUMAN KH domain-containing, RNA-binding, signal transduction-associated protein 1 OS=Homo sapiens OX=9606 GN=KHDRBS1 PE=1 SV=1	3	5	5	5	5	5	5	4	4	4	5	5	5	5	5	5	4	4	4	5	5	5	5	5	5	4	4	4	5	5	5	15.1	15.1	15.1	48.227	443	443;346;349	0	25.452	By MS/MS	By MS/MS	By MS/MS	By MS/MS	By MS/MS
sp|Q07812|BAX_HUMAN	sp|Q07812|BAX_HUMAN	1	1	1	>sp|Q07812|BAX_HUMAN Apoptosis regulator BAX OS=Homo sapiens OX=9606 GN=BAX PE=1 SV=1	1	1	1	1	1	0	1	0	0	0	1	0	0	1	0	1	0	0	0	1	0	0	1	0	1	0	0	0	1	0	0	5.7	5.7	5.7	21.184	192	192	0.0072254	2.1282	By matching	By matching	By matching	By matching	By matching
sp|Q07955|SRSF1_HUMAN	sp|Q07955|SRSF1_HUMAN	9	9	9	>sp|Q07955|SRSF1_HUMAN Serine/arginine-rich splicing factor 1 OS=Homo sapiens OX=9606 GN=SRSF1 PE=1 SV=2	1	9	9	9	8	9	8	9	9	7	8	8	8	8	9	8	9	9	7	8	8	8	8	9	8	9	9	7	8	8	8	38.3	38.3	38.3	27.744	248	248	0	38.42	By MS/MS	By MS/MS	By MS/MS	By MS/MS	By MS/MS
sp|Q08188|TGM3_HUMAN	sp|Q08188|TGM3_HUMAN	4	4	4	>sp|Q08188|TGM3_HUMAN Protein-glutamine gamma-glutamyltransferase E OS=Homo sapiens OX=9606 GN=TGM3 PE=1 SV=4	1	4	4	4	1	2	2	1	2	1	1	2	4	1	2	2	1	2	1	1	2	4	1	2	2	1	2	1	1	2	4	7.6	7.6	7.6	76.631	693	693	0	10.494	By matching	By matching	By matching	By matching	By matching
sp|Q08211|DHX9_HUMAN	sp|Q08211|DHX9_HUMAN	27	27	27	>sp|Q08211|DHX9_HUMAN ATP-dependent RNA helicase A OS=Homo sapiens OX=9606 GN=DHX9 PE=1 SV=4	1	27	27	27	19	22	20	25	19	18	18	21	24	19	22	20	25	19	18	18	21	24	19	22	20	25	19	18	18	21	24	25.9	25.9	25.9	140.96	1270	1270	0	209	By MS/MS	By MS/MS	By MS/MS	By MS/MS	By MS/MS
sp|Q08378|GOGA3_HUMAN	sp|Q08378|GOGA3_HUMAN	5	5	5	>sp|Q08378|GOGA3_HUMAN Golgin subfamily A member 3 OS=Homo sapiens OX=9606 GN=GOLGA3 PE=1 SV=2	1	5	5	5	5	3	1	0	1	1	5	2	1	5	3	1	0	1	1	5	2	1	5	3	1	0	1	1	5	2	1	4	4	4	167.35	1498	1498	0	9.5812	By matching	By MS/MS	By matching	By matching	By matching
sp|Q08379|GOGA2_HUMAN	sp|Q08379|GOGA2_HUMAN	2	2	2	>sp|Q08379|GOGA2_HUMAN Golgin subfamily A member 2 OS=Homo sapiens OX=9606 GN=GOLGA2 PE=1 SV=3	1	2	2	2	1	2	2	0	2	2	2	2	1	1	2	2	0	2	2	2	2	1	1	2	2	0	2	2	2	2	1	2.3	2.3	2.3	113.08	1002	1002	0	3.269	By MS/MS	By matching	By matching	By matching	By matching
sp|Q08495|DEMA_HUMAN	sp|Q08495|DEMA_HUMAN	2	2	2	>sp|Q08495|DEMA_HUMAN Dematin OS=Homo sapiens OX=9606 GN=DMTN PE=1 SV=3	1	2	2	2	2	0	0	0	0	0	0	0	0	2	0	0	0	0	0	0	0	0	2	0	0	0	0	0	0	0	0	6.2	6.2	6.2	45.514	405	405	0	6.3261	By MS/MS	By matching	By matching	By matching	By matching
sp|Q08554|DSC1_HUMAN	sp|Q08554|DSC1_HUMAN	4	4	4	>sp|Q08554|DSC1_HUMAN Desmocollin-1 OS=Homo sapiens OX=9606 GN=DSC1 PE=1 SV=2	1	4	4	4	3	2	3	2	2	1	3	4	4	3	2	3	2	2	1	3	4	4	3	2	3	2	2	1	3	4	4	6.5	6.5	6.5	99.986	894	894	0	25.032	By MS/MS	By matching	By MS/MS	By matching	By matching
sp|Q08945|SSRP1_HUMAN	sp|Q08945|SSRP1_HUMAN	9	9	9	>sp|Q08945|SSRP1_HUMAN FACT complex subunit SSRP1 OS=Homo sapiens OX=9606 GN=SSRP1 PE=1 SV=1	1	9	9	9	4	6	4	8	5	2	4	4	8	4	6	4	8	5	2	4	4	8	4	6	4	8	5	2	4	4	8	14.1	14.1	14.1	81.074	709	709	0	24.954	By MS/MS	By MS/MS	By MS/MS	By MS/MS	By MS/MS
sp|Q08J23|NSUN2_HUMAN	sp|Q08J23|NSUN2_HUMAN	2	2	2	>sp|Q08J23|NSUN2_HUMAN RNA cytosine C(5)-methyltransferase NSUN2 OS=Homo sapiens OX=9606 GN=NSUN2 PE=1 SV=2	1	2	2	2	1	1	1	1	1	1	1	2	1	1	1	1	1	1	1	1	2	1	1	1	1	1	1	1	1	2	1	3.8	3.8	3.8	86.47	767	767	0.0075446	1.8387	By matching	By matching	By MS/MS	By matching	By matching
sp|Q09028|RBBP4_HUMAN	sp|Q09028|RBBP4_HUMAN	4	1	1	>sp|Q09028|RBBP4_HUMAN Histone-binding protein RBBP4 OS=Homo sapiens OX=9606 GN=RBBP4 PE=1 SV=3	1	4	1	1	0	1	0	4	2	1	3	3	1	0	0	0	1	0	0	1	0	0	0	0	0	1	0	0	1	0	0	11.8	6.4	6.4	47.655	425	425	0	2.9139	By matching	By matching	By matching	By MS/MS	By matching
sp|Q09666|AHNK_HUMAN	sp|Q09666|AHNK_HUMAN	35	35	35	>sp|Q09666|AHNK_HUMAN Neuroblast differentiation-associated protein AHNAK OS=Homo sapiens OX=9606 GN=AHNAK PE=1 SV=2	1	35	35	35	25	23	27	9	22	13	26	28	26	25	23	27	9	22	13	26	28	26	25	23	27	9	22	13	26	28	26	17.2	17.2	17.2	629.09	5890	5890	0	107.79	By MS/MS	By MS/MS	By MS/MS	By MS/MS	By MS/MS
sp|Q0VGL1|LTOR4_HUMAN	sp|Q0VGL1|LTOR4_HUMAN	1	1	1	>sp|Q0VGL1|LTOR4_HUMAN Ragulator complex protein LAMTOR4 OS=Homo sapiens OX=9606 GN=LAMTOR4 PE=1 SV=1	1	1	1	1	1	0	1	0	0	0	0	0	0	1	0	1	0	0	0	0	0	0	1	0	1	0	0	0	0	0	0	10.1	10.1	10.1	10.741	99	99	0.0094851	1.7666	By MS/MS	By matching	By matching	By matching	By matching
sp|Q10570|CPSF1_HUMAN	sp|Q10570|CPSF1_HUMAN	1	1	1	>sp|Q10570|CPSF1_HUMAN Cleavage and polyadenylation specificity factor subunit 1 OS=Homo sapiens OX=9606 GN=CPSF1 PE=1 SV=2	1	1	1	1	0	0	0	1	0	1	0	0	0	0	0	0	1	0	1	0	0	0	0	0	0	1	0	1	0	0	0	1.2	1.2	1.2	160.88	1443	1443	0.0023511	2.7161	By matching	By matching	By matching	By MS/MS	By matching
sp|Q12788|TBL3_HUMAN	sp|Q12788|TBL3_HUMAN	7	7	7	>sp|Q12788|TBL3_HUMAN Transducin beta-like protein 3 OS=Homo sapiens OX=9606 GN=TBL3 PE=1 SV=2	1	7	7	7	2	2	1	7	1	1	0	3	2	2	2	1	7	1	1	0	3	2	2	2	1	7	1	1	0	3	2	11	11	11	89.034	808	808	0	69.85	By matching	By MS/MS	By matching	By MS/MS	By matching
sp|Q12792|TWF1_HUMAN	sp|Q12792|TWF1_HUMAN	15	15	14	>sp|Q12792|TWF1_HUMAN Twinfilin-1 OS=Homo sapiens OX=9606 GN=TWF1 PE=1 SV=3	1	15	15	14	15	9	12	6	9	4	8	5	11	15	9	12	6	9	4	8	5	11	14	8	11	5	8	4	7	4	10	60	60	58	40.282	350	350	0	102.99	By MS/MS	By MS/MS	By MS/MS	By MS/MS	By MS/MS
sp|Q12797|ASPH_HUMAN	sp|Q12797|ASPH_HUMAN	15	15	15	>sp|Q12797|ASPH_HUMAN Aspartyl/asparaginyl beta-hydroxylase OS=Homo sapiens OX=9606 GN=ASPH PE=1 SV=3	1	15	15	15	13	11	13	7	11	7	13	13	14	13	11	13	7	11	7	13	13	14	13	11	13	7	11	7	13	13	14	28.8	28.8	28.8	85.862	758	758	0	69.656	By MS/MS	By MS/MS	By MS/MS	By MS/MS	By MS/MS
sp|Q12815|TROAP_HUMAN	sp|Q12815|TROAP_HUMAN	1	1	1	>sp|Q12815|TROAP_HUMAN Tastin OS=Homo sapiens OX=9606 GN=TROAP PE=1 SV=3	1	1	1	1	1	1	1	0	0	0	1	1	1	1	1	1	0	0	0	1	1	1	1	1	1	0	0	0	1	1	1	1.2	1.2	1.2	83.856	778	778	0.0071429	2.0718	By MS/MS	By MS/MS	By MS/MS	By matching	By matching
sp|Q12860|CNTN1_HUMAN	sp|Q12860|CNTN1_HUMAN	34	34	34	>sp|Q12860|CNTN1_HUMAN Contactin-1 OS=Homo sapiens OX=9606 GN=CNTN1 PE=1 SV=1	1	34	34	34	33	24	33	2	13	2	30	28	32	33	24	33	2	13	2	30	28	32	33	24	33	2	13	2	30	28	32	42.2	42.2	42.2	113.32	1018	1018	0	323.31	By MS/MS	By MS/MS	By MS/MS	By matching	By MS/MS
sp|Q12872|SFSWA_HUMAN	sp|Q12872|SFSWA_HUMAN	1	1	1	>sp|Q12872|SFSWA_HUMAN Splicing factor, suppressor of white-apricot homolog OS=Homo sapiens OX=9606 GN=SFSWAP PE=1 SV=3	1	1	1	1	1	1	0	1	1	0	1	1	1	1	1	0	1	1	0	1	1	1	1	1	0	1	1	0	1	1	1	0.8	0.8	0.8	104.82	951	951	1	-2	By matching	By MS/MS	By matching	By matching	By matching
sp|Q12874|SF3A3_HUMAN	sp|Q12874|SF3A3_HUMAN	7	7	7	>sp|Q12874|SF3A3_HUMAN Splicing factor 3A subunit 3 OS=Homo sapiens OX=9606 GN=SF3A3 PE=1 SV=1	1	7	7	7	4	5	5	7	4	4	5	3	5	4	5	5	7	4	4	5	3	5	4	5	5	7	4	4	5	3	5	19	19	19	58.848	501	501	0	34.034	By MS/MS	By MS/MS	By MS/MS	By MS/MS	By MS/MS
sp|Q12904|AIMP1_HUMAN	sp|Q12904|AIMP1_HUMAN	8	8	8	>sp|Q12904|AIMP1_HUMAN Aminoacyl tRNA synthase complex-interacting multifunctional protein 1 OS=Homo sapiens OX=9606 GN=AIMP1 PE=1 SV=2	1	8	8	8	8	6	7	0	8	0	8	8	8	8	6	7	0	8	0	8	8	8	8	6	7	0	8	0	8	8	8	34.3	34.3	34.3	34.352	312	312	0	25.431	By MS/MS	By MS/MS	By MS/MS	By matching	By MS/MS
sp|Q12905|ILF2_HUMAN	sp|Q12905|ILF2_HUMAN	11	11	11	>sp|Q12905|ILF2_HUMAN Interleukin enhancer-binding factor 2 OS=Homo sapiens OX=9606 GN=ILF2 PE=1 SV=2	1	11	11	11	8	9	9	10	8	6	9	10	8	8	9	9	10	8	6	9	10	8	8	9	9	10	8	6	9	10	8	33.3	33.3	33.3	43.062	390	390	0	50.878	By MS/MS	By MS/MS	By MS/MS	By MS/MS	By MS/MS
sp|Q12906|ILF3_HUMAN;sp|Q96SI9|STRBP_HUMAN	sp|Q12906|ILF3_HUMAN	15;4	15;4	15;4	>sp|Q12906|ILF3_HUMAN Interleukin enhancer-binding factor 3 OS=Homo sapiens OX=9606 GN=ILF3 PE=1 SV=3	2	15	15	15	12	13	12	13	13	10	15	14	14	12	13	12	13	13	10	15	14	14	12	13	12	13	13	10	15	14	14	19.9	19.9	19.9	95.337	894	894;672	0	83.252	By MS/MS	By MS/MS	By MS/MS	By MS/MS	By MS/MS
sp|Q12913|PTPRJ_HUMAN	sp|Q12913|PTPRJ_HUMAN	1	1	1	>sp|Q12913|PTPRJ_HUMAN Receptor-type tyrosine-protein phosphatase eta OS=Homo sapiens OX=9606 GN=PTPRJ PE=1 SV=3	1	1	1	1	1	0	0	0	1	0	1	0	1	1	0	0	0	1	0	1	0	1	1	0	0	0	1	0	1	0	1	0.8	0.8	0.8	145.94	1337	1337	0.0078125	2.0066	By matching	By matching	By matching	By matching	By MS/MS
sp|Q12933|TRAF2_HUMAN	sp|Q12933|TRAF2_HUMAN	15	15	15	>sp|Q12933|TRAF2_HUMAN TNF receptor-associated factor 2 OS=Homo sapiens OX=9606 GN=TRAF2 PE=1 SV=2	1	15	15	15	15	12	15	9	14	12	15	15	15	15	12	15	9	14	12	15	15	15	15	12	15	9	14	12	15	15	15	34.3	34.3	34.3	55.859	501	501	0	323.31	By MS/MS	By MS/MS	By MS/MS	By MS/MS	By MS/MS
sp|Q12965|MYO1E_HUMAN;sp|O00160|MYO1F_HUMAN	sp|Q12965|MYO1E_HUMAN	16;3	16;3	16;3	>sp|Q12965|MYO1E_HUMAN Unconventional myosin-Ie OS=Homo sapiens OX=9606 GN=MYO1E PE=1 SV=2	2	16	16	16	15	5	14	1	6	1	8	8	11	15	5	14	1	6	1	8	8	11	15	5	14	1	6	1	8	8	11	18.4	18.4	18.4	127.06	1108	1108;1098	0	88.303	By MS/MS	By matching	By MS/MS	By matching	By MS/MS
sp|Q12996|CSTF3_HUMAN	sp|Q12996|CSTF3_HUMAN	1	1	1	>sp|Q12996|CSTF3_HUMAN Cleavage stimulation factor subunit 3 OS=Homo sapiens OX=9606 GN=CSTF3 PE=1 SV=1	1	1	1	1	0	0	0	1	0	0	0	0	0	0	0	0	1	0	0	0	0	0	0	0	0	1	0	0	0	0	0	1.8	1.8	1.8	82.921	717	717	0.0038197	2.5085	By matching	By matching	By matching	By MS/MS	By matching
sp|Q13015|AF1Q_HUMAN	sp|Q13015|AF1Q_HUMAN	2	2	2	>sp|Q13015|AF1Q_HUMAN Protein AF1q OS=Homo sapiens OX=9606 GN=MLLT11 PE=1 SV=1	1	2	2	2	1	1	1	1	2	1	2	1	2	1	1	1	1	2	1	2	1	2	1	1	1	1	2	1	2	1	2	28.9	28.9	28.9	10.061	90	90	0	6.9984	By MS/MS	By MS/MS	By MS/MS	By MS/MS	By MS/MS
sp|Q13045|FLII_HUMAN	sp|Q13045|FLII_HUMAN	6	6	6	>sp|Q13045|FLII_HUMAN Protein flightless-1 homolog OS=Homo sapiens OX=9606 GN=FLII PE=1 SV=2	1	6	6	6	4	1	5	2	1	1	2	2	5	4	1	5	2	1	1	2	2	5	4	1	5	2	1	1	2	2	5	5.6	5.6	5.6	144.75	1269	1269	0	13.764	By MS/MS	By matching	By MS/MS	By matching	By matching
sp|Q13049|TRI32_HUMAN	sp|Q13049|TRI32_HUMAN	1	1	1	>sp|Q13049|TRI32_HUMAN E3 ubiquitin-protein ligase TRIM32 OS=Homo sapiens OX=9606 GN=TRIM32 PE=1 SV=2	1	1	1	1	0	0	1	1	0	0	1	1	1	0	0	1	1	0	0	1	1	1	0	0	1	1	0	0	1	1	1	2.1	2.1	2.1	71.988	653	653	0	5.6236	By matching	By matching	By MS/MS	By matching	By matching
sp|Q13114|TRAF3_HUMAN	sp|Q13114|TRAF3_HUMAN	2	2	2	>sp|Q13114|TRAF3_HUMAN TNF receptor-associated factor 3 OS=Homo sapiens OX=9606 GN=TRAF3 PE=1 SV=2	1	2	2	2	1	2	1	0	2	0	2	2	1	1	2	1	0	2	0	2	2	1	1	2	1	0	2	0	2	2	1	3.2	3.2	3.2	64.489	568	568	0	5.6011	By matching	By MS/MS	By matching	By matching	By MS/MS
sp|Q13127|REST_HUMAN	sp|Q13127|REST_HUMAN	2	2	2	>sp|Q13127|REST_HUMAN RE1-silencing transcription factor OS=Homo sapiens OX=9606 GN=REST PE=1 SV=3	1	2	2	2	2	2	2	0	2	2	2	2	2	2	2	2	0	2	2	2	2	2	2	2	2	0	2	2	2	2	2	2.1	2.1	2.1	121.87	1097	1097	0	5.7317	By MS/MS	By MS/MS	By matching	By matching	By MS/MS
sp|Q13137|CACO2_HUMAN	sp|Q13137|CACO2_HUMAN	2	2	2	>sp|Q13137|CACO2_HUMAN Calcium-binding and coiled-coil domain-containing protein 2 OS=Homo sapiens OX=9606 GN=CALCOCO2 PE=1 SV=1	1	2	2	2	2	1	1	1	1	0	1	0	1	2	1	1	1	1	0	1	0	1	2	1	1	1	1	0	1	0	1	10.3	10.3	10.3	52.253	446	446	0	155.4	By MS/MS	By matching	By MS/MS	By MS/MS	By matching
sp|Q13148|TADBP_HUMAN	sp|Q13148|TADBP_HUMAN	1	1	1	>sp|Q13148|TADBP_HUMAN TAR DNA-binding protein 43 OS=Homo sapiens OX=9606 GN=TARDBP PE=1 SV=1	1	1	1	1	1	1	1	1	1	0	1	1	1	1	1	1	1	1	0	1	1	1	1	1	1	1	1	0	1	1	1	4.3	4.3	4.3	44.739	414	414	0	3.2369	By MS/MS	By MS/MS	By matching	By matching	By MS/MS
sp|Q13151|ROA0_HUMAN	sp|Q13151|ROA0_HUMAN	6	6	6	>sp|Q13151|ROA0_HUMAN Heterogeneous nuclear ribonucleoprotein A0 OS=Homo sapiens OX=9606 GN=HNRNPA0 PE=1 SV=1	1	6	6	6	6	6	6	6	6	5	6	6	5	6	6	6	6	6	5	6	6	5	6	6	6	6	6	5	6	6	5	23.6	23.6	23.6	30.84	305	305	0	48.398	By MS/MS	By MS/MS	By MS/MS	By MS/MS	By MS/MS
sp|Q13155|AIMP2_HUMAN	sp|Q13155|AIMP2_HUMAN	2	2	2	>sp|Q13155|AIMP2_HUMAN Aminoacyl tRNA synthase complex-interacting multifunctional protein 2 OS=Homo sapiens OX=9606 GN=AIMP2 PE=1 SV=2	1	2	2	2	1	1	0	1	2	1	2	2	1	1	1	0	1	2	1	2	2	1	1	1	0	1	2	1	2	2	1	10.3	10.3	10.3	35.348	320	320	0	35.805	By matching	By MS/MS	By matching	By matching	By MS/MS
sp|Q13185|CBX3_HUMAN	sp|Q13185|CBX3_HUMAN	3	3	2	>sp|Q13185|CBX3_HUMAN Chromobox protein homolog 3 OS=Homo sapiens OX=9606 GN=CBX3 PE=1 SV=4	1	3	3	2	0	2	3	3	2	3	2	3	3	0	2	3	3	2	3	2	3	3	0	2	2	2	2	2	2	2	2	23.5	23.5	14.8	20.811	183	183	0	43.506	By matching	By MS/MS	By MS/MS	By MS/MS	By MS/MS
sp|Q13200|PSMD2_HUMAN	sp|Q13200|PSMD2_HUMAN	15	15	15	>sp|Q13200|PSMD2_HUMAN 26S proteasome non-ATPase regulatory subunit 2 OS=Homo sapiens OX=9606 GN=PSMD2 PE=1 SV=3	1	15	15	15	11	11	11	7	8	6	12	12	11	11	11	11	7	8	6	12	12	11	11	11	11	7	8	6	12	12	11	21.7	21.7	21.7	100.2	908	908	0	85.268	By MS/MS	By MS/MS	By MS/MS	By MS/MS	By MS/MS
sp|Q13206|DDX10_HUMAN	sp|Q13206|DDX10_HUMAN	4	4	4	>sp|Q13206|DDX10_HUMAN Probable ATP-dependent RNA helicase DDX10 OS=Homo sapiens OX=9606 GN=DDX10 PE=1 SV=2	1	4	4	4	0	1	1	4	1	0	1	0	1	0	1	1	4	1	0	1	0	1	0	1	1	4	1	0	1	0	1	5.8	5.8	5.8	100.89	875	875	0	14.668	By matching	By matching	By matching	By MS/MS	By matching
sp|Q13242|SRSF9_HUMAN	sp|Q13242|SRSF9_HUMAN	2	2	2	>sp|Q13242|SRSF9_HUMAN Serine/arginine-rich splicing factor 9 OS=Homo sapiens OX=9606 GN=SRSF9 PE=1 SV=1	1	2	2	2	2	2	1	2	1	1	2	2	2	2	2	1	2	1	1	2	2	2	2	2	1	2	1	1	2	2	2	9.5	9.5	9.5	25.542	221	221	0	5.9264	By MS/MS	By MS/MS	By matching	By MS/MS	By MS/MS
sp|Q13247|SRSF6_HUMAN;sp|Q08170|SRSF4_HUMAN;sp|Q13243|SRSF5_HUMAN	sp|Q13247|SRSF6_HUMAN;sp|Q08170|SRSF4_HUMAN	6;3;1	6;3;1	6;3;1	>sp|Q13247|SRSF6_HUMAN Serine/arginine-rich splicing factor 6 OS=Homo sapiens OX=9606 GN=SRSF6 PE=1 SV=2;>sp|Q08170|SRSF4_HUMAN Serine/arginine-rich splicing factor 4 OS=Homo sapiens OX=9606 GN=SRSF4 PE=1 SV=2	3	6	6	6	4	5	5	4	4	4	5	5	6	4	5	5	4	4	4	5	5	6	4	5	5	4	4	4	5	5	6	16.9	16.9	16.9	39.586	344	344;494;272	0	18.678	By MS/MS	By MS/MS	By MS/MS	By MS/MS	By MS/MS
sp|Q13263|TIF1B_HUMAN	sp|Q13263|TIF1B_HUMAN	5	5	5	>sp|Q13263|TIF1B_HUMAN Transcription intermediary factor 1-beta OS=Homo sapiens OX=9606 GN=TRIM28 PE=1 SV=5	1	5	5	5	3	3	4	2	1	2	4	4	5	3	3	4	2	1	2	4	4	5	3	3	4	2	1	2	4	4	5	7.5	7.5	7.5	88.549	835	835	0	16.45	By MS/MS	By MS/MS	By MS/MS	By MS/MS	By matching
sp|Q13283|G3BP1_HUMAN	sp|Q13283|G3BP1_HUMAN	5	5	5	>sp|Q13283|G3BP1_HUMAN Ras GTPase-activating protein-binding protein 1 OS=Homo sapiens OX=9606 GN=G3BP1 PE=1 SV=1	1	5	5	5	5	1	5	0	1	1	4	5	4	5	1	5	0	1	1	4	5	4	5	1	5	0	1	1	4	5	4	15.9	15.9	15.9	52.164	466	466	0	9.8803	By MS/MS	By MS/MS	By MS/MS	By matching	By MS/MS
sp|Q13310|PABP4_HUMAN;sp|P0CB38|PAB4L_HUMAN	sp|Q13310|PABP4_HUMAN	13;1	8;1	8;1	>sp|Q13310|PABP4_HUMAN Polyadenylate-binding protein 4 OS=Homo sapiens OX=9606 GN=PABPC4 PE=1 SV=1	2	13	8	8	13	12	13	7	11	13	12	12	12	8	7	8	2	7	8	7	7	7	8	7	8	2	7	8	7	7	7	24.2	13.5	13.5	70.782	644	644;370	0	26.343	By MS/MS	By MS/MS	By MS/MS	By matching	By MS/MS
sp|Q9Y586|MB212_HUMAN;sp|Q13394|MB211_HUMAN	sp|Q9Y586|MB212_HUMAN;sp|Q13394|MB211_HUMAN	1;1	1;1	1;1	>sp|Q9Y586|MB212_HUMAN Protein mab-21-like 2 OS=Homo sapiens OX=9606 GN=MAB21L2 PE=1 SV=1;>sp|Q13394|MB211_HUMAN Putative nucleotidyltransferase MAB21L1 OS=Homo sapiens OX=9606 GN=MAB21L1 PE=1 SV=1	2	1	1	1	1	1	1	1	1	1	1	1	1	1	1	1	1	1	1	1	1	1	1	1	1	1	1	1	1	1	1	1.9	1.9	1.9	40.923	359	359;359	1	-2	By matching	By matching	By matching	By matching	By MS/MS
sp|Q13405|RM49_HUMAN	sp|Q13405|RM49_HUMAN	1	1	1	>sp|Q13405|RM49_HUMAN 39S ribosomal protein L49, mitochondrial OS=Homo sapiens OX=9606 GN=MRPL49 PE=1 SV=1	1	1	1	1	1	0	1	0	0	0	1	1	0	1	0	1	0	0	0	1	1	0	1	0	1	0	0	0	1	1	0	8.4	8.4	8.4	19.198	166	166	0	3.6915	By MS/MS	By matching	By MS/MS	By matching	By matching
sp|Q13409|DC1I2_HUMAN	sp|Q13409|DC1I2_HUMAN	6	6	6	>sp|Q13409|DC1I2_HUMAN Cytoplasmic dynein 1 intermediate chain 2 OS=Homo sapiens OX=9606 GN=DYNC1I2 PE=1 SV=3	1	6	6	6	5	6	4	4	5	5	6	5	5	5	6	4	4	5	5	6	5	5	5	6	4	4	5	5	6	5	5	11.3	11.3	11.3	71.456	638	638	0	29.856	By MS/MS	By MS/MS	By MS/MS	By MS/MS	By MS/MS
sp|Q13427|PPIG_HUMAN	sp|Q13427|PPIG_HUMAN	3	3	3	>sp|Q13427|PPIG_HUMAN Peptidyl-prolyl cis-trans isomerase G OS=Homo sapiens OX=9606 GN=PPIG PE=1 SV=2	1	3	3	3	3	2	2	2	3	2	2	2	3	3	2	2	2	3	2	2	2	3	3	2	2	2	3	2	2	2	3	4.8	4.8	4.8	88.616	754	754	0	8.9364	By MS/MS	By MS/MS	By matching	By matching	By MS/MS
sp|Q13428|TCOF_HUMAN	sp|Q13428|TCOF_HUMAN	11	11	11	>sp|Q13428|TCOF_HUMAN Treacle protein OS=Homo sapiens OX=9606 GN=TCOF1 PE=1 SV=3	1	11	11	11	5	5	6	11	6	2	6	5	4	5	5	6	11	6	2	6	5	4	5	5	6	11	6	2	6	5	4	8.5	8.5	8.5	152.1	1488	1488	0	28.709	By matching	By MS/MS	By MS/MS	By MS/MS	By matching
sp|Q13435|SF3B2_HUMAN	sp|Q13435|SF3B2_HUMAN	14	14	14	>sp|Q13435|SF3B2_HUMAN Splicing factor 3B subunit 2 OS=Homo sapiens OX=9606 GN=SF3B2 PE=1 SV=2	1	14	14	14	7	10	12	12	11	7	11	13	10	7	10	12	12	11	7	11	13	10	7	10	12	12	11	7	11	13	10	20	20	20	100.23	895	895	0	52	By MS/MS	By MS/MS	By MS/MS	By MS/MS	By MS/MS
sp|Q13464|ROCK1_HUMAN	sp|Q13464|ROCK1_HUMAN	2	1	1	>sp|Q13464|ROCK1_HUMAN Rho-associated protein kinase 1 OS=Homo sapiens OX=9606 GN=ROCK1 PE=1 SV=1	1	2	1	1	1	0	2	0	0	0	2	1	0	0	0	1	0	0	0	1	1	0	0	0	1	0	0	0	1	1	0	1.3	0.8	0.8	158.17	1354	1354	1	-2	By matching	By matching	By matching	By matching	By matching
sp|Q13488|VPP3_HUMAN	sp|Q13488|VPP3_HUMAN	4	4	4	>sp|Q13488|VPP3_HUMAN V-type proton ATPase 116 kDa subunit a isoform 3 OS=Homo sapiens OX=9606 GN=TCIRG1 PE=1 SV=3	1	4	4	4	4	2	3	0	1	1	1	0	1	4	2	3	0	1	1	1	0	1	4	2	3	0	1	1	1	0	1	7.3	7.3	7.3	92.967	830	830	0	35.301	By MS/MS	By matching	By MS/MS	By matching	By matching
sp|Q13489|BIRC3_HUMAN	sp|Q13489|BIRC3_HUMAN	11	6	6	>sp|Q13489|BIRC3_HUMAN Baculoviral IAP repeat-containing protein 3 OS=Homo sapiens OX=9606 GN=BIRC3 PE=1 SV=2	1	11	6	6	11	10	10	7	9	8	10	11	11	6	6	6	3	5	5	6	6	6	6	6	6	3	5	5	6	6	6	22.4	13.4	13.4	68.371	604	604	0	28.484	By MS/MS	By MS/MS	By MS/MS	By matching	By MS/MS
sp|Q13490|BIRC2_HUMAN	sp|Q13490|BIRC2_HUMAN	22	22	17	>sp|Q13490|BIRC2_HUMAN Baculoviral IAP repeat-containing protein 2 OS=Homo sapiens OX=9606 GN=BIRC2 PE=1 SV=2	1	22	22	17	18	19	17	14	19	12	17	20	19	18	19	17	14	19	12	17	20	19	13	15	13	10	15	9	13	15	14	40.9	40.9	32.2	69.899	618	618	0	107.44	By MS/MS	By MS/MS	By MS/MS	By MS/MS	By MS/MS
sp|Q13492|PICAL_HUMAN;sp|O60641|AP180_HUMAN	sp|Q13492|PICAL_HUMAN	13;1	13;1	13;1	>sp|Q13492|PICAL_HUMAN Phosphatidylinositol-binding clathrin assembly protein OS=Homo sapiens OX=9606 GN=PICALM PE=1 SV=2	2	13	13	13	12	4	11	2	1	0	9	6	7	12	4	11	2	1	0	9	6	7	12	4	11	2	1	0	9	6	7	30.2	30.2	30.2	70.754	652	652;907	0	82.752	By MS/MS	By matching	By MS/MS	By matching	By matching
sp|Q13501|SQSTM_HUMAN	sp|Q13501|SQSTM_HUMAN	8	8	8	>sp|Q13501|SQSTM_HUMAN Sequestosome-1 OS=Homo sapiens OX=9606 GN=SQSTM1 PE=1 SV=1	1	8	8	8	7	4	8	7	5	4	7	4	8	7	4	8	7	5	4	7	4	8	7	4	8	7	5	4	7	4	8	34.3	34.3	34.3	47.687	440	440	0	147.47	By MS/MS	By MS/MS	By MS/MS	By MS/MS	By MS/MS
sp|Q13523|PRP4B_HUMAN	sp|Q13523|PRP4B_HUMAN	2	2	2	>sp|Q13523|PRP4B_HUMAN Serine/threonine-protein kinase PRP4 homolog OS=Homo sapiens OX=9606 GN=PRPF4B PE=1 SV=3	1	2	2	2	0	0	0	2	1	0	0	0	0	0	0	0	2	1	0	0	0	0	0	0	0	2	1	0	0	0	0	2.2	2.2	2.2	116.99	1007	1007	0	5.1033	By matching	By matching	By matching	By MS/MS	By MS/MS
sp|Q13546|RIPK1_HUMAN	sp|Q13546|RIPK1_HUMAN	24	24	24	>sp|Q13546|RIPK1_HUMAN Receptor-interacting serine/threonine-protein kinase 1 OS=Homo sapiens OX=9606 GN=RIPK1 PE=1 SV=3	1	24	24	24	23	23	22	19	21	19	24	21	21	23	23	22	19	21	19	24	21	21	23	23	22	19	21	19	24	21	21	41.3	41.3	41.3	75.93	671	671	0	250.35	By MS/MS	By MS/MS	By MS/MS	By MS/MS	By MS/MS
sp|Q13561|DCTN2_HUMAN	sp|Q13561|DCTN2_HUMAN	2	2	2	>sp|Q13561|DCTN2_HUMAN Dynactin subunit 2 OS=Homo sapiens OX=9606 GN=DCTN2 PE=1 SV=4	1	2	2	2	1	1	2	0	1	0	2	2	2	1	1	2	0	1	0	2	2	2	1	1	2	0	1	0	2	2	2	8.2	8.2	8.2	44.23	401	401	0	5.2105	By MS/MS	By MS/MS	By MS/MS	By matching	By matching
sp|Q13576|IQGA2_HUMAN	sp|Q13576|IQGA2_HUMAN	1	1	1	>sp|Q13576|IQGA2_HUMAN Ras GTPase-activating-like protein IQGAP2 OS=Homo sapiens OX=9606 GN=IQGAP2 PE=1 SV=4	1	1	1	1	1	1	0	0	0	0	1	1	1	1	1	0	0	0	0	1	1	1	1	1	0	0	0	0	1	1	1	1	1	1	180.58	1575	1575	0.0071685	2.0979	By matching	By matching	By matching	By matching	By matching
sp|Q13595|TRA2A_HUMAN	sp|Q13595|TRA2A_HUMAN	2	2	2	>sp|Q13595|TRA2A_HUMAN Transformer-2 protein homolog alpha OS=Homo sapiens OX=9606 GN=TRA2A PE=1 SV=1	1	2	2	2	0	1	1	1	1	1	0	2	1	0	1	1	1	1	1	0	2	1	0	1	1	1	1	1	0	2	1	8.9	8.9	8.9	32.688	282	282	0	3.9381	By matching	By MS/MS	By matching	By MS/MS	By matching
sp|Q13610|PWP1_HUMAN	sp|Q13610|PWP1_HUMAN	2	2	2	>sp|Q13610|PWP1_HUMAN Periodic tryptophan protein 1 homolog OS=Homo sapiens OX=9606 GN=PWP1 PE=1 SV=1	1	2	2	2	1	0	1	2	1	1	1	1	1	1	0	1	2	1	1	1	1	1	1	0	1	2	1	1	1	1	1	4.6	4.6	4.6	55.827	501	501	0	3.1321	By matching	By matching	By matching	By MS/MS	By matching
sp|Q13772|NCOA4_HUMAN	sp|Q13772|NCOA4_HUMAN	1	1	1	>sp|Q13772|NCOA4_HUMAN Nuclear receptor coactivator 4 OS=Homo sapiens OX=9606 GN=NCOA4 PE=1 SV=1	1	1	1	1	0	0	1	1	0	0	1	0	1	0	0	1	1	0	0	1	0	1	0	0	1	1	0	0	1	0	1	2.1	2.1	2.1	69.725	614	614	0.00078616	2.7695	By matching	By matching	By MS/MS	By matching	By matching
sp|Q13813|SPTN1_HUMAN	sp|Q13813|SPTN1_HUMAN	132	132	132	>sp|Q13813|SPTN1_HUMAN Spectrin alpha chain, non-erythrocytic 1 OS=Homo sapiens OX=9606 GN=SPTAN1 PE=1 SV=3	1	132	132	132	123	111	127	92	112	77	107	110	108	123	111	127	92	112	77	107	110	108	123	111	127	92	112	77	107	110	108	63.6	63.6	63.6	284.54	2472	2472	0	323.31	By MS/MS	By MS/MS	By MS/MS	By MS/MS	By MS/MS
sp|Q13835|PKP1_HUMAN	sp|Q13835|PKP1_HUMAN	8	8	8	>sp|Q13835|PKP1_HUMAN Plakophilin-1 OS=Homo sapiens OX=9606 GN=PKP1 PE=1 SV=2	1	8	8	8	2	2	2	2	1	0	3	2	8	2	2	2	2	1	0	3	2	8	2	2	2	2	1	0	3	2	8	13	13	13	82.86	747	747	0	65.112	By MS/MS	By MS/MS	By MS/MS	By matching	By matching
sp|Q13867|BLMH_HUMAN	sp|Q13867|BLMH_HUMAN	1	1	1	>sp|Q13867|BLMH_HUMAN Bleomycin hydrolase OS=Homo sapiens OX=9606 GN=BLMH PE=1 SV=1	1	1	1	1	0	0	0	0	0	0	0	0	1	0	0	0	0	0	0	0	0	1	0	0	0	0	0	0	0	0	1	2.4	2.4	2.4	52.562	455	455	0.00079681	2.8406	By matching	By matching	By matching	By matching	By matching
sp|Q9BVA1|TBB2B_HUMAN;sp|Q13885|TBB2A_HUMAN;sp|A6NNZ2|TBB8B_HUMAN;sp|Q9H4B7|TBB1_HUMAN;CON__ENSEMBL:ENSBTAP00000025008	sp|Q9BVA1|TBB2B_HUMAN;sp|Q13885|TBB2A_HUMAN	13;13;4;3;3	1;1;0;0;0	1;1;0;0;0	>sp|Q9BVA1|TBB2B_HUMAN Tubulin beta-2B chain OS=Homo sapiens OX=9606 GN=TUBB2B PE=1 SV=1;>sp|Q13885|TBB2A_HUMAN Tubulin beta-2A chain OS=Homo sapiens OX=9606 GN=TUBB2A PE=1 SV=1	5	13	1	1	12	11	12	12	10	10	12	11	12	0	0	0	1	0	0	0	0	0	0	0	0	1	0	0	0	0	0	38.2	3.4	3.4	49.953	445	445;445;444;451;536	0.0095044	1.772	By matching	By matching	By matching	By MS/MS	By matching
sp|Q14008|CKAP5_HUMAN	sp|Q14008|CKAP5_HUMAN	11	11	11	>sp|Q14008|CKAP5_HUMAN Cytoskeleton-associated protein 5 OS=Homo sapiens OX=9606 GN=CKAP5 PE=1 SV=3	1	11	11	11	6	5	7	1	6	2	10	10	5	6	5	7	1	6	2	10	10	5	6	5	7	1	6	2	10	10	5	6.4	6.4	6.4	225.49	2032	2032	0	18.858	By MS/MS	By MS/MS	By MS/MS	By matching	By MS/MS
sp|Q14011|CIRBP_HUMAN	sp|Q14011|CIRBP_HUMAN	1	1	1	>sp|Q14011|CIRBP_HUMAN Cold-inducible RNA-binding protein OS=Homo sapiens OX=9606 GN=CIRBP PE=1 SV=1	1	1	1	1	0	0	0	0	1	1	1	1	0	0	0	0	0	1	1	1	1	0	0	0	0	0	1	1	1	1	0	8.1	8.1	8.1	18.648	172	172	0.0076762	1.9403	By matching	By matching	By matching	By matching	By matching
sp|Q14061|COX17_HUMAN	sp|Q14061|COX17_HUMAN	1	1	1	>sp|Q14061|COX17_HUMAN Cytochrome c oxidase copper chaperone OS=Homo sapiens OX=9606 GN=COX17 PE=1 SV=2	1	1	1	1	1	1	0	0	1	1	1	1	1	1	1	0	0	1	1	1	1	1	1	1	0	0	1	1	1	1	1	25.4	25.4	25.4	6.9151	63	63	0	2.9916	By matching	By MS/MS	By matching	By matching	By MS/MS
sp|Q14103|HNRPD_HUMAN	sp|Q14103|HNRPD_HUMAN	5	5	4	>sp|Q14103|HNRPD_HUMAN Heterogeneous nuclear ribonucleoprotein D0 OS=Homo sapiens OX=9606 GN=HNRNPD PE=1 SV=1	1	5	5	4	5	5	4	4	5	5	5	5	4	5	5	4	4	5	5	5	5	4	4	4	3	3	4	4	4	4	3	16.6	16.6	14.4	38.434	355	355	0	22.592	By MS/MS	By MS/MS	By MS/MS	By MS/MS	By MS/MS
sp|Q14126|DSG2_HUMAN	sp|Q14126|DSG2_HUMAN	33	33	33	>sp|Q14126|DSG2_HUMAN Desmoglein-2 OS=Homo sapiens OX=9606 GN=DSG2 PE=1 SV=2	1	33	33	33	32	22	31	8	18	7	25	22	28	32	22	31	8	18	7	25	22	28	32	22	31	8	18	7	25	22	28	49.6	49.6	49.6	122.29	1118	1118	0	323.31	By MS/MS	By MS/MS	By MS/MS	By MS/MS	By MS/MS
sp|Q14137|BOP1_HUMAN	sp|Q14137|BOP1_HUMAN	6	6	6	>sp|Q14137|BOP1_HUMAN Ribosome biogenesis protein BOP1 OS=Homo sapiens OX=9606 GN=BOP1 PE=1 SV=2	1	6	6	6	0	1	0	6	1	0	0	0	2	0	1	0	6	1	0	0	0	2	0	1	0	6	1	0	0	0	2	11.3	11.3	11.3	83.629	746	746	0	13.526	By matching	By matching	By matching	By MS/MS	By matching
sp|Q14151|SAFB2_HUMAN	sp|Q14151|SAFB2_HUMAN	11	4	4	>sp|Q14151|SAFB2_HUMAN Scaffold attachment factor B2 OS=Homo sapiens OX=9606 GN=SAFB2 PE=1 SV=1	1	11	4	4	0	3	4	11	5	3	4	7	7	0	3	2	4	3	2	2	2	3	0	3	2	4	3	2	2	2	3	13.3	5.4	5.4	107.47	953	953	0	6.214	By matching	By matching	By matching	By MS/MS	By matching
sp|Q14152|EIF3A_HUMAN	sp|Q14152|EIF3A_HUMAN	13	13	13	>sp|Q14152|EIF3A_HUMAN Eukaryotic translation initiation factor 3 subunit A OS=Homo sapiens OX=9606 GN=EIF3A PE=1 SV=1	1	13	13	13	13	11	10	2	4	4	12	9	7	13	11	10	2	4	4	12	9	7	13	11	10	2	4	4	12	9	7	10.6	10.6	10.6	166.57	1382	1382	0	30.262	By MS/MS	By MS/MS	By MS/MS	By matching	By MS/MS
sp|Q14156|EFR3A_HUMAN	sp|Q14156|EFR3A_HUMAN	7	7	7	>sp|Q14156|EFR3A_HUMAN Protein EFR3 homolog A OS=Homo sapiens OX=9606 GN=EFR3A PE=1 SV=2	1	7	7	7	7	2	6	0	2	0	5	2	3	7	2	6	0	2	0	5	2	3	7	2	6	0	2	0	5	2	3	8.8	8.8	8.8	92.923	821	821	0	19.981	By MS/MS	By matching	By MS/MS	By matching	By matching
sp|Q14160|SCRIB_HUMAN;sp|Q9BTT6|LRRC1_HUMAN	sp|Q14160|SCRIB_HUMAN;sp|Q9BTT6|LRRC1_HUMAN	2;1	2;1	2;1	>sp|Q14160|SCRIB_HUMAN Protein scribble homolog OS=Homo sapiens OX=9606 GN=SCRIB PE=1 SV=4;>sp|Q9BTT6|LRRC1_HUMAN Leucine-rich repeat-containing protein 1 OS=Homo sapiens OX=9606 GN=LRRC1 PE=1 SV=1	2	2	2	2	2	0	1	0	0	0	0	0	0	2	0	1	0	0	0	0	0	0	2	0	1	0	0	0	0	0	0	1.5	1.5	1.5	174.88	1630	1630;524	0	3.408	By MS/MS	By matching	By MS/MS	By matching	By matching
sp|Q14164|IKKE_HUMAN	sp|Q14164|IKKE_HUMAN	6	6	6	>sp|Q14164|IKKE_HUMAN Inhibitor of nuclear factor kappa-B kinase subunit epsilon OS=Homo sapiens OX=9606 GN=IKBKE PE=1 SV=1	1	6	6	6	1	3	3	2	3	0	5	6	4	1	3	3	2	3	0	5	6	4	1	3	3	2	3	0	5	6	4	9.5	9.5	9.5	80.461	716	716	0	12.275	By matching	By matching	By matching	By matching	By matching
sp|Q14192|FHL2_HUMAN	sp|Q14192|FHL2_HUMAN	2	2	2	>sp|Q14192|FHL2_HUMAN Four and a half LIM domains protein 2 OS=Homo sapiens OX=9606 GN=FHL2 PE=1 SV=3	1	2	2	2	2	1	2	1	2	1	2	1	2	2	1	2	1	2	1	2	1	2	2	1	2	1	2	1	2	1	2	7.9	7.9	7.9	32.193	279	279	0	3.6976	By matching	By matching	By MS/MS	By matching	By MS/MS
sp|Q14194|DPYL1_HUMAN;sp|Q14195|DPYL3_HUMAN	sp|Q14194|DPYL1_HUMAN;sp|Q14195|DPYL3_HUMAN	3;2	1;1	1;1	>sp|Q14194|DPYL1_HUMAN Dihydropyrimidinase-related protein 1 OS=Homo sapiens OX=9606 GN=CRMP1 PE=1 SV=1;>sp|Q14195|DPYL3_HUMAN Dihydropyrimidinase-related protein 3 OS=Homo sapiens OX=9606 GN=DPYSL3 PE=1 SV=1	2	3	1	1	2	1	3	1	2	1	2	2	2	1	1	1	1	1	1	1	1	1	1	1	1	1	1	1	1	1	1	7.5	3.8	3.8	62.183	572	572;570	0	3.2863	By matching	By matching	By matching	By MS/MS	By MS/MS
sp|Q14203|DCTN1_HUMAN	sp|Q14203|DCTN1_HUMAN	1	1	1	>sp|Q14203|DCTN1_HUMAN Dynactin subunit 1 OS=Homo sapiens OX=9606 GN=DCTN1 PE=1 SV=3	1	1	1	1	1	1	1	1	1	1	1	1	1	1	1	1	1	1	1	1	1	1	1	1	1	1	1	1	1	1	1	0.8	0.8	0.8	141.69	1278	1278	0.0077793	1.9883	By matching	By matching	By matching	By matching	By matching
sp|Q14204|DYHC1_HUMAN	sp|Q14204|DYHC1_HUMAN	62	62	62	>sp|Q14204|DYHC1_HUMAN Cytoplasmic dynein 1 heavy chain 1 OS=Homo sapiens OX=9606 GN=DYNC1H1 PE=1 SV=5	1	62	62	62	49	37	44	19	30	26	52	50	47	49	37	44	19	30	26	52	50	47	49	37	44	19	30	26	52	50	47	16.2	16.2	16.2	532.4	4646	4646	0	214.57	By MS/MS	By MS/MS	By MS/MS	By matching	By MS/MS
sp|Q14244|MAP7_HUMAN	sp|Q14244|MAP7_HUMAN	6	6	6	>sp|Q14244|MAP7_HUMAN Ensconsin OS=Homo sapiens OX=9606 GN=MAP7 PE=1 SV=1	1	6	6	6	4	3	3	1	3	1	5	5	1	4	3	3	1	3	1	5	5	1	4	3	3	1	3	1	5	5	1	8.9	8.9	8.9	84.051	749	749	0	10.823	By MS/MS	By MS/MS	By MS/MS	By matching	By MS/MS
sp|Q14247|SRC8_HUMAN	sp|Q14247|SRC8_HUMAN	18	18	18	>sp|Q14247|SRC8_HUMAN Src substrate cortactin OS=Homo sapiens OX=9606 GN=CTTN PE=1 SV=2	1	18	18	18	18	17	18	17	17	9	18	16	17	18	17	18	17	17	9	18	16	17	18	17	18	17	17	9	18	16	17	40.4	40.4	40.4	61.585	550	550	0	167.99	By MS/MS	By MS/MS	By MS/MS	By MS/MS	By MS/MS
sp|Q14254|FLOT2_HUMAN	sp|Q14254|FLOT2_HUMAN	22	22	22	>sp|Q14254|FLOT2_HUMAN Flotillin-2 OS=Homo sapiens OX=9606 GN=FLOT2 PE=1 SV=2	1	22	22	22	22	12	20	11	14	12	19	15	16	22	12	20	11	14	12	19	15	16	22	12	20	11	14	12	19	15	16	54.4	54.4	54.4	47.064	428	428	0	107.85	By MS/MS	By MS/MS	By MS/MS	By MS/MS	By MS/MS
sp|Q14257|RCN2_HUMAN	sp|Q14257|RCN2_HUMAN	7	7	7	>sp|Q14257|RCN2_HUMAN Reticulocalbin-2 OS=Homo sapiens OX=9606 GN=RCN2 PE=1 SV=1	1	7	7	7	6	4	6	4	4	4	5	5	5	6	4	6	4	4	4	5	5	5	6	4	6	4	4	4	5	5	5	26.5	26.5	26.5	36.876	317	317	0	53.488	By MS/MS	By MS/MS	By MS/MS	By MS/MS	By MS/MS
sp|Q14344|GNA13_HUMAN	sp|Q14344|GNA13_HUMAN	4	4	4	>sp|Q14344|GNA13_HUMAN Guanine nucleotide-binding protein subunit alpha-13 OS=Homo sapiens OX=9606 GN=GNA13 PE=1 SV=2	1	4	4	4	4	1	2	1	2	0	1	2	1	4	1	2	1	2	0	1	2	1	4	1	2	1	2	0	1	2	1	11.9	11.9	11.9	44.049	377	377	0	107.23	By MS/MS	By matching	By MS/MS	By matching	By matching
sp|Q14444|CAPR1_HUMAN	sp|Q14444|CAPR1_HUMAN	10	10	10	>sp|Q14444|CAPR1_HUMAN Caprin-1 OS=Homo sapiens OX=9606 GN=CAPRIN1 PE=1 SV=2	1	10	10	10	7	7	8	6	6	7	10	7	8	7	7	8	6	6	7	10	7	8	7	7	8	6	6	7	10	7	8	24.7	24.7	24.7	78.365	709	709	0	37.754	By MS/MS	By MS/MS	By MS/MS	By MS/MS	By MS/MS
sp|Q14498|RBM39_HUMAN	sp|Q14498|RBM39_HUMAN	9	9	9	>sp|Q14498|RBM39_HUMAN RNA-binding protein 39 OS=Homo sapiens OX=9606 GN=RBM39 PE=1 SV=2	1	9	9	9	8	6	7	8	6	4	8	6	9	8	6	7	8	6	4	8	6	9	8	6	7	8	6	4	8	6	9	24	24	24	59.379	530	530	0	50.563	By MS/MS	By MS/MS	By MS/MS	By MS/MS	By MS/MS
sp|Q14558|KPRA_HUMAN	sp|Q14558|KPRA_HUMAN	11	10	10	>sp|Q14558|KPRA_HUMAN Phosphoribosyl pyrophosphate synthase-associated protein 1 OS=Homo sapiens OX=9606 GN=PRPSAP1 PE=1 SV=2	1	11	10	10	10	11	11	0	7	4	10	9	7	9	10	10	0	7	3	9	8	6	9	10	10	0	7	3	9	8	6	44.1	40.2	40.2	39.393	356	356	0	101.14	By MS/MS	By MS/MS	By MS/MS	By matching	By MS/MS
sp|Q14571|ITPR2_HUMAN	sp|Q14571|ITPR2_HUMAN	2	1	1	>sp|Q14571|ITPR2_HUMAN Inositol 1,4,5-trisphosphate receptor type 2 OS=Homo sapiens OX=9606 GN=ITPR2 PE=1 SV=2	1	2	1	1	1	0	1	0	0	0	1	2	0	0	0	0	0	0	0	0	1	0	0	0	0	0	0	0	0	1	0	0.8	0.5	0.5	308.06	2701	2701	0.0076709	1.9403	By matching	By matching	By matching	By matching	By matching
sp|Q14573|ITPR3_HUMAN;sp|Q14643|ITPR1_HUMAN	sp|Q14573|ITPR3_HUMAN	20;1	20;1	19;0	>sp|Q14573|ITPR3_HUMAN Inositol 1,4,5-trisphosphate receptor type 3 OS=Homo sapiens OX=9606 GN=ITPR3 PE=1 SV=2	2	20	20	19	19	2	14	1	3	0	9	3	7	19	2	14	1	3	0	9	3	7	18	2	13	1	3	0	8	2	7	9.4	9.4	9.1	304.1	2671	2671;2758	0	167.11	By MS/MS	By MS/MS	By MS/MS	By matching	By MS/MS
sp|Q14596|NBR1_HUMAN	sp|Q14596|NBR1_HUMAN	2	2	2	>sp|Q14596|NBR1_HUMAN Next to BRCA1 gene 1 protein OS=Homo sapiens OX=9606 GN=NBR1 PE=1 SV=3	1	2	2	2	2	2	2	0	2	0	2	2	2	2	2	2	0	2	0	2	2	2	2	2	2	0	2	0	2	2	2	3.1	3.1	3.1	107.41	966	966	0	5.5065	By MS/MS	By matching	By MS/MS	By matching	By matching
sp|Q14651|PLSI_HUMAN	sp|Q14651|PLSI_HUMAN	11	11	9	>sp|Q14651|PLSI_HUMAN Plastin-1 OS=Homo sapiens OX=9606 GN=PLS1 PE=1 SV=2	1	11	11	9	7	2	9	1	1	0	2	2	5	7	2	9	1	1	0	2	2	5	6	1	7	1	0	0	1	1	3	27.2	27.2	23.1	70.253	629	629	0	83.643	By MS/MS	By matching	By MS/MS	By matching	By matching
sp|Q14677|EPN4_HUMAN	sp|Q14677|EPN4_HUMAN	13	13	13	>sp|Q14677|EPN4_HUMAN Clathrin interactor 1 OS=Homo sapiens OX=9606 GN=CLINT1 PE=1 SV=1	1	13	13	13	13	5	12	1	1	2	9	7	10	13	5	12	1	1	2	9	7	10	13	5	12	1	1	2	9	7	10	26.1	26.1	26.1	68.259	625	625	0	50.009	By MS/MS	By MS/MS	By MS/MS	By MS/MS	By MS/MS
sp|Q14683|SMC1A_HUMAN	sp|Q14683|SMC1A_HUMAN	2	2	2	>sp|Q14683|SMC1A_HUMAN Structural maintenance of chromosomes protein 1A OS=Homo sapiens OX=9606 GN=SMC1A PE=1 SV=2	1	2	2	2	1	1	0	1	1	0	1	1	0	1	1	0	1	1	0	1	1	0	1	1	0	1	1	0	1	1	0	1.4	1.4	1.4	143.23	1233	1233	0	3.2157	By matching	By matching	By matching	By MS/MS	By MS/MS
sp|Q14684|RRP1B_HUMAN	sp|Q14684|RRP1B_HUMAN	4	4	4	>sp|Q14684|RRP1B_HUMAN Ribosomal RNA processing protein 1 homolog B OS=Homo sapiens OX=9606 GN=RRP1B PE=1 SV=3	1	4	4	4	0	0	1	4	1	0	0	0	2	0	0	1	4	1	0	0	0	2	0	0	1	4	1	0	0	0	2	8.3	8.3	8.3	84.427	758	758	0	16.627	By matching	By matching	By matching	By MS/MS	By matching
sp|Q14690|RRP5_HUMAN	sp|Q14690|RRP5_HUMAN	18	18	18	>sp|Q14690|RRP5_HUMAN Protein RRP5 homolog OS=Homo sapiens OX=9606 GN=PDCD11 PE=1 SV=3	1	18	18	18	2	4	3	17	9	3	2	4	2	2	4	3	17	9	3	2	4	2	2	4	3	17	9	3	2	4	2	11.6	11.6	11.6	208.7	1871	1871	0	37.804	By matching	By matching	By matching	By MS/MS	By MS/MS
sp|Q14692|BMS1_HUMAN	sp|Q14692|BMS1_HUMAN	11	11	11	>sp|Q14692|BMS1_HUMAN Ribosome biogenesis protein BMS1 homolog OS=Homo sapiens OX=9606 GN=BMS1 PE=1 SV=1	1	11	11	11	4	5	6	11	6	3	6	8	6	4	5	6	11	6	3	6	8	6	4	5	6	11	6	3	6	8	6	10.5	10.5	10.5	145.81	1282	1282	0	26.83	By matching	By MS/MS	By matching	By MS/MS	By MS/MS
sp|Q14697|GANAB_HUMAN	sp|Q14697|GANAB_HUMAN	1	1	1	>sp|Q14697|GANAB_HUMAN Neutral alpha-glucosidase AB OS=Homo sapiens OX=9606 GN=GANAB PE=1 SV=3	1	1	1	1	1	1	1	0	0	0	0	1	0	1	1	1	0	0	0	0	1	0	1	1	1	0	0	0	0	1	0	1	1	1	106.87	944	944	0.0076602	1.9217	By MS/MS	By matching	By MS/MS	By matching	By matching
sp|Q14764|MVP_HUMAN	sp|Q14764|MVP_HUMAN	41	41	41	>sp|Q14764|MVP_HUMAN Major vault protein OS=Homo sapiens OX=9606 GN=MVP PE=1 SV=4	1	41	41	41	40	38	39	22	35	30	39	38	37	40	38	39	22	35	30	39	38	37	40	38	39	22	35	30	39	38	37	57.8	57.8	57.8	99.326	893	893	0	323.31	By MS/MS	By MS/MS	By MS/MS	By MS/MS	By MS/MS
sp|Q14766|LTBP1_HUMAN	sp|Q14766|LTBP1_HUMAN	3	3	3	>sp|Q14766|LTBP1_HUMAN Latent-transforming growth factor beta-binding protein 1 OS=Homo sapiens OX=9606 GN=LTBP1 PE=1 SV=4	1	3	3	3	2	3	3	0	2	0	3	3	3	2	3	3	0	2	0	3	3	3	2	3	3	0	2	0	3	3	3	2.8	2.8	2.8	186.79	1721	1721	0	13.773	By MS/MS	By MS/MS	By MS/MS	By matching	By MS/MS
sp|Q14767|LTBP2_HUMAN	sp|Q14767|LTBP2_HUMAN	1	1	1	>sp|Q14767|LTBP2_HUMAN Latent-transforming growth factor beta-binding protein 2 OS=Homo sapiens OX=9606 GN=LTBP2 PE=1 SV=3	1	1	1	1	1	1	1	1	0	0	0	0	0	1	1	1	1	0	0	0	0	0	1	1	1	1	0	0	0	0	0	0.6	0.6	0.6	195.05	1821	1821	0.0076977	1.9569	By MS/MS	By MS/MS	By MS/MS	By matching	By matching
sp|Q14789|GOGB1_HUMAN	sp|Q14789|GOGB1_HUMAN	6	6	6	>sp|Q14789|GOGB1_HUMAN Golgin subfamily B member 1 OS=Homo sapiens OX=9606 GN=GOLGB1 PE=1 SV=2	1	6	6	6	3	2	4	5	3	3	6	5	2	3	2	4	5	3	3	6	5	2	3	2	4	5	3	3	6	5	2	2	2	2	376.01	3259	3259	0	13.297	By MS/MS	By MS/MS	By MS/MS	By matching	By matching
sp|Q14847|LASP1_HUMAN	sp|Q14847|LASP1_HUMAN	5	5	5	>sp|Q14847|LASP1_HUMAN LIM and SH3 domain protein 1 OS=Homo sapiens OX=9606 GN=LASP1 PE=1 SV=2	1	5	5	5	4	3	4	4	3	4	5	4	4	4	3	4	4	3	4	5	4	4	4	3	4	4	3	4	5	4	4	16.5	16.5	16.5	29.717	261	261	0	7.423	By MS/MS	By matching	By MS/MS	By matching	By MS/MS
sp|Q14966|ZN638_HUMAN	sp|Q14966|ZN638_HUMAN	2	2	2	>sp|Q14966|ZN638_HUMAN Zinc finger protein 638 OS=Homo sapiens OX=9606 GN=ZNF638 PE=1 SV=2	1	2	2	2	0	1	0	2	1	1	1	1	0	0	1	0	2	1	1	1	1	0	0	1	0	2	1	1	1	1	0	1	1	1	220.62	1978	1978	0.0071633	2.0973	By matching	By matching	By matching	By MS/MS	By matching
sp|Q14974|IMB1_HUMAN	sp|Q14974|IMB1_HUMAN	15	15	15	>sp|Q14974|IMB1_HUMAN Importin subunit beta-1 OS=Homo sapiens OX=9606 GN=KPNB1 PE=1 SV=2	1	15	15	15	15	8	14	12	11	5	12	12	11	15	8	14	12	11	5	12	12	11	15	8	14	12	11	5	12	12	11	21.1	21.1	21.1	97.169	876	876	0	65.348	By MS/MS	By MS/MS	By MS/MS	By MS/MS	By MS/MS
sp|Q14978|NOLC1_HUMAN	sp|Q14978|NOLC1_HUMAN	12	12	12	>sp|Q14978|NOLC1_HUMAN Nucleolar and coiled-body phosphoprotein 1 OS=Homo sapiens OX=9606 GN=NOLC1 PE=1 SV=2	1	12	12	12	9	11	7	11	8	10	8	10	10	9	11	7	11	8	10	8	10	10	9	11	7	11	8	10	8	10	10	14.6	14.6	14.6	73.602	699	699	0	30.481	By MS/MS	By MS/MS	By MS/MS	By MS/MS	By MS/MS
sp|Q14980|NUMA1_HUMAN	sp|Q14980|NUMA1_HUMAN	8	8	8	>sp|Q14980|NUMA1_HUMAN Nuclear mitotic apparatus protein 1 OS=Homo sapiens OX=9606 GN=NUMA1 PE=1 SV=2	1	8	8	8	8	7	5	1	3	4	6	5	6	8	7	5	1	3	4	6	5	6	8	7	5	1	3	4	6	5	6	4.7	4.7	4.7	238.26	2115	2115	0	18.628	By MS/MS	By MS/MS	By MS/MS	By matching	By matching
sp|Q15003|CND2_HUMAN	sp|Q15003|CND2_HUMAN	2	2	2	>sp|Q15003|CND2_HUMAN Condensin complex subunit 2 OS=Homo sapiens OX=9606 GN=NCAPH PE=1 SV=3	1	2	2	2	1	2	2	1	1	2	2	2	2	1	2	2	1	1	2	2	2	2	1	2	2	1	1	2	2	2	2	3.1	3.1	3.1	82.562	741	741	0	4.2801	By MS/MS	By matching	By MS/MS	By matching	By MS/MS
sp|Q15005|SPCS2_HUMAN	sp|Q15005|SPCS2_HUMAN	1	1	1	>sp|Q15005|SPCS2_HUMAN Signal peptidase complex subunit 2 OS=Homo sapiens OX=9606 GN=SPCS2 PE=1 SV=3	1	1	1	1	0	1	1	1	0	1	1	1	0	0	1	1	1	0	1	1	1	0	0	1	1	1	0	1	1	1	0	4	4	4	25.003	226	226	0.0038491	2.5446	By matching	By matching	By MS/MS	By MS/MS	By matching
sp|Q15007|FL2D_HUMAN	sp|Q15007|FL2D_HUMAN	3	3	3	>sp|Q15007|FL2D_HUMAN Pre-mRNA-splicing regulator WTAP OS=Homo sapiens OX=9606 GN=WTAP PE=1 SV=2	1	3	3	3	0	1	1	3	0	1	2	1	0	0	1	1	3	0	1	2	1	0	0	1	1	3	0	1	2	1	0	9.6	9.6	9.6	44.243	396	396	0	7.4248	By matching	By matching	By MS/MS	By MS/MS	By matching
sp|Q15008|PSMD6_HUMAN	sp|Q15008|PSMD6_HUMAN	10	10	10	>sp|Q15008|PSMD6_HUMAN 26S proteasome non-ATPase regulatory subunit 6 OS=Homo sapiens OX=9606 GN=PSMD6 PE=1 SV=1	1	10	10	10	9	8	8	6	5	5	10	9	9	9	8	8	6	5	5	10	9	9	9	8	8	6	5	5	10	9	9	26.5	26.5	26.5	45.531	389	389	0	38.861	By MS/MS	By MS/MS	By MS/MS	By MS/MS	By MS/MS
sp|Q15020|SART3_HUMAN	sp|Q15020|SART3_HUMAN	1	1	1	>sp|Q15020|SART3_HUMAN Squamous cell carcinoma antigen recognized by T-cells 3 OS=Homo sapiens OX=9606 GN=SART3 PE=1 SV=1	1	1	1	1	1	1	0	0	1	0	1	1	1	1	1	0	0	1	0	1	1	1	1	1	0	0	1	0	1	1	1	1.1	1.1	1.1	109.93	963	963	0.00079239	2.8094	By MS/MS	By MS/MS	By matching	By matching	By matching
sp|Q15024|EXOS7_HUMAN	sp|Q15024|EXOS7_HUMAN	2	2	2	>sp|Q15024|EXOS7_HUMAN Exosome complex component RRP42 OS=Homo sapiens OX=9606 GN=EXOSC7 PE=1 SV=3	1	2	2	2	1	0	1	2	1	0	1	2	1	1	0	1	2	1	0	1	2	1	1	0	1	2	1	0	1	2	1	9.3	9.3	9.3	31.821	291	291	0	4.9545	By matching	By matching	By matching	By MS/MS	By matching
sp|Q15025|TNIP1_HUMAN	sp|Q15025|TNIP1_HUMAN	19	19	19	>sp|Q15025|TNIP1_HUMAN TNFAIP3-interacting protein 1 OS=Homo sapiens OX=9606 GN=TNIP1 PE=1 SV=2	1	19	19	19	15	16	16	16	15	15	15	17	15	15	16	16	16	15	15	15	17	15	15	16	16	16	15	15	15	17	15	35.8	35.8	35.8	71.863	636	636	0	173.31	By MS/MS	By MS/MS	By MS/MS	By MS/MS	By MS/MS
sp|Q15029|U5S1_HUMAN	sp|Q15029|U5S1_HUMAN	20	20	19	>sp|Q15029|U5S1_HUMAN 116 kDa U5 small nuclear ribonucleoprotein component OS=Homo sapiens OX=9606 GN=EFTUD2 PE=1 SV=1	1	20	20	19	11	11	9	18	10	4	11	12	10	11	11	9	18	10	4	11	12	10	10	10	9	17	9	3	10	11	9	23.5	23.5	22.4	109.43	972	972	0	47.257	By MS/MS	By MS/MS	By MS/MS	By MS/MS	By MS/MS
sp|Q15046|SYK_HUMAN	sp|Q15046|SYK_HUMAN	13	13	13	>sp|Q15046|SYK_HUMAN Lysine--tRNA ligase OS=Homo sapiens OX=9606 GN=KARS1 PE=1 SV=3	1	13	13	13	12	13	11	4	12	7	12	12	12	12	13	11	4	12	7	12	12	12	12	13	11	4	12	7	12	12	12	24.8	24.8	24.8	68.047	597	597	0	65.172	By MS/MS	By MS/MS	By MS/MS	By MS/MS	By MS/MS
sp|Q15050|RRS1_HUMAN	sp|Q15050|RRS1_HUMAN	4	4	4	>sp|Q15050|RRS1_HUMAN Ribosome biogenesis regulatory protein homolog OS=Homo sapiens OX=9606 GN=RRS1 PE=1 SV=2	1	4	4	4	1	2	2	4	2	2	2	3	2	1	2	2	4	2	2	2	3	2	1	2	2	4	2	2	2	3	2	14	14	14	41.193	365	365	0	10.035	By matching	By matching	By matching	By MS/MS	By matching
sp|Q15057|ACAP2_HUMAN;sp|Q15027|ACAP1_HUMAN	sp|Q15057|ACAP2_HUMAN	6;1	6;1	6;1	>sp|Q15057|ACAP2_HUMAN Arf-GAP with coiled-coil, ANK repeat and PH domain-containing protein 2 OS=Homo sapiens OX=9606 GN=ACAP2 PE=1 SV=3	2	6	6	6	3	3	4	1	2	2	5	6	3	3	3	4	1	2	2	5	6	3	3	3	4	1	2	2	5	6	3	10.5	10.5	10.5	88.028	778	778;740	0	13.661	By matching	By matching	By MS/MS	By matching	By matching
sp|Q15061|WDR43_HUMAN	sp|Q15061|WDR43_HUMAN	4	4	4	>sp|Q15061|WDR43_HUMAN WD repeat-containing protein 43 OS=Homo sapiens OX=9606 GN=WDR43 PE=1 SV=3	1	4	4	4	1	1	1	4	3	1	0	1	2	1	1	1	4	3	1	0	1	2	1	1	1	4	3	1	0	1	2	6.4	6.4	6.4	74.89	677	677	0	17.743	By MS/MS	By MS/MS	By matching	By MS/MS	By MS/MS
sp|Q15084|PDIA6_HUMAN	sp|Q15084|PDIA6_HUMAN	6	6	6	>sp|Q15084|PDIA6_HUMAN Protein disulfide-isomerase A6 OS=Homo sapiens OX=9606 GN=PDIA6 PE=1 SV=1	1	6	6	6	4	3	4	1	0	0	5	2	4	4	3	4	1	0	0	5	2	4	4	3	4	1	0	0	5	2	4	19.8	19.8	19.8	48.121	440	440	0	19.704	By MS/MS	By MS/MS	By MS/MS	By matching	By matching
sp|Q15149|PLEC_HUMAN;sp|P58107|EPIPL_HUMAN	sp|Q15149|PLEC_HUMAN	227;7	227;7	226;7	>sp|Q15149|PLEC_HUMAN Plectin OS=Homo sapiens OX=9606 GN=PLEC PE=1 SV=3	2	227	227	226	211	187	217	195	186	148	190	188	203	211	187	217	195	186	148	190	188	203	210	186	216	194	185	147	189	187	202	51.8	51.8	51.7	531.78	4684	4684;5088	0	323.31	By MS/MS	By MS/MS	By MS/MS	By MS/MS	By MS/MS
sp|Q15154|PCM1_HUMAN	sp|Q15154|PCM1_HUMAN	4	4	4	>sp|Q15154|PCM1_HUMAN Pericentriolar material 1 protein OS=Homo sapiens OX=9606 GN=PCM1 PE=1 SV=5	1	4	4	4	2	1	3	1	1	0	1	3	1	2	1	3	1	1	0	1	3	1	2	1	3	1	1	0	1	3	1	1.9	1.9	1.9	228.54	2024	2024	0	4.9299	By MS/MS	By matching	By MS/MS	By MS/MS	By matching
sp|Q15165|PON2_HUMAN	sp|Q15165|PON2_HUMAN	2	2	2	>sp|Q15165|PON2_HUMAN Serum paraoxonase/arylesterase 2 OS=Homo sapiens OX=9606 GN=PON2 PE=1 SV=4	1	2	2	2	1	0	1	1	1	0	2	0	1	1	0	1	1	1	0	2	0	1	1	0	1	1	1	0	2	0	1	9.9	9.9	9.9	39.38	354	354	0	5.2724	By MS/MS	By matching	By matching	By matching	By matching
sp|Q15185|TEBP_HUMAN	sp|Q15185|TEBP_HUMAN	2	2	2	>sp|Q15185|TEBP_HUMAN Prostaglandin E synthase 3 OS=Homo sapiens OX=9606 GN=PTGES3 PE=1 SV=1	1	2	2	2	1	0	2	0	1	0	2	1	1	1	0	2	0	1	0	2	1	1	1	0	2	0	1	0	2	1	1	12.5	12.5	12.5	18.697	160	160	0	4.0306	By matching	By matching	By MS/MS	By matching	By MS/MS
sp|Q15208|STK38_HUMAN	sp|Q15208|STK38_HUMAN	25	25	22	>sp|Q15208|STK38_HUMAN Serine/threonine-protein kinase 38 OS=Homo sapiens OX=9606 GN=STK38 PE=1 SV=1	1	25	25	22	25	23	25	21	24	20	25	24	23	25	23	25	21	24	20	25	24	23	22	21	22	18	21	17	22	21	21	58.1	58.1	53.3	54.19	465	465	0	323.31	By MS/MS	By MS/MS	By MS/MS	By MS/MS	By MS/MS
sp|Q15233|NONO_HUMAN;sp|Q8WXF1|PSPC1_HUMAN	sp|Q15233|NONO_HUMAN	9;1	8;1	8;1	>sp|Q15233|NONO_HUMAN Non-POU domain-containing octamer-binding protein OS=Homo sapiens OX=9606 GN=NONO PE=1 SV=4	2	9	8	8	6	7	6	8	7	7	7	6	7	5	6	5	7	6	6	6	5	6	5	6	5	7	6	6	6	5	6	17.4	15.7	15.7	54.231	471	471;523	0	16.492	By matching	By MS/MS	By MS/MS	By MS/MS	By MS/MS
sp|Q15269|PWP2_HUMAN	sp|Q15269|PWP2_HUMAN	2	2	2	>sp|Q15269|PWP2_HUMAN Periodic tryptophan protein 2 homolog OS=Homo sapiens OX=9606 GN=PWP2 PE=2 SV=2	1	2	2	2	0	0	0	2	0	0	0	0	1	0	0	0	2	0	0	0	0	1	0	0	0	2	0	0	0	0	1	3.2	3.2	3.2	102.45	919	919	0	4.6608	By matching	By matching	By matching	By MS/MS	By matching
sp|Q15286|RAB35_HUMAN	sp|Q15286|RAB35_HUMAN	2	2	2	>sp|Q15286|RAB35_HUMAN Ras-related protein Rab-35 OS=Homo sapiens OX=9606 GN=RAB35 PE=1 SV=1	1	2	2	2	2	1	2	1	1	1	2	1	2	2	1	2	1	1	1	2	1	2	2	1	2	1	1	1	2	1	2	11.9	11.9	11.9	23.025	201	201	0	11.68	By MS/MS	By matching	By MS/MS	By matching	By matching
sp|Q15287|RNPS1_HUMAN	sp|Q15287|RNPS1_HUMAN	5	5	5	>sp|Q15287|RNPS1_HUMAN RNA-binding protein with serine-rich domain 1 OS=Homo sapiens OX=9606 GN=RNPS1 PE=1 SV=1	1	5	5	5	4	5	2	5	4	4	3	4	3	4	5	2	5	4	4	3	4	3	4	5	2	5	4	4	3	4	3	22.6	22.6	22.6	34.208	305	305	0	47.782	By MS/MS	By MS/MS	By MS/MS	By MS/MS	By MS/MS
sp|Q15293|RCN1_HUMAN	sp|Q15293|RCN1_HUMAN	5	5	5	>sp|Q15293|RCN1_HUMAN Reticulocalbin-1 OS=Homo sapiens OX=9606 GN=RCN1 PE=1 SV=1	1	5	5	5	4	2	3	4	4	1	4	1	3	4	2	3	4	4	1	4	1	3	4	2	3	4	4	1	4	1	3	20.2	20.2	20.2	38.89	331	331	0	35.801	By MS/MS	By MS/MS	By matching	By matching	By MS/MS
sp|Q15365|PCBP1_HUMAN;sp|P57721|PCBP3_HUMAN;sp|P57723|PCBP4_HUMAN	sp|Q15365|PCBP1_HUMAN	6;2;1	6;2;1	3;0;0	>sp|Q15365|PCBP1_HUMAN Poly(rC)-binding protein 1 OS=Homo sapiens OX=9606 GN=PCBP1 PE=1 SV=2	3	6	6	3	5	4	5	4	5	5	6	5	5	5	4	5	4	5	5	6	5	5	3	3	3	3	3	3	3	3	3	19.4	19.4	9.3	37.497	356	356;371;403	0	37.312	By MS/MS	By MS/MS	By MS/MS	By MS/MS	By MS/MS
sp|Q15366|PCBP2_HUMAN	sp|Q15366|PCBP2_HUMAN	6	3	3	>sp|Q15366|PCBP2_HUMAN Poly(rC)-binding protein 2 OS=Homo sapiens OX=9606 GN=PCBP2 PE=1 SV=1	1	6	3	3	4	3	5	4	3	5	5	3	4	2	2	3	3	1	3	2	1	2	2	2	3	3	1	3	2	1	2	22.7	12.9	12.9	38.58	365	365	0	15.527	By MS/MS	By MS/MS	By MS/MS	By MS/MS	By MS/MS
sp|Q15369|ELOC_HUMAN	sp|Q15369|ELOC_HUMAN	2	2	2	>sp|Q15369|ELOC_HUMAN Elongin-C OS=Homo sapiens OX=9606 GN=ELOC PE=1 SV=1	1	2	2	2	1	0	1	0	1	1	1	1	1	1	0	1	0	1	1	1	1	1	1	0	1	0	1	1	1	1	1	26.8	26.8	26.8	12.473	112	112	0	7.4491	By MS/MS	By matching	By MS/MS	By matching	By MS/MS
sp|Q15370|ELOB_HUMAN	sp|Q15370|ELOB_HUMAN	2	2	2	>sp|Q15370|ELOB_HUMAN Elongin-B OS=Homo sapiens OX=9606 GN=ELOB PE=1 SV=1	1	2	2	2	0	2	1	1	2	0	1	2	0	0	2	1	1	2	0	1	2	0	0	2	1	1	2	0	1	2	0	16.9	16.9	16.9	13.133	118	118	0.0023383	2.6777	By matching	By MS/MS	By matching	By matching	By matching
sp|Q15390|MTFR1_HUMAN	sp|Q15390|MTFR1_HUMAN	1	1	1	>sp|Q15390|MTFR1_HUMAN Mitochondrial fission regulator 1 OS=Homo sapiens OX=9606 GN=MTFR1 PE=1 SV=2	1	1	1	1	1	0	1	0	0	0	0	0	1	1	0	1	0	0	0	0	0	1	1	0	1	0	0	0	0	0	1	3.6	3.6	3.6	37	333	333	0.0066815	2.3208	By MS/MS	By matching	By MS/MS	By matching	By matching
sp|Q15393|SF3B3_HUMAN	sp|Q15393|SF3B3_HUMAN	28	28	28	>sp|Q15393|SF3B3_HUMAN Splicing factor 3B subunit 3 OS=Homo sapiens OX=9606 GN=SF3B3 PE=1 SV=4	1	28	28	28	16	22	18	27	16	14	20	21	24	16	22	18	27	16	14	20	21	24	16	22	18	27	16	14	20	21	24	28.2	28.2	28.2	135.58	1217	1217	0	134.72	By MS/MS	By MS/MS	By MS/MS	By MS/MS	By MS/MS
sp|Q15397|PUM3_HUMAN	sp|Q15397|PUM3_HUMAN	2	2	2	>sp|Q15397|PUM3_HUMAN Pumilio homolog 3 OS=Homo sapiens OX=9606 GN=PUM3 PE=1 SV=3	1	2	2	2	1	1	0	2	1	0	2	1	0	1	1	0	2	1	0	2	1	0	1	1	0	2	1	0	2	1	0	3.7	3.7	3.7	73.584	648	648	0.0045317	2.4174	By matching	By matching	By matching	By MS/MS	By matching
sp|Q15424|SAFB1_HUMAN	sp|Q15424|SAFB1_HUMAN	12	12	5	>sp|Q15424|SAFB1_HUMAN Scaffold attachment factor B1 OS=Homo sapiens OX=9606 GN=SAFB PE=1 SV=4	1	12	12	5	0	3	3	12	5	1	4	8	7	0	3	3	12	5	1	4	8	7	0	3	1	5	3	0	2	3	3	14.2	14.2	5.9	102.64	915	915	0	108.13	By matching	By MS/MS	By matching	By MS/MS	By MS/MS
sp|Q15427|SF3B4_HUMAN	sp|Q15427|SF3B4_HUMAN	2	2	2	>sp|Q15427|SF3B4_HUMAN Splicing factor 3B subunit 4 OS=Homo sapiens OX=9606 GN=SF3B4 PE=1 SV=1	1	2	2	2	1	2	2	2	2	2	2	2	2	1	2	2	2	2	2	2	2	2	1	2	2	2	2	2	2	2	2	5.2	5.2	5.2	44.385	424	424	0	11.386	By MS/MS	By MS/MS	By MS/MS	By MS/MS	By MS/MS
sp|Q15428|SF3A2_HUMAN	sp|Q15428|SF3A2_HUMAN	2	2	2	>sp|Q15428|SF3A2_HUMAN Splicing factor 3A subunit 2 OS=Homo sapiens OX=9606 GN=SF3A2 PE=1 SV=2	1	2	2	2	2	1	0	2	1	1	1	0	1	2	1	0	2	1	1	1	0	1	2	1	0	2	1	1	1	0	1	3.9	3.9	3.9	49.255	464	464	0	3.8707	By MS/MS	By MS/MS	By matching	By MS/MS	By matching
sp|Q15459|SF3A1_HUMAN	sp|Q15459|SF3A1_HUMAN	10	10	10	>sp|Q15459|SF3A1_HUMAN Splicing factor 3A subunit 1 OS=Homo sapiens OX=9606 GN=SF3A1 PE=1 SV=1	1	10	10	10	4	6	7	9	7	7	7	9	8	4	6	7	9	7	7	7	9	8	4	6	7	9	7	7	7	9	8	13.7	13.7	13.7	88.885	793	793	0	26.82	By MS/MS	By MS/MS	By MS/MS	By MS/MS	By MS/MS
sp|Q15517|CDSN_HUMAN	sp|Q15517|CDSN_HUMAN	2	2	2	>sp|Q15517|CDSN_HUMAN Corneodesmosin OS=Homo sapiens OX=9606 GN=CDSN PE=1 SV=3	1	2	2	2	1	1	1	1	1	1	1	2	2	1	1	1	1	1	1	1	2	2	1	1	1	1	1	1	1	2	2	5.1	5.1	5.1	51.522	529	529	0	14.752	By MS/MS	By matching	By MS/MS	By MS/MS	By MS/MS
sp|Q15573|TAF1A_HUMAN	sp|Q15573|TAF1A_HUMAN	2	2	2	>sp|Q15573|TAF1A_HUMAN TATA box-binding protein-associated factor RNA polymerase I subunit A OS=Homo sapiens OX=9606 GN=TAF1A PE=1 SV=1	1	2	2	2	2	2	1	2	2	1	2	2	2	2	2	1	2	2	1	2	2	2	2	2	1	2	2	1	2	2	2	4.9	4.9	4.9	52.675	450	450	0	3.8516	By MS/MS	By MS/MS	By MS/MS	By MS/MS	By MS/MS
sp|Q15628|TRADD_HUMAN	sp|Q15628|TRADD_HUMAN	11	11	11	>sp|Q15628|TRADD_HUMAN Tumor necrosis factor receptor type 1-associated DEATH domain protein OS=Homo sapiens OX=9606 GN=TRADD PE=1 SV=2	1	11	11	11	10	10	10	5	9	9	11	11	10	10	10	10	5	9	9	11	11	10	10	10	10	5	9	9	11	11	10	38.5	38.5	38.5	34.247	312	312	0	323.31	By MS/MS	By MS/MS	By MS/MS	By MS/MS	By MS/MS
sp|Q15629|TRAM1_HUMAN	sp|Q15629|TRAM1_HUMAN	2	2	2	>sp|Q15629|TRAM1_HUMAN Translocating chain-associated membrane protein 1 OS=Homo sapiens OX=9606 GN=TRAM1 PE=1 SV=3	1	2	2	2	2	2	2	1	1	2	2	2	2	2	2	2	1	1	2	2	2	2	2	2	2	1	1	2	2	2	2	8.3	8.3	8.3	43.071	374	374	0	88.815	By MS/MS	By MS/MS	By MS/MS	By matching	By MS/MS
sp|Q15637|SF01_HUMAN	sp|Q15637|SF01_HUMAN	4	4	4	>sp|Q15637|SF01_HUMAN Splicing factor 1 OS=Homo sapiens OX=9606 GN=SF1 PE=1 SV=4	1	4	4	4	1	2	3	4	4	2	3	3	2	1	2	3	4	4	2	3	3	2	1	2	3	4	4	2	3	3	2	8	8	8	68.329	639	639	0	8.0759	By MS/MS	By MS/MS	By MS/MS	By MS/MS	By MS/MS
sp|Q15654|TRIP6_HUMAN	sp|Q15654|TRIP6_HUMAN	1	1	1	>sp|Q15654|TRIP6_HUMAN Thyroid receptor-interacting protein 6 OS=Homo sapiens OX=9606 GN=TRIP6 PE=1 SV=3	1	1	1	1	1	1	1	1	1	1	1	1	1	1	1	1	1	1	1	1	1	1	1	1	1	1	1	1	1	1	1	2.5	2.5	2.5	50.287	476	476	0.0076816	1.9468	By MS/MS	By matching	By matching	By matching	By matching
sp|Q15717|ELAV1_HUMAN;sp|Q12926|ELAV2_HUMAN;sp|P26378|ELAV4_HUMAN	sp|Q15717|ELAV1_HUMAN	8;1;1	8;1;1	8;1;1	>sp|Q15717|ELAV1_HUMAN ELAV-like protein 1 OS=Homo sapiens OX=9606 GN=ELAVL1 PE=1 SV=2	3	8	8	8	4	7	5	8	5	3	6	7	7	4	7	5	8	5	3	6	7	7	4	7	5	8	5	3	6	7	7	33.7	33.7	33.7	36.091	326	326;359;385	0	38.072	By MS/MS	By MS/MS	By MS/MS	By MS/MS	By MS/MS
sp|Q15746|MYLK_HUMAN	sp|Q15746|MYLK_HUMAN	14	14	14	>sp|Q15746|MYLK_HUMAN Myosin light chain kinase, smooth muscle OS=Homo sapiens OX=9606 GN=MYLK PE=1 SV=4	1	14	14	14	14	5	13	3	2	0	5	4	4	14	5	13	3	2	0	5	4	4	14	5	13	3	2	0	5	4	4	9.4	9.4	9.4	210.71	1914	1914	0	49.79	By MS/MS	By matching	By MS/MS	By matching	By matching
sp|Q15750|TAB1_HUMAN	sp|Q15750|TAB1_HUMAN	18	18	18	>sp|Q15750|TAB1_HUMAN TGF-beta-activated kinase 1 and MAP3K7-binding protein 1 OS=Homo sapiens OX=9606 GN=TAB1 PE=1 SV=1	1	18	18	18	17	17	17	14	16	16	18	18	18	17	17	17	14	16	16	18	18	18	17	17	17	14	16	16	18	18	18	51.4	51.4	51.4	54.643	504	504	0	323.31	By MS/MS	By MS/MS	By MS/MS	By MS/MS	By MS/MS
sp|Q15758|AAAT_HUMAN	sp|Q15758|AAAT_HUMAN	4	4	4	>sp|Q15758|AAAT_HUMAN Neutral amino acid transporter B(0) OS=Homo sapiens OX=9606 GN=SLC1A5 PE=1 SV=2	1	4	4	4	2	2	1	2	1	2	4	1	1	2	2	1	2	1	2	4	1	1	2	2	1	2	1	2	4	1	1	8.5	8.5	8.5	56.598	541	541	0	9.1586	By MS/MS	By MS/MS	By matching	By MS/MS	By MS/MS
sp|Q15773|MLF2_HUMAN	sp|Q15773|MLF2_HUMAN	1	1	1	>sp|Q15773|MLF2_HUMAN Myeloid leukemia factor 2 OS=Homo sapiens OX=9606 GN=MLF2 PE=1 SV=1	1	1	1	1	0	0	0	1	1	1	1	1	0	0	0	0	1	1	1	1	1	0	0	0	0	1	1	1	1	1	0	4.8	4.8	4.8	28.147	248	248	0	4.9184	By matching	By matching	By matching	By matching	By MS/MS
sp|Q15942|ZYX_HUMAN	sp|Q15942|ZYX_HUMAN	3	3	3	>sp|Q15942|ZYX_HUMAN Zyxin OS=Homo sapiens OX=9606 GN=ZYX PE=1 SV=1	1	3	3	3	3	3	3	3	3	3	3	2	2	3	3	3	3	3	3	3	2	2	3	3	3	3	3	3	3	2	2	7.5	7.5	7.5	61.277	572	572	0	4.4024	By MS/MS	By MS/MS	By MS/MS	By matching	By MS/MS
sp|Q16181|SEPT7_HUMAN	sp|Q16181|SEPT7_HUMAN	2	2	2	>sp|Q16181|SEPT7_HUMAN Septin-7 OS=Homo sapiens OX=9606 GN=SEPTIN7 PE=1 SV=2	1	2	2	2	2	2	2	0	1	1	2	1	2	2	2	2	0	1	1	2	1	2	2	2	2	0	1	1	2	1	2	4.1	4.1	4.1	50.679	437	437	0	3.8614	By MS/MS	By matching	By MS/MS	By matching	By matching
sp|Q16186|ADRM1_HUMAN	sp|Q16186|ADRM1_HUMAN	1	1	1	>sp|Q16186|ADRM1_HUMAN Proteasomal ubiquitin receptor ADRM1 OS=Homo sapiens OX=9606 GN=ADRM1 PE=1 SV=2	1	1	1	1	1	1	1	1	1	1	1	1	1	1	1	1	1	1	1	1	1	1	1	1	1	1	1	1	1	1	1	3.9	3.9	3.9	42.153	407	407	0	18.997	By MS/MS	By MS/MS	By matching	By matching	By MS/MS
sp|Q16352|AINX_HUMAN;sp|P07197|NFM_HUMAN;sp|P07196|NFL_HUMAN	sp|Q16352|AINX_HUMAN	11;3;2	10;2;1	10;2;1	>sp|Q16352|AINX_HUMAN Alpha-internexin OS=Homo sapiens OX=9606 GN=INA PE=1 SV=2	3	11	10	10	3	3	3	11	4	3	3	5	5	2	2	2	10	3	2	2	4	4	2	2	2	10	3	2	2	4	4	20.6	18.8	18.8	55.39	499	499;916;543	0	18.618	By matching	By matching	By matching	By MS/MS	By MS/MS
sp|Q16401|PSMD5_HUMAN	sp|Q16401|PSMD5_HUMAN	1	1	1	>sp|Q16401|PSMD5_HUMAN 26S proteasome non-ATPase regulatory subunit 5 OS=Homo sapiens OX=9606 GN=PSMD5 PE=1 SV=3	1	1	1	1	0	0	0	0	1	0	0	1	1	0	0	0	0	1	0	0	1	1	0	0	0	0	1	0	0	1	1	2.6	2.6	2.6	56.195	504	504	0	3.1702	By matching	By matching	By matching	By matching	By matching
sp|Q16514|TAF12_HUMAN	sp|Q16514|TAF12_HUMAN	3	3	3	>sp|Q16514|TAF12_HUMAN Transcription initiation factor TFIID subunit 12 OS=Homo sapiens OX=9606 GN=TAF12 PE=1 SV=1	1	3	3	3	3	3	3	2	3	2	3	3	3	3	3	3	2	3	2	3	3	3	3	3	3	2	3	2	3	3	3	18	18	18	17.924	161	161	0	9.6089	By MS/MS	By MS/MS	By MS/MS	By MS/MS	By MS/MS
sp|Q16531|DDB1_HUMAN	sp|Q16531|DDB1_HUMAN	9	9	9	>sp|Q16531|DDB1_HUMAN DNA damage-binding protein 1 OS=Homo sapiens OX=9606 GN=DDB1 PE=1 SV=1	1	9	9	9	7	8	8	8	6	1	9	8	6	7	8	8	8	6	1	9	8	6	7	8	8	8	6	1	9	8	6	9.8	9.8	9.8	126.97	1140	1140	0	34.114	By MS/MS	By MS/MS	By MS/MS	By MS/MS	By MS/MS
sp|Q16555|DPYL2_HUMAN	sp|Q16555|DPYL2_HUMAN	4	4	2	>sp|Q16555|DPYL2_HUMAN Dihydropyrimidinase-related protein 2 OS=Homo sapiens OX=9606 GN=DPYSL2 PE=1 SV=1	1	4	4	2	2	1	3	0	1	0	3	2	2	2	1	3	0	1	0	3	2	2	1	1	1	0	0	0	2	1	1	11.2	11.2	7.5	62.293	572	572	0	15.287	By MS/MS	By matching	By MS/MS	By matching	By MS/MS
sp|Q16576|RBBP7_HUMAN	sp|Q16576|RBBP7_HUMAN	4	4	1	>sp|Q16576|RBBP7_HUMAN Histone-binding protein RBBP7 OS=Homo sapiens OX=9606 GN=RBBP7 PE=1 SV=1	1	4	4	1	1	2	1	4	3	2	2	3	2	1	2	1	4	3	2	2	3	2	1	1	1	1	1	1	0	0	1	8.2	8.2	2.8	47.82	425	425	0	7.266	By matching	By matching	By MS/MS	By MS/MS	By MS/MS
sp|Q16629|SRSF7_HUMAN	sp|Q16629|SRSF7_HUMAN	7	7	6	>sp|Q16629|SRSF7_HUMAN Serine/arginine-rich splicing factor 7 OS=Homo sapiens OX=9606 GN=SRSF7 PE=1 SV=1	1	7	7	6	6	6	6	7	6	5	7	6	7	6	6	6	7	6	5	7	6	7	5	5	5	6	5	4	6	5	6	25.6	25.6	19.7	27.366	238	238	0	91.326	By MS/MS	By MS/MS	By MS/MS	By MS/MS	By MS/MS
sp|Q16630|CPSF6_HUMAN	sp|Q16630|CPSF6_HUMAN	3	3	3	>sp|Q16630|CPSF6_HUMAN Cleavage and polyadenylation specificity factor subunit 6 OS=Homo sapiens OX=9606 GN=CPSF6 PE=1 SV=2	1	3	3	3	1	2	2	2	1	1	2	3	2	1	2	2	2	1	1	2	3	2	1	2	2	2	1	1	2	3	2	6.7	6.7	6.7	59.209	551	551	0	24.61	By matching	By MS/MS	By MS/MS	By MS/MS	By matching
sp|Q16637|SMN_HUMAN	sp|Q16637|SMN_HUMAN	2	2	2	>sp|Q16637|SMN_HUMAN Survival motor neuron protein OS=Homo sapiens OX=9606 GN=SMN1 PE=1 SV=1	1	2	2	2	1	1	2	0	2	0	2	2	1	1	1	2	0	2	0	2	2	1	1	1	2	0	2	0	2	2	1	10.5	10.5	10.5	31.848	294	294	0	23.104	By MS/MS	By MS/MS	By MS/MS	By matching	By MS/MS
sp|Q16643|DREB_HUMAN	sp|Q16643|DREB_HUMAN	20	20	20	>sp|Q16643|DREB_HUMAN Drebrin OS=Homo sapiens OX=9606 GN=DBN1 PE=1 SV=4	1	20	20	20	20	16	19	15	15	9	18	17	19	20	16	19	15	15	9	18	17	19	20	16	19	15	15	9	18	17	19	38.7	38.7	38.7	71.428	649	649	0	323.31	By MS/MS	By MS/MS	By MS/MS	By MS/MS	By MS/MS
sp|Q16769|QPCT_HUMAN	sp|Q16769|QPCT_HUMAN	9	9	9	>sp|Q16769|QPCT_HUMAN Glutaminyl-peptide cyclotransferase OS=Homo sapiens OX=9606 GN=QPCT PE=1 SV=1	1	9	9	9	8	8	9	6	8	6	8	8	8	8	8	9	6	8	6	8	8	8	8	8	9	6	8	6	8	8	8	41.6	41.6	41.6	40.876	361	361	0	124.17	By MS/MS	By MS/MS	By MS/MS	By MS/MS	By MS/MS
sp|Q16775|GLO2_HUMAN	sp|Q16775|GLO2_HUMAN	1	1	1	>sp|Q16775|GLO2_HUMAN Hydroxyacylglutathione hydrolase, mitochondrial OS=Homo sapiens OX=9606 GN=HAGH PE=1 SV=2	1	1	1	1	1	1	1	0	1	0	1	1	1	1	1	1	0	1	0	1	1	1	1	1	1	0	1	0	1	1	1	3.2	3.2	3.2	33.805	308	308	0.0089041	1.824	By MS/MS	By MS/MS	By MS/MS	By matching	By matching
sp|Q16875|F263_HUMAN	sp|Q16875|F263_HUMAN	24	24	21	>sp|Q16875|F263_HUMAN 6-phosphofructo-2-kinase/fructose-2,6-bisphosphatase 3 OS=Homo sapiens OX=9606 GN=PFKFB3 PE=1 SV=1	1	24	24	21	22	23	23	22	23	22	23	24	22	22	23	23	22	23	22	23	24	22	19	20	20	19	20	19	20	21	19	41	41	35.2	59.608	520	520	0	323.31	By MS/MS	By MS/MS	By MS/MS	By MS/MS	By MS/MS
sp|Q16891|MIC60_HUMAN	sp|Q16891|MIC60_HUMAN	33	33	33	>sp|Q16891|MIC60_HUMAN MICOS complex subunit MIC60 OS=Homo sapiens OX=9606 GN=IMMT PE=1 SV=1	1	33	33	33	32	23	33	18	21	18	27	25	27	32	23	33	18	21	18	27	25	27	32	23	33	18	21	18	27	25	27	54.4	54.4	54.4	83.677	758	758	0	323.31	By MS/MS	By MS/MS	By MS/MS	By MS/MS	By MS/MS
sp|Q1ED39|KNOP1_HUMAN	sp|Q1ED39|KNOP1_HUMAN	2	2	2	>sp|Q1ED39|KNOP1_HUMAN Lysine-rich nucleolar protein 1 OS=Homo sapiens OX=9606 GN=KNOP1 PE=1 SV=1	1	2	2	2	1	2	1	2	2	1	2	2	2	1	2	1	2	2	1	2	2	2	1	2	1	2	2	1	2	2	2	5.9	5.9	5.9	51.588	458	458	0	5.0026	By matching	By MS/MS	By matching	By MS/MS	By matching
sp|Q1KMD3|HNRL2_HUMAN	sp|Q1KMD3|HNRL2_HUMAN	12	12	12	>sp|Q1KMD3|HNRL2_HUMAN Heterogeneous nuclear ribonucleoprotein U-like protein 2 OS=Homo sapiens OX=9606 GN=HNRNPUL2 PE=1 SV=1	1	12	12	12	7	8	6	12	8	4	6	8	8	7	8	6	12	8	4	6	8	8	7	8	6	12	8	4	6	8	8	18.5	18.5	18.5	85.104	747	747	0	29.354	By MS/MS	By MS/MS	By matching	By MS/MS	By MS/MS
sp|Q27J81|INF2_HUMAN	sp|Q27J81|INF2_HUMAN	26	26	26	>sp|Q27J81|INF2_HUMAN Inverted formin-2 OS=Homo sapiens OX=9606 GN=INF2 PE=1 SV=2	1	26	26	26	23	17	23	3	9	5	20	16	19	23	17	23	3	9	5	20	16	19	23	17	23	3	9	5	20	16	19	31.9	31.9	31.9	135.62	1249	1249	0	299.6	By MS/MS	By MS/MS	By MS/MS	By MS/MS	By MS/MS
sp|Q2KHR2|RFX7_HUMAN	sp|Q2KHR2|RFX7_HUMAN	1	1	1	>sp|Q2KHR2|RFX7_HUMAN DNA-binding protein RFX7 OS=Homo sapiens OX=9606 GN=RFX7 PE=1 SV=1	1	1	1	1	1	1	1	1	1	1	1	1	1	1	1	1	1	1	1	1	1	1	1	1	1	1	1	1	1	1	1	0.9	0.9	0.9	146.89	1363	1363	0.0078181	2.0071	By MS/MS	By MS/MS	By MS/MS	By matching	By matching
sp|Q2NL82|TSR1_HUMAN	sp|Q2NL82|TSR1_HUMAN	1	1	1	>sp|Q2NL82|TSR1_HUMAN Pre-rRNA-processing protein TSR1 homolog OS=Homo sapiens OX=9606 GN=TSR1 PE=1 SV=1	1	1	1	1	1	1	0	0	0	0	1	1	1	1	1	0	0	0	0	1	1	1	1	1	0	0	0	0	1	1	1	1.4	1.4	1.4	91.809	804	804	0.0075705	1.8601	By matching	By MS/MS	By matching	By matching	By matching
sp|Q2TAY7|SMU1_HUMAN	sp|Q2TAY7|SMU1_HUMAN	2	2	2	>sp|Q2TAY7|SMU1_HUMAN WD40 repeat-containing protein SMU1 OS=Homo sapiens OX=9606 GN=SMU1 PE=1 SV=2	1	2	2	2	1	1	1	1	1	0	0	1	2	1	1	1	1	1	0	0	1	2	1	1	1	1	1	0	0	1	2	7.2	7.2	7.2	57.543	513	513	0	7.1572	By matching	By matching	By matching	By MS/MS	By matching
sp|Q2TB90|HKDC1_HUMAN	sp|Q2TB90|HKDC1_HUMAN	2	2	2	>sp|Q2TB90|HKDC1_HUMAN Hexokinase HKDC1 OS=Homo sapiens OX=9606 GN=HKDC1 PE=1 SV=3	1	2	2	2	2	1	1	0	1	1	1	2	2	2	1	1	0	1	1	1	2	2	2	1	1	0	1	1	1	2	2	2.2	2.2	2.2	102.54	917	917	0	3.2875	By MS/MS	By matching	By matching	By matching	By matching
sp|Q32MH5|F214A_HUMAN	sp|Q32MH5|F214A_HUMAN	2	2	2	>sp|Q32MH5|F214A_HUMAN Protein FAM214A OS=Homo sapiens OX=9606 GN=FAM214A PE=1 SV=2	1	2	2	2	1	1	2	1	1	1	1	1	1	1	1	2	1	1	1	1	1	1	1	1	2	1	1	1	1	1	1	1.7	1.7	1.7	121.67	1076	1076	0.0031008	2.559	By matching	By matching	By MS/MS	By MS/MS	By matching
sp|Q32MZ4|LRRF1_HUMAN	sp|Q32MZ4|LRRF1_HUMAN	10	10	9	>sp|Q32MZ4|LRRF1_HUMAN Leucine-rich repeat flightless-interacting protein 1 OS=Homo sapiens OX=9606 GN=LRRFIP1 PE=1 SV=2	1	10	10	9	9	5	8	5	4	5	8	7	6	9	5	8	5	4	5	8	7	6	8	4	7	4	4	4	7	6	5	16.6	16.6	15.1	89.252	808	808	0	44.645	By MS/MS	By MS/MS	By MS/MS	By MS/MS	By MS/MS
sp|Q3V6T2|GRDN_HUMAN	sp|Q3V6T2|GRDN_HUMAN	8	8	8	>sp|Q3V6T2|GRDN_HUMAN Girdin OS=Homo sapiens OX=9606 GN=CCDC88A PE=1 SV=2	1	8	8	8	4	8	5	2	5	2	5	6	7	4	8	5	2	5	2	5	6	7	4	8	5	2	5	2	5	6	7	4.8	4.8	4.8	216.04	1871	1871	0	22.692	By MS/MS	By MS/MS	By MS/MS	By matching	By matching
sp|Q3ZCQ8|TIM50_HUMAN	sp|Q3ZCQ8|TIM50_HUMAN	5	5	5	>sp|Q3ZCQ8|TIM50_HUMAN Mitochondrial import inner membrane translocase subunit TIM50 OS=Homo sapiens OX=9606 GN=TIMM50 PE=1 SV=2	1	5	5	5	5	3	5	4	4	4	5	5	4	5	3	5	4	4	4	5	5	4	5	3	5	4	4	4	5	5	4	20.7	20.7	20.7	39.646	353	353	0	22.475	By MS/MS	By MS/MS	By MS/MS	By matching	By matching
sp|Q9P0S3|ORML1_HUMAN;sp|Q53FV1|ORML2_HUMAN	sp|Q9P0S3|ORML1_HUMAN;sp|Q53FV1|ORML2_HUMAN	1;1	1;1	1;1	>sp|Q9P0S3|ORML1_HUMAN ORM1-like protein 1 OS=Homo sapiens OX=9606 GN=ORMDL1 PE=1 SV=1;>sp|Q53FV1|ORML2_HUMAN ORM1-like protein 2 OS=Homo sapiens OX=9606 GN=ORMDL2 PE=1 SV=2	2	1	1	1	0	0	1	1	0	0	1	0	0	0	0	1	1	0	0	1	0	0	0	0	1	1	0	0	1	0	0	9.8	9.8	9.8	17.371	153	153;153	0	3.168	By matching	By matching	By matching	By matching	By matching
sp|Q53GQ0|DHB12_HUMAN	sp|Q53GQ0|DHB12_HUMAN	3	3	3	>sp|Q53GQ0|DHB12_HUMAN Very-long-chain 3-oxoacyl-CoA reductase OS=Homo sapiens OX=9606 GN=HSD17B12 PE=1 SV=2	1	3	3	3	2	2	3	0	2	0	2	2	1	2	2	3	0	2	0	2	2	1	2	2	3	0	2	0	2	2	1	12.8	12.8	12.8	34.324	312	312	0	5.33	By MS/MS	By MS/MS	By MS/MS	By matching	By MS/MS
sp|Q53GS9|SNUT2_HUMAN	sp|Q53GS9|SNUT2_HUMAN	1	1	1	>sp|Q53GS9|SNUT2_HUMAN U4/U6.U5 tri-snRNP-associated protein 2 OS=Homo sapiens OX=9606 GN=USP39 PE=1 SV=2	1	1	1	1	0	1	1	0	0	0	1	0	0	0	1	1	0	0	0	1	0	0	0	1	1	0	0	0	1	0	0	2.7	2.7	2.7	65.38	565	565	0.0076655	1.94	By matching	By matching	By matching	By matching	By matching
sp|Q53TN4|CYBR1_HUMAN	sp|Q53TN4|CYBR1_HUMAN	2	2	2	>sp|Q53TN4|CYBR1_HUMAN Cytochrome b reductase 1 OS=Homo sapiens OX=9606 GN=CYBRD1 PE=1 SV=1	1	2	2	2	2	1	2	1	1	0	1	1	1	2	1	2	1	1	0	1	1	1	2	1	2	1	1	0	1	1	1	7.7	7.7	7.7	31.641	286	286	0	7.2521	By MS/MS	By matching	By MS/MS	By matching	By matching
sp|Q562R1|ACTBL_HUMAN	sp|Q562R1|ACTBL_HUMAN	8	1	1	>sp|Q562R1|ACTBL_HUMAN Beta-actin-like protein 2 OS=Homo sapiens OX=9606 GN=ACTBL2 PE=1 SV=2	1	8	1	1	7	6	8	6	6	6	6	7	7	0	0	1	0	0	0	0	0	0	0	0	1	0	0	0	0	0	0	18.4	4.8	4.8	42.003	376	376	0.0095498	1.7968	By matching	By matching	By MS/MS	By matching	By matching
sp|Q58FF6|H90B4_HUMAN	sp|Q58FF6|H90B4_HUMAN	5	1	1	>sp|Q58FF6|H90B4_HUMAN Putative heat shock protein HSP 90-beta 4 OS=Homo sapiens OX=9606 GN=HSP90AB4P PE=5 SV=1	1	5	1	1	5	5	5	3	5	3	5	5	5	1	1	1	0	1	0	1	1	1	1	1	1	0	1	0	1	1	1	8.7	2.2	2.2	58.264	505	505	0	3.4551	By MS/MS	By matching	By MS/MS	By matching	By matching
sp|Q58FF8|H90B2_HUMAN	sp|Q58FF8|H90B2_HUMAN	9	1	1	>sp|Q58FF8|H90B2_HUMAN Putative heat shock protein HSP 90-beta 2 OS=Homo sapiens OX=9606 GN=HSP90AB2P PE=1 SV=2	1	9	1	1	9	8	9	8	9	5	9	9	8	1	1	1	1	1	1	1	1	1	1	1	1	1	1	1	1	1	1	22.3	3.9	3.9	44.348	381	381	0	26.24	By MS/MS	By MS/MS	By MS/MS	By matching	By MS/MS
sp|Q5BKY9|F133B_HUMAN	sp|Q5BKY9|F133B_HUMAN	4	4	2	>sp|Q5BKY9|F133B_HUMAN Protein FAM133B OS=Homo sapiens OX=9606 GN=FAM133B PE=1 SV=1	1	4	4	2	4	3	4	2	3	2	4	3	4	4	3	4	2	3	2	4	3	4	2	1	2	0	1	0	2	2	2	18.6	18.6	10.9	28.385	247	247	0	58.878	By MS/MS	By MS/MS	By MS/MS	By MS/MS	By MS/MS
sp|Q5BKZ1|ZN326_HUMAN	sp|Q5BKZ1|ZN326_HUMAN	11	11	11	>sp|Q5BKZ1|ZN326_HUMAN DBIRD complex subunit ZNF326 OS=Homo sapiens OX=9606 GN=ZNF326 PE=1 SV=2	1	11	11	11	5	8	4	11	8	5	5	8	9	5	8	4	11	8	5	5	8	9	5	8	4	11	8	5	5	8	9	23.5	23.5	23.5	65.653	582	582	0	28.943	By matching	By MS/MS	By matching	By MS/MS	By MS/MS
sp|Q5JTH9|RRP12_HUMAN	sp|Q5JTH9|RRP12_HUMAN	6	6	6	>sp|Q5JTH9|RRP12_HUMAN RRP12-like protein OS=Homo sapiens OX=9606 GN=RRP12 PE=1 SV=2	1	6	6	6	3	3	5	6	4	4	5	5	4	3	3	5	6	4	4	5	5	4	3	3	5	6	4	4	5	5	4	4.7	4.7	4.7	143.7	1297	1297	0	14.78	By MS/MS	By MS/MS	By MS/MS	By MS/MS	By MS/MS
sp|Q5M775|CYTSB_HUMAN;sp|Q9BW85|YJU2_HUMAN	sp|Q5M775|CYTSB_HUMAN	20;1	20;1	20;1	>sp|Q5M775|CYTSB_HUMAN Cytospin-B OS=Homo sapiens OX=9606 GN=SPECC1 PE=1 SV=1	2	20	20	20	19	9	18	5	14	3	12	10	17	19	9	18	5	14	3	12	10	17	19	9	18	5	14	3	12	10	17	21.4	21.4	21.4	118.58	1068	1068;323	0	75.736	By MS/MS	By MS/MS	By MS/MS	By MS/MS	By MS/MS
sp|Q5M9N0|CD158_HUMAN	sp|Q5M9N0|CD158_HUMAN	1	1	1	>sp|Q5M9N0|CD158_HUMAN Coiled-coil domain-containing protein 158 OS=Homo sapiens OX=9606 GN=CCDC158 PE=2 SV=2	1	1	1	1	0	0	0	1	1	0	0	0	0	0	0	0	1	1	0	0	0	0	0	0	0	1	1	0	0	0	0	0.9	0.9	0.9	127.14	1113	1113	0.0007874	2.7768	By matching	By matching	By matching	By MS/MS	By matching
sp|Q5QJE6|TDIF2_HUMAN	sp|Q5QJE6|TDIF2_HUMAN	6	6	6	>sp|Q5QJE6|TDIF2_HUMAN Deoxynucleotidyltransferase terminal-interacting protein 2 OS=Homo sapiens OX=9606 GN=DNTTIP2 PE=1 SV=2	1	6	6	6	1	2	0	6	3	2	2	2	2	1	2	0	6	3	2	2	2	2	1	2	0	6	3	2	2	2	2	11.1	11.1	11.1	84.468	756	756	0	25.616	By matching	By MS/MS	By matching	By MS/MS	By MS/MS
sp|Q5RKV6|EXOS6_HUMAN	sp|Q5RKV6|EXOS6_HUMAN	2	2	2	>sp|Q5RKV6|EXOS6_HUMAN Exosome complex component MTR3 OS=Homo sapiens OX=9606 GN=EXOSC6 PE=1 SV=1	1	2	2	2	1	1	1	1	0	1	2	2	2	1	1	1	1	0	1	2	2	2	1	1	1	1	0	1	2	2	2	11.4	11.4	11.4	28.235	272	272	0	6.3959	By matching	By MS/MS	By matching	By MS/MS	By matching
sp|Q5SSJ5|HP1B3_HUMAN	sp|Q5SSJ5|HP1B3_HUMAN	1	1	1	>sp|Q5SSJ5|HP1B3_HUMAN Heterochromatin protein 1-binding protein 3 OS=Homo sapiens OX=9606 GN=HP1BP3 PE=1 SV=1	1	1	1	1	0	1	0	1	1	1	1	1	1	0	1	0	1	1	1	1	1	1	0	1	0	1	1	1	1	1	1	2.4	2.4	2.4	61.206	553	553	0.0072833	2.1849	By matching	By matching	By matching	By matching	By matching
sp|Q5SWX8|ODR4_HUMAN	sp|Q5SWX8|ODR4_HUMAN	9	9	9	>sp|Q5SWX8|ODR4_HUMAN Protein odr-4 homolog OS=Homo sapiens OX=9606 GN=ODR4 PE=1 SV=1	1	9	9	9	9	8	9	5	9	7	8	9	9	9	8	9	5	9	7	8	9	9	9	8	9	5	9	7	8	9	9	23.3	23.3	23.3	51.103	454	454	0	104.79	By MS/MS	By MS/MS	By MS/MS	By MS/MS	By MS/MS
sp|Q5SY16|NOL9_HUMAN	sp|Q5SY16|NOL9_HUMAN	1	1	1	>sp|Q5SY16|NOL9_HUMAN Polynucleotide 5-hydroxyl-kinase NOL9 OS=Homo sapiens OX=9606 GN=NOL9 PE=1 SV=1	1	1	1	1	0	0	0	1	0	0	0	0	1	0	0	0	1	0	0	0	0	1	0	0	0	1	0	0	0	0	1	2.1	2.1	2.1	79.322	702	702	0.0045249	2.4106	By matching	By matching	By matching	By MS/MS	By matching
sp|Q5T1M5|FKB15_HUMAN	sp|Q5T1M5|FKB15_HUMAN	1	1	1	>sp|Q5T1M5|FKB15_HUMAN FK506-binding protein 15 OS=Homo sapiens OX=9606 GN=FKBP15 PE=1 SV=2	1	1	1	1	1	1	1	0	0	0	1	0	0	1	1	1	0	0	0	1	0	0	1	1	1	0	0	0	1	0	0	1.1	1.1	1.1	133.63	1219	1219	0.0038285	2.5163	By matching	By matching	By MS/MS	By matching	By matching
sp|Q5T3I0|GPTC4_HUMAN	sp|Q5T3I0|GPTC4_HUMAN	4	4	4	>sp|Q5T3I0|GPTC4_HUMAN G patch domain-containing protein 4 OS=Homo sapiens OX=9606 GN=GPATCH4 PE=1 SV=2	1	4	4	4	0	0	0	4	0	1	0	1	0	0	0	0	4	0	1	0	1	0	0	0	0	4	0	1	0	1	0	13.9	13.9	13.9	50.381	446	446	0	10.41	By matching	By matching	By matching	By MS/MS	By matching
sp|Q5T5U3|RHG21_HUMAN	sp|Q5T5U3|RHG21_HUMAN	2	2	2	>sp|Q5T5U3|RHG21_HUMAN Rho GTPase-activating protein 21 OS=Homo sapiens OX=9606 GN=ARHGAP21 PE=1 SV=2	1	2	2	2	2	1	1	1	1	1	1	2	2	2	1	1	1	1	1	1	2	2	2	1	1	1	1	1	1	2	2	1.6	1.6	1.6	217.46	1958	1958	0	3.6528	By MS/MS	By MS/MS	By MS/MS	By matching	By matching
sp|Q5T750|XP32_HUMAN	sp|Q5T750|XP32_HUMAN	1	1	1	>sp|Q5T750|XP32_HUMAN Skin-specific protein 32 OS=Homo sapiens OX=9606 GN=XP32 PE=1 SV=1	1	1	1	1	1	0	0	0	0	0	0	1	1	1	0	0	0	0	0	0	1	1	1	0	0	0	0	0	0	1	1	3.2	3.2	3.2	26.238	250	250	0	3.2175	By matching	By matching	By matching	By matching	By matching
sp|Q5UIP0|RIF1_HUMAN	sp|Q5UIP0|RIF1_HUMAN	4	4	4	>sp|Q5UIP0|RIF1_HUMAN Telomere-associated protein RIF1 OS=Homo sapiens OX=9606 GN=RIF1 PE=1 SV=2	1	4	4	4	1	4	2	0	2	2	2	3	0	1	4	2	0	2	2	2	3	0	1	4	2	0	2	2	2	3	0	2	2	2	274.46	2472	2472	0	7.4225	By MS/MS	By MS/MS	By matching	By matching	By matching
sp|Q5VT25|MRCKA_HUMAN	sp|Q5VT25|MRCKA_HUMAN	7	7	6	>sp|Q5VT25|MRCKA_HUMAN Serine/threonine-protein kinase MRCK alpha OS=Homo sapiens OX=9606 GN=CDC42BPA PE=1 SV=1	1	7	7	6	6	2	6	0	0	0	1	1	2	6	2	6	0	0	0	1	1	2	5	2	5	0	0	0	1	1	2	5.4	5.4	4.9	197.3	1732	1732	0	35.268	By MS/MS	By matching	By MS/MS	By matching	By matching
sp|Q5VTL8|PR38B_HUMAN	sp|Q5VTL8|PR38B_HUMAN	3	3	3	>sp|Q5VTL8|PR38B_HUMAN Pre-mRNA-splicing factor 38B OS=Homo sapiens OX=9606 GN=PRPF38B PE=1 SV=1	1	3	3	3	2	2	3	3	2	3	3	2	3	2	2	3	3	2	3	3	2	3	2	2	3	3	2	3	3	2	3	5.5	5.5	5.5	64.467	546	546	0	4.8072	By MS/MS	By MS/MS	By matching	By matching	By matching
sp|Q5VV41|ARHGG_HUMAN	sp|Q5VV41|ARHGG_HUMAN	1	1	1	>sp|Q5VV41|ARHGG_HUMAN Rho guanine nucleotide exchange factor 16 OS=Homo sapiens OX=9606 GN=ARHGEF16 PE=1 SV=1	1	1	1	1	1	1	1	1	1	1	1	1	1	1	1	1	1	1	1	1	1	1	1	1	1	1	1	1	1	1	1	1.7	1.7	1.7	80.104	709	709	0.0077739	1.9847	By MS/MS	By matching	By matching	By MS/MS	By MS/MS
sp|Q5W0B1|OBI1_HUMAN	sp|Q5W0B1|OBI1_HUMAN	3	3	3	>sp|Q5W0B1|OBI1_HUMAN ORC ubiquitin ligase 1 OS=Homo sapiens OX=9606 GN=OBI1 PE=1 SV=1	1	3	3	3	2	3	3	0	2	0	3	2	1	2	3	3	0	2	0	3	2	1	2	3	3	0	2	0	3	2	1	5.2	5.2	5.2	81.116	726	726	0	4.1645	By matching	By MS/MS	By matching	By matching	By matching
sp|Q63HM1|KFA_HUMAN	sp|Q63HM1|KFA_HUMAN	1	1	1	>sp|Q63HM1|KFA_HUMAN Kynurenine formamidase OS=Homo sapiens OX=9606 GN=AFMID PE=2 SV=2	1	1	1	1	0	0	1	0	1	0	0	0	0	0	0	1	0	1	0	0	0	0	0	0	1	0	1	0	0	0	0	4	4	4	33.991	303	303	0.0071276	2.0191	By matching	By matching	By MS/MS	By matching	By matching
sp|Q63HN8|RN213_HUMAN	sp|Q63HN8|RN213_HUMAN	10	10	10	>sp|Q63HN8|RN213_HUMAN E3 ubiquitin-protein ligase RNF213 OS=Homo sapiens OX=9606 GN=RNF213 PE=1 SV=3	1	10	10	10	9	6	6	3	5	3	9	8	8	9	6	6	3	5	3	9	8	8	9	6	6	3	5	3	9	8	8	2.2	2.2	2.2	591.4	5207	5207	0	19.314	By MS/MS	By MS/MS	By MS/MS	By matching	By matching
sp|Q66PJ3|AR6P4_HUMAN	sp|Q66PJ3|AR6P4_HUMAN	6	6	6	>sp|Q66PJ3|AR6P4_HUMAN ADP-ribosylation factor-like protein 6-interacting protein 4 OS=Homo sapiens OX=9606 GN=ARL6IP4 PE=1 SV=2	1	6	6	6	6	6	5	2	5	3	6	6	6	6	6	5	2	5	3	6	6	6	6	6	5	2	5	3	6	6	6	14.3	14.3	14.3	44.915	421	421	0	192.95	By MS/MS	By MS/MS	By MS/MS	By MS/MS	By MS/MS
sp|Q68CZ2|TENS3_HUMAN	sp|Q68CZ2|TENS3_HUMAN	3	3	3	>sp|Q68CZ2|TENS3_HUMAN Tensin-3 OS=Homo sapiens OX=9606 GN=TNS3 PE=1 SV=2	1	3	3	3	3	2	2	0	0	1	2	2	2	3	2	2	0	0	1	2	2	2	3	2	2	0	0	1	2	2	2	2.4	2.4	2.4	155.26	1445	1445	0	6.3314	By MS/MS	By MS/MS	By MS/MS	By matching	By matching
sp|Q69YQ0|CYTSA_HUMAN	sp|Q69YQ0|CYTSA_HUMAN	9	9	9	>sp|Q69YQ0|CYTSA_HUMAN Cytospin-A OS=Homo sapiens OX=9606 GN=SPECC1L PE=1 SV=2	1	9	9	9	6	0	9	1	1	0	2	1	4	6	0	9	1	1	0	2	1	4	6	0	9	1	1	0	2	1	4	10.3	10.3	10.3	124.6	1117	1117	0	33.85	By MS/MS	By matching	By MS/MS	By matching	By matching
sp|Q6DD87|ZN787_HUMAN	sp|Q6DD87|ZN787_HUMAN	1	1	1	>sp|Q6DD87|ZN787_HUMAN Zinc finger protein 787 OS=Homo sapiens OX=9606 GN=ZNF787 PE=1 SV=4	1	1	1	1	0	1	0	0	1	1	1	1	1	0	1	0	0	1	1	1	1	1	0	1	0	0	1	1	1	1	1	3.1	3.1	3.1	40.428	382	382	0	3.7646	By matching	By MS/MS	By matching	By matching	By matching
sp|Q6DKI1|RL7L_HUMAN	sp|Q6DKI1|RL7L_HUMAN	3	3	3	>sp|Q6DKI1|RL7L_HUMAN 60S ribosomal protein L7-like 1 OS=Homo sapiens OX=9606 GN=RPL7L1 PE=1 SV=2	1	3	3	3	0	1	0	3	2	0	0	0	0	0	1	0	3	2	0	0	0	0	0	1	0	3	2	0	0	0	0	12.5	12.5	12.5	29.669	255	255	0	4.2046	By matching	By matching	By matching	By MS/MS	By matching
sp|Q6IAA8|LTOR1_HUMAN	sp|Q6IAA8|LTOR1_HUMAN	3	3	3	>sp|Q6IAA8|LTOR1_HUMAN Ragulator complex protein LAMTOR1 OS=Homo sapiens OX=9606 GN=LAMTOR1 PE=1 SV=2	1	3	3	3	3	0	3	1	1	0	1	1	1	3	0	3	1	1	0	1	1	1	3	0	3	1	1	0	1	1	1	23	23	23	17.745	161	161	0	7.0738	By MS/MS	By matching	By MS/MS	By matching	By MS/MS
sp|Q6IBS0|TWF2_HUMAN	sp|Q6IBS0|TWF2_HUMAN	2	1	1	>sp|Q6IBS0|TWF2_HUMAN Twinfilin-2 OS=Homo sapiens OX=9606 GN=TWF2 PE=1 SV=2	1	2	1	1	2	1	1	1	1	0	1	1	1	1	0	0	0	0	0	0	0	0	1	0	0	0	0	0	0	0	0	7.4	5.4	5.4	39.548	349	349	1	-2	By MS/MS	By matching	By matching	By matching	By matching
sp|Q6MZT1|R7BP_HUMAN	sp|Q6MZT1|R7BP_HUMAN	1	1	1	>sp|Q6MZT1|R7BP_HUMAN Regulator of G-protein signaling 7-binding protein OS=Homo sapiens OX=9606 GN=RGS7BP PE=2 SV=3	1	1	1	1	1	1	0	1	0	0	1	1	1	1	1	0	1	0	0	1	1	1	1	1	0	1	0	0	1	1	1	4.3	4.3	4.3	28.962	257	257	0.0059925	2.36	By matching	By MS/MS	By matching	By matching	By matching
sp|Q6NYC8|PPR18_HUMAN	sp|Q6NYC8|PPR18_HUMAN	4	4	4	>sp|Q6NYC8|PPR18_HUMAN Phostensin OS=Homo sapiens OX=9606 GN=PPP1R18 PE=1 SV=1	1	4	4	4	4	1	4	2	3	0	4	1	4	4	1	4	2	3	0	4	1	4	4	1	4	2	3	0	4	1	4	10.6	10.6	10.6	67.942	613	613	0	22.499	By MS/MS	By matching	By MS/MS	By matching	By MS/MS
sp|Q6NZI2|CAVN1_HUMAN	sp|Q6NZI2|CAVN1_HUMAN	12	12	12	>sp|Q6NZI2|CAVN1_HUMAN Caveolae-associated protein 1 OS=Homo sapiens OX=9606 GN=CAVIN1 PE=1 SV=1	1	12	12	12	12	8	12	6	11	6	11	9	11	12	8	12	6	11	6	11	9	11	12	8	12	6	11	6	11	9	11	32.3	32.3	32.3	43.476	390	390	0	136.64	By MS/MS	By MS/MS	By MS/MS	By MS/MS	By MS/MS
sp|Q6NZY4|ZCHC8_HUMAN	sp|Q6NZY4|ZCHC8_HUMAN	1	1	1	>sp|Q6NZY4|ZCHC8_HUMAN Zinc finger CCHC domain-containing protein 8 OS=Homo sapiens OX=9606 GN=ZCCHC8 PE=1 SV=2	1	1	1	1	1	1	1	1	1	1	1	1	1	1	1	1	1	1	1	1	1	1	1	1	1	1	1	1	1	1	1	1.3	1.3	1.3	78.576	707	707	0.0095759	1.8086	By matching	By MS/MS	By matching	By matching	By matching
sp|Q6P2Q9|PRP8_HUMAN	sp|Q6P2Q9|PRP8_HUMAN	17	17	17	>sp|Q6P2Q9|PRP8_HUMAN Pre-mRNA-processing-splicing factor 8 OS=Homo sapiens OX=9606 GN=PRPF8 PE=1 SV=2	1	17	17	17	6	9	13	17	9	4	10	11	11	6	9	13	17	9	4	10	11	11	6	9	13	17	9	4	10	11	11	9.6	9.6	9.6	273.6	2335	2335	0	56.799	By MS/MS	By MS/MS	By MS/MS	By MS/MS	By matching
sp|Q6P5R6|RL22L_HUMAN	sp|Q6P5R6|RL22L_HUMAN	2	2	2	>sp|Q6P5R6|RL22L_HUMAN 60S ribosomal protein L22-like 1 OS=Homo sapiens OX=9606 GN=RPL22L1 PE=1 SV=2	1	2	2	2	0	2	0	0	1	0	0	0	0	0	2	0	0	1	0	0	0	0	0	2	0	0	1	0	0	0	0	29.5	29.5	29.5	14.606	122	122	0	11.248	By matching	By MS/MS	By matching	By matching	By MS/MS
sp|Q6PJT7|ZC3HE_HUMAN	sp|Q6PJT7|ZC3HE_HUMAN	2	2	2	>sp|Q6PJT7|ZC3HE_HUMAN Zinc finger CCCH domain-containing protein 14 OS=Homo sapiens OX=9606 GN=ZC3H14 PE=1 SV=1	1	2	2	2	0	2	0	2	2	0	1	0	2	0	2	0	2	2	0	1	0	2	0	2	0	2	2	0	1	0	2	3.4	3.4	3.4	82.875	736	736	0	5.6806	By matching	By matching	By matching	By MS/MS	By matching
sp|Q6PKG0|LARP1_HUMAN	sp|Q6PKG0|LARP1_HUMAN	11	11	11	>sp|Q6PKG0|LARP1_HUMAN La-related protein 1 OS=Homo sapiens OX=9606 GN=LARP1 PE=1 SV=2	1	11	11	11	5	9	7	5	8	5	9	9	6	5	9	7	5	8	5	9	9	6	5	9	7	5	8	5	9	9	6	14	14	14	123.51	1096	1096	0	28.1	By MS/MS	By MS/MS	By MS/MS	By matching	By MS/MS
sp|Q6QNY1|BL1S2_HUMAN	sp|Q6QNY1|BL1S2_HUMAN	1	1	1	>sp|Q6QNY1|BL1S2_HUMAN Biogenesis of lysosome-related organelles complex 1 subunit 2 OS=Homo sapiens OX=9606 GN=BLOC1S2 PE=1 SV=1	1	1	1	1	0	1	0	0	0	0	1	1	0	0	1	0	0	0	0	1	1	0	0	1	0	0	0	0	1	1	0	7.7	7.7	7.7	15.961	142	142	0.0045215	2.4057	By matching	By matching	By matching	By matching	By matching
sp|Q6RFH5|WDR74_HUMAN	sp|Q6RFH5|WDR74_HUMAN	2	2	2	>sp|Q6RFH5|WDR74_HUMAN WD repeat-containing protein 74 OS=Homo sapiens OX=9606 GN=WDR74 PE=1 SV=1	1	2	2	2	0	0	0	2	0	0	0	0	0	0	0	0	2	0	0	0	0	0	0	0	0	2	0	0	0	0	0	6.8	6.8	6.8	42.441	385	385	0	5.3337	By matching	By matching	By matching	By MS/MS	By matching
sp|Q6S8J3|POTEE_HUMAN;sp|P0CG38|POTEI_HUMAN;sp|P0CG39|POTEJ_HUMAN;sp|Q9BYX7|ACTBM_HUMAN	sp|Q6S8J3|POTEE_HUMAN;sp|P0CG38|POTEI_HUMAN;sp|P0CG39|POTEJ_HUMAN;sp|Q9BYX7|ACTBM_HUMAN	8;7;6;5	1;1;1;1	1;1;1;1	>sp|Q6S8J3|POTEE_HUMAN POTE ankyrin domain family member E OS=Homo sapiens OX=9606 GN=POTEE PE=2 SV=3;>sp|P0CG38|POTEI_HUMAN POTE ankyrin domain family member I OS=Homo sapiens OX=9606 GN=POTEI PE=3 SV=1;>sp|P0CG39|POTEJ_HUMAN POTE ankyrin domain family me	4	8	1	1	8	7	8	7	7	7	7	7	7	1	0	1	0	0	0	0	0	0	1	0	1	0	0	0	0	0	0	8.1	1.7	1.7	121.36	1075	1075;1075;1038;375	0	5.6634	By MS/MS	By matching	By MS/MS	By matching	By matching
sp|Q6UN15|FIP1_HUMAN	sp|Q6UN15|FIP1_HUMAN	1	1	1	>sp|Q6UN15|FIP1_HUMAN Pre-mRNA 3-end-processing factor FIP1 OS=Homo sapiens OX=9606 GN=FIP1L1 PE=1 SV=1	1	1	1	1	0	0	1	1	0	0	0	0	0	0	0	1	1	0	0	0	0	0	0	0	1	1	0	0	0	0	0	2.2	2.2	2.2	66.526	594	594	0.003108	2.5897	By matching	By matching	By matching	By MS/MS	By matching
sp|Q6UWP8|SBSN_HUMAN	sp|Q6UWP8|SBSN_HUMAN	6	6	6	>sp|Q6UWP8|SBSN_HUMAN Suprabasin OS=Homo sapiens OX=9606 GN=SBSN PE=1 SV=2	1	6	6	6	5	5	5	6	6	6	6	6	6	5	5	5	6	6	6	6	6	6	5	5	5	6	6	6	6	6	6	25.4	25.4	25.4	60.54	590	590	0	27.144	By MS/MS	By MS/MS	By MS/MS	By MS/MS	By MS/MS
sp|Q6VN20|RBP10_HUMAN	sp|Q6VN20|RBP10_HUMAN	1	1	1	>sp|Q6VN20|RBP10_HUMAN Ran-binding protein 10 OS=Homo sapiens OX=9606 GN=RANBP10 PE=1 SV=1	1	1	1	1	1	1	0	0	1	1	1	1	0	1	1	0	0	1	1	1	1	0	1	1	0	0	1	1	1	1	0	1.6	1.6	1.6	67.256	620	620	0.0071994	2.1181	By MS/MS	By MS/MS	By matching	By matching	By matching
sp|Q6WCQ1|MPRIP_HUMAN	sp|Q6WCQ1|MPRIP_HUMAN	33	33	33	>sp|Q6WCQ1|MPRIP_HUMAN Myosin phosphatase Rho-interacting protein OS=Homo sapiens OX=9606 GN=MPRIP PE=1 SV=3	1	33	33	33	33	15	30	4	5	3	16	12	27	33	15	30	4	5	3	16	12	27	33	15	30	4	5	3	16	12	27	42.2	42.2	42.2	116.53	1025	1025	0	304.55	By MS/MS	By MS/MS	By MS/MS	By matching	By matching
sp|Q6WKZ4|RFIP1_HUMAN	sp|Q6WKZ4|RFIP1_HUMAN	1	1	1	>sp|Q6WKZ4|RFIP1_HUMAN Rab11 family-interacting protein 1 OS=Homo sapiens OX=9606 GN=RAB11FIP1 PE=1 SV=3	1	1	1	1	1	1	1	1	1	1	1	1	1	1	1	1	1	1	1	1	1	1	1	1	1	1	1	1	1	1	1	0.6	0.6	0.6	137.17	1283	1283	0.0071891	2.109	By MS/MS	By MS/MS	By MS/MS	By matching	By MS/MS
sp|Q6Y7W6|GGYF2_HUMAN	sp|Q6Y7W6|GGYF2_HUMAN	3	3	3	>sp|Q6Y7W6|GGYF2_HUMAN GRB10-interacting GYF protein 2 OS=Homo sapiens OX=9606 GN=GIGYF2 PE=1 SV=1	1	3	3	3	1	1	1	2	0	0	1	2	1	1	1	1	2	0	0	1	2	1	1	1	1	2	0	0	1	2	1	2.9	2.9	2.9	150.07	1299	1299	0	13.277	By MS/MS	By MS/MS	By matching	By matching	By matching
sp|Q6YHK3|CD109_HUMAN	sp|Q6YHK3|CD109_HUMAN	26	26	26	>sp|Q6YHK3|CD109_HUMAN CD109 antigen OS=Homo sapiens OX=9606 GN=CD109 PE=1 SV=2	1	26	26	26	26	11	24	0	3	2	11	7	12	26	11	24	0	3	2	11	7	12	26	11	24	0	3	2	11	7	12	23.3	23.3	23.3	161.69	1445	1445	0	299.03	By MS/MS	By MS/MS	By MS/MS	By matching	By MS/MS
sp|Q6ZRV2|FA83H_HUMAN	sp|Q6ZRV2|FA83H_HUMAN	1	1	1	>sp|Q6ZRV2|FA83H_HUMAN Protein FAM83H OS=Homo sapiens OX=9606 GN=FAM83H PE=1 SV=3	1	1	1	1	1	0	1	0	0	0	0	1	0	1	0	1	0	0	0	0	1	0	1	0	1	0	0	0	0	1	0	1	1	1	127.12	1179	1179	0.0072359	2.13	By matching	By matching	By MS/MS	By matching	By matching
sp|Q6ZUT1|NKAP1_HUMAN	sp|Q6ZUT1|NKAP1_HUMAN	1	1	1	>sp|Q6ZUT1|NKAP1_HUMAN Uncharacterized protein NKAPD1 OS=Homo sapiens OX=9606 GN=NKAPD1 PE=1 SV=2	1	1	1	1	1	1	1	1	1	0	1	1	1	1	1	1	1	1	0	1	1	1	1	1	1	1	1	0	1	1	1	4.5	4.5	4.5	34.109	292	292	0	5.3285	By MS/MS	By MS/MS	By matching	By matching	By MS/MS
sp|Q70IA6|MOB2_HUMAN	sp|Q70IA6|MOB2_HUMAN	4	4	4	>sp|Q70IA6|MOB2_HUMAN MOB kinase activator 2 OS=Homo sapiens OX=9606 GN=MOB2 PE=1 SV=1	1	4	4	4	4	4	4	4	4	4	4	4	4	4	4	4	4	4	4	4	4	4	4	4	4	4	4	4	4	4	4	14.3	14.3	14.3	26.926	237	237	0	8.4459	By MS/MS	By MS/MS	By MS/MS	By MS/MS	By MS/MS
sp|Q70UQ0|IKIP_HUMAN	sp|Q70UQ0|IKIP_HUMAN	1	1	1	>sp|Q70UQ0|IKIP_HUMAN Inhibitor of nuclear factor kappa-B kinase-interacting protein OS=Homo sapiens OX=9606 GN=IKBIP PE=1 SV=1	1	1	1	1	1	0	1	0	0	0	1	1	1	1	0	1	0	0	0	1	1	1	1	0	1	0	0	0	1	1	1	3.4	3.4	3.4	39.309	350	350	0	14.639	By matching	By matching	By MS/MS	By matching	By matching
sp|Q71RC2|LARP4_HUMAN	sp|Q71RC2|LARP4_HUMAN	1	1	1	>sp|Q71RC2|LARP4_HUMAN La-related protein 4 OS=Homo sapiens OX=9606 GN=LARP4 PE=1 SV=3	1	1	1	1	1	1	1	1	1	1	1	1	1	1	1	1	1	1	1	1	1	1	1	1	1	1	1	1	1	1	1	2.2	2.2	2.2	80.595	724	724	0	2.9116	By matching	By MS/MS	By matching	By matching	By matching
sp|Q71UM5|RS27L_HUMAN	sp|Q71UM5|RS27L_HUMAN	2	2	1	>sp|Q71UM5|RS27L_HUMAN 40S ribosomal protein S27-like OS=Homo sapiens OX=9606 GN=RPS27L PE=1 SV=3	1	2	2	1	2	2	2	2	2	2	2	2	2	2	2	2	2	2	2	2	2	2	1	1	1	1	1	1	1	1	1	28.6	28.6	13.1	9.4771	84	84	0	12.456	By MS/MS	By MS/MS	By MS/MS	By MS/MS	By MS/MS
sp|Q7L014|DDX46_HUMAN	sp|Q7L014|DDX46_HUMAN	20	20	20	>sp|Q7L014|DDX46_HUMAN Probable ATP-dependent RNA helicase DDX46 OS=Homo sapiens OX=9606 GN=DDX46 PE=1 SV=2	1	20	20	20	16	18	16	12	16	13	15	16	19	16	18	16	12	16	13	15	16	19	16	18	16	12	16	13	15	16	19	21.7	21.7	21.7	117.36	1031	1031	0	56.124	By MS/MS	By MS/MS	By MS/MS	By MS/MS	By MS/MS
sp|Q7L2E3|DHX30_HUMAN	sp|Q7L2E3|DHX30_HUMAN	1	1	1	>sp|Q7L2E3|DHX30_HUMAN ATP-dependent RNA helicase DHX30 OS=Homo sapiens OX=9606 GN=DHX30 PE=1 SV=1	1	1	1	1	1	1	1	0	1	0	1	1	1	1	1	1	0	1	0	1	1	1	1	1	1	0	1	0	1	1	1	0.9	0.9	0.9	133.94	1194	1194	0.007391	2.2863	By matching	By matching	By MS/MS	By matching	By matching
sp|Q7L2H7|EIF3M_HUMAN	sp|Q7L2H7|EIF3M_HUMAN	1	1	1	>sp|Q7L2H7|EIF3M_HUMAN Eukaryotic translation initiation factor 3 subunit M OS=Homo sapiens OX=9606 GN=EIF3M PE=1 SV=1	1	1	1	1	0	0	1	0	0	0	0	0	0	0	0	1	0	0	0	0	0	0	0	0	1	0	0	0	0	0	0	4.8	4.8	4.8	42.502	374	374	0	5.0904	By matching	By matching	By MS/MS	By matching	By matching
sp|Q7L4I2|RSRC2_HUMAN	sp|Q7L4I2|RSRC2_HUMAN	3	3	3	>sp|Q7L4I2|RSRC2_HUMAN Arginine/serine-rich coiled-coil protein 2 OS=Homo sapiens OX=9606 GN=RSRC2 PE=1 SV=1	1	3	3	3	2	2	1	1	1	0	1	1	3	2	2	1	1	1	0	1	1	3	2	2	1	1	1	0	1	1	3	7.4	7.4	7.4	50.559	434	434	0	7.0513	By MS/MS	By MS/MS	By matching	By MS/MS	By MS/MS
sp|Q7L576|CYFP1_HUMAN;sp|Q96F07|CYFP2_HUMAN	sp|Q7L576|CYFP1_HUMAN;sp|Q96F07|CYFP2_HUMAN	6;3	6;3	6;3	>sp|Q7L576|CYFP1_HUMAN Cytoplasmic FMR1-interacting protein 1 OS=Homo sapiens OX=9606 GN=CYFIP1 PE=1 SV=1;>sp|Q96F07|CYFP2_HUMAN Cytoplasmic FMR1-interacting protein 2 OS=Homo sapiens OX=9606 GN=CYFIP2 PE=1 SV=2	2	6	6	6	6	5	5	3	4	0	6	5	5	6	5	5	3	4	0	6	5	5	6	5	5	3	4	0	6	5	5	4.9	4.9	4.9	145.18	1253	1253;1278	0	10.928	By MS/MS	By matching	By MS/MS	By matching	By matching
sp|Q9H8S9|MOB1A_HUMAN;sp|Q7L9L4|MOB1B_HUMAN	sp|Q9H8S9|MOB1A_HUMAN;sp|Q7L9L4|MOB1B_HUMAN	2;2	2;2	2;2	>sp|Q9H8S9|MOB1A_HUMAN MOB kinase activator 1A OS=Homo sapiens OX=9606 GN=MOB1A PE=1 SV=4;>sp|Q7L9L4|MOB1B_HUMAN MOB kinase activator 1B OS=Homo sapiens OX=9606 GN=MOB1B PE=1 SV=3	2	2	2	2	2	2	2	1	2	1	2	2	2	2	2	2	1	2	1	2	2	2	2	2	2	1	2	1	2	2	2	10.6	10.6	10.6	25.079	216	216;216	0	5.4599	By MS/MS	By MS/MS	By MS/MS	By matching	By MS/MS
sp|Q7RTV0|PHF5A_HUMAN	sp|Q7RTV0|PHF5A_HUMAN	1	1	1	>sp|Q7RTV0|PHF5A_HUMAN PHD finger-like domain-containing protein 5A OS=Homo sapiens OX=9606 GN=PHF5A PE=1 SV=1	1	1	1	1	1	1	1	1	1	1	1	1	1	1	1	1	1	1	1	1	1	1	1	1	1	1	1	1	1	1	1	7.3	7.3	7.3	12.405	110	110	0.0071942	2.118	By matching	By MS/MS	By MS/MS	By MS/MS	By MS/MS
sp|Q7Z2T5|TRM1L_HUMAN	sp|Q7Z2T5|TRM1L_HUMAN	1	1	1	>sp|Q7Z2T5|TRM1L_HUMAN TRMT1-like protein OS=Homo sapiens OX=9606 GN=TRMT1L PE=1 SV=2	1	1	1	1	0	0	1	0	0	0	0	1	1	0	0	1	0	0	0	0	1	1	0	0	1	0	0	0	0	1	1	2	2	2	81.746	733	733	0.0072939	2.1888	By matching	By matching	By matching	By matching	By matching
sp|Q7Z2W4|ZCCHV_HUMAN	sp|Q7Z2W4|ZCCHV_HUMAN	7	7	7	>sp|Q7Z2W4|ZCCHV_HUMAN Zinc finger CCCH-type antiviral protein 1 OS=Homo sapiens OX=9606 GN=ZC3HAV1 PE=1 SV=3	1	7	7	7	5	4	7	2	3	2	7	6	3	5	4	7	2	3	2	7	6	3	5	4	7	2	3	2	7	6	3	12.1	12.1	12.1	101.43	902	902	0	24.095	By MS/MS	By MS/MS	By MS/MS	By matching	By MS/MS
sp|Q7Z353|HDX_HUMAN	sp|Q7Z353|HDX_HUMAN	10	10	10	>sp|Q7Z353|HDX_HUMAN Highly divergent homeobox OS=Homo sapiens OX=9606 GN=HDX PE=1 SV=1	1	10	10	10	7	8	9	3	8	7	9	9	9	7	8	9	3	8	7	9	9	9	7	8	9	3	8	7	9	9	9	17.4	17.4	17.4	77.205	690	690	0	41.091	By MS/MS	By MS/MS	By MS/MS	By MS/MS	By MS/MS
sp|Q7Z3B4|NUP54_HUMAN	sp|Q7Z3B4|NUP54_HUMAN	3	3	3	>sp|Q7Z3B4|NUP54_HUMAN Nucleoporin p54 OS=Homo sapiens OX=9606 GN=NUP54 PE=1 SV=2	1	3	3	3	0	0	0	3	0	0	0	0	1	0	0	0	3	0	0	0	0	1	0	0	0	3	0	0	0	0	1	9.1	9.1	9.1	55.435	507	507	0	3.6235	By matching	By matching	By matching	By MS/MS	By matching
sp|Q7Z406|MYH14_HUMAN	sp|Q7Z406|MYH14_HUMAN	5	1	1	>sp|Q7Z406|MYH14_HUMAN Myosin-14 OS=Homo sapiens OX=9606 GN=MYH14 PE=1 SV=2	1	5	1	1	5	5	5	5	5	5	5	5	5	1	1	1	1	1	1	1	1	1	1	1	1	1	1	1	1	1	1	2.8	0.6	0.6	227.87	1995	1995	0.0045045	2.382	By matching	By MS/MS	By MS/MS	By MS/MS	By MS/MS
sp|Q7Z434|MAVS_HUMAN	sp|Q7Z434|MAVS_HUMAN	2	2	2	>sp|Q7Z434|MAVS_HUMAN Mitochondrial antiviral-signaling protein OS=Homo sapiens OX=9606 GN=MAVS PE=1 SV=2	1	2	2	2	2	2	1	2	1	1	2	1	2	2	2	1	2	1	1	2	1	2	2	2	1	2	1	1	2	1	2	5	5	5	56.527	540	540	0	3.8448	By MS/MS	By MS/MS	By matching	By matching	By matching
sp|Q7Z4F1|LRP10_HUMAN	sp|Q7Z4F1|LRP10_HUMAN	4	4	4	>sp|Q7Z4F1|LRP10_HUMAN Low-density lipoprotein receptor-related protein 10 OS=Homo sapiens OX=9606 GN=LRP10 PE=1 SV=2	1	4	4	4	2	1	2	1	3	3	4	3	3	2	1	2	1	3	3	4	3	3	2	1	2	1	3	3	4	3	3	9	9	9	76.193	713	713	0	10.676	By MS/MS	By matching	By MS/MS	By MS/MS	By MS/MS
sp|Q7Z4V5|HDGR2_HUMAN	sp|Q7Z4V5|HDGR2_HUMAN	1	1	1	>sp|Q7Z4V5|HDGR2_HUMAN Hepatoma-derived growth factor-related protein 2 OS=Homo sapiens OX=9606 GN=HDGFL2 PE=1 SV=1	1	1	1	1	1	1	0	1	0	0	0	0	1	1	1	0	1	0	0	0	0	1	1	1	0	1	0	0	0	0	1	2.2	2.2	2.2	74.316	671	671	0.0045386	2.4391	By MS/MS	By MS/MS	By matching	By matching	By matching
sp|Q7Z5G4|GOGA7_HUMAN	sp|Q7Z5G4|GOGA7_HUMAN	3	3	3	>sp|Q7Z5G4|GOGA7_HUMAN Golgin subfamily A member 7 OS=Homo sapiens OX=9606 GN=GOLGA7 PE=1 SV=2	1	3	3	3	3	1	3	0	1	0	1	1	2	3	1	3	0	1	0	1	1	2	3	1	3	0	1	0	1	1	2	27	27	27	15.824	137	137	0	6.1917	By MS/MS	By matching	By MS/MS	By matching	By matching
sp|Q7Z6E9|RBBP6_HUMAN	sp|Q7Z6E9|RBBP6_HUMAN	1	1	1	>sp|Q7Z6E9|RBBP6_HUMAN E3 ubiquitin-protein ligase RBBP6 OS=Homo sapiens OX=9606 GN=RBBP6 PE=1 SV=1	1	1	1	1	1	1	1	1	1	0	1	1	1	1	1	1	1	1	0	1	1	1	1	1	1	1	1	0	1	1	1	0.6	0.6	0.6	201.56	1792	1792	0	3.0073	By matching	By matching	By matching	By matching	By MS/MS
sp|Q7Z6L1|TCPR1_HUMAN	sp|Q7Z6L1|TCPR1_HUMAN	2	2	2	>sp|Q7Z6L1|TCPR1_HUMAN Tectonin beta-propeller repeat-containing protein 1 OS=Homo sapiens OX=9606 GN=TECPR1 PE=1 SV=1	1	2	2	2	2	0	0	0	0	0	0	0	0	2	0	0	0	0	0	0	0	0	2	0	0	0	0	0	0	0	0	4.2	4.2	4.2	129.69	1165	1165	0	5.4711	By MS/MS	By matching	By matching	By matching	By matching
sp|Q7Z6Z7|HUWE1_HUMAN	sp|Q7Z6Z7|HUWE1_HUMAN	3	3	3	>sp|Q7Z6Z7|HUWE1_HUMAN E3 ubiquitin-protein ligase HUWE1 OS=Homo sapiens OX=9606 GN=HUWE1 PE=1 SV=3	1	3	3	3	2	1	2	1	0	1	2	2	1	2	1	2	1	0	1	2	2	1	2	1	2	1	0	1	2	2	1	0.7	0.7	0.7	481.89	4374	4374	0	4.5013	By MS/MS	By matching	By matching	By matching	By matching
sp|Q7Z7H8|RM10_HUMAN	sp|Q7Z7H8|RM10_HUMAN	1	1	1	>sp|Q7Z7H8|RM10_HUMAN 39S ribosomal protein L10, mitochondrial OS=Homo sapiens OX=9606 GN=MRPL10 PE=1 SV=3	1	1	1	1	1	0	0	0	0	0	0	0	1	1	0	0	0	0	0	0	0	1	1	0	0	0	0	0	0	0	1	3.8	3.8	3.8	29.282	261	261	0.0076389	1.9012	By MS/MS	By matching	By matching	By matching	By matching
sp|Q86SQ0|PHLB2_HUMAN	sp|Q86SQ0|PHLB2_HUMAN	4	4	4	>sp|Q86SQ0|PHLB2_HUMAN Pleckstrin homology-like domain family B member 2 OS=Homo sapiens OX=9606 GN=PHLDB2 PE=1 SV=2	1	4	4	4	3	0	2	0	0	0	0	0	0	3	0	2	0	0	0	0	0	0	3	0	2	0	0	0	0	0	0	3.1	3.1	3.1	142.16	1253	1253	0	9.0562	By MS/MS	By matching	By MS/MS	By matching	By matching
sp|Q86U42|PABP2_HUMAN	sp|Q86U42|PABP2_HUMAN	3	3	3	>sp|Q86U42|PABP2_HUMAN Polyadenylate-binding protein 2 OS=Homo sapiens OX=9606 GN=PABPN1 PE=1 SV=3	1	3	3	3	2	3	3	1	3	2	2	2	2	2	3	3	1	3	2	2	2	2	2	3	3	1	3	2	2	2	2	11.1	11.1	11.1	32.749	306	306	0	24.092	By MS/MS	By MS/MS	By MS/MS	By MS/MS	By MS/MS
sp|Q86UE4|LYRIC_HUMAN	sp|Q86UE4|LYRIC_HUMAN	8	8	8	>sp|Q86UE4|LYRIC_HUMAN Protein LYRIC OS=Homo sapiens OX=9606 GN=MTDH PE=1 SV=2	1	8	8	8	5	5	6	3	6	2	8	8	7	5	5	6	3	6	2	8	8	7	5	5	6	3	6	2	8	8	7	18.2	18.2	18.2	63.836	582	582	0	20.987	By MS/MS	By MS/MS	By MS/MS	By matching	By MS/MS
sp|Q86UN3|R4RL2_HUMAN	sp|Q86UN3|R4RL2_HUMAN	7	7	7	>sp|Q86UN3|R4RL2_HUMAN Reticulon-4 receptor-like 2 OS=Homo sapiens OX=9606 GN=RTN4RL2 PE=1 SV=1	1	7	7	7	7	4	6	2	5	0	2	2	2	7	4	6	2	5	0	2	2	2	7	4	6	2	5	0	2	2	2	15.7	15.7	15.7	46.105	420	420	0	33.513	By MS/MS	By MS/MS	By MS/MS	By matching	By MS/MS
sp|Q86UP2|KTN1_HUMAN	sp|Q86UP2|KTN1_HUMAN	31	31	31	>sp|Q86UP2|KTN1_HUMAN Kinectin OS=Homo sapiens OX=9606 GN=KTN1 PE=1 SV=1	1	31	31	31	23	22	24	7	17	14	25	29	24	23	22	24	7	17	14	25	29	24	23	22	24	7	17	14	25	29	24	28.2	28.2	28.2	156.27	1357	1357	0	129.6	By MS/MS	By MS/MS	By MS/MS	By matching	By MS/MS
sp|Q86V48|LUZP1_HUMAN	sp|Q86V48|LUZP1_HUMAN	15	15	15	>sp|Q86V48|LUZP1_HUMAN Leucine zipper protein 1 OS=Homo sapiens OX=9606 GN=LUZP1 PE=1 SV=2	1	15	15	15	11	3	15	5	5	1	5	4	11	11	3	15	5	5	1	5	4	11	11	3	15	5	5	1	5	4	11	19.1	19.1	19.1	120.27	1076	1076	0	51.115	By MS/MS	By MS/MS	By MS/MS	By MS/MS	By matching
sp|Q86V81|THOC4_HUMAN	sp|Q86V81|THOC4_HUMAN	4	4	4	>sp|Q86V81|THOC4_HUMAN THO complex subunit 4 OS=Homo sapiens OX=9606 GN=ALYREF PE=1 SV=3	1	4	4	4	3	3	3	3	3	2	3	4	4	3	3	3	3	3	2	3	4	4	3	3	3	3	3	2	3	4	4	23.3	23.3	23.3	26.888	257	257	0	31.057	By MS/MS	By MS/MS	By MS/MS	By MS/MS	By MS/MS
sp|Q86VM9|ZCH18_HUMAN	sp|Q86VM9|ZCH18_HUMAN	1	1	1	>sp|Q86VM9|ZCH18_HUMAN Zinc finger CCCH domain-containing protein 18 OS=Homo sapiens OX=9606 GN=ZC3H18 PE=1 SV=2	1	1	1	1	1	1	1	1	1	1	1	1	1	1	1	1	1	1	1	1	1	1	1	1	1	1	1	1	1	1	1	1.4	1.4	1.4	106.38	953	953	0.008898	1.8215	By matching	By matching	By matching	By matching	By matching
sp|Q86VP1|TAXB1_HUMAN	sp|Q86VP1|TAXB1_HUMAN	8	8	8	>sp|Q86VP1|TAXB1_HUMAN Tax1-binding protein 1 OS=Homo sapiens OX=9606 GN=TAX1BP1 PE=1 SV=2	1	8	8	8	6	6	7	4	4	1	5	3	3	6	6	7	4	4	1	5	3	3	6	6	7	4	4	1	5	3	3	13.8	13.8	13.8	90.876	789	789	0	13.807	By MS/MS	By MS/MS	By MS/MS	By matching	By MS/MS
sp|Q86W42|THOC6_HUMAN	sp|Q86W42|THOC6_HUMAN	2	2	2	>sp|Q86W42|THOC6_HUMAN THO complex subunit 6 homolog OS=Homo sapiens OX=9606 GN=THOC6 PE=1 SV=1	1	2	2	2	0	0	0	2	0	0	0	0	0	0	0	0	2	0	0	0	0	0	0	0	0	2	0	0	0	0	0	7.3	7.3	7.3	37.535	341	341	0	3.7842	By matching	By matching	By matching	By MS/MS	By matching
sp|Q86X95|CIR1_HUMAN	sp|Q86X95|CIR1_HUMAN	5	5	5	>sp|Q86X95|CIR1_HUMAN Corepressor interacting with RBPJ 1 OS=Homo sapiens OX=9606 GN=CIR1 PE=1 SV=1	1	5	5	5	5	4	4	2	1	1	3	2	5	5	4	4	2	1	1	3	2	5	5	4	4	2	1	1	3	2	5	14	14	14	52.313	450	450	0	50.89	By MS/MS	By MS/MS	By MS/MS	By matching	By matching
sp|Q8IUE6|H2A2B_HUMAN	sp|Q8IUE6|H2A2B_HUMAN	3	2	1	>sp|Q8IUE6|H2A2B_HUMAN Histone H2A type 2-B OS=Homo sapiens OX=9606 GN=HIST2H2AB PE=1 SV=3	1	3	2	1	2	3	2	2	2	2	2	2	3	1	2	1	1	1	1	1	1	2	1	1	1	1	1	1	1	1	1	30	23.1	5.4	13.995	130	130	0	11.251	By MS/MS	By MS/MS	By MS/MS	By MS/MS	By MS/MS
sp|Q8IVF2|AHNK2_HUMAN	sp|Q8IVF2|AHNK2_HUMAN	5	5	5	>sp|Q8IVF2|AHNK2_HUMAN Protein AHNAK2 OS=Homo sapiens OX=9606 GN=AHNAK2 PE=1 SV=2	1	5	5	5	1	0	4	0	3	1	2	3	3	1	0	4	0	3	1	2	3	3	1	0	4	0	3	1	2	3	3	8.7	8.7	8.7	616.62	5795	5795	0	8.9575	By MS/MS	By matching	By MS/MS	By matching	By MS/MS
sp|Q8IVT2|MISP_HUMAN	sp|Q8IVT2|MISP_HUMAN	27	27	27	>sp|Q8IVT2|MISP_HUMAN Mitotic interactor and substrate of PLK1 OS=Homo sapiens OX=9606 GN=MISP PE=1 SV=1	1	27	27	27	27	15	27	27	20	9	15	17	25	27	15	27	27	20	9	15	17	25	27	15	27	27	20	9	15	17	25	53.2	53.2	53.2	75.356	679	679	0	273.3	By MS/MS	By MS/MS	By MS/MS	By MS/MS	By MS/MS
sp|Q8IWA0|WDR75_HUMAN	sp|Q8IWA0|WDR75_HUMAN	6	6	6	>sp|Q8IWA0|WDR75_HUMAN WD repeat-containing protein 75 OS=Homo sapiens OX=9606 GN=WDR75 PE=1 SV=1	1	6	6	6	0	1	1	6	0	0	0	0	1	0	1	1	6	0	0	0	0	1	0	1	1	6	0	0	0	0	1	9.4	9.4	9.4	94.498	830	830	0	12.093	By matching	By matching	By matching	By MS/MS	By matching
sp|Q8IWI9|MGAP_HUMAN	sp|Q8IWI9|MGAP_HUMAN	5	5	5	>sp|Q8IWI9|MGAP_HUMAN MAX gene-associated protein OS=Homo sapiens OX=9606 GN=MGA PE=1 SV=4	1	5	5	5	2	3	4	1	3	3	5	4	5	2	3	4	1	3	3	5	4	5	2	3	4	1	3	3	5	4	5	1.9	1.9	1.9	336.16	3065	3065	0	11.091	By MS/MS	By MS/MS	By MS/MS	By matching	By MS/MS
sp|Q8IWJ2|GCC2_HUMAN	sp|Q8IWJ2|GCC2_HUMAN	1	1	1	>sp|Q8IWJ2|GCC2_HUMAN GRIP and coiled-coil domain-containing protein 2 OS=Homo sapiens OX=9606 GN=GCC2 PE=1 SV=4	1	1	1	1	1	0	1	0	0	0	1	1	0	1	0	1	0	0	0	1	1	0	1	0	1	0	0	0	1	1	0	0.8	0.8	0.8	195.91	1684	1684	0.0077629	1.9753	By MS/MS	By matching	By matching	By matching	By matching
sp|Q8IWX8|CHERP_HUMAN	sp|Q8IWX8|CHERP_HUMAN	5	5	5	>sp|Q8IWX8|CHERP_HUMAN Calcium homeostasis endoplasmic reticulum protein OS=Homo sapiens OX=9606 GN=CHERP PE=1 SV=3	1	5	5	5	4	4	4	4	5	4	4	5	4	4	4	4	4	5	4	4	5	4	4	4	4	4	5	4	4	5	4	5.3	5.3	5.3	103.7	916	916	0	9.2229	By matching	By MS/MS	By matching	By MS/MS	By MS/MS
sp|Q8IX01|SUGP2_HUMAN	sp|Q8IX01|SUGP2_HUMAN	2	2	2	>sp|Q8IX01|SUGP2_HUMAN SURP and G-patch domain-containing protein 2 OS=Homo sapiens OX=9606 GN=SUGP2 PE=1 SV=2	1	2	2	2	0	0	0	2	0	0	0	1	0	0	0	0	2	0	0	0	1	0	0	0	0	2	0	0	0	1	0	2	2	2	120.21	1082	1082	0	4.4863	By matching	By matching	By matching	By MS/MS	By matching
sp|Q8IX12|CCAR1_HUMAN	sp|Q8IX12|CCAR1_HUMAN	3	3	3	>sp|Q8IX12|CCAR1_HUMAN Cell division cycle and apoptosis regulator protein 1 OS=Homo sapiens OX=9606 GN=CCAR1 PE=1 SV=2	1	3	3	3	3	3	3	1	3	1	3	3	3	3	3	3	1	3	1	3	3	3	3	3	3	1	3	1	3	3	3	3	3	3	132.82	1150	1150	0	5.7726	By MS/MS	By MS/MS	By MS/MS	By matching	By MS/MS
sp|Q8IXB1|DJC10_HUMAN	sp|Q8IXB1|DJC10_HUMAN	1	1	1	>sp|Q8IXB1|DJC10_HUMAN DnaJ homolog subfamily C member 10 OS=Homo sapiens OX=9606 GN=DNAJC10 PE=1 SV=2	1	1	1	1	1	1	1	0	1	0	1	1	1	1	1	1	0	1	0	1	1	1	1	1	1	0	1	0	1	1	1	1.3	1.3	1.3	91.079	793	793	0	4.8832	By MS/MS	By MS/MS	By MS/MS	By matching	By MS/MS
sp|Q8IXI1|MIRO2_HUMAN;sp|Q8IXI2|MIRO1_HUMAN	sp|Q8IXI1|MIRO2_HUMAN	3;1	3;1	3;1	>sp|Q8IXI1|MIRO2_HUMAN Mitochondrial Rho GTPase 2 OS=Homo sapiens OX=9606 GN=RHOT2 PE=1 SV=2	2	3	3	3	1	1	3	0	0	0	0	0	0	1	1	3	0	0	0	0	0	0	1	1	3	0	0	0	0	0	0	6.6	6.6	6.6	68.117	618	618;618	0	14.067	By MS/MS	By matching	By MS/MS	By matching	By matching
sp|Q8IXT5|RB12B_HUMAN	sp|Q8IXT5|RB12B_HUMAN	2	2	2	>sp|Q8IXT5|RB12B_HUMAN RNA-binding protein 12B OS=Homo sapiens OX=9606 GN=RBM12B PE=1 SV=2	1	2	2	2	1	1	1	2	1	1	1	1	2	1	1	1	2	1	1	1	1	2	1	1	1	2	1	1	1	1	2	1.7	1.7	1.7	118.1	1001	1001	0	3.0411	By matching	By matching	By matching	By MS/MS	By matching
sp|Q8IY63|AMOL1_HUMAN	sp|Q8IY63|AMOL1_HUMAN	1	1	1	>sp|Q8IY63|AMOL1_HUMAN Angiomotin-like protein 1 OS=Homo sapiens OX=9606 GN=AMOTL1 PE=1 SV=1	1	1	1	1	1	1	1	0	0	0	1	0	1	1	1	1	0	0	0	1	0	1	1	1	1	0	0	0	1	0	1	1.4	1.4	1.4	106.57	956	956	0.0078236	2.0142	By MS/MS	By matching	By MS/MS	By matching	By matching
sp|Q8IY67|RAVR1_HUMAN	sp|Q8IY67|RAVR1_HUMAN	1	1	1	>sp|Q8IY67|RAVR1_HUMAN Ribonucleoprotein PTB-binding 1 OS=Homo sapiens OX=9606 GN=RAVER1 PE=1 SV=1	1	1	1	1	0	1	1	0	1	1	1	1	1	0	1	1	0	1	1	1	1	1	0	1	1	0	1	1	1	1	1	2.1	2.1	2.1	63.876	606	606	0.0073421	2.2535	By matching	By matching	By matching	By matching	By MS/MS
sp|Q8IY81|SPB1_HUMAN	sp|Q8IY81|SPB1_HUMAN	14	14	14	>sp|Q8IY81|SPB1_HUMAN pre-rRNA 2-O-ribose RNA methyltransferase FTSJ3 OS=Homo sapiens OX=9606 GN=FTSJ3 PE=1 SV=2	1	14	14	14	5	4	4	14	8	3	5	7	7	5	4	4	14	8	3	5	7	7	5	4	4	14	8	3	5	7	7	21.5	21.5	21.5	96.557	847	847	0	64.878	By MS/MS	By MS/MS	By MS/MS	By MS/MS	By MS/MS
sp|Q8IZL8|PELP1_HUMAN	sp|Q8IZL8|PELP1_HUMAN	4	4	4	>sp|Q8IZL8|PELP1_HUMAN Proline-, glutamic acid- and leucine-rich protein 1 OS=Homo sapiens OX=9606 GN=PELP1 PE=1 SV=2	1	4	4	4	3	3	3	4	3	1	2	3	3	3	3	3	4	3	1	2	3	3	3	3	3	4	3	1	2	3	3	4.5	4.5	4.5	119.7	1130	1130	0	12.407	By matching	By matching	By matching	By MS/MS	By matching
sp|Q8N0T1|RBIS_HUMAN	sp|Q8N0T1|RBIS_HUMAN	1	1	1	>sp|Q8N0T1|RBIS_HUMAN Ribosomal biogenesis factor OS=Homo sapiens OX=9606 GN=RBIS PE=1 SV=4	1	1	1	1	1	1	0	1	1	0	0	1	1	1	1	0	1	1	0	0	1	1	1	1	0	1	1	0	0	1	1	13	13	13	11.456	100	100	0.0045662	2.4829	By MS/MS	By MS/MS	By matching	By matching	By matching
sp|Q8N163|CCAR2_HUMAN	sp|Q8N163|CCAR2_HUMAN	11	11	11	>sp|Q8N163|CCAR2_HUMAN Cell cycle and apoptosis regulator protein 2 OS=Homo sapiens OX=9606 GN=CCAR2 PE=1 SV=2	1	11	11	11	6	8	6	9	7	6	7	7	8	6	8	6	9	7	6	7	7	8	6	8	6	9	7	6	7	7	8	16.3	16.3	16.3	102.9	923	923	0	28.397	By matching	By MS/MS	By MS/MS	By MS/MS	By MS/MS
sp|Q8N1F7|NUP93_HUMAN	sp|Q8N1F7|NUP93_HUMAN	10	10	10	>sp|Q8N1F7|NUP93_HUMAN Nuclear pore complex protein Nup93 OS=Homo sapiens OX=9606 GN=NUP93 PE=1 SV=2	1	10	10	10	2	2	1	9	8	1	3	3	6	2	2	1	9	8	1	3	3	6	2	2	1	9	8	1	3	3	6	15.5	15.5	15.5	93.487	819	819	0	18.291	By matching	By matching	By matching	By MS/MS	By matching
sp|Q8N2M8|CLASR_HUMAN	sp|Q8N2M8|CLASR_HUMAN	1	1	1	>sp|Q8N2M8|CLASR_HUMAN CLK4-associating serine/arginine rich protein OS=Homo sapiens OX=9606 GN=CLASRP PE=1 SV=4	1	1	1	1	1	1	0	0	1	0	1	0	1	1	1	0	0	1	0	1	0	1	1	1	0	0	1	0	1	0	1	1.9	1.9	1.9	77.16	674	674	0.0073801	2.2782	By matching	By MS/MS	By matching	By matching	By matching
sp|Q8N357|S35F6_HUMAN	sp|Q8N357|S35F6_HUMAN	1	1	1	>sp|Q8N357|S35F6_HUMAN Solute carrier family 35 member F6 OS=Homo sapiens OX=9606 GN=SLC35F6 PE=1 SV=1	1	1	1	1	1	1	1	1	1	1	1	1	1	1	1	1	1	1	1	1	1	1	1	1	1	1	1	1	1	1	1	3.2	3.2	3.2	40.214	371	371	0	3.5646	By MS/MS	By MS/MS	By matching	By MS/MS	By MS/MS
sp|Q8N3E9|PLCD3_HUMAN	sp|Q8N3E9|PLCD3_HUMAN	11	11	11	>sp|Q8N3E9|PLCD3_HUMAN 1-phosphatidylinositol 4,5-bisphosphate phosphodiesterase delta-3 OS=Homo sapiens OX=9606 GN=PLCD3 PE=1 SV=3	1	11	11	11	10	4	10	0	1	0	3	2	3	10	4	10	0	1	0	3	2	3	10	4	10	0	1	0	3	2	3	18.4	18.4	18.4	89.257	789	789	0	47.968	By MS/MS	By MS/MS	By MS/MS	By matching	By matching
sp|Q8N3V7|SYNPO_HUMAN	sp|Q8N3V7|SYNPO_HUMAN	6	6	6	>sp|Q8N3V7|SYNPO_HUMAN Synaptopodin OS=Homo sapiens OX=9606 GN=SYNPO PE=1 SV=2	1	6	6	6	6	1	6	4	6	0	2	0	6	6	1	6	4	6	0	2	0	6	6	1	6	4	6	0	2	0	6	10.5	10.5	10.5	99.462	929	929	0	55.552	By MS/MS	By matching	By MS/MS	By MS/MS	By MS/MS
sp|Q8N556|AFAP1_HUMAN	sp|Q8N556|AFAP1_HUMAN	2	2	2	>sp|Q8N556|AFAP1_HUMAN Actin filament-associated protein 1 OS=Homo sapiens OX=9606 GN=AFAP1 PE=1 SV=2	1	2	2	2	1	0	2	0	1	0	0	1	1	1	0	2	0	1	0	0	1	1	1	0	2	0	1	0	0	1	1	2.9	2.9	2.9	80.724	730	730	0	4.3513	By MS/MS	By matching	By MS/MS	By matching	By matching
sp|Q8N587|ZN561_HUMAN	sp|Q8N587|ZN561_HUMAN	1	1	1	>sp|Q8N587|ZN561_HUMAN Zinc finger protein 561 OS=Homo sapiens OX=9606 GN=ZNF561 PE=1 SV=2	1	1	1	1	0	0	0	1	0	0	0	0	0	0	0	0	1	0	0	0	0	0	0	0	0	1	0	0	0	0	0	3.5	3.5	3.5	55.197	486	486	0.0077193	1.9629	By matching	By matching	By matching	By MS/MS	By matching
sp|Q8N5C8|TAB3_HUMAN	sp|Q8N5C8|TAB3_HUMAN	2	2	2	>sp|Q8N5C8|TAB3_HUMAN TGF-beta-activated kinase 1 and MAP3K7-binding protein 3 OS=Homo sapiens OX=9606 GN=TAB3 PE=1 SV=3	1	2	2	2	2	2	2	1	2	1	2	2	1	2	2	2	1	2	1	2	2	1	2	2	2	1	2	1	2	2	1	5.2	5.2	5.2	78.652	712	712	0	3.3397	By matching	By MS/MS	By MS/MS	By matching	By MS/MS
sp|Q8N5F7|NKAP_HUMAN;sp|Q5M9Q1|NKAPL_HUMAN	sp|Q8N5F7|NKAP_HUMAN;sp|Q5M9Q1|NKAPL_HUMAN	4;3	4;3	4;3	>sp|Q8N5F7|NKAP_HUMAN NF-kappa-B-activating protein OS=Homo sapiens OX=9606 GN=NKAP PE=1 SV=1;>sp|Q5M9Q1|NKAPL_HUMAN NKAP-like protein OS=Homo sapiens OX=9606 GN=NKAPL PE=2 SV=3	2	4	4	4	3	3	2	1	1	1	2	2	4	3	3	2	1	1	1	2	2	4	3	3	2	1	1	1	2	2	4	8.9	8.9	8.9	47.138	415	415;402	0	20.523	By MS/MS	By MS/MS	By MS/MS	By MS/MS	By MS/MS
sp|Q8N684|CPSF7_HUMAN	sp|Q8N684|CPSF7_HUMAN	1	1	1	>sp|Q8N684|CPSF7_HUMAN Cleavage and polyadenylation specificity factor subunit 7 OS=Homo sapiens OX=9606 GN=CPSF7 PE=1 SV=1	1	1	1	1	1	0	0	1	1	0	1	1	1	1	0	0	1	1	0	1	1	1	1	0	0	1	1	0	1	1	1	2.5	2.5	2.5	52.049	471	471	0.0076125	1.8883	By MS/MS	By matching	By matching	By matching	By matching
sp|Q8N8A6|DDX51_HUMAN	sp|Q8N8A6|DDX51_HUMAN	2	2	2	>sp|Q8N8A6|DDX51_HUMAN ATP-dependent RNA helicase DDX51 OS=Homo sapiens OX=9606 GN=DDX51 PE=1 SV=3	1	2	2	2	0	0	0	2	1	0	0	0	0	0	0	0	2	1	0	0	0	0	0	0	0	2	1	0	0	0	0	3.3	3.3	3.3	72.456	666	666	0.00079808	2.8643	By matching	By matching	By matching	By MS/MS	By matching
sp|Q8N9E0|F133A_HUMAN	sp|Q8N9E0|F133A_HUMAN	3	1	1	>sp|Q8N9E0|F133A_HUMAN Protein FAM133A OS=Homo sapiens OX=9606 GN=FAM133A PE=1 SV=1	1	3	1	1	2	3	2	2	3	2	2	1	2	0	1	0	0	1	0	0	0	0	0	1	0	0	1	0	0	0	0	17.7	10.1	10.1	28.94	248	248	1	-2	By matching	By matching	By matching	By matching	By MS/MS
sp|Q8N9Q2|SR1IP_HUMAN	sp|Q8N9Q2|SR1IP_HUMAN	2	2	2	>sp|Q8N9Q2|SR1IP_HUMAN Protein SREK1IP1 OS=Homo sapiens OX=9606 GN=SREK1IP1 PE=1 SV=1	1	2	2	2	2	2	2	2	2	2	2	2	2	2	2	2	2	2	2	2	2	2	2	2	2	2	2	2	2	2	2	12.3	12.3	12.3	18.177	155	155	0	15.396	By MS/MS	By MS/MS	By MS/MS	By MS/MS	By MS/MS
sp|Q8N9T8|KRI1_HUMAN	sp|Q8N9T8|KRI1_HUMAN	2	2	2	>sp|Q8N9T8|KRI1_HUMAN Protein KRI1 homolog OS=Homo sapiens OX=9606 GN=KRI1 PE=1 SV=3	1	2	2	2	1	1	2	2	1	1	1	1	1	1	1	2	2	1	1	1	1	1	1	1	2	2	1	1	1	1	1	4.1	4.1	4.1	82.597	703	703	0	3.4528	By matching	By matching	By matching	By MS/MS	By matching
sp|Q8NAV1|PR38A_HUMAN	sp|Q8NAV1|PR38A_HUMAN	1	1	1	>sp|Q8NAV1|PR38A_HUMAN Pre-mRNA-splicing factor 38A OS=Homo sapiens OX=9606 GN=PRPF38A PE=1 SV=1	1	1	1	1	0	1	0	1	1	0	0	0	0	0	1	0	1	1	0	0	0	0	0	1	0	1	1	0	0	0	0	3.8	3.8	3.8	37.476	312	312	0	6.8057	By matching	By matching	By matching	By MS/MS	By matching
sp|Q8NB66|UN13C_HUMAN	sp|Q8NB66|UN13C_HUMAN	1	1	1	>sp|Q8NB66|UN13C_HUMAN Protein unc-13 homolog C OS=Homo sapiens OX=9606 GN=UNC13C PE=2 SV=3	1	1	1	1	1	0	1	0	1	0	0	1	0	1	0	1	0	1	0	0	1	0	1	0	1	0	1	0	0	1	0	0.4	0.4	0.4	250.91	2214	2214	0.0095173	1.782	By matching	By matching	By MS/MS	By matching	By matching
sp|Q8NC51|PAIRB_HUMAN	sp|Q8NC51|PAIRB_HUMAN	9	9	9	>sp|Q8NC51|PAIRB_HUMAN Plasminogen activator inhibitor 1 RNA-binding protein OS=Homo sapiens OX=9606 GN=SERBP1 PE=1 SV=2	1	9	9	9	7	9	8	3	6	8	8	7	7	7	9	8	3	6	8	8	7	7	7	9	8	3	6	8	8	7	7	22.3	22.3	22.3	44.965	408	408	0	19.872	By MS/MS	By MS/MS	By MS/MS	By matching	By MS/MS
sp|Q8NCW5|NNRE_HUMAN	sp|Q8NCW5|NNRE_HUMAN	1	1	1	>sp|Q8NCW5|NNRE_HUMAN NAD(P)H-hydrate epimerase OS=Homo sapiens OX=9606 GN=NAXE PE=1 SV=2	1	1	1	1	1	1	1	1	0	0	1	1	1	1	1	1	1	0	0	1	1	1	1	1	1	1	0	0	1	1	1	3.1	3.1	3.1	31.674	288	288	1	-2	By matching	By matching	By matching	By matching	By matching
sp|Q8ND56|LS14A_HUMAN	sp|Q8ND56|LS14A_HUMAN	2	2	2	>sp|Q8ND56|LS14A_HUMAN Protein LSM14 homolog A OS=Homo sapiens OX=9606 GN=LSM14A PE=1 SV=3	1	2	2	2	2	2	2	2	1	1	2	2	2	2	2	2	2	1	1	2	2	2	2	2	2	2	1	1	2	2	2	5	5	5	50.529	463	463	0	17.759	By MS/MS	By MS/MS	By MS/MS	By MS/MS	By MS/MS
sp|Q8NE71|ABCF1_HUMAN	sp|Q8NE71|ABCF1_HUMAN	6	6	6	>sp|Q8NE71|ABCF1_HUMAN ATP-binding cassette sub-family F member 1 OS=Homo sapiens OX=9606 GN=ABCF1 PE=1 SV=2	1	6	6	6	3	6	6	2	4	2	5	6	5	3	6	6	2	4	2	5	6	5	3	6	6	2	4	2	5	6	5	8.9	8.9	8.9	95.925	845	845	0	17.991	By MS/MS	By MS/MS	By MS/MS	By matching	By MS/MS
sp|Q8NEJ9|NGDN_HUMAN	sp|Q8NEJ9|NGDN_HUMAN	5	5	5	>sp|Q8NEJ9|NGDN_HUMAN Neuroguidin OS=Homo sapiens OX=9606 GN=NGDN PE=1 SV=1	1	5	5	5	1	0	2	5	3	0	1	3	1	1	0	2	5	3	0	1	3	1	1	0	2	5	3	0	1	3	1	20.3	20.3	20.3	35.894	315	315	0	12.717	By matching	By matching	By matching	By MS/MS	By matching
sp|Q8NEY8|PPHLN_HUMAN	sp|Q8NEY8|PPHLN_HUMAN	3	3	3	>sp|Q8NEY8|PPHLN_HUMAN Periphilin-1 OS=Homo sapiens OX=9606 GN=PPHLN1 PE=1 SV=2	1	3	3	3	2	3	2	3	2	2	2	3	2	2	3	2	3	2	2	2	3	2	2	3	2	3	2	2	2	3	2	6.6	6.6	6.6	52.736	458	458	0	8.8574	By MS/MS	By MS/MS	By MS/MS	By MS/MS	By matching
sp|Q8NF91|SYNE1_HUMAN	sp|Q8NF91|SYNE1_HUMAN	2	2	2	>sp|Q8NF91|SYNE1_HUMAN Nesprin-1 OS=Homo sapiens OX=9606 GN=SYNE1 PE=1 SV=4	1	2	2	2	2	2	2	2	2	1	2	2	2	2	2	2	2	2	1	2	2	2	2	2	2	2	2	1	2	2	2	0.2	0.2	0.2	1011.1	8797	8797	0	4.0062	By MS/MS	By MS/MS	By MS/MS	By MS/MS	By MS/MS
sp|Q8NFH3|NUP43_HUMAN	sp|Q8NFH3|NUP43_HUMAN	2	2	2	>sp|Q8NFH3|NUP43_HUMAN Nucleoporin Nup43 OS=Homo sapiens OX=9606 GN=NUP43 PE=1 SV=1	1	2	2	2	0	0	0	2	0	0	0	0	1	0	0	0	2	0	0	0	0	1	0	0	0	2	0	0	0	0	1	8.2	8.2	8.2	42.15	380	380	0	16.305	By matching	By matching	By matching	By MS/MS	By matching
sp|Q8NFH5|NUP35_HUMAN	sp|Q8NFH5|NUP35_HUMAN	3	3	3	>sp|Q8NFH5|NUP35_HUMAN Nucleoporin NUP35 OS=Homo sapiens OX=9606 GN=NUP35 PE=1 SV=1	1	3	3	3	1	1	0	3	1	0	0	1	1	1	1	0	3	1	0	0	1	1	1	1	0	3	1	0	0	1	1	13.5	13.5	13.5	34.773	326	326	0	5.6201	By matching	By matching	By matching	By MS/MS	By matching
sp|Q8NFJ5|RAI3_HUMAN	sp|Q8NFJ5|RAI3_HUMAN	3	3	3	>sp|Q8NFJ5|RAI3_HUMAN Retinoic acid-induced protein 3 OS=Homo sapiens OX=9606 GN=GPRC5A PE=1 SV=2	1	3	3	3	2	3	2	2	2	2	2	2	3	2	3	2	2	2	2	2	2	3	2	3	2	2	2	2	2	2	3	16	16	16	40.251	357	357	0	108.68	By MS/MS	By MS/MS	By MS/MS	By matching	By MS/MS
sp|Q8NFZ5|TNIP2_HUMAN	sp|Q8NFZ5|TNIP2_HUMAN	4	4	4	>sp|Q8NFZ5|TNIP2_HUMAN TNFAIP3-interacting protein 2 OS=Homo sapiens OX=9606 GN=TNIP2 PE=1 SV=1	1	4	4	4	2	3	3	2	2	0	3	4	3	2	3	3	2	2	0	3	4	3	2	3	3	2	2	0	3	4	3	9.6	9.6	9.6	48.699	429	429	0	8.4154	By matching	By MS/MS	By MS/MS	By matching	By matching
sp|Q8NHP8|PLBL2_HUMAN	sp|Q8NHP8|PLBL2_HUMAN	1	1	1	>sp|Q8NHP8|PLBL2_HUMAN Putative phospholipase B-like 2 OS=Homo sapiens OX=9606 GN=PLBD2 PE=1 SV=2	1	1	1	1	1	0	0	1	0	0	1	0	1	1	0	0	1	0	0	1	0	1	1	0	0	1	0	0	1	0	1	2.9	2.9	2.9	65.471	589	589	0	3.1106	By MS/MS	By matching	By matching	By matching	By matching
sp|Q8NI36|WDR36_HUMAN	sp|Q8NI36|WDR36_HUMAN	3	3	3	>sp|Q8NI36|WDR36_HUMAN WD repeat-containing protein 36 OS=Homo sapiens OX=9606 GN=WDR36 PE=1 SV=1	1	3	3	3	0	0	0	3	1	0	0	1	0	0	0	0	3	1	0	0	1	0	0	0	0	3	1	0	0	1	0	3.2	3.2	3.2	105.32	951	951	0	6.1177	By matching	By matching	By matching	By MS/MS	By matching
sp|Q8TA86|RP9_HUMAN	sp|Q8TA86|RP9_HUMAN	9	9	9	>sp|Q8TA86|RP9_HUMAN Retinitis pigmentosa 9 protein OS=Homo sapiens OX=9606 GN=RP9 PE=1 SV=2	1	9	9	9	9	6	6	7	6	6	7	6	7	9	6	6	7	6	6	7	6	7	9	6	6	7	6	6	7	6	7	37.1	37.1	37.1	26.106	221	221	0	321.45	By MS/MS	By MS/MS	By MS/MS	By MS/MS	By MS/MS
sp|Q8TAD7|OCC1_HUMAN	sp|Q8TAD7|OCC1_HUMAN	3	3	3	>sp|Q8TAD7|OCC1_HUMAN Overexpressed in colon carcinoma 1 protein OS=Homo sapiens OX=9606 GN=OCC1 PE=1 SV=2	1	3	3	3	3	1	2	0	1	0	2	2	1	3	1	2	0	1	0	2	2	1	3	1	2	0	1	0	2	2	1	55.6	55.6	55.6	6.4069	63	63	0	18.114	By MS/MS	By MS/MS	By MS/MS	By matching	By matching
sp|Q8TAE8|G45IP_HUMAN	sp|Q8TAE8|G45IP_HUMAN	1	1	1	>sp|Q8TAE8|G45IP_HUMAN Growth arrest and DNA damage-inducible proteins-interacting protein 1 OS=Homo sapiens OX=9606 GN=GADD45GIP1 PE=1 SV=1	1	1	1	1	1	1	0	0	0	0	1	1	0	1	1	0	0	0	0	1	1	0	1	1	0	0	0	0	1	1	0	4.5	4.5	4.5	25.384	222	222	0.007278	2.1746	By matching	By MS/MS	By matching	By matching	By matching
sp|Q8TB72|PUM2_HUMAN	sp|Q8TB72|PUM2_HUMAN	1	1	1	>sp|Q8TB72|PUM2_HUMAN Pumilio homolog 2 OS=Homo sapiens OX=9606 GN=PUM2 PE=1 SV=2	1	1	1	1	0	0	0	0	1	0	0	1	0	0	0	0	0	1	0	0	1	0	0	0	0	0	1	0	0	1	0	2.2	2.2	2.2	114.21	1066	1066	0.0075549	1.8536	By matching	By matching	By matching	By matching	By MS/MS
sp|Q8TBK6|ZCH10_HUMAN	sp|Q8TBK6|ZCH10_HUMAN	1	1	1	>sp|Q8TBK6|ZCH10_HUMAN Zinc finger CCHC domain-containing protein 10 OS=Homo sapiens OX=9606 GN=ZCCHC10 PE=1 SV=1	1	1	1	1	1	0	1	0	0	0	0	0	0	1	0	1	0	0	0	0	0	0	1	0	1	0	0	0	0	0	0	7.3	7.3	7.3	20.966	192	192	0.0038344	2.5335	By MS/MS	By matching	By matching	By matching	By matching
sp|Q8TCG1|CIP2A_HUMAN	sp|Q8TCG1|CIP2A_HUMAN	1	1	1	>sp|Q8TCG1|CIP2A_HUMAN Protein CIP2A OS=Homo sapiens OX=9606 GN=CIP2A PE=1 SV=2	1	1	1	1	0	0	1	1	1	1	1	1	1	0	0	1	1	1	1	1	1	1	0	0	1	1	1	1	1	1	1	1	1	1	102.18	905	905	0.0095238	1.7859	By matching	By matching	By matching	By matching	By matching
sp|Q8TCJ2|STT3B_HUMAN	sp|Q8TCJ2|STT3B_HUMAN	1	1	1	>sp|Q8TCJ2|STT3B_HUMAN Dolichyl-diphosphooligosaccharide--protein glycosyltransferase subunit STT3B OS=Homo sapiens OX=9606 GN=STT3B PE=1 SV=1	1	1	1	1	1	1	1	0	1	1	1	1	1	1	1	1	0	1	1	1	1	1	1	1	1	0	1	1	1	1	1	1.8	1.8	1.8	93.673	826	826	0.0072307	2.1286	By MS/MS	By MS/MS	By matching	By matching	By matching
sp|Q8TCT9|HM13_HUMAN	sp|Q8TCT9|HM13_HUMAN	1	1	1	>sp|Q8TCT9|HM13_HUMAN Minor histocompatibility antigen H13 OS=Homo sapiens OX=9606 GN=HM13 PE=1 SV=1	1	1	1	1	1	0	1	1	1	1	1	1	1	1	0	1	1	1	1	1	1	1	1	0	1	1	1	1	1	1	1	3.2	3.2	3.2	41.488	377	377	0.003096	2.5577	By matching	By matching	By matching	By matching	By matching
sp|Q8TDD1|DDX54_HUMAN	sp|Q8TDD1|DDX54_HUMAN	7	7	7	>sp|Q8TDD1|DDX54_HUMAN ATP-dependent RNA helicase DDX54 OS=Homo sapiens OX=9606 GN=DDX54 PE=1 SV=2	1	7	7	7	4	4	4	7	4	4	5	6	4	4	4	4	7	4	4	5	6	4	4	4	4	7	4	4	5	6	4	9.2	9.2	9.2	98.594	881	881	0	16.148	By MS/MS	By MS/MS	By matching	By MS/MS	By MS/MS
sp|Q8TDL5|BPIB1_HUMAN	sp|Q8TDL5|BPIB1_HUMAN	1	1	1	>sp|Q8TDL5|BPIB1_HUMAN BPI fold-containing family B member 1 OS=Homo sapiens OX=9606 GN=BPIFB1 PE=1 SV=1	1	1	1	1	0	0	0	0	1	0	0	0	0	0	0	0	0	1	0	0	0	0	0	0	0	0	1	0	0	0	0	2.7	2.7	2.7	52.441	484	484	0	3.2187	By matching	By matching	By matching	By matching	By MS/MS
sp|Q8TDM6|DLG5_HUMAN	sp|Q8TDM6|DLG5_HUMAN	25	25	25	>sp|Q8TDM6|DLG5_HUMAN Disks large homolog 5 OS=Homo sapiens OX=9606 GN=DLG5 PE=1 SV=4	1	25	25	25	24	11	25	1	11	1	16	10	16	24	11	25	1	11	1	16	10	16	24	11	25	1	11	1	16	10	16	14.2	14.2	14.2	213.87	1919	1919	0	77.058	By MS/MS	By MS/MS	By MS/MS	By matching	By matching
sp|Q8TDN6|BRX1_HUMAN	sp|Q8TDN6|BRX1_HUMAN	8	8	8	>sp|Q8TDN6|BRX1_HUMAN Ribosome biogenesis protein BRX1 homolog OS=Homo sapiens OX=9606 GN=BRIX1 PE=1 SV=2	1	8	8	8	2	4	3	8	3	3	2	4	4	2	4	3	8	3	3	2	4	4	2	4	3	8	3	3	2	4	4	27.2	27.2	27.2	41.401	353	353	0	25.744	By MS/MS	By MS/MS	By matching	By MS/MS	By MS/MS
sp|Q8TDW7|FAT3_HUMAN	sp|Q8TDW7|FAT3_HUMAN	2	2	2	>sp|Q8TDW7|FAT3_HUMAN Protocadherin Fat 3 OS=Homo sapiens OX=9606 GN=FAT3 PE=2 SV=3	1	2	2	2	2	0	2	0	0	0	0	0	0	2	0	2	0	0	0	0	0	0	2	0	2	0	0	0	0	0	0	0.5	0.5	0.5	501.97	4557	4557	0.0045697	2.4832	By MS/MS	By matching	By MS/MS	By matching	By matching
sp|Q8TDY2|RBCC1_HUMAN	sp|Q8TDY2|RBCC1_HUMAN	11	11	11	>sp|Q8TDY2|RBCC1_HUMAN RB1-inducible coiled-coil protein 1 OS=Homo sapiens OX=9606 GN=RB1CC1 PE=1 SV=3	1	11	11	11	6	7	4	3	4	3	9	7	7	6	7	4	3	4	3	9	7	7	6	7	4	3	4	3	9	7	7	8.4	8.4	8.4	183.09	1594	1594	0	30.22	By MS/MS	By MS/MS	By MS/MS	By MS/MS	By MS/MS
sp|Q8TED0|UTP15_HUMAN	sp|Q8TED0|UTP15_HUMAN	5	5	5	>sp|Q8TED0|UTP15_HUMAN U3 small nucleolar RNA-associated protein 15 homolog OS=Homo sapiens OX=9606 GN=UTP15 PE=1 SV=3	1	5	5	5	2	2	0	5	1	1	3	0	3	2	2	0	5	1	1	3	0	3	2	2	0	5	1	1	3	0	3	12	12	12	58.414	518	518	0	15.059	By matching	By matching	By matching	By MS/MS	By matching
sp|Q8TEH3|DEN1A_HUMAN	sp|Q8TEH3|DEN1A_HUMAN	6	6	6	>sp|Q8TEH3|DEN1A_HUMAN DENN domain-containing protein 1A OS=Homo sapiens OX=9606 GN=DENND1A PE=1 SV=2	1	6	6	6	6	2	6	0	0	0	3	1	5	6	2	6	0	0	0	3	1	5	6	2	6	0	0	0	3	1	5	6.6	6.6	6.6	110.58	1009	1009	0	10.526	By MS/MS	By matching	By MS/MS	By matching	By matching
sp|Q8TEQ6|GEMI5_HUMAN	sp|Q8TEQ6|GEMI5_HUMAN	2	2	2	>sp|Q8TEQ6|GEMI5_HUMAN Gem-associated protein 5 OS=Homo sapiens OX=9606 GN=GEMIN5 PE=1 SV=3	1	2	2	2	0	0	1	0	0	0	0	1	0	0	0	1	0	0	0	0	1	0	0	0	1	0	0	0	0	1	0	1.6	1.6	1.6	168.59	1508	1508	0.0094915	1.7688	By matching	By matching	By MS/MS	By matching	By matching
sp|Q8TF42|UBS3B_HUMAN	sp|Q8TF42|UBS3B_HUMAN	9	9	9	>sp|Q8TF42|UBS3B_HUMAN Ubiquitin-associated and SH3 domain-containing protein B OS=Homo sapiens OX=9606 GN=UBASH3B PE=1 SV=2	1	9	9	9	0	0	0	2	2	4	9	6	7	0	0	0	2	2	4	9	6	7	0	0	0	2	2	4	9	6	7	18.3	18.3	18.3	72.695	649	649	0	27.966	By matching	By matching	By matching	By matching	By MS/MS
sp|Q8WTT2|NOC3L_HUMAN	sp|Q8WTT2|NOC3L_HUMAN	2	2	2	>sp|Q8WTT2|NOC3L_HUMAN Nucleolar complex protein 3 homolog OS=Homo sapiens OX=9606 GN=NOC3L PE=1 SV=1	1	2	2	2	0	1	1	2	1	0	1	1	1	0	1	1	2	1	0	1	1	1	0	1	1	2	1	0	1	1	1	3.5	3.5	3.5	92.547	800	800	0	3.1349	By matching	By matching	By matching	By MS/MS	By matching
sp|Q8WUM0|NU133_HUMAN	sp|Q8WUM0|NU133_HUMAN	2	2	2	>sp|Q8WUM0|NU133_HUMAN Nuclear pore complex protein Nup133 OS=Homo sapiens OX=9606 GN=NUP133 PE=1 SV=2	1	2	2	2	0	0	0	2	0	0	0	0	0	0	0	0	2	0	0	0	0	0	0	0	0	2	0	0	0	0	0	3	3	3	128.98	1156	1156	0	4.1961	By matching	By matching	By matching	By MS/MS	By matching
sp|Q8WUM9|S20A1_HUMAN	sp|Q8WUM9|S20A1_HUMAN	3	3	3	>sp|Q8WUM9|S20A1_HUMAN Sodium-dependent phosphate transporter 1 OS=Homo sapiens OX=9606 GN=SLC20A1 PE=1 SV=1	1	3	3	3	0	0	1	2	3	1	2	2	2	0	0	1	2	3	1	2	2	2	0	0	1	2	3	1	2	2	2	5.7	5.7	5.7	73.699	679	679	0	9.5919	By matching	By matching	By matching	By MS/MS	By MS/MS
sp|Q8WUN7|UBTD2_HUMAN	sp|Q8WUN7|UBTD2_HUMAN	1	1	1	>sp|Q8WUN7|UBTD2_HUMAN Ubiquitin domain-containing protein 2 OS=Homo sapiens OX=9606 GN=UBTD2 PE=1 SV=2	1	1	1	1	1	1	1	0	0	1	1	0	1	1	1	1	0	0	1	1	0	1	1	1	1	0	0	1	1	0	1	5.6	5.6	5.6	26.189	234	234	0.00079428	2.8177	By MS/MS	By matching	By MS/MS	By matching	By matching
sp|Q8WUQ7|CATIN_HUMAN	sp|Q8WUQ7|CATIN_HUMAN	1	1	1	>sp|Q8WUQ7|CATIN_HUMAN Cactin OS=Homo sapiens OX=9606 GN=CACTIN PE=1 SV=3	1	1	1	1	1	1	0	1	1	0	1	1	1	1	1	0	1	1	0	1	1	1	1	1	0	1	1	0	1	1	1	2	2	2	88.701	758	758	0	3.5123	By matching	By MS/MS	By matching	By matching	By matching
sp|Q8WVK2|SNR27_HUMAN	sp|Q8WVK2|SNR27_HUMAN	2	2	2	>sp|Q8WVK2|SNR27_HUMAN U4/U6.U5 small nuclear ribonucleoprotein 27 kDa protein OS=Homo sapiens OX=9606 GN=SNRNP27 PE=1 SV=1	1	2	2	2	2	2	1	2	2	1	2	1	2	2	2	1	2	2	1	2	1	2	2	2	1	2	2	1	2	1	2	17.4	17.4	17.4	18.86	155	155	0	22.28	By MS/MS	By MS/MS	By matching	By MS/MS	By MS/MS
sp|Q8WVV4|POF1B_HUMAN	sp|Q8WVV4|POF1B_HUMAN	2	2	2	>sp|Q8WVV4|POF1B_HUMAN Protein POF1B OS=Homo sapiens OX=9606 GN=POF1B PE=1 SV=3	1	2	2	2	1	1	1	0	0	0	1	0	2	1	1	1	0	0	0	1	0	2	1	1	1	0	0	0	1	0	2	4.8	4.8	4.8	68.064	589	589	0	3.3161	By matching	By matching	By matching	By matching	By matching
sp|Q8WVV9|HNRLL_HUMAN	sp|Q8WVV9|HNRLL_HUMAN	2	2	2	>sp|Q8WVV9|HNRLL_HUMAN Heterogeneous nuclear ribonucleoprotein L-like OS=Homo sapiens OX=9606 GN=HNRNPLL PE=1 SV=1	1	2	2	2	1	1	1	1	1	1	2	1	1	1	1	1	1	1	1	2	1	1	1	1	1	1	1	1	2	1	1	5.9	5.9	5.9	60.082	542	542	0	3.8223	By MS/MS	By MS/MS	By MS/MS	By matching	By MS/MS
sp|Q8WWI1|LMO7_HUMAN	sp|Q8WWI1|LMO7_HUMAN	38	38	38	>sp|Q8WWI1|LMO7_HUMAN LIM domain only protein 7 OS=Homo sapiens OX=9606 GN=LMO7 PE=1 SV=3	1	38	38	38	38	27	35	19	21	4	22	20	34	38	27	35	19	21	4	22	20	34	38	27	35	19	21	4	22	20	34	26.8	26.8	26.8	192.69	1683	1683	0	266.63	By MS/MS	By MS/MS	By MS/MS	By MS/MS	By MS/MS
sp|Q8WWX9|SELM_HUMAN	sp|Q8WWX9|SELM_HUMAN	1	1	1	>sp|Q8WWX9|SELM_HUMAN Selenoprotein M OS=Homo sapiens OX=9606 GN=SELENOM PE=1 SV=3	1	1	1	1	1	1	1	1	1	1	1	1	1	1	1	1	1	1	1	1	1	1	1	1	1	1	1	1	1	1	1	5.5	5.5	5.5	16.231	145	145	1	-2	By matching	By matching	By matching	By matching	By MS/MS
sp|Q8WWY3|PRP31_HUMAN	sp|Q8WWY3|PRP31_HUMAN	14	14	14	>sp|Q8WWY3|PRP31_HUMAN U4/U6 small nuclear ribonucleoprotein Prp31 OS=Homo sapiens OX=9606 GN=PRPF31 PE=1 SV=2	1	14	14	14	13	12	14	5	8	6	11	12	8	13	12	14	5	8	6	11	12	8	13	12	14	5	8	6	11	12	8	42.1	42.1	42.1	55.455	499	499	0	75.822	By MS/MS	By MS/MS	By MS/MS	By MS/MS	By MS/MS
sp|Q8WXA9|SREK1_HUMAN	sp|Q8WXA9|SREK1_HUMAN	1	1	1	>sp|Q8WXA9|SREK1_HUMAN Splicing regulatory glutamine/lysine-rich protein 1 OS=Homo sapiens OX=9606 GN=SREK1 PE=1 SV=1	1	1	1	1	1	1	1	1	0	0	1	1	1	1	1	1	1	0	0	1	1	1	1	1	1	1	0	0	1	1	1	2.8	2.8	2.8	59.38	508	508	0	4.9558	By MS/MS	By MS/MS	By matching	By MS/MS	By matching
sp|Q8WXD5|GEMI6_HUMAN	sp|Q8WXD5|GEMI6_HUMAN	1	1	1	>sp|Q8WXD5|GEMI6_HUMAN Gem-associated protein 6 OS=Homo sapiens OX=9606 GN=GEMIN6 PE=1 SV=1	1	1	1	1	1	1	1	1	1	1	1	1	1	1	1	1	1	1	1	1	1	1	1	1	1	1	1	1	1	1	1	7.8	7.8	7.8	18.824	167	167	0	2.9616	By MS/MS	By MS/MS	By MS/MS	By MS/MS	By MS/MS
sp|Q8WY22|BRI3B_HUMAN	sp|Q8WY22|BRI3B_HUMAN	1	1	1	>sp|Q8WY22|BRI3B_HUMAN BRI3-binding protein OS=Homo sapiens OX=9606 GN=BRI3BP PE=1 SV=1	1	1	1	1	1	1	1	1	1	1	1	1	1	1	1	1	1	1	1	1	1	1	1	1	1	1	1	1	1	1	1	6.8	6.8	6.8	27.835	251	251	0.0066716	2.3098	By MS/MS	By MS/MS	By matching	By matching	By matching
sp|Q8WYL5|SSH1_HUMAN	sp|Q8WYL5|SSH1_HUMAN	2	2	2	>sp|Q8WYL5|SSH1_HUMAN Protein phosphatase Slingshot homolog 1 OS=Homo sapiens OX=9606 GN=SSH1 PE=1 SV=2	1	2	2	2	2	0	1	1	0	0	0	0	0	2	0	1	1	0	0	0	0	0	2	0	1	1	0	0	0	0	0	3.9	3.9	3.9	115.51	1049	1049	0	4.2605	By MS/MS	By matching	By matching	By matching	By matching
sp|Q92485|ASM3B_HUMAN	sp|Q92485|ASM3B_HUMAN	1	1	1	>sp|Q92485|ASM3B_HUMAN Acid sphingomyelinase-like phosphodiesterase 3b OS=Homo sapiens OX=9606 GN=SMPDL3B PE=1 SV=2	1	1	1	1	1	1	1	0	0	0	0	0	0	1	1	1	0	0	0	0	0	0	1	1	1	0	0	0	0	0	0	2.2	2.2	2.2	50.813	455	455	0.0076495	1.912	By MS/MS	By matching	By MS/MS	By matching	By matching
sp|Q92499|DDX1_HUMAN	sp|Q92499|DDX1_HUMAN	4	4	4	>sp|Q92499|DDX1_HUMAN ATP-dependent RNA helicase DDX1 OS=Homo sapiens OX=9606 GN=DDX1 PE=1 SV=2	1	4	4	4	4	2	3	1	1	1	2	1	2	4	2	3	1	1	1	2	1	2	4	2	3	1	1	1	2	1	2	7.2	7.2	7.2	82.431	740	740	0	9.0528	By MS/MS	By MS/MS	By MS/MS	By matching	By MS/MS
sp|Q92504|S39A7_HUMAN	sp|Q92504|S39A7_HUMAN	2	2	2	>sp|Q92504|S39A7_HUMAN Zinc transporter SLC39A7 OS=Homo sapiens OX=9606 GN=SLC39A7 PE=1 SV=2	1	2	2	2	2	2	1	1	2	2	2	2	2	2	2	1	1	2	2	2	2	2	2	2	1	1	2	2	2	2	2	3	3	3	50.117	469	469	0	4.2486	By MS/MS	By matching	By MS/MS	By matching	By matching
sp|Q92522|H1X_HUMAN	sp|Q92522|H1X_HUMAN	5	5	5	>sp|Q92522|H1X_HUMAN Histone H1x OS=Homo sapiens OX=9606 GN=H1FX PE=1 SV=1	1	5	5	5	4	5	5	1	4	1	4	5	5	4	5	5	1	4	1	4	5	5	4	5	5	1	4	1	4	5	5	26.3	26.3	26.3	22.487	213	213	0	23.678	By MS/MS	By MS/MS	By MS/MS	By matching	By matching
sp|Q92598|HS105_HUMAN	sp|Q92598|HS105_HUMAN	6	6	6	>sp|Q92598|HS105_HUMAN Heat shock protein 105 kDa OS=Homo sapiens OX=9606 GN=HSPH1 PE=1 SV=1	1	6	6	6	4	1	6	3	4	2	4	4	4	4	1	6	3	4	2	4	4	4	4	1	6	3	4	2	4	4	4	8.6	8.6	8.6	96.864	858	858	0	10.481	By MS/MS	By matching	By MS/MS	By matching	By matching
sp|Q92614|MY18A_HUMAN	sp|Q92614|MY18A_HUMAN	38	38	37	>sp|Q92614|MY18A_HUMAN Unconventional myosin-XVIIIa OS=Homo sapiens OX=9606 GN=MYO18A PE=1 SV=3	1	38	38	37	33	13	29	0	11	1	14	14	27	33	13	29	0	11	1	14	14	27	33	13	29	0	11	1	14	14	27	24.2	24.2	23.8	233.11	2054	2054	0	163.13	By MS/MS	By MS/MS	By MS/MS	By matching	By matching
sp|Q92616|GCN1_HUMAN	sp|Q92616|GCN1_HUMAN	16	16	16	>sp|Q92616|GCN1_HUMAN eIF-2-alpha kinase activator GCN1 OS=Homo sapiens OX=9606 GN=GCN1 PE=1 SV=6	1	16	16	16	12	7	10	7	7	5	14	12	13	12	7	10	7	7	5	14	12	13	12	7	10	7	7	5	14	12	13	7.2	7.2	7.2	292.75	2671	2671	0	45.284	By MS/MS	By MS/MS	By MS/MS	By MS/MS	By MS/MS
sp|Q92769|HDAC2_HUMAN;sp|Q13547|HDAC1_HUMAN	sp|Q92769|HDAC2_HUMAN;sp|Q13547|HDAC1_HUMAN	2;1	2;1	2;1	>sp|Q92769|HDAC2_HUMAN Histone deacetylase 2 OS=Homo sapiens OX=9606 GN=HDAC2 PE=1 SV=2;>sp|Q13547|HDAC1_HUMAN Histone deacetylase 1 OS=Homo sapiens OX=9606 GN=HDAC1 PE=1 SV=1	2	2	2	2	2	0	2	1	1	1	1	1	0	2	0	2	1	1	1	1	1	0	2	0	2	1	1	1	1	1	0	4.1	4.1	4.1	55.364	488	488;482	0	4.1893	By MS/MS	By matching	By MS/MS	By MS/MS	By matching
sp|Q92804|RBP56_HUMAN	sp|Q92804|RBP56_HUMAN	3	1	1	>sp|Q92804|RBP56_HUMAN TATA-binding protein-associated factor 2N OS=Homo sapiens OX=9606 GN=TAF15 PE=1 SV=1	1	3	1	1	2	3	3	3	3	2	3	3	3	0	1	1	1	1	1	1	1	1	0	1	1	1	1	1	1	1	1	5.2	1.4	1.4	61.829	592	592	0.0073314	2.2317	By matching	By MS/MS	By MS/MS	By MS/MS	By matching
sp|Q92841|DDX17_HUMAN	sp|Q92841|DDX17_HUMAN	13	12	9	>sp|Q92841|DDX17_HUMAN Probable ATP-dependent RNA helicase DDX17 OS=Homo sapiens OX=9606 GN=DDX17 PE=1 SV=2	1	13	12	9	12	9	11	8	10	9	9	11	9	11	9	10	8	10	8	8	10	8	8	7	7	5	8	6	5	7	5	20.3	18.8	14.8	80.272	729	729	0	54.015	By MS/MS	By MS/MS	By MS/MS	By MS/MS	By MS/MS
sp|Q92844|TANK_HUMAN	sp|Q92844|TANK_HUMAN	5	5	5	>sp|Q92844|TANK_HUMAN TRAF family member-associated NF-kappa-B activator OS=Homo sapiens OX=9606 GN=TANK PE=1 SV=2	1	5	5	5	5	4	5	2	4	4	4	5	5	5	4	5	2	4	4	4	5	5	5	4	5	2	4	4	4	5	5	13.4	13.4	13.4	47.815	425	425	0	33.325	By MS/MS	By MS/MS	By MS/MS	By matching	By MS/MS
sp|Q92896|GSLG1_HUMAN	sp|Q92896|GSLG1_HUMAN	6	6	6	>sp|Q92896|GSLG1_HUMAN Golgi apparatus protein 1 OS=Homo sapiens OX=9606 GN=GLG1 PE=1 SV=2	1	6	6	6	6	2	6	1	2	1	5	2	4	6	2	6	1	2	1	5	2	4	6	2	6	1	2	1	5	2	4	4.6	4.6	4.6	134.55	1179	1179	0	18.069	By MS/MS	By matching	By MS/MS	By matching	By matching
sp|Q92900|RENT1_HUMAN	sp|Q92900|RENT1_HUMAN	8	8	8	>sp|Q92900|RENT1_HUMAN Regulator of nonsense transcripts 1 OS=Homo sapiens OX=9606 GN=UPF1 PE=1 SV=2	1	8	8	8	7	5	8	1	4	3	7	6	4	7	5	8	1	4	3	7	6	4	7	5	8	1	4	3	7	6	4	9.8	9.8	9.8	124.34	1129	1129	0	23.823	By MS/MS	By MS/MS	By MS/MS	By matching	By MS/MS
sp|Q92930|RAB8B_HUMAN	sp|Q92930|RAB8B_HUMAN	2	1	1	>sp|Q92930|RAB8B_HUMAN Ras-related protein Rab-8B OS=Homo sapiens OX=9606 GN=RAB8B PE=1 SV=2	1	2	1	1	2	1	2	2	1	1	2	1	2	1	0	1	1	0	0	1	0	1	1	0	1	1	0	0	1	0	1	11.1	5.8	5.8	23.584	207	207	0.0045593	2.4706	By MS/MS	By matching	By matching	By matching	By matching
sp|Q92945|FUBP2_HUMAN	sp|Q92945|FUBP2_HUMAN	11	11	11	>sp|Q92945|FUBP2_HUMAN Far upstream element-binding protein 2 OS=Homo sapiens OX=9606 GN=KHSRP PE=1 SV=4	1	11	11	11	8	9	8	8	10	4	9	10	7	8	9	8	8	10	4	9	10	7	8	9	8	8	10	4	9	10	7	22.2	22.2	22.2	73.114	711	711	0	36.007	By MS/MS	By MS/MS	By MS/MS	By MS/MS	By MS/MS
sp|Q92973|TNPO1_HUMAN	sp|Q92973|TNPO1_HUMAN	4	4	4	>sp|Q92973|TNPO1_HUMAN Transportin-1 OS=Homo sapiens OX=9606 GN=TNPO1 PE=1 SV=2	1	4	4	4	1	1	2	2	2	1	2	3	2	1	1	2	2	2	1	2	3	2	1	1	2	2	2	1	2	3	2	5.8	5.8	5.8	102.35	898	898	0	11.23	By MS/MS	By MS/MS	By matching	By MS/MS	By MS/MS
sp|Q92979|NEP1_HUMAN	sp|Q92979|NEP1_HUMAN	2	2	2	>sp|Q92979|NEP1_HUMAN Ribosomal RNA small subunit methyltransferase NEP1 OS=Homo sapiens OX=9606 GN=EMG1 PE=1 SV=4	1	2	2	2	1	1	1	2	1	1	1	2	1	1	1	1	2	1	1	1	2	1	1	1	1	2	1	1	1	2	1	7.4	7.4	7.4	26.72	244	244	0	4.7938	By matching	By matching	By matching	By MS/MS	By matching
sp|Q93008|USP9X_HUMAN;sp|O00507|USP9Y_HUMAN	sp|Q93008|USP9X_HUMAN	3;1	3;1	3;1	>sp|Q93008|USP9X_HUMAN Probable ubiquitin carboxyl-terminal hydrolase FAF-X OS=Homo sapiens OX=9606 GN=USP9X PE=1 SV=3	2	3	3	3	3	3	3	1	3	2	3	3	2	3	3	3	1	3	2	3	3	2	3	3	3	1	3	2	3	3	2	1.3	1.3	1.3	292.28	2570	2570;2555	0	7.5602	By MS/MS	By MS/MS	By matching	By matching	By matching
sp|Q93050|VPP1_HUMAN	sp|Q93050|VPP1_HUMAN	8	8	8	>sp|Q93050|VPP1_HUMAN V-type proton ATPase 116 kDa subunit a isoform 1 OS=Homo sapiens OX=9606 GN=ATP6V0A1 PE=1 SV=3	1	8	8	8	8	2	6	2	2	2	2	2	3	8	2	6	2	2	2	2	2	3	8	2	6	2	2	2	2	2	3	11.9	11.9	11.9	96.412	837	837	0	25.553	By MS/MS	By matching	By MS/MS	By matching	By matching
sp|Q93070|NAR4_HUMAN	sp|Q93070|NAR4_HUMAN	1	1	1	>sp|Q93070|NAR4_HUMAN Ecto-ADP-ribosyltransferase 4 OS=Homo sapiens OX=9606 GN=ART4 PE=2 SV=2	1	1	1	1	0	0	0	0	1	0	0	0	0	0	0	0	0	1	0	0	0	0	0	0	0	0	1	0	0	0	0	2.2	2.2	2.2	35.877	314	314	1	-2	By matching	By matching	By matching	By matching	By MS/MS
sp|Q93100|KPBB_HUMAN	sp|Q93100|KPBB_HUMAN	2	2	2	>sp|Q93100|KPBB_HUMAN Phosphorylase b kinase regulatory subunit beta OS=Homo sapiens OX=9606 GN=PHKB PE=1 SV=3	1	2	2	2	2	1	1	1	1	1	1	2	2	2	1	1	1	1	1	1	2	2	2	1	1	1	1	1	1	2	2	1.8	1.8	1.8	124.88	1093	1093	0	2.8744	By matching	By MS/MS	By matching	By matching	By matching
sp|Q969Q0|RL36L_HUMAN	sp|Q969Q0|RL36L_HUMAN	2	2	1	>sp|Q969Q0|RL36L_HUMAN 60S ribosomal protein L36a-like OS=Homo sapiens OX=9606 GN=RPL36AL PE=1 SV=3	1	2	2	1	2	2	2	2	1	1	1	2	2	2	2	2	2	1	1	1	2	2	1	1	1	1	0	0	0	1	1	15.1	15.1	7.5	12.469	106	106	0	5.2115	By MS/MS	By MS/MS	By MS/MS	By MS/MS	By MS/MS
[truncated: 319 more rows]
[truncated: 64 more columns]

## Sheet: Statistical_Evaluation
Identifiers		MS1 intensities		Fold changes and pvalues
[truncated: 1,034 more rows]
