# Supplementary material for: Novel biochemical, structural, and systems insights into inflammatory signaling revealed by contextual interaction proteomics
Source: Proc Natl Acad Sci U S A. 2022 Sep 30;119(40):e2117175119. doi: 10.1073/pnas.2117175119 (PMC9546619; doi:10.1073/pnas.2117175119)
Supplement: Supplementary File [file pnas.2117175119.sd08.xlsx]

## Sheet: Legend
Sheet_Name	Content
Data_Acquisition_Mapping	Raw files mapping to experiment (+/-DUB) and fraction number
Peptide_Table	Table of peptides selected for targeted data acquisition
BNPAGE_no_DUB_Skyline_Output	Peptide intensities from PRM measurements as determined by manual chromatogram integration in Skyline for sample not treated with USP21
BNPAGE_no_DUB_Prot_Intensit	Protein intensities obtained as described in Materials and Methods and used in Fig. 3
BNPAGE_plus_DUB_Skyline_Output	Peptide intensities from PRM measurements as determined by manual chromatogram integration in Skyline for sample treated with USP21
BNPAGE_plus_DUB_Prot_Intensit	Protein intensities obtained as described in Materials and Methods and used in Fig. 3

## Sheet: Data_Acquisition_Mapping
Experiment	File_name	Fraction_name	Sample type	Fraction_Name_Skyline
No_DUB	ciuffar_D1903_059	BNPAGE_PRM_fr_1	BNPAGE_Fraction	59_A1
No_DUB	ciuffar_D1903_060	BNPAGE_PRM_fr_2	BNPAGE_Fraction	60_A2
No_DUB	ciuffar_D1903_061	BNPAGE_PRM_fr_3	BNPAGE_Fraction	61_A3
No_DUB	ciuffar_D1903_062	BNPAGE_PRM_fr_4	BNPAGE_Fraction	62_A4
No_DUB	ciuffar_D1903_063	BNPAGE_PRM_fr_5	BNPAGE_Fraction	63_A5
No_DUB	ciuffar_D1903_064	BNPAGE_heavy_standards	Standard	Standard_64
No_DUB	ciuffar_D1903_065	BNPAGE_PRM_fr_6	BNPAGE_Fraction	65_A6
No_DUB	ciuffar_D1903_066	BNPAGE_PRM_fr_7	BNPAGE_Fraction	66_A7
No_DUB	ciuffar_D1903_067	BNPAGE_PRM_fr_8	BNPAGE_Fraction	67_A8
No_DUB	ciuffar_D1903_068	BNPAGE_PRM_fr_9	BNPAGE_Fraction	68_A9
No_DUB	ciuffar_D1903_069	BNPAGE_PRM_fr_11	BNPAGE_Fraction	69_A11
No_DUB	ciuffar_D1903_070	BNPAGE_heavy_standards	Standard	Standard_70
No_DUB	ciuffar_D1903_071	BNPAGE_PRM_fr_12	BNPAGE_Fraction	71_A12
No_DUB	ciuffar_D1903_072	BNPAGE_PRM_fr_13	BNPAGE_Fraction	72_B1
No_DUB	ciuffar_D1903_073	BNPAGE_PRM_fr_14	BNPAGE_Fraction	73_B2
No_DUB	ciuffar_D1903_074	BNPAGE_PRM_fr_15	BNPAGE_Fraction	74_B3
No_DUB	ciuffar_D1903_075	BNPAGE_PRM_fr_16	BNPAGE_Fraction	75_B4
No_DUB	ciuffar_D1903_076	BNPAGE_heavy_standards	Standard	Standard_76
No_DUB	ciuffar_D1903_077	BNPAGE_PRM_fr_17	BNPAGE_Fraction	77_B5
No_DUB	ciuffar_D1903_078	BNPAGE_PRM_fr_18	BNPAGE_Fraction	78_B6
No_DUB	ciuffar_D1903_079	BNPAGE_PRM_fr_19	BNPAGE_Fraction	79_B7
No_DUB	ciuffar_D1903_079	BNPAGE_PRM_fr_21	BNPAGE_Fraction	79_20190313172128_B9
No_DUB	ciuffar_D1903_079	BNPAGE_PRM_fr_22	BNPAGE_Fraction	79_20190313184535_B10
No_DUB	ciuffar_D1903_077	BNPAGE_PRM_fr_23	BNPAGE_Fraction	77_20190313213401_B11
No_DUB	ciuffar_D1903_078	BNPAGE_PRM_fr_24	BNPAGE_Fraction	78_20190313225808_B12
No_DUB	ciuffar_D1903_079	BNPAGE_PRM_fr_25	BNPAGE_Fraction	79_20190314002219_C1
No_DUB	ciuffar_D1903_080	BNPAGE_PRM_fr_26	BNPAGE_Fraction	80_C2
No_DUB	ciuffar_D1903_081	BNPAGE_PRM_fr_27	BNPAGE_Fraction	81_C3
No_DUB	ciuffar_D1903_082	BNPAGE_heavy_standards	Standard	Standard_82
No_DUB	ciuffar_D1903_083	BNPAGE_PRM_fr_28	BNPAGE_Fraction	83_C4
No_DUB	ciuffar_D1903_084	BNPAGE_PRM_fr_29	BNPAGE_Fraction	84_C5
No_DUB	ciuffar_D1903_085	BNPAGE_PRM_fr_31	BNPAGE_Fraction	85_C7
No_DUB	ciuffar_D1903_086	BNPAGE_PRM_fr_32	BNPAGE_Fraction	86_C8
No_DUB	ciuffar_D1903_087	BNPAGE_PRM_fr_33	BNPAGE_Fraction	87_C9
No_DUB	ciuffar_D1903_088	BNPAGE_heavy_standards	Standard	Standard_88
No_DUB	ciuffar_D1903_089	BNPAGE_PRM_fr_34	BNPAGE_Fraction	89_C10
No_DUB	ciuffar_D1903_090	BNPAGE_PRM_fr_35	BNPAGE_Fraction	90_C11
No_DUB	ciuffar_D1903_091	BNPAGE_PRM_fr_36	BNPAGE_Fraction	91_C12
No_DUB	ciuffar_D1903_092	BNPAGE_PRM_fr_37	BNPAGE_Fraction	92_D1
No_DUB	ciuffar_D1903_093	BNPAGE_PRM_fr_38	BNPAGE_Fraction	93_D2
No_DUB	ciuffar_D1903_094	BNPAGE_heavy_standards	Standard	Standard_94
No_DUB	ciuffar_D1903_095	BNPAGE_PRM_fr_39	BNPAGE_Fraction	95_D3
No_DUB	ciuffar_D1903_096	BNPAGE_PRM_fr_41	BNPAGE_Fraction	96_D5
No_DUB	ciuffar_D1903_097	BNPAGE_PRM_fr_42	BNPAGE_Fraction	097_D6
No_DUB	ciuffar_D1903_098	BNPAGE_PRM_fr_43	BNPAGE_Fraction	098_D7
No_DUB	ciuffar_D1903_099	BNPAGE_PRM_fr_44	BNPAGE_Fraction	099_D8
No_DUB	ciuffar_D1903_100	BNPAGE_heavy_standards	Standard	Standard_100
No_DUB	ciuffar_D1903_101	BNPAGE_PRM_fr_45	BNPAGE_Fraction	101_D9
No_DUB	ciuffar_D1903_102	BNPAGE_PRM_fr_46	BNPAGE_Fraction	102_D10
No_DUB	ciuffar_D1903_103	BNPAGE_PRM_fr_47	BNPAGE_Fraction	103_D11
No_DUB	ciuffar_D1903_104	BNPAGE_PRM_fr_48	BNPAGE_Fraction	104_D12
No_DUB	ciuffar_D1903_105	BNPAGE_PRM_fr_49	BNPAGE_Fraction	105_E1
No_DUB	ciuffar_D1903_106	BNPAGE_heavy_standards	Standard	Standard_106
No_DUB	ciuffar_D1903_107	BNPAGE_PRM_fr_51	BNPAGE_Fraction	107_E3
No_DUB	ciuffar_D1903_108	BNPAGE_PRM_fr_52	BNPAGE_Fraction	108_E4
No_DUB	ciuffar_D1903_109	BNPAGE_PRM_fr_53	BNPAGE_Fraction	109_E5
No_DUB	ciuffar_D1903_110	BNPAGE_PRM_fr_54	BNPAGE_Fraction	110_E6
No_DUB	ciuffar_D1903_111	BNPAGE_PRM_fr_55	BNPAGE_Fraction	111_E7
No_DUB	ciuffar_D1903_112	BNPAGE_heavy_standards	Standard	Standard_112
No_DUB	ciuffar_D1903_113	BNPAGE_PRM_fr_56	BNPAGE_Fraction	113_E8
No_DUB	ciuffar_D1903_114	BNPAGE_PRM_fr_57	BNPAGE_Fraction	114_E9
No_DUB	ciuffar_D1903_115	BNPAGE_PRM_fr_58	BNPAGE_Fraction	115_E10
No_DUB	ciuffar_D1903_116	BNPAGE_PRM_fr_59	BNPAGE_Fraction	116_E11
No_DUB	ciuffar_D1903_117	BNPAGE_PRM_fr_60	BNPAGE_Fraction	117_E12
No_DUB	ciuffar_D1903_118	BNPAGE_heavy_standards	Standard	Standard_118
No_DUB	ciuffar_D1903_119	BNPAGE_PRM_fr_61	BNPAGE_Fraction	119_F1
No_DUB	ciuffar_D1903_120	BNPAGE_PRM_fr_62	BNPAGE_Fraction	120_F2
No_DUB	ciuffar_D1903_121	BNPAGE_PRM_fr_63	BNPAGE_Fraction	121_F3
No_DUB	ciuffar_D1903_122	BNPAGE_PRM_fr_64	BNPAGE_Fraction	122_F4
No_DUB	ciuffar_D1903_126	BNPAGE_heavy_standards	Standard	Standard_126_20190316190650
No_DUB	ciuffar_D1903_127	BNPAGE_PRM_fr_10	BNPAGE_Fraction	127_A10
No_DUB	ciuffar_D1903_128	BNPAGE_PRM_fr_20	BNPAGE_Fraction	128_B8
No_DUB	ciuffar_D1903_129	BNPAGE_PRM_fr_30	BNPAGE_Fraction	129_C6
No_DUB	ciuffar_D1903_130	BNPAGE_PRM_fr_40	BNPAGE_Fraction	130_D4
No_DUB	ciuffar_D1903_131	BNPAGE_PRM_fr_50	BNPAGE_Fraction	131_E2
No_DUB	ciuffar_D1903_132	BNPAGE_heavy_standards	Standard	Standard_132
Plus_DUB	ulianaf_D1909_134	heavy_peptide	Heavy_reference	Standard_134
Plus_DUB	ulianaf_D1909_135	BN_A10	BNPAGE_Fraction	135_A10
Plus_DUB	ulianaf_D1909_136	BN_A11	BNPAGE_Fraction	136_A11
Plus_DUB	ulianaf_D1909_137	BN_A12	BNPAGE_Fraction	137_A12
Plus_DUB	ulianaf_D1909_138	BN_B1	BNPAGE_Fraction	138_B1
Plus_DUB	ulianaf_D1909_139	BN_B2	BNPAGE_Fraction	139_B2
Plus_DUB	ulianaf_D1909_140	heavy_peptide	Heavy_reference	Standard_140
Plus_DUB	ulianaf_D1909_141	BN_B3	BNPAGE_Fraction	141_B3
Plus_DUB	ulianaf_D1909_142	BN_B4	BNPAGE_Fraction	142_B4
Plus_DUB	ulianaf_D1909_143	BN_B5	BNPAGE_Fraction	143_B5
Plus_DUB	ulianaf_D1909_144	BN_B6	BNPAGE_Fraction	144_B6
Plus_DUB	ulianaf_D1909_145	BN_B7	BNPAGE_Fraction	145_B7
Plus_DUB	ulianaf_D1909_146	heavy_peptide	Heavy_reference	Standard_146
Plus_DUB	ulianaf_D1909_147	BN_B8	BNPAGE_Fraction	147_B8
Plus_DUB	ulianaf_D1909_148	BN_B9	BNPAGE_Fraction	148_B9
Plus_DUB	ulianaf_D1909_149	BN_B10	BNPAGE_Fraction	149_B10
Plus_DUB	ulianaf_D1909_150	BN_B11	BNPAGE_Fraction	150_B11
Plus_DUB	ulianaf_D1909_151	BN_B12	BNPAGE_Fraction	151_B12
Plus_DUB	ulianaf_D1909_152	heavy_peptide	Heavy_reference	Standard_152
Plus_DUB	ulianaf_D1909_153	BN_C1	BNPAGE_Fraction	153_C1
Plus_DUB	ulianaf_D1909_154	BN_C2	BNPAGE_Fraction	154_C2
Plus_DUB	ulianaf_D1909_155	BN_C3	BNPAGE_Fraction	155_C3
Plus_DUB	ulianaf_D1909_156	BN_C4	BNPAGE_Fraction	156_C4
Plus_DUB	ulianaf_D1909_157	BN_C5	BNPAGE_Fraction	157_C5
Plus_DUB	ulianaf_D1909_158	heavy_peptide	Heavy_reference	Standard_158
Plus_DUB	ulianaf_D1909_159	BN_C6	BNPAGE_Fraction	159_C6
Plus_DUB	ulianaf_D1909_160	BN_C7	BNPAGE_Fraction	160_C7
Plus_DUB	ulianaf_D1909_161	BN_C8	BNPAGE_Fraction	161_C8
Plus_DUB	ulianaf_D1909_162	BN_C9	BNPAGE_Fraction	162_C9
Plus_DUB	ulianaf_D1909_163	BN_C10	BNPAGE_Fraction	163_C10
Plus_DUB	ulianaf_D1909_164	heavy_peptide	Heavy_reference	Standard_164
Plus_DUB	ulianaf_D1909_165	BN_C11	BNPAGE_Fraction	165_C11
Plus_DUB	ulianaf_D1909_166	BN_C12	BNPAGE_Fraction	166_C12
Plus_DUB	ulianaf_D1909_167	BN_D1	BNPAGE_Fraction	167_D1
Plus_DUB	ulianaf_D1909_168	BN_D2	BNPAGE_Fraction	168_D2
Plus_DUB	ulianaf_D1909_169	BN_D3	BNPAGE_Fraction	169_D3
Plus_DUB	ulianaf_D1909_170	heavy_peptide	Heavy_reference	Standard_170
Plus_DUB	ulianaf_D1909_171	BN_D4	BNPAGE_Fraction	171_D4
Plus_DUB	ulianaf_D1909_172	BN_D5	BNPAGE_Fraction	172_D5
Plus_DUB	ulianaf_D1909_173	BN_D6	BNPAGE_Fraction	173_D6
Plus_DUB	ulianaf_D1909_174	BN_D7	BNPAGE_Fraction	174_D7
Plus_DUB	ulianaf_D1909_175	BN_D8	BNPAGE_Fraction	175_D8
Plus_DUB	ulianaf_D1909_176	heavy_peptide	Heavy_reference	Standard_176
Plus_DUB	ulianaf_D1909_177	BN_D9	BNPAGE_Fraction	177_D9
Plus_DUB	ulianaf_D1909_178	BN_D10	BNPAGE_Fraction	178_D10
Plus_DUB	ulianaf_D1909_179	BN_D11	BNPAGE_Fraction	179_D11
Plus_DUB	ulianaf_D1909_180	BN_D12	BNPAGE_Fraction	180_D12
Plus_DUB	ulianaf_D1909_181	BN_E1	BNPAGE_Fraction	181_E1
Plus_DUB	ulianaf_D1909_182	heavy_peptide	Heavy_reference	Standard_182
Plus_DUB	ulianaf_D1909_183	BN_E2	BNPAGE_Fraction	183_E2
Plus_DUB	ulianaf_D1909_184	BN_E3	BNPAGE_Fraction	184_E3
Plus_DUB	ulianaf_D1909_185	BN_E4	BNPAGE_Fraction	185_E4
Plus_DUB	ulianaf_D1909_186	BN_E5	BNPAGE_Fraction	186_E5
Plus_DUB	ulianaf_D1909_187	BN_E6	BNPAGE_Fraction	187_E6
Plus_DUB	ulianaf_D1909_189	BN_E7	BNPAGE_Fraction	189_E7
Plus_DUB	ulianaf_D1909_190	BN_E8	BNPAGE_Fraction	190_E8
Plus_DUB	ulianaf_D1909_191	BN_E9	BNPAGE_Fraction	191_E9
Plus_DUB	ulianaf_D1909_195	heavy_peptide	Heavy_reference	Standard_195
Plus_DUB	ulianaf_D1909_192	BN_E10	BNPAGE_Fraction	192_E10
Plus_DUB	ulianaf_D1909_193	BN_E11	BNPAGE_Fraction	193_E11
Plus_DUB	ulianaf_D1909_194	BN_E12	BNPAGE_Fraction	194_E12
Plus_DUB	ulianaf_D1909_196	BN_F1	BNPAGE_Fraction	196_F1
Plus_DUB	ulianaf_D1909_197	BN_F2	BNPAGE_Fraction	197_F2
Plus_DUB	ulianaf_D1909_198	BN_F3	BNPAGE_Fraction	198_F3
Plus_DUB	ulianaf_D1909_199	BN_F4	BNPAGE_Fraction	199_F4
Plus_DUB	ulianaf_D1909_200	BN_F5	BNPAGE_Fraction	200_F5
Plus_DUB	ulianaf_D1909_201	heavy_peptide	Heavy_reference	Standard_201
Plus_DUB	ulianaf_D1909_202	BN_F6	BNPAGE_Fraction	202_F6
Plus_DUB	ulianaf_D1909_203	BN_F7	BNPAGE_Fraction	203_F7
Plus_DUB	ulianaf_D1909_204	BN_F8	BNPAGE_Fraction	204_F8
Plus_DUB	ulianaf_D1909_205	BN_F9	BNPAGE_Fraction	205_F9
Plus_DUB	ulianaf_D1909_206	BN_F10	BNPAGE_Fraction	206_F10
Plus_DUB	ulianaf_D1909_207	heavy_peptide	Heavy_reference	Standard_207
Plus_DUB	ulianaf_D1909_208	BN_F11	BNPAGE_Fraction	208_F11
Plus_DUB	ulianaf_D1909_209	BN_F12	BNPAGE_Fraction	209_F12
Plus_DUB	ulianaf_D1909_210	BN_G1	BNPAGE_Fraction	210_G1
Plus_DUB	ulianaf_D1909_214	BN_G2	BNPAGE_Fraction	214_G2
Plus_DUB	ulianaf_D1909_212	BN_G3	BNPAGE_Fraction	212_G3
Plus_DUB	ulianaf_D1909_213	BN_G4	BNPAGE_Fraction	213_G4
Plus_DUB	ulianaf_D1909_215	heavy_peptide	Heavy_reference	Standard_215
Plus_DUB	ulianaf_D1909_216	BN_A9	BNPAGE_Fraction	216_A9
Plus_DUB	ulianaf_D1909_217	BN_A8	BNPAGE_Fraction	217_A8
Plus_DUB	ulianaf_D1909_218	BN_A7	BNPAGE_Fraction	218_A7
Plus_DUB	ulianaf_D1909_219	BN_A6	BNPAGE_Fraction	219_A6
Plus_DUB	ulianaf_D1909_220	BN_A5	BNPAGE_Fraction	220_A5
Plus_DUB	ulianaf_D1909_221	heavy_peptide	Heavy_reference	Standard_221
Plus_DUB	ulianaf_D1909_222	BN_A4	BNPAGE_Fraction	222_A4
Plus_DUB	ulianaf_D1909_268	BN_A2_dil_1_5	BNPAGE_Fraction	268_A2_dil5x
Plus_DUB	ulianaf_D1909_269	BN_A1_dil_1_5	BNPAGE_Fraction	269_A1_dil5x
Plus_DUB	ulianaf_D1909_270	BN_A3_dil_1_5	BNPAGE_Fraction	270_A3_dil5x

## Sheet: Peptide_Table
BNPAGE no DUB				BNPAGE plus DUB				Reference peptide AQUA injected amount (PLUS DUB)
Protein	Uniprot	Peptide		Protein	Uniprot	Peptide		1.6 fmol
IKKA	O15111	IIVHTVQSQDR		IKKA	O15111	IQLPIIQLR
IKKB	O14920	ALDDILNLK		IKKB	O14920	/
MK3	O43318	EIEVEEVVGR		MK3	O43318	EIEVEEVVGR
TNFalpha	P01375	IAVSYQTK		TNFalpha	P01375	IAVSYQTK
Ubiquitin	P0CG48	TITLEVEPSDTIENVK		Ubiquitin	P0CG48	TITLEVEPSDTIENVK
TNFRI	P19438	LELQNGR		TNFRI	P19438	EATLELLGR
TNAP3	P21580	/		TNAP3	P21580	LDEANLPK
TRAF2	Q12933	QQEHEVQWLR		TRAF2	Q12933	/
TRAF1	Q13077	/		TRAF1	Q13077	LLAELEGK
TRAF3	Q13114	SAGTPVFVPEQGGYK		TRAF3	Q13114	SAGTPVFVPEQGGYK
BIRC3	Q13489	ESNDLLLIR		BIRC3	Q13489	/
BIRC2	Q13490	TQIPLQAR		BIRC2	Q13490	TQIPLQAR
RIPK1	Q13546	LLGVIIEEGK		RIPK1	Q13546	LLGVIIEEGK
IKKE	Q14164	/		IKKE	Q14164	LVGEEGQSIYK
TNIP	Q15025	VPEVVALGAAEK		TNIP	Q15025	IFEEDFQR
TRADD	Q15628	SDPQLIVQLR		TRADD	Q15628	SDPQLIVQLR
TAB1	Q15750	VLLQAFDVVER		TAB1	Q15750	VLLQAFDVVER
TAXBP1	Q86VP1	GLTEVTQSLK		TAXBP1	Q86VP1	LELAEVQDNYK
TAB3	Q8N5C8	/		TAB3	Q8N5C8	EVDLLQSR
RNF31	Q96EP0	YLQLDAAR		RNF31	Q96EP0	YLQLDAAR
WRIP1	Q96S55	/		WRIP1	Q96S55	ALAAEEIR
HOIL	Q9BYM8	ALLTPEDYQR		HOIL	Q9BYM8	ALLTPEDYQR
SHARPIN	Q9H0F6	GPPPEADLPR		SHARPIN	Q9H0F6	GPPPEADLPR
AZI2	Q9H6S1	EVELLQLR		AZI2	Q9H6S1	EVELLQLR
CYLD	Q9NQC7	TEIVNPLR		CYLD	Q9NQC7	TEIVNPLR
TAB2	Q9NYJ8	EIDLFQAR		TAB2	Q9NYJ8	EIDLFQAR
TBK1	Q9UHD2	LFAIEEETTTR		TBK1	Q9UHD2	LFAIEEETTTR
SPATA2	Q9UM82	GYSELDIVSER		SPATA2	Q9UM82	/
TRAF6	Q9Y4K3	LTILDQSEAPVR		TRAF6	Q9Y4K3	LTILDQSEAPVR
NEMO	Q9Y6K9	AQVTSLLGELQESQSR		NEMO	Q9Y6K9	ADFQAER
TANK	Q92844	/		TANK	Q92844	/
UBASH3B	Q8TF42	/		UBASH3B	Q8TF42	VDALGEALQTTVSR
iRT	Standard	LGGNEQVTR		iRT	Standard	LGGNEQVTR
iRT	Standard	GAGSSEPVTGLDAK		iRT	Standard	GAGSSEPVTGLDAK
iRT	Standard	VEATFGVDESNAK		iRT	Standard	VEATFGVDESNAK
iRT	Standard	YILAGVENSK		iRT	Standard	YILAGVENSK
iRT	Standard	TPVISGGPYEYR		iRT	Standard	TPVISGGPYEYR
iRT	Standard	TPVITGAPYEYR		iRT	Standard	TPVITGAPYEYR
iRT	Standard	DGLDAASYYAPVR		iRT	Standard	DGLDAASYYAPVR
iRT	Standard	ADVTPADFSEWSK		iRT	Standard	ADVTPADFSEWSK
iRT	Standard	GTFIIDPGGVIR		iRT	Standard	GTFIIDPGGVIR
iRT	Standard	GTFIIDPAAVIR		iRT	Standard	GTFIIDPAAVIR
iRT	Standard	LFLQFGAQGSPFLK		iRT	Standard	LFLQFGAQGSPFLK

## Sheet: BNPAGE_no_DUB_Skyline_Output
Uniprot	Gene_Name (Primary)	Name_used_in_this_study	Peptide	Replicate Name	Isotope Label Type	Total Area	Average Measured Retention Time
O14920	IKKB	IKBKB	ALDDILNLK	59_A1	light	596871	28.69
O14920	IKKB	IKBKB	ALDDILNLK	60_A2	light	75489	28.69
O14920	IKKB	IKBKB	ALDDILNLK	61_A3	light	113626	28.69
O14920	IKKB	IKBKB	ALDDILNLK	62_A4	light	30567	28.69
O14920	IKKB	IKBKB	ALDDILNLK	63_A5	light	40097	28.69
O14920	IKKB	IKBKB	ALDDILNLK	65_A6	light	75205	28.69
O14920	IKKB	IKBKB	ALDDILNLK	66_A7	light	5087	28.69
O14920	IKKB	IKBKB	ALDDILNLK	67_A8	light	8894	28.69
O14920	IKKB	IKBKB	ALDDILNLK	68_A9	light	5569	28.69
O14920	IKKB	IKBKB	ALDDILNLK	127_A10	light	4475	28.69
O14920	IKKB	IKBKB	ALDDILNLK	69_A11	light	#N/A	28.69
O14920	IKKB	IKBKB	ALDDILNLK	71_A12	light	#N/A	28.69
O14920	IKKB	IKBKB	ALDDILNLK	72_B1	light	5432	28.69
O14920	IKKB	IKBKB	ALDDILNLK	73_B2	light	6846	28.69
O14920	IKKB	IKBKB	ALDDILNLK	74_B3	light	#N/A	28.69
O14920	IKKB	IKBKB	ALDDILNLK	75_B4	light	6767	28.69
O14920	IKKB	IKBKB	ALDDILNLK	77_B5	light	#N/A	28.69
O14920	IKKB	IKBKB	ALDDILNLK	78_B6	light	6913	28.69
O14920	IKKB	IKBKB	ALDDILNLK	79_B7	light	#N/A	28.69
O14920	IKKB	IKBKB	ALDDILNLK	128_B8	light	#N/A	28.69
O14920	IKKB	IKBKB	ALDDILNLK	79_20190313172128_B9	light	4568	28.69
O14920	IKKB	IKBKB	ALDDILNLK	79_20190313184535_B10	light	6441	28.69
O14920	IKKB	IKBKB	ALDDILNLK	77_20190313213401_B11	light	7384	28.69
O14920	IKKB	IKBKB	ALDDILNLK	78_20190313225808_B12	light	7103	28.69
O14920	IKKB	IKBKB	ALDDILNLK	79_20190314002219_C1	light	10750	28.69
O14920	IKKB	IKBKB	ALDDILNLK	80_C2	light	11527	28.69
O14920	IKKB	IKBKB	ALDDILNLK	81_C3	light	#N/A	28.69
O14920	IKKB	IKBKB	ALDDILNLK	83_C4	light	9467	28.69
O14920	IKKB	IKBKB	ALDDILNLK	84_C5	light	13382	28.69
O14920	IKKB	IKBKB	ALDDILNLK	129_C6	light	#N/A	28.69
O14920	IKKB	IKBKB	ALDDILNLK	85_C7	light	9113	28.69
O14920	IKKB	IKBKB	ALDDILNLK	86_C8	light	#N/A	28.69
O14920	IKKB	IKBKB	ALDDILNLK	87_C9	light	13839	28.69
O14920	IKKB	IKBKB	ALDDILNLK	89_C10	light	#N/A	28.69
O14920	IKKB	IKBKB	ALDDILNLK	90_C11	light	#N/A	28.69
O14920	IKKB	IKBKB	ALDDILNLK	91_C12	light	#N/A	28.69
O14920	IKKB	IKBKB	ALDDILNLK	92_D1	light	2941	28.69
O14920	IKKB	IKBKB	ALDDILNLK	93_D2	light	#N/A	28.69
O14920	IKKB	IKBKB	ALDDILNLK	95_D3	light	#N/A	28.69
O14920	IKKB	IKBKB	ALDDILNLK	130_D4	light	#N/A	28.69
O14920	IKKB	IKBKB	ALDDILNLK	96_D5	light	#N/A	28.69
O14920	IKKB	IKBKB	ALDDILNLK	097_D6	light	#N/A	28.69
O14920	IKKB	IKBKB	ALDDILNLK	098_D7	light	#N/A	28.69
O14920	IKKB	IKBKB	ALDDILNLK	099_D8	light	#N/A	28.69
O14920	IKKB	IKBKB	ALDDILNLK	101_D9	light	#N/A	28.69
O14920	IKKB	IKBKB	ALDDILNLK	102_D10	light	#N/A	28.69
O14920	IKKB	IKBKB	ALDDILNLK	103_D11	light	#N/A	28.69
O14920	IKKB	IKBKB	ALDDILNLK	104_D12	light	#N/A	28.69
O14920	IKKB	IKBKB	ALDDILNLK	105_E1	light	#N/A	28.69
O14920	IKKB	IKBKB	ALDDILNLK	131_E2	light	#N/A	28.69
O14920	IKKB	IKBKB	ALDDILNLK	107_E3	light	#N/A	28.69
O14920	IKKB	IKBKB	ALDDILNLK	108_E4	light	#N/A	28.69
O14920	IKKB	IKBKB	ALDDILNLK	109_E5	light	#N/A	28.69
O14920	IKKB	IKBKB	ALDDILNLK	110_E6	light	#N/A	28.69
O14920	IKKB	IKBKB	ALDDILNLK	111_E7	light	#N/A	28.69
O14920	IKKB	IKBKB	ALDDILNLK	113_E8	light	#N/A	28.69
O14920	IKKB	IKBKB	ALDDILNLK	114_E9	light	#N/A	28.69
O14920	IKKB	IKBKB	ALDDILNLK	115_E10	light	#N/A	28.69
O14920	IKKB	IKBKB	ALDDILNLK	116_E11	light	#N/A	28.69
O14920	IKKB	IKBKB	ALDDILNLK	117_E12	light	#N/A	28.69
O14920	IKKB	IKBKB	ALDDILNLK	119_F1	light	#N/A	28.69
O14920	IKKB	IKBKB	ALDDILNLK	120_F2	light	#N/A	28.69
O14920	IKKB	IKBKB	ALDDILNLK	121_F3	light	#N/A	28.69
O14920	IKKB	IKBKB	ALDDILNLK	122_F4	light	#N/A	28.69
O14920	IKKB	IKBKB	ALDDILNLK	Standard_64	heavy	1792692	28.69
O14920	IKKB	IKBKB	ALDDILNLK	Standard_70	heavy	2031397	28.69
O14920	IKKB	IKBKB	ALDDILNLK	Standard_76	heavy	1934436	28.69
O14920	IKKB	IKBKB	ALDDILNLK	Standard_82	heavy	1945949	28.69
O14920	IKKB	IKBKB	ALDDILNLK	Standard_88	heavy	1624878	28.69
O14920	IKKB	IKBKB	ALDDILNLK	Standard_94	heavy	1978926	28.69
O14920	IKKB	IKBKB	ALDDILNLK	Standard_100	heavy	1953787	28.69
O14920	IKKB	IKBKB	ALDDILNLK	Standard_106	heavy	2089826	28.69
O14920	IKKB	IKBKB	ALDDILNLK	Standard_132	heavy	3107372	28.69
O14920	IKKB	IKBKB	ALDDILNLK	Standard_112	heavy	2388265	28.69
O14920	IKKB	IKBKB	ALDDILNLK	Standard_118	heavy	2220732	28.69
O14920	IKKB	IKBKB	ALDDILNLK	Standard_126_20190316190650	heavy	2630921	28.69
O15111	IKKA	CHUK	IIVHTVQSQDR	59_A1	light	8114073	9.78
O15111	IKKA	CHUK	IIVHTVQSQDR	60_A2	light	313662	9.78
O15111	IKKA	CHUK	IIVHTVQSQDR	61_A3	light	226315	9.78
O15111	IKKA	CHUK	IIVHTVQSQDR	62_A4	light	1447967	9.78
O15111	IKKA	CHUK	IIVHTVQSQDR	63_A5	light	#N/A	9.78
O15111	IKKA	CHUK	IIVHTVQSQDR	65_A6	light	#N/A	9.78
O15111	IKKA	CHUK	IIVHTVQSQDR	66_A7	light	#N/A	9.78
O15111	IKKA	CHUK	IIVHTVQSQDR	67_A8	light	#N/A	9.78
O15111	IKKA	CHUK	IIVHTVQSQDR	68_A9	light	41648	9.78
O15111	IKKA	CHUK	IIVHTVQSQDR	127_A10	light	26240	9.78
O15111	IKKA	CHUK	IIVHTVQSQDR	69_A11	light	#N/A	9.78
O15111	IKKA	CHUK	IIVHTVQSQDR	71_A12	light	38266	9.78
O15111	IKKA	CHUK	IIVHTVQSQDR	72_B1	light	37702	9.78
O15111	IKKA	CHUK	IIVHTVQSQDR	73_B2	light	51671	9.78
O15111	IKKA	CHUK	IIVHTVQSQDR	74_B3	light	53855	9.78
O15111	IKKA	CHUK	IIVHTVQSQDR	75_B4	light	42931	9.78
O15111	IKKA	CHUK	IIVHTVQSQDR	77_B5	light	#N/A	9.78
O15111	IKKA	CHUK	IIVHTVQSQDR	78_B6	light	44940	9.78
O15111	IKKA	CHUK	IIVHTVQSQDR	79_B7	light	#N/A	9.78
O15111	IKKA	CHUK	IIVHTVQSQDR	128_B8	light	3173	9.78
O15111	IKKA	CHUK	IIVHTVQSQDR	79_20190313172128_B9	light	34650	9.78
O15111	IKKA	CHUK	IIVHTVQSQDR	79_20190313184535_B10	light	36945	9.78
O15111	IKKA	CHUK	IIVHTVQSQDR	77_20190313213401_B11	light	55804	9.78
O15111	IKKA	CHUK	IIVHTVQSQDR	78_20190313225808_B12	light	41924	9.78
O15111	IKKA	CHUK	IIVHTVQSQDR	79_20190314002219_C1	light	44984	9.78
O15111	IKKA	CHUK	IIVHTVQSQDR	80_C2	light	64079	9.78
O15111	IKKA	CHUK	IIVHTVQSQDR	81_C3	light	10927	9.78
O15111	IKKA	CHUK	IIVHTVQSQDR	83_C4	light	59843	9.78
O15111	IKKA	CHUK	IIVHTVQSQDR	84_C5	light	56227	9.78
O15111	IKKA	CHUK	IIVHTVQSQDR	129_C6	light	#N/A	9.78
O15111	IKKA	CHUK	IIVHTVQSQDR	85_C7	light	45802	9.78
O15111	IKKA	CHUK	IIVHTVQSQDR	86_C8	light	18016	9.78
O15111	IKKA	CHUK	IIVHTVQSQDR	87_C9	light	49620	9.78
O15111	IKKA	CHUK	IIVHTVQSQDR	89_C10	light	19294	9.78
O15111	IKKA	CHUK	IIVHTVQSQDR	90_C11	light	8192	9.78
O15111	IKKA	CHUK	IIVHTVQSQDR	91_C12	light	#N/A	9.78
O15111	IKKA	CHUK	IIVHTVQSQDR	92_D1	light	13861	9.78
O15111	IKKA	CHUK	IIVHTVQSQDR	93_D2	light	12604	9.78
O15111	IKKA	CHUK	IIVHTVQSQDR	95_D3	light	10541	9.78
O15111	IKKA	CHUK	IIVHTVQSQDR	130_D4	light	8387	9.78
O15111	IKKA	CHUK	IIVHTVQSQDR	96_D5	light	9854	9.78
O15111	IKKA	CHUK	IIVHTVQSQDR	097_D6	light	10405	9.78
O15111	IKKA	CHUK	IIVHTVQSQDR	098_D7	light	5898	9.78
O15111	IKKA	CHUK	IIVHTVQSQDR	099_D8	light	#N/A	9.78
O15111	IKKA	CHUK	IIVHTVQSQDR	101_D9	light	#N/A	9.78
O15111	IKKA	CHUK	IIVHTVQSQDR	102_D10	light	6441	9.78
O15111	IKKA	CHUK	IIVHTVQSQDR	103_D11	light	#N/A	9.78
O15111	IKKA	CHUK	IIVHTVQSQDR	104_D12	light	#N/A	9.78
O15111	IKKA	CHUK	IIVHTVQSQDR	105_E1	light	#N/A	9.78
O15111	IKKA	CHUK	IIVHTVQSQDR	131_E2	light	#N/A	9.78
O15111	IKKA	CHUK	IIVHTVQSQDR	107_E3	light	10660	9.78
O15111	IKKA	CHUK	IIVHTVQSQDR	108_E4	light	#N/A	9.78
O15111	IKKA	CHUK	IIVHTVQSQDR	109_E5	light	11935	9.78
O15111	IKKA	CHUK	IIVHTVQSQDR	110_E6	light	7410	9.78
O15111	IKKA	CHUK	IIVHTVQSQDR	111_E7	light	8574	9.78
O15111	IKKA	CHUK	IIVHTVQSQDR	113_E8	light	#N/A	9.78
O15111	IKKA	CHUK	IIVHTVQSQDR	114_E9	light	5282	9.78
O15111	IKKA	CHUK	IIVHTVQSQDR	115_E10	light	8590	9.78
O15111	IKKA	CHUK	IIVHTVQSQDR	116_E11	light	3000	9.78
O15111	IKKA	CHUK	IIVHTVQSQDR	117_E12	light	#N/A	9.78
O15111	IKKA	CHUK	IIVHTVQSQDR	119_F1	light	#N/A	9.78
O15111	IKKA	CHUK	IIVHTVQSQDR	120_F2	light	#N/A	9.78
O15111	IKKA	CHUK	IIVHTVQSQDR	121_F3	light	#N/A	9.78
O15111	IKKA	CHUK	IIVHTVQSQDR	122_F4	light	#N/A	9.78
O15111	IKKA	CHUK	IIVHTVQSQDR	Standard_64	heavy	6446137	9.78
O15111	IKKA	CHUK	IIVHTVQSQDR	Standard_70	heavy	6183624	9.78
O15111	IKKA	CHUK	IIVHTVQSQDR	Standard_76	heavy	7063004	9.78
O15111	IKKA	CHUK	IIVHTVQSQDR	Standard_82	heavy	6842080	9.78
O15111	IKKA	CHUK	IIVHTVQSQDR	Standard_88	heavy	7129881	9.78
O15111	IKKA	CHUK	IIVHTVQSQDR	Standard_94	heavy	6738442	9.78
O15111	IKKA	CHUK	IIVHTVQSQDR	Standard_100	heavy	5549459	9.78
O15111	IKKA	CHUK	IIVHTVQSQDR	Standard_106	heavy	5793495	9.78
O15111	IKKA	CHUK	IIVHTVQSQDR	Standard_132	heavy	10600629	9.78
O15111	IKKA	CHUK	IIVHTVQSQDR	Standard_112	heavy	6992426	9.78
O15111	IKKA	CHUK	IIVHTVQSQDR	Standard_118	heavy	7387085	9.78
O15111	IKKA	CHUK	IIVHTVQSQDR	Standard_126_20190316190650	heavy	9166912	9.78
O43318	TAK1	MAP3K7	EIEVEEVVGR	59_A1	light	6444180	21
O43318	TAK1	MAP3K7	EIEVEEVVGR	60_A2	light	302857	21
O43318	TAK1	MAP3K7	EIEVEEVVGR	61_A3	light	1112299	21
O43318	TAK1	MAP3K7	EIEVEEVVGR	62_A4	light	951411	21
O43318	TAK1	MAP3K7	EIEVEEVVGR	63_A5	light	816396	21
O43318	TAK1	MAP3K7	EIEVEEVVGR	65_A6	light	#N/A	21
O43318	TAK1	MAP3K7	EIEVEEVVGR	66_A7	light	#N/A	21
O43318	TAK1	MAP3K7	EIEVEEVVGR	67_A8	light	#N/A	21
O43318	TAK1	MAP3K7	EIEVEEVVGR	68_A9	light	33777	21
O43318	TAK1	MAP3K7	EIEVEEVVGR	127_A10	light	18809	21
O43318	TAK1	MAP3K7	EIEVEEVVGR	69_A11	light	#N/A	21
O43318	TAK1	MAP3K7	EIEVEEVVGR	71_A12	light	21810	21
O43318	TAK1	MAP3K7	EIEVEEVVGR	72_B1	light	30349	21
O43318	TAK1	MAP3K7	EIEVEEVVGR	73_B2	light	51100	21
O43318	TAK1	MAP3K7	EIEVEEVVGR	74_B3	light	35070	21
O43318	TAK1	MAP3K7	EIEVEEVVGR	75_B4	light	35255	21
O43318	TAK1	MAP3K7	EIEVEEVVGR	77_B5	light	#N/A	21
O43318	TAK1	MAP3K7	EIEVEEVVGR	78_B6	light	59172	21
O43318	TAK1	MAP3K7	EIEVEEVVGR	79_B7	light	20753	21
O43318	TAK1	MAP3K7	EIEVEEVVGR	128_B8	light	#N/A	21
O43318	TAK1	MAP3K7	EIEVEEVVGR	79_20190313172128_B9	light	52975	21
O43318	TAK1	MAP3K7	EIEVEEVVGR	79_20190313184535_B10	light	45560	21
O43318	TAK1	MAP3K7	EIEVEEVVGR	77_20190313213401_B11	light	60420	21
O43318	TAK1	MAP3K7	EIEVEEVVGR	78_20190313225808_B12	light	47780	21
O43318	TAK1	MAP3K7	EIEVEEVVGR	79_20190314002219_C1	light	48298	21
O43318	TAK1	MAP3K7	EIEVEEVVGR	80_C2	light	79960	21
O43318	TAK1	MAP3K7	EIEVEEVVGR	81_C3	light	31566	21
O43318	TAK1	MAP3K7	EIEVEEVVGR	83_C4	light	89012	21
O43318	TAK1	MAP3K7	EIEVEEVVGR	84_C5	light	126222	21
O43318	TAK1	MAP3K7	EIEVEEVVGR	129_C6	light	#N/A	21
O43318	TAK1	MAP3K7	EIEVEEVVGR	85_C7	light	139613	21
O43318	TAK1	MAP3K7	EIEVEEVVGR	86_C8	light	48610	21
O43318	TAK1	MAP3K7	EIEVEEVVGR	87_C9	light	278420	21
O43318	TAK1	MAP3K7	EIEVEEVVGR	89_C10	light	177914	21
O43318	TAK1	MAP3K7	EIEVEEVVGR	90_C11	light	121991	21
O43318	TAK1	MAP3K7	EIEVEEVVGR	91_C12	light	56559	21
O43318	TAK1	MAP3K7	EIEVEEVVGR	92_D1	light	246346	21
O43318	TAK1	MAP3K7	EIEVEEVVGR	93_D2	light	180989	21
O43318	TAK1	MAP3K7	EIEVEEVVGR	95_D3	light	188363	21
O43318	TAK1	MAP3K7	EIEVEEVVGR	130_D4	light	140094	21
O43318	TAK1	MAP3K7	EIEVEEVVGR	96_D5	light	151611	21
O43318	TAK1	MAP3K7	EIEVEEVVGR	097_D6	light	147689	21
O43318	TAK1	MAP3K7	EIEVEEVVGR	098_D7	light	39625	21
O43318	TAK1	MAP3K7	EIEVEEVVGR	099_D8	light	48909	21
O43318	TAK1	MAP3K7	EIEVEEVVGR	101_D9	light	84900	21
O43318	TAK1	MAP3K7	EIEVEEVVGR	102_D10	light	64372	21
O43318	TAK1	MAP3K7	EIEVEEVVGR	103_D11	light	7326	21
O43318	TAK1	MAP3K7	EIEVEEVVGR	104_D12	light	81164	21
O43318	TAK1	MAP3K7	EIEVEEVVGR	105_E1	light	31712	21
O43318	TAK1	MAP3K7	EIEVEEVVGR	131_E2	light	30236	21
O43318	TAK1	MAP3K7	EIEVEEVVGR	107_E3	light	56760	21
O43318	TAK1	MAP3K7	EIEVEEVVGR	108_E4	light	68021	21
O43318	TAK1	MAP3K7	EIEVEEVVGR	109_E5	light	73208	21
O43318	TAK1	MAP3K7	EIEVEEVVGR	110_E6	light	49787	21
O43318	TAK1	MAP3K7	EIEVEEVVGR	111_E7	light	64103	21
O43318	TAK1	MAP3K7	EIEVEEVVGR	113_E8	light	#N/A	21
O43318	TAK1	MAP3K7	EIEVEEVVGR	114_E9	light	54515	21
O43318	TAK1	MAP3K7	EIEVEEVVGR	115_E10	light	77758	21
O43318	TAK1	MAP3K7	EIEVEEVVGR	116_E11	light	39778	21
O43318	TAK1	MAP3K7	EIEVEEVVGR	117_E12	light	26158	21
O43318	TAK1	MAP3K7	EIEVEEVVGR	119_F1	light	#N/A	21
O43318	TAK1	MAP3K7	EIEVEEVVGR	120_F2	light	#N/A	21
O43318	TAK1	MAP3K7	EIEVEEVVGR	121_F3	light	#N/A	21
O43318	TAK1	MAP3K7	EIEVEEVVGR	122_F4	light	#N/A	21
O43318	TAK1	MAP3K7	EIEVEEVVGR	Standard_64	heavy	4058114	21
O43318	TAK1	MAP3K7	EIEVEEVVGR	Standard_70	heavy	5416388	21
O43318	TAK1	MAP3K7	EIEVEEVVGR	Standard_76	heavy	4728584	21
O43318	TAK1	MAP3K7	EIEVEEVVGR	Standard_82	heavy	4726643	21
O43318	TAK1	MAP3K7	EIEVEEVVGR	Standard_88	heavy	4765841	21
O43318	TAK1	MAP3K7	EIEVEEVVGR	Standard_94	heavy	4343825	21
O43318	TAK1	MAP3K7	EIEVEEVVGR	Standard_100	heavy	4326437	21
O43318	TAK1	MAP3K7	EIEVEEVVGR	Standard_106	heavy	5032644	21
O43318	TAK1	MAP3K7	EIEVEEVVGR	Standard_132	heavy	7200080	21
O43318	TAK1	MAP3K7	EIEVEEVVGR	Standard_112	heavy	6702410	21
O43318	TAK1	MAP3K7	EIEVEEVVGR	Standard_118	heavy	7045483	21
O43318	TAK1	MAP3K7	EIEVEEVVGR	Standard_126_20190316190650	heavy	5858054	21
P01375	TNF	TNF	IAVSYQTK	59_A1	light	24627274	12.15
P01375	TNF	TNF	IAVSYQTK	60_A2	light	2285566	12.15
P01375	TNF	TNF	IAVSYQTK	61_A3	light	4397396	12.15
P01375	TNF	TNF	IAVSYQTK	62_A4	light	5252276	12.15
P01375	TNF	TNF	IAVSYQTK	63_A5	light	2625336	12.15
P01375	TNF	TNF	IAVSYQTK	65_A6	light	1025132	12.15
P01375	TNF	TNF	IAVSYQTK	66_A7	light	706121	12.15
P01375	TNF	TNF	IAVSYQTK	67_A8	light	683180	12.15
P01375	TNF	TNF	IAVSYQTK	68_A9	light	1650806	12.15
P01375	TNF	TNF	IAVSYQTK	127_A10	light	1943352	12.15
P01375	TNF	TNF	IAVSYQTK	69_A11	light	410820	12.15
P01375	TNF	TNF	IAVSYQTK	71_A12	light	1331109	12.15
P01375	TNF	TNF	IAVSYQTK	72_B1	light	1985807	12.15
P01375	TNF	TNF	IAVSYQTK	73_B2	light	2046686	12.15
P01375	TNF	TNF	IAVSYQTK	74_B3	light	1882125	12.15
P01375	TNF	TNF	IAVSYQTK	75_B4	light	1916218	12.15
P01375	TNF	TNF	IAVSYQTK	77_B5	light	28993	12.15
P01375	TNF	TNF	IAVSYQTK	78_B6	light	2960203	12.15
P01375	TNF	TNF	IAVSYQTK	79_B7	light	77233	12.15
P01375	TNF	TNF	IAVSYQTK	128_B8	light	610764	12.15
P01375	TNF	TNF	IAVSYQTK	79_20190313172128_B9	light	18652752	12.15
P01375	TNF	TNF	IAVSYQTK	79_20190313184535_B10	light	4642160	12.15
P01375	TNF	TNF	IAVSYQTK	77_20190313213401_B11	light	6870299	12.15
P01375	TNF	TNF	IAVSYQTK	78_20190313225808_B12	light	5234168	12.15
P01375	TNF	TNF	IAVSYQTK	79_20190314002219_C1	light	5791890	12.15
P01375	TNF	TNF	IAVSYQTK	80_C2	light	7215189	12.15
P01375	TNF	TNF	IAVSYQTK	81_C3	light	2134413	12.15
P01375	TNF	TNF	IAVSYQTK	83_C4	light	7407392	12.15
P01375	TNF	TNF	IAVSYQTK	84_C5	light	6309228	12.15
P01375	TNF	TNF	IAVSYQTK	129_C6	light	73527	12.15
P01375	TNF	TNF	IAVSYQTK	85_C7	light	5705284	12.15
P01375	TNF	TNF	IAVSYQTK	86_C8	light	3661953	12.15
P01375	TNF	TNF	IAVSYQTK	87_C9	light	7007406	12.15
P01375	TNF	TNF	IAVSYQTK	89_C10	light	4615174	12.15
P01375	TNF	TNF	IAVSYQTK	90_C11	light	2836050	12.15
P01375	TNF	TNF	IAVSYQTK	91_C12	light	1838327	12.15
P01375	TNF	TNF	IAVSYQTK	92_D1	light	5480863	12.15
P01375	TNF	TNF	IAVSYQTK	93_D2	light	5919689	12.15
P01375	TNF	TNF	IAVSYQTK	95_D3	light	7447957	12.15
P01375	TNF	TNF	IAVSYQTK	130_D4	light	4963844	12.15
P01375	TNF	TNF	IAVSYQTK	96_D5	light	7973840	12.15
P01375	TNF	TNF	IAVSYQTK	097_D6	light	8080266	12.15
P01375	TNF	TNF	IAVSYQTK	098_D7	light	5591969	12.15
P01375	TNF	TNF	IAVSYQTK	099_D8	light	2634598	12.15
P01375	TNF	TNF	IAVSYQTK	101_D9	light	4304734	12.15
P01375	TNF	TNF	IAVSYQTK	102_D10	light	6653283	12.15
P01375	TNF	TNF	IAVSYQTK	103_D11	light	1109835	12.15
P01375	TNF	TNF	IAVSYQTK	104_D12	light	3138011	12.15
P01375	TNF	TNF	IAVSYQTK	105_E1	light	2448509	12.15
P01375	TNF	TNF	IAVSYQTK	131_E2	light	2262342	12.15
P01375	TNF	TNF	IAVSYQTK	107_E3	light	3656164	12.15
P01375	TNF	TNF	IAVSYQTK	108_E4	light	4384252	12.15
P01375	TNF	TNF	IAVSYQTK	109_E5	light	6116638	12.15
P01375	TNF	TNF	IAVSYQTK	110_E6	light	4886991	12.15
P01375	TNF	TNF	IAVSYQTK	111_E7	light	8941278	12.15
P01375	TNF	TNF	IAVSYQTK	113_E8	light	812926	12.15
P01375	TNF	TNF	IAVSYQTK	114_E9	light	6407073	12.15
P01375	TNF	TNF	IAVSYQTK	115_E10	light	15312192	12.15
P01375	TNF	TNF	IAVSYQTK	116_E11	light	8174099	12.15
P01375	TNF	TNF	IAVSYQTK	117_E12	light	6742268	12.15
P01375	TNF	TNF	IAVSYQTK	119_F1	light	2148545	12.15
P01375	TNF	TNF	IAVSYQTK	120_F2	light	6178068	12.15
P01375	TNF	TNF	IAVSYQTK	121_F3	light	6843532	12.15
P01375	TNF	TNF	IAVSYQTK	122_F4	light	15624182	12.15
P01375	TNF	TNF	IAVSYQTK	Standard_64	heavy	5853343	12.15
P01375	TNF	TNF	IAVSYQTK	Standard_70	heavy	5954537	12.15
P01375	TNF	TNF	IAVSYQTK	Standard_76	heavy	4579247	12.15
P01375	TNF	TNF	IAVSYQTK	Standard_82	heavy	4581268	12.15
P01375	TNF	TNF	IAVSYQTK	Standard_88	heavy	6405405	12.15
P01375	TNF	TNF	IAVSYQTK	Standard_94	heavy	3552599	12.15
P01375	TNF	TNF	IAVSYQTK	Standard_100	heavy	5888071	12.15
P01375	TNF	TNF	IAVSYQTK	Standard_106	heavy	3687755	12.15
P01375	TNF	TNF	IAVSYQTK	Standard_132	heavy	6139661	12.15
P01375	TNF	TNF	IAVSYQTK	Standard_112	heavy	6888093	12.15
P01375	TNF	TNF	IAVSYQTK	Standard_118	heavy	5638675	12.15
P01375	TNF	TNF	IAVSYQTK	Standard_126_20190316190650	heavy	4953684	12.15
P0CG47; P62987; P62979; P0CG48	Ubiquitin	UBB; UBA52; RPS27A; UBC	TITLEVEPSDTIENVK	59_A1	light	83884376	25.38
P0CG47; P62987; P62979; P0CG48	Ubiquitin	UBB; UBA52; RPS27A; UBC	TITLEVEPSDTIENVK	60_A2	light	10779133	25.38
P0CG47; P62987; P62979; P0CG48	Ubiquitin	UBB; UBA52; RPS27A; UBC	TITLEVEPSDTIENVK	61_A3	light	11871462	25.38
P0CG47; P62987; P62979; P0CG48	Ubiquitin	UBB; UBA52; RPS27A; UBC	TITLEVEPSDTIENVK	62_A4	light	15368733	25.38
P0CG47; P62987; P62979; P0CG48	Ubiquitin	UBB; UBA52; RPS27A; UBC	TITLEVEPSDTIENVK	63_A5	light	19583476	25.38
P0CG47; P62987; P62979; P0CG48	Ubiquitin	UBB; UBA52; RPS27A; UBC	TITLEVEPSDTIENVK	65_A6	light	9729882	25.38
P0CG47; P62987; P62979; P0CG48	Ubiquitin	UBB; UBA52; RPS27A; UBC	TITLEVEPSDTIENVK	66_A7	light	9473708	25.38
P0CG47; P62987; P62979; P0CG48	Ubiquitin	UBB; UBA52; RPS27A; UBC	TITLEVEPSDTIENVK	67_A8	light	7766309	25.38
P0CG47; P62987; P62979; P0CG48	Ubiquitin	UBB; UBA52; RPS27A; UBC	TITLEVEPSDTIENVK	68_A9	light	5477429	25.38
P0CG47; P62987; P62979; P0CG48	Ubiquitin	UBB; UBA52; RPS27A; UBC	TITLEVEPSDTIENVK	127_A10	light	3682190	25.38
P0CG47; P62987; P62979; P0CG48	Ubiquitin	UBB; UBA52; RPS27A; UBC	TITLEVEPSDTIENVK	69_A11	light	1597929	25.38
P0CG47; P62987; P62979; P0CG48	Ubiquitin	UBB; UBA52; RPS27A; UBC	TITLEVEPSDTIENVK	71_A12	light	4818300	25.38
P0CG47; P62987; P62979; P0CG48	Ubiquitin	UBB; UBA52; RPS27A; UBC	TITLEVEPSDTIENVK	72_B1	light	3892176	25.38
P0CG47; P62987; P62979; P0CG48	Ubiquitin	UBB; UBA52; RPS27A; UBC	TITLEVEPSDTIENVK	73_B2	light	7334114	25.38
P0CG47; P62987; P62979; P0CG48	Ubiquitin	UBB; UBA52; RPS27A; UBC	TITLEVEPSDTIENVK	74_B3	light	2811840	25.38
P0CG47; P62987; P62979; P0CG48	Ubiquitin	UBB; UBA52; RPS27A; UBC	TITLEVEPSDTIENVK	75_B4	light	4034939	25.38
P0CG47; P62987; P62979; P0CG48	Ubiquitin	UBB; UBA52; RPS27A; UBC	TITLEVEPSDTIENVK	77_B5	light	2245852	25.38
P0CG47; P62987; P62979; P0CG48	Ubiquitin	UBB; UBA52; RPS27A; UBC	TITLEVEPSDTIENVK	78_B6	light	4468493	25.38
P0CG47; P62987; P62979; P0CG48	Ubiquitin	UBB; UBA52; RPS27A; UBC	TITLEVEPSDTIENVK	79_B7	light	3502536	25.38
P0CG47; P62987; P62979; P0CG48	Ubiquitin	UBB; UBA52; RPS27A; UBC	TITLEVEPSDTIENVK	128_B8	light	2658074	25.38
P0CG47; P62987; P62979; P0CG48	Ubiquitin	UBB; UBA52; RPS27A; UBC	TITLEVEPSDTIENVK	79_20190313172128_B9	light	5245596	25.38
P0CG47; P62987; P62979; P0CG48	Ubiquitin	UBB; UBA52; RPS27A; UBC	TITLEVEPSDTIENVK	79_20190313184535_B10	light	4317827	25.38
P0CG47; P62987; P62979; P0CG48	Ubiquitin	UBB; UBA52; RPS27A; UBC	TITLEVEPSDTIENVK	77_20190313213401_B11	light	5840646	25.38
P0CG47; P62987; P62979; P0CG48	Ubiquitin	UBB; UBA52; RPS27A; UBC	TITLEVEPSDTIENVK	78_20190313225808_B12	light	3868336	25.38
P0CG47; P62987; P62979; P0CG48	Ubiquitin	UBB; UBA52; RPS27A; UBC	TITLEVEPSDTIENVK	79_20190314002219_C1	light	4012292	25.38
P0CG47; P62987; P62979; P0CG48	Ubiquitin	UBB; UBA52; RPS27A; UBC	TITLEVEPSDTIENVK	80_C2	light	6184712	25.38
P0CG47; P62987; P62979; P0CG48	Ubiquitin	UBB; UBA52; RPS27A; UBC	TITLEVEPSDTIENVK	81_C3	light	1427496	25.38
P0CG47; P62987; P62979; P0CG48	Ubiquitin	UBB; UBA52; RPS27A; UBC	TITLEVEPSDTIENVK	83_C4	light	2444510	25.38
P0CG47; P62987; P62979; P0CG48	Ubiquitin	UBB; UBA52; RPS27A; UBC	TITLEVEPSDTIENVK	84_C5	light	5998053	25.38
P0CG47; P62987; P62979; P0CG48	Ubiquitin	UBB; UBA52; RPS27A; UBC	TITLEVEPSDTIENVK	129_C6	light	1894350	25.38
P0CG47; P62987; P62979; P0CG48	Ubiquitin	UBB; UBA52; RPS27A; UBC	TITLEVEPSDTIENVK	85_C7	light	4256069	25.38
P0CG47; P62987; P62979; P0CG48	Ubiquitin	UBB; UBA52; RPS27A; UBC	TITLEVEPSDTIENVK	86_C8	light	3160252	25.38
P0CG47; P62987; P62979; P0CG48	Ubiquitin	UBB; UBA52; RPS27A; UBC	TITLEVEPSDTIENVK	87_C9	light	7908179	25.38
P0CG47; P62987; P62979; P0CG48	Ubiquitin	UBB; UBA52; RPS27A; UBC	TITLEVEPSDTIENVK	89_C10	light	6591965	25.38
P0CG47; P62987; P62979; P0CG48	Ubiquitin	UBB; UBA52; RPS27A; UBC	TITLEVEPSDTIENVK	90_C11	light	3083639	25.38
P0CG47; P62987; P62979; P0CG48	Ubiquitin	UBB; UBA52; RPS27A; UBC	TITLEVEPSDTIENVK	91_C12	light	1435424	25.38
P0CG47; P62987; P62979; P0CG48	Ubiquitin	UBB; UBA52; RPS27A; UBC	TITLEVEPSDTIENVK	92_D1	light	7035633	25.38
P0CG47; P62987; P62979; P0CG48	Ubiquitin	UBB; UBA52; RPS27A; UBC	TITLEVEPSDTIENVK	93_D2	light	4224266	25.38
P0CG47; P62987; P62979; P0CG48	Ubiquitin	UBB; UBA52; RPS27A; UBC	TITLEVEPSDTIENVK	95_D3	light	4456623	25.38
P0CG47; P62987; P62979; P0CG48	Ubiquitin	UBB; UBA52; RPS27A; UBC	TITLEVEPSDTIENVK	130_D4	light	3080309	25.38
P0CG47; P62987; P62979; P0CG48	Ubiquitin	UBB; UBA52; RPS27A; UBC	TITLEVEPSDTIENVK	96_D5	light	6236296	25.38
P0CG47; P62987; P62979; P0CG48	Ubiquitin	UBB; UBA52; RPS27A; UBC	TITLEVEPSDTIENVK	097_D6	light	4132487	25.38
P0CG47; P62987; P62979; P0CG48	Ubiquitin	UBB; UBA52; RPS27A; UBC	TITLEVEPSDTIENVK	098_D7	light	4931769	25.38
P0CG47; P62987; P62979; P0CG48	Ubiquitin	UBB; UBA52; RPS27A; UBC	TITLEVEPSDTIENVK	099_D8	light	2035851	25.38
P0CG47; P62987; P62979; P0CG48	Ubiquitin	UBB; UBA52; RPS27A; UBC	TITLEVEPSDTIENVK	101_D9	light	3550634	25.38
P0CG47; P62987; P62979; P0CG48	Ubiquitin	UBB; UBA52; RPS27A; UBC	TITLEVEPSDTIENVK	102_D10	light	6877767	25.38
P0CG47; P62987; P62979; P0CG48	Ubiquitin	UBB; UBA52; RPS27A; UBC	TITLEVEPSDTIENVK	103_D11	light	1141889	25.38
P0CG47; P62987; P62979; P0CG48	Ubiquitin	UBB; UBA52; RPS27A; UBC	TITLEVEPSDTIENVK	104_D12	light	5090899	25.38
P0CG47; P62987; P62979; P0CG48	Ubiquitin	UBB; UBA52; RPS27A; UBC	TITLEVEPSDTIENVK	105_E1	light	2581953	25.38
P0CG47; P62987; P62979; P0CG48	Ubiquitin	UBB; UBA52; RPS27A; UBC	TITLEVEPSDTIENVK	131_E2	light	1995117	25.38
P0CG47; P62987; P62979; P0CG48	Ubiquitin	UBB; UBA52; RPS27A; UBC	TITLEVEPSDTIENVK	107_E3	light	17684496	25.38
P0CG47; P62987; P62979; P0CG48	Ubiquitin	UBB; UBA52; RPS27A; UBC	TITLEVEPSDTIENVK	108_E4	light	5978022	25.38
P0CG47; P62987; P62979; P0CG48	Ubiquitin	UBB; UBA52; RPS27A; UBC	TITLEVEPSDTIENVK	109_E5	light	8852849	25.38
P0CG47; P62987; P62979; P0CG48	Ubiquitin	UBB; UBA52; RPS27A; UBC	TITLEVEPSDTIENVK	110_E6	light	3678239	25.38
P0CG47; P62987; P62979; P0CG48	Ubiquitin	UBB; UBA52; RPS27A; UBC	TITLEVEPSDTIENVK	111_E7	light	5273543	25.38
P0CG47; P62987; P62979; P0CG48	Ubiquitin	UBB; UBA52; RPS27A; UBC	TITLEVEPSDTIENVK	113_E8	light	4491765	25.38
P0CG47; P62987; P62979; P0CG48	Ubiquitin	UBB; UBA52; RPS27A; UBC	TITLEVEPSDTIENVK	114_E9	light	4112412	25.38
P0CG47; P62987; P62979; P0CG48	Ubiquitin	UBB; UBA52; RPS27A; UBC	TITLEVEPSDTIENVK	115_E10	light	11721788	25.38
P0CG47; P62987; P62979; P0CG48	Ubiquitin	UBB; UBA52; RPS27A; UBC	TITLEVEPSDTIENVK	116_E11	light	6475234	25.38
P0CG47; P62987; P62979; P0CG48	Ubiquitin	UBB; UBA52; RPS27A; UBC	TITLEVEPSDTIENVK	117_E12	light	6737042	25.38
P0CG47; P62987; P62979; P0CG48	Ubiquitin	UBB; UBA52; RPS27A; UBC	TITLEVEPSDTIENVK	119_F1	light	1430535	25.38
P0CG47; P62987; P62979; P0CG48	Ubiquitin	UBB; UBA52; RPS27A; UBC	TITLEVEPSDTIENVK	120_F2	light	3474429	25.38
P0CG47; P62987; P62979; P0CG48	Ubiquitin	UBB; UBA52; RPS27A; UBC	TITLEVEPSDTIENVK	121_F3	light	4279109	25.38
P0CG47; P62987; P62979; P0CG48	Ubiquitin	UBB; UBA52; RPS27A; UBC	TITLEVEPSDTIENVK	122_F4	light	9714499	25.38
P0CG47; P62987; P62979; P0CG48	Ubiquitin	UBB; UBA52; RPS27A; UBC	TITLEVEPSDTIENVK	Standard_64	heavy	1642464	25.38
P0CG47; P62987; P62979; P0CG48	Ubiquitin	UBB; UBA52; RPS27A; UBC	TITLEVEPSDTIENVK	Standard_70	heavy	1680416	25.38
P0CG47; P62987; P62979; P0CG48	Ubiquitin	UBB; UBA52; RPS27A; UBC	TITLEVEPSDTIENVK	Standard_76	heavy	1068045	25.38
P0CG47; P62987; P62979; P0CG48	Ubiquitin	UBB; UBA52; RPS27A; UBC	TITLEVEPSDTIENVK	Standard_82	heavy	1263446	25.38
P0CG47; P62987; P62979; P0CG48	Ubiquitin	UBB; UBA52; RPS27A; UBC	TITLEVEPSDTIENVK	Standard_88	heavy	1557349	25.38
P0CG47; P62987; P62979; P0CG48	Ubiquitin	UBB; UBA52; RPS27A; UBC	TITLEVEPSDTIENVK	Standard_94	heavy	1346113	25.38
P0CG47; P62987; P62979; P0CG48	Ubiquitin	UBB; UBA52; RPS27A; UBC	TITLEVEPSDTIENVK	Standard_100	heavy	1415330	25.38
P0CG47; P62987; P62979; P0CG48	Ubiquitin	UBB; UBA52; RPS27A; UBC	TITLEVEPSDTIENVK	Standard_106	heavy	1902044	25.38
P0CG47; P62987; P62979; P0CG48	Ubiquitin	UBB; UBA52; RPS27A; UBC	TITLEVEPSDTIENVK	Standard_132	heavy	2350642	25.38
P0CG47; P62987; P62979; P0CG48	Ubiquitin	UBB; UBA52; RPS27A; UBC	TITLEVEPSDTIENVK	Standard_112	heavy	2000905	25.38
P0CG47; P62987; P62979; P0CG48	Ubiquitin	UBB; UBA52; RPS27A; UBC	TITLEVEPSDTIENVK	Standard_118	heavy	1494474	25.38
P0CG47; P62987; P62979; P0CG48	Ubiquitin	UBB; UBA52; RPS27A; UBC	TITLEVEPSDTIENVK	Standard_126_20190316190650	heavy	2237475	25.38
P19438	TNFR1	TNFRSF1A	LELQNGR	59_A1	light	40983672	10.16
P19438	TNFR1	TNFRSF1A	LELQNGR	60_A2	light	2669911	10.16
P19438	TNFR1	TNFRSF1A	LELQNGR	61_A3	light	2440292	10.16
P19438	TNFR1	TNFRSF1A	LELQNGR	62_A4	light	11904499	10.16
P19438	TNFR1	TNFRSF1A	LELQNGR	63_A5	light	#N/A	10.16
P19438	TNFR1	TNFRSF1A	LELQNGR	65_A6	light	#N/A	10.16
P19438	TNFR1	TNFRSF1A	LELQNGR	66_A7	light	#N/A	10.16
P19438	TNFR1	TNFRSF1A	LELQNGR	67_A8	light	#N/A	10.16
P19438	TNFR1	TNFRSF1A	LELQNGR	68_A9	light	1583370	10.16
P19438	TNFR1	TNFRSF1A	LELQNGR	127_A10	light	937859	10.16
P19438	TNFR1	TNFRSF1A	LELQNGR	69_A11	light	122458	10.16
P19438	TNFR1	TNFRSF1A	LELQNGR	71_A12	light	660461	10.16
P19438	TNFR1	TNFRSF1A	LELQNGR	72_B1	light	932326	10.16
P19438	TNFR1	TNFRSF1A	LELQNGR	73_B2	light	983624	10.16
P19438	TNFR1	TNFRSF1A	LELQNGR	74_B3	light	1067987	10.16
P19438	TNFR1	TNFRSF1A	LELQNGR	75_B4	light	1575278	10.16
P19438	TNFR1	TNFRSF1A	LELQNGR	77_B5	light	32860	10.16
P19438	TNFR1	TNFRSF1A	LELQNGR	78_B6	light	1626611	10.16
P19438	TNFR1	TNFRSF1A	LELQNGR	79_B7	light	205499	10.16
P19438	TNFR1	TNFRSF1A	LELQNGR	128_B8	light	752091	10.16
P19438	TNFR1	TNFRSF1A	LELQNGR	79_20190313172128_B9	light	2684833	10.16
P19438	TNFR1	TNFRSF1A	LELQNGR	79_20190313184535_B10	light	2387337	10.16
P19438	TNFR1	TNFRSF1A	LELQNGR	77_20190313213401_B11	light	4243252	10.16
P19438	TNFR1	TNFRSF1A	LELQNGR	78_20190313225808_B12	light	3818050	10.16
P19438	TNFR1	TNFRSF1A	LELQNGR	79_20190314002219_C1	light	4370075	10.16
P19438	TNFR1	TNFRSF1A	LELQNGR	80_C2	light	5881495	10.16
P19438	TNFR1	TNFRSF1A	LELQNGR	81_C3	light	1280028	10.16
P19438	TNFR1	TNFRSF1A	LELQNGR	83_C4	light	5278535	10.16
P19438	TNFR1	TNFRSF1A	LELQNGR	84_C5	light	3780864	10.16
P19438	TNFR1	TNFRSF1A	LELQNGR	129_C6	light	12677	10.16
P19438	TNFR1	TNFRSF1A	LELQNGR	85_C7	light	3773687	10.16
P19438	TNFR1	TNFRSF1A	LELQNGR	86_C8	light	2656528	10.16
P19438	TNFR1	TNFRSF1A	LELQNGR	87_C9	light	3416714	10.16
P19438	TNFR1	TNFRSF1A	LELQNGR	89_C10	light	2796586	10.16
P19438	TNFR1	TNFRSF1A	LELQNGR	90_C11	light	2087675	10.16
P19438	TNFR1	TNFRSF1A	LELQNGR	91_C12	light	1155557	10.16
P19438	TNFR1	TNFRSF1A	LELQNGR	92_D1	light	2426521	10.16
P19438	TNFR1	TNFRSF1A	LELQNGR	93_D2	light	3260038	10.16
P19438	TNFR1	TNFRSF1A	LELQNGR	95_D3	light	3361835	10.16
P19438	TNFR1	TNFRSF1A	LELQNGR	130_D4	light	2578361	10.16
P19438	TNFR1	TNFRSF1A	LELQNGR	96_D5	light	4007999	10.16
P19438	TNFR1	TNFRSF1A	LELQNGR	097_D6	light	7672736	10.16
P19438	TNFR1	TNFRSF1A	LELQNGR	098_D7	light	8567017	10.16
P19438	TNFR1	TNFRSF1A	LELQNGR	099_D8	light	2006227	10.16
P19438	TNFR1	TNFRSF1A	LELQNGR	101_D9	light	2335504	10.16
P19438	TNFR1	TNFRSF1A	LELQNGR	102_D10	light	1628692	10.16
P19438	TNFR1	TNFRSF1A	LELQNGR	103_D11	light	347830	10.16
P19438	TNFR1	TNFRSF1A	LELQNGR	104_D12	light	1509940	10.16
P19438	TNFR1	TNFRSF1A	LELQNGR	105_E1	light	820144	10.16
P19438	TNFR1	TNFRSF1A	LELQNGR	131_E2	light	1176016	10.16
P19438	TNFR1	TNFRSF1A	LELQNGR	107_E3	light	2214114	10.16
P19438	TNFR1	TNFRSF1A	LELQNGR	108_E4	light	2574214	10.16
P19438	TNFR1	TNFRSF1A	LELQNGR	109_E5	light	2005675	10.16
P19438	TNFR1	TNFRSF1A	LELQNGR	110_E6	light	1479998	10.16
P19438	TNFR1	TNFRSF1A	LELQNGR	111_E7	light	1743977	10.16
P19438	TNFR1	TNFRSF1A	LELQNGR	113_E8	light	117498	10.16
P19438	TNFR1	TNFRSF1A	LELQNGR	114_E9	light	1047252	10.16
P19438	TNFR1	TNFRSF1A	LELQNGR	115_E10	light	2634040	10.16
P19438	TNFR1	TNFRSF1A	LELQNGR	116_E11	light	1776841	10.16
P19438	TNFR1	TNFRSF1A	LELQNGR	117_E12	light	1567847	10.16
P19438	TNFR1	TNFRSF1A	LELQNGR	119_F1	light	330143	10.16
P19438	TNFR1	TNFRSF1A	LELQNGR	120_F2	light	1421207	10.16
P19438	TNFR1	TNFRSF1A	LELQNGR	121_F3	light	860344	10.16
P19438	TNFR1	TNFRSF1A	LELQNGR	122_F4	light	224723	10.16
P19438	TNFR1	TNFRSF1A	LELQNGR	Standard_64	heavy	12764662	10.16
P19438	TNFR1	TNFRSF1A	LELQNGR	Standard_70	heavy	9015023	10.16
P19438	TNFR1	TNFRSF1A	LELQNGR	Standard_76	heavy	9654953	10.16
P19438	TNFR1	TNFRSF1A	LELQNGR	Standard_82	heavy	10875089	10.16
P19438	TNFR1	TNFRSF1A	LELQNGR	Standard_88	heavy	11127870	10.16
P19438	TNFR1	TNFRSF1A	LELQNGR	Standard_94	heavy	10454730	10.16
P19438	TNFR1	TNFRSF1A	LELQNGR	Standard_100	heavy	11203428	10.16
P19438	TNFR1	TNFRSF1A	LELQNGR	Standard_106	heavy	13215448	10.16
P19438	TNFR1	TNFRSF1A	LELQNGR	Standard_132	heavy	13754638	10.16
P19438	TNFR1	TNFRSF1A	LELQNGR	Standard_112	heavy	10213787	10.16
P19438	TNFR1	TNFRSF1A	LELQNGR	Standard_118	heavy	10932634	10.16
P19438	TNFR1	TNFRSF1A	LELQNGR	Standard_126_20190316190650	heavy	15150268	10.16
Q12933	TRAF2	TRAF2	QQEHEVQWLR	59_A1	light	2219603	15.98
Q12933	TRAF2	TRAF2	QQEHEVQWLR	60_A2	light	115635	15.98
Q12933	TRAF2	TRAF2	QQEHEVQWLR	61_A3	light	#N/A	15.98
Q12933	TRAF2	TRAF2	QQEHEVQWLR	62_A4	light	#N/A	15.98
Q12933	TRAF2	TRAF2	QQEHEVQWLR	63_A5	light	#N/A	15.98
Q12933	TRAF2	TRAF2	QQEHEVQWLR	65_A6	light	#N/A	15.98
Q12933	TRAF2	TRAF2	QQEHEVQWLR	66_A7	light	#N/A	15.98
Q12933	TRAF2	TRAF2	QQEHEVQWLR	67_A8	light	#N/A	15.98
Q12933	TRAF2	TRAF2	QQEHEVQWLR	68_A9	light	27324	15.98
Q12933	TRAF2	TRAF2	QQEHEVQWLR	127_A10	light	9625	15.98
Q12933	TRAF2	TRAF2	QQEHEVQWLR	69_A11	light	#N/A	15.98
Q12933	TRAF2	TRAF2	QQEHEVQWLR	71_A12	light	#N/A	15.98
Q12933	TRAF2	TRAF2	QQEHEVQWLR	72_B1	light	3669	15.98
Q12933	TRAF2	TRAF2	QQEHEVQWLR	73_B2	light	10519	15.98
Q12933	TRAF2	TRAF2	QQEHEVQWLR	74_B3	light	#N/A	15.98
Q12933	TRAF2	TRAF2	QQEHEVQWLR	75_B4	light	#N/A	15.98
Q12933	TRAF2	TRAF2	QQEHEVQWLR	77_B5	light	#N/A	15.98
Q12933	TRAF2	TRAF2	QQEHEVQWLR	78_B6	light	19501	15.98
Q12933	TRAF2	TRAF2	QQEHEVQWLR	79_B7	light	#N/A	15.98
Q12933	TRAF2	TRAF2	QQEHEVQWLR	128_B8	light	#N/A	15.98
Q12933	TRAF2	TRAF2	QQEHEVQWLR	79_20190313172128_B9	light	3788	15.98
Q12933	TRAF2	TRAF2	QQEHEVQWLR	79_20190313184535_B10	light	10301	15.98
Q12933	TRAF2	TRAF2	QQEHEVQWLR	77_20190313213401_B11	light	10972	15.98
Q12933	TRAF2	TRAF2	QQEHEVQWLR	78_20190313225808_B12	light	#N/A	15.98
Q12933	TRAF2	TRAF2	QQEHEVQWLR	79_20190314002219_C1	light	16610	15.98
Q12933	TRAF2	TRAF2	QQEHEVQWLR	80_C2	light	19675	15.98
Q12933	TRAF2	TRAF2	QQEHEVQWLR	81_C3	light	#N/A	15.98
Q12933	TRAF2	TRAF2	QQEHEVQWLR	83_C4	light	14115	15.98
Q12933	TRAF2	TRAF2	QQEHEVQWLR	84_C5	light	17999	15.98
Q12933	TRAF2	TRAF2	QQEHEVQWLR	129_C6	light	#N/A	15.98
Q12933	TRAF2	TRAF2	QQEHEVQWLR	85_C7	light	18024	15.98
Q12933	TRAF2	TRAF2	QQEHEVQWLR	86_C8	light	#N/A	15.98
Q12933	TRAF2	TRAF2	QQEHEVQWLR	87_C9	light	33363	15.98
Q12933	TRAF2	TRAF2	QQEHEVQWLR	89_C10	light	16135	15.98
Q12933	TRAF2	TRAF2	QQEHEVQWLR	90_C11	light	#N/A	15.98
Q12933	TRAF2	TRAF2	QQEHEVQWLR	91_C12	light	#N/A	15.98
Q12933	TRAF2	TRAF2	QQEHEVQWLR	92_D1	light	#N/A	15.98
Q12933	TRAF2	TRAF2	QQEHEVQWLR	93_D2	light	13240	15.98
Q12933	TRAF2	TRAF2	QQEHEVQWLR	95_D3	light	8520	15.98
Q12933	TRAF2	TRAF2	QQEHEVQWLR	130_D4	light	#N/A	15.98
Q12933	TRAF2	TRAF2	QQEHEVQWLR	96_D5	light	#N/A	15.98
Q12933	TRAF2	TRAF2	QQEHEVQWLR	097_D6	light	3282	15.98
Q12933	TRAF2	TRAF2	QQEHEVQWLR	098_D7	light	#N/A	15.98
Q12933	TRAF2	TRAF2	QQEHEVQWLR	099_D8	light	#N/A	15.98
Q12933	TRAF2	TRAF2	QQEHEVQWLR	101_D9	light	#N/A	15.98
Q12933	TRAF2	TRAF2	QQEHEVQWLR	102_D10	light	#N/A	15.98
Q12933	TRAF2	TRAF2	QQEHEVQWLR	103_D11	light	#N/A	15.98
Q12933	TRAF2	TRAF2	QQEHEVQWLR	104_D12	light	#N/A	15.98
Q12933	TRAF2	TRAF2	QQEHEVQWLR	105_E1	light	#N/A	15.98
Q12933	TRAF2	TRAF2	QQEHEVQWLR	131_E2	light	#N/A	15.98
Q12933	TRAF2	TRAF2	QQEHEVQWLR	107_E3	light	#N/A	15.98
Q12933	TRAF2	TRAF2	QQEHEVQWLR	108_E4	light	#N/A	15.98
Q12933	TRAF2	TRAF2	QQEHEVQWLR	109_E5	light	#N/A	15.98
Q12933	TRAF2	TRAF2	QQEHEVQWLR	110_E6	light	#N/A	15.98
Q12933	TRAF2	TRAF2	QQEHEVQWLR	111_E7	light	#N/A	15.98
Q12933	TRAF2	TRAF2	QQEHEVQWLR	113_E8	light	#N/A	15.98
Q12933	TRAF2	TRAF2	QQEHEVQWLR	114_E9	light	#N/A	15.98
Q12933	TRAF2	TRAF2	QQEHEVQWLR	115_E10	light	#N/A	15.98
Q12933	TRAF2	TRAF2	QQEHEVQWLR	116_E11	light	#N/A	15.98
Q12933	TRAF2	TRAF2	QQEHEVQWLR	117_E12	light	#N/A	15.98
Q12933	TRAF2	TRAF2	QQEHEVQWLR	119_F1	light	#N/A	15.98
Q12933	TRAF2	TRAF2	QQEHEVQWLR	120_F2	light	#N/A	15.98
Q12933	TRAF2	TRAF2	QQEHEVQWLR	121_F3	light	#N/A	15.98
Q12933	TRAF2	TRAF2	QQEHEVQWLR	122_F4	light	#N/A	15.98
Q12933	TRAF2	TRAF2	QQEHEVQWLR	Standard_64	heavy	1686373	15.98
Q12933	TRAF2	TRAF2	QQEHEVQWLR	Standard_70	heavy	1600141	15.98
Q12933	TRAF2	TRAF2	QQEHEVQWLR	Standard_76	heavy	1566757	15.98
Q12933	TRAF2	TRAF2	QQEHEVQWLR	Standard_82	heavy	1568134	15.98
Q12933	TRAF2	TRAF2	QQEHEVQWLR	Standard_88	heavy	1676018	15.98
Q12933	TRAF2	TRAF2	QQEHEVQWLR	Standard_94	heavy	1397575	15.98
Q12933	TRAF2	TRAF2	QQEHEVQWLR	Standard_100	heavy	1417480	15.98
Q12933	TRAF2	TRAF2	QQEHEVQWLR	Standard_106	heavy	1291943	15.98
Q12933	TRAF2	TRAF2	QQEHEVQWLR	Standard_132	heavy	#N/A	15.98
Q12933	TRAF2	TRAF2	QQEHEVQWLR	Standard_112	heavy	1532552	15.98
Q12933	TRAF2	TRAF2	QQEHEVQWLR	Standard_118	heavy	1546772	15.98
Q12933	TRAF2	TRAF2	QQEHEVQWLR	Standard_126_20190316190650	heavy	1818153	15.98
Q13114	TRAF3	TRAF3	SAGTPVFVPEQGGYK	59_A1	light	761043	20.06
Q13114	TRAF3	TRAF3	SAGTPVFVPEQGGYK	60_A2	light	26161	20.06
Q13114	TRAF3	TRAF3	SAGTPVFVPEQGGYK	61_A3	light	101673	20.06
Q13114	TRAF3	TRAF3	SAGTPVFVPEQGGYK	62_A4	light	138782	20.06
Q13114	TRAF3	TRAF3	SAGTPVFVPEQGGYK	63_A5	light	95696	20.06
Q13114	TRAF3	TRAF3	SAGTPVFVPEQGGYK	65_A6	light	#N/A	20.06
Q13114	TRAF3	TRAF3	SAGTPVFVPEQGGYK	66_A7	light	#N/A	20.06
Q13114	TRAF3	TRAF3	SAGTPVFVPEQGGYK	67_A8	light	3583	20.06
Q13114	TRAF3	TRAF3	SAGTPVFVPEQGGYK	68_A9	light	#N/A	20.06
Q13114	TRAF3	TRAF3	SAGTPVFVPEQGGYK	127_A10	light	#N/A	20.06
Q13114	TRAF3	TRAF3	SAGTPVFVPEQGGYK	69_A11	light	#N/A	20.06
Q13114	TRAF3	TRAF3	SAGTPVFVPEQGGYK	71_A12	light	8807	20.06
Q13114	TRAF3	TRAF3	SAGTPVFVPEQGGYK	72_B1	light	2071	20.06
Q13114	TRAF3	TRAF3	SAGTPVFVPEQGGYK	73_B2	light	#N/A	20.06
Q13114	TRAF3	TRAF3	SAGTPVFVPEQGGYK	74_B3	light	#N/A	20.06
Q13114	TRAF3	TRAF3	SAGTPVFVPEQGGYK	75_B4	light	#N/A	20.06
Q13114	TRAF3	TRAF3	SAGTPVFVPEQGGYK	77_B5	light	#N/A	20.06
Q13114	TRAF3	TRAF3	SAGTPVFVPEQGGYK	78_B6	light	#N/A	20.06
Q13114	TRAF3	TRAF3	SAGTPVFVPEQGGYK	79_B7	light	#N/A	20.06
Q13114	TRAF3	TRAF3	SAGTPVFVPEQGGYK	128_B8	light	3448	20.06
Q13114	TRAF3	TRAF3	SAGTPVFVPEQGGYK	79_20190313172128_B9	light	3430	20.06
Q13114	TRAF3	TRAF3	SAGTPVFVPEQGGYK	79_20190313184535_B10	light	#N/A	20.06
Q13114	TRAF3	TRAF3	SAGTPVFVPEQGGYK	77_20190313213401_B11	light	#N/A	20.06
Q13114	TRAF3	TRAF3	SAGTPVFVPEQGGYK	78_20190313225808_B12	light	#N/A	20.06
Q13114	TRAF3	TRAF3	SAGTPVFVPEQGGYK	79_20190314002219_C1	light	#N/A	20.06
Q13114	TRAF3	TRAF3	SAGTPVFVPEQGGYK	80_C2	light	#N/A	20.06
Q13114	TRAF3	TRAF3	SAGTPVFVPEQGGYK	81_C3	light	#N/A	20.06
Q13114	TRAF3	TRAF3	SAGTPVFVPEQGGYK	83_C4	light	6129	20.06
Q13114	TRAF3	TRAF3	SAGTPVFVPEQGGYK	84_C5	light	2079	20.06
Q13114	TRAF3	TRAF3	SAGTPVFVPEQGGYK	129_C6	light	#N/A	20.06
Q13114	TRAF3	TRAF3	SAGTPVFVPEQGGYK	85_C7	light	#N/A	20.06
Q13114	TRAF3	TRAF3	SAGTPVFVPEQGGYK	86_C8	light	#N/A	20.06
Q13114	TRAF3	TRAF3	SAGTPVFVPEQGGYK	87_C9	light	5461	20.06
Q13114	TRAF3	TRAF3	SAGTPVFVPEQGGYK	89_C10	light	#N/A	20.06
Q13114	TRAF3	TRAF3	SAGTPVFVPEQGGYK	90_C11	light	#N/A	20.06
Q13114	TRAF3	TRAF3	SAGTPVFVPEQGGYK	91_C12	light	#N/A	20.06
Q13114	TRAF3	TRAF3	SAGTPVFVPEQGGYK	92_D1	light	#N/A	20.06
Q13114	TRAF3	TRAF3	SAGTPVFVPEQGGYK	93_D2	light	#N/A	20.06
Q13114	TRAF3	TRAF3	SAGTPVFVPEQGGYK	95_D3	light	#N/A	20.06
Q13114	TRAF3	TRAF3	SAGTPVFVPEQGGYK	130_D4	light	#N/A	20.06
Q13114	TRAF3	TRAF3	SAGTPVFVPEQGGYK	96_D5	light	#N/A	20.06
Q13114	TRAF3	TRAF3	SAGTPVFVPEQGGYK	097_D6	light	#N/A	20.06
Q13114	TRAF3	TRAF3	SAGTPVFVPEQGGYK	098_D7	light	#N/A	20.06
Q13114	TRAF3	TRAF3	SAGTPVFVPEQGGYK	099_D8	light	#N/A	20.06
Q13114	TRAF3	TRAF3	SAGTPVFVPEQGGYK	101_D9	light	#N/A	20.06
Q13114	TRAF3	TRAF3	SAGTPVFVPEQGGYK	102_D10	light	#N/A	20.06
Q13114	TRAF3	TRAF3	SAGTPVFVPEQGGYK	103_D11	light	#N/A	20.06
Q13114	TRAF3	TRAF3	SAGTPVFVPEQGGYK	104_D12	light	#N/A	20.06
Q13114	TRAF3	TRAF3	SAGTPVFVPEQGGYK	105_E1	light	#N/A	20.06
Q13114	TRAF3	TRAF3	SAGTPVFVPEQGGYK	131_E2	light	#N/A	20.06
Q13114	TRAF3	TRAF3	SAGTPVFVPEQGGYK	107_E3	light	#N/A	20.06
Q13114	TRAF3	TRAF3	SAGTPVFVPEQGGYK	108_E4	light	#N/A	20.06
Q13114	TRAF3	TRAF3	SAGTPVFVPEQGGYK	109_E5	light	#N/A	20.06
Q13114	TRAF3	TRAF3	SAGTPVFVPEQGGYK	110_E6	light	#N/A	20.06
Q13114	TRAF3	TRAF3	SAGTPVFVPEQGGYK	111_E7	light	#N/A	20.06
Q13114	TRAF3	TRAF3	SAGTPVFVPEQGGYK	113_E8	light	#N/A	20.06
Q13114	TRAF3	TRAF3	SAGTPVFVPEQGGYK	114_E9	light	#N/A	20.06
Q13114	TRAF3	TRAF3	SAGTPVFVPEQGGYK	115_E10	light	#N/A	20.06
Q13114	TRAF3	TRAF3	SAGTPVFVPEQGGYK	116_E11	light	#N/A	20.06
Q13114	TRAF3	TRAF3	SAGTPVFVPEQGGYK	117_E12	light	#N/A	20.06
Q13114	TRAF3	TRAF3	SAGTPVFVPEQGGYK	119_F1	light	#N/A	20.06
Q13114	TRAF3	TRAF3	SAGTPVFVPEQGGYK	120_F2	light	#N/A	20.06
Q13114	TRAF3	TRAF3	SAGTPVFVPEQGGYK	121_F3	light	#N/A	20.06
Q13114	TRAF3	TRAF3	SAGTPVFVPEQGGYK	122_F4	light	#N/A	20.06
Q13114	TRAF3	TRAF3	SAGTPVFVPEQGGYK	Standard_64	heavy	4616359	20.06
Q13114	TRAF3	TRAF3	SAGTPVFVPEQGGYK	Standard_70	heavy	6126404	20.06
Q13114	TRAF3	TRAF3	SAGTPVFVPEQGGYK	Standard_76	heavy	4964544	20.06
Q13114	TRAF3	TRAF3	SAGTPVFVPEQGGYK	Standard_82	heavy	5696539	20.06
Q13114	TRAF3	TRAF3	SAGTPVFVPEQGGYK	Standard_88	heavy	6398717	20.06
Q13114	TRAF3	TRAF3	SAGTPVFVPEQGGYK	Standard_94	heavy	5154035	20.06
Q13114	TRAF3	TRAF3	SAGTPVFVPEQGGYK	Standard_100	heavy	5752277	20.06
Q13114	TRAF3	TRAF3	SAGTPVFVPEQGGYK	Standard_106	heavy	6123563	20.06
Q13114	TRAF3	TRAF3	SAGTPVFVPEQGGYK	Standard_132	heavy	9214569	20.06
Q13114	TRAF3	TRAF3	SAGTPVFVPEQGGYK	Standard_112	heavy	5826671	20.06
Q13114	TRAF3	TRAF3	SAGTPVFVPEQGGYK	Standard_118	heavy	7536297	20.06
Q13114	TRAF3	TRAF3	SAGTPVFVPEQGGYK	Standard_126_20190316190650	heavy	6563085	20.06
Q13489	BIRC3	BIRC3	ESNDLLLIR	59_A1	light	960846	23.97
Q13489	BIRC3	BIRC3	ESNDLLLIR	60_A2	light	41075	23.97
Q13489	BIRC3	BIRC3	ESNDLLLIR	61_A3	light	137427	23.97
Q13489	BIRC3	BIRC3	ESNDLLLIR	62_A4	light	157030	23.97
Q13489	BIRC3	BIRC3	ESNDLLLIR	63_A5	light	175141	23.97
Q13489	BIRC3	BIRC3	ESNDLLLIR	65_A6	light	49788	23.97
Q13489	BIRC3	BIRC3	ESNDLLLIR	66_A7	light	8468	23.97
Q13489	BIRC3	BIRC3	ESNDLLLIR	67_A8	light	#N/A	23.97
Q13489	BIRC3	BIRC3	ESNDLLLIR	68_A9	light	#N/A	23.97
Q13489	BIRC3	BIRC3	ESNDLLLIR	127_A10	light	#N/A	23.97
Q13489	BIRC3	BIRC3	ESNDLLLIR	69_A11	light	#N/A	23.97
Q13489	BIRC3	BIRC3	ESNDLLLIR	71_A12	light	#N/A	23.97
Q13489	BIRC3	BIRC3	ESNDLLLIR	72_B1	light	#N/A	23.97
Q13489	BIRC3	BIRC3	ESNDLLLIR	73_B2	light	#N/A	23.97
Q13489	BIRC3	BIRC3	ESNDLLLIR	74_B3	light	#N/A	23.97
Q13489	BIRC3	BIRC3	ESNDLLLIR	75_B4	light	#N/A	23.97
Q13489	BIRC3	BIRC3	ESNDLLLIR	77_B5	light	#N/A	23.97
Q13489	BIRC3	BIRC3	ESNDLLLIR	78_B6	light	#N/A	23.97
Q13489	BIRC3	BIRC3	ESNDLLLIR	79_B7	light	#N/A	23.97
Q13489	BIRC3	BIRC3	ESNDLLLIR	128_B8	light	#N/A	23.97
Q13489	BIRC3	BIRC3	ESNDLLLIR	79_20190313172128_B9	light	#N/A	23.97
Q13489	BIRC3	BIRC3	ESNDLLLIR	79_20190313184535_B10	light	#N/A	23.97
Q13489	BIRC3	BIRC3	ESNDLLLIR	77_20190313213401_B11	light	#N/A	23.97
Q13489	BIRC3	BIRC3	ESNDLLLIR	78_20190313225808_B12	light	#N/A	23.97
Q13489	BIRC3	BIRC3	ESNDLLLIR	79_20190314002219_C1	light	#N/A	23.97
Q13489	BIRC3	BIRC3	ESNDLLLIR	80_C2	light	#N/A	23.97
Q13489	BIRC3	BIRC3	ESNDLLLIR	81_C3	light	#N/A	23.97
Q13489	BIRC3	BIRC3	ESNDLLLIR	83_C4	light	#N/A	23.97
Q13489	BIRC3	BIRC3	ESNDLLLIR	84_C5	light	#N/A	23.97
Q13489	BIRC3	BIRC3	ESNDLLLIR	129_C6	light	#N/A	23.97
Q13489	BIRC3	BIRC3	ESNDLLLIR	85_C7	light	#N/A	23.97
Q13489	BIRC3	BIRC3	ESNDLLLIR	86_C8	light	#N/A	23.97
Q13489	BIRC3	BIRC3	ESNDLLLIR	87_C9	light	#N/A	23.97
Q13489	BIRC3	BIRC3	ESNDLLLIR	89_C10	light	#N/A	23.97
Q13489	BIRC3	BIRC3	ESNDLLLIR	90_C11	light	#N/A	23.97
Q13489	BIRC3	BIRC3	ESNDLLLIR	91_C12	light	#N/A	23.97
Q13489	BIRC3	BIRC3	ESNDLLLIR	92_D1	light	#N/A	23.97
Q13489	BIRC3	BIRC3	ESNDLLLIR	93_D2	light	#N/A	23.97
Q13489	BIRC3	BIRC3	ESNDLLLIR	95_D3	light	#N/A	23.97
Q13489	BIRC3	BIRC3	ESNDLLLIR	130_D4	light	#N/A	23.97
Q13489	BIRC3	BIRC3	ESNDLLLIR	96_D5	light	#N/A	23.97
Q13489	BIRC3	BIRC3	ESNDLLLIR	097_D6	light	#N/A	23.97
Q13489	BIRC3	BIRC3	ESNDLLLIR	098_D7	light	#N/A	23.97
Q13489	BIRC3	BIRC3	ESNDLLLIR	099_D8	light	#N/A	23.97
Q13489	BIRC3	BIRC3	ESNDLLLIR	101_D9	light	#N/A	23.97
Q13489	BIRC3	BIRC3	ESNDLLLIR	102_D10	light	7884	23.97
Q13489	BIRC3	BIRC3	ESNDLLLIR	103_D11	light	#N/A	23.97
Q13489	BIRC3	BIRC3	ESNDLLLIR	104_D12	light	#N/A	23.97
Q13489	BIRC3	BIRC3	ESNDLLLIR	105_E1	light	#N/A	23.97
Q13489	BIRC3	BIRC3	ESNDLLLIR	131_E2	light	#N/A	23.97
Q13489	BIRC3	BIRC3	ESNDLLLIR	107_E3	light	5977	23.97
Q13489	BIRC3	BIRC3	ESNDLLLIR	108_E4	light	#N/A	23.97
Q13489	BIRC3	BIRC3	ESNDLLLIR	109_E5	light	#N/A	23.97
Q13489	BIRC3	BIRC3	ESNDLLLIR	110_E6	light	#N/A	23.97
Q13489	BIRC3	BIRC3	ESNDLLLIR	111_E7	light	#N/A	23.97
Q13489	BIRC3	BIRC3	ESNDLLLIR	113_E8	light	#N/A	23.97
Q13489	BIRC3	BIRC3	ESNDLLLIR	114_E9	light	#N/A	23.97
Q13489	BIRC3	BIRC3	ESNDLLLIR	115_E10	light	#N/A	23.97
Q13489	BIRC3	BIRC3	ESNDLLLIR	116_E11	light	#N/A	23.97
Q13489	BIRC3	BIRC3	ESNDLLLIR	117_E12	light	#N/A	23.97
Q13489	BIRC3	BIRC3	ESNDLLLIR	119_F1	light	#N/A	23.97
Q13489	BIRC3	BIRC3	ESNDLLLIR	120_F2	light	#N/A	23.97
Q13489	BIRC3	BIRC3	ESNDLLLIR	121_F3	light	#N/A	23.97
Q13489	BIRC3	BIRC3	ESNDLLLIR	122_F4	light	#N/A	23.97
Q13489	BIRC3	BIRC3	ESNDLLLIR	Standard_64	heavy	4410862	23.97
Q13489	BIRC3	BIRC3	ESNDLLLIR	Standard_70	heavy	4176456	23.97
Q13489	BIRC3	BIRC3	ESNDLLLIR	Standard_76	heavy	3997200	23.97
Q13489	BIRC3	BIRC3	ESNDLLLIR	Standard_82	heavy	4248960	23.97
Q13489	BIRC3	BIRC3	ESNDLLLIR	Standard_88	heavy	5385544	23.97
Q13489	BIRC3	BIRC3	ESNDLLLIR	Standard_94	heavy	5059522	23.97
Q13489	BIRC3	BIRC3	ESNDLLLIR	Standard_100	heavy	5081057	23.97
Q13489	BIRC3	BIRC3	ESNDLLLIR	Standard_106	heavy	4746871	23.97
Q13489	BIRC3	BIRC3	ESNDLLLIR	Standard_132	heavy	7352937	23.97
Q13489	BIRC3	BIRC3	ESNDLLLIR	Standard_112	heavy	4851038	23.97
Q13489	BIRC3	BIRC3	ESNDLLLIR	Standard_118	heavy	5008169	23.97
Q13489	BIRC3	BIRC3	ESNDLLLIR	Standard_126_20190316190650	heavy	7124061	23.97
Q13490	BIRC2	BIRC2	TQIPLQAR	59_A1	light	16810190	13.25
Q13490	BIRC2	BIRC2	TQIPLQAR	60_A2	light	649468	13.25
Q13490	BIRC2	BIRC2	TQIPLQAR	61_A3	light	1575868	13.25
Q13490	BIRC2	BIRC2	TQIPLQAR	62_A4	light	2067098	13.25
Q13490	BIRC2	BIRC2	TQIPLQAR	63_A5	light	1335032	13.25
Q13490	BIRC2	BIRC2	TQIPLQAR	65_A6	light	405097	13.25
Q13490	BIRC2	BIRC2	TQIPLQAR	66_A7	light	104709	13.25
Q13490	BIRC2	BIRC2	TQIPLQAR	67_A8	light	89488	13.25
Q13490	BIRC2	BIRC2	TQIPLQAR	68_A9	light	99189	13.25
Q13490	BIRC2	BIRC2	TQIPLQAR	127_A10	light	58588	13.25
Q13490	BIRC2	BIRC2	TQIPLQAR	69_A11	light	10895	13.25
Q13490	BIRC2	BIRC2	TQIPLQAR	71_A12	light	61892	13.25
Q13490	BIRC2	BIRC2	TQIPLQAR	72_B1	light	61805	13.25
Q13490	BIRC2	BIRC2	TQIPLQAR	73_B2	light	69437	13.25
Q13490	BIRC2	BIRC2	TQIPLQAR	74_B3	light	87510	13.25
Q13490	BIRC2	BIRC2	TQIPLQAR	75_B4	light	86463	13.25
Q13490	BIRC2	BIRC2	TQIPLQAR	77_B5	light	7221	13.25
Q13490	BIRC2	BIRC2	TQIPLQAR	78_B6	light	85000	13.25
Q13490	BIRC2	BIRC2	TQIPLQAR	79_B7	light	12435	13.25
Q13490	BIRC2	BIRC2	TQIPLQAR	128_B8	light	11709	13.25
Q13490	BIRC2	BIRC2	TQIPLQAR	79_20190313172128_B9	light	73009	13.25
Q13490	BIRC2	BIRC2	TQIPLQAR	79_20190313184535_B10	light	65821	13.25
Q13490	BIRC2	BIRC2	TQIPLQAR	77_20190313213401_B11	light	98131	13.25
Q13490	BIRC2	BIRC2	TQIPLQAR	78_20190313225808_B12	light	79953	13.25
Q13490	BIRC2	BIRC2	TQIPLQAR	79_20190314002219_C1	light	89686	13.25
Q13490	BIRC2	BIRC2	TQIPLQAR	80_C2	light	97151	13.25
Q13490	BIRC2	BIRC2	TQIPLQAR	81_C3	light	13962	13.25
Q13490	BIRC2	BIRC2	TQIPLQAR	83_C4	light	103623	13.25
Q13490	BIRC2	BIRC2	TQIPLQAR	84_C5	light	97407	13.25
Q13490	BIRC2	BIRC2	TQIPLQAR	129_C6	light	#N/A	13.25
Q13490	BIRC2	BIRC2	TQIPLQAR	85_C7	light	94945	13.25
Q13490	BIRC2	BIRC2	TQIPLQAR	86_C8	light	38482	13.25
Q13490	BIRC2	BIRC2	TQIPLQAR	87_C9	light	155350	13.25
Q13490	BIRC2	BIRC2	TQIPLQAR	89_C10	light	94022	13.25
Q13490	BIRC2	BIRC2	TQIPLQAR	90_C11	light	71710	13.25
Q13490	BIRC2	BIRC2	TQIPLQAR	91_C12	light	27033	13.25
Q13490	BIRC2	BIRC2	TQIPLQAR	92_D1	light	104532	13.25
Q13490	BIRC2	BIRC2	TQIPLQAR	93_D2	light	97608	13.25
Q13490	BIRC2	BIRC2	TQIPLQAR	95_D3	light	79311	13.25
Q13490	BIRC2	BIRC2	TQIPLQAR	130_D4	light	53565	13.25
Q13490	BIRC2	BIRC2	TQIPLQAR	96_D5	light	95294	13.25
Q13490	BIRC2	BIRC2	TQIPLQAR	097_D6	light	92627	13.25
Q13490	BIRC2	BIRC2	TQIPLQAR	098_D7	light	87920	13.25
Q13490	BIRC2	BIRC2	TQIPLQAR	099_D8	light	24713	13.25
Q13490	BIRC2	BIRC2	TQIPLQAR	101_D9	light	87131	13.25
Q13490	BIRC2	BIRC2	TQIPLQAR	102_D10	light	100561	13.25
Q13490	BIRC2	BIRC2	TQIPLQAR	103_D11	light	22946	13.25
Q13490	BIRC2	BIRC2	TQIPLQAR	104_D12	light	75195	13.25
Q13490	BIRC2	BIRC2	TQIPLQAR	105_E1	light	33804	13.25
Q13490	BIRC2	BIRC2	TQIPLQAR	131_E2	light	47602	13.25
Q13490	BIRC2	BIRC2	TQIPLQAR	107_E3	light	94215	13.25
Q13490	BIRC2	BIRC2	TQIPLQAR	108_E4	light	91894	13.25
Q13490	BIRC2	BIRC2	TQIPLQAR	109_E5	light	106845	13.25
Q13490	BIRC2	BIRC2	TQIPLQAR	110_E6	light	72676	13.25
Q13490	BIRC2	BIRC2	TQIPLQAR	111_E7	light	112106	13.25
Q13490	BIRC2	BIRC2	TQIPLQAR	113_E8	light	23675	13.25
Q13490	BIRC2	BIRC2	TQIPLQAR	114_E9	light	62307	13.25
Q13490	BIRC2	BIRC2	TQIPLQAR	115_E10	light	133715	13.25
Q13490	BIRC2	BIRC2	TQIPLQAR	116_E11	light	98867	13.25
Q13490	BIRC2	BIRC2	TQIPLQAR	117_E12	light	102783	13.25
Q13490	BIRC2	BIRC2	TQIPLQAR	119_F1	light	15875	13.25
Q13490	BIRC2	BIRC2	TQIPLQAR	120_F2	light	66995	13.25
Q13490	BIRC2	BIRC2	TQIPLQAR	121_F3	light	68294	13.25
Q13490	BIRC2	BIRC2	TQIPLQAR	122_F4	light	66542	13.25
Q13490	BIRC2	BIRC2	TQIPLQAR	Standard_64	heavy	14015892	13.25
Q13490	BIRC2	BIRC2	TQIPLQAR	Standard_70	heavy	14038195	13.25
Q13490	BIRC2	BIRC2	TQIPLQAR	Standard_76	heavy	10486261	13.25
Q13490	BIRC2	BIRC2	TQIPLQAR	Standard_82	heavy	14744797	13.25
Q13490	BIRC2	BIRC2	TQIPLQAR	Standard_88	heavy	15665246	13.25
Q13490	BIRC2	BIRC2	TQIPLQAR	Standard_94	heavy	12634406	13.25
Q13490	BIRC2	BIRC2	TQIPLQAR	Standard_100	heavy	13676299	13.25
Q13490	BIRC2	BIRC2	TQIPLQAR	Standard_106	heavy	13238466	13.25
Q13490	BIRC2	BIRC2	TQIPLQAR	Standard_132	heavy	18554516	13.25
Q13490	BIRC2	BIRC2	TQIPLQAR	Standard_112	heavy	14058693	13.25
Q13490	BIRC2	BIRC2	TQIPLQAR	Standard_118	heavy	14683680	13.25
Q13490	BIRC2	BIRC2	TQIPLQAR	Standard_126_20190316190650	heavy	18436678	13.25
Q13546	RIPK1	RIPK1	LLGVIIEEGK	59_A1	light	10439696	23.76
Q13546	RIPK1	RIPK1	LLGVIIEEGK	60_A2	light	470168	23.76
Q13546	RIPK1	RIPK1	LLGVIIEEGK	61_A3	light	1741574	23.76
Q13546	RIPK1	RIPK1	LLGVIIEEGK	62_A4	light	1461567	23.76
Q13546	RIPK1	RIPK1	LLGVIIEEGK	63_A5	light	1742919	23.76
Q13546	RIPK1	RIPK1	LLGVIIEEGK	65_A6	light	573356	23.76
Q13546	RIPK1	RIPK1	LLGVIIEEGK	66_A7	light	199005	23.76
Q13546	RIPK1	RIPK1	LLGVIIEEGK	67_A8	light	97615	23.76
Q13546	RIPK1	RIPK1	LLGVIIEEGK	68_A9	light	83877	23.76
Q13546	RIPK1	RIPK1	LLGVIIEEGK	127_A10	light	#N/A	23.76
Q13546	RIPK1	RIPK1	LLGVIIEEGK	69_A11	light	#N/A	23.76
Q13546	RIPK1	RIPK1	LLGVIIEEGK	71_A12	light	#N/A	23.76
Q13546	RIPK1	RIPK1	LLGVIIEEGK	72_B1	light	13232	23.76
Q13546	RIPK1	RIPK1	LLGVIIEEGK	73_B2	light	22487	23.76
Q13546	RIPK1	RIPK1	LLGVIIEEGK	74_B3	light	11226	23.76
Q13546	RIPK1	RIPK1	LLGVIIEEGK	75_B4	light	#N/A	23.76
Q13546	RIPK1	RIPK1	LLGVIIEEGK	77_B5	light	#N/A	23.76
Q13546	RIPK1	RIPK1	LLGVIIEEGK	78_B6	light	7040	23.76
Q13546	RIPK1	RIPK1	LLGVIIEEGK	79_B7	light	#N/A	23.76
Q13546	RIPK1	RIPK1	LLGVIIEEGK	128_B8	light	#N/A	23.76
Q13546	RIPK1	RIPK1	LLGVIIEEGK	79_20190313172128_B9	light	6324	23.76
Q13546	RIPK1	RIPK1	LLGVIIEEGK	79_20190313184535_B10	light	#N/A	23.76
Q13546	RIPK1	RIPK1	LLGVIIEEGK	77_20190313213401_B11	light	#N/A	23.76
Q13546	RIPK1	RIPK1	LLGVIIEEGK	78_20190313225808_B12	light	#N/A	23.76
Q13546	RIPK1	RIPK1	LLGVIIEEGK	79_20190314002219_C1	light	#N/A	23.76
Q13546	RIPK1	RIPK1	LLGVIIEEGK	80_C2	light	#N/A	23.76
Q13546	RIPK1	RIPK1	LLGVIIEEGK	81_C3	light	#N/A	23.76
Q13546	RIPK1	RIPK1	LLGVIIEEGK	83_C4	light	#N/A	23.76
Q13546	RIPK1	RIPK1	LLGVIIEEGK	84_C5	light	11894	23.76
Q13546	RIPK1	RIPK1	LLGVIIEEGK	129_C6	light	#N/A	23.76
Q13546	RIPK1	RIPK1	LLGVIIEEGK	85_C7	light	6805	23.76
Q13546	RIPK1	RIPK1	LLGVIIEEGK	86_C8	light	8486	23.76
Q13546	RIPK1	RIPK1	LLGVIIEEGK	87_C9	light	17854	23.76
Q13546	RIPK1	RIPK1	LLGVIIEEGK	89_C10	light	9042	23.76
Q13546	RIPK1	RIPK1	LLGVIIEEGK	90_C11	light	8468	23.76
Q13546	RIPK1	RIPK1	LLGVIIEEGK	91_C12	light	#N/A	23.76
Q13546	RIPK1	RIPK1	LLGVIIEEGK	92_D1	light	20757	23.76
Q13546	RIPK1	RIPK1	LLGVIIEEGK	93_D2	light	13509	23.76
Q13546	RIPK1	RIPK1	LLGVIIEEGK	95_D3	light	15498	23.76
Q13546	RIPK1	RIPK1	LLGVIIEEGK	130_D4	light	11834	23.76
Q13546	RIPK1	RIPK1	LLGVIIEEGK	96_D5	light	27029	23.76
Q13546	RIPK1	RIPK1	LLGVIIEEGK	097_D6	light	18406	23.76
Q13546	RIPK1	RIPK1	LLGVIIEEGK	098_D7	light	20897	23.76
Q13546	RIPK1	RIPK1	LLGVIIEEGK	099_D8	light	7234	23.76
Q13546	RIPK1	RIPK1	LLGVIIEEGK	101_D9	light	18612	23.76
Q13546	RIPK1	RIPK1	LLGVIIEEGK	102_D10	light	32104	23.76
Q13546	RIPK1	RIPK1	LLGVIIEEGK	103_D11	light	#N/A	23.76
Q13546	RIPK1	RIPK1	LLGVIIEEGK	104_D12	light	18414	23.76
Q13546	RIPK1	RIPK1	LLGVIIEEGK	105_E1	light	10035	23.76
Q13546	RIPK1	RIPK1	LLGVIIEEGK	131_E2	light	7601	23.76
Q13546	RIPK1	RIPK1	LLGVIIEEGK	107_E3	light	31243	23.76
Q13546	RIPK1	RIPK1	LLGVIIEEGK	108_E4	light	30434	23.76
Q13546	RIPK1	RIPK1	LLGVIIEEGK	109_E5	light	37274	23.76
Q13546	RIPK1	RIPK1	LLGVIIEEGK	110_E6	light	14457	23.76
Q13546	RIPK1	RIPK1	LLGVIIEEGK	111_E7	light	32594	23.76
Q13546	RIPK1	RIPK1	LLGVIIEEGK	113_E8	light	#N/A	23.76
Q13546	RIPK1	RIPK1	LLGVIIEEGK	114_E9	light	12038	23.76
Q13546	RIPK1	RIPK1	LLGVIIEEGK	115_E10	light	51311	23.76
Q13546	RIPK1	RIPK1	LLGVIIEEGK	116_E11	light	15670	23.76
Q13546	RIPK1	RIPK1	LLGVIIEEGK	117_E12	light	16684	23.76
Q13546	RIPK1	RIPK1	LLGVIIEEGK	119_F1	light	#N/A	23.76
Q13546	RIPK1	RIPK1	LLGVIIEEGK	120_F2	light	#N/A	23.76
Q13546	RIPK1	RIPK1	LLGVIIEEGK	121_F3	light	#N/A	23.76
Q13546	RIPK1	RIPK1	LLGVIIEEGK	122_F4	light	#N/A	23.76
Q13546	RIPK1	RIPK1	LLGVIIEEGK	Standard_64	heavy	2532322	23.76
Q13546	RIPK1	RIPK1	LLGVIIEEGK	Standard_70	heavy	2582349	23.76
Q13546	RIPK1	RIPK1	LLGVIIEEGK	Standard_76	heavy	2830660	23.76
Q13546	RIPK1	RIPK1	LLGVIIEEGK	Standard_82	heavy	2650864	23.76
Q13546	RIPK1	RIPK1	LLGVIIEEGK	Standard_88	heavy	2829780	23.76
Q13546	RIPK1	RIPK1	LLGVIIEEGK	Standard_94	heavy	2720812	23.76
Q13546	RIPK1	RIPK1	LLGVIIEEGK	Standard_100	heavy	2559091	23.76
Q13546	RIPK1	RIPK1	LLGVIIEEGK	Standard_106	heavy	2779281	23.76
Q13546	RIPK1	RIPK1	LLGVIIEEGK	Standard_132	heavy	4308111	23.76
Q13546	RIPK1	RIPK1	LLGVIIEEGK	Standard_112	heavy	3458930	23.76
Q13546	RIPK1	RIPK1	LLGVIIEEGK	Standard_118	heavy	3669744	23.76
Q13546	RIPK1	RIPK1	LLGVIIEEGK	Standard_126_20190316190650	heavy	3827892	23.76
Q15025	TNIP1	TNIP1	VPEVVALGAAEK	59_A1	light	3362649	19.76
Q15025	TNIP1	TNIP1	VPEVVALGAAEK	60_A2	light	50279	19.76
Q15025	TNIP1	TNIP1	VPEVVALGAAEK	61_A3	light	272645	19.76
Q15025	TNIP1	TNIP1	VPEVVALGAAEK	62_A4	light	305901	19.76
Q15025	TNIP1	TNIP1	VPEVVALGAAEK	63_A5	light	#N/A	19.76
Q15025	TNIP1	TNIP1	VPEVVALGAAEK	65_A6	light	#N/A	19.76
Q15025	TNIP1	TNIP1	VPEVVALGAAEK	66_A7	light	#N/A	19.76
Q15025	TNIP1	TNIP1	VPEVVALGAAEK	67_A8	light	#N/A	19.76
Q15025	TNIP1	TNIP1	VPEVVALGAAEK	68_A9	light	#N/A	19.76
Q15025	TNIP1	TNIP1	VPEVVALGAAEK	127_A10	light	#N/A	19.76
Q15025	TNIP1	TNIP1	VPEVVALGAAEK	69_A11	light	#N/A	19.76
Q15025	TNIP1	TNIP1	VPEVVALGAAEK	71_A12	light	#N/A	19.76
Q15025	TNIP1	TNIP1	VPEVVALGAAEK	72_B1	light	#N/A	19.76
Q15025	TNIP1	TNIP1	VPEVVALGAAEK	73_B2	light	24223	19.76
Q15025	TNIP1	TNIP1	VPEVVALGAAEK	74_B3	light	14303	19.76
Q15025	TNIP1	TNIP1	VPEVVALGAAEK	75_B4	light	#N/A	19.76
Q15025	TNIP1	TNIP1	VPEVVALGAAEK	77_B5	light	#N/A	19.76
Q15025	TNIP1	TNIP1	VPEVVALGAAEK	78_B6	light	6979	19.76
Q15025	TNIP1	TNIP1	VPEVVALGAAEK	79_B7	light	#N/A	19.76
Q15025	TNIP1	TNIP1	VPEVVALGAAEK	128_B8	light	#N/A	19.76
Q15025	TNIP1	TNIP1	VPEVVALGAAEK	79_20190313172128_B9	light	#N/A	19.76
Q15025	TNIP1	TNIP1	VPEVVALGAAEK	79_20190313184535_B10	light	#N/A	19.76
Q15025	TNIP1	TNIP1	VPEVVALGAAEK	77_20190313213401_B11	light	#N/A	19.76
Q15025	TNIP1	TNIP1	VPEVVALGAAEK	78_20190313225808_B12	light	#N/A	19.76
Q15025	TNIP1	TNIP1	VPEVVALGAAEK	79_20190314002219_C1	light	#N/A	19.76
Q15025	TNIP1	TNIP1	VPEVVALGAAEK	80_C2	light	#N/A	19.76
Q15025	TNIP1	TNIP1	VPEVVALGAAEK	81_C3	light	#N/A	19.76
Q15025	TNIP1	TNIP1	VPEVVALGAAEK	83_C4	light	#N/A	19.76
Q15025	TNIP1	TNIP1	VPEVVALGAAEK	84_C5	light	#N/A	19.76
Q15025	TNIP1	TNIP1	VPEVVALGAAEK	129_C6	light	#N/A	19.76
Q15025	TNIP1	TNIP1	VPEVVALGAAEK	85_C7	light	12531	19.76
Q15025	TNIP1	TNIP1	VPEVVALGAAEK	86_C8	light	#N/A	19.76
Q15025	TNIP1	TNIP1	VPEVVALGAAEK	87_C9	light	35628	19.76
Q15025	TNIP1	TNIP1	VPEVVALGAAEK	89_C10	light	9307	19.76
Q15025	TNIP1	TNIP1	VPEVVALGAAEK	90_C11	light	12744	19.76
Q15025	TNIP1	TNIP1	VPEVVALGAAEK	91_C12	light	#N/A	19.76
Q15025	TNIP1	TNIP1	VPEVVALGAAEK	92_D1	light	#N/A	19.76
Q15025	TNIP1	TNIP1	VPEVVALGAAEK	93_D2	light	#N/A	19.76
Q15025	TNIP1	TNIP1	VPEVVALGAAEK	95_D3	light	12946	19.76
Q15025	TNIP1	TNIP1	VPEVVALGAAEK	130_D4	light	#N/A	19.76
Q15025	TNIP1	TNIP1	VPEVVALGAAEK	96_D5	light	#N/A	19.76
Q15025	TNIP1	TNIP1	VPEVVALGAAEK	097_D6	light	#N/A	19.76
Q15025	TNIP1	TNIP1	VPEVVALGAAEK	098_D7	light	#N/A	19.76
Q15025	TNIP1	TNIP1	VPEVVALGAAEK	099_D8	light	#N/A	19.76
Q15025	TNIP1	TNIP1	VPEVVALGAAEK	101_D9	light	#N/A	19.76
Q15025	TNIP1	TNIP1	VPEVVALGAAEK	102_D10	light	#N/A	19.76
Q15025	TNIP1	TNIP1	VPEVVALGAAEK	103_D11	light	#N/A	19.76
Q15025	TNIP1	TNIP1	VPEVVALGAAEK	104_D12	light	#N/A	19.76
Q15025	TNIP1	TNIP1	VPEVVALGAAEK	105_E1	light	#N/A	19.76
Q15025	TNIP1	TNIP1	VPEVVALGAAEK	131_E2	light	#N/A	19.76
Q15025	TNIP1	TNIP1	VPEVVALGAAEK	107_E3	light	#N/A	19.76
Q15025	TNIP1	TNIP1	VPEVVALGAAEK	108_E4	light	#N/A	19.76
Q15025	TNIP1	TNIP1	VPEVVALGAAEK	109_E5	light	#N/A	19.76
Q15025	TNIP1	TNIP1	VPEVVALGAAEK	110_E6	light	#N/A	19.76
Q15025	TNIP1	TNIP1	VPEVVALGAAEK	111_E7	light	#N/A	19.76
Q15025	TNIP1	TNIP1	VPEVVALGAAEK	113_E8	light	#N/A	19.76
Q15025	TNIP1	TNIP1	VPEVVALGAAEK	114_E9	light	#N/A	19.76
Q15025	TNIP1	TNIP1	VPEVVALGAAEK	115_E10	light	#N/A	19.76
Q15025	TNIP1	TNIP1	VPEVVALGAAEK	116_E11	light	#N/A	19.76
Q15025	TNIP1	TNIP1	VPEVVALGAAEK	117_E12	light	#N/A	19.76
Q15025	TNIP1	TNIP1	VPEVVALGAAEK	119_F1	light	#N/A	19.76
Q15025	TNIP1	TNIP1	VPEVVALGAAEK	120_F2	light	#N/A	19.76
Q15025	TNIP1	TNIP1	VPEVVALGAAEK	121_F3	light	#N/A	19.76
Q15025	TNIP1	TNIP1	VPEVVALGAAEK	122_F4	light	#N/A	19.76
Q15025	TNIP1	TNIP1	VPEVVALGAAEK	Standard_64	heavy	5575203	19.76
Q15025	TNIP1	TNIP1	VPEVVALGAAEK	Standard_70	heavy	5606792	19.76
Q15025	TNIP1	TNIP1	VPEVVALGAAEK	Standard_76	heavy	5412086	19.76
Q15025	TNIP1	TNIP1	VPEVVALGAAEK	Standard_82	heavy	5481645	19.76
Q15025	TNIP1	TNIP1	VPEVVALGAAEK	Standard_88	heavy	5206627	19.76
Q15025	TNIP1	TNIP1	VPEVVALGAAEK	Standard_94	heavy	5110222	19.76
Q15025	TNIP1	TNIP1	VPEVVALGAAEK	Standard_100	heavy	5189409	19.76
Q15025	TNIP1	TNIP1	VPEVVALGAAEK	Standard_106	heavy	5007936	19.76
Q15025	TNIP1	TNIP1	VPEVVALGAAEK	Standard_132	heavy	8954733	19.76
Q15025	TNIP1	TNIP1	VPEVVALGAAEK	Standard_112	heavy	6371546	19.76
Q15025	TNIP1	TNIP1	VPEVVALGAAEK	Standard_118	heavy	4931800	19.76
Q15025	TNIP1	TNIP1	VPEVVALGAAEK	Standard_126_20190316190650	heavy	7811535	19.76
Q15628	TRADD	TRADD	SDPQLIVQLR	59_A1	light	29944208	23.31
Q15628	TRADD	TRADD	SDPQLIVQLR	60_A2	light	1476528	23.31
Q15628	TRADD	TRADD	SDPQLIVQLR	61_A3	light	5152096	23.31
Q15628	TRADD	TRADD	SDPQLIVQLR	62_A4	light	5196157	23.31
Q15628	TRADD	TRADD	SDPQLIVQLR	63_A5	light	5701125	23.31
Q15628	TRADD	TRADD	SDPQLIVQLR	65_A6	light	2006403	23.31
Q15628	TRADD	TRADD	SDPQLIVQLR	66_A7	light	609729	23.31
Q15628	TRADD	TRADD	SDPQLIVQLR	67_A8	light	440847	23.31
Q15628	TRADD	TRADD	SDPQLIVQLR	68_A9	light	345268	23.31
Q15628	TRADD	TRADD	SDPQLIVQLR	127_A10	light	165150	23.31
Q15628	TRADD	TRADD	SDPQLIVQLR	69_A11	light	47009	23.31
Q15628	TRADD	TRADD	SDPQLIVQLR	71_A12	light	125528	23.31
Q15628	TRADD	TRADD	SDPQLIVQLR	72_B1	light	131602	23.31
Q15628	TRADD	TRADD	SDPQLIVQLR	73_B2	light	155061	23.31
Q15628	TRADD	TRADD	SDPQLIVQLR	74_B3	light	119524	23.31
Q15628	TRADD	TRADD	SDPQLIVQLR	75_B4	light	101676	23.31
Q15628	TRADD	TRADD	SDPQLIVQLR	77_B5	light	#N/A	23.31
Q15628	TRADD	TRADD	SDPQLIVQLR	78_B6	light	65543	23.31
Q15628	TRADD	TRADD	SDPQLIVQLR	79_B7	light	#N/A	23.31
Q15628	TRADD	TRADD	SDPQLIVQLR	128_B8	light	#N/A	23.31
Q15628	TRADD	TRADD	SDPQLIVQLR	79_20190313172128_B9	light	43367	23.31
Q15628	TRADD	TRADD	SDPQLIVQLR	79_20190313184535_B10	light	21942	23.31
Q15628	TRADD	TRADD	SDPQLIVQLR	77_20190313213401_B11	light	35872	23.31
Q15628	TRADD	TRADD	SDPQLIVQLR	78_20190313225808_B12	light	14331	23.31
Q15628	TRADD	TRADD	SDPQLIVQLR	79_20190314002219_C1	light	25227	23.31
Q15628	TRADD	TRADD	SDPQLIVQLR	80_C2	light	39355	23.31
Q15628	TRADD	TRADD	SDPQLIVQLR	81_C3	light	#N/A	23.31
Q15628	TRADD	TRADD	SDPQLIVQLR	83_C4	light	32345	23.31
Q15628	TRADD	TRADD	SDPQLIVQLR	84_C5	light	36689	23.31
Q15628	TRADD	TRADD	SDPQLIVQLR	129_C6	light	#N/A	23.31
Q15628	TRADD	TRADD	SDPQLIVQLR	85_C7	light	36207	23.31
Q15628	TRADD	TRADD	SDPQLIVQLR	86_C8	light	8858	23.31
Q15628	TRADD	TRADD	SDPQLIVQLR	87_C9	light	48286	23.31
Q15628	TRADD	TRADD	SDPQLIVQLR	89_C10	light	21352	23.31
Q15628	TRADD	TRADD	SDPQLIVQLR	90_C11	light	11269	23.31
Q15628	TRADD	TRADD	SDPQLIVQLR	91_C12	light	#N/A	23.31
Q15628	TRADD	TRADD	SDPQLIVQLR	92_D1	light	42737	23.31
Q15628	TRADD	TRADD	SDPQLIVQLR	93_D2	light	30151	23.31
Q15628	TRADD	TRADD	SDPQLIVQLR	95_D3	light	24093	23.31
Q15628	TRADD	TRADD	SDPQLIVQLR	130_D4	light	19410	23.31
Q15628	TRADD	TRADD	SDPQLIVQLR	96_D5	light	26907	23.31
Q15628	TRADD	TRADD	SDPQLIVQLR	097_D6	light	23106	23.31
Q15628	TRADD	TRADD	SDPQLIVQLR	098_D7	light	27534	23.31
Q15628	TRADD	TRADD	SDPQLIVQLR	099_D8	light	5858	23.31
Q15628	TRADD	TRADD	SDPQLIVQLR	101_D9	light	17977	23.31
Q15628	TRADD	TRADD	SDPQLIVQLR	102_D10	light	42958	23.31
Q15628	TRADD	TRADD	SDPQLIVQLR	103_D11	light	3694	23.31
Q15628	TRADD	TRADD	SDPQLIVQLR	104_D12	light	18416	23.31
Q15628	TRADD	TRADD	SDPQLIVQLR	105_E1	light	9838	23.31
Q15628	TRADD	TRADD	SDPQLIVQLR	131_E2	light	11256	23.31
Q15628	TRADD	TRADD	SDPQLIVQLR	107_E3	light	28412	23.31
Q15628	TRADD	TRADD	SDPQLIVQLR	108_E4	light	40886	23.31
Q15628	TRADD	TRADD	SDPQLIVQLR	109_E5	light	55765	23.31
Q15628	TRADD	TRADD	SDPQLIVQLR	110_E6	light	30607	23.31
Q15628	TRADD	TRADD	SDPQLIVQLR	111_E7	light	54077	23.31
Q15628	TRADD	TRADD	SDPQLIVQLR	113_E8	light	#N/A	23.31
Q15628	TRADD	TRADD	SDPQLIVQLR	114_E9	light	21941	23.31
Q15628	TRADD	TRADD	SDPQLIVQLR	115_E10	light	64866	23.31
Q15628	TRADD	TRADD	SDPQLIVQLR	116_E11	light	35269	23.31
Q15628	TRADD	TRADD	SDPQLIVQLR	117_E12	light	10242	23.31
Q15628	TRADD	TRADD	SDPQLIVQLR	119_F1	light	#N/A	23.31
Q15628	TRADD	TRADD	SDPQLIVQLR	120_F2	light	12768	23.31
Q15628	TRADD	TRADD	SDPQLIVQLR	121_F3	light	17901	23.31
Q15628	TRADD	TRADD	SDPQLIVQLR	122_F4	light	25963	23.31
Q15628	TRADD	TRADD	SDPQLIVQLR	Standard_64	heavy	2380915	23.31
Q15628	TRADD	TRADD	SDPQLIVQLR	Standard_70	heavy	2439206	23.31
Q15628	TRADD	TRADD	SDPQLIVQLR	Standard_76	heavy	2222297	23.31
Q15628	TRADD	TRADD	SDPQLIVQLR	Standard_82	heavy	2259430	23.31
Q15628	TRADD	TRADD	SDPQLIVQLR	Standard_88	heavy	2639622	23.31
Q15628	TRADD	TRADD	SDPQLIVQLR	Standard_94	heavy	2454481	23.31
Q15628	TRADD	TRADD	SDPQLIVQLR	Standard_100	heavy	1954817	23.31
Q15628	TRADD	TRADD	SDPQLIVQLR	Standard_106	heavy	2374919	23.31
Q15628	TRADD	TRADD	SDPQLIVQLR	Standard_132	heavy	3389286	23.31
Q15628	TRADD	TRADD	SDPQLIVQLR	Standard_112	heavy	2768577	23.31
Q15628	TRADD	TRADD	SDPQLIVQLR	Standard_118	heavy	2433628	23.31
Q15628	TRADD	TRADD	SDPQLIVQLR	Standard_126_20190316190650	heavy	3029916	23.31
Q15750	TAB1	TAB1	VLLQAFDVVER	59_A1	light	1647391	29.1
Q15750	TAB1	TAB1	VLLQAFDVVER	60_A2	light	35130	29.1
Q15750	TAB1	TAB1	VLLQAFDVVER	61_A3	light	89550	29.1
Q15750	TAB1	TAB1	VLLQAFDVVER	62_A4	light	87508	29.1
Q15750	TAB1	TAB1	VLLQAFDVVER	63_A5	light	156559	29.1
Q15750	TAB1	TAB1	VLLQAFDVVER	65_A6	light	16858	29.1
Q15750	TAB1	TAB1	VLLQAFDVVER	66_A7	light	84715	29.1
Q15750	TAB1	TAB1	VLLQAFDVVER	67_A8	light	137266	29.1
Q15750	TAB1	TAB1	VLLQAFDVVER	68_A9	light	98069	29.1
Q15750	TAB1	TAB1	VLLQAFDVVER	127_A10	light	190930	29.1
Q15750	TAB1	TAB1	VLLQAFDVVER	69_A11	light	10472	29.1
Q15750	TAB1	TAB1	VLLQAFDVVER	71_A12	light	80416	29.1
Q15750	TAB1	TAB1	VLLQAFDVVER	72_B1	light	84326	29.1
Q15750	TAB1	TAB1	VLLQAFDVVER	73_B2	light	204587	29.1
Q15750	TAB1	TAB1	VLLQAFDVVER	74_B3	light	#N/A	29.1
Q15750	TAB1	TAB1	VLLQAFDVVER	75_B4	light	126345	29.1
Q15750	TAB1	TAB1	VLLQAFDVVER	77_B5	light	#N/A	29.1
Q15750	TAB1	TAB1	VLLQAFDVVER	78_B6	light	140655	29.1
Q15750	TAB1	TAB1	VLLQAFDVVER	79_B7	light	3747	29.1
Q15750	TAB1	TAB1	VLLQAFDVVER	128_B8	light	35840	29.1
Q15750	TAB1	TAB1	VLLQAFDVVER	79_20190313172128_B9	light	169281	29.1
Q15750	TAB1	TAB1	VLLQAFDVVER	79_20190313184535_B10	light	147112	29.1
Q15750	TAB1	TAB1	VLLQAFDVVER	77_20190313213401_B11	light	228013	29.1
Q15750	TAB1	TAB1	VLLQAFDVVER	78_20190313225808_B12	light	182933	29.1
Q15750	TAB1	TAB1	VLLQAFDVVER	79_20190314002219_C1	light	162052	29.1
Q15750	TAB1	TAB1	VLLQAFDVVER	80_C2	light	249883	29.1
Q15750	TAB1	TAB1	VLLQAFDVVER	81_C3	light	100707	29.1
Q15750	TAB1	TAB1	VLLQAFDVVER	83_C4	light	312403	29.1
Q15750	TAB1	TAB1	VLLQAFDVVER	84_C5	light	313885	29.1
Q15750	TAB1	TAB1	VLLQAFDVVER	129_C6	light	#N/A	29.1
Q15750	TAB1	TAB1	VLLQAFDVVER	85_C7	light	425327	29.1
Q15750	TAB1	TAB1	VLLQAFDVVER	86_C8	light	129072	29.1
Q15750	TAB1	TAB1	VLLQAFDVVER	87_C9	light	731987	29.1
Q15750	TAB1	TAB1	VLLQAFDVVER	89_C10	light	402187	29.1
Q15750	TAB1	TAB1	VLLQAFDVVER	90_C11	light	471996	29.1
Q15750	TAB1	TAB1	VLLQAFDVVER	91_C12	light	170791	29.1
Q15750	TAB1	TAB1	VLLQAFDVVER	92_D1	light	95393	29.1
Q15750	TAB1	TAB1	VLLQAFDVVER	93_D2	light	722041	29.1
Q15750	TAB1	TAB1	VLLQAFDVVER	95_D3	light	638675	29.1
Q15750	TAB1	TAB1	VLLQAFDVVER	130_D4	light	639414	29.1
Q15750	TAB1	TAB1	VLLQAFDVVER	96_D5	light	723209	29.1
Q15750	TAB1	TAB1	VLLQAFDVVER	097_D6	light	869595	29.1
Q15750	TAB1	TAB1	VLLQAFDVVER	098_D7	light	756787	29.1
Q15750	TAB1	TAB1	VLLQAFDVVER	099_D8	light	403076	29.1
Q15750	TAB1	TAB1	VLLQAFDVVER	101_D9	light	802124	29.1
Q15750	TAB1	TAB1	VLLQAFDVVER	102_D10	light	1495122	29.1
Q15750	TAB1	TAB1	VLLQAFDVVER	103_D11	light	220370	29.1
Q15750	TAB1	TAB1	VLLQAFDVVER	104_D12	light	1116012	29.1
Q15750	TAB1	TAB1	VLLQAFDVVER	105_E1	light	810088	29.1
Q15750	TAB1	TAB1	VLLQAFDVVER	131_E2	light	1101245	29.1
Q15750	TAB1	TAB1	VLLQAFDVVER	107_E3	light	1978110	29.1
Q15750	TAB1	TAB1	VLLQAFDVVER	108_E4	light	1921168	29.1
Q15750	TAB1	TAB1	VLLQAFDVVER	109_E5	light	2766120	29.1
Q15750	TAB1	TAB1	VLLQAFDVVER	110_E6	light	2060978	29.1
Q15750	TAB1	TAB1	VLLQAFDVVER	111_E7	light	2917346	29.1
Q15750	TAB1	TAB1	VLLQAFDVVER	113_E8	light	120884	29.1
Q15750	TAB1	TAB1	VLLQAFDVVER	114_E9	light	1335219	29.1
Q15750	TAB1	TAB1	VLLQAFDVVER	115_E10	light	4748038	29.1
Q15750	TAB1	TAB1	VLLQAFDVVER	116_E11	light	3919756	29.1
Q15750	TAB1	TAB1	VLLQAFDVVER	117_E12	light	3679915	29.1
Q15750	TAB1	TAB1	VLLQAFDVVER	119_F1	light	724154	29.1
Q15750	TAB1	TAB1	VLLQAFDVVER	120_F2	light	3786072	29.1
Q15750	TAB1	TAB1	VLLQAFDVVER	121_F3	light	3116452	29.1
Q15750	TAB1	TAB1	VLLQAFDVVER	122_F4	light	242090	29.1
Q15750	TAB1	TAB1	VLLQAFDVVER	Standard_64	heavy	15073894	29.1
Q15750	TAB1	TAB1	VLLQAFDVVER	Standard_70	heavy	13997682	29.1
Q15750	TAB1	TAB1	VLLQAFDVVER	Standard_76	heavy	13382586	29.1
Q15750	TAB1	TAB1	VLLQAFDVVER	Standard_82	heavy	13423478	29.1
Q15750	TAB1	TAB1	VLLQAFDVVER	Standard_88	heavy	13092338	29.1
Q15750	TAB1	TAB1	VLLQAFDVVER	Standard_94	heavy	13702733	29.1
Q15750	TAB1	TAB1	VLLQAFDVVER	Standard_100	heavy	12963182	29.1
Q15750	TAB1	TAB1	VLLQAFDVVER	Standard_106	heavy	14648475	29.1
Q15750	TAB1	TAB1	VLLQAFDVVER	Standard_132	heavy	23914430	29.1
Q15750	TAB1	TAB1	VLLQAFDVVER	Standard_112	heavy	17648786	29.1
Q15750	TAB1	TAB1	VLLQAFDVVER	Standard_118	heavy	15971102	29.1
Q15750	TAB1	TAB1	VLLQAFDVVER	Standard_126_20190316190650	heavy	18981398	29.1
Q86VP1	TAX1BP1	TAX1BP1	GLTEVTQSLK	59_A1	light	315153	18.29
Q86VP1	TAX1BP1	TAX1BP1	GLTEVTQSLK	60_A2	light	2441	18.29
Q86VP1	TAX1BP1	TAX1BP1	GLTEVTQSLK	61_A3	light	10228	18.29
Q86VP1	TAX1BP1	TAX1BP1	GLTEVTQSLK	62_A4	light	18325	18.29
Q86VP1	TAX1BP1	TAX1BP1	GLTEVTQSLK	63_A5	light	#N/A	18.29
Q86VP1	TAX1BP1	TAX1BP1	GLTEVTQSLK	65_A6	light	#N/A	18.29
Q86VP1	TAX1BP1	TAX1BP1	GLTEVTQSLK	66_A7	light	#N/A	18.29
Q86VP1	TAX1BP1	TAX1BP1	GLTEVTQSLK	67_A8	light	#N/A	18.29
Q86VP1	TAX1BP1	TAX1BP1	GLTEVTQSLK	68_A9	light	5987	18.29
Q86VP1	TAX1BP1	TAX1BP1	GLTEVTQSLK	127_A10	light	#N/A	18.29
Q86VP1	TAX1BP1	TAX1BP1	GLTEVTQSLK	69_A11	light	#N/A	18.29
Q86VP1	TAX1BP1	TAX1BP1	GLTEVTQSLK	71_A12	light	9771	18.29
Q86VP1	TAX1BP1	TAX1BP1	GLTEVTQSLK	72_B1	light	#N/A	18.29
Q86VP1	TAX1BP1	TAX1BP1	GLTEVTQSLK	73_B2	light	10565	18.29
Q86VP1	TAX1BP1	TAX1BP1	GLTEVTQSLK	74_B3	light	4283	18.29
Q86VP1	TAX1BP1	TAX1BP1	GLTEVTQSLK	75_B4	light	10219	18.29
Q86VP1	TAX1BP1	TAX1BP1	GLTEVTQSLK	77_B5	light	#N/A	18.29
Q86VP1	TAX1BP1	TAX1BP1	GLTEVTQSLK	78_B6	light	#N/A	18.29
Q86VP1	TAX1BP1	TAX1BP1	GLTEVTQSLK	79_B7	light	#N/A	18.29
Q86VP1	TAX1BP1	TAX1BP1	GLTEVTQSLK	128_B8	light	#N/A	18.29
Q86VP1	TAX1BP1	TAX1BP1	GLTEVTQSLK	79_20190313172128_B9	light	#N/A	18.29
Q86VP1	TAX1BP1	TAX1BP1	GLTEVTQSLK	79_20190313184535_B10	light	9319	18.29
Q86VP1	TAX1BP1	TAX1BP1	GLTEVTQSLK	77_20190313213401_B11	light	12271	18.29
Q86VP1	TAX1BP1	TAX1BP1	GLTEVTQSLK	78_20190313225808_B12	light	9308	18.29
Q86VP1	TAX1BP1	TAX1BP1	GLTEVTQSLK	79_20190314002219_C1	light	14608	18.29
Q86VP1	TAX1BP1	TAX1BP1	GLTEVTQSLK	80_C2	light	30877	18.29
Q86VP1	TAX1BP1	TAX1BP1	GLTEVTQSLK	81_C3	light	6771	18.29
Q86VP1	TAX1BP1	TAX1BP1	GLTEVTQSLK	83_C4	light	24521	18.29
Q86VP1	TAX1BP1	TAX1BP1	GLTEVTQSLK	84_C5	light	29141	18.29
Q86VP1	TAX1BP1	TAX1BP1	GLTEVTQSLK	129_C6	light	#N/A	18.29
Q86VP1	TAX1BP1	TAX1BP1	GLTEVTQSLK	85_C7	light	29753	18.29
Q86VP1	TAX1BP1	TAX1BP1	GLTEVTQSLK	86_C8	light	#N/A	18.29
Q86VP1	TAX1BP1	TAX1BP1	GLTEVTQSLK	87_C9	light	39378	18.29
Q86VP1	TAX1BP1	TAX1BP1	GLTEVTQSLK	89_C10	light	15251	18.29
Q86VP1	TAX1BP1	TAX1BP1	GLTEVTQSLK	90_C11	light	3830	18.29
Q86VP1	TAX1BP1	TAX1BP1	GLTEVTQSLK	91_C12	light	#N/A	18.29
Q86VP1	TAX1BP1	TAX1BP1	GLTEVTQSLK	92_D1	light	#N/A	18.29
Q86VP1	TAX1BP1	TAX1BP1	GLTEVTQSLK	93_D2	light	#N/A	18.29
Q86VP1	TAX1BP1	TAX1BP1	GLTEVTQSLK	95_D3	light	#N/A	18.29
Q86VP1	TAX1BP1	TAX1BP1	GLTEVTQSLK	130_D4	light	#N/A	18.29
Q86VP1	TAX1BP1	TAX1BP1	GLTEVTQSLK	96_D5	light	#N/A	18.29
Q86VP1	TAX1BP1	TAX1BP1	GLTEVTQSLK	097_D6	light	#N/A	18.29
Q86VP1	TAX1BP1	TAX1BP1	GLTEVTQSLK	098_D7	light	#N/A	18.29
Q86VP1	TAX1BP1	TAX1BP1	GLTEVTQSLK	099_D8	light	#N/A	18.29
Q86VP1	TAX1BP1	TAX1BP1	GLTEVTQSLK	101_D9	light	#N/A	18.29
Q86VP1	TAX1BP1	TAX1BP1	GLTEVTQSLK	102_D10	light	#N/A	18.29
Q86VP1	TAX1BP1	TAX1BP1	GLTEVTQSLK	103_D11	light	#N/A	18.29
Q86VP1	TAX1BP1	TAX1BP1	GLTEVTQSLK	104_D12	light	#N/A	18.29
Q86VP1	TAX1BP1	TAX1BP1	GLTEVTQSLK	105_E1	light	#N/A	18.29
Q86VP1	TAX1BP1	TAX1BP1	GLTEVTQSLK	131_E2	light	#N/A	18.29
Q86VP1	TAX1BP1	TAX1BP1	GLTEVTQSLK	107_E3	light	#N/A	18.29
Q86VP1	TAX1BP1	TAX1BP1	GLTEVTQSLK	108_E4	light	#N/A	18.29
Q86VP1	TAX1BP1	TAX1BP1	GLTEVTQSLK	109_E5	light	#N/A	18.29
Q86VP1	TAX1BP1	TAX1BP1	GLTEVTQSLK	110_E6	light	#N/A	18.29
Q86VP1	TAX1BP1	TAX1BP1	GLTEVTQSLK	111_E7	light	#N/A	18.29
Q86VP1	TAX1BP1	TAX1BP1	GLTEVTQSLK	113_E8	light	#N/A	18.29
Q86VP1	TAX1BP1	TAX1BP1	GLTEVTQSLK	114_E9	light	#N/A	18.29
Q86VP1	TAX1BP1	TAX1BP1	GLTEVTQSLK	115_E10	light	#N/A	18.29
Q86VP1	TAX1BP1	TAX1BP1	GLTEVTQSLK	116_E11	light	#N/A	18.29
Q86VP1	TAX1BP1	TAX1BP1	GLTEVTQSLK	117_E12	light	#N/A	18.29
Q86VP1	TAX1BP1	TAX1BP1	GLTEVTQSLK	119_F1	light	#N/A	18.29
Q86VP1	TAX1BP1	TAX1BP1	GLTEVTQSLK	120_F2	light	#N/A	18.29
Q86VP1	TAX1BP1	TAX1BP1	GLTEVTQSLK	121_F3	light	#N/A	18.29
Q86VP1	TAX1BP1	TAX1BP1	GLTEVTQSLK	122_F4	light	#N/A	18.29
Q86VP1	TAX1BP1	TAX1BP1	GLTEVTQSLK	Standard_64	heavy	2907897	18.29
Q86VP1	TAX1BP1	TAX1BP1	GLTEVTQSLK	Standard_70	heavy	3207949	18.29
Q86VP1	TAX1BP1	TAX1BP1	GLTEVTQSLK	Standard_76	heavy	3414104	18.29
Q86VP1	TAX1BP1	TAX1BP1	GLTEVTQSLK	Standard_82	heavy	3306394	18.29
Q86VP1	TAX1BP1	TAX1BP1	GLTEVTQSLK	Standard_88	heavy	3395195	18.29
Q86VP1	TAX1BP1	TAX1BP1	GLTEVTQSLK	Standard_94	heavy	2849449	18.29
Q86VP1	TAX1BP1	TAX1BP1	GLTEVTQSLK	Standard_100	heavy	2902961	18.29
Q86VP1	TAX1BP1	TAX1BP1	GLTEVTQSLK	Standard_106	heavy	3082506	18.29
Q86VP1	TAX1BP1	TAX1BP1	GLTEVTQSLK	Standard_132	heavy	4323376	18.29
Q86VP1	TAX1BP1	TAX1BP1	GLTEVTQSLK	Standard_112	heavy	3525792	18.29
Q86VP1	TAX1BP1	TAX1BP1	GLTEVTQSLK	Standard_118	heavy	2713522	18.29
Q86VP1	TAX1BP1	TAX1BP1	GLTEVTQSLK	Standard_126_20190316190650	heavy	3994767	18.29
Q96EP0	HOIP	RNF31	YLQLDAAR	59_A1	light	21138888	17.05
Q96EP0	HOIP	RNF31	YLQLDAAR	60_A2	light	870854	17.05
Q96EP0	HOIP	RNF31	YLQLDAAR	61_A3	light	4429077	17.05
Q96EP0	HOIP	RNF31	YLQLDAAR	62_A4	light	5326927	17.05
Q96EP0	HOIP	RNF31	YLQLDAAR	63_A5	light	#N/A	17.05
Q96EP0	HOIP	RNF31	YLQLDAAR	65_A6	light	#N/A	17.05
Q96EP0	HOIP	RNF31	YLQLDAAR	66_A7	light	#N/A	17.05
Q96EP0	HOIP	RNF31	YLQLDAAR	67_A8	light	#N/A	17.05
Q96EP0	HOIP	RNF31	YLQLDAAR	68_A9	light	79129	17.05
Q96EP0	HOIP	RNF31	YLQLDAAR	127_A10	light	31600	17.05
Q96EP0	HOIP	RNF31	YLQLDAAR	69_A11	light	#N/A	17.05
Q96EP0	HOIP	RNF31	YLQLDAAR	71_A12	light	58036	17.05
Q96EP0	HOIP	RNF31	YLQLDAAR	72_B1	light	37248	17.05
Q96EP0	HOIP	RNF31	YLQLDAAR	73_B2	light	58931	17.05
Q96EP0	HOIP	RNF31	YLQLDAAR	74_B3	light	63623	17.05
Q96EP0	HOIP	RNF31	YLQLDAAR	75_B4	light	63836	17.05
Q96EP0	HOIP	RNF31	YLQLDAAR	77_B5	light	#N/A	17.05
Q96EP0	HOIP	RNF31	YLQLDAAR	78_B6	light	59265	17.05
Q96EP0	HOIP	RNF31	YLQLDAAR	79_B7	light	5934	17.05
Q96EP0	HOIP	RNF31	YLQLDAAR	128_B8	light	7217	17.05
Q96EP0	HOIP	RNF31	YLQLDAAR	79_20190313172128_B9	light	43606	17.05
Q96EP0	HOIP	RNF31	YLQLDAAR	79_20190313184535_B10	light	33667	17.05
Q96EP0	HOIP	RNF31	YLQLDAAR	77_20190313213401_B11	light	56618	17.05
Q96EP0	HOIP	RNF31	YLQLDAAR	78_20190313225808_B12	light	37871	17.05
Q96EP0	HOIP	RNF31	YLQLDAAR	79_20190314002219_C1	light	37173	17.05
Q96EP0	HOIP	RNF31	YLQLDAAR	80_C2	light	45580	17.05
Q96EP0	HOIP	RNF31	YLQLDAAR	81_C3	light	8854	17.05
Q96EP0	HOIP	RNF31	YLQLDAAR	83_C4	light	39588	17.05
Q96EP0	HOIP	RNF31	YLQLDAAR	84_C5	light	46488	17.05
Q96EP0	HOIP	RNF31	YLQLDAAR	129_C6	light	#N/A	17.05
Q96EP0	HOIP	RNF31	YLQLDAAR	85_C7	light	50351	17.05
Q96EP0	HOIP	RNF31	YLQLDAAR	86_C8	light	12827	17.05
Q96EP0	HOIP	RNF31	YLQLDAAR	87_C9	light	64202	17.05
Q96EP0	HOIP	RNF31	YLQLDAAR	89_C10	light	44321	17.05
Q96EP0	HOIP	RNF31	YLQLDAAR	90_C11	light	33195	17.05
Q96EP0	HOIP	RNF31	YLQLDAAR	91_C12	light	10923	17.05
Q96EP0	HOIP	RNF31	YLQLDAAR	92_D1	light	59463	17.05
Q96EP0	HOIP	RNF31	YLQLDAAR	93_D2	light	51955	17.05
Q96EP0	HOIP	RNF31	YLQLDAAR	95_D3	light	47228	17.05
Q96EP0	HOIP	RNF31	YLQLDAAR	130_D4	light	28741	17.05
Q96EP0	HOIP	RNF31	YLQLDAAR	96_D5	light	45351	17.05
Q96EP0	HOIP	RNF31	YLQLDAAR	097_D6	light	35093	17.05
Q96EP0	HOIP	RNF31	YLQLDAAR	098_D7	light	12798	17.05
Q96EP0	HOIP	RNF31	YLQLDAAR	099_D8	light	8087	17.05
Q96EP0	HOIP	RNF31	YLQLDAAR	101_D9	light	25762	17.05
Q96EP0	HOIP	RNF31	YLQLDAAR	102_D10	light	26898	17.05
Q96EP0	HOIP	RNF31	YLQLDAAR	103_D11	light	#N/A	17.05
Q96EP0	HOIP	RNF31	YLQLDAAR	104_D12	light	31250	17.05
Q96EP0	HOIP	RNF31	YLQLDAAR	105_E1	light	14060	17.05
Q96EP0	HOIP	RNF31	YLQLDAAR	131_E2	light	16471	17.05
Q96EP0	HOIP	RNF31	YLQLDAAR	107_E3	light	40833	17.05
Q96EP0	HOIP	RNF31	YLQLDAAR	108_E4	light	35701	17.05
Q96EP0	HOIP	RNF31	YLQLDAAR	109_E5	light	48370	17.05
Q96EP0	HOIP	RNF31	YLQLDAAR	110_E6	light	35135	17.05
Q96EP0	HOIP	RNF31	YLQLDAAR	111_E7	light	43136	17.05
Q96EP0	HOIP	RNF31	YLQLDAAR	113_E8	light	#N/A	17.05
Q96EP0	HOIP	RNF31	YLQLDAAR	114_E9	light	26831	17.05
Q96EP0	HOIP	RNF31	YLQLDAAR	115_E10	light	59205	17.05
Q96EP0	HOIP	RNF31	YLQLDAAR	116_E11	light	38050	17.05
Q96EP0	HOIP	RNF31	YLQLDAAR	117_E12	light	22184	17.05
Q96EP0	HOIP	RNF31	YLQLDAAR	119_F1	light	#N/A	17.05
Q96EP0	HOIP	RNF31	YLQLDAAR	120_F2	light	26627	17.05
Q96EP0	HOIP	RNF31	YLQLDAAR	121_F3	light	33004	17.05
Q96EP0	HOIP	RNF31	YLQLDAAR	122_F4	light	51366	17.05
Q96EP0	HOIP	RNF31	YLQLDAAR	Standard_64	heavy	8076355	17.05
Q96EP0	HOIP	RNF31	YLQLDAAR	Standard_70	heavy	7393065	17.05
Q96EP0	HOIP	RNF31	YLQLDAAR	Standard_76	heavy	7730708	17.05
Q96EP0	HOIP	RNF31	YLQLDAAR	Standard_82	heavy	7543267	17.05
Q96EP0	HOIP	RNF31	YLQLDAAR	Standard_88	heavy	8755402	17.05
Q96EP0	HOIP	RNF31	YLQLDAAR	Standard_94	heavy	7034309	17.05
Q96EP0	HOIP	RNF31	YLQLDAAR	Standard_100	heavy	7848205	17.05
Q96EP0	HOIP	RNF31	YLQLDAAR	Standard_106	heavy	6126260	17.05
Q96EP0	HOIP	RNF31	YLQLDAAR	Standard_132	heavy	9479507	17.05
Q96EP0	HOIP	RNF31	YLQLDAAR	Standard_112	heavy	7808058	17.05
Q96EP0	HOIP	RNF31	YLQLDAAR	Standard_118	heavy	8721046	17.05
Q96EP0	HOIP	RNF31	YLQLDAAR	Standard_126_20190316190650	heavy	8551180	17.05
Q9BYM8	HOIL-1	RBCK1	ALLTPEDYQR	59_A1	light	14408721	19.47
Q9BYM8	HOIL-1	RBCK1	ALLTPEDYQR	60_A2	light	529930	19.47
Q9BYM8	HOIL-1	RBCK1	ALLTPEDYQR	61_A3	light	1800548	19.47
Q9BYM8	HOIL-1	RBCK1	ALLTPEDYQR	62_A4	light	2668837	19.47
Q9BYM8	HOIL-1	RBCK1	ALLTPEDYQR	63_A5	light	#N/A	19.47
Q9BYM8	HOIL-1	RBCK1	ALLTPEDYQR	65_A6	light	#N/A	19.47
Q9BYM8	HOIL-1	RBCK1	ALLTPEDYQR	66_A7	light	#N/A	19.47
Q9BYM8	HOIL-1	RBCK1	ALLTPEDYQR	67_A8	light	53678	19.47
Q9BYM8	HOIL-1	RBCK1	ALLTPEDYQR	68_A9	light	36406	19.47
Q9BYM8	HOIL-1	RBCK1	ALLTPEDYQR	127_A10	light	20355	19.47
Q9BYM8	HOIL-1	RBCK1	ALLTPEDYQR	69_A11	light	#N/A	19.47
Q9BYM8	HOIL-1	RBCK1	ALLTPEDYQR	71_A12	light	19308	19.47
Q9BYM8	HOIL-1	RBCK1	ALLTPEDYQR	72_B1	light	22407	19.47
Q9BYM8	HOIL-1	RBCK1	ALLTPEDYQR	73_B2	light	32365	19.47
Q9BYM8	HOIL-1	RBCK1	ALLTPEDYQR	74_B3	light	37580	19.47
Q9BYM8	HOIL-1	RBCK1	ALLTPEDYQR	75_B4	light	39945	19.47
Q9BYM8	HOIL-1	RBCK1	ALLTPEDYQR	77_B5	light	#N/A	19.47
Q9BYM8	HOIL-1	RBCK1	ALLTPEDYQR	78_B6	light	29845	19.47
Q9BYM8	HOIL-1	RBCK1	ALLTPEDYQR	79_B7	light	#N/A	19.47
Q9BYM8	HOIL-1	RBCK1	ALLTPEDYQR	128_B8	light	#N/A	19.47
Q9BYM8	HOIL-1	RBCK1	ALLTPEDYQR	79_20190313172128_B9	light	25812	19.47
Q9BYM8	HOIL-1	RBCK1	ALLTPEDYQR	79_20190313184535_B10	light	19279	19.47
Q9BYM8	HOIL-1	RBCK1	ALLTPEDYQR	77_20190313213401_B11	light	38473	19.47
Q9BYM8	HOIL-1	RBCK1	ALLTPEDYQR	78_20190313225808_B12	light	28431	19.47
Q9BYM8	HOIL-1	RBCK1	ALLTPEDYQR	79_20190314002219_C1	light	9183	19.47
Q9BYM8	HOIL-1	RBCK1	ALLTPEDYQR	80_C2	light	38402	19.47
Q9BYM8	HOIL-1	RBCK1	ALLTPEDYQR	81_C3	light	#N/A	19.47
Q9BYM8	HOIL-1	RBCK1	ALLTPEDYQR	83_C4	light	20924	19.47
Q9BYM8	HOIL-1	RBCK1	ALLTPEDYQR	84_C5	light	29311	19.47
Q9BYM8	HOIL-1	RBCK1	ALLTPEDYQR	129_C6	light	#N/A	19.47
Q9BYM8	HOIL-1	RBCK1	ALLTPEDYQR	85_C7	light	26807	19.47
Q9BYM8	HOIL-1	RBCK1	ALLTPEDYQR	86_C8	light	#N/A	19.47
Q9BYM8	HOIL-1	RBCK1	ALLTPEDYQR	87_C9	light	50288	19.47
Q9BYM8	HOIL-1	RBCK1	ALLTPEDYQR	89_C10	light	31303	19.47
Q9BYM8	HOIL-1	RBCK1	ALLTPEDYQR	90_C11	light	19883	19.47
Q9BYM8	HOIL-1	RBCK1	ALLTPEDYQR	91_C12	light	#N/A	19.47
Q9BYM8	HOIL-1	RBCK1	ALLTPEDYQR	92_D1	light	30836	19.47
Q9BYM8	HOIL-1	RBCK1	ALLTPEDYQR	93_D2	light	17644	19.47
Q9BYM8	HOIL-1	RBCK1	ALLTPEDYQR	95_D3	light	30400	19.47
Q9BYM8	HOIL-1	RBCK1	ALLTPEDYQR	130_D4	light	17096	19.47
Q9BYM8	HOIL-1	RBCK1	ALLTPEDYQR	96_D5	light	20350	19.47
Q9BYM8	HOIL-1	RBCK1	ALLTPEDYQR	097_D6	light	11401	19.47
Q9BYM8	HOIL-1	RBCK1	ALLTPEDYQR	098_D7	light	14127	19.47
Q9BYM8	HOIL-1	RBCK1	ALLTPEDYQR	099_D8	light	#N/A	19.47
Q9BYM8	HOIL-1	RBCK1	ALLTPEDYQR	101_D9	light	6863	19.47
Q9BYM8	HOIL-1	RBCK1	ALLTPEDYQR	102_D10	light	19556	19.47
Q9BYM8	HOIL-1	RBCK1	ALLTPEDYQR	103_D11	light	#N/A	19.47
Q9BYM8	HOIL-1	RBCK1	ALLTPEDYQR	104_D12	light	14760	19.47
Q9BYM8	HOIL-1	RBCK1	ALLTPEDYQR	105_E1	light	#N/A	19.47
Q9BYM8	HOIL-1	RBCK1	ALLTPEDYQR	131_E2	light	9422	19.47
Q9BYM8	HOIL-1	RBCK1	ALLTPEDYQR	107_E3	light	37348	19.47
Q9BYM8	HOIL-1	RBCK1	ALLTPEDYQR	108_E4	light	23631	19.47
Q9BYM8	HOIL-1	RBCK1	ALLTPEDYQR	109_E5	light	#N/A	19.47
Q9BYM8	HOIL-1	RBCK1	ALLTPEDYQR	110_E6	light	15600	19.47
Q9BYM8	HOIL-1	RBCK1	ALLTPEDYQR	111_E7	light	21395	19.47
Q9BYM8	HOIL-1	RBCK1	ALLTPEDYQR	113_E8	light	#N/A	19.47
Q9BYM8	HOIL-1	RBCK1	ALLTPEDYQR	114_E9	light	11678	19.47
Q9BYM8	HOIL-1	RBCK1	ALLTPEDYQR	115_E10	light	38335	19.47
Q9BYM8	HOIL-1	RBCK1	ALLTPEDYQR	116_E11	light	18433	19.47
Q9BYM8	HOIL-1	RBCK1	ALLTPEDYQR	117_E12	light	13031	19.47
Q9BYM8	HOIL-1	RBCK1	ALLTPEDYQR	119_F1	light	#N/A	19.47
Q9BYM8	HOIL-1	RBCK1	ALLTPEDYQR	120_F2	light	15710	19.47
Q9BYM8	HOIL-1	RBCK1	ALLTPEDYQR	121_F3	light	18519	19.47
Q9BYM8	HOIL-1	RBCK1	ALLTPEDYQR	122_F4	light	43769	19.47
Q9BYM8	HOIL-1	RBCK1	ALLTPEDYQR	Standard_64	heavy	6384500	19.47
Q9BYM8	HOIL-1	RBCK1	ALLTPEDYQR	Standard_70	heavy	6782785	19.47
Q9BYM8	HOIL-1	RBCK1	ALLTPEDYQR	Standard_76	heavy	6305887	19.47
Q9BYM8	HOIL-1	RBCK1	ALLTPEDYQR	Standard_82	heavy	6780230	19.47
Q9BYM8	HOIL-1	RBCK1	ALLTPEDYQR	Standard_88	heavy	6597352	19.47
Q9BYM8	HOIL-1	RBCK1	ALLTPEDYQR	Standard_94	heavy	6119294	19.47
Q9BYM8	HOIL-1	RBCK1	ALLTPEDYQR	Standard_100	heavy	6192667	19.47
Q9BYM8	HOIL-1	RBCK1	ALLTPEDYQR	Standard_106	heavy	6878604	19.47
Q9BYM8	HOIL-1	RBCK1	ALLTPEDYQR	Standard_132	heavy	10870311	19.47
Q9BYM8	HOIL-1	RBCK1	ALLTPEDYQR	Standard_112	heavy	7512473	19.47
Q9BYM8	HOIL-1	RBCK1	ALLTPEDYQR	Standard_118	heavy	8530511	19.47
Q9BYM8	HOIL-1	RBCK1	ALLTPEDYQR	Standard_126_20190316190650	heavy	8150192	19.47
Q9H0F6	SHARPIN	SHARPIN	GPPPEADLPR	59_A1	light	21556908	14.18
Q9H0F6	SHARPIN	SHARPIN	GPPPEADLPR	60_A2	light	710677	14.18
Q9H0F6	SHARPIN	SHARPIN	GPPPEADLPR	61_A3	light	107423	14.18
Q9H0F6	SHARPIN	SHARPIN	GPPPEADLPR	62_A4	light	735108	14.18
Q9H0F6	SHARPIN	SHARPIN	GPPPEADLPR	63_A5	light	254870	14.18
Q9H0F6	SHARPIN	SHARPIN	GPPPEADLPR	65_A6	light	#N/A	14.18
Q9H0F6	SHARPIN	SHARPIN	GPPPEADLPR	66_A7	light	#N/A	14.18
Q9H0F6	SHARPIN	SHARPIN	GPPPEADLPR	67_A8	light	#N/A	14.18
Q9H0F6	SHARPIN	SHARPIN	GPPPEADLPR	68_A9	light	#N/A	14.18
Q9H0F6	SHARPIN	SHARPIN	GPPPEADLPR	127_A10	light	#N/A	14.18
Q9H0F6	SHARPIN	SHARPIN	GPPPEADLPR	69_A11	light	#N/A	14.18
Q9H0F6	SHARPIN	SHARPIN	GPPPEADLPR	71_A12	light	#N/A	14.18
Q9H0F6	SHARPIN	SHARPIN	GPPPEADLPR	72_B1	light	#N/A	14.18
Q9H0F6	SHARPIN	SHARPIN	GPPPEADLPR	73_B2	light	#N/A	14.18
Q9H0F6	SHARPIN	SHARPIN	GPPPEADLPR	74_B3	light	#N/A	14.18
Q9H0F6	SHARPIN	SHARPIN	GPPPEADLPR	75_B4	light	#N/A	14.18
Q9H0F6	SHARPIN	SHARPIN	GPPPEADLPR	77_B5	light	#N/A	14.18
Q9H0F6	SHARPIN	SHARPIN	GPPPEADLPR	78_B6	light	#N/A	14.18
Q9H0F6	SHARPIN	SHARPIN	GPPPEADLPR	79_B7	light	#N/A	14.18
Q9H0F6	SHARPIN	SHARPIN	GPPPEADLPR	128_B8	light	#N/A	14.18
Q9H0F6	SHARPIN	SHARPIN	GPPPEADLPR	79_20190313172128_B9	light	#N/A	14.18
Q9H0F6	SHARPIN	SHARPIN	GPPPEADLPR	79_20190313184535_B10	light	18525	14.18
Q9H0F6	SHARPIN	SHARPIN	GPPPEADLPR	77_20190313213401_B11	light	53913	14.18
Q9H0F6	SHARPIN	SHARPIN	GPPPEADLPR	78_20190313225808_B12	light	40438	14.18
Q9H0F6	SHARPIN	SHARPIN	GPPPEADLPR	79_20190314002219_C1	light	34518	14.18
Q9H0F6	SHARPIN	SHARPIN	GPPPEADLPR	80_C2	light	55631	14.18
Q9H0F6	SHARPIN	SHARPIN	GPPPEADLPR	81_C3	light	#N/A	14.18
Q9H0F6	SHARPIN	SHARPIN	GPPPEADLPR	83_C4	light	41055	14.18
Q9H0F6	SHARPIN	SHARPIN	GPPPEADLPR	84_C5	light	40987	14.18
Q9H0F6	SHARPIN	SHARPIN	GPPPEADLPR	129_C6	light	#N/A	14.18
Q9H0F6	SHARPIN	SHARPIN	GPPPEADLPR	85_C7	light	41532	14.18
Q9H0F6	SHARPIN	SHARPIN	GPPPEADLPR	86_C8	light	9016	14.18
Q9H0F6	SHARPIN	SHARPIN	GPPPEADLPR	87_C9	light	75775	14.18
Q9H0F6	SHARPIN	SHARPIN	GPPPEADLPR	89_C10	light	43506	14.18
Q9H0F6	SHARPIN	SHARPIN	GPPPEADLPR	90_C11	light	25676	14.18
Q9H0F6	SHARPIN	SHARPIN	GPPPEADLPR	91_C12	light	#N/A	14.18
Q9H0F6	SHARPIN	SHARPIN	GPPPEADLPR	92_D1	light	41716	14.18
Q9H0F6	SHARPIN	SHARPIN	GPPPEADLPR	93_D2	light	50133	14.18
Q9H0F6	SHARPIN	SHARPIN	GPPPEADLPR	95_D3	light	28218	14.18
Q9H0F6	SHARPIN	SHARPIN	GPPPEADLPR	130_D4	light	10259	14.18
Q9H0F6	SHARPIN	SHARPIN	GPPPEADLPR	96_D5	light	32964	14.18
Q9H0F6	SHARPIN	SHARPIN	GPPPEADLPR	097_D6	light	27939	14.18
Q9H0F6	SHARPIN	SHARPIN	GPPPEADLPR	098_D7	light	31195	14.18
Q9H0F6	SHARPIN	SHARPIN	GPPPEADLPR	099_D8	light	#N/A	14.18
Q9H0F6	SHARPIN	SHARPIN	GPPPEADLPR	101_D9	light	#N/A	14.18
Q9H0F6	SHARPIN	SHARPIN	GPPPEADLPR	102_D10	light	16094	14.18
Q9H0F6	SHARPIN	SHARPIN	GPPPEADLPR	103_D11	light	#N/A	14.18
Q9H0F6	SHARPIN	SHARPIN	GPPPEADLPR	104_D12	light	6740	14.18
Q9H0F6	SHARPIN	SHARPIN	GPPPEADLPR	105_E1	light	#N/A	14.18
Q9H0F6	SHARPIN	SHARPIN	GPPPEADLPR	131_E2	light	#N/A	14.18
Q9H0F6	SHARPIN	SHARPIN	GPPPEADLPR	107_E3	light	12170	14.18
Q9H0F6	SHARPIN	SHARPIN	GPPPEADLPR	108_E4	light	25353	14.18
Q9H0F6	SHARPIN	SHARPIN	GPPPEADLPR	109_E5	light	22292	14.18
Q9H0F6	SHARPIN	SHARPIN	GPPPEADLPR	110_E6	light	6428	14.18
Q9H0F6	SHARPIN	SHARPIN	GPPPEADLPR	111_E7	light	13945	14.18
Q9H0F6	SHARPIN	SHARPIN	GPPPEADLPR	113_E8	light	#N/A	14.18
Q9H0F6	SHARPIN	SHARPIN	GPPPEADLPR	114_E9	light	15424	14.18
Q9H0F6	SHARPIN	SHARPIN	GPPPEADLPR	115_E10	light	13188	14.18
Q9H0F6	SHARPIN	SHARPIN	GPPPEADLPR	116_E11	light	11687	14.18
Q9H0F6	SHARPIN	SHARPIN	GPPPEADLPR	117_E12	light	#N/A	14.18
Q9H0F6	SHARPIN	SHARPIN	GPPPEADLPR	119_F1	light	#N/A	14.18
Q9H0F6	SHARPIN	SHARPIN	GPPPEADLPR	120_F2	light	#N/A	14.18
Q9H0F6	SHARPIN	SHARPIN	GPPPEADLPR	121_F3	light	#N/A	14.18
Q9H0F6	SHARPIN	SHARPIN	GPPPEADLPR	122_F4	light	#N/A	14.18
Q9H0F6	SHARPIN	SHARPIN	GPPPEADLPR	Standard_64	heavy	7228190	14.18
Q9H0F6	SHARPIN	SHARPIN	GPPPEADLPR	Standard_70	heavy	7495041	14.18
Q9H0F6	SHARPIN	SHARPIN	GPPPEADLPR	Standard_76	heavy	7795728	14.18
Q9H0F6	SHARPIN	SHARPIN	GPPPEADLPR	Standard_82	heavy	8349200	14.18
Q9H0F6	SHARPIN	SHARPIN	GPPPEADLPR	Standard_88	heavy	8819509	14.18
Q9H0F6	SHARPIN	SHARPIN	GPPPEADLPR	Standard_94	heavy	8385566	14.18
Q9H0F6	SHARPIN	SHARPIN	GPPPEADLPR	Standard_100	heavy	8347648	14.18
Q9H0F6	SHARPIN	SHARPIN	GPPPEADLPR	Standard_106	heavy	7598218	14.18
Q9H0F6	SHARPIN	SHARPIN	GPPPEADLPR	Standard_132	heavy	10131131	14.18
Q9H0F6	SHARPIN	SHARPIN	GPPPEADLPR	Standard_112	heavy	7784113	14.18
Q9H0F6	SHARPIN	SHARPIN	GPPPEADLPR	Standard_118	heavy	7981689	14.18
Q9H0F6	SHARPIN	SHARPIN	GPPPEADLPR	Standard_126_20190316190650	heavy	10225910	14.18
Q9H6S1	AZI2	AZI2	EVELLQLR	59_A1	light	198106	24.51
Q9H6S1	AZI2	AZI2	EVELLQLR	60_A2	light	#N/A	24.51
Q9H6S1	AZI2	AZI2	EVELLQLR	61_A3	light	21869	24.51
Q9H6S1	AZI2	AZI2	EVELLQLR	62_A4	light	24269	24.51
Q9H6S1	AZI2	AZI2	EVELLQLR	63_A5	light	19430	24.51
Q9H6S1	AZI2	AZI2	EVELLQLR	65_A6	light	#N/A	24.51
Q9H6S1	AZI2	AZI2	EVELLQLR	66_A7	light	5237	24.51
Q9H6S1	AZI2	AZI2	EVELLQLR	67_A8	light	5095	24.51
Q9H6S1	AZI2	AZI2	EVELLQLR	68_A9	light	#N/A	24.51
Q9H6S1	AZI2	AZI2	EVELLQLR	127_A10	light	#N/A	24.51
Q9H6S1	AZI2	AZI2	EVELLQLR	69_A11	light	#N/A	24.51
Q9H6S1	AZI2	AZI2	EVELLQLR	71_A12	light	#N/A	24.51
Q9H6S1	AZI2	AZI2	EVELLQLR	72_B1	light	5055	24.51
Q9H6S1	AZI2	AZI2	EVELLQLR	73_B2	light	6201	24.51
Q9H6S1	AZI2	AZI2	EVELLQLR	74_B3	light	5948	24.51
Q9H6S1	AZI2	AZI2	EVELLQLR	75_B4	light	11206	24.51
Q9H6S1	AZI2	AZI2	EVELLQLR	77_B5	light	#N/A	24.51
Q9H6S1	AZI2	AZI2	EVELLQLR	78_B6	light	#N/A	24.51
Q9H6S1	AZI2	AZI2	EVELLQLR	79_B7	light	4774	24.51
Q9H6S1	AZI2	AZI2	EVELLQLR	128_B8	light	#N/A	24.51
Q9H6S1	AZI2	AZI2	EVELLQLR	79_20190313172128_B9	light	8517	24.51
Q9H6S1	AZI2	AZI2	EVELLQLR	79_20190313184535_B10	light	11277	24.51
Q9H6S1	AZI2	AZI2	EVELLQLR	77_20190313213401_B11	light	21181	24.51
Q9H6S1	AZI2	AZI2	EVELLQLR	78_20190313225808_B12	light	16208	24.51
Q9H6S1	AZI2	AZI2	EVELLQLR	79_20190314002219_C1	light	18407	24.51
Q9H6S1	AZI2	AZI2	EVELLQLR	80_C2	light	22959	24.51
Q9H6S1	AZI2	AZI2	EVELLQLR	81_C3	light	#N/A	24.51
Q9H6S1	AZI2	AZI2	EVELLQLR	83_C4	light	#N/A	24.51
Q9H6S1	AZI2	AZI2	EVELLQLR	84_C5	light	3961	24.51
Q9H6S1	AZI2	AZI2	EVELLQLR	129_C6	light	#N/A	24.51
Q9H6S1	AZI2	AZI2	EVELLQLR	85_C7	light	6101	24.51
Q9H6S1	AZI2	AZI2	EVELLQLR	86_C8	light	#N/A	24.51
Q9H6S1	AZI2	AZI2	EVELLQLR	87_C9	light	13350	24.51
Q9H6S1	AZI2	AZI2	EVELLQLR	89_C10	light	14102	24.51
Q9H6S1	AZI2	AZI2	EVELLQLR	90_C11	light	5811	24.51
Q9H6S1	AZI2	AZI2	EVELLQLR	91_C12	light	#N/A	24.51
Q9H6S1	AZI2	AZI2	EVELLQLR	92_D1	light	#N/A	24.51
Q9H6S1	AZI2	AZI2	EVELLQLR	93_D2	light	#N/A	24.51
Q9H6S1	AZI2	AZI2	EVELLQLR	95_D3	light	#N/A	24.51
Q9H6S1	AZI2	AZI2	EVELLQLR	130_D4	light	#N/A	24.51
Q9H6S1	AZI2	AZI2	EVELLQLR	96_D5	light	#N/A	24.51
Q9H6S1	AZI2	AZI2	EVELLQLR	097_D6	light	#N/A	24.51
Q9H6S1	AZI2	AZI2	EVELLQLR	098_D7	light	#N/A	24.51
Q9H6S1	AZI2	AZI2	EVELLQLR	099_D8	light	#N/A	24.51
Q9H6S1	AZI2	AZI2	EVELLQLR	101_D9	light	#N/A	24.51
Q9H6S1	AZI2	AZI2	EVELLQLR	102_D10	light	#N/A	24.51
Q9H6S1	AZI2	AZI2	EVELLQLR	103_D11	light	#N/A	24.51
Q9H6S1	AZI2	AZI2	EVELLQLR	104_D12	light	#N/A	24.51
Q9H6S1	AZI2	AZI2	EVELLQLR	105_E1	light	#N/A	24.51
Q9H6S1	AZI2	AZI2	EVELLQLR	131_E2	light	#N/A	24.51
Q9H6S1	AZI2	AZI2	EVELLQLR	107_E3	light	#N/A	24.51
Q9H6S1	AZI2	AZI2	EVELLQLR	108_E4	light	#N/A	24.51
Q9H6S1	AZI2	AZI2	EVELLQLR	109_E5	light	#N/A	24.51
Q9H6S1	AZI2	AZI2	EVELLQLR	110_E6	light	#N/A	24.51
Q9H6S1	AZI2	AZI2	EVELLQLR	111_E7	light	#N/A	24.51
Q9H6S1	AZI2	AZI2	EVELLQLR	113_E8	light	#N/A	24.51
Q9H6S1	AZI2	AZI2	EVELLQLR	114_E9	light	#N/A	24.51
Q9H6S1	AZI2	AZI2	EVELLQLR	115_E10	light	#N/A	24.51
Q9H6S1	AZI2	AZI2	EVELLQLR	116_E11	light	#N/A	24.51
Q9H6S1	AZI2	AZI2	EVELLQLR	117_E12	light	#N/A	24.51
Q9H6S1	AZI2	AZI2	EVELLQLR	119_F1	light	#N/A	24.51
Q9H6S1	AZI2	AZI2	EVELLQLR	120_F2	light	#N/A	24.51
Q9H6S1	AZI2	AZI2	EVELLQLR	121_F3	light	#N/A	24.51
Q9H6S1	AZI2	AZI2	EVELLQLR	122_F4	light	#N/A	24.51
Q9H6S1	AZI2	AZI2	EVELLQLR	Standard_64	heavy	5182902	24.51
Q9H6S1	AZI2	AZI2	EVELLQLR	Standard_70	heavy	4930186	24.51
Q9H6S1	AZI2	AZI2	EVELLQLR	Standard_76	heavy	4564086	24.51
Q9H6S1	AZI2	AZI2	EVELLQLR	Standard_82	heavy	5292632	24.51
Q9H6S1	AZI2	AZI2	EVELLQLR	Standard_88	heavy	5950259	24.51
Q9H6S1	AZI2	AZI2	EVELLQLR	Standard_94	heavy	5875179	24.51
Q9H6S1	AZI2	AZI2	EVELLQLR	Standard_100	heavy	5549140	24.51
Q9H6S1	AZI2	AZI2	EVELLQLR	Standard_106	heavy	6267393	24.51
Q9H6S1	AZI2	AZI2	EVELLQLR	Standard_132	heavy	7808070	24.51
Q9H6S1	AZI2	AZI2	EVELLQLR	Standard_112	heavy	6156809	24.51
Q9H6S1	AZI2	AZI2	EVELLQLR	Standard_118	heavy	5960673	24.51
Q9H6S1	AZI2	AZI2	EVELLQLR	Standard_126_20190316190650	heavy	7412494	24.51
Q9NQC7	CYLD	CYLD	TEIVNPLR	59_A1	light	8183481	17.98
Q9NQC7	CYLD	CYLD	TEIVNPLR	60_A2	light	336192	17.98
Q9NQC7	CYLD	CYLD	TEIVNPLR	61_A3	light	1396329	17.98
Q9NQC7	CYLD	CYLD	TEIVNPLR	62_A4	light	1467191	17.98
Q9NQC7	CYLD	CYLD	TEIVNPLR	63_A5	light	#N/A	17.98
Q9NQC7	CYLD	CYLD	TEIVNPLR	65_A6	light	#N/A	17.98
Q9NQC7	CYLD	CYLD	TEIVNPLR	66_A7	light	#N/A	17.98
Q9NQC7	CYLD	CYLD	TEIVNPLR	67_A8	light	19140	17.98
Q9NQC7	CYLD	CYLD	TEIVNPLR	68_A9	light	24748	17.98
Q9NQC7	CYLD	CYLD	TEIVNPLR	127_A10	light	8059	17.98
Q9NQC7	CYLD	CYLD	TEIVNPLR	69_A11	light	#N/A	17.98
Q9NQC7	CYLD	CYLD	TEIVNPLR	71_A12	light	28301	17.98
Q9NQC7	CYLD	CYLD	TEIVNPLR	72_B1	light	22134	17.98
Q9NQC7	CYLD	CYLD	TEIVNPLR	73_B2	light	28427	17.98
Q9NQC7	CYLD	CYLD	TEIVNPLR	74_B3	light	29764	17.98
Q9NQC7	CYLD	CYLD	TEIVNPLR	75_B4	light	21281	17.98
Q9NQC7	CYLD	CYLD	TEIVNPLR	77_B5	light	1356	17.98
Q9NQC7	CYLD	CYLD	TEIVNPLR	78_B6	light	26237	17.98
Q9NQC7	CYLD	CYLD	TEIVNPLR	79_B7	light	4474	17.98
Q9NQC7	CYLD	CYLD	TEIVNPLR	128_B8	light	#N/A	17.98
Q9NQC7	CYLD	CYLD	TEIVNPLR	79_20190313172128_B9	light	13947	17.98
Q9NQC7	CYLD	CYLD	TEIVNPLR	79_20190313184535_B10	light	14976	17.98
Q9NQC7	CYLD	CYLD	TEIVNPLR	77_20190313213401_B11	light	32518	17.98
Q9NQC7	CYLD	CYLD	TEIVNPLR	78_20190313225808_B12	light	19852	17.98
Q9NQC7	CYLD	CYLD	TEIVNPLR	79_20190314002219_C1	light	15974	17.98
Q9NQC7	CYLD	CYLD	TEIVNPLR	80_C2	light	25564	17.98
Q9NQC7	CYLD	CYLD	TEIVNPLR	81_C3	light	2799	17.98
Q9NQC7	CYLD	CYLD	TEIVNPLR	83_C4	light	24851	17.98
Q9NQC7	CYLD	CYLD	TEIVNPLR	84_C5	light	30376	17.98
Q9NQC7	CYLD	CYLD	TEIVNPLR	129_C6	light	#N/A	17.98
Q9NQC7	CYLD	CYLD	TEIVNPLR	85_C7	light	31134	17.98
Q9NQC7	CYLD	CYLD	TEIVNPLR	86_C8	light	6620	17.98
Q9NQC7	CYLD	CYLD	TEIVNPLR	87_C9	light	47147	17.98
Q9NQC7	CYLD	CYLD	TEIVNPLR	89_C10	light	23382	17.98
Q9NQC7	CYLD	CYLD	TEIVNPLR	90_C11	light	21055	17.98
Q9NQC7	CYLD	CYLD	TEIVNPLR	91_C12	light	5714	17.98
Q9NQC7	CYLD	CYLD	TEIVNPLR	92_D1	light	18951	17.98
Q9NQC7	CYLD	CYLD	TEIVNPLR	93_D2	light	16275	17.98
Q9NQC7	CYLD	CYLD	TEIVNPLR	95_D3	light	21573	17.98
Q9NQC7	CYLD	CYLD	TEIVNPLR	130_D4	light	12408	17.98
Q9NQC7	CYLD	CYLD	TEIVNPLR	96_D5	light	19163	17.98
Q9NQC7	CYLD	CYLD	TEIVNPLR	097_D6	light	12857	17.98
Q9NQC7	CYLD	CYLD	TEIVNPLR	098_D7	light	8026	17.98
Q9NQC7	CYLD	CYLD	TEIVNPLR	099_D8	light	#N/A	17.98
Q9NQC7	CYLD	CYLD	TEIVNPLR	101_D9	light	15272	17.98
Q9NQC7	CYLD	CYLD	TEIVNPLR	102_D10	light	10365	17.98
Q9NQC7	CYLD	CYLD	TEIVNPLR	103_D11	light	#N/A	17.98
Q9NQC7	CYLD	CYLD	TEIVNPLR	104_D12	light	6867	17.98
Q9NQC7	CYLD	CYLD	TEIVNPLR	105_E1	light	#N/A	17.98
Q9NQC7	CYLD	CYLD	TEIVNPLR	131_E2	light	#N/A	17.98
Q9NQC7	CYLD	CYLD	TEIVNPLR	107_E3	light	10278	17.98
Q9NQC7	CYLD	CYLD	TEIVNPLR	108_E4	light	6160	17.98
Q9NQC7	CYLD	CYLD	TEIVNPLR	109_E5	light	18811	17.98
Q9NQC7	CYLD	CYLD	TEIVNPLR	110_E6	light	6578	17.98
Q9NQC7	CYLD	CYLD	TEIVNPLR	111_E7	light	4878	17.98
Q9NQC7	CYLD	CYLD	TEIVNPLR	113_E8	light	#N/A	17.98
Q9NQC7	CYLD	CYLD	TEIVNPLR	114_E9	light	6270	17.98
Q9NQC7	CYLD	CYLD	TEIVNPLR	115_E10	light	35897	17.98
Q9NQC7	CYLD	CYLD	TEIVNPLR	116_E11	light	10870	17.98
Q9NQC7	CYLD	CYLD	TEIVNPLR	117_E12	light	#N/A	17.98
Q9NQC7	CYLD	CYLD	TEIVNPLR	119_F1	light	#N/A	17.98
Q9NQC7	CYLD	CYLD	TEIVNPLR	120_F2	light	#N/A	17.98
Q9NQC7	CYLD	CYLD	TEIVNPLR	121_F3	light	#N/A	17.98
Q9NQC7	CYLD	CYLD	TEIVNPLR	122_F4	light	#N/A	17.98
Q9NQC7	CYLD	CYLD	TEIVNPLR	Standard_64	heavy	12978216	17.98
Q9NQC7	CYLD	CYLD	TEIVNPLR	Standard_70	heavy	11598592	17.98
Q9NQC7	CYLD	CYLD	TEIVNPLR	Standard_76	heavy	13551926	17.98
Q9NQC7	CYLD	CYLD	TEIVNPLR	Standard_82	heavy	13626828	17.98
Q9NQC7	CYLD	CYLD	TEIVNPLR	Standard_88	heavy	14115923	17.98
Q9NQC7	CYLD	CYLD	TEIVNPLR	Standard_94	heavy	11246951	17.98
Q9NQC7	CYLD	CYLD	TEIVNPLR	Standard_100	heavy	12446160	17.98
Q9NQC7	CYLD	CYLD	TEIVNPLR	Standard_106	heavy	9688876	17.98
Q9NQC7	CYLD	CYLD	TEIVNPLR	Standard_132	heavy	17961700	17.98
Q9NQC7	CYLD	CYLD	TEIVNPLR	Standard_112	heavy	12801825	17.98
Q9NQC7	CYLD	CYLD	TEIVNPLR	Standard_118	heavy	13606376	17.98
Q9NQC7	CYLD	CYLD	TEIVNPLR	Standard_126_20190316190650	heavy	15153939	17.98
Q9NYJ8	TAB2	TAB2	EIDLFQAR	59_A1	light	9020780	23.88
Q9NYJ8	TAB2	TAB2	EIDLFQAR	60_A2	light	419960	23.88
Q9NYJ8	TAB2	TAB2	EIDLFQAR	61_A3	light	1660512	23.88
Q9NYJ8	TAB2	TAB2	EIDLFQAR	62_A4	light	2194812	23.88
Q9NYJ8	TAB2	TAB2	EIDLFQAR	63_A5	light	1707209	23.88
Q9NYJ8	TAB2	TAB2	EIDLFQAR	65_A6	light	491186	23.88
Q9NYJ8	TAB2	TAB2	EIDLFQAR	66_A7	light	70369	23.88
Q9NYJ8	TAB2	TAB2	EIDLFQAR	67_A8	light	60555	23.88
Q9NYJ8	TAB2	TAB2	EIDLFQAR	68_A9	light	41268	23.88
Q9NYJ8	TAB2	TAB2	EIDLFQAR	127_A10	light	26635	23.88
Q9NYJ8	TAB2	TAB2	EIDLFQAR	69_A11	light	#N/A	23.88
Q9NYJ8	TAB2	TAB2	EIDLFQAR	71_A12	light	33741	23.88
Q9NYJ8	TAB2	TAB2	EIDLFQAR	72_B1	light	30044	23.88
Q9NYJ8	TAB2	TAB2	EIDLFQAR	73_B2	light	45338	23.88
Q9NYJ8	TAB2	TAB2	EIDLFQAR	74_B3	light	50412	23.88
Q9NYJ8	TAB2	TAB2	EIDLFQAR	75_B4	light	49223	23.88
Q9NYJ8	TAB2	TAB2	EIDLFQAR	77_B5	light	#N/A	23.88
Q9NYJ8	TAB2	TAB2	EIDLFQAR	78_B6	light	40896	23.88
Q9NYJ8	TAB2	TAB2	EIDLFQAR	79_B7	light	7999	23.88
Q9NYJ8	TAB2	TAB2	EIDLFQAR	128_B8	light	4067	23.88
Q9NYJ8	TAB2	TAB2	EIDLFQAR	79_20190313172128_B9	light	46533	23.88
Q9NYJ8	TAB2	TAB2	EIDLFQAR	79_20190313184535_B10	light	49668	23.88
Q9NYJ8	TAB2	TAB2	EIDLFQAR	77_20190313213401_B11	light	49840	23.88
Q9NYJ8	TAB2	TAB2	EIDLFQAR	78_20190313225808_B12	light	57587	23.88
Q9NYJ8	TAB2	TAB2	EIDLFQAR	79_20190314002219_C1	light	54729	23.88
Q9NYJ8	TAB2	TAB2	EIDLFQAR	80_C2	light	79738	23.88
Q9NYJ8	TAB2	TAB2	EIDLFQAR	81_C3	light	27672	23.88
Q9NYJ8	TAB2	TAB2	EIDLFQAR	83_C4	light	77329	23.88
Q9NYJ8	TAB2	TAB2	EIDLFQAR	84_C5	light	101362	23.88
Q9NYJ8	TAB2	TAB2	EIDLFQAR	129_C6	light	#N/A	23.88
Q9NYJ8	TAB2	TAB2	EIDLFQAR	85_C7	light	133492	23.88
Q9NYJ8	TAB2	TAB2	EIDLFQAR	86_C8	light	35331	23.88
Q9NYJ8	TAB2	TAB2	EIDLFQAR	87_C9	light	236034	23.88
Q9NYJ8	TAB2	TAB2	EIDLFQAR	89_C10	light	162634	23.88
Q9NYJ8	TAB2	TAB2	EIDLFQAR	90_C11	light	126312	23.88
Q9NYJ8	TAB2	TAB2	EIDLFQAR	91_C12	light	44907	23.88
Q9NYJ8	TAB2	TAB2	EIDLFQAR	92_D1	light	179312	23.88
Q9NYJ8	TAB2	TAB2	EIDLFQAR	93_D2	light	159887	23.88
Q9NYJ8	TAB2	TAB2	EIDLFQAR	95_D3	light	130297	23.88
Q9NYJ8	TAB2	TAB2	EIDLFQAR	130_D4	light	93878	23.88
Q9NYJ8	TAB2	TAB2	EIDLFQAR	96_D5	light	142494	23.88
Q9NYJ8	TAB2	TAB2	EIDLFQAR	097_D6	light	109987	23.88
Q9NYJ8	TAB2	TAB2	EIDLFQAR	098_D7	light	79277	23.88
Q9NYJ8	TAB2	TAB2	EIDLFQAR	099_D8	light	40975	23.88
Q9NYJ8	TAB2	TAB2	EIDLFQAR	101_D9	light	80480	23.88
Q9NYJ8	TAB2	TAB2	EIDLFQAR	102_D10	light	87139	23.88
Q9NYJ8	TAB2	TAB2	EIDLFQAR	103_D11	light	12308	23.88
Q9NYJ8	TAB2	TAB2	EIDLFQAR	104_D12	light	74297	23.88
Q9NYJ8	TAB2	TAB2	EIDLFQAR	105_E1	light	40523	23.88
Q9NYJ8	TAB2	TAB2	EIDLFQAR	131_E2	light	52483	23.88
Q9NYJ8	TAB2	TAB2	EIDLFQAR	107_E3	light	71722	23.88
Q9NYJ8	TAB2	TAB2	EIDLFQAR	108_E4	light	92397	23.88
Q9NYJ8	TAB2	TAB2	EIDLFQAR	109_E5	light	100006	23.88
Q9NYJ8	TAB2	TAB2	EIDLFQAR	110_E6	light	71167	23.88
Q9NYJ8	TAB2	TAB2	EIDLFQAR	111_E7	light	92494	23.88
Q9NYJ8	TAB2	TAB2	EIDLFQAR	113_E8	light	8794	23.88
Q9NYJ8	TAB2	TAB2	EIDLFQAR	114_E9	light	43231	23.88
Q9NYJ8	TAB2	TAB2	EIDLFQAR	115_E10	light	101305	23.88
Q9NYJ8	TAB2	TAB2	EIDLFQAR	116_E11	light	50180	23.88
Q9NYJ8	TAB2	TAB2	EIDLFQAR	117_E12	light	32244	23.88
Q9NYJ8	TAB2	TAB2	EIDLFQAR	119_F1	light	3737	23.88
Q9NYJ8	TAB2	TAB2	EIDLFQAR	120_F2	light	41490	23.88
Q9NYJ8	TAB2	TAB2	EIDLFQAR	121_F3	light	47608	23.88
Q9NYJ8	TAB2	TAB2	EIDLFQAR	122_F4	light	66619	23.88
Q9NYJ8	TAB2	TAB2	EIDLFQAR	Standard_64	heavy	5599149	23.88
Q9NYJ8	TAB2	TAB2	EIDLFQAR	Standard_70	heavy	4500348	23.88
Q9NYJ8	TAB2	TAB2	EIDLFQAR	Standard_76	heavy	5505024	23.88
Q9NYJ8	TAB2	TAB2	EIDLFQAR	Standard_82	heavy	6269716	23.88
Q9NYJ8	TAB2	TAB2	EIDLFQAR	Standard_88	heavy	6924478	23.88
Q9NYJ8	TAB2	TAB2	EIDLFQAR	Standard_94	heavy	6351517	23.88
Q9NYJ8	TAB2	TAB2	EIDLFQAR	Standard_100	heavy	6666024	23.88
Q9NYJ8	TAB2	TAB2	EIDLFQAR	Standard_106	heavy	6127993	23.88
Q9NYJ8	TAB2	TAB2	EIDLFQAR	Standard_132	heavy	9003760	23.88
Q9NYJ8	TAB2	TAB2	EIDLFQAR	Standard_112	heavy	7006147	23.88
Q9NYJ8	TAB2	TAB2	EIDLFQAR	Standard_118	heavy	7047545	23.88
Q9NYJ8	TAB2	TAB2	EIDLFQAR	Standard_126_20190316190650	heavy	7190835	23.88
Q9UHD2	TBK1	TBK1	LFAIEEETTTR	59_A1	light	1485390	21.67
Q9UHD2	TBK1	TBK1	LFAIEEETTTR	60_A2	light	42283	21.67
Q9UHD2	TBK1	TBK1	LFAIEEETTTR	61_A3	light	153124	21.67
Q9UHD2	TBK1	TBK1	LFAIEEETTTR	62_A4	light	202158	21.67
Q9UHD2	TBK1	TBK1	LFAIEEETTTR	63_A5	light	149366	21.67
Q9UHD2	TBK1	TBK1	LFAIEEETTTR	65_A6	light	#N/A	21.67
Q9UHD2	TBK1	TBK1	LFAIEEETTTR	66_A7	light	40545	21.67
Q9UHD2	TBK1	TBK1	LFAIEEETTTR	67_A8	light	33423	21.67
Q9UHD2	TBK1	TBK1	LFAIEEETTTR	68_A9	light	36825	21.67
Q9UHD2	TBK1	TBK1	LFAIEEETTTR	127_A10	light	23389	21.67
Q9UHD2	TBK1	TBK1	LFAIEEETTTR	69_A11	light	#N/A	21.67
Q9UHD2	TBK1	TBK1	LFAIEEETTTR	71_A12	light	48676	21.67
Q9UHD2	TBK1	TBK1	LFAIEEETTTR	72_B1	light	28200	21.67
Q9UHD2	TBK1	TBK1	LFAIEEETTTR	73_B2	light	56486	21.67
Q9UHD2	TBK1	TBK1	LFAIEEETTTR	74_B3	light	41863	21.67
Q9UHD2	TBK1	TBK1	LFAIEEETTTR	75_B4	light	36747	21.67
Q9UHD2	TBK1	TBK1	LFAIEEETTTR	77_B5	light	#N/A	21.67
Q9UHD2	TBK1	TBK1	LFAIEEETTTR	78_B6	light	38910	21.67
Q9UHD2	TBK1	TBK1	LFAIEEETTTR	79_B7	light	#N/A	21.67
Q9UHD2	TBK1	TBK1	LFAIEEETTTR	128_B8	light	#N/A	21.67
Q9UHD2	TBK1	TBK1	LFAIEEETTTR	79_20190313172128_B9	light	42168	21.67
Q9UHD2	TBK1	TBK1	LFAIEEETTTR	79_20190313184535_B10	light	53455	21.67
Q9UHD2	TBK1	TBK1	LFAIEEETTTR	77_20190313213401_B11	light	75706	21.67
Q9UHD2	TBK1	TBK1	LFAIEEETTTR	78_20190313225808_B12	light	53253	21.67
Q9UHD2	TBK1	TBK1	LFAIEEETTTR	79_20190314002219_C1	light	62883	21.67
Q9UHD2	TBK1	TBK1	LFAIEEETTTR	80_C2	light	96238	21.67
Q9UHD2	TBK1	TBK1	LFAIEEETTTR	81_C3	light	19243	21.67
Q9UHD2	TBK1	TBK1	LFAIEEETTTR	83_C4	light	64475	21.67
Q9UHD2	TBK1	TBK1	LFAIEEETTTR	84_C5	light	77070	21.67
Q9UHD2	TBK1	TBK1	LFAIEEETTTR	129_C6	light	#N/A	21.67
Q9UHD2	TBK1	TBK1	LFAIEEETTTR	85_C7	light	89412	21.67
Q9UHD2	TBK1	TBK1	LFAIEEETTTR	86_C8	light	30823	21.67
Q9UHD2	TBK1	TBK1	LFAIEEETTTR	87_C9	light	109442	21.67
Q9UHD2	TBK1	TBK1	LFAIEEETTTR	89_C10	light	60397	21.67
Q9UHD2	TBK1	TBK1	LFAIEEETTTR	90_C11	light	23667	21.67
Q9UHD2	TBK1	TBK1	LFAIEEETTTR	91_C12	light	8118	21.67
Q9UHD2	TBK1	TBK1	LFAIEEETTTR	92_D1	light	34432	21.67
Q9UHD2	TBK1	TBK1	LFAIEEETTTR	93_D2	light	20591	21.67
Q9UHD2	TBK1	TBK1	LFAIEEETTTR	95_D3	light	23124	21.67
Q9UHD2	TBK1	TBK1	LFAIEEETTTR	130_D4	light	13098	21.67
Q9UHD2	TBK1	TBK1	LFAIEEETTTR	96_D5	light	16921	21.67
Q9UHD2	TBK1	TBK1	LFAIEEETTTR	097_D6	light	26494	21.67
Q9UHD2	TBK1	TBK1	LFAIEEETTTR	098_D7	light	21072	21.67
Q9UHD2	TBK1	TBK1	LFAIEEETTTR	099_D8	light	3768	21.67
Q9UHD2	TBK1	TBK1	LFAIEEETTTR	101_D9	light	15916	21.67
Q9UHD2	TBK1	TBK1	LFAIEEETTTR	102_D10	light	17515	21.67
Q9UHD2	TBK1	TBK1	LFAIEEETTTR	103_D11	light	#N/A	21.67
Q9UHD2	TBK1	TBK1	LFAIEEETTTR	104_D12	light	9392	21.67
Q9UHD2	TBK1	TBK1	LFAIEEETTTR	105_E1	light	#N/A	21.67
Q9UHD2	TBK1	TBK1	LFAIEEETTTR	131_E2	light	5687	21.67
Q9UHD2	TBK1	TBK1	LFAIEEETTTR	107_E3	light	25613	21.67
Q9UHD2	TBK1	TBK1	LFAIEEETTTR	108_E4	light	16017	21.67
Q9UHD2	TBK1	TBK1	LFAIEEETTTR	109_E5	light	16764	21.67
Q9UHD2	TBK1	TBK1	LFAIEEETTTR	110_E6	light	#N/A	21.67
Q9UHD2	TBK1	TBK1	LFAIEEETTTR	111_E7	light	5049	21.67
Q9UHD2	TBK1	TBK1	LFAIEEETTTR	113_E8	light	#N/A	21.67
Q9UHD2	TBK1	TBK1	LFAIEEETTTR	114_E9	light	12116	21.67
Q9UHD2	TBK1	TBK1	LFAIEEETTTR	115_E10	light	30884	21.67
Q9UHD2	TBK1	TBK1	LFAIEEETTTR	116_E11	light	18010	21.67
Q9UHD2	TBK1	TBK1	LFAIEEETTTR	117_E12	light	#N/A	21.67
Q9UHD2	TBK1	TBK1	LFAIEEETTTR	119_F1	light	#N/A	21.67
Q9UHD2	TBK1	TBK1	LFAIEEETTTR	120_F2	light	3214	21.67
Q9UHD2	TBK1	TBK1	LFAIEEETTTR	121_F3	light	6258	21.67
Q9UHD2	TBK1	TBK1	LFAIEEETTTR	122_F4	light	8353	21.67
Q9UHD2	TBK1	TBK1	LFAIEEETTTR	Standard_64	heavy	8319397	21.67
Q9UHD2	TBK1	TBK1	LFAIEEETTTR	Standard_70	heavy	8840918	21.67
Q9UHD2	TBK1	TBK1	LFAIEEETTTR	Standard_76	heavy	7780591	21.67
Q9UHD2	TBK1	TBK1	LFAIEEETTTR	Standard_82	heavy	8672922	21.67
Q9UHD2	TBK1	TBK1	LFAIEEETTTR	Standard_88	heavy	8546543	21.67
Q9UHD2	TBK1	TBK1	LFAIEEETTTR	Standard_94	heavy	7589412	21.67
Q9UHD2	TBK1	TBK1	LFAIEEETTTR	Standard_100	heavy	6409733	21.67
Q9UHD2	TBK1	TBK1	LFAIEEETTTR	Standard_106	heavy	8085630	21.67
Q9UHD2	TBK1	TBK1	LFAIEEETTTR	Standard_132	heavy	13526222	21.67
Q9UHD2	TBK1	TBK1	LFAIEEETTTR	Standard_112	heavy	13096459	21.67
Q9UHD2	TBK1	TBK1	LFAIEEETTTR	Standard_118	heavy	11553704	21.67
Q9UHD2	TBK1	TBK1	LFAIEEETTTR	Standard_126_20190316190650	heavy	11866353	21.67
Q9UM82	SPATA2	SPATA2	GYSELDIVSER	59_A1	light	4260710	22.8
Q9UM82	SPATA2	SPATA2	GYSELDIVSER	60_A2	light	152426	22.8
Q9UM82	SPATA2	SPATA2	GYSELDIVSER	61_A3	light	545268	22.8
Q9UM82	SPATA2	SPATA2	GYSELDIVSER	62_A4	light	524102	22.8
Q9UM82	SPATA2	SPATA2	GYSELDIVSER	63_A5	light	617517	22.8
Q9UM82	SPATA2	SPATA2	GYSELDIVSER	65_A6	light	123593	22.8
Q9UM82	SPATA2	SPATA2	GYSELDIVSER	66_A7	light	9416	22.8
Q9UM82	SPATA2	SPATA2	GYSELDIVSER	67_A8	light	7882	22.8
Q9UM82	SPATA2	SPATA2	GYSELDIVSER	68_A9	light	#N/A	22.8
Q9UM82	SPATA2	SPATA2	GYSELDIVSER	127_A10	light	#N/A	22.8
Q9UM82	SPATA2	SPATA2	GYSELDIVSER	69_A11	light	#N/A	22.8
Q9UM82	SPATA2	SPATA2	GYSELDIVSER	71_A12	light	#N/A	22.8
Q9UM82	SPATA2	SPATA2	GYSELDIVSER	72_B1	light	5932	22.8
Q9UM82	SPATA2	SPATA2	GYSELDIVSER	73_B2	light	#N/A	22.8
Q9UM82	SPATA2	SPATA2	GYSELDIVSER	74_B3	light	6528	22.8
Q9UM82	SPATA2	SPATA2	GYSELDIVSER	75_B4	light	6075	22.8
Q9UM82	SPATA2	SPATA2	GYSELDIVSER	77_B5	light	#N/A	22.8
Q9UM82	SPATA2	SPATA2	GYSELDIVSER	78_B6	light	#N/A	22.8
Q9UM82	SPATA2	SPATA2	GYSELDIVSER	79_B7	light	#N/A	22.8
Q9UM82	SPATA2	SPATA2	GYSELDIVSER	128_B8	light	#N/A	22.8
Q9UM82	SPATA2	SPATA2	GYSELDIVSER	79_20190313172128_B9	light	#N/A	22.8
Q9UM82	SPATA2	SPATA2	GYSELDIVSER	79_20190313184535_B10	light	#N/A	22.8
Q9UM82	SPATA2	SPATA2	GYSELDIVSER	77_20190313213401_B11	light	#N/A	22.8
Q9UM82	SPATA2	SPATA2	GYSELDIVSER	78_20190313225808_B12	light	#N/A	22.8
Q9UM82	SPATA2	SPATA2	GYSELDIVSER	79_20190314002219_C1	light	#N/A	22.8
Q9UM82	SPATA2	SPATA2	GYSELDIVSER	80_C2	light	5360	22.8
Q9UM82	SPATA2	SPATA2	GYSELDIVSER	81_C3	light	#N/A	22.8
Q9UM82	SPATA2	SPATA2	GYSELDIVSER	83_C4	light	#N/A	22.8
Q9UM82	SPATA2	SPATA2	GYSELDIVSER	84_C5	light	8342	22.8
Q9UM82	SPATA2	SPATA2	GYSELDIVSER	129_C6	light	#N/A	22.8
Q9UM82	SPATA2	SPATA2	GYSELDIVSER	85_C7	light	8345	22.8
Q9UM82	SPATA2	SPATA2	GYSELDIVSER	86_C8	light	#N/A	22.8
Q9UM82	SPATA2	SPATA2	GYSELDIVSER	87_C9	light	11194	22.8
Q9UM82	SPATA2	SPATA2	GYSELDIVSER	89_C10	light	5110	22.8
Q9UM82	SPATA2	SPATA2	GYSELDIVSER	90_C11	light	#N/A	22.8
Q9UM82	SPATA2	SPATA2	GYSELDIVSER	91_C12	light	#N/A	22.8
Q9UM82	SPATA2	SPATA2	GYSELDIVSER	92_D1	light	#N/A	22.8
Q9UM82	SPATA2	SPATA2	GYSELDIVSER	93_D2	light	5537	22.8
Q9UM82	SPATA2	SPATA2	GYSELDIVSER	95_D3	light	16637	22.8
Q9UM82	SPATA2	SPATA2	GYSELDIVSER	130_D4	light	3660	22.8
Q9UM82	SPATA2	SPATA2	GYSELDIVSER	96_D5	light	10248	22.8
Q9UM82	SPATA2	SPATA2	GYSELDIVSER	097_D6	light	5949	22.8
Q9UM82	SPATA2	SPATA2	GYSELDIVSER	098_D7	light	2771	22.8
Q9UM82	SPATA2	SPATA2	GYSELDIVSER	099_D8	light	#N/A	22.8
Q9UM82	SPATA2	SPATA2	GYSELDIVSER	101_D9	light	#N/A	22.8
Q9UM82	SPATA2	SPATA2	GYSELDIVSER	102_D10	light	#N/A	22.8
Q9UM82	SPATA2	SPATA2	GYSELDIVSER	103_D11	light	#N/A	22.8
Q9UM82	SPATA2	SPATA2	GYSELDIVSER	104_D12	light	#N/A	22.8
Q9UM82	SPATA2	SPATA2	GYSELDIVSER	105_E1	light	#N/A	22.8
Q9UM82	SPATA2	SPATA2	GYSELDIVSER	131_E2	light	#N/A	22.8
Q9UM82	SPATA2	SPATA2	GYSELDIVSER	107_E3	light	#N/A	22.8
Q9UM82	SPATA2	SPATA2	GYSELDIVSER	108_E4	light	#N/A	22.8
Q9UM82	SPATA2	SPATA2	GYSELDIVSER	109_E5	light	#N/A	22.8
Q9UM82	SPATA2	SPATA2	GYSELDIVSER	110_E6	light	#N/A	22.8
Q9UM82	SPATA2	SPATA2	GYSELDIVSER	111_E7	light	#N/A	22.8
Q9UM82	SPATA2	SPATA2	GYSELDIVSER	113_E8	light	#N/A	22.8
Q9UM82	SPATA2	SPATA2	GYSELDIVSER	114_E9	light	#N/A	22.8
Q9UM82	SPATA2	SPATA2	GYSELDIVSER	115_E10	light	#N/A	22.8
Q9UM82	SPATA2	SPATA2	GYSELDIVSER	116_E11	light	#N/A	22.8
Q9UM82	SPATA2	SPATA2	GYSELDIVSER	117_E12	light	#N/A	22.8
Q9UM82	SPATA2	SPATA2	GYSELDIVSER	119_F1	light	#N/A	22.8
Q9UM82	SPATA2	SPATA2	GYSELDIVSER	120_F2	light	#N/A	22.8
Q9UM82	SPATA2	SPATA2	GYSELDIVSER	121_F3	light	#N/A	22.8
Q9UM82	SPATA2	SPATA2	GYSELDIVSER	122_F4	light	#N/A	22.8
Q9UM82	SPATA2	SPATA2	GYSELDIVSER	Standard_64	heavy	3820372	22.8
Q9UM82	SPATA2	SPATA2	GYSELDIVSER	Standard_70	heavy	3124661	22.8
Q9UM82	SPATA2	SPATA2	GYSELDIVSER	Standard_76	heavy	4664048	22.8
Q9UM82	SPATA2	SPATA2	GYSELDIVSER	Standard_82	heavy	4696596	22.8
Q9UM82	SPATA2	SPATA2	GYSELDIVSER	Standard_88	heavy	5219801	22.8
Q9UM82	SPATA2	SPATA2	GYSELDIVSER	Standard_94	heavy	4109850	22.8
Q9UM82	SPATA2	SPATA2	GYSELDIVSER	Standard_100	heavy	4208518	22.8
Q9UM82	SPATA2	SPATA2	GYSELDIVSER	Standard_106	heavy	5145623	22.8
Q9UM82	SPATA2	SPATA2	GYSELDIVSER	Standard_132	heavy	5224261	22.8
Q9UM82	SPATA2	SPATA2	GYSELDIVSER	Standard_112	heavy	4659213	22.8
Q9UM82	SPATA2	SPATA2	GYSELDIVSER	Standard_118	heavy	5172756	22.8
Q9UM82	SPATA2	SPATA2	GYSELDIVSER	Standard_126_20190316190650	heavy	5072609	22.8
Q9Y4K3	TRAF6	TRAF6	LTILDQSEAPVR	59_A1	light	5368445	21.5
Q9Y4K3	TRAF6	TRAF6	LTILDQSEAPVR	60_A2	light	183296	21.5
Q9Y4K3	TRAF6	TRAF6	LTILDQSEAPVR	61_A3	light	678632	21.5
Q9Y4K3	TRAF6	TRAF6	LTILDQSEAPVR	62_A4	light	861246	21.5
Q9Y4K3	TRAF6	TRAF6	LTILDQSEAPVR	63_A5	light	1141441	21.5
Q9Y4K3	TRAF6	TRAF6	LTILDQSEAPVR	65_A6	light	#N/A	21.5
Q9Y4K3	TRAF6	TRAF6	LTILDQSEAPVR	66_A7	light	24320	21.5
Q9Y4K3	TRAF6	TRAF6	LTILDQSEAPVR	67_A8	light	23340	21.5
Q9Y4K3	TRAF6	TRAF6	LTILDQSEAPVR	68_A9	light	20810	21.5
Q9Y4K3	TRAF6	TRAF6	LTILDQSEAPVR	127_A10	light	12705	21.5
Q9Y4K3	TRAF6	TRAF6	LTILDQSEAPVR	69_A11	light	#N/A	21.5
Q9Y4K3	TRAF6	TRAF6	LTILDQSEAPVR	71_A12	light	16120	21.5
Q9Y4K3	TRAF6	TRAF6	LTILDQSEAPVR	72_B1	light	24012	21.5
Q9Y4K3	TRAF6	TRAF6	LTILDQSEAPVR	73_B2	light	38589	21.5
Q9Y4K3	TRAF6	TRAF6	LTILDQSEAPVR	74_B3	light	21063	21.5
Q9Y4K3	TRAF6	TRAF6	LTILDQSEAPVR	75_B4	light	22202	21.5
Q9Y4K3	TRAF6	TRAF6	LTILDQSEAPVR	77_B5	light	#N/A	21.5
Q9Y4K3	TRAF6	TRAF6	LTILDQSEAPVR	78_B6	light	21661	21.5
Q9Y4K3	TRAF6	TRAF6	LTILDQSEAPVR	79_B7	light	#N/A	21.5
Q9Y4K3	TRAF6	TRAF6	LTILDQSEAPVR	128_B8	light	#N/A	21.5
Q9Y4K3	TRAF6	TRAF6	LTILDQSEAPVR	79_20190313172128_B9	light	19157	21.5
Q9Y4K3	TRAF6	TRAF6	LTILDQSEAPVR	79_20190313184535_B10	light	22552	21.5
Q9Y4K3	TRAF6	TRAF6	LTILDQSEAPVR	77_20190313213401_B11	light	24425	21.5
Q9Y4K3	TRAF6	TRAF6	LTILDQSEAPVR	78_20190313225808_B12	light	21039	21.5
Q9Y4K3	TRAF6	TRAF6	LTILDQSEAPVR	79_20190314002219_C1	light	31193	21.5
Q9Y4K3	TRAF6	TRAF6	LTILDQSEAPVR	80_C2	light	43032	21.5
Q9Y4K3	TRAF6	TRAF6	LTILDQSEAPVR	81_C3	light	4269	21.5
Q9Y4K3	TRAF6	TRAF6	LTILDQSEAPVR	83_C4	light	29350	21.5
Q9Y4K3	TRAF6	TRAF6	LTILDQSEAPVR	84_C5	light	33586	21.5
Q9Y4K3	TRAF6	TRAF6	LTILDQSEAPVR	129_C6	light	#N/A	21.5
Q9Y4K3	TRAF6	TRAF6	LTILDQSEAPVR	85_C7	light	38031	21.5
Q9Y4K3	TRAF6	TRAF6	LTILDQSEAPVR	86_C8	light	12357	21.5
Q9Y4K3	TRAF6	TRAF6	LTILDQSEAPVR	87_C9	light	82828	21.5
Q9Y4K3	TRAF6	TRAF6	LTILDQSEAPVR	89_C10	light	49343	21.5
Q9Y4K3	TRAF6	TRAF6	LTILDQSEAPVR	90_C11	light	25019	21.5
Q9Y4K3	TRAF6	TRAF6	LTILDQSEAPVR	91_C12	light	16226	21.5
Q9Y4K3	TRAF6	TRAF6	LTILDQSEAPVR	92_D1	light	61696	21.5
Q9Y4K3	TRAF6	TRAF6	LTILDQSEAPVR	93_D2	light	54550	21.5
Q9Y4K3	TRAF6	TRAF6	LTILDQSEAPVR	95_D3	light	48933	21.5
Q9Y4K3	TRAF6	TRAF6	LTILDQSEAPVR	130_D4	light	37169	21.5
Q9Y4K3	TRAF6	TRAF6	LTILDQSEAPVR	96_D5	light	39594	21.5
Q9Y4K3	TRAF6	TRAF6	LTILDQSEAPVR	097_D6	light	41342	21.5
Q9Y4K3	TRAF6	TRAF6	LTILDQSEAPVR	098_D7	light	27001	21.5
Q9Y4K3	TRAF6	TRAF6	LTILDQSEAPVR	099_D8	light	5258	21.5
Q9Y4K3	TRAF6	TRAF6	LTILDQSEAPVR	101_D9	light	13538	21.5
Q9Y4K3	TRAF6	TRAF6	LTILDQSEAPVR	102_D10	light	12413	21.5
Q9Y4K3	TRAF6	TRAF6	LTILDQSEAPVR	103_D11	light	#N/A	21.5
Q9Y4K3	TRAF6	TRAF6	LTILDQSEAPVR	104_D12	light	#N/A	21.5
Q9Y4K3	TRAF6	TRAF6	LTILDQSEAPVR	105_E1	light	#N/A	21.5
Q9Y4K3	TRAF6	TRAF6	LTILDQSEAPVR	131_E2	light	#N/A	21.5
Q9Y4K3	TRAF6	TRAF6	LTILDQSEAPVR	107_E3	light	55994	21.5
Q9Y4K3	TRAF6	TRAF6	LTILDQSEAPVR	108_E4	light	18249	21.5
Q9Y4K3	TRAF6	TRAF6	LTILDQSEAPVR	109_E5	light	9537	21.5
Q9Y4K3	TRAF6	TRAF6	LTILDQSEAPVR	110_E6	light	4504	21.5
Q9Y4K3	TRAF6	TRAF6	LTILDQSEAPVR	111_E7	light	15350	21.5
Q9Y4K3	TRAF6	TRAF6	LTILDQSEAPVR	113_E8	light	#N/A	21.5
Q9Y4K3	TRAF6	TRAF6	LTILDQSEAPVR	114_E9	light	7385	21.5
Q9Y4K3	TRAF6	TRAF6	LTILDQSEAPVR	115_E10	light	33187	21.5
Q9Y4K3	TRAF6	TRAF6	LTILDQSEAPVR	116_E11	light	#N/A	21.5
Q9Y4K3	TRAF6	TRAF6	LTILDQSEAPVR	117_E12	light	#N/A	21.5
Q9Y4K3	TRAF6	TRAF6	LTILDQSEAPVR	119_F1	light	#N/A	21.5
Q9Y4K3	TRAF6	TRAF6	LTILDQSEAPVR	120_F2	light	#N/A	21.5
Q9Y4K3	TRAF6	TRAF6	LTILDQSEAPVR	121_F3	light	#N/A	21.5
Q9Y4K3	TRAF6	TRAF6	LTILDQSEAPVR	122_F4	light	7648	21.5
Q9Y4K3	TRAF6	TRAF6	LTILDQSEAPVR	Standard_64	heavy	12972457	21.5
Q9Y4K3	TRAF6	TRAF6	LTILDQSEAPVR	Standard_70	heavy	9160422	21.5
Q9Y4K3	TRAF6	TRAF6	LTILDQSEAPVR	Standard_76	heavy	12353739	21.5
Q9Y4K3	TRAF6	TRAF6	LTILDQSEAPVR	Standard_82	heavy	13066041	21.5
Q9Y4K3	TRAF6	TRAF6	LTILDQSEAPVR	Standard_88	heavy	8890148	21.5
Q9Y4K3	TRAF6	TRAF6	LTILDQSEAPVR	Standard_94	heavy	9838513	21.5
Q9Y4K3	TRAF6	TRAF6	LTILDQSEAPVR	Standard_100	heavy	8472766	21.5
Q9Y4K3	TRAF6	TRAF6	LTILDQSEAPVR	Standard_106	heavy	10115979	21.5
Q9Y4K3	TRAF6	TRAF6	LTILDQSEAPVR	Standard_132	heavy	21354100	21.5
Q9Y4K3	TRAF6	TRAF6	LTILDQSEAPVR	Standard_112	heavy	10129727	21.5
Q9Y4K3	TRAF6	TRAF6	LTILDQSEAPVR	Standard_118	heavy	15466974	21.5
Q9Y4K3	TRAF6	TRAF6	LTILDQSEAPVR	Standard_126_20190316190650	heavy	15309602	21.5
Q9Y6K9	NEMO	IKBKG	AQVTSLLGELQESQSR	59_A1	light	4304328	28.79
Q9Y6K9	NEMO	IKBKG	AQVTSLLGELQESQSR	60_A2	light	566537	28.79
Q9Y6K9	NEMO	IKBKG	AQVTSLLGELQESQSR	61_A3	light	569447	28.79
Q9Y6K9	NEMO	IKBKG	AQVTSLLGELQESQSR	62_A4	light	549762	28.79
Q9Y6K9	NEMO	IKBKG	AQVTSLLGELQESQSR	63_A5	light	544733	28.79
Q9Y6K9	NEMO	IKBKG	AQVTSLLGELQESQSR	65_A6	light	387889	28.79
Q9Y6K9	NEMO	IKBKG	AQVTSLLGELQESQSR	66_A7	light	85414	28.79
Q9Y6K9	NEMO	IKBKG	AQVTSLLGELQESQSR	67_A8	light	70406	28.79
Q9Y6K9	NEMO	IKBKG	AQVTSLLGELQESQSR	68_A9	light	53420	28.79
Q9Y6K9	NEMO	IKBKG	AQVTSLLGELQESQSR	127_A10	light	39829	28.79
Q9Y6K9	NEMO	IKBKG	AQVTSLLGELQESQSR	69_A11	light	8701	28.79
Q9Y6K9	NEMO	IKBKG	AQVTSLLGELQESQSR	71_A12	light	48668	28.79
Q9Y6K9	NEMO	IKBKG	AQVTSLLGELQESQSR	72_B1	light	46394	28.79
Q9Y6K9	NEMO	IKBKG	AQVTSLLGELQESQSR	73_B2	light	76953	28.79
Q9Y6K9	NEMO	IKBKG	AQVTSLLGELQESQSR	74_B3	light	17203	28.79
Q9Y6K9	NEMO	IKBKG	AQVTSLLGELQESQSR	75_B4	light	77020	28.79
Q9Y6K9	NEMO	IKBKG	AQVTSLLGELQESQSR	77_B5	light	16419	28.79
Q9Y6K9	NEMO	IKBKG	AQVTSLLGELQESQSR	78_B6	light	65597	28.79
Q9Y6K9	NEMO	IKBKG	AQVTSLLGELQESQSR	79_B7	light	23327	28.79
Q9Y6K9	NEMO	IKBKG	AQVTSLLGELQESQSR	128_B8	light	9194	28.79
Q9Y6K9	NEMO	IKBKG	AQVTSLLGELQESQSR	79_20190313172128_B9	light	63410	28.79
Q9Y6K9	NEMO	IKBKG	AQVTSLLGELQESQSR	79_20190313184535_B10	light	64471	28.79
Q9Y6K9	NEMO	IKBKG	AQVTSLLGELQESQSR	77_20190313213401_B11	light	82792	28.79
Q9Y6K9	NEMO	IKBKG	AQVTSLLGELQESQSR	78_20190313225808_B12	light	72994	28.79
Q9Y6K9	NEMO	IKBKG	AQVTSLLGELQESQSR	79_20190314002219_C1	light	77661	28.79
Q9Y6K9	NEMO	IKBKG	AQVTSLLGELQESQSR	80_C2	light	114940	28.79
Q9Y6K9	NEMO	IKBKG	AQVTSLLGELQESQSR	81_C3	light	23507	28.79
Q9Y6K9	NEMO	IKBKG	AQVTSLLGELQESQSR	83_C4	light	85931	28.79
Q9Y6K9	NEMO	IKBKG	AQVTSLLGELQESQSR	84_C5	light	103394	28.79
Q9Y6K9	NEMO	IKBKG	AQVTSLLGELQESQSR	129_C6	light	#N/A	28.79
Q9Y6K9	NEMO	IKBKG	AQVTSLLGELQESQSR	85_C7	light	77722	28.79
Q9Y6K9	NEMO	IKBKG	AQVTSLLGELQESQSR	86_C8	light	26996	28.79
Q9Y6K9	NEMO	IKBKG	AQVTSLLGELQESQSR	87_C9	light	84814	28.79
Q9Y6K9	NEMO	IKBKG	AQVTSLLGELQESQSR	89_C10	light	48204	28.79
Q9Y6K9	NEMO	IKBKG	AQVTSLLGELQESQSR	90_C11	light	24297	28.79
Q9Y6K9	NEMO	IKBKG	AQVTSLLGELQESQSR	91_C12	light	#N/A	28.79
Q9Y6K9	NEMO	IKBKG	AQVTSLLGELQESQSR	92_D1	light	34949	28.79
Q9Y6K9	NEMO	IKBKG	AQVTSLLGELQESQSR	93_D2	light	26048	28.79
Q9Y6K9	NEMO	IKBKG	AQVTSLLGELQESQSR	95_D3	light	21251	28.79
Q9Y6K9	NEMO	IKBKG	AQVTSLLGELQESQSR	130_D4	light	12525	28.79
Q9Y6K9	NEMO	IKBKG	AQVTSLLGELQESQSR	96_D5	light	32600	28.79
Q9Y6K9	NEMO	IKBKG	AQVTSLLGELQESQSR	097_D6	light	31016	28.79
Q9Y6K9	NEMO	IKBKG	AQVTSLLGELQESQSR	098_D7	light	25993	28.79
Q9Y6K9	NEMO	IKBKG	AQVTSLLGELQESQSR	099_D8	light	6438	28.79
Q9Y6K9	NEMO	IKBKG	AQVTSLLGELQESQSR	101_D9	light	13096	28.79
Q9Y6K9	NEMO	IKBKG	AQVTSLLGELQESQSR	102_D10	light	28377	28.79
Q9Y6K9	NEMO	IKBKG	AQVTSLLGELQESQSR	103_D11	light	#N/A	28.79
Q9Y6K9	NEMO	IKBKG	AQVTSLLGELQESQSR	104_D12	light	8891	28.79
Q9Y6K9	NEMO	IKBKG	AQVTSLLGELQESQSR	105_E1	light	#N/A	28.79
Q9Y6K9	NEMO	IKBKG	AQVTSLLGELQESQSR	131_E2	light	4095	28.79
Q9Y6K9	NEMO	IKBKG	AQVTSLLGELQESQSR	107_E3	light	17620	28.79
Q9Y6K9	NEMO	IKBKG	AQVTSLLGELQESQSR	108_E4	light	16975	28.79
Q9Y6K9	NEMO	IKBKG	AQVTSLLGELQESQSR	109_E5	light	19214	28.79
Q9Y6K9	NEMO	IKBKG	AQVTSLLGELQESQSR	110_E6	light	11910	28.79
Q9Y6K9	NEMO	IKBKG	AQVTSLLGELQESQSR	111_E7	light	7875	28.79
Q9Y6K9	NEMO	IKBKG	AQVTSLLGELQESQSR	113_E8	light	5623	28.79
Q9Y6K9	NEMO	IKBKG	AQVTSLLGELQESQSR	114_E9	light	10087	28.79
Q9Y6K9	NEMO	IKBKG	AQVTSLLGELQESQSR	115_E10	light	27146	28.79
Q9Y6K9	NEMO	IKBKG	AQVTSLLGELQESQSR	116_E11	light	18453	28.79
Q9Y6K9	NEMO	IKBKG	AQVTSLLGELQESQSR	117_E12	light	#N/A	28.79
Q9Y6K9	NEMO	IKBKG	AQVTSLLGELQESQSR	119_F1	light	#N/A	28.79
Q9Y6K9	NEMO	IKBKG	AQVTSLLGELQESQSR	120_F2	light	9894	28.79
Q9Y6K9	NEMO	IKBKG	AQVTSLLGELQESQSR	121_F3	light	13612	28.79
Q9Y6K9	NEMO	IKBKG	AQVTSLLGELQESQSR	122_F4	light	26582	28.79
Q9Y6K9	NEMO	IKBKG	AQVTSLLGELQESQSR	Standard_64	heavy	789083	28.79
Q9Y6K9	NEMO	IKBKG	AQVTSLLGELQESQSR	Standard_70	heavy	609788	28.79
Q9Y6K9	NEMO	IKBKG	AQVTSLLGELQESQSR	Standard_76	heavy	774457	28.79
Q9Y6K9	NEMO	IKBKG	AQVTSLLGELQESQSR	Standard_82	heavy	657521	28.79
Q9Y6K9	NEMO	IKBKG	AQVTSLLGELQESQSR	Standard_88	heavy	842684	28.79
Q9Y6K9	NEMO	IKBKG	AQVTSLLGELQESQSR	Standard_94	heavy	795338	28.79
Q9Y6K9	NEMO	IKBKG	AQVTSLLGELQESQSR	Standard_100	heavy	904583	28.79
Q9Y6K9	NEMO	IKBKG	AQVTSLLGELQESQSR	Standard_106	heavy	979839	28.79
Q9Y6K9	NEMO	IKBKG	AQVTSLLGELQESQSR	Standard_132	heavy	1310674	28.79
Q9Y6K9	NEMO	IKBKG	AQVTSLLGELQESQSR	Standard_112	heavy	1042515	28.79
Q9Y6K9	NEMO	IKBKG	AQVTSLLGELQESQSR	Standard_118	heavy	869868	28.79
Q9Y6K9	NEMO	IKBKG	AQVTSLLGELQESQSR	Standard_126_20190316190650	heavy	1081011	28.79

## Sheet: BNPAGE_no_DUB_Prot_Intensit
Uniprot	Gene_Name (Primary)	Name_used_in_this_study	Peptide	Fraction_1	Fraction_2	Fraction_3	Fraction_4	Fraction_5	Fraction_6	Fraction_7	Fraction_8	Fraction_9	Fraction_10	Fraction_11	Fraction_12	Fraction_13	Fraction_14	Fraction_15	Fraction_16	Fraction_17	Fraction_18	Fraction_19	Fraction_20	Fraction_21	Fraction_22	Fraction_23	Fraction_24	Fraction_25	Fraction_26	Fraction_27	Fraction_28	Fraction_29	Fraction_30	Fraction_31	Fraction_32	Fraction_33	Fraction_34	Fraction_35	Fraction_36	Fraction_37	Fraction_38	Fraction_39	Fraction_40	Fraction_41	Fraction_42	Fraction_43	Fraction_44	Fraction_45	Fraction_46
O14920	IKBKB	IKKB	ALDDILNLK	0.43767	0.43767	0.120688	0.100877	0.0793716	0.0651095	0.0476439	0.00866589	0.00932777	0.00510845	0.00275027	0.0022815	0.00535447	0.00535447	0.00610172	0.00302875	0.00613922	0.00311047	0.00311047	0.00179788	0.00464416	0.00801827	0.00943721	0.0118491	0.0141681	0.0160679	0.0153497	0.0163881	0.0168081	0.01661	0.0155431	0.0169937	0.0126518	0.00698723	-2.31e-18	0.000887187	0.000887187	0.000887187	-2.31e-18	-2.31e-18	-2.31e-18	-2.31e-18	-2.31e-18	-2.31e-18	-2.31e-18	-2.31e-18
Q9BYM8	RBCK1	HOIL-1	ALLTPEDYQR	0.387189	0.387189	0.115572	0.103342	0.0617157	-2.31e-18	0.00121054	0.00202147	0.00264988	0.00196122	0.00156563	0.00142426	0.00161982	0.00204257	0.00244833	0.00250687	0.00232791	0.0014351	0.00065913	0.000565822	0.000980494	0.00183924	0.00189984	0.00166625	0.00166461	0.00169312	0.00196476	0.00175443	0.00171732	0.00185343	0.00206713	0.00258142	0.00268544	0.00225362	0.00167686	0.00166606	0.00161425	0.00173087	0.00157159	0.0016342	0.00119463	0.000967329	0.000739321	0.000634328	0.000759935	0.000914093
Q9Y6K9	IKBKG	NEMO	AQVTSLLGELQESQSR	0.421123	0.421123	0.130273	0.128584	0.114519	0.0785479	0.0418037	0.0158938	0.0135998	0.0121921	0.011824	0.0110953	0.0130102	0.0105727	0.0129452	0.00825584	0.0120047	0.00784535	0.00757126	0.00740184	0.0105891	0.0160048	0.0167473	0.017769	0.0202594	0.0164259	0.0170665	0.0161721	0.0213662	0.0207303	0.0148121	0.0143671	0.0120805	0.0118714	0.00759599	0.00656918	0.00670482	0.00605628	0.00470826	0.00521582	0.00597227	0.00662651	0.00459984	0.00321166	0.00339633	0.00434111
Q9NYJ8	TAB2	TAB2	EIDLFQAR	0.409838	0.409838	0.157447	0.205043	0.161807	0.0832557	0.0223705	0.00573478	0.00451262	0.00358726	0.00330895	0.00304008	0.00340279	0.0040192	0.00472835	0.00471805	0.0043662	0.00284194	0.00138654	0.00159497	0.00313568	0.00476784	0.00517656	0.00536369	0.00646917	0.00536306	0.0061987	0.00699825	0.0103169	0.0123936	0.00995208	0.0143376	0.0154151	0.0187791	0.0117122	0.0123289	0.0135703	0.0167276	0.0149606	0.0143175	0.0135665	0.0116347	0.00788107	0.00679004	0.00708074	0.00855024
O43318	MAP3K7	TAK1	EIEVEEVVGR	0.406409	0.406409	0.122229	0.148798	0.091321	0.0421678	-4.63e-18	0.00167737	0.00297056	0.00414627	0.00352713	0.00373396	0.00513186	0.00581789	0.00607172	0.00587064	0.00711761	0.00636732	0.00583186	0.00551125	0.00679469	0.00801341	0.00774464	0.00788629	0.00889724	0.00805837	0.0101648	0.0125583	0.0178019	0.0204198	0.0164044	0.0239323	0.0259139	0.0297104	0.018232	0.0217724	0.0248248	0.031644	0.0290533	0.0275334	0.025429	0.0173245	0.012011	0.00876251	0.0100429	0.0112772
Q13489	BIRC3	BIRC3	ESNDLLLIR	0.394404	0.394404	0.115153	0.161728	0.131282	0.0796705	0.0192964	0.00247076	-1.79e-17	-1.79e-17	-1.79e-17	-1.79e-17	-1.79e-17	-1.79e-17	-1.79e-17	-1.79e-17	-1.79e-17	-1.79e-17	-1.79e-17	-1.79e-17	-1.79e-17	-1.79e-17	-1.79e-17	-1.79e-17	-1.79e-17	-1.79e-17	-1.79e-17	-1.79e-17	-1.79e-17	-1.79e-17	-1.79e-17	-1.79e-17	-1.79e-17	-1.79e-17	-1.79e-17	-1.79e-17	-1.79e-17	-1.79e-17	-1.79e-17	-1.79e-17	-1.79e-17	-1.79e-17	-1.79e-17	-1.79e-17	0.00226787	0.00226787
Q9H6S1	AZI2	AZI2	EVELLQLR	0.55213	0.55213	0.257615	0.104193	0.0694401	0.0371961	0.0129098	0.0129098	0.0063346	-1.5e-17	-1.5e-17	0.00626684	0.0144752	0.022255	0.032676	0.0244676	0.0166878	0.00579077	0.00579077	0.0179229	0.0289403	0.0625277	0.0755578	0.0876374	0.0906497	0.0654875	0.0365997	0.00441338	0.00441338	0.0124524	0.00803897	0.0283592	0.0419144	0.0494621	0.0291419	0.00754765	-1.73e-17	-1.73e-17	-1.73e-17	-1.73e-17	-1.73e-17	-1.73e-17	-1.73e-17	-1.73e-17	-1.73e-17	-1.73e-17
Q86VP1	TAX1BP1	TAX1BP1	GLTEVTQSLK	0.34391	0.34391	0.0286024	0.0274498	0.0180255	-2.92e-17	-2.92e-17	0.00491932	0.00491932	0.00491932	0.0089389	0.0182995	0.0280818	0.0222522	0.0223064	0.012524	0.00941479	-2.92e-17	-2.92e-17	-2.92e-17	0.00845876	0.0200533	0.0285004	0.0341187	0.053883	0.0511881	0.0617182	0.0598742	0.0839619	0.0895197	0.0952819	0.105831	0.0904263	0.0577773	0.0173881	0.00262803	-3.27e-17	-3.27e-17	-3.27e-17	-3.27e-17	-3.27e-17	-3.27e-17	-3.27e-17	-3.27e-17	-3.27e-17	-3.27e-17
Q9H0F6	SHARPIN	SHARPIN	GPPPEADLPR	0.35546	0.35546	0.0334733	0.0264248	0.015267	0.00392032	-2.31e-17	-2.31e-17	-2.31e-17	-2.31e-17	-2.31e-17	-2.31e-17	-2.31e-17	-2.31e-17	-2.31e-17	-2.31e-17	-2.31e-17	-2.31e-17	-2.31e-17	-2.31e-17	0.0002655	0.00107824	0.0016826	0.00192991	0.00195648	0.00207872	0.00217981	0.00195336	0.00184382	0.00185119	0.0013568	0.00189054	0.00192107	0.0021787	0.00152799	0.00150031	0.00187851	0.0017938	0.00137097	0.00110547	0.00110115	0.00136129	0.000872505	0.000461428	0.000227907	0.000227907
Q9UM82	SPATA2	SPATA2	GYSELDIVSER	0.387722	0.387722	0.0952983	0.131696	0.098696	0.0584172	0.0107076	0.00114149	0.000510719	-1.21e-17	-1.21e-17	0.000358114	0.000358114	0.00076287	0.000774061	0.000774061	0.000369305	-1.21e-17	-1.21e-17	-1.21e-17	-1.21e-17	-1.21e-17	-1.21e-17	-1.21e-17	0.00031335	0.00031335	0.00031335	0.000546718	0.00109355	0.00164051	0.00175222	0.0019753	0.00172213	0.0010637	0.000293785	-1.21e-17	0.000327201	0.00152308	0.00181825	0.00218693	0.00135049	0.00116606	0.000470181	0.000110737	-1.2e-17	-1.2e-17
P01375	TNF	TNF	IAVSYQTK	0.414013	0.414013	0.147321	0.151998	0.10558	0.0430028	0.0162696	0.0248818	0.0526386	0.0488897	0.0444891	0.0343468	0.0568641	0.0644487	0.0634908	0.0688801	0.0837195	0.0836056	0.0618225	0.277826	0.315462	0.398252	0.213549	0.229374	0.234122	0.191454	0.213691	0.201221	0.25453	0.231101	0.194661	0.208428	0.193423	0.182055	0.110904	0.12282	0.165265	0.24248	0.262763	0.291037	0.299741	0.280988	0.207495	0.155526	0.170134	0.149146
O15111	CHUK	IKKA	IIVHTVQSQDR	0.355408	0.355408	0.081513	0.0686811	0.059438	-1.39e-17	-1.39e-17	0.00165551	0.00311027	0.00459593	0.00445697	0.00449558	0.00507726	0.00571777	0.00593262	0.00561479	0.00524849	0.00354026	0.0019177	0.00149491	0.00295718	0.00506739	0.00536627	0.00569657	0.00603657	0.00685985	0.00747037	0.00714775	0.00669798	0.00612107	0.00455106	0.00449377	0.00340461	0.00300097	0.00141525	0.00119202	0.0013733	0.00135335	0.00126662	0.00115363	0.00114804	0.000907587	0.000558424	0.000186621	0.000208931	0.000208931
P19438	TNFRSF1A	TNFR1	LELQNGR	0.374876	0.374876	0.138358	0.116653	0.0968153	9.25e-18	9.25e-18	0.0128675	0.0235435	0.0315619	0.0240554	0.0209515	0.0209224	0.024237	0.0294665	0.0344876	0.0390312	0.0371187	0.0326675	0.0412746	0.0497921	0.0757347	0.0849519	0.101079	0.114403	0.0937602	0.101149	0.0840636	0.104375	0.0921353	0.0829904	0.0800578	0.0721105	0.0674836	0.0490923	0.0460824	0.0556179	0.0735628	0.0832073	0.0892909	0.124354	0.164654	0.148372	0.104961	0.0485279	0.0350392
Q9UHD2	TBK1	TBK1	LFAIEEETTTR	0.376615	0.376615	0.0883845	0.112437	0.0993714	0.063071	0.0370287	0.0239718	0.022225	0.0238645	0.0265263	0.0255003	0.0290411	0.0275108	0.0294306	0.0252399	0.0245766	0.0166273	0.00843512	0.00916691	0.020869	0.037569	0.0400588	0.0421765	0.0467882	0.0391491	0.0395067	0.0352013	0.0495761	0.0551773	0.0447896	0.0506747	0.0441576	0.0425502	0.0197916	0.0139595	0.0132686	0.0166391	0.0130269	0.0122026	0.0129596	0.0135709	0.0106166	0.0082406	0.00744165	0.00961714
Q13546	RIPK1	RIPK1	LLGVIIEEGK	0.403876	0.403876	0.117172	0.157815	0.12051	0.0801919	0.0276515	0.0120207	0.00570908	0.00263519	1.68e-17	0.000379243	0.00105403	0.00136922	0.000989972	0.000315184	0.00018151	0.00018151	0.00018151	0.000158646	0.000158646	0.000158646	1.68e-17	1.68e-17	1.68e-17	1.68e-17	1.68e-17	0.000336516	0.000591777	0.000765783	0.000656953	0.000928532	0.000999967	0.000999393	0.00089588	0.00126998	0.00143096	0.00145924	0.00132583	0.00175757	0.00185044	0.00198831	0.00135619	0.00136276	0.00172064	0.00229625
Q9Y4K3	TRAF6	TRAF6	LTILDQSEAPVR	0.386697	0.386697	0.106768	0.166276	0.160329	0.10835	0.0389083	0.00399981	0.00359485	0.0031986	0.00290732	0.00329315	0.00463647	0.00494346	0.00483105	0.0037965	0.00383364	0.00253896	0.00126108	0.00110556	0.00242198	0.00385473	0.00397161	0.00450828	0.0056639	0.00660495	0.00649048	0.00590382	0.00588007	0.00641921	0.00510075	0.00802098	0.00872354	0.00950994	0.00537349	0.0061407	0.00797478	0.0100061	0.0094085	0.00847963	0.00800817	0.00645098	0.00431848	0.00259166	0.00168564	0.0014433
Q12933	TRAF2	TRAF2	QQEHEVQWLR	0.350506	0.350506	0.0171726	-1.85e-17	-1.85e-17	-1.85e-17	-1.85e-17	0.00390218	0.00572473	0.00572473	0.00182255	0.000347572	0.00172448	0.00172448	0.00137691	-1.84e-17	0.00272663	0.00272663	0.00272663	0.000365454	0.00170961	0.00315459	0.00465773	0.00560578	0.00691357	0.00738	0.00700508	0.00675323	0.00692101	0.00750841	0.00866465	0.0109715	0.0106876	0.00703048	0.00222082	-1.84e-17	0.00178579	0.00286232	0.00286232	0.00107653	0.000289418	0.000289418	0.000289418	-1.84e-17	-1.84e-17	-1.84e-17
Q13114	TRAF3	TRAF3	SAGTPVFVPEQGGYK	0.388234	0.388234	0.1152	0.14571	0.101694	0.0413942	0.000977157	0.000977157	0.000977157	3.25e-17	0.00326933	0.00358305	0.00358305	0.000313726	3.25e-17	3.25e-17	3.25e-17	3.25e-17	0.0015246	0.00243462	0.00243462	0.000910024	3.25e-17	3.25e-17	3.25e-17	3.25e-17	0.00209428	0.00241152	0.00241152	0.000317236	3.25e-17	0.00180118	0.00180118	0.00180118	3.25e-17	3.25e-17	3.25e-17	3.25e-17	3.25e-17	3.25e-17	3.25e-17	3.25e-17	3.25e-17	3.25e-17	3.25e-17	3.25e-17
Q15628	TRADD	TRADD	SDPQLIVQLR	0.407095	0.407095	0.131592	0.178621	0.143603	0.0925451	0.033986	0.0154937	0.0112817	0.00689741	0.00445119	0.00334049	0.00454335	0.00447652	0.00414337	0.00334795	0.00274702	0.00163022	0.00071455	0.00046768	0.00069685	0.00108109	0.000757855	0.000794424	0.000833198	0.00107276	0.00115199	0.00112232	0.00112897	0.00117197	0.000862142	0.000993927	0.000828556	0.000855396	0.000618467	0.000856532	0.00106673	0.00103434	0.000861301	0.000825188	0.0008142	0.000817992	0.000583667	0.00052657	0.000698275	0.000674184
Q9NQC7	CYLD	CYLD	TEIVNPLR	0.403804	0.403804	0.130188	0.116547	0.059717	-2.08e-17	0.000724506	0.00167748	0.00208221	0.00210893	0.00225367	0.00269542	0.00304705	0.00310665	0.0030719	0.00288173	0.00273804	0.00205334	0.00114066	0.000639972	0.00106782	0.00233733	0.0025779	0.00261855	0.00233525	0.00255343	0.00291507	0.00311111	0.00333711	0.00359308	0.00262528	0.00329307	0.00297726	0.00356533	0.00187739	0.00169687	0.00150214	0.00214822	0.00208436	0.00220202	0.00184694	0.00146572	0.0011596	0.00125799	0.00135327	0.00122971
P0CG47; P62987; P62979; P0CG48	UBB; UBA52; RPS27A; UBC	Ubiquitin	TITLEVEPSDTIENVK	0.415382	0.415382	0.139363	0.174832	0.166204	0.142456	0.0948494	0.0777181	0.0603351	0.0354854	0.03283	0.0277275	0.0508361	0.042753	0.0433281	0.0228297	0.0295037	0.0273588	0.0333135	0.0364441	0.0397286	0.0482557	0.0427074	0.0414765	0.0428626	0.0330295	0.0267136	0.0259616	0.0309026	0.0382006	0.0267683	0.0479352	0.0573455	0.0570369	0.030961	0.0327483	0.0373434	0.0495145	0.0385563	0.0466619	0.0453561	0.0478387	0.030917	0.0285729	0.0364125	0.0328111
Q13490	BIRC2	BIRC2	TQIPLQAR	0.376999	0.376999	0.0844384	0.0980427	0.07481	0.0358685	0.0111521	0.00508165	0.00463264	0.00428535	0.00354523	0.00314286	0.00309226	0.00360062	0.00408993	0.00441328	0.00436347	0.00289446	0.00151874	0.00128079	0.00234018	0.00396196	0.00409975	0.00457333	0.00455388	0.00495937	0.00523594	0.00524102	0.00515746	0.00498525	0.00381595	0.00499019	0.00497187	0.00563125	0.00308494	0.0032935	0.00380741	0.00484481	0.00425967	0.00421375	0.00447799	0.00473349	0.00333289	0.00322382	0.00347467	0.00343961
Q15750	TAB1	TAB1	VLLQAFDVVER	0.117881	0.117881	0.00755358	0.016142	0.0183407	0.0181432	0.0167786	0.0151824	0.0281099	0.0307048	0.0294562	0.0165012	0.0186678	0.0246832	0.0276551	0.0226273	0.0208725	0.0186862	0.0127954	0.01482	0.0184751	0.0310506	0.0320162	0.0330729	0.0346197	0.028804	0.039438	0.0439647	0.0629833	0.0709702	0.0578988	0.0835292	0.0818925	0.106147	0.0664547	0.0447558	0.0624409	0.0955333	0.152146	0.152228	0.168561	0.158727	0.136085	0.131313	0.183534	0.247365
Q15025	TNIP1	TNIP1	VPEVVALGAAEK	0.540355	0.540355	0.237223	0.0571044	0.0302012	-9.25e-18	-9.25e-18	-9.25e-18	-9.25e-18	-9.25e-18	-9.25e-18	-9.25e-18	0.00226768	0.00355161	0.00355161	0.00128393	0.000557623	0.000557623	0.000557623	-9.18e-18	-9.18e-18	-9.18e-18	-9.18e-18	-9.18e-18	-9.18e-18	-9.18e-18	-9.18e-18	-9.18e-18	-9.18e-18	0.0011082	0.00336165	0.00676035	0.00644063	0.00531651	0.00191781	0.00112933	-9.18e-18	0.00114936	0.00114936	0.00114936	-9.18e-18	-9.18e-18	-9.18e-18	-9.18e-18	-9.18e-18	-9.18e-18
Q96EP0	RNF31	HOIP	YLQLDAAR	0.604736	0.604736	0.355386	0.153807	0.0839829	-5.55e-17	-5.55e-17	0.00122646	0.00190323	0.00268853	0.0023559	0.00224513	0.00236778	0.00245588	0.00287517	0.00291648	0.00284775	0.00193465	0.00112347	0.00087653	0.00131387	0.00204727	0.00195684	0.00201212	0.00183806	0.00138047	0.00141855	0.00143287	0.00205681	0.00222654	0.00169571	0.0019446	0.00184951	0.0021707	0.00133051	0.00156929	0.00186513	0.00243765	0.00213493	0.00203078	0.00183942	0.00140625	0.000818607	0.00067146	0.000893813	0.00122477
[truncated: 17 more columns]

## Sheet: BNPAGE_plus_DUB_Skyline_Output
Uniprot	Gene_Name (Primary)	Name_used_in_this_study	Peptide	Replicate Name	Isotope Label Type	Total Area	Average Measured Retention Time
/	/	Biognosys|iRT-Kit_WR_fusion	LGGNEQVTR	269_A1_dil5x	light	321562880	7.34
/	/	Biognosys|iRT-Kit_WR_fusion	LGGNEQVTR	268_A2_dil5x	light	300831296	7.34
/	/	Biognosys|iRT-Kit_WR_fusion	LGGNEQVTR	270_A3_dil5x	light	178816560	7.34
/	/	Biognosys|iRT-Kit_WR_fusion	LGGNEQVTR	222_A4	light	1234181504	7.34
/	/	Biognosys|iRT-Kit_WR_fusion	LGGNEQVTR	Standard_221	light	411674752	7.34
/	/	Biognosys|iRT-Kit_WR_fusion	LGGNEQVTR	220_A5	light	773670272	7.34
/	/	Biognosys|iRT-Kit_WR_fusion	LGGNEQVTR	219_A6	light	626712256	7.34
/	/	Biognosys|iRT-Kit_WR_fusion	LGGNEQVTR	218_A7	light	780763712	7.34
/	/	Biognosys|iRT-Kit_WR_fusion	LGGNEQVTR	217_A8	light	1094489600	7.34
/	/	Biognosys|iRT-Kit_WR_fusion	LGGNEQVTR	216_A9	light	953880064	7.34
/	/	Biognosys|iRT-Kit_WR_fusion	LGGNEQVTR	Standard_134	light	565710080	7.34
/	/	Biognosys|iRT-Kit_WR_fusion	LGGNEQVTR	135_A10	light	663517504	7.34
/	/	Biognosys|iRT-Kit_WR_fusion	LGGNEQVTR	136_A11	light	682689344	7.34
/	/	Biognosys|iRT-Kit_WR_fusion	LGGNEQVTR	137_A12	light	554434112	7.34
/	/	Biognosys|iRT-Kit_WR_fusion	LGGNEQVTR	138_B1	light	375164736	7.34
/	/	Biognosys|iRT-Kit_WR_fusion	LGGNEQVTR	139_B2	light	614598336	7.34
/	/	Biognosys|iRT-Kit_WR_fusion	LGGNEQVTR	Standard_140	light	497649600	7.34
/	/	Biognosys|iRT-Kit_WR_fusion	LGGNEQVTR	141_B3	light	303865408	7.34
/	/	Biognosys|iRT-Kit_WR_fusion	LGGNEQVTR	142_B4	light	670598976	7.34
/	/	Biognosys|iRT-Kit_WR_fusion	LGGNEQVTR	143_B5	light	854459264	7.34
/	/	Biognosys|iRT-Kit_WR_fusion	LGGNEQVTR	144_B6	light	792196544	7.34
/	/	Biognosys|iRT-Kit_WR_fusion	LGGNEQVTR	145_B7	light	910776384	7.34
/	/	Biognosys|iRT-Kit_WR_fusion	LGGNEQVTR	Standard_146	light	527902976	7.34
/	/	Biognosys|iRT-Kit_WR_fusion	LGGNEQVTR	147_B8	light	888679680	7.34
/	/	Biognosys|iRT-Kit_WR_fusion	LGGNEQVTR	148_B9	light	936399744	7.34
/	/	Biognosys|iRT-Kit_WR_fusion	LGGNEQVTR	149_B10	light	933560448	7.34
/	/	Biognosys|iRT-Kit_WR_fusion	LGGNEQVTR	150_B11	light	1044575744	7.34
/	/	Biognosys|iRT-Kit_WR_fusion	LGGNEQVTR	151_B12	light	915757248	7.34
/	/	Biognosys|iRT-Kit_WR_fusion	LGGNEQVTR	Standard_152	light	565895552	7.34
/	/	Biognosys|iRT-Kit_WR_fusion	LGGNEQVTR	153_C1	light	920921664	7.34
/	/	Biognosys|iRT-Kit_WR_fusion	LGGNEQVTR	154_C2	light	874939968	7.34
/	/	Biognosys|iRT-Kit_WR_fusion	LGGNEQVTR	155_C3	light	776356352	7.34
/	/	Biognosys|iRT-Kit_WR_fusion	LGGNEQVTR	156_C4	light	1139101824	7.34
/	/	Biognosys|iRT-Kit_WR_fusion	LGGNEQVTR	157_C5	light	867040128	7.34
/	/	Biognosys|iRT-Kit_WR_fusion	LGGNEQVTR	Standard_158	light	564334720	7.34
/	/	Biognosys|iRT-Kit_WR_fusion	LGGNEQVTR	159_C6	light	935108800	7.34
/	/	Biognosys|iRT-Kit_WR_fusion	LGGNEQVTR	160_C7	light	1120855424	7.34
/	/	Biognosys|iRT-Kit_WR_fusion	LGGNEQVTR	161_C8	light	861437312	7.34
/	/	Biognosys|iRT-Kit_WR_fusion	LGGNEQVTR	162_C9	light	1338546944	7.34
/	/	Biognosys|iRT-Kit_WR_fusion	LGGNEQVTR	163_C10	light	495453152	7.34
/	/	Biognosys|iRT-Kit_WR_fusion	LGGNEQVTR	Standard_164	light	517456160	7.34
/	/	Biognosys|iRT-Kit_WR_fusion	LGGNEQVTR	165_C11	light	152478400	7.34
/	/	Biognosys|iRT-Kit_WR_fusion	LGGNEQVTR	166_C12	light	1138806400	7.34
/	/	Biognosys|iRT-Kit_WR_fusion	LGGNEQVTR	167_D1	light	726044352	7.34
/	/	Biognosys|iRT-Kit_WR_fusion	LGGNEQVTR	168_D2	light	641791872	7.34
/	/	Biognosys|iRT-Kit_WR_fusion	LGGNEQVTR	169_D3	light	831536384	7.34
/	/	Biognosys|iRT-Kit_WR_fusion	LGGNEQVTR	Standard_170	light	528154208	7.34
/	/	Biognosys|iRT-Kit_WR_fusion	LGGNEQVTR	171_D4	light	1018103040	7.34
/	/	Biognosys|iRT-Kit_WR_fusion	LGGNEQVTR	172_D5	light	775632000	7.34
/	/	Biognosys|iRT-Kit_WR_fusion	LGGNEQVTR	173_D6	light	1116102400	7.34
/	/	Biognosys|iRT-Kit_WR_fusion	LGGNEQVTR	174_D7	light	856731136	7.34
/	/	Biognosys|iRT-Kit_WR_fusion	LGGNEQVTR	175_D8	light	1237238784	7.34
/	/	Biognosys|iRT-Kit_WR_fusion	LGGNEQVTR	Standard_176	light	543450304	7.34
/	/	Biognosys|iRT-Kit_WR_fusion	LGGNEQVTR	177_D9	light	838976768	7.34
/	/	Biognosys|iRT-Kit_WR_fusion	LGGNEQVTR	178_D10	light	699496704	7.34
/	/	Biognosys|iRT-Kit_WR_fusion	LGGNEQVTR	179_D11	light	819342976	7.34
/	/	Biognosys|iRT-Kit_WR_fusion	LGGNEQVTR	180_D12	light	839193728	7.34
/	/	Biognosys|iRT-Kit_WR_fusion	LGGNEQVTR	181_E1	light	872000768	7.34
/	/	Biognosys|iRT-Kit_WR_fusion	LGGNEQVTR	Standard_182	light	587598528	7.34
/	/	Biognosys|iRT-Kit_WR_fusion	LGGNEQVTR	183_E2	light	945115072	7.34
/	/	Biognosys|iRT-Kit_WR_fusion	LGGNEQVTR	184_E3	light	790508096	7.34
/	/	Biognosys|iRT-Kit_WR_fusion	LGGNEQVTR	185_E4	light	978701952	7.34
/	/	Biognosys|iRT-Kit_WR_fusion	LGGNEQVTR	186_E5_stop_here	light	1116288768	7.34
/	/	Biognosys|iRT-Kit_WR_fusion	LGGNEQVTR	187_E6	light	1205410816	7.34
/	/	Biognosys|iRT-Kit_WR_fusion	LGGNEQVTR	189_E7	light	1148795520	7.34
/	/	Biognosys|iRT-Kit_WR_fusion	LGGNEQVTR	190_E8	light	856003072	7.34
/	/	Biognosys|iRT-Kit_WR_fusion	LGGNEQVTR	191_E9	light	1062263936	7.34
/	/	Biognosys|iRT-Kit_WR_fusion	LGGNEQVTR	Standard_195	light	624968320	7.34
/	/	Biognosys|iRT-Kit_WR_fusion	LGGNEQVTR	192_E10	light	788235904	7.34
/	/	Biognosys|iRT-Kit_WR_fusion	LGGNEQVTR	193_E11	light	783174528	7.34
/	/	Biognosys|iRT-Kit_WR_fusion	LGGNEQVTR	194_E12	light	873730944	7.34
/	/	Biognosys|iRT-Kit_WR_fusion	LGGNEQVTR	196_F1	light	1210739072	7.34
/	/	Biognosys|iRT-Kit_WR_fusion	LGGNEQVTR	197_F2	light	1207344000	7.34
/	/	Biognosys|iRT-Kit_WR_fusion	LGGNEQVTR	198_F3	light	555149824	7.34
/	/	Biognosys|iRT-Kit_WR_fusion	LGGNEQVTR	199_F4	light	1057929728	7.34
/	/	Biognosys|iRT-Kit_WR_fusion	LGGNEQVTR	200_F5	light	817426752	7.34
/	/	Biognosys|iRT-Kit_WR_fusion	LGGNEQVTR	Standard_201	light	653346560	7.34
/	/	Biognosys|iRT-Kit_WR_fusion	LGGNEQVTR	202_F6	light	790112384	7.34
/	/	Biognosys|iRT-Kit_WR_fusion	LGGNEQVTR	203_F7	light	906566016	7.34
/	/	Biognosys|iRT-Kit_WR_fusion	LGGNEQVTR	204_F8	light	909224896	7.34
/	/	Biognosys|iRT-Kit_WR_fusion	LGGNEQVTR	205_F9	light	1051873920	7.34
/	/	Biognosys|iRT-Kit_WR_fusion	LGGNEQVTR	206_F10	light	1151696640	7.34
/	/	Biognosys|iRT-Kit_WR_fusion	LGGNEQVTR	Standard_207	light	531112736	7.34
/	/	Biognosys|iRT-Kit_WR_fusion	LGGNEQVTR	208_F11	light	878157760	7.34
/	/	Biognosys|iRT-Kit_WR_fusion	LGGNEQVTR	209_F12	light	816653184	7.34
/	/	Biognosys|iRT-Kit_WR_fusion	LGGNEQVTR	210_G1	light	1150884480	7.34
/	/	Biognosys|iRT-Kit_WR_fusion	LGGNEQVTR	Standard_215	light	531988832	7.34
/	/	Biognosys|iRT-Kit_WR_fusion	LGGNEQVTR	214_G2	light	915252096	7.34
/	/	Biognosys|iRT-Kit_WR_fusion	LGGNEQVTR	212_G3	light	986868160	7.34
/	/	Biognosys|iRT-Kit_WR_fusion	LGGNEQVTR	213_G4	light	960958720	7.34
/	/	Biognosys|iRT-Kit_WR_fusion	LGGNEQVTR	Standard_238	light	533515264	7.34
/	/	Biognosys|iRT-Kit_WR_fusion	LGGNEQVTR	Standard_244	light	657790272	7.34
/	/	Biognosys|iRT-Kit_WR_fusion	LGGNEQVTR	231_B2_dil1to3	light	253272208	7.34
/	/	Biognosys|iRT-Kit_WR_fusion	LGGNEQVTR	233_B3_dil1to3	light	278050816	7.34
/	/	Biognosys|iRT-Kit_WR_fusion	LGGNEQVTR	234_B4_dil1to3	light	200325328	7.34
/	/	Biognosys|iRT-Kit_WR_fusion	LGGNEQVTR	235_B5_dil1to3	light	292906144	7.34
/	/	Biognosys|iRT-Kit_WR_fusion	LGGNEQVTR	239_B8_dil_1to3	light	232442752	7.34
/	/	Biognosys|iRT-Kit_WR_fusion	LGGNEQVTR	240_B9_dil_1to3	light	212801040	7.34
/	/	Biognosys|iRT-Kit_WR_fusion	LGGNEQVTR	241_B10_dil1to3	light	165595152	7.34
/	/	Biognosys|iRT-Kit_WR_fusion	LGGNEQVTR	242_B11_dil1to3	light	261677248	7.34
/	/	Biognosys|iRT-Kit_WR_fusion	LGGNEQVTR	243_B12_dil1to3	light	240490432	7.34
/	/	Biognosys|iRT-Kit_WR_fusion	LGGNEQVTR	245_C1_dil1to3	light	195669872	7.34
/	/	Biognosys|iRT-Kit_WR_fusion	LGGNEQVTR	246_C2_dil1to3	light	274528224	7.34
/	/	Biognosys|iRT-Kit_WR_fusion	LGGNEQVTR	247_C3_dil1to3	light	290588608	7.34
/	/	Biognosys|iRT-Kit_WR_fusion	LGGNEQVTR	248_C4_dil1to3	light	158603008	7.34
/	/	Biognosys|iRT-Kit_WR_fusion	YILAGVENSK	269_A1_dil5x	light	178111392	18.68
/	/	Biognosys|iRT-Kit_WR_fusion	YILAGVENSK	268_A2_dil5x	light	209667520	18.68
/	/	Biognosys|iRT-Kit_WR_fusion	YILAGVENSK	270_A3_dil5x	light	75388824	18.68
/	/	Biognosys|iRT-Kit_WR_fusion	YILAGVENSK	222_A4	light	795981824	18.68
/	/	Biognosys|iRT-Kit_WR_fusion	YILAGVENSK	Standard_221	light	267356176	18.68
/	/	Biognosys|iRT-Kit_WR_fusion	YILAGVENSK	220_A5	light	580091712	18.68
/	/	Biognosys|iRT-Kit_WR_fusion	YILAGVENSK	219_A6	light	557094080	18.68
/	/	Biognosys|iRT-Kit_WR_fusion	YILAGVENSK	218_A7	light	689814400	18.68
/	/	Biognosys|iRT-Kit_WR_fusion	YILAGVENSK	217_A8	light	611857024	18.68
/	/	Biognosys|iRT-Kit_WR_fusion	YILAGVENSK	216_A9	light	605921728	18.68
/	/	Biognosys|iRT-Kit_WR_fusion	YILAGVENSK	Standard_134	light	367395840	18.68
/	/	Biognosys|iRT-Kit_WR_fusion	YILAGVENSK	135_A10	light	502155168	18.68
/	/	Biognosys|iRT-Kit_WR_fusion	YILAGVENSK	136_A11	light	589188608	18.68
/	/	Biognosys|iRT-Kit_WR_fusion	YILAGVENSK	137_A12	light	477472256	18.68
/	/	Biognosys|iRT-Kit_WR_fusion	YILAGVENSK	138_B1	light	427572320	18.68
/	/	Biognosys|iRT-Kit_WR_fusion	YILAGVENSK	139_B2	light	505656832	18.68
/	/	Biognosys|iRT-Kit_WR_fusion	YILAGVENSK	Standard_140	light	428626880	18.68
/	/	Biognosys|iRT-Kit_WR_fusion	YILAGVENSK	141_B3	light	432787296	18.68
/	/	Biognosys|iRT-Kit_WR_fusion	YILAGVENSK	142_B4	light	436055264	18.68
/	/	Biognosys|iRT-Kit_WR_fusion	YILAGVENSK	143_B5	light	490667040	18.68
/	/	Biognosys|iRT-Kit_WR_fusion	YILAGVENSK	144_B6	light	422934208	18.68
/	/	Biognosys|iRT-Kit_WR_fusion	YILAGVENSK	145_B7	light	493321408	18.68
/	/	Biognosys|iRT-Kit_WR_fusion	YILAGVENSK	Standard_146	light	418449280	18.68
/	/	Biognosys|iRT-Kit_WR_fusion	YILAGVENSK	147_B8	light	454345952	18.68
/	/	Biognosys|iRT-Kit_WR_fusion	YILAGVENSK	148_B9	light	440573024	18.68
/	/	Biognosys|iRT-Kit_WR_fusion	YILAGVENSK	149_B10	light	487833440	18.68
/	/	Biognosys|iRT-Kit_WR_fusion	YILAGVENSK	150_B11	light	518405280	18.68
/	/	Biognosys|iRT-Kit_WR_fusion	YILAGVENSK	151_B12	light	475736544	18.68
/	/	Biognosys|iRT-Kit_WR_fusion	YILAGVENSK	Standard_152	light	419959936	18.68
/	/	Biognosys|iRT-Kit_WR_fusion	YILAGVENSK	153_C1	light	470712544	18.68
/	/	Biognosys|iRT-Kit_WR_fusion	YILAGVENSK	154_C2	light	504018720	18.68
/	/	Biognosys|iRT-Kit_WR_fusion	YILAGVENSK	155_C3	light	370181088	18.68
/	/	Biognosys|iRT-Kit_WR_fusion	YILAGVENSK	156_C4	light	521032608	18.68
/	/	Biognosys|iRT-Kit_WR_fusion	YILAGVENSK	157_C5	light	536424512	18.68
/	/	Biognosys|iRT-Kit_WR_fusion	YILAGVENSK	Standard_158	light	404590432	18.68
/	/	Biognosys|iRT-Kit_WR_fusion	YILAGVENSK	159_C6	light	493999072	18.68
/	/	Biognosys|iRT-Kit_WR_fusion	YILAGVENSK	160_C7	light	437623552	18.68
/	/	Biognosys|iRT-Kit_WR_fusion	YILAGVENSK	161_C8	light	535609696	18.68
/	/	Biognosys|iRT-Kit_WR_fusion	YILAGVENSK	162_C9	light	644823552	18.68
/	/	Biognosys|iRT-Kit_WR_fusion	YILAGVENSK	163_C10	light	422925568	18.68
/	/	Biognosys|iRT-Kit_WR_fusion	YILAGVENSK	Standard_164	light	394640352	18.68
/	/	Biognosys|iRT-Kit_WR_fusion	YILAGVENSK	165_C11	light	480467968	18.68
/	/	Biognosys|iRT-Kit_WR_fusion	YILAGVENSK	166_C12	light	631305344	18.68
/	/	Biognosys|iRT-Kit_WR_fusion	YILAGVENSK	167_D1	light	526681152	18.68
/	/	Biognosys|iRT-Kit_WR_fusion	YILAGVENSK	168_D2	light	500583712	18.68
/	/	Biognosys|iRT-Kit_WR_fusion	YILAGVENSK	169_D3	light	508446176	18.68
/	/	Biognosys|iRT-Kit_WR_fusion	YILAGVENSK	Standard_170	light	392580736	18.68
/	/	Biognosys|iRT-Kit_WR_fusion	YILAGVENSK	171_D4	light	490193216	18.68
/	/	Biognosys|iRT-Kit_WR_fusion	YILAGVENSK	172_D5	light	526738528	18.68
/	/	Biognosys|iRT-Kit_WR_fusion	YILAGVENSK	173_D6	light	570287488	18.68
/	/	Biognosys|iRT-Kit_WR_fusion	YILAGVENSK	174_D7	light	426325280	18.68
/	/	Biognosys|iRT-Kit_WR_fusion	YILAGVENSK	175_D8	light	522239200	18.68
/	/	Biognosys|iRT-Kit_WR_fusion	YILAGVENSK	Standard_176	light	394547328	18.68
/	/	Biognosys|iRT-Kit_WR_fusion	YILAGVENSK	177_D9	light	414530816	18.68
/	/	Biognosys|iRT-Kit_WR_fusion	YILAGVENSK	178_D10	light	519645216	18.68
/	/	Biognosys|iRT-Kit_WR_fusion	YILAGVENSK	179_D11	light	494012096	18.68
/	/	Biognosys|iRT-Kit_WR_fusion	YILAGVENSK	180_D12	light	396123936	18.68
/	/	Biognosys|iRT-Kit_WR_fusion	YILAGVENSK	181_E1	light	524356832	18.68
/	/	Biognosys|iRT-Kit_WR_fusion	YILAGVENSK	Standard_182	light	396559072	18.68
/	/	Biognosys|iRT-Kit_WR_fusion	YILAGVENSK	183_E2	light	423538208	18.68
/	/	Biognosys|iRT-Kit_WR_fusion	YILAGVENSK	184_E3	light	370641632	18.68
/	/	Biognosys|iRT-Kit_WR_fusion	YILAGVENSK	185_E4	light	545129344	18.68
/	/	Biognosys|iRT-Kit_WR_fusion	YILAGVENSK	186_E5_stop_here	light	520893056	18.68
/	/	Biognosys|iRT-Kit_WR_fusion	YILAGVENSK	187_E6	light	510095200	18.68
/	/	Biognosys|iRT-Kit_WR_fusion	YILAGVENSK	189_E7	light	407799264	18.68
/	/	Biognosys|iRT-Kit_WR_fusion	YILAGVENSK	190_E8	light	485007136	18.68
/	/	Biognosys|iRT-Kit_WR_fusion	YILAGVENSK	191_E9	light	447611040	18.68
/	/	Biognosys|iRT-Kit_WR_fusion	YILAGVENSK	Standard_195	light	311785088	18.68
/	/	Biognosys|iRT-Kit_WR_fusion	YILAGVENSK	192_E10	light	404449792	18.68
/	/	Biognosys|iRT-Kit_WR_fusion	YILAGVENSK	193_E11	light	450517120	18.68
/	/	Biognosys|iRT-Kit_WR_fusion	YILAGVENSK	194_E12	light	470070784	18.68
/	/	Biognosys|iRT-Kit_WR_fusion	YILAGVENSK	196_F1	light	567515392	18.68
/	/	Biognosys|iRT-Kit_WR_fusion	YILAGVENSK	197_F2	light	654093888	18.68
/	/	Biognosys|iRT-Kit_WR_fusion	YILAGVENSK	198_F3	light	338736160	18.68
/	/	Biognosys|iRT-Kit_WR_fusion	YILAGVENSK	199_F4	light	555238400	18.68
/	/	Biognosys|iRT-Kit_WR_fusion	YILAGVENSK	200_F5	light	561980800	18.68
/	/	Biognosys|iRT-Kit_WR_fusion	YILAGVENSK	Standard_201	light	342096864	18.68
/	/	Biognosys|iRT-Kit_WR_fusion	YILAGVENSK	202_F6	light	543859904	18.68
/	/	Biognosys|iRT-Kit_WR_fusion	YILAGVENSK	203_F7	light	574885504	18.68
/	/	Biognosys|iRT-Kit_WR_fusion	YILAGVENSK	204_F8	light	404717504	18.68
/	/	Biognosys|iRT-Kit_WR_fusion	YILAGVENSK	205_F9	light	548612352	18.68
/	/	Biognosys|iRT-Kit_WR_fusion	YILAGVENSK	206_F10	light	667812416	18.68
/	/	Biognosys|iRT-Kit_WR_fusion	YILAGVENSK	Standard_207	light	297623840	18.68
/	/	Biognosys|iRT-Kit_WR_fusion	YILAGVENSK	208_F11	light	432041600	18.68
/	/	Biognosys|iRT-Kit_WR_fusion	YILAGVENSK	209_F12	light	506191424	18.68
/	/	Biognosys|iRT-Kit_WR_fusion	YILAGVENSK	210_G1	light	649231936	18.68
/	/	Biognosys|iRT-Kit_WR_fusion	YILAGVENSK	Standard_215	light	275946496	18.68
/	/	Biognosys|iRT-Kit_WR_fusion	YILAGVENSK	214_G2	light	565922368	18.68
/	/	Biognosys|iRT-Kit_WR_fusion	YILAGVENSK	212_G3	light	577798528	18.68
/	/	Biognosys|iRT-Kit_WR_fusion	YILAGVENSK	213_G4	light	437183712	18.68
/	/	Biognosys|iRT-Kit_WR_fusion	GTFIIDPGGVIR	269_A1_dil5x	light	57087104	30.86
/	/	Biognosys|iRT-Kit_WR_fusion	GTFIIDPGGVIR	268_A2_dil5x	light	59971344	30.86
/	/	Biognosys|iRT-Kit_WR_fusion	GTFIIDPGGVIR	270_A3_dil5x	light	3883468	30.86
/	/	Biognosys|iRT-Kit_WR_fusion	GTFIIDPGGVIR	222_A4	light	282058272	30.86
/	/	Biognosys|iRT-Kit_WR_fusion	GTFIIDPGGVIR	Standard_221	light	25749912	30.86
/	/	Biognosys|iRT-Kit_WR_fusion	GTFIIDPGGVIR	220_A5	light	290104128	30.86
/	/	Biognosys|iRT-Kit_WR_fusion	GTFIIDPGGVIR	219_A6	light	325092416	30.86
/	/	Biognosys|iRT-Kit_WR_fusion	GTFIIDPGGVIR	218_A7	light	368226304	30.86
/	/	Biognosys|iRT-Kit_WR_fusion	GTFIIDPGGVIR	217_A8	light	370008960	30.86
/	/	Biognosys|iRT-Kit_WR_fusion	GTFIIDPGGVIR	216_A9	light	360860064	30.86
/	/	Biognosys|iRT-Kit_WR_fusion	GTFIIDPGGVIR	Standard_134	light	7191569	30.86
/	/	Biognosys|iRT-Kit_WR_fusion	GTFIIDPGGVIR	135_A10	light	53576560	30.86
/	/	Biognosys|iRT-Kit_WR_fusion	GTFIIDPGGVIR	136_A11	light	85218504	30.86
/	/	Biognosys|iRT-Kit_WR_fusion	GTFIIDPGGVIR	137_A12	light	62890968	30.86
/	/	Biognosys|iRT-Kit_WR_fusion	GTFIIDPGGVIR	138_B1	light	49835312	30.86
/	/	Biognosys|iRT-Kit_WR_fusion	GTFIIDPGGVIR	139_B2	light	57677456	30.86
/	/	Biognosys|iRT-Kit_WR_fusion	GTFIIDPGGVIR	Standard_140	light	7348547	30.86
/	/	Biognosys|iRT-Kit_WR_fusion	GTFIIDPGGVIR	141_B3	light	49409836	30.86
/	/	Biognosys|iRT-Kit_WR_fusion	GTFIIDPGGVIR	142_B4	light	62285640	30.86
/	/	Biognosys|iRT-Kit_WR_fusion	GTFIIDPGGVIR	143_B5	light	32030832	30.86
/	/	Biognosys|iRT-Kit_WR_fusion	GTFIIDPGGVIR	144_B6	light	43480248	30.86
/	/	Biognosys|iRT-Kit_WR_fusion	GTFIIDPGGVIR	145_B7	light	53131460	30.86
/	/	Biognosys|iRT-Kit_WR_fusion	GTFIIDPGGVIR	Standard_146	light	8772394	30.86
/	/	Biognosys|iRT-Kit_WR_fusion	GTFIIDPGGVIR	147_B8	light	62575580	30.86
/	/	Biognosys|iRT-Kit_WR_fusion	GTFIIDPGGVIR	148_B9	light	323402688	30.86
/	/	Biognosys|iRT-Kit_WR_fusion	GTFIIDPGGVIR	149_B10	light	64695716	30.86
/	/	Biognosys|iRT-Kit_WR_fusion	GTFIIDPGGVIR	150_B11	light	70373392	30.86
/	/	Biognosys|iRT-Kit_WR_fusion	GTFIIDPGGVIR	151_B12	light	82807600	30.86
/	/	Biognosys|iRT-Kit_WR_fusion	GTFIIDPGGVIR	Standard_152	light	9570708	30.86
/	/	Biognosys|iRT-Kit_WR_fusion	GTFIIDPGGVIR	153_C1	light	45182432	30.86
/	/	Biognosys|iRT-Kit_WR_fusion	GTFIIDPGGVIR	154_C2	light	33093950	30.86
/	/	Biognosys|iRT-Kit_WR_fusion	GTFIIDPGGVIR	155_C3	light	87021112	30.86
/	/	Biognosys|iRT-Kit_WR_fusion	GTFIIDPGGVIR	156_C4	light	27442510	30.86
/	/	Biognosys|iRT-Kit_WR_fusion	GTFIIDPGGVIR	157_C5	light	23694488	30.86
/	/	Biognosys|iRT-Kit_WR_fusion	GTFIIDPGGVIR	Standard_158	light	9520387	30.86
/	/	Biognosys|iRT-Kit_WR_fusion	GTFIIDPGGVIR	159_C6	light	32894296	30.86
/	/	Biognosys|iRT-Kit_WR_fusion	GTFIIDPGGVIR	160_C7	light	31572420	30.86
/	/	Biognosys|iRT-Kit_WR_fusion	GTFIIDPGGVIR	161_C8	light	37232316	30.86
/	/	Biognosys|iRT-Kit_WR_fusion	GTFIIDPGGVIR	162_C9	light	41392000	30.86
/	/	Biognosys|iRT-Kit_WR_fusion	GTFIIDPGGVIR	163_C10	light	24718028	30.86
/	/	Biognosys|iRT-Kit_WR_fusion	GTFIIDPGGVIR	Standard_164	light	9445789	30.86
/	/	Biognosys|iRT-Kit_WR_fusion	GTFIIDPGGVIR	165_C11	light	30907492	30.86
/	/	Biognosys|iRT-Kit_WR_fusion	GTFIIDPGGVIR	166_C12	light	134626688	30.86
/	/	Biognosys|iRT-Kit_WR_fusion	GTFIIDPGGVIR	167_D1	light	35332928	30.86
/	/	Biognosys|iRT-Kit_WR_fusion	GTFIIDPGGVIR	168_D2	light	39151124	30.86
/	/	Biognosys|iRT-Kit_WR_fusion	GTFIIDPGGVIR	169_D3	light	22036230	30.86
/	/	Biognosys|iRT-Kit_WR_fusion	GTFIIDPGGVIR	Standard_170	light	9257728	30.86
/	/	Biognosys|iRT-Kit_WR_fusion	GTFIIDPGGVIR	171_D4	light	10048770	30.86
/	/	Biognosys|iRT-Kit_WR_fusion	GTFIIDPGGVIR	172_D5	light	13873944	30.86
/	/	Biognosys|iRT-Kit_WR_fusion	GTFIIDPGGVIR	173_D6	light	14870097	30.86
/	/	Biognosys|iRT-Kit_WR_fusion	GTFIIDPGGVIR	174_D7	light	11105682	30.86
/	/	Biognosys|iRT-Kit_WR_fusion	GTFIIDPGGVIR	175_D8	light	22945892	30.86
/	/	Biognosys|iRT-Kit_WR_fusion	GTFIIDPGGVIR	Standard_176	light	10315208	30.86
/	/	Biognosys|iRT-Kit_WR_fusion	GTFIIDPGGVIR	177_D9	light	16591849	30.86
/	/	Biognosys|iRT-Kit_WR_fusion	GTFIIDPGGVIR	178_D10	light	27521964	30.86
/	/	Biognosys|iRT-Kit_WR_fusion	GTFIIDPGGVIR	179_D11	light	21239104	30.86
/	/	Biognosys|iRT-Kit_WR_fusion	GTFIIDPGGVIR	180_D12	light	13689516	30.86
/	/	Biognosys|iRT-Kit_WR_fusion	GTFIIDPGGVIR	181_E1	light	21526352	30.86
/	/	Biognosys|iRT-Kit_WR_fusion	GTFIIDPGGVIR	Standard_182	light	11090758	30.86
/	/	Biognosys|iRT-Kit_WR_fusion	GTFIIDPGGVIR	183_E2	light	7244663	30.86
/	/	Biognosys|iRT-Kit_WR_fusion	GTFIIDPGGVIR	184_E3	light	0	30.86
/	/	Biognosys|iRT-Kit_WR_fusion	GTFIIDPGGVIR	185_E4	light	13609698	30.86
/	/	Biognosys|iRT-Kit_WR_fusion	GTFIIDPGGVIR	186_E5_stop_here	light	11836149	30.86
/	/	Biognosys|iRT-Kit_WR_fusion	GTFIIDPGGVIR	187_E6	light	15821220	30.86
/	/	Biognosys|iRT-Kit_WR_fusion	GTFIIDPGGVIR	189_E7	light	10009752	30.86
/	/	Biognosys|iRT-Kit_WR_fusion	GTFIIDPGGVIR	190_E8	light	16896650	30.86
/	/	Biognosys|iRT-Kit_WR_fusion	GTFIIDPGGVIR	191_E9	light	15838094	30.86
/	/	Biognosys|iRT-Kit_WR_fusion	GTFIIDPGGVIR	Standard_195	light	17544110	30.86
/	/	Biognosys|iRT-Kit_WR_fusion	GTFIIDPGGVIR	192_E10	light	14666355	30.86
/	/	Biognosys|iRT-Kit_WR_fusion	GTFIIDPGGVIR	193_E11	light	14359748	30.86
/	/	Biognosys|iRT-Kit_WR_fusion	GTFIIDPGGVIR	194_E12	light	19925220	30.86
/	/	Biognosys|iRT-Kit_WR_fusion	GTFIIDPGGVIR	196_F1	light	19028656	30.86
/	/	Biognosys|iRT-Kit_WR_fusion	GTFIIDPGGVIR	197_F2	light	18619172	30.86
/	/	Biognosys|iRT-Kit_WR_fusion	GTFIIDPGGVIR	198_F3	light	24641788	30.86
/	/	Biognosys|iRT-Kit_WR_fusion	GTFIIDPGGVIR	199_F4	light	15569898	30.86
/	/	Biognosys|iRT-Kit_WR_fusion	GTFIIDPGGVIR	200_F5	light	20008466	30.86
/	/	Biognosys|iRT-Kit_WR_fusion	GTFIIDPGGVIR	Standard_201	light	21099190	30.86
/	/	Biognosys|iRT-Kit_WR_fusion	GTFIIDPGGVIR	202_F6	light	23468808	30.86
/	/	Biognosys|iRT-Kit_WR_fusion	GTFIIDPGGVIR	203_F7	light	26476024	30.86
/	/	Biognosys|iRT-Kit_WR_fusion	GTFIIDPGGVIR	204_F8	light	29064804	30.86
/	/	Biognosys|iRT-Kit_WR_fusion	GTFIIDPGGVIR	205_F9	light	46081624	30.86
/	/	Biognosys|iRT-Kit_WR_fusion	GTFIIDPGGVIR	206_F10	light	45566056	30.86
/	/	Biognosys|iRT-Kit_WR_fusion	GTFIIDPGGVIR	Standard_207	light	24961728	30.86
/	/	Biognosys|iRT-Kit_WR_fusion	GTFIIDPGGVIR	208_F11	light	29453688	30.86
/	/	Biognosys|iRT-Kit_WR_fusion	GTFIIDPGGVIR	209_F12	light	53603568	30.86
/	/	Biognosys|iRT-Kit_WR_fusion	GTFIIDPGGVIR	210_G1	light	84422512	30.86
/	/	Biognosys|iRT-Kit_WR_fusion	GTFIIDPGGVIR	Standard_215	light	24034688	30.86
/	/	Biognosys|iRT-Kit_WR_fusion	GTFIIDPGGVIR	214_G2	light	20501760	30.86
/	/	Biognosys|iRT-Kit_WR_fusion	GTFIIDPGGVIR	212_G3	light	39502216	30.86
/	/	Biognosys|iRT-Kit_WR_fusion	GTFIIDPGGVIR	213_G4	light	34188968	30.86
/	/	Biognosys|iRT-Kit_WR_fusion	GTFIIDPAAVIR	269_A1_dil5x	light	121691976	34.45
/	/	Biognosys|iRT-Kit_WR_fusion	GTFIIDPAAVIR	268_A2_dil5x	light	126166808	34.45
/	/	Biognosys|iRT-Kit_WR_fusion	GTFIIDPAAVIR	270_A3_dil5x	light	8027676	34.45
/	/	Biognosys|iRT-Kit_WR_fusion	GTFIIDPAAVIR	222_A4	light	738051392	34.45
/	/	Biognosys|iRT-Kit_WR_fusion	GTFIIDPAAVIR	Standard_221	light	19602784	34.45
/	/	Biognosys|iRT-Kit_WR_fusion	GTFIIDPAAVIR	220_A5	light	712994304	34.45
/	/	Biognosys|iRT-Kit_WR_fusion	GTFIIDPAAVIR	219_A6	light	787691200	34.45
/	/	Biognosys|iRT-Kit_WR_fusion	GTFIIDPAAVIR	218_A7	light	940214016	34.45
/	/	Biognosys|iRT-Kit_WR_fusion	GTFIIDPAAVIR	217_A8	light	854545856	34.45
/	/	Biognosys|iRT-Kit_WR_fusion	GTFIIDPAAVIR	216_A9	light	881268480	34.45
/	/	Biognosys|iRT-Kit_WR_fusion	GTFIIDPAAVIR	Standard_134	light	11035549	34.45
/	/	Biognosys|iRT-Kit_WR_fusion	GTFIIDPAAVIR	135_A10	light	898231936	34.45
/	/	Biognosys|iRT-Kit_WR_fusion	GTFIIDPAAVIR	136_A11	light	1170258816	34.45
/	/	Biognosys|iRT-Kit_WR_fusion	GTFIIDPAAVIR	137_A12	light	844435008	34.45
/	/	Biognosys|iRT-Kit_WR_fusion	GTFIIDPAAVIR	138_B1	light	796790528	34.45
/	/	Biognosys|iRT-Kit_WR_fusion	GTFIIDPAAVIR	139_B2	light	868524544	34.45
/	/	Biognosys|iRT-Kit_WR_fusion	GTFIIDPAAVIR	Standard_140	light	8533830	34.45
/	/	Biognosys|iRT-Kit_WR_fusion	GTFIIDPAAVIR	141_B3	light	785159872	34.45
/	/	Biognosys|iRT-Kit_WR_fusion	GTFIIDPAAVIR	142_B4	light	821331520	34.45
/	/	Biognosys|iRT-Kit_WR_fusion	GTFIIDPAAVIR	143_B5	light	452462720	34.45
/	/	Biognosys|iRT-Kit_WR_fusion	GTFIIDPAAVIR	144_B6	light	694054976	34.45
/	/	Biognosys|iRT-Kit_WR_fusion	GTFIIDPAAVIR	145_B7	light	795909952	34.45
/	/	Biognosys|iRT-Kit_WR_fusion	GTFIIDPAAVIR	Standard_146	light	10988118	34.45
/	/	Biognosys|iRT-Kit_WR_fusion	GTFIIDPAAVIR	147_B8	light	920549632	34.45
/	/	Biognosys|iRT-Kit_WR_fusion	GTFIIDPAAVIR	148_B9	light	910982208	34.45
/	/	Biognosys|iRT-Kit_WR_fusion	GTFIIDPAAVIR	149_B10	light	854845568	34.45
/	/	Biognosys|iRT-Kit_WR_fusion	GTFIIDPAAVIR	150_B11	light	944454208	34.45
/	/	Biognosys|iRT-Kit_WR_fusion	GTFIIDPAAVIR	151_B12	light	894852480	34.45
/	/	Biognosys|iRT-Kit_WR_fusion	GTFIIDPAAVIR	Standard_152	light	11626456	34.45
/	/	Biognosys|iRT-Kit_WR_fusion	GTFIIDPAAVIR	153_C1	light	561254144	34.45
/	/	Biognosys|iRT-Kit_WR_fusion	GTFIIDPAAVIR	154_C2	light	430913024	34.45
/	/	Biognosys|iRT-Kit_WR_fusion	GTFIIDPAAVIR	155_C3	light	425327968	34.45
/	/	Biognosys|iRT-Kit_WR_fusion	GTFIIDPAAVIR	156_C4	light	390620512	34.45
/	/	Biognosys|iRT-Kit_WR_fusion	GTFIIDPAAVIR	157_C5	light	467563104	34.45
/	/	Biognosys|iRT-Kit_WR_fusion	GTFIIDPAAVIR	Standard_158	light	10061160	34.45
/	/	Biognosys|iRT-Kit_WR_fusion	GTFIIDPAAVIR	159_C6	light	456645696	34.45
/	/	Biognosys|iRT-Kit_WR_fusion	GTFIIDPAAVIR	160_C7	light	453042976	34.45
/	/	Biognosys|iRT-Kit_WR_fusion	GTFIIDPAAVIR	161_C8	light	494982368	34.45
/	/	Biognosys|iRT-Kit_WR_fusion	GTFIIDPAAVIR	162_C9	light	415678688	34.45
/	/	Biognosys|iRT-Kit_WR_fusion	GTFIIDPAAVIR	163_C10	light	329587712	34.45
/	/	Biognosys|iRT-Kit_WR_fusion	GTFIIDPAAVIR	Standard_164	light	10559836	34.45
/	/	Biognosys|iRT-Kit_WR_fusion	GTFIIDPAAVIR	165_C11	light	353340640	34.45
/	/	Biognosys|iRT-Kit_WR_fusion	GTFIIDPAAVIR	166_C12	light	362661888	34.45
/	/	Biognosys|iRT-Kit_WR_fusion	GTFIIDPAAVIR	167_D1	light	450123168	34.45
/	/	Biognosys|iRT-Kit_WR_fusion	GTFIIDPAAVIR	168_D2	light	373156032	34.45
/	/	Biognosys|iRT-Kit_WR_fusion	GTFIIDPAAVIR	169_D3	light	330739392	34.45
/	/	Biognosys|iRT-Kit_WR_fusion	GTFIIDPAAVIR	Standard_170	light	9186788	34.45
/	/	Biognosys|iRT-Kit_WR_fusion	GTFIIDPAAVIR	171_D4	light	139107664	34.45
/	/	Biognosys|iRT-Kit_WR_fusion	GTFIIDPAAVIR	172_D5	light	162709024	34.45
/	/	Biognosys|iRT-Kit_WR_fusion	GTFIIDPAAVIR	173_D6	light	277334176	34.45
/	/	Biognosys|iRT-Kit_WR_fusion	GTFIIDPAAVIR	174_D7	light	160717632	34.45
/	/	Biognosys|iRT-Kit_WR_fusion	GTFIIDPAAVIR	175_D8	light	212710176	34.45
/	/	Biognosys|iRT-Kit_WR_fusion	GTFIIDPAAVIR	Standard_176	light	8500230	34.45
/	/	Biognosys|iRT-Kit_WR_fusion	GTFIIDPAAVIR	177_D9	light	136773632	34.45
/	/	Biognosys|iRT-Kit_WR_fusion	GTFIIDPAAVIR	178_D10	light	226938384	34.45
/	/	Biognosys|iRT-Kit_WR_fusion	GTFIIDPAAVIR	179_D11	light	233647296	34.45
/	/	Biognosys|iRT-Kit_WR_fusion	GTFIIDPAAVIR	180_D12	light	142012480	34.45
/	/	Biognosys|iRT-Kit_WR_fusion	GTFIIDPAAVIR	181_E1	light	177044720	34.45
/	/	Biognosys|iRT-Kit_WR_fusion	GTFIIDPAAVIR	Standard_182	light	11324762	34.45
/	/	Biognosys|iRT-Kit_WR_fusion	GTFIIDPAAVIR	183_E2	light	159366384	34.45
/	/	Biognosys|iRT-Kit_WR_fusion	GTFIIDPAAVIR	184_E3	light	0	34.45
/	/	Biognosys|iRT-Kit_WR_fusion	GTFIIDPAAVIR	185_E4	light	140104064	34.45
/	/	Biognosys|iRT-Kit_WR_fusion	GTFIIDPAAVIR	186_E5_stop_here	light	151404192	34.45
/	/	Biognosys|iRT-Kit_WR_fusion	GTFIIDPAAVIR	187_E6	light	26880592	34.45
/	/	Biognosys|iRT-Kit_WR_fusion	GTFIIDPAAVIR	189_E7	light	113738960	34.45
/	/	Biognosys|iRT-Kit_WR_fusion	GTFIIDPAAVIR	190_E8	light	132937728	34.45
/	/	Biognosys|iRT-Kit_WR_fusion	GTFIIDPAAVIR	191_E9	light	128989800	34.45
/	/	Biognosys|iRT-Kit_WR_fusion	GTFIIDPAAVIR	Standard_195	light	17166240	34.45
/	/	Biognosys|iRT-Kit_WR_fusion	GTFIIDPAAVIR	192_E10	light	137638208	34.45
/	/	Biognosys|iRT-Kit_WR_fusion	GTFIIDPAAVIR	193_E11	light	119749024	34.45
/	/	Biognosys|iRT-Kit_WR_fusion	GTFIIDPAAVIR	194_E12	light	171578128	34.45
/	/	Biognosys|iRT-Kit_WR_fusion	GTFIIDPAAVIR	196_F1	light	150333664	34.45
/	/	Biognosys|iRT-Kit_WR_fusion	GTFIIDPAAVIR	197_F2	light	181134480	34.45
/	/	Biognosys|iRT-Kit_WR_fusion	GTFIIDPAAVIR	198_F3	light	104801952	34.45
/	/	Biognosys|iRT-Kit_WR_fusion	GTFIIDPAAVIR	199_F4	light	140870144	34.45
/	/	Biognosys|iRT-Kit_WR_fusion	GTFIIDPAAVIR	200_F5	light	220531472	34.45
/	/	Biognosys|iRT-Kit_WR_fusion	GTFIIDPAAVIR	Standard_201	light	16490410	34.45
/	/	Biognosys|iRT-Kit_WR_fusion	GTFIIDPAAVIR	202_F6	light	168621392	34.45
/	/	Biognosys|iRT-Kit_WR_fusion	GTFIIDPAAVIR	203_F7	light	170315744	34.45
/	/	Biognosys|iRT-Kit_WR_fusion	GTFIIDPAAVIR	204_F8	light	191564048	34.45
/	/	Biognosys|iRT-Kit_WR_fusion	GTFIIDPAAVIR	205_F9	light	364644800	34.45
/	/	Biognosys|iRT-Kit_WR_fusion	GTFIIDPAAVIR	206_F10	light	371202656	34.45
/	/	Biognosys|iRT-Kit_WR_fusion	GTFIIDPAAVIR	Standard_207	light	23651212	34.45
/	/	Biognosys|iRT-Kit_WR_fusion	GTFIIDPAAVIR	208_F11	light	215296240	34.45
/	/	Biognosys|iRT-Kit_WR_fusion	GTFIIDPAAVIR	209_F12	light	101414736	34.45
/	/	Biognosys|iRT-Kit_WR_fusion	GTFIIDPAAVIR	210_G1	light	233644640	34.45
/	/	Biognosys|iRT-Kit_WR_fusion	GTFIIDPAAVIR	Standard_215	light	20658572	34.45
/	/	Biognosys|iRT-Kit_WR_fusion	GTFIIDPAAVIR	214_G2	light	159949360	34.45
/	/	Biognosys|iRT-Kit_WR_fusion	GTFIIDPAAVIR	212_G3	light	332842528	34.45
/	/	Biognosys|iRT-Kit_WR_fusion	GTFIIDPAAVIR	213_G4	light	184293792	34.45
/	/	Biognosys|iRT-Kit_WR_fusion	GAGSSEPVTGLDAK	269_A1_dil5x	light	157469520	13.64
/	/	Biognosys|iRT-Kit_WR_fusion	GAGSSEPVTGLDAK	268_A2_dil5x	light	177942320	13.64
/	/	Biognosys|iRT-Kit_WR_fusion	GAGSSEPVTGLDAK	270_A3_dil5x	light	94748320	13.64
/	/	Biognosys|iRT-Kit_WR_fusion	GAGSSEPVTGLDAK	222_A4	light	692001280	13.64
/	/	Biognosys|iRT-Kit_WR_fusion	GAGSSEPVTGLDAK	Standard_221	light	232236352	13.64
/	/	Biognosys|iRT-Kit_WR_fusion	GAGSSEPVTGLDAK	220_A5	light	540526592	13.64
/	/	Biognosys|iRT-Kit_WR_fusion	GAGSSEPVTGLDAK	219_A6	light	548385472	13.64
/	/	Biognosys|iRT-Kit_WR_fusion	GAGSSEPVTGLDAK	218_A7	light	195313	13.64
/	/	Biognosys|iRT-Kit_WR_fusion	GAGSSEPVTGLDAK	217_A8	light	683375424	13.64
/	/	Biognosys|iRT-Kit_WR_fusion	GAGSSEPVTGLDAK	216_A9	light	638704128	13.64
/	/	Biognosys|iRT-Kit_WR_fusion	GAGSSEPVTGLDAK	Standard_134	light	308891872	13.64
/	/	Biognosys|iRT-Kit_WR_fusion	GAGSSEPVTGLDAK	135_A10	light	409294496	13.64
/	/	Biognosys|iRT-Kit_WR_fusion	GAGSSEPVTGLDAK	136_A11	light	361885504	13.64
/	/	Biognosys|iRT-Kit_WR_fusion	GAGSSEPVTGLDAK	137_A12	light	375351296	13.64
/	/	Biognosys|iRT-Kit_WR_fusion	GAGSSEPVTGLDAK	138_B1	light	372493312	13.64
/	/	Biognosys|iRT-Kit_WR_fusion	GAGSSEPVTGLDAK	139_B2	light	441703392	13.64
/	/	Biognosys|iRT-Kit_WR_fusion	GAGSSEPVTGLDAK	Standard_140	light	317070720	13.64
/	/	Biognosys|iRT-Kit_WR_fusion	GAGSSEPVTGLDAK	141_B3	light	389393792	13.64
/	/	Biognosys|iRT-Kit_WR_fusion	GAGSSEPVTGLDAK	142_B4	light	388342336	13.64
/	/	Biognosys|iRT-Kit_WR_fusion	GAGSSEPVTGLDAK	143_B5	light	532822720	13.64
/	/	Biognosys|iRT-Kit_WR_fusion	GAGSSEPVTGLDAK	144_B6	light	460373344	13.64
/	/	Biognosys|iRT-Kit_WR_fusion	GAGSSEPVTGLDAK	145_B7	light	482659424	13.64
/	/	Biognosys|iRT-Kit_WR_fusion	GAGSSEPVTGLDAK	Standard_146	light	322903744	13.64
/	/	Biognosys|iRT-Kit_WR_fusion	GAGSSEPVTGLDAK	147_B8	light	543681280	13.64
/	/	Biognosys|iRT-Kit_WR_fusion	GAGSSEPVTGLDAK	148_B9	light	532548512	13.64
/	/	Biognosys|iRT-Kit_WR_fusion	GAGSSEPVTGLDAK	149_B10	light	502854624	13.64
/	/	Biognosys|iRT-Kit_WR_fusion	GAGSSEPVTGLDAK	150_B11	light	578747072	13.64
/	/	Biognosys|iRT-Kit_WR_fusion	GAGSSEPVTGLDAK	151_B12	light	446933984	13.64
/	/	Biognosys|iRT-Kit_WR_fusion	GAGSSEPVTGLDAK	Standard_152	light	339914464	13.64
/	/	Biognosys|iRT-Kit_WR_fusion	GAGSSEPVTGLDAK	153_C1	light	530826752	13.64
/	/	Biognosys|iRT-Kit_WR_fusion	GAGSSEPVTGLDAK	154_C2	light	482565856	13.64
/	/	Biognosys|iRT-Kit_WR_fusion	GAGSSEPVTGLDAK	155_C3	light	394152608	13.64
/	/	Biognosys|iRT-Kit_WR_fusion	GAGSSEPVTGLDAK	156_C4	light	554009024	13.64
/	/	Biognosys|iRT-Kit_WR_fusion	GAGSSEPVTGLDAK	157_C5	light	486702784	13.64
/	/	Biognosys|iRT-Kit_WR_fusion	GAGSSEPVTGLDAK	Standard_158	light	325544256	13.64
/	/	Biognosys|iRT-Kit_WR_fusion	GAGSSEPVTGLDAK	159_C6	light	562206080	13.64
/	/	Biognosys|iRT-Kit_WR_fusion	GAGSSEPVTGLDAK	160_C7	light	516326944	13.64
/	/	Biognosys|iRT-Kit_WR_fusion	GAGSSEPVTGLDAK	161_C8	light	549770432	13.64
/	/	Biognosys|iRT-Kit_WR_fusion	GAGSSEPVTGLDAK	162_C9	light	668298368	13.64
/	/	Biognosys|iRT-Kit_WR_fusion	GAGSSEPVTGLDAK	163_C10	light	445859104	13.64
/	/	Biognosys|iRT-Kit_WR_fusion	GAGSSEPVTGLDAK	Standard_164	light	289915168	13.64
/	/	Biognosys|iRT-Kit_WR_fusion	GAGSSEPVTGLDAK	165_C11	light	477336992	13.64
/	/	Biognosys|iRT-Kit_WR_fusion	GAGSSEPVTGLDAK	166_C12	light	683471680	13.64
/	/	Biognosys|iRT-Kit_WR_fusion	GAGSSEPVTGLDAK	167_D1	light	455949792	13.64
/	/	Biognosys|iRT-Kit_WR_fusion	GAGSSEPVTGLDAK	168_D2	light	473229088	13.64
/	/	Biognosys|iRT-Kit_WR_fusion	GAGSSEPVTGLDAK	169_D3	light	522065440	13.64
/	/	Biognosys|iRT-Kit_WR_fusion	GAGSSEPVTGLDAK	Standard_170	light	291736096	13.64
/	/	Biognosys|iRT-Kit_WR_fusion	GAGSSEPVTGLDAK	171_D4	light	464098656	13.64
/	/	Biognosys|iRT-Kit_WR_fusion	GAGSSEPVTGLDAK	172_D5	light	576866880	13.64
/	/	Biognosys|iRT-Kit_WR_fusion	GAGSSEPVTGLDAK	173_D6	light	581592128	13.64
/	/	Biognosys|iRT-Kit_WR_fusion	GAGSSEPVTGLDAK	174_D7	light	423586272	13.64
/	/	Biognosys|iRT-Kit_WR_fusion	GAGSSEPVTGLDAK	175_D8	light	566043840	13.64
/	/	Biognosys|iRT-Kit_WR_fusion	GAGSSEPVTGLDAK	Standard_176	light	321616832	13.64
/	/	Biognosys|iRT-Kit_WR_fusion	GAGSSEPVTGLDAK	177_D9	light	397891744	13.64
/	/	Biognosys|iRT-Kit_WR_fusion	GAGSSEPVTGLDAK	178_D10	light	527191232	13.64
/	/	Biognosys|iRT-Kit_WR_fusion	GAGSSEPVTGLDAK	179_D11	light	521682976	13.64
/	/	Biognosys|iRT-Kit_WR_fusion	GAGSSEPVTGLDAK	180_D12	light	390512288	13.64
/	/	Biognosys|iRT-Kit_WR_fusion	GAGSSEPVTGLDAK	181_E1	light	509274400	13.64
/	/	Biognosys|iRT-Kit_WR_fusion	GAGSSEPVTGLDAK	Standard_182	light	289263168	13.64
/	/	Biognosys|iRT-Kit_WR_fusion	GAGSSEPVTGLDAK	183_E2	light	477596928	13.64
/	/	Biognosys|iRT-Kit_WR_fusion	GAGSSEPVTGLDAK	184_E3	light	441909984	13.64
/	/	Biognosys|iRT-Kit_WR_fusion	GAGSSEPVTGLDAK	185_E4	light	526325792	13.64
/	/	Biognosys|iRT-Kit_WR_fusion	GAGSSEPVTGLDAK	186_E5_stop_here	light	520638208	13.64
/	/	Biognosys|iRT-Kit_WR_fusion	GAGSSEPVTGLDAK	187_E6	light	565490944	13.64
/	/	Biognosys|iRT-Kit_WR_fusion	GAGSSEPVTGLDAK	189_E7	light	540026816	13.64
/	/	Biognosys|iRT-Kit_WR_fusion	GAGSSEPVTGLDAK	190_E8	light	551045184	13.64
/	/	Biognosys|iRT-Kit_WR_fusion	GAGSSEPVTGLDAK	191_E9	light	490055520	13.64
/	/	Biognosys|iRT-Kit_WR_fusion	GAGSSEPVTGLDAK	Standard_195	light	377596192	13.64
/	/	Biognosys|iRT-Kit_WR_fusion	GAGSSEPVTGLDAK	192_E10	light	534869664	13.64
/	/	Biognosys|iRT-Kit_WR_fusion	GAGSSEPVTGLDAK	193_E11	light	481089824	13.64
/	/	Biognosys|iRT-Kit_WR_fusion	GAGSSEPVTGLDAK	194_E12	light	587258944	13.64
/	/	Biognosys|iRT-Kit_WR_fusion	GAGSSEPVTGLDAK	196_F1	light	625274176	13.64
/	/	Biognosys|iRT-Kit_WR_fusion	GAGSSEPVTGLDAK	197_F2	light	625011840	13.64
/	/	Biognosys|iRT-Kit_WR_fusion	GAGSSEPVTGLDAK	198_F3	light	605571584	13.64
/	/	Biognosys|iRT-Kit_WR_fusion	GAGSSEPVTGLDAK	199_F4	light	601154688	13.64
/	/	Biognosys|iRT-Kit_WR_fusion	GAGSSEPVTGLDAK	200_F5	light	585914624	13.64
/	/	Biognosys|iRT-Kit_WR_fusion	GAGSSEPVTGLDAK	Standard_201	light	355038016	13.64
/	/	Biognosys|iRT-Kit_WR_fusion	GAGSSEPVTGLDAK	202_F6	light	581149440	13.64
/	/	Biognosys|iRT-Kit_WR_fusion	GAGSSEPVTGLDAK	203_F7	light	572721664	13.64
/	/	Biognosys|iRT-Kit_WR_fusion	GAGSSEPVTGLDAK	204_F8	light	434669952	13.64
/	/	Biognosys|iRT-Kit_WR_fusion	GAGSSEPVTGLDAK	205_F9	light	622797376	13.64
/	/	Biognosys|iRT-Kit_WR_fusion	GAGSSEPVTGLDAK	206_F10	light	677191744	13.64
/	/	Biognosys|iRT-Kit_WR_fusion	GAGSSEPVTGLDAK	Standard_207	light	323107904	13.64
/	/	Biognosys|iRT-Kit_WR_fusion	GAGSSEPVTGLDAK	208_F11	light	522015648	13.64
/	/	Biognosys|iRT-Kit_WR_fusion	GAGSSEPVTGLDAK	209_F12	light	367631072	13.64
/	/	Biognosys|iRT-Kit_WR_fusion	GAGSSEPVTGLDAK	210_G1	light	674480256	13.64
/	/	Biognosys|iRT-Kit_WR_fusion	GAGSSEPVTGLDAK	Standard_215	light	311901024	13.64
/	/	Biognosys|iRT-Kit_WR_fusion	GAGSSEPVTGLDAK	214_G2	light	579747584	13.64
/	/	Biognosys|iRT-Kit_WR_fusion	GAGSSEPVTGLDAK	212_G3	light	620989376	13.64
/	/	Biognosys|iRT-Kit_WR_fusion	GAGSSEPVTGLDAK	213_G4	light	486816704	13.64
/	/	Biognosys|iRT-Kit_WR_fusion	TPVISGGPYEYR	269_A1_dil5x	light	177810048	21.22
/	/	Biognosys|iRT-Kit_WR_fusion	TPVISGGPYEYR	268_A2_dil5x	light	182903328	21.22
/	/	Biognosys|iRT-Kit_WR_fusion	TPVISGGPYEYR	270_A3_dil5x	light	62659340	21.22
/	/	Biognosys|iRT-Kit_WR_fusion	TPVISGGPYEYR	222_A4	light	994175424	21.22
/	/	Biognosys|iRT-Kit_WR_fusion	TPVISGGPYEYR	Standard_221	light	265411632	21.22
/	/	Biognosys|iRT-Kit_WR_fusion	TPVISGGPYEYR	220_A5	light	757228928	21.22
/	/	Biognosys|iRT-Kit_WR_fusion	TPVISGGPYEYR	219_A6	light	782665408	21.22
/	/	Biognosys|iRT-Kit_WR_fusion	TPVISGGPYEYR	218_A7	light	941492416	21.22
/	/	Biognosys|iRT-Kit_WR_fusion	TPVISGGPYEYR	217_A8	light	956963776	21.22
/	/	Biognosys|iRT-Kit_WR_fusion	TPVISGGPYEYR	216_A9	light	1037752256	21.22
/	/	Biognosys|iRT-Kit_WR_fusion	TPVISGGPYEYR	Standard_134	light	98194520	21.22
/	/	Biognosys|iRT-Kit_WR_fusion	TPVISGGPYEYR	135_A10	light	774696832	21.22
/	/	Biognosys|iRT-Kit_WR_fusion	TPVISGGPYEYR	136_A11	light	822999744	21.22
/	/	Biognosys|iRT-Kit_WR_fusion	TPVISGGPYEYR	137_A12	light	753503296	21.22
/	/	Biognosys|iRT-Kit_WR_fusion	TPVISGGPYEYR	138_B1	light	610220416	21.22
/	/	Biognosys|iRT-Kit_WR_fusion	TPVISGGPYEYR	139_B2	light	780972608	21.22
/	/	Biognosys|iRT-Kit_WR_fusion	TPVISGGPYEYR	Standard_140	light	151926896	21.22
/	/	Biognosys|iRT-Kit_WR_fusion	TPVISGGPYEYR	141_B3	light	630259712	21.22
/	/	Biognosys|iRT-Kit_WR_fusion	TPVISGGPYEYR	142_B4	light	729658112	21.22
/	/	Biognosys|iRT-Kit_WR_fusion	TPVISGGPYEYR	143_B5	light	454430048	21.22
/	/	Biognosys|iRT-Kit_WR_fusion	TPVISGGPYEYR	144_B6	light	722840128	21.22
/	/	Biognosys|iRT-Kit_WR_fusion	TPVISGGPYEYR	145_B7	light	763982272	21.22
/	/	Biognosys|iRT-Kit_WR_fusion	TPVISGGPYEYR	Standard_146	light	159822240	21.22
/	/	Biognosys|iRT-Kit_WR_fusion	TPVISGGPYEYR	147_B8	light	880572224	21.22
/	/	Biognosys|iRT-Kit_WR_fusion	TPVISGGPYEYR	148_B9	light	819887040	21.22
/	/	Biognosys|iRT-Kit_WR_fusion	TPVISGGPYEYR	149_B10	light	764362816	21.22
/	/	Biognosys|iRT-Kit_WR_fusion	TPVISGGPYEYR	150_B11	light	806945152	21.22
/	/	Biognosys|iRT-Kit_WR_fusion	TPVISGGPYEYR	151_B12	light	777430464	21.22
/	/	Biognosys|iRT-Kit_WR_fusion	TPVISGGPYEYR	Standard_152	light	136763792	21.22
/	/	Biognosys|iRT-Kit_WR_fusion	TPVISGGPYEYR	153_C1	light	482883968	21.22
/	/	Biognosys|iRT-Kit_WR_fusion	TPVISGGPYEYR	154_C2	light	420913280	21.22
/	/	Biognosys|iRT-Kit_WR_fusion	TPVISGGPYEYR	155_C3	light	383365504	21.22
/	/	Biognosys|iRT-Kit_WR_fusion	TPVISGGPYEYR	156_C4	light	477909856	21.22
/	/	Biognosys|iRT-Kit_WR_fusion	TPVISGGPYEYR	157_C5	light	502070944	21.22
/	/	Biognosys|iRT-Kit_WR_fusion	TPVISGGPYEYR	Standard_158	light	193782160	21.22
/	/	Biognosys|iRT-Kit_WR_fusion	TPVISGGPYEYR	159_C6	light	508060000	21.22
/	/	Biognosys|iRT-Kit_WR_fusion	TPVISGGPYEYR	160_C7	light	554232384	21.22
/	/	Biognosys|iRT-Kit_WR_fusion	TPVISGGPYEYR	161_C8	light	479594368	21.22
/	/	Biognosys|iRT-Kit_WR_fusion	TPVISGGPYEYR	162_C9	light	593303296	21.22
/	/	Biognosys|iRT-Kit_WR_fusion	TPVISGGPYEYR	163_C10	light	439478496	21.22
/	/	Biognosys|iRT-Kit_WR_fusion	TPVISGGPYEYR	Standard_164	light	186342320	21.22
/	/	Biognosys|iRT-Kit_WR_fusion	TPVISGGPYEYR	165_C11	light	425249312	21.22
/	/	Biognosys|iRT-Kit_WR_fusion	TPVISGGPYEYR	166_C12	light	564282752	21.22
/	/	Biognosys|iRT-Kit_WR_fusion	TPVISGGPYEYR	167_D1	light	535888640	21.22
/	/	Biognosys|iRT-Kit_WR_fusion	TPVISGGPYEYR	168_D2	light	474963520	21.22
/	/	Biognosys|iRT-Kit_WR_fusion	TPVISGGPYEYR	169_D3	light	420883776	21.22
/	/	Biognosys|iRT-Kit_WR_fusion	TPVISGGPYEYR	Standard_170	light	183689392	21.22
/	/	Biognosys|iRT-Kit_WR_fusion	TPVISGGPYEYR	171_D4	light	517435744	21.22
/	/	Biognosys|iRT-Kit_WR_fusion	TPVISGGPYEYR	172_D5	light	553826432	21.22
/	/	Biognosys|iRT-Kit_WR_fusion	TPVISGGPYEYR	173_D6	light	587340864	21.22
/	/	Biognosys|iRT-Kit_WR_fusion	TPVISGGPYEYR	174_D7	light	447231136	21.22
/	/	Biognosys|iRT-Kit_WR_fusion	TPVISGGPYEYR	175_D8	light	566677120	21.22
/	/	Biognosys|iRT-Kit_WR_fusion	TPVISGGPYEYR	Standard_176	light	201874496	21.22
/	/	Biognosys|iRT-Kit_WR_fusion	TPVISGGPYEYR	177_D9	light	444736704	21.22
/	/	Biognosys|iRT-Kit_WR_fusion	TPVISGGPYEYR	178_D10	light	559644992	21.22
/	/	Biognosys|iRT-Kit_WR_fusion	TPVISGGPYEYR	179_D11	light	583833152	21.22
/	/	Biognosys|iRT-Kit_WR_fusion	TPVISGGPYEYR	180_D12	light	443085760	21.22
/	/	Biognosys|iRT-Kit_WR_fusion	TPVISGGPYEYR	181_E1	light	600146240	21.22
/	/	Biognosys|iRT-Kit_WR_fusion	TPVISGGPYEYR	Standard_182	light	214285056	21.22
/	/	Biognosys|iRT-Kit_WR_fusion	TPVISGGPYEYR	183_E2	light	479997984	21.22
/	/	Biognosys|iRT-Kit_WR_fusion	TPVISGGPYEYR	184_E3	light	16606217	21.22
/	/	Biognosys|iRT-Kit_WR_fusion	TPVISGGPYEYR	185_E4	light	612750208	21.22
/	/	Biognosys|iRT-Kit_WR_fusion	TPVISGGPYEYR	186_E5_stop_here	light	578457728	21.22
/	/	Biognosys|iRT-Kit_WR_fusion	TPVISGGPYEYR	187_E6	light	427537888	21.22
/	/	Biognosys|iRT-Kit_WR_fusion	TPVISGGPYEYR	189_E7	light	449817248	21.22
/	/	Biognosys|iRT-Kit_WR_fusion	TPVISGGPYEYR	190_E8	light	401177536	21.22
/	/	Biognosys|iRT-Kit_WR_fusion	TPVISGGPYEYR	191_E9	light	381607168	21.22
/	/	Biognosys|iRT-Kit_WR_fusion	TPVISGGPYEYR	Standard_195	light	225071632	21.22
/	/	Biognosys|iRT-Kit_WR_fusion	TPVISGGPYEYR	192_E10	light	411816096	21.22
/	/	Biognosys|iRT-Kit_WR_fusion	TPVISGGPYEYR	193_E11	light	402470112	21.22
/	/	Biognosys|iRT-Kit_WR_fusion	TPVISGGPYEYR	194_E12	light	441739872	21.22
/	/	Biognosys|iRT-Kit_WR_fusion	TPVISGGPYEYR	196_F1	light	502555712	21.22
/	/	Biognosys|iRT-Kit_WR_fusion	TPVISGGPYEYR	197_F2	light	422195584	21.22
/	/	Biognosys|iRT-Kit_WR_fusion	TPVISGGPYEYR	198_F3	light	424607328	21.22
/	/	Biognosys|iRT-Kit_WR_fusion	TPVISGGPYEYR	199_F4	light	561414528	21.22
/	/	Biognosys|iRT-Kit_WR_fusion	TPVISGGPYEYR	200_F5	light	478289664	21.22
/	/	Biognosys|iRT-Kit_WR_fusion	TPVISGGPYEYR	Standard_201	light	293654272	21.22
/	/	Biognosys|iRT-Kit_WR_fusion	TPVISGGPYEYR	202_F6	light	522183168	21.22
/	/	Biognosys|iRT-Kit_WR_fusion	TPVISGGPYEYR	203_F7	light	564675584	21.22
/	/	Biognosys|iRT-Kit_WR_fusion	TPVISGGPYEYR	204_F8	light	543395072	21.22
/	/	Biognosys|iRT-Kit_WR_fusion	TPVISGGPYEYR	205_F9	light	645931200	21.22
/	/	Biognosys|iRT-Kit_WR_fusion	TPVISGGPYEYR	206_F10	light	639889152	21.22
/	/	Biognosys|iRT-Kit_WR_fusion	TPVISGGPYEYR	Standard_207	light	286198624	21.22
/	/	Biognosys|iRT-Kit_WR_fusion	TPVISGGPYEYR	208_F11	light	548518912	21.22
/	/	Biognosys|iRT-Kit_WR_fusion	TPVISGGPYEYR	209_F12	light	508191360	21.22
/	/	Biognosys|iRT-Kit_WR_fusion	TPVISGGPYEYR	210_G1	light	571602944	21.22
/	/	Biognosys|iRT-Kit_WR_fusion	TPVISGGPYEYR	Standard_215	light	272466048	21.22
/	/	Biognosys|iRT-Kit_WR_fusion	TPVISGGPYEYR	214_G2	light	613973632	21.22
/	/	Biognosys|iRT-Kit_WR_fusion	TPVISGGPYEYR	212_G3	light	646953472	21.22
/	/	Biognosys|iRT-Kit_WR_fusion	TPVISGGPYEYR	213_G4	light	580154240	21.22
/	/	Biognosys|iRT-Kit_WR_fusion	VEATFGVDESNAK	269_A1_dil5x	light	84404496	17.9
/	/	Biognosys|iRT-Kit_WR_fusion	VEATFGVDESNAK	268_A2_dil5x	light	90973768	17.9
/	/	Biognosys|iRT-Kit_WR_fusion	VEATFGVDESNAK	270_A3_dil5x	light	52440184	17.9
/	/	Biognosys|iRT-Kit_WR_fusion	VEATFGVDESNAK	222_A4	light	315147136	17.9
/	/	Biognosys|iRT-Kit_WR_fusion	VEATFGVDESNAK	Standard_221	light	121432144	17.9
/	/	Biognosys|iRT-Kit_WR_fusion	VEATFGVDESNAK	220_A5	light	272167968	17.9
/	/	Biognosys|iRT-Kit_WR_fusion	VEATFGVDESNAK	219_A6	light	243547088	17.9
/	/	Biognosys|iRT-Kit_WR_fusion	VEATFGVDESNAK	218_A7	light	308293024	17.9
/	/	Biognosys|iRT-Kit_WR_fusion	VEATFGVDESNAK	217_A8	light	319605984	17.9
/	/	Biognosys|iRT-Kit_WR_fusion	VEATFGVDESNAK	216_A9	light	294862112	17.9
/	/	Biognosys|iRT-Kit_WR_fusion	VEATFGVDESNAK	Standard_134	light	152728304	17.9
/	/	Biognosys|iRT-Kit_WR_fusion	VEATFGVDESNAK	135_A10	light	246422176	17.9
/	/	Biognosys|iRT-Kit_WR_fusion	VEATFGVDESNAK	136_A11	light	321884352	17.9
/	/	Biognosys|iRT-Kit_WR_fusion	VEATFGVDESNAK	137_A12	light	252815104	17.9
/	/	Biognosys|iRT-Kit_WR_fusion	VEATFGVDESNAK	138_B1	light	226646896	17.9
/	/	Biognosys|iRT-Kit_WR_fusion	VEATFGVDESNAK	139_B2	light	258911776	17.9
/	/	Biognosys|iRT-Kit_WR_fusion	VEATFGVDESNAK	Standard_140	light	103000896	17.9
/	/	Biognosys|iRT-Kit_WR_fusion	VEATFGVDESNAK	141_B3	light	201658080	17.9
/	/	Biognosys|iRT-Kit_WR_fusion	VEATFGVDESNAK	142_B4	light	281854816	17.9
/	/	Biognosys|iRT-Kit_WR_fusion	VEATFGVDESNAK	143_B5	light	176426912	17.9
/	/	Biognosys|iRT-Kit_WR_fusion	VEATFGVDESNAK	144_B6	light	243710352	17.9
/	/	Biognosys|iRT-Kit_WR_fusion	VEATFGVDESNAK	145_B7	light	261259696	17.9
/	/	Biognosys|iRT-Kit_WR_fusion	VEATFGVDESNAK	Standard_146	light	86575776	17.9
/	/	Biognosys|iRT-Kit_WR_fusion	VEATFGVDESNAK	147_B8	light	249286144	17.9
/	/	Biognosys|iRT-Kit_WR_fusion	VEATFGVDESNAK	148_B9	light	223491344	17.9
/	/	Biognosys|iRT-Kit_WR_fusion	VEATFGVDESNAK	149_B10	light	312326944	17.9
/	/	Biognosys|iRT-Kit_WR_fusion	VEATFGVDESNAK	150_B11	light	279769664	17.9
/	/	Biognosys|iRT-Kit_WR_fusion	VEATFGVDESNAK	151_B12	light	209073584	17.9
/	/	Biognosys|iRT-Kit_WR_fusion	VEATFGVDESNAK	Standard_152	light	91621176	17.9
/	/	Biognosys|iRT-Kit_WR_fusion	VEATFGVDESNAK	153_C1	light	200053712	17.9
/	/	Biognosys|iRT-Kit_WR_fusion	VEATFGVDESNAK	154_C2	light	147826480	17.9
/	/	Biognosys|iRT-Kit_WR_fusion	VEATFGVDESNAK	155_C3	light	125783968	17.9
/	/	Biognosys|iRT-Kit_WR_fusion	VEATFGVDESNAK	156_C4	light	177506512	17.9
/	/	Biognosys|iRT-Kit_WR_fusion	VEATFGVDESNAK	157_C5	light	184057040	17.9
/	/	Biognosys|iRT-Kit_WR_fusion	VEATFGVDESNAK	Standard_158	light	94163080	17.9
/	/	Biognosys|iRT-Kit_WR_fusion	VEATFGVDESNAK	159_C6	light	175788096	17.9
/	/	Biognosys|iRT-Kit_WR_fusion	VEATFGVDESNAK	160_C7	light	173835040	17.9
/	/	Biognosys|iRT-Kit_WR_fusion	VEATFGVDESNAK	161_C8	light	190865392	17.9
/	/	Biognosys|iRT-Kit_WR_fusion	VEATFGVDESNAK	162_C9	light	247212576	17.9
/	/	Biognosys|iRT-Kit_WR_fusion	VEATFGVDESNAK	163_C10	light	161490352	17.9
/	/	Biognosys|iRT-Kit_WR_fusion	VEATFGVDESNAK	Standard_164	light	108248184	17.9
/	/	Biognosys|iRT-Kit_WR_fusion	VEATFGVDESNAK	165_C11	light	176152864	17.9
/	/	Biognosys|iRT-Kit_WR_fusion	VEATFGVDESNAK	166_C12	light	217722000	17.9
/	/	Biognosys|iRT-Kit_WR_fusion	VEATFGVDESNAK	167_D1	light	189751504	17.9
/	/	Biognosys|iRT-Kit_WR_fusion	VEATFGVDESNAK	168_D2	light	185323344	17.9
/	/	Biognosys|iRT-Kit_WR_fusion	VEATFGVDESNAK	169_D3	light	174286864	17.9
/	/	Biognosys|iRT-Kit_WR_fusion	VEATFGVDESNAK	Standard_170	light	90327904	17.9
/	/	Biognosys|iRT-Kit_WR_fusion	VEATFGVDESNAK	171_D4	light	175257312	17.9
/	/	Biognosys|iRT-Kit_WR_fusion	VEATFGVDESNAK	172_D5	light	210485072	17.9
/	/	Biognosys|iRT-Kit_WR_fusion	VEATFGVDESNAK	173_D6	light	179227920	17.9
/	/	Biognosys|iRT-Kit_WR_fusion	VEATFGVDESNAK	174_D7	light	141053584	17.9
/	/	Biognosys|iRT-Kit_WR_fusion	VEATFGVDESNAK	175_D8	light	187367568	17.9
/	/	Biognosys|iRT-Kit_WR_fusion	VEATFGVDESNAK	Standard_176	light	82281064	17.9
/	/	Biognosys|iRT-Kit_WR_fusion	VEATFGVDESNAK	177_D9	light	128769960	17.9
/	/	Biognosys|iRT-Kit_WR_fusion	VEATFGVDESNAK	178_D10	light	159062448	17.9
/	/	Biognosys|iRT-Kit_WR_fusion	VEATFGVDESNAK	179_D11	light	152294592	17.9
/	/	Biognosys|iRT-Kit_WR_fusion	VEATFGVDESNAK	180_D12	light	106293272	17.9
/	/	Biognosys|iRT-Kit_WR_fusion	VEATFGVDESNAK	181_E1	light	149465648	17.9
/	/	Biognosys|iRT-Kit_WR_fusion	VEATFGVDESNAK	Standard_182	light	109988840	17.9
/	/	Biognosys|iRT-Kit_WR_fusion	VEATFGVDESNAK	183_E2	light	131766664	17.9
/	/	Biognosys|iRT-Kit_WR_fusion	VEATFGVDESNAK	184_E3	light	116810920	17.9
/	/	Biognosys|iRT-Kit_WR_fusion	VEATFGVDESNAK	185_E4	light	140642080	17.9
/	/	Biognosys|iRT-Kit_WR_fusion	VEATFGVDESNAK	186_E5_stop_here	light	171857632	17.9
/	/	Biognosys|iRT-Kit_WR_fusion	VEATFGVDESNAK	187_E6	light	78392184	17.9
/	/	Biognosys|iRT-Kit_WR_fusion	VEATFGVDESNAK	189_E7	light	62011168	17.9
/	/	Biognosys|iRT-Kit_WR_fusion	VEATFGVDESNAK	190_E8	light	88997920	17.9
/	/	Biognosys|iRT-Kit_WR_fusion	VEATFGVDESNAK	191_E9	light	74261216	17.9
/	/	Biognosys|iRT-Kit_WR_fusion	VEATFGVDESNAK	Standard_195	light	127514880	17.9
/	/	Biognosys|iRT-Kit_WR_fusion	VEATFGVDESNAK	192_E10	light	80995664	17.9
/	/	Biognosys|iRT-Kit_WR_fusion	VEATFGVDESNAK	193_E11	light	75846088	17.9
/	/	Biognosys|iRT-Kit_WR_fusion	VEATFGVDESNAK	194_E12	light	70130576	17.9
/	/	Biognosys|iRT-Kit_WR_fusion	VEATFGVDESNAK	196_F1	light	87980704	17.9
/	/	Biognosys|iRT-Kit_WR_fusion	VEATFGVDESNAK	197_F2	light	133737240	17.9
/	/	Biognosys|iRT-Kit_WR_fusion	VEATFGVDESNAK	198_F3	light	100501680	17.9
/	/	Biognosys|iRT-Kit_WR_fusion	VEATFGVDESNAK	199_F4	light	107548136	17.9
/	/	Biognosys|iRT-Kit_WR_fusion	VEATFGVDESNAK	200_F5	light	106435864	17.9
/	/	Biognosys|iRT-Kit_WR_fusion	VEATFGVDESNAK	Standard_201	light	133998128	17.9
/	/	Biognosys|iRT-Kit_WR_fusion	VEATFGVDESNAK	202_F6	light	106966192	17.9
/	/	Biognosys|iRT-Kit_WR_fusion	VEATFGVDESNAK	203_F7	light	129417272	17.9
/	/	Biognosys|iRT-Kit_WR_fusion	VEATFGVDESNAK	204_F8	light	102652968	17.9
/	/	Biognosys|iRT-Kit_WR_fusion	VEATFGVDESNAK	205_F9	light	142618592	17.9
/	/	Biognosys|iRT-Kit_WR_fusion	VEATFGVDESNAK	206_F10	light	174729680	17.9
/	/	Biognosys|iRT-Kit_WR_fusion	VEATFGVDESNAK	Standard_207	light	123945496	17.9
/	/	Biognosys|iRT-Kit_WR_fusion	VEATFGVDESNAK	208_F11	light	107323368	17.9
/	/	Biognosys|iRT-Kit_WR_fusion	VEATFGVDESNAK	209_F12	light	133293128	17.9
/	/	Biognosys|iRT-Kit_WR_fusion	VEATFGVDESNAK	210_G1	light	168579680	17.9
/	/	Biognosys|iRT-Kit_WR_fusion	VEATFGVDESNAK	Standard_215	light	164298672	17.9
/	/	Biognosys|iRT-Kit_WR_fusion	VEATFGVDESNAK	214_G2	light	148051600	17.9
/	/	Biognosys|iRT-Kit_WR_fusion	VEATFGVDESNAK	212_G3	light	151794592	17.9
/	/	Biognosys|iRT-Kit_WR_fusion	VEATFGVDESNAK	213_G4	light	129305568	17.9
/	/	Biognosys|iRT-Kit_WR_fusion	TPVITGAPYEYR	269_A1_dil5x	light	232155216	22.22
/	/	Biognosys|iRT-Kit_WR_fusion	TPVITGAPYEYR	268_A2_dil5x	light	249319056	22.22
/	/	Biognosys|iRT-Kit_WR_fusion	TPVITGAPYEYR	270_A3_dil5x	light	69861296	22.22
/	/	Biognosys|iRT-Kit_WR_fusion	TPVITGAPYEYR	222_A4	light	1294045184	22.22
/	/	Biognosys|iRT-Kit_WR_fusion	TPVITGAPYEYR	Standard_221	light	378369664	22.22
/	/	Biognosys|iRT-Kit_WR_fusion	TPVITGAPYEYR	220_A5	light	1036126336	22.22
/	/	Biognosys|iRT-Kit_WR_fusion	TPVITGAPYEYR	219_A6	light	1102855808	22.22
/	/	Biognosys|iRT-Kit_WR_fusion	TPVITGAPYEYR	218_A7	light	1141161600	22.22
/	/	Biognosys|iRT-Kit_WR_fusion	TPVITGAPYEYR	217_A8	light	1329084928	22.22
/	/	Biognosys|iRT-Kit_WR_fusion	TPVITGAPYEYR	216_A9	light	1421042304	22.22
/	/	Biognosys|iRT-Kit_WR_fusion	TPVITGAPYEYR	Standard_134	light	103510240	22.22
/	/	Biognosys|iRT-Kit_WR_fusion	TPVITGAPYEYR	135_A10	light	1154108032	22.22
/	/	Biognosys|iRT-Kit_WR_fusion	TPVITGAPYEYR	136_A11	light	1319979008	22.22
/	/	Biognosys|iRT-Kit_WR_fusion	TPVITGAPYEYR	137_A12	light	1087310976	22.22
/	/	Biognosys|iRT-Kit_WR_fusion	TPVITGAPYEYR	138_B1	light	958238592	22.22
/	/	Biognosys|iRT-Kit_WR_fusion	TPVITGAPYEYR	139_B2	light	1106911872	22.22
/	/	Biognosys|iRT-Kit_WR_fusion	TPVITGAPYEYR	Standard_140	light	114273504	22.22
/	/	Biognosys|iRT-Kit_WR_fusion	TPVITGAPYEYR	141_B3	light	897411264	22.22
/	/	Biognosys|iRT-Kit_WR_fusion	TPVITGAPYEYR	142_B4	light	928732416	22.22
/	/	Biognosys|iRT-Kit_WR_fusion	TPVITGAPYEYR	143_B5	light	644697472	22.22
/	/	Biognosys|iRT-Kit_WR_fusion	TPVITGAPYEYR	144_B6	light	1059346560	22.22
/	/	Biognosys|iRT-Kit_WR_fusion	TPVITGAPYEYR	145_B7	light	1143701760	22.22
/	/	Biognosys|iRT-Kit_WR_fusion	TPVITGAPYEYR	Standard_146	light	134206584	22.22
/	/	Biognosys|iRT-Kit_WR_fusion	TPVITGAPYEYR	147_B8	light	1352262144	22.22
/	/	Biognosys|iRT-Kit_WR_fusion	TPVITGAPYEYR	148_B9	light	1195540096	22.22
/	/	Biognosys|iRT-Kit_WR_fusion	TPVITGAPYEYR	149_B10	light	1123462144	22.22
/	/	Biognosys|iRT-Kit_WR_fusion	TPVITGAPYEYR	150_B11	light	1180826880	22.22
/	/	Biognosys|iRT-Kit_WR_fusion	TPVITGAPYEYR	151_B12	light	1013981248	22.22
/	/	Biognosys|iRT-Kit_WR_fusion	TPVITGAPYEYR	Standard_152	light	145795424	22.22
/	/	Biognosys|iRT-Kit_WR_fusion	TPVITGAPYEYR	153_C1	light	645970560	22.22
/	/	Biognosys|iRT-Kit_WR_fusion	TPVITGAPYEYR	154_C2	light	551939904	22.22
/	/	Biognosys|iRT-Kit_WR_fusion	TPVITGAPYEYR	155_C3	light	618938240	22.22
/	/	Biognosys|iRT-Kit_WR_fusion	TPVITGAPYEYR	156_C4	light	703611840	22.22
/	/	Biognosys|iRT-Kit_WR_fusion	TPVITGAPYEYR	157_C5	light	694944576	22.22
/	/	Biognosys|iRT-Kit_WR_fusion	TPVITGAPYEYR	Standard_158	light	153610640	22.22
/	/	Biognosys|iRT-Kit_WR_fusion	TPVITGAPYEYR	159_C6	light	704430976	22.22
/	/	Biognosys|iRT-Kit_WR_fusion	TPVITGAPYEYR	160_C7	light	729815680	22.22
/	/	Biognosys|iRT-Kit_WR_fusion	TPVITGAPYEYR	161_C8	light	768256960	22.22
/	/	Biognosys|iRT-Kit_WR_fusion	TPVITGAPYEYR	162_C9	light	742384448	22.22
/	/	Biognosys|iRT-Kit_WR_fusion	TPVITGAPYEYR	163_C10	light	551962880	22.22
/	/	Biognosys|iRT-Kit_WR_fusion	TPVITGAPYEYR	Standard_164	light	161398592	22.22
/	/	Biognosys|iRT-Kit_WR_fusion	TPVITGAPYEYR	165_C11	light	564245504	22.22
/	/	Biognosys|iRT-Kit_WR_fusion	TPVITGAPYEYR	166_C12	light	733400192	22.22
/	/	Biognosys|iRT-Kit_WR_fusion	TPVITGAPYEYR	167_D1	light	678596608	22.22
/	/	Biognosys|iRT-Kit_WR_fusion	TPVITGAPYEYR	168_D2	light	630838336	22.22
/	/	Biognosys|iRT-Kit_WR_fusion	TPVITGAPYEYR	169_D3	light	544776704	22.22
/	/	Biognosys|iRT-Kit_WR_fusion	TPVITGAPYEYR	Standard_170	light	175694064	22.22
/	/	Biognosys|iRT-Kit_WR_fusion	TPVITGAPYEYR	171_D4	light	499041952	22.22
/	/	Biognosys|iRT-Kit_WR_fusion	TPVITGAPYEYR	172_D5	light	526938400	22.22
/	/	Biognosys|iRT-Kit_WR_fusion	TPVITGAPYEYR	173_D6	light	563516480	22.22
/	/	Biognosys|iRT-Kit_WR_fusion	TPVITGAPYEYR	174_D7	light	446052704	22.22
/	/	Biognosys|iRT-Kit_WR_fusion	TPVITGAPYEYR	175_D8	light	580110912	22.22
/	/	Biognosys|iRT-Kit_WR_fusion	TPVITGAPYEYR	Standard_176	light	191399776	22.22
/	/	Biognosys|iRT-Kit_WR_fusion	TPVITGAPYEYR	177_D9	light	421023808	22.22
/	/	Biognosys|iRT-Kit_WR_fusion	TPVITGAPYEYR	178_D10	light	559980416	22.22
/	/	Biognosys|iRT-Kit_WR_fusion	TPVITGAPYEYR	179_D11	light	580572608	22.22
/	/	Biognosys|iRT-Kit_WR_fusion	TPVITGAPYEYR	180_D12	light	405770816	22.22
/	/	Biognosys|iRT-Kit_WR_fusion	TPVITGAPYEYR	181_E1	light	595275712	22.22
/	/	Biognosys|iRT-Kit_WR_fusion	TPVITGAPYEYR	Standard_182	light	204575584	22.22
/	/	Biognosys|iRT-Kit_WR_fusion	TPVITGAPYEYR	183_E2	light	475578784	22.22
/	/	Biognosys|iRT-Kit_WR_fusion	TPVITGAPYEYR	184_E3	light	1507005	22.22
/	/	Biognosys|iRT-Kit_WR_fusion	TPVITGAPYEYR	185_E4	light	624104064	22.22
/	/	Biognosys|iRT-Kit_WR_fusion	TPVITGAPYEYR	186_E5_stop_here	light	508884832	22.22
/	/	Biognosys|iRT-Kit_WR_fusion	TPVITGAPYEYR	187_E6	light	476290656	22.22
/	/	Biognosys|iRT-Kit_WR_fusion	TPVITGAPYEYR	189_E7	light	451486208	22.22
/	/	Biognosys|iRT-Kit_WR_fusion	TPVITGAPYEYR	190_E8	light	458864640	22.22
/	/	Biognosys|iRT-Kit_WR_fusion	TPVITGAPYEYR	191_E9	light	427226560	22.22
/	/	Biognosys|iRT-Kit_WR_fusion	TPVITGAPYEYR	Standard_195	light	302178016	22.22
/	/	Biognosys|iRT-Kit_WR_fusion	TPVITGAPYEYR	192_E10	light	415551424	22.22
/	/	Biognosys|iRT-Kit_WR_fusion	TPVITGAPYEYR	193_E11	light	423247712	22.22
/	/	Biognosys|iRT-Kit_WR_fusion	TPVITGAPYEYR	194_E12	light	468215680	22.22
/	/	Biognosys|iRT-Kit_WR_fusion	TPVITGAPYEYR	196_F1	light	522939104	22.22
/	/	Biognosys|iRT-Kit_WR_fusion	TPVITGAPYEYR	197_F2	light	576947520	22.22
/	/	Biognosys|iRT-Kit_WR_fusion	TPVITGAPYEYR	198_F3	light	574786048	22.22
/	/	Biognosys|iRT-Kit_WR_fusion	TPVITGAPYEYR	199_F4	light	555228544	22.22
/	/	Biognosys|iRT-Kit_WR_fusion	TPVITGAPYEYR	200_F5	light	573009280	22.22
/	/	Biognosys|iRT-Kit_WR_fusion	TPVITGAPYEYR	Standard_201	light	358892544	22.22
/	/	Biognosys|iRT-Kit_WR_fusion	TPVITGAPYEYR	202_F6	light	552488384	22.22
/	/	Biognosys|iRT-Kit_WR_fusion	TPVITGAPYEYR	203_F7	light	629947392	22.22
/	/	Biognosys|iRT-Kit_WR_fusion	TPVITGAPYEYR	204_F8	light	576288704	22.22
/	/	Biognosys|iRT-Kit_WR_fusion	TPVITGAPYEYR	205_F9	light	739800576	22.22
/	/	Biognosys|iRT-Kit_WR_fusion	TPVITGAPYEYR	206_F10	light	724919296	22.22
/	/	Biognosys|iRT-Kit_WR_fusion	TPVITGAPYEYR	Standard_207	light	368945792	22.22
/	/	Biognosys|iRT-Kit_WR_fusion	TPVITGAPYEYR	208_F11	light	604800640	22.22
/	/	Biognosys|iRT-Kit_WR_fusion	TPVITGAPYEYR	209_F12	light	554144320	22.22
/	/	Biognosys|iRT-Kit_WR_fusion	TPVITGAPYEYR	210_G1	light	707303744	22.22
/	/	Biognosys|iRT-Kit_WR_fusion	TPVITGAPYEYR	Standard_215	light	389842304	22.22
/	/	Biognosys|iRT-Kit_WR_fusion	TPVITGAPYEYR	214_G2	light	691088960	22.22
/	/	Biognosys|iRT-Kit_WR_fusion	TPVITGAPYEYR	212_G3	light	726054592	22.22
/	/	Biognosys|iRT-Kit_WR_fusion	TPVITGAPYEYR	213_G4	light	653904832	22.22
/	/	Biognosys|iRT-Kit_WR_fusion	DGLDAASYYAPVR	269_A1_dil5x	light	226493296	26.75
/	/	Biognosys|iRT-Kit_WR_fusion	DGLDAASYYAPVR	268_A2_dil5x	light	275044512	26.75
/	/	Biognosys|iRT-Kit_WR_fusion	DGLDAASYYAPVR	270_A3_dil5x	light	91293736	26.75
/	/	Biognosys|iRT-Kit_WR_fusion	DGLDAASYYAPVR	222_A4	light	1324104192	26.75
/	/	Biognosys|iRT-Kit_WR_fusion	DGLDAASYYAPVR	Standard_221	light	446910080	26.75
/	/	Biognosys|iRT-Kit_WR_fusion	DGLDAASYYAPVR	220_A5	light	1076554112	26.75
/	/	Biognosys|iRT-Kit_WR_fusion	DGLDAASYYAPVR	219_A6	light	1182437376	26.75
/	/	Biognosys|iRT-Kit_WR_fusion	DGLDAASYYAPVR	218_A7	light	1288388480	26.75
/	/	Biognosys|iRT-Kit_WR_fusion	DGLDAASYYAPVR	217_A8	light	1266431744	26.75
/	/	Biognosys|iRT-Kit_WR_fusion	DGLDAASYYAPVR	216_A9	light	1357168384	26.75
/	/	Biognosys|iRT-Kit_WR_fusion	DGLDAASYYAPVR	Standard_134	light	113647184	26.75
/	/	Biognosys|iRT-Kit_WR_fusion	DGLDAASYYAPVR	135_A10	light	1176579712	26.75
/	/	Biognosys|iRT-Kit_WR_fusion	DGLDAASYYAPVR	136_A11	light	1505873280	26.75
/	/	Biognosys|iRT-Kit_WR_fusion	DGLDAASYYAPVR	137_A12	light	1247038976	26.75
/	/	Biognosys|iRT-Kit_WR_fusion	DGLDAASYYAPVR	138_B1	light	1018907264	26.75
/	/	Biognosys|iRT-Kit_WR_fusion	DGLDAASYYAPVR	139_B2	light	1179303680	26.75
/	/	Biognosys|iRT-Kit_WR_fusion	DGLDAASYYAPVR	Standard_140	light	122087080	26.75
/	/	Biognosys|iRT-Kit_WR_fusion	DGLDAASYYAPVR	141_B3	light	966035456	26.75
/	/	Biognosys|iRT-Kit_WR_fusion	DGLDAASYYAPVR	142_B4	light	1039524672	26.75
/	/	Biognosys|iRT-Kit_WR_fusion	DGLDAASYYAPVR	143_B5	light	685489280	26.75
/	/	Biognosys|iRT-Kit_WR_fusion	DGLDAASYYAPVR	144_B6	light	949410560	26.75
/	/	Biognosys|iRT-Kit_WR_fusion	DGLDAASYYAPVR	145_B7	light	1052290176	26.75
/	/	Biognosys|iRT-Kit_WR_fusion	DGLDAASYYAPVR	Standard_146	light	107194272	26.75
/	/	Biognosys|iRT-Kit_WR_fusion	DGLDAASYYAPVR	147_B8	light	1474753920	26.75
/	/	Biognosys|iRT-Kit_WR_fusion	DGLDAASYYAPVR	148_B9	light	973961664	26.75
/	/	Biognosys|iRT-Kit_WR_fusion	DGLDAASYYAPVR	149_B10	light	1223512576	26.75
/	/	Biognosys|iRT-Kit_WR_fusion	DGLDAASYYAPVR	150_B11	light	1204885248	26.75
/	/	Biognosys|iRT-Kit_WR_fusion	DGLDAASYYAPVR	151_B12	light	1120087040	26.75
/	/	Biognosys|iRT-Kit_WR_fusion	DGLDAASYYAPVR	Standard_152	light	154054560	26.75
/	/	Biognosys|iRT-Kit_WR_fusion	DGLDAASYYAPVR	153_C1	light	662692864	26.75
/	/	Biognosys|iRT-Kit_WR_fusion	DGLDAASYYAPVR	154_C2	light	456310560	26.75
/	/	Biognosys|iRT-Kit_WR_fusion	DGLDAASYYAPVR	155_C3	light	528620224	26.75
/	/	Biognosys|iRT-Kit_WR_fusion	DGLDAASYYAPVR	156_C4	light	626837248	26.75
/	/	Biognosys|iRT-Kit_WR_fusion	DGLDAASYYAPVR	157_C5	light	607134336	26.75
/	/	Biognosys|iRT-Kit_WR_fusion	DGLDAASYYAPVR	Standard_158	light	180850528	26.75
/	/	Biognosys|iRT-Kit_WR_fusion	DGLDAASYYAPVR	159_C6	light	722651392	26.75
/	/	Biognosys|iRT-Kit_WR_fusion	DGLDAASYYAPVR	160_C7	light	605962688	26.75
/	/	Biognosys|iRT-Kit_WR_fusion	DGLDAASYYAPVR	161_C8	light	739630592	26.75
/	/	Biognosys|iRT-Kit_WR_fusion	DGLDAASYYAPVR	162_C9	light	742295936	26.75
/	/	Biognosys|iRT-Kit_WR_fusion	DGLDAASYYAPVR	163_C10	light	454885120	26.75
/	/	Biognosys|iRT-Kit_WR_fusion	DGLDAASYYAPVR	Standard_164	light	153226912	26.75
/	/	Biognosys|iRT-Kit_WR_fusion	DGLDAASYYAPVR	165_C11	light	590380992	26.75
/	/	Biognosys|iRT-Kit_WR_fusion	DGLDAASYYAPVR	166_C12	light	777217792	26.75
/	/	Biognosys|iRT-Kit_WR_fusion	DGLDAASYYAPVR	167_D1	light	649430848	26.75
/	/	Biognosys|iRT-Kit_WR_fusion	DGLDAASYYAPVR	168_D2	light	626056128	26.75
/	/	Biognosys|iRT-Kit_WR_fusion	DGLDAASYYAPVR	169_D3	light	519904384	26.75
/	/	Biognosys|iRT-Kit_WR_fusion	DGLDAASYYAPVR	Standard_170	light	202178352	26.75
/	/	Biognosys|iRT-Kit_WR_fusion	DGLDAASYYAPVR	171_D4	light	467957600	26.75
/	/	Biognosys|iRT-Kit_WR_fusion	DGLDAASYYAPVR	172_D5	light	515711360	26.75
/	/	Biognosys|iRT-Kit_WR_fusion	DGLDAASYYAPVR	173_D6	light	527264896	26.75
/	/	Biognosys|iRT-Kit_WR_fusion	DGLDAASYYAPVR	174_D7	light	443824352	26.75
/	/	Biognosys|iRT-Kit_WR_fusion	DGLDAASYYAPVR	175_D8	light	586221504	26.75
/	/	Biognosys|iRT-Kit_WR_fusion	DGLDAASYYAPVR	Standard_176	light	162805056	26.75
/	/	Biognosys|iRT-Kit_WR_fusion	DGLDAASYYAPVR	177_D9	light	426137632	26.75
/	/	Biognosys|iRT-Kit_WR_fusion	DGLDAASYYAPVR	178_D10	light	552598464	26.75
/	/	Biognosys|iRT-Kit_WR_fusion	DGLDAASYYAPVR	179_D11	light	513295744	26.75
/	/	Biognosys|iRT-Kit_WR_fusion	DGLDAASYYAPVR	180_D12	light	463035104	26.75
/	/	Biognosys|iRT-Kit_WR_fusion	DGLDAASYYAPVR	181_E1	light	616739968	26.75
/	/	Biognosys|iRT-Kit_WR_fusion	DGLDAASYYAPVR	Standard_182	light	182858256	26.75
/	/	Biognosys|iRT-Kit_WR_fusion	DGLDAASYYAPVR	183_E2	light	448463136	26.75
/	/	Biognosys|iRT-Kit_WR_fusion	DGLDAASYYAPVR	184_E3	light	28905	26.75
/	/	Biognosys|iRT-Kit_WR_fusion	DGLDAASYYAPVR	185_E4	light	645682560	26.75
/	/	Biognosys|iRT-Kit_WR_fusion	DGLDAASYYAPVR	186_E5_stop_here	light	499586240	26.75
/	/	Biognosys|iRT-Kit_WR_fusion	DGLDAASYYAPVR	187_E6	light	517021088	26.75
/	/	Biognosys|iRT-Kit_WR_fusion	DGLDAASYYAPVR	189_E7	light	428886624	26.75
/	/	Biognosys|iRT-Kit_WR_fusion	DGLDAASYYAPVR	190_E8	light	439599584	26.75
/	/	Biognosys|iRT-Kit_WR_fusion	DGLDAASYYAPVR	191_E9	light	387885344	26.75
/	/	Biognosys|iRT-Kit_WR_fusion	DGLDAASYYAPVR	Standard_195	light	309711776	26.75
/	/	Biognosys|iRT-Kit_WR_fusion	DGLDAASYYAPVR	192_E10	light	430714016	26.75
/	/	Biognosys|iRT-Kit_WR_fusion	DGLDAASYYAPVR	193_E11	light	478861568	26.75
/	/	Biognosys|iRT-Kit_WR_fusion	DGLDAASYYAPVR	194_E12	light	543769024	26.75
/	/	Biognosys|iRT-Kit_WR_fusion	DGLDAASYYAPVR	196_F1	light	625736512	26.75
/	/	Biognosys|iRT-Kit_WR_fusion	DGLDAASYYAPVR	197_F2	light	648073472	26.75
/	/	Biognosys|iRT-Kit_WR_fusion	DGLDAASYYAPVR	198_F3	light	547054528	26.75
/	/	Biognosys|iRT-Kit_WR_fusion	DGLDAASYYAPVR	199_F4	light	600258880	26.75
/	/	Biognosys|iRT-Kit_WR_fusion	DGLDAASYYAPVR	200_F5	light	635590272	26.75
/	/	Biognosys|iRT-Kit_WR_fusion	DGLDAASYYAPVR	Standard_201	light	399823136	26.75
/	/	Biognosys|iRT-Kit_WR_fusion	DGLDAASYYAPVR	202_F6	light	620860544	26.75
/	/	Biognosys|iRT-Kit_WR_fusion	DGLDAASYYAPVR	203_F7	light	673818880	26.75
/	/	Biognosys|iRT-Kit_WR_fusion	DGLDAASYYAPVR	204_F8	light	724238976	26.75
/	/	Biognosys|iRT-Kit_WR_fusion	DGLDAASYYAPVR	205_F9	light	866311168	26.75
/	/	Biognosys|iRT-Kit_WR_fusion	DGLDAASYYAPVR	206_F10	light	865202624	26.75
/	/	Biognosys|iRT-Kit_WR_fusion	DGLDAASYYAPVR	Standard_207	light	406816192	26.75
/	/	Biognosys|iRT-Kit_WR_fusion	DGLDAASYYAPVR	208_F11	light	677504384	26.75
/	/	Biognosys|iRT-Kit_WR_fusion	DGLDAASYYAPVR	209_F12	light	740170560	26.75
/	/	Biognosys|iRT-Kit_WR_fusion	DGLDAASYYAPVR	210_G1	light	948597376	26.75
/	/	Biognosys|iRT-Kit_WR_fusion	DGLDAASYYAPVR	Standard_215	light	442170688	26.75
/	/	Biognosys|iRT-Kit_WR_fusion	DGLDAASYYAPVR	214_G2	light	840760320	26.75
/	/	Biognosys|iRT-Kit_WR_fusion	DGLDAASYYAPVR	212_G3	light	684320192	26.75
/	/	Biognosys|iRT-Kit_WR_fusion	DGLDAASYYAPVR	213_G4	light	722656704	26.75
/	/	Biognosys|iRT-Kit_WR_fusion	ADVTPADFSEWSK	269_A1_dil5x	light	130235176	28.6
/	/	Biognosys|iRT-Kit_WR_fusion	ADVTPADFSEWSK	268_A2_dil5x	light	149019680	28.6
/	/	Biognosys|iRT-Kit_WR_fusion	ADVTPADFSEWSK	270_A3_dil5x	light	17811986	28.6
/	/	Biognosys|iRT-Kit_WR_fusion	ADVTPADFSEWSK	222_A4	light	603419968	28.6
/	/	Biognosys|iRT-Kit_WR_fusion	ADVTPADFSEWSK	Standard_221	light	100753040	28.6
/	/	Biognosys|iRT-Kit_WR_fusion	ADVTPADFSEWSK	220_A5	light	447328416	28.6
/	/	Biognosys|iRT-Kit_WR_fusion	ADVTPADFSEWSK	219_A6	light	484624288	28.6
/	/	Biognosys|iRT-Kit_WR_fusion	ADVTPADFSEWSK	218_A7	light	490885024	28.6
/	/	Biognosys|iRT-Kit_WR_fusion	ADVTPADFSEWSK	217_A8	light	529036000	28.6
/	/	Biognosys|iRT-Kit_WR_fusion	ADVTPADFSEWSK	216_A9	light	531568864	28.6
/	/	Biognosys|iRT-Kit_WR_fusion	ADVTPADFSEWSK	Standard_134	light	27701324	28.6
/	/	Biognosys|iRT-Kit_WR_fusion	ADVTPADFSEWSK	135_A10	light	519761760	28.6
/	/	Biognosys|iRT-Kit_WR_fusion	ADVTPADFSEWSK	136_A11	light	638467200	28.6
/	/	Biognosys|iRT-Kit_WR_fusion	ADVTPADFSEWSK	137_A12	light	498040352	28.6
/	/	Biognosys|iRT-Kit_WR_fusion	ADVTPADFSEWSK	138_B1	light	431054720	28.6
/	/	Biognosys|iRT-Kit_WR_fusion	ADVTPADFSEWSK	139_B2	light	541159680	28.6
/	/	Biognosys|iRT-Kit_WR_fusion	ADVTPADFSEWSK	Standard_140	light	23899202	28.6
/	/	Biognosys|iRT-Kit_WR_fusion	ADVTPADFSEWSK	141_B3	light	429399360	28.6
/	/	Biognosys|iRT-Kit_WR_fusion	ADVTPADFSEWSK	142_B4	light	464688672	28.6
/	/	Biognosys|iRT-Kit_WR_fusion	ADVTPADFSEWSK	143_B5	light	272698784	28.6
/	/	Biognosys|iRT-Kit_WR_fusion	ADVTPADFSEWSK	144_B6	light	406783456	28.6
/	/	Biognosys|iRT-Kit_WR_fusion	ADVTPADFSEWSK	145_B7	light	435996352	28.6
/	/	Biognosys|iRT-Kit_WR_fusion	ADVTPADFSEWSK	Standard_146	light	24622948	28.6
/	/	Biognosys|iRT-Kit_WR_fusion	ADVTPADFSEWSK	147_B8	light	522811456	28.6
/	/	Biognosys|iRT-Kit_WR_fusion	ADVTPADFSEWSK	148_B9	light	478024416	28.6
/	/	Biognosys|iRT-Kit_WR_fusion	ADVTPADFSEWSK	149_B10	light	522743520	28.6
/	/	Biognosys|iRT-Kit_WR_fusion	ADVTPADFSEWSK	150_B11	light	465164928	28.6
/	/	Biognosys|iRT-Kit_WR_fusion	ADVTPADFSEWSK	151_B12	light	544918528	28.6
/	/	Biognosys|iRT-Kit_WR_fusion	ADVTPADFSEWSK	Standard_152	light	29256210	28.6
/	/	Biognosys|iRT-Kit_WR_fusion	ADVTPADFSEWSK	153_C1	light	273642720	28.6
/	/	Biognosys|iRT-Kit_WR_fusion	ADVTPADFSEWSK	154_C2	light	244015472	28.6
/	/	Biognosys|iRT-Kit_WR_fusion	ADVTPADFSEWSK	155_C3	light	278809600	28.6
/	/	Biognosys|iRT-Kit_WR_fusion	ADVTPADFSEWSK	156_C4	light	212584560	28.6
/	/	Biognosys|iRT-Kit_WR_fusion	ADVTPADFSEWSK	157_C5	light	267342864	28.6
/	/	Biognosys|iRT-Kit_WR_fusion	ADVTPADFSEWSK	Standard_158	light	28516920	28.6
/	/	Biognosys|iRT-Kit_WR_fusion	ADVTPADFSEWSK	159_C6	light	289104544	28.6
/	/	Biognosys|iRT-Kit_WR_fusion	ADVTPADFSEWSK	160_C7	light	309368992	28.6
/	/	Biognosys|iRT-Kit_WR_fusion	ADVTPADFSEWSK	161_C8	light	289989024	28.6
/	/	Biognosys|iRT-Kit_WR_fusion	ADVTPADFSEWSK	162_C9	light	277551872	28.6
/	/	Biognosys|iRT-Kit_WR_fusion	ADVTPADFSEWSK	163_C10	light	219384864	28.6
/	/	Biognosys|iRT-Kit_WR_fusion	ADVTPADFSEWSK	Standard_164	light	28568624	28.6
/	/	Biognosys|iRT-Kit_WR_fusion	ADVTPADFSEWSK	165_C11	light	250278848	28.6
/	/	Biognosys|iRT-Kit_WR_fusion	ADVTPADFSEWSK	166_C12	light	285473600	28.6
/	/	Biognosys|iRT-Kit_WR_fusion	ADVTPADFSEWSK	167_D1	light	302704640	28.6
/	/	Biognosys|iRT-Kit_WR_fusion	ADVTPADFSEWSK	168_D2	light	250247744	28.6
/	/	Biognosys|iRT-Kit_WR_fusion	ADVTPADFSEWSK	169_D3	light	231705312	28.6
/	/	Biognosys|iRT-Kit_WR_fusion	ADVTPADFSEWSK	Standard_170	light	30957294	28.6
/	/	Biognosys|iRT-Kit_WR_fusion	ADVTPADFSEWSK	171_D4	light	174150896	28.6
/	/	Biognosys|iRT-Kit_WR_fusion	ADVTPADFSEWSK	172_D5	light	204532352	28.6
/	/	Biognosys|iRT-Kit_WR_fusion	ADVTPADFSEWSK	173_D6	light	186263712	28.6
/	/	Biognosys|iRT-Kit_WR_fusion	ADVTPADFSEWSK	174_D7	light	154479600	28.6
/	/	Biognosys|iRT-Kit_WR_fusion	ADVTPADFSEWSK	175_D8	light	193401616	28.6
/	/	Biognosys|iRT-Kit_WR_fusion	ADVTPADFSEWSK	Standard_176	light	29365120	28.6
/	/	Biognosys|iRT-Kit_WR_fusion	ADVTPADFSEWSK	177_D9	light	148325680	28.6
/	/	Biognosys|iRT-Kit_WR_fusion	ADVTPADFSEWSK	178_D10	light	193657072	28.6
/	/	Biognosys|iRT-Kit_WR_fusion	ADVTPADFSEWSK	179_D11	light	198851632	28.6
/	/	Biognosys|iRT-Kit_WR_fusion	ADVTPADFSEWSK	180_D12	light	173124768	28.6
/	/	Biognosys|iRT-Kit_WR_fusion	ADVTPADFSEWSK	181_E1	light	224381936	28.6
/	/	Biognosys|iRT-Kit_WR_fusion	ADVTPADFSEWSK	Standard_182	light	34744584	28.6
/	/	Biognosys|iRT-Kit_WR_fusion	ADVTPADFSEWSK	183_E2	light	173826608	28.6
/	/	Biognosys|iRT-Kit_WR_fusion	ADVTPADFSEWSK	184_E3	light	0	28.6
/	/	Biognosys|iRT-Kit_WR_fusion	ADVTPADFSEWSK	185_E4	light	179824224	28.6
/	/	Biognosys|iRT-Kit_WR_fusion	ADVTPADFSEWSK	186_E5_stop_here	light	163809920	28.6
/	/	Biognosys|iRT-Kit_WR_fusion	ADVTPADFSEWSK	187_E6	light	157454304	28.6
/	/	Biognosys|iRT-Kit_WR_fusion	ADVTPADFSEWSK	189_E7	light	144501888	28.6
/	/	Biognosys|iRT-Kit_WR_fusion	ADVTPADFSEWSK	190_E8	light	146176080	28.6
/	/	Biognosys|iRT-Kit_WR_fusion	ADVTPADFSEWSK	191_E9	light	130462656	28.6
/	/	Biognosys|iRT-Kit_WR_fusion	ADVTPADFSEWSK	Standard_195	light	56389496	28.6
/	/	Biognosys|iRT-Kit_WR_fusion	ADVTPADFSEWSK	192_E10	light	138570496	28.6
/	/	Biognosys|iRT-Kit_WR_fusion	ADVTPADFSEWSK	193_E11	light	137052384	28.6
/	/	Biognosys|iRT-Kit_WR_fusion	ADVTPADFSEWSK	194_E12	light	170854288	28.6
/	/	Biognosys|iRT-Kit_WR_fusion	ADVTPADFSEWSK	196_F1	light	157683440	28.6
/	/	Biognosys|iRT-Kit_WR_fusion	ADVTPADFSEWSK	197_F2	light	196481024	28.6
/	/	Biognosys|iRT-Kit_WR_fusion	ADVTPADFSEWSK	198_F3	light	195229376	28.6
/	/	Biognosys|iRT-Kit_WR_fusion	ADVTPADFSEWSK	199_F4	light	192678512	28.6
/	/	Biognosys|iRT-Kit_WR_fusion	ADVTPADFSEWSK	200_F5	light	175358880	28.6
/	/	Biognosys|iRT-Kit_WR_fusion	ADVTPADFSEWSK	Standard_201	light	76031408	28.6
/	/	Biognosys|iRT-Kit_WR_fusion	ADVTPADFSEWSK	202_F6	light	196965712	28.6
/	/	Biognosys|iRT-Kit_WR_fusion	ADVTPADFSEWSK	203_F7	light	217576512	28.6
/	/	Biognosys|iRT-Kit_WR_fusion	ADVTPADFSEWSK	204_F8	light	222022624	28.6
/	/	Biognosys|iRT-Kit_WR_fusion	ADVTPADFSEWSK	205_F9	light	285710880	28.6
/	/	Biognosys|iRT-Kit_WR_fusion	ADVTPADFSEWSK	206_F10	light	306211712	28.6
/	/	Biognosys|iRT-Kit_WR_fusion	ADVTPADFSEWSK	Standard_207	light	96846168	28.6
/	/	Biognosys|iRT-Kit_WR_fusion	ADVTPADFSEWSK	208_F11	light	217411424	28.6
/	/	Biognosys|iRT-Kit_WR_fusion	ADVTPADFSEWSK	209_F12	light	207238992	28.6
/	/	Biognosys|iRT-Kit_WR_fusion	ADVTPADFSEWSK	210_G1	light	289728768	28.6
/	/	Biognosys|iRT-Kit_WR_fusion	ADVTPADFSEWSK	Standard_215	light	105825904	28.6
/	/	Biognosys|iRT-Kit_WR_fusion	ADVTPADFSEWSK	214_G2	light	255385456	28.6
/	/	Biognosys|iRT-Kit_WR_fusion	ADVTPADFSEWSK	212_G3	light	320402560	28.6
/	/	Biognosys|iRT-Kit_WR_fusion	ADVTPADFSEWSK	213_G4	light	239626944	28.6
/	/	Biognosys|iRT-Kit_WR_fusion	LFLQFGAQGSPFLK	269_A1_dil5x	light	4301244	37.85
/	/	Biognosys|iRT-Kit_WR_fusion	LFLQFGAQGSPFLK	268_A2_dil5x	light	10852433	37.85
/	/	Biognosys|iRT-Kit_WR_fusion	LFLQFGAQGSPFLK	270_A3_dil5x	light	1395546	37.85
/	/	Biognosys|iRT-Kit_WR_fusion	LFLQFGAQGSPFLK	222_A4	light	109071720	37.85
/	/	Biognosys|iRT-Kit_WR_fusion	LFLQFGAQGSPFLK	Standard_221	light	5384578	37.85
/	/	Biognosys|iRT-Kit_WR_fusion	LFLQFGAQGSPFLK	220_A5	light	251618224	37.85
/	/	Biognosys|iRT-Kit_WR_fusion	LFLQFGAQGSPFLK	219_A6	light	171486784	37.85
/	/	Biognosys|iRT-Kit_WR_fusion	LFLQFGAQGSPFLK	218_A7	light	155463632	37.85
/	/	Biognosys|iRT-Kit_WR_fusion	LFLQFGAQGSPFLK	217_A8	light	214281136	37.85
/	/	Biognosys|iRT-Kit_WR_fusion	LFLQFGAQGSPFLK	216_A9	light	219456144	37.85
/	/	Biognosys|iRT-Kit_WR_fusion	LFLQFGAQGSPFLK	Standard_134	light	1299485	37.85
/	/	Biognosys|iRT-Kit_WR_fusion	LFLQFGAQGSPFLK	135_A10	light	468697952	37.85
/	/	Biognosys|iRT-Kit_WR_fusion	LFLQFGAQGSPFLK	136_A11	light	326808416	37.85
/	/	Biognosys|iRT-Kit_WR_fusion	LFLQFGAQGSPFLK	137_A12	light	223646864	37.85
/	/	Biognosys|iRT-Kit_WR_fusion	LFLQFGAQGSPFLK	138_B1	light	212711664	37.85
/	/	Biognosys|iRT-Kit_WR_fusion	LFLQFGAQGSPFLK	139_B2	light	260687952	37.85
/	/	Biognosys|iRT-Kit_WR_fusion	LFLQFGAQGSPFLK	Standard_140	light	7808090	37.85
/	/	Biognosys|iRT-Kit_WR_fusion	LFLQFGAQGSPFLK	141_B3	light	349198400	37.85
/	/	Biognosys|iRT-Kit_WR_fusion	LFLQFGAQGSPFLK	142_B4	light	216147744	37.85
/	/	Biognosys|iRT-Kit_WR_fusion	LFLQFGAQGSPFLK	143_B5	light	137902944	37.85
/	/	Biognosys|iRT-Kit_WR_fusion	LFLQFGAQGSPFLK	144_B6	light	195330768	37.85
/	/	Biognosys|iRT-Kit_WR_fusion	LFLQFGAQGSPFLK	145_B7	light	224846128	37.85
/	/	Biognosys|iRT-Kit_WR_fusion	LFLQFGAQGSPFLK	Standard_146	light	8250155	37.85
/	/	Biognosys|iRT-Kit_WR_fusion	LFLQFGAQGSPFLK	147_B8	light	260043952	37.85
/	/	Biognosys|iRT-Kit_WR_fusion	LFLQFGAQGSPFLK	148_B9	light	213049760	37.85
/	/	Biognosys|iRT-Kit_WR_fusion	LFLQFGAQGSPFLK	149_B10	light	226632624	37.85
/	/	Biognosys|iRT-Kit_WR_fusion	LFLQFGAQGSPFLK	150_B11	light	271371904	37.85
/	/	Biognosys|iRT-Kit_WR_fusion	LFLQFGAQGSPFLK	151_B12	light	287550272	37.85
/	/	Biognosys|iRT-Kit_WR_fusion	LFLQFGAQGSPFLK	Standard_152	light	6523842	37.85
/	/	Biognosys|iRT-Kit_WR_fusion	LFLQFGAQGSPFLK	153_C1	light	185934256	37.85
/	/	Biognosys|iRT-Kit_WR_fusion	LFLQFGAQGSPFLK	154_C2	light	159777840	37.85
/	/	Biognosys|iRT-Kit_WR_fusion	LFLQFGAQGSPFLK	155_C3	light	101007120	37.85
/	/	Biognosys|iRT-Kit_WR_fusion	LFLQFGAQGSPFLK	156_C4	light	135876816	37.85
/	/	Biognosys|iRT-Kit_WR_fusion	LFLQFGAQGSPFLK	157_C5	light	124953352	37.85
/	/	Biognosys|iRT-Kit_WR_fusion	LFLQFGAQGSPFLK	Standard_158	light	7494614	37.85
/	/	Biognosys|iRT-Kit_WR_fusion	LFLQFGAQGSPFLK	159_C6	light	170896128	37.85
/	/	Biognosys|iRT-Kit_WR_fusion	LFLQFGAQGSPFLK	160_C7	light	156380320	37.85
/	/	Biognosys|iRT-Kit_WR_fusion	LFLQFGAQGSPFLK	161_C8	light	181320192	37.85
/	/	Biognosys|iRT-Kit_WR_fusion	LFLQFGAQGSPFLK	162_C9	light	117994632	37.85
/	/	Biognosys|iRT-Kit_WR_fusion	LFLQFGAQGSPFLK	163_C10	light	132280512	37.85
/	/	Biognosys|iRT-Kit_WR_fusion	LFLQFGAQGSPFLK	Standard_164	light	7434370	37.85
/	/	Biognosys|iRT-Kit_WR_fusion	LFLQFGAQGSPFLK	165_C11	light	112290776	37.85
/	/	Biognosys|iRT-Kit_WR_fusion	LFLQFGAQGSPFLK	166_C12	light	84621472	37.85
/	/	Biognosys|iRT-Kit_WR_fusion	LFLQFGAQGSPFLK	167_D1	light	135637200	37.85
/	/	Biognosys|iRT-Kit_WR_fusion	LFLQFGAQGSPFLK	168_D2	light	127864104	37.85
/	/	Biognosys|iRT-Kit_WR_fusion	LFLQFGAQGSPFLK	169_D3	light	119601744	37.85
/	/	Biognosys|iRT-Kit_WR_fusion	LFLQFGAQGSPFLK	Standard_170	light	4957920	37.85
/	/	Biognosys|iRT-Kit_WR_fusion	LFLQFGAQGSPFLK	171_D4	light	56270844	37.85
/	/	Biognosys|iRT-Kit_WR_fusion	LFLQFGAQGSPFLK	172_D5	light	46967220	37.85
/	/	Biognosys|iRT-Kit_WR_fusion	LFLQFGAQGSPFLK	173_D6	light	77525336	37.85
/	/	Biognosys|iRT-Kit_WR_fusion	LFLQFGAQGSPFLK	174_D7	light	57189952	37.85
/	/	Biognosys|iRT-Kit_WR_fusion	LFLQFGAQGSPFLK	175_D8	light	59568572	37.85
/	/	Biognosys|iRT-Kit_WR_fusion	LFLQFGAQGSPFLK	Standard_176	light	3264838	37.85
/	/	Biognosys|iRT-Kit_WR_fusion	LFLQFGAQGSPFLK	177_D9	light	59449052	37.85
/	/	Biognosys|iRT-Kit_WR_fusion	LFLQFGAQGSPFLK	178_D10	light	85165424	37.85
/	/	Biognosys|iRT-Kit_WR_fusion	LFLQFGAQGSPFLK	179_D11	light	86001392	37.85
/	/	Biognosys|iRT-Kit_WR_fusion	LFLQFGAQGSPFLK	180_D12	light	43870024	37.85
/	/	Biognosys|iRT-Kit_WR_fusion	LFLQFGAQGSPFLK	181_E1	light	55524996	37.85
/	/	Biognosys|iRT-Kit_WR_fusion	LFLQFGAQGSPFLK	Standard_182	light	8996048	37.85
/	/	Biognosys|iRT-Kit_WR_fusion	LFLQFGAQGSPFLK	183_E2	light	57218816	37.85
/	/	Biognosys|iRT-Kit_WR_fusion	LFLQFGAQGSPFLK	184_E3	light	87048	37.85
/	/	Biognosys|iRT-Kit_WR_fusion	LFLQFGAQGSPFLK	185_E4	light	695890	37.85
/	/	Biognosys|iRT-Kit_WR_fusion	LFLQFGAQGSPFLK	186_E5_stop_here	light	2252594	37.85
/	/	Biognosys|iRT-Kit_WR_fusion	LFLQFGAQGSPFLK	187_E6	light	68612360	37.85
/	/	Biognosys|iRT-Kit_WR_fusion	LFLQFGAQGSPFLK	189_E7	light	58546680	37.85
/	/	Biognosys|iRT-Kit_WR_fusion	LFLQFGAQGSPFLK	190_E8	light	51381136	37.85
/	/	Biognosys|iRT-Kit_WR_fusion	LFLQFGAQGSPFLK	191_E9	light	66958508	37.85
/	/	Biognosys|iRT-Kit_WR_fusion	LFLQFGAQGSPFLK	Standard_195	light	51455	37.85
/	/	Biognosys|iRT-Kit_WR_fusion	LFLQFGAQGSPFLK	192_E10	light	57813928	37.85
/	/	Biognosys|iRT-Kit_WR_fusion	LFLQFGAQGSPFLK	193_E11	light	58037524	37.85
/	/	Biognosys|iRT-Kit_WR_fusion	LFLQFGAQGSPFLK	194_E12	light	59302804	37.85
/	/	Biognosys|iRT-Kit_WR_fusion	LFLQFGAQGSPFLK	196_F1	light	51175052	37.85
/	/	Biognosys|iRT-Kit_WR_fusion	LFLQFGAQGSPFLK	197_F2	light	79174544	37.85
/	/	Biognosys|iRT-Kit_WR_fusion	LFLQFGAQGSPFLK	198_F3	light	53141424	37.85
/	/	Biognosys|iRT-Kit_WR_fusion	LFLQFGAQGSPFLK	199_F4	light	53503416	37.85
/	/	Biognosys|iRT-Kit_WR_fusion	LFLQFGAQGSPFLK	200_F5	light	66067512	37.85
/	/	Biognosys|iRT-Kit_WR_fusion	LFLQFGAQGSPFLK	Standard_201	light	1871954	37.85
/	/	Biognosys|iRT-Kit_WR_fusion	LFLQFGAQGSPFLK	202_F6	light	56009944	37.85
/	/	Biognosys|iRT-Kit_WR_fusion	LFLQFGAQGSPFLK	203_F7	light	56564128	37.85
/	/	Biognosys|iRT-Kit_WR_fusion	LFLQFGAQGSPFLK	204_F8	light	51626684	37.85
/	/	Biognosys|iRT-Kit_WR_fusion	LFLQFGAQGSPFLK	205_F9	light	112003600	37.85
/	/	Biognosys|iRT-Kit_WR_fusion	LFLQFGAQGSPFLK	206_F10	light	159248176	37.85
/	/	Biognosys|iRT-Kit_WR_fusion	LFLQFGAQGSPFLK	Standard_207	light	4192783	37.85
/	/	Biognosys|iRT-Kit_WR_fusion	LFLQFGAQGSPFLK	208_F11	light	74262320	37.85
/	/	Biognosys|iRT-Kit_WR_fusion	LFLQFGAQGSPFLK	209_F12	light	19000788	37.85
/	/	Biognosys|iRT-Kit_WR_fusion	LFLQFGAQGSPFLK	210_G1	light	37917944	37.85
/	/	Biognosys|iRT-Kit_WR_fusion	LFLQFGAQGSPFLK	Standard_215	light	5293655	37.85
/	/	Biognosys|iRT-Kit_WR_fusion	LFLQFGAQGSPFLK	214_G2	light	48270416	37.85
/	/	Biognosys|iRT-Kit_WR_fusion	LFLQFGAQGSPFLK	212_G3	light	96463728	37.85
/	/	Biognosys|iRT-Kit_WR_fusion	LFLQFGAQGSPFLK	213_G4	light	70053840	37.85
P01375	TNF	TNF	IAVSYQTK	269_A1_dil5x	light	32221222	12.37
P01375	TNF	TNF	IAVSYQTK	268_A2_dil5x	light	16392186	12.37
P01375	TNF	TNF	IAVSYQTK	270_A3_dil5x	light	264871	12.37
P01375	TNF	TNF	IAVSYQTK	222_A4	light	655600	12.37
P01375	TNF	TNF	IAVSYQTK	220_A5	light	287527	12.37
P01375	TNF	TNF	IAVSYQTK	219_A6	light	1609186	12.37
P01375	TNF	TNF	IAVSYQTK	218_A7	light	165555	12.37
P01375	TNF	TNF	IAVSYQTK	217_A8	light	2537894	12.37
P01375	TNF	TNF	IAVSYQTK	216_A9	light	2530355	12.37
P01375	TNF	TNF	IAVSYQTK	135_A10	light	2478569	12.37
P01375	TNF	TNF	IAVSYQTK	136_A11	light	1820285	12.37
P01375	TNF	TNF	IAVSYQTK	137_A12	light	2951878	12.37
P01375	TNF	TNF	IAVSYQTK	138_B1	light	21726198	12.37
P01375	TNF	TNF	IAVSYQTK	139_B2	light	59739240	12.37
P01375	TNF	TNF	IAVSYQTK	141_B3	light	70992504	12.37
P01375	TNF	TNF	IAVSYQTK	142_B4	light	27840524	12.37
P01375	TNF	TNF	IAVSYQTK	143_B5	light	17129680	12.37
P01375	TNF	TNF	IAVSYQTK	144_B6	light	9226686	12.37
P01375	TNF	TNF	IAVSYQTK	145_B7	light	14258119	12.37
P01375	TNF	TNF	IAVSYQTK	147_B8	light	16680029	12.37
P01375	TNF	TNF	IAVSYQTK	148_B9	light	1088378	12.37
P01375	TNF	TNF	IAVSYQTK	149_B10	light	17713120	12.37
P01375	TNF	TNF	IAVSYQTK	150_B11	light	8080199	12.37
P01375	TNF	TNF	IAVSYQTK	151_B12	light	83620272	12.37
P01375	TNF	TNF	IAVSYQTK	153_C1	light	39816832	12.37
P01375	TNF	TNF	IAVSYQTK	154_C2	light	83281056	12.37
P01375	TNF	TNF	IAVSYQTK	155_C3	light	66062116	12.37
P01375	TNF	TNF	IAVSYQTK	156_C4	light	6163755	12.37
P01375	TNF	TNF	IAVSYQTK	157_C5	light	18287370	12.37
P01375	TNF	TNF	IAVSYQTK	159_C6	light	20868222	12.37
P01375	TNF	TNF	IAVSYQTK	160_C7	light	20086838	12.37
P01375	TNF	TNF	IAVSYQTK	161_C8	light	68331240	12.37
P01375	TNF	TNF	IAVSYQTK	162_C9	light	131918960	12.37
P01375	TNF	TNF	IAVSYQTK	163_C10	light	48677516	12.37
P01375	TNF	TNF	IAVSYQTK	165_C11	light	117189784	12.37
P01375	TNF	TNF	IAVSYQTK	166_C12	light	35749472	12.37
P01375	TNF	TNF	IAVSYQTK	167_D1	light	27874930	12.37
P01375	TNF	TNF	IAVSYQTK	168_D2	light	94271984	12.37
P01375	TNF	TNF	IAVSYQTK	169_D3	light	80125360	12.37
P01375	TNF	TNF	IAVSYQTK	171_D4	light	61013380	12.37
P01375	TNF	TNF	IAVSYQTK	172_D5	light	46298848	12.37
P01375	TNF	TNF	IAVSYQTK	173_D6	light	26510418	12.37
P01375	TNF	TNF	IAVSYQTK	174_D7	light	64557696	12.37
P01375	TNF	TNF	IAVSYQTK	175_D8	light	94089392	12.37
P01375	TNF	TNF	IAVSYQTK	177_D9	light	52781412	12.37
P01375	TNF	TNF	IAVSYQTK	178_D10	light	75163056	12.37
P01375	TNF	TNF	IAVSYQTK	179_D11	light	60700916	12.37
P01375	TNF	TNF	IAVSYQTK	180_D12	light	139413120	12.37
P01375	TNF	TNF	IAVSYQTK	181_E1	light	184364960	12.37
P01375	TNF	TNF	IAVSYQTK	183_E2	light	105584624	12.37
P01375	TNF	TNF	IAVSYQTK	184_E3	light	71248216	12.37
P01375	TNF	TNF	IAVSYQTK	185_E4	light	74110712	12.37
P01375	TNF	TNF	IAVSYQTK	186_E5_stop_here	light	63660300	12.37
P01375	TNF	TNF	IAVSYQTK	187_E6	light	40307096	12.37
P01375	TNF	TNF	IAVSYQTK	189_E7	light	85838096	12.37
P01375	TNF	TNF	IAVSYQTK	190_E8	light	29510120	12.37
P01375	TNF	TNF	IAVSYQTK	191_E9	light	61750568	12.37
P01375	TNF	TNF	IAVSYQTK	192_E10	light	94850448	12.37
P01375	TNF	TNF	IAVSYQTK	193_E11	light	118087160	12.37
P01375	TNF	TNF	IAVSYQTK	194_E12	light	710890176	12.37
P01375	TNF	TNF	IAVSYQTK	196_F1	light	516222912	12.37
P01375	TNF	TNF	IAVSYQTK	197_F2	light	362421152	12.37
P01375	TNF	TNF	IAVSYQTK	198_F3	light	99587264	12.37
P01375	TNF	TNF	IAVSYQTK	199_F4	light	86736304	12.37
P01375	TNF	TNF	IAVSYQTK	200_F5	light	129658456	12.37
P01375	TNF	TNF	IAVSYQTK	202_F6	light	96858504	12.37
P01375	TNF	TNF	IAVSYQTK	203_F7	light	105874336	12.37
P01375	TNF	TNF	IAVSYQTK	204_F8	light	83491040	12.37
P01375	TNF	TNF	IAVSYQTK	205_F9	light	142840016	12.37
P01375	TNF	TNF	IAVSYQTK	206_F10	light	185574640	12.37
P01375	TNF	TNF	IAVSYQTK	208_F11	light	597587392	12.37
P01375	TNF	TNF	IAVSYQTK	209_F12	light	335724736	12.37
P01375	TNF	TNF	IAVSYQTK	210_G1	light	445311456	12.37
P01375	TNF	TNF	IAVSYQTK	214_G2	light	395833760	12.37
P01375	TNF	TNF	IAVSYQTK	212_G3	light	96936264	12.37
P01375	TNF	TNF	IAVSYQTK	213_G4	light	239670512	12.37
P01375	TNF	TNF	IAVSYQTK	Standard_221	heavy	29276910	12.37
P01375	TNF	TNF	IAVSYQTK	Standard_134	heavy	32388720	12.37
P01375	TNF	TNF	IAVSYQTK	Standard_140	heavy	34796548	12.37
P01375	TNF	TNF	IAVSYQTK	Standard_146	heavy	33660724	12.37
P01375	TNF	TNF	IAVSYQTK	Standard_152	heavy	34620964	12.37
P01375	TNF	TNF	IAVSYQTK	Standard_158	heavy	33935344	12.37
P01375	TNF	TNF	IAVSYQTK	Standard_164	heavy	33936364	12.37
P01375	TNF	TNF	IAVSYQTK	Standard_170	heavy	33615788	12.37
P01375	TNF	TNF	IAVSYQTK	Standard_176	heavy	34449680	12.37
P01375	TNF	TNF	IAVSYQTK	Standard_182	heavy	34230428	12.37
P01375	TNF	TNF	IAVSYQTK	Standard_195	heavy	39613840	12.37
P01375	TNF	TNF	IAVSYQTK	Standard_201	heavy	44842096	12.37
P01375	TNF	TNF	IAVSYQTK	Standard_207	heavy	37733316	12.37
P01375	TNF	TNF	IAVSYQTK	Standard_215	heavy	37462984	12.37
P0CG47; P62987; P62979; P0CG48	UBB; UBA52; RPS27A; UBC	Ubiquitin	TITLEVEPSDTIENVK	269_A1_dil5x	light	8343188	27.7
P0CG47; P62987; P62979; P0CG48	UBB; UBA52; RPS27A; UBC	Ubiquitin	TITLEVEPSDTIENVK	268_A2_dil5x	light	7636341	27.7
P0CG47; P62987; P62979; P0CG48	UBB; UBA52; RPS27A; UBC	Ubiquitin	TITLEVEPSDTIENVK	270_A3_dil5x	light	123986	27.7
P0CG47; P62987; P62979; P0CG48	UBB; UBA52; RPS27A; UBC	Ubiquitin	TITLEVEPSDTIENVK	222_A4	light	835411	27.7
P0CG47; P62987; P62979; P0CG48	UBB; UBA52; RPS27A; UBC	Ubiquitin	TITLEVEPSDTIENVK	220_A5	light	1164015	27.7
P0CG47; P62987; P62979; P0CG48	UBB; UBA52; RPS27A; UBC	Ubiquitin	TITLEVEPSDTIENVK	219_A6	light	4415503	27.7
P0CG47; P62987; P62979; P0CG48	UBB; UBA52; RPS27A; UBC	Ubiquitin	TITLEVEPSDTIENVK	218_A7	light	884350	27.7
P0CG47; P62987; P62979; P0CG48	UBB; UBA52; RPS27A; UBC	Ubiquitin	TITLEVEPSDTIENVK	217_A8	light	14457745	27.7
P0CG47; P62987; P62979; P0CG48	UBB; UBA52; RPS27A; UBC	Ubiquitin	TITLEVEPSDTIENVK	216_A9	light	13770611	27.7
P0CG47; P62987; P62979; P0CG48	UBB; UBA52; RPS27A; UBC	Ubiquitin	TITLEVEPSDTIENVK	135_A10	light	11153497	27.7
P0CG47; P62987; P62979; P0CG48	UBB; UBA52; RPS27A; UBC	Ubiquitin	TITLEVEPSDTIENVK	136_A11	light	11335047	27.7
P0CG47; P62987; P62979; P0CG48	UBB; UBA52; RPS27A; UBC	Ubiquitin	TITLEVEPSDTIENVK	137_A12	light	11607990	27.7
P0CG47; P62987; P62979; P0CG48	UBB; UBA52; RPS27A; UBC	Ubiquitin	TITLEVEPSDTIENVK	138_B1	light	38839900	27.7
P0CG47; P62987; P62979; P0CG48	UBB; UBA52; RPS27A; UBC	Ubiquitin	TITLEVEPSDTIENVK	139_B2	light	44135752	27.7
P0CG47; P62987; P62979; P0CG48	UBB; UBA52; RPS27A; UBC	Ubiquitin	TITLEVEPSDTIENVK	141_B3	light	43695284	27.7
P0CG47; P62987; P62979; P0CG48	UBB; UBA52; RPS27A; UBC	Ubiquitin	TITLEVEPSDTIENVK	142_B4	light	31202440	27.7
P0CG47; P62987; P62979; P0CG48	UBB; UBA52; RPS27A; UBC	Ubiquitin	TITLEVEPSDTIENVK	143_B5	light	27200794	27.7
P0CG47; P62987; P62979; P0CG48	UBB; UBA52; RPS27A; UBC	Ubiquitin	TITLEVEPSDTIENVK	144_B6	light	15730731	27.7
P0CG47; P62987; P62979; P0CG48	UBB; UBA52; RPS27A; UBC	Ubiquitin	TITLEVEPSDTIENVK	145_B7	light	16535673	27.7
P0CG47; P62987; P62979; P0CG48	UBB; UBA52; RPS27A; UBC	Ubiquitin	TITLEVEPSDTIENVK	147_B8	light	58414560	27.7
P0CG47; P62987; P62979; P0CG48	UBB; UBA52; RPS27A; UBC	Ubiquitin	TITLEVEPSDTIENVK	148_B9	light	8348627	27.7
P0CG47; P62987; P62979; P0CG48	UBB; UBA52; RPS27A; UBC	Ubiquitin	TITLEVEPSDTIENVK	149_B10	light	10153208	27.7
P0CG47; P62987; P62979; P0CG48	UBB; UBA52; RPS27A; UBC	Ubiquitin	TITLEVEPSDTIENVK	150_B11	light	9081819	27.7
P0CG47; P62987; P62979; P0CG48	UBB; UBA52; RPS27A; UBC	Ubiquitin	TITLEVEPSDTIENVK	151_B12	light	148548640	27.7
P0CG47; P62987; P62979; P0CG48	UBB; UBA52; RPS27A; UBC	Ubiquitin	TITLEVEPSDTIENVK	153_C1	light	58995220	27.7
P0CG47; P62987; P62979; P0CG48	UBB; UBA52; RPS27A; UBC	Ubiquitin	TITLEVEPSDTIENVK	154_C2	light	51715244	27.7
P0CG47; P62987; P62979; P0CG48	UBB; UBA52; RPS27A; UBC	Ubiquitin	TITLEVEPSDTIENVK	155_C3	light	29299978	27.7
P0CG47; P62987; P62979; P0CG48	UBB; UBA52; RPS27A; UBC	Ubiquitin	TITLEVEPSDTIENVK	156_C4	light	11444947	27.7
P0CG47; P62987; P62979; P0CG48	UBB; UBA52; RPS27A; UBC	Ubiquitin	TITLEVEPSDTIENVK	157_C5	light	21756052	27.7
P0CG47; P62987; P62979; P0CG48	UBB; UBA52; RPS27A; UBC	Ubiquitin	TITLEVEPSDTIENVK	159_C6	light	52375020	27.7
P0CG47; P62987; P62979; P0CG48	UBB; UBA52; RPS27A; UBC	Ubiquitin	TITLEVEPSDTIENVK	160_C7	light	20930924	27.7
P0CG47; P62987; P62979; P0CG48	UBB; UBA52; RPS27A; UBC	Ubiquitin	TITLEVEPSDTIENVK	161_C8	light	66988296	27.7
P0CG47; P62987; P62979; P0CG48	UBB; UBA52; RPS27A; UBC	Ubiquitin	TITLEVEPSDTIENVK	162_C9	light	72481280	27.7
P0CG47; P62987; P62979; P0CG48	UBB; UBA52; RPS27A; UBC	Ubiquitin	TITLEVEPSDTIENVK	163_C10	light	46783496	27.7
P0CG47; P62987; P62979; P0CG48	UBB; UBA52; RPS27A; UBC	Ubiquitin	TITLEVEPSDTIENVK	165_C11	light	63814640	27.7
P0CG47; P62987; P62979; P0CG48	UBB; UBA52; RPS27A; UBC	Ubiquitin	TITLEVEPSDTIENVK	166_C12	light	63229684	27.7
P0CG47; P62987; P62979; P0CG48	UBB; UBA52; RPS27A; UBC	Ubiquitin	TITLEVEPSDTIENVK	167_D1	light	48239832	27.7
P0CG47; P62987; P62979; P0CG48	UBB; UBA52; RPS27A; UBC	Ubiquitin	TITLEVEPSDTIENVK	168_D2	light	48518436	27.7
P0CG47; P62987; P62979; P0CG48	UBB; UBA52; RPS27A; UBC	Ubiquitin	TITLEVEPSDTIENVK	169_D3	light	52516096	27.7
P0CG47; P62987; P62979; P0CG48	UBB; UBA52; RPS27A; UBC	Ubiquitin	TITLEVEPSDTIENVK	171_D4	light	42773476	27.7
P0CG47; P62987; P62979; P0CG48	UBB; UBA52; RPS27A; UBC	Ubiquitin	TITLEVEPSDTIENVK	172_D5	light	54754052	27.7
P0CG47; P62987; P62979; P0CG48	UBB; UBA52; RPS27A; UBC	Ubiquitin	TITLEVEPSDTIENVK	173_D6	light	56850472	27.7
P0CG47; P62987; P62979; P0CG48	UBB; UBA52; RPS27A; UBC	Ubiquitin	TITLEVEPSDTIENVK	174_D7	light	85471352	27.7
P0CG47; P62987; P62979; P0CG48	UBB; UBA52; RPS27A; UBC	Ubiquitin	TITLEVEPSDTIENVK	175_D8	light	167834288	27.7
P0CG47; P62987; P62979; P0CG48	UBB; UBA52; RPS27A; UBC	Ubiquitin	TITLEVEPSDTIENVK	177_D9	light	67996528	27.7
P0CG47; P62987; P62979; P0CG48	UBB; UBA52; RPS27A; UBC	Ubiquitin	TITLEVEPSDTIENVK	178_D10	light	75940000	27.7
P0CG47; P62987; P62979; P0CG48	UBB; UBA52; RPS27A; UBC	Ubiquitin	TITLEVEPSDTIENVK	179_D11	light	109968592	27.7
P0CG47; P62987; P62979; P0CG48	UBB; UBA52; RPS27A; UBC	Ubiquitin	TITLEVEPSDTIENVK	180_D12	light	152350320	27.7
P0CG47; P62987; P62979; P0CG48	UBB; UBA52; RPS27A; UBC	Ubiquitin	TITLEVEPSDTIENVK	181_E1	light	210038896	27.7
P0CG47; P62987; P62979; P0CG48	UBB; UBA52; RPS27A; UBC	Ubiquitin	TITLEVEPSDTIENVK	183_E2	light	47973532	27.7
P0CG47; P62987; P62979; P0CG48	UBB; UBA52; RPS27A; UBC	Ubiquitin	TITLEVEPSDTIENVK	184_E3	light	359300	27.7
P0CG47; P62987; P62979; P0CG48	UBB; UBA52; RPS27A; UBC	Ubiquitin	TITLEVEPSDTIENVK	185_E4	light	48039548	27.7
P0CG47; P62987; P62979; P0CG48	UBB; UBA52; RPS27A; UBC	Ubiquitin	TITLEVEPSDTIENVK	186_E5_stop_here	light	57709536	27.7
P0CG47; P62987; P62979; P0CG48	UBB; UBA52; RPS27A; UBC	Ubiquitin	TITLEVEPSDTIENVK	187_E6	light	61724500	27.7
P0CG47; P62987; P62979; P0CG48	UBB; UBA52; RPS27A; UBC	Ubiquitin	TITLEVEPSDTIENVK	189_E7	light	113505640	27.7
P0CG47; P62987; P62979; P0CG48	UBB; UBA52; RPS27A; UBC	Ubiquitin	TITLEVEPSDTIENVK	190_E8	light	33301942	27.7
P0CG47; P62987; P62979; P0CG48	UBB; UBA52; RPS27A; UBC	Ubiquitin	TITLEVEPSDTIENVK	191_E9	light	21862652	27.7
P0CG47; P62987; P62979; P0CG48	UBB; UBA52; RPS27A; UBC	Ubiquitin	TITLEVEPSDTIENVK	192_E10	light	26115402	27.7
P0CG47; P62987; P62979; P0CG48	UBB; UBA52; RPS27A; UBC	Ubiquitin	TITLEVEPSDTIENVK	193_E11	light	36833744	27.7
P0CG47; P62987; P62979; P0CG48	UBB; UBA52; RPS27A; UBC	Ubiquitin	TITLEVEPSDTIENVK	194_E12	light	102637256	27.7
P0CG47; P62987; P62979; P0CG48	UBB; UBA52; RPS27A; UBC	Ubiquitin	TITLEVEPSDTIENVK	196_F1	light	77362328	27.7
P0CG47; P62987; P62979; P0CG48	UBB; UBA52; RPS27A; UBC	Ubiquitin	TITLEVEPSDTIENVK	197_F2	light	47459264	27.7
P0CG47; P62987; P62979; P0CG48	UBB; UBA52; RPS27A; UBC	Ubiquitin	TITLEVEPSDTIENVK	198_F3	light	68318992	27.7
P0CG47; P62987; P62979; P0CG48	UBB; UBA52; RPS27A; UBC	Ubiquitin	TITLEVEPSDTIENVK	199_F4	light	61274128	27.7
P0CG47; P62987; P62979; P0CG48	UBB; UBA52; RPS27A; UBC	Ubiquitin	TITLEVEPSDTIENVK	200_F5	light	43567232	27.7
P0CG47; P62987; P62979; P0CG48	UBB; UBA52; RPS27A; UBC	Ubiquitin	TITLEVEPSDTIENVK	202_F6	light	38299696	27.7
P0CG47; P62987; P62979; P0CG48	UBB; UBA52; RPS27A; UBC	Ubiquitin	TITLEVEPSDTIENVK	203_F7	light	45385816	27.7
P0CG47; P62987; P62979; P0CG48	UBB; UBA52; RPS27A; UBC	Ubiquitin	TITLEVEPSDTIENVK	204_F8	light	30651492	27.7
P0CG47; P62987; P62979; P0CG48	UBB; UBA52; RPS27A; UBC	Ubiquitin	TITLEVEPSDTIENVK	205_F9	light	27882108	27.7
P0CG47; P62987; P62979; P0CG48	UBB; UBA52; RPS27A; UBC	Ubiquitin	TITLEVEPSDTIENVK	206_F10	light	22622650	27.7
P0CG47; P62987; P62979; P0CG48	UBB; UBA52; RPS27A; UBC	Ubiquitin	TITLEVEPSDTIENVK	208_F11	light	46762264	27.7
P0CG47; P62987; P62979; P0CG48	UBB; UBA52; RPS27A; UBC	Ubiquitin	TITLEVEPSDTIENVK	209_F12	light	10752878	27.7
P0CG47; P62987; P62979; P0CG48	UBB; UBA52; RPS27A; UBC	Ubiquitin	TITLEVEPSDTIENVK	210_G1	light	41648044	27.7
P0CG47; P62987; P62979; P0CG48	UBB; UBA52; RPS27A; UBC	Ubiquitin	TITLEVEPSDTIENVK	214_G2	light	60186228	27.7
P0CG47; P62987; P62979; P0CG48	UBB; UBA52; RPS27A; UBC	Ubiquitin	TITLEVEPSDTIENVK	212_G3	light	62031836	27.7
P0CG47; P62987; P62979; P0CG48	UBB; UBA52; RPS27A; UBC	Ubiquitin	TITLEVEPSDTIENVK	213_G4	light	76439840	27.7
P0CG47; P62987; P62979; P0CG48	UBB; UBA52; RPS27A; UBC	Ubiquitin	TITLEVEPSDTIENVK	Standard_221	heavy	389407	27.7
P0CG47; P62987; P62979; P0CG48	UBB; UBA52; RPS27A; UBC	Ubiquitin	TITLEVEPSDTIENVK	Standard_134	heavy	121008	27.7
P0CG47; P62987; P62979; P0CG48	UBB; UBA52; RPS27A; UBC	Ubiquitin	TITLEVEPSDTIENVK	Standard_140	heavy	167069	27.7
P0CG47; P62987; P62979; P0CG48	UBB; UBA52; RPS27A; UBC	Ubiquitin	TITLEVEPSDTIENVK	Standard_146	heavy	193375	27.7
P0CG47; P62987; P62979; P0CG48	UBB; UBA52; RPS27A; UBC	Ubiquitin	TITLEVEPSDTIENVK	Standard_152	heavy	190203	27.7
P0CG47; P62987; P62979; P0CG48	UBB; UBA52; RPS27A; UBC	Ubiquitin	TITLEVEPSDTIENVK	Standard_158	heavy	195292	27.7
P0CG47; P62987; P62979; P0CG48	UBB; UBA52; RPS27A; UBC	Ubiquitin	TITLEVEPSDTIENVK	Standard_164	heavy	201547	27.7
P0CG47; P62987; P62979; P0CG48	UBB; UBA52; RPS27A; UBC	Ubiquitin	TITLEVEPSDTIENVK	Standard_170	heavy	185257	27.7
P0CG47; P62987; P62979; P0CG48	UBB; UBA52; RPS27A; UBC	Ubiquitin	TITLEVEPSDTIENVK	Standard_176	heavy	120147	27.7
P0CG47; P62987; P62979; P0CG48	UBB; UBA52; RPS27A; UBC	Ubiquitin	TITLEVEPSDTIENVK	Standard_182	heavy	215344	27.7
P0CG47; P62987; P62979; P0CG48	UBB; UBA52; RPS27A; UBC	Ubiquitin	TITLEVEPSDTIENVK	Standard_195	heavy	533814	27.7
P0CG47; P62987; P62979; P0CG48	UBB; UBA52; RPS27A; UBC	Ubiquitin	TITLEVEPSDTIENVK	Standard_201	heavy	402301	27.7
P0CG47; P62987; P62979; P0CG48	UBB; UBA52; RPS27A; UBC	Ubiquitin	TITLEVEPSDTIENVK	Standard_207	heavy	608716	27.7
P0CG47; P62987; P62979; P0CG48	UBB; UBA52; RPS27A; UBC	Ubiquitin	TITLEVEPSDTIENVK	Standard_215	heavy	506839	27.7
Q15628	TRADD	TRADD	SDPQLIVQLR	269_A1_dil5x	light	5617610	25.23
Q15628	TRADD	TRADD	SDPQLIVQLR	268_A2_dil5x	light	880510	25.23
Q15628	TRADD	TRADD	SDPQLIVQLR	270_A3_dil5x	light	#N/A	25.23
Q15628	TRADD	TRADD	SDPQLIVQLR	222_A4	light	#N/A	25.23
Q15628	TRADD	TRADD	SDPQLIVQLR	220_A5	light	#N/A	25.23
Q15628	TRADD	TRADD	SDPQLIVQLR	219_A6	light	#N/A	25.23
Q15628	TRADD	TRADD	SDPQLIVQLR	218_A7	light	#N/A	25.23
Q15628	TRADD	TRADD	SDPQLIVQLR	217_A8	light	#N/A	25.23
Q15628	TRADD	TRADD	SDPQLIVQLR	216_A9	light	#N/A	25.23
Q15628	TRADD	TRADD	SDPQLIVQLR	135_A10	light	133532	25.23
Q15628	TRADD	TRADD	SDPQLIVQLR	136_A11	light	#N/A	25.23
Q15628	TRADD	TRADD	SDPQLIVQLR	137_A12	light	#N/A	25.23
Q15628	TRADD	TRADD	SDPQLIVQLR	138_B1	light	859347	25.23
Q15628	TRADD	TRADD	SDPQLIVQLR	139_B2	light	678328	25.23
Q15628	TRADD	TRADD	SDPQLIVQLR	141_B3	light	858520	25.23
Q15628	TRADD	TRADD	SDPQLIVQLR	142_B4	light	385557	25.23
Q15628	TRADD	TRADD	SDPQLIVQLR	143_B5	light	#N/A	25.23
Q15628	TRADD	TRADD	SDPQLIVQLR	144_B6	light	#N/A	25.23
Q15628	TRADD	TRADD	SDPQLIVQLR	145_B7	light	#N/A	25.23
Q15628	TRADD	TRADD	SDPQLIVQLR	147_B8	light	#N/A	25.23
Q15628	TRADD	TRADD	SDPQLIVQLR	148_B9	light	#N/A	25.23
Q15628	TRADD	TRADD	SDPQLIVQLR	149_B10	light	#N/A	25.23
Q15628	TRADD	TRADD	SDPQLIVQLR	150_B11	light	#N/A	25.23
Q15628	TRADD	TRADD	SDPQLIVQLR	151_B12	light	#N/A	25.23
Q15628	TRADD	TRADD	SDPQLIVQLR	153_C1	light	1521765	25.23
Q15628	TRADD	TRADD	SDPQLIVQLR	154_C2	light	861027	25.23
Q15628	TRADD	TRADD	SDPQLIVQLR	155_C3	light	591577	25.23
Q15628	TRADD	TRADD	SDPQLIVQLR	156_C4	light	#N/A	25.23
Q15628	TRADD	TRADD	SDPQLIVQLR	157_C5	light	#N/A	25.23
Q15628	TRADD	TRADD	SDPQLIVQLR	159_C6	light	#N/A	25.23
Q15628	TRADD	TRADD	SDPQLIVQLR	160_C7	light	#N/A	25.23
Q15628	TRADD	TRADD	SDPQLIVQLR	161_C8	light	#N/A	25.23
Q15628	TRADD	TRADD	SDPQLIVQLR	162_C9	light	#N/A	25.23
Q15628	TRADD	TRADD	SDPQLIVQLR	163_C10	light	#N/A	25.23
Q15628	TRADD	TRADD	SDPQLIVQLR	165_C11	light	#N/A	25.23
Q15628	TRADD	TRADD	SDPQLIVQLR	166_C12	light	#N/A	25.23
Q15628	TRADD	TRADD	SDPQLIVQLR	167_D1	light	1035844	25.23
Q15628	TRADD	TRADD	SDPQLIVQLR	168_D2	light	959014	25.23
Q15628	TRADD	TRADD	SDPQLIVQLR	169_D3	light	896529	25.23
Q15628	TRADD	TRADD	SDPQLIVQLR	171_D4	light	746703	25.23
Q15628	TRADD	TRADD	SDPQLIVQLR	172_D5	light	238289	25.23
Q15628	TRADD	TRADD	SDPQLIVQLR	173_D6	light	#N/A	25.23
Q15628	TRADD	TRADD	SDPQLIVQLR	174_D7	light	#N/A	25.23
Q15628	TRADD	TRADD	SDPQLIVQLR	175_D8	light	41451	25.23
Q15628	TRADD	TRADD	SDPQLIVQLR	177_D9	light	#N/A	25.23
Q15628	TRADD	TRADD	SDPQLIVQLR	178_D10	light	#N/A	25.23
Q15628	TRADD	TRADD	SDPQLIVQLR	179_D11	light	10222	25.23
Q15628	TRADD	TRADD	SDPQLIVQLR	180_D12	light	#N/A	25.23
Q15628	TRADD	TRADD	SDPQLIVQLR	181_E1	light	260968	25.23
Q15628	TRADD	TRADD	SDPQLIVQLR	183_E2	light	884953	25.23
Q15628	TRADD	TRADD	SDPQLIVQLR	184_E3	light	#N/A	25.23
Q15628	TRADD	TRADD	SDPQLIVQLR	185_E4	light	885447	25.23
Q15628	TRADD	TRADD	SDPQLIVQLR	186_E5_stop_here	light	202430	25.23
Q15628	TRADD	TRADD	SDPQLIVQLR	187_E6	light	#N/A	25.23
Q15628	TRADD	TRADD	SDPQLIVQLR	189_E7	light	#N/A	25.23
Q15628	TRADD	TRADD	SDPQLIVQLR	190_E8	light	#N/A	25.23
Q15628	TRADD	TRADD	SDPQLIVQLR	191_E9	light	#N/A	25.23
Q15628	TRADD	TRADD	SDPQLIVQLR	192_E10	light	#N/A	25.23
Q15628	TRADD	TRADD	SDPQLIVQLR	193_E11	light	#N/A	25.23
Q15628	TRADD	TRADD	SDPQLIVQLR	194_E12	light	#N/A	25.23
Q15628	TRADD	TRADD	SDPQLIVQLR	196_F1	light	#N/A	25.23
Q15628	TRADD	TRADD	SDPQLIVQLR	197_F2	light	226100	25.23
Q15628	TRADD	TRADD	SDPQLIVQLR	198_F3	light	971826	25.23
Q15628	TRADD	TRADD	SDPQLIVQLR	199_F4	light	946718	25.23
Q15628	TRADD	TRADD	SDPQLIVQLR	200_F5	light	24695	25.23
Q15628	TRADD	TRADD	SDPQLIVQLR	202_F6	light	22101	25.23
Q15628	TRADD	TRADD	SDPQLIVQLR	203_F7	light	#N/A	25.23
Q15628	TRADD	TRADD	SDPQLIVQLR	204_F8	light	#N/A	25.23
Q15628	TRADD	TRADD	SDPQLIVQLR	205_F9	light	#N/A	25.23
Q15628	TRADD	TRADD	SDPQLIVQLR	206_F10	light	#N/A	25.23
Q15628	TRADD	TRADD	SDPQLIVQLR	208_F11	light	#N/A	25.23
Q15628	TRADD	TRADD	SDPQLIVQLR	209_F12	light	#N/A	25.23
Q15628	TRADD	TRADD	SDPQLIVQLR	210_G1	light	42422	25.23
Q15628	TRADD	TRADD	SDPQLIVQLR	214_G2	light	110077	25.23
Q15628	TRADD	TRADD	SDPQLIVQLR	212_G3	light	851856	25.23
Q15628	TRADD	TRADD	SDPQLIVQLR	213_G4	light	736931	25.23
Q15628	TRADD	TRADD	SDPQLIVQLR	Standard_221	heavy	17488612	25.23
Q15628	TRADD	TRADD	SDPQLIVQLR	Standard_134	heavy	14838252	25.23
Q15628	TRADD	TRADD	SDPQLIVQLR	Standard_140	heavy	13934303	25.23
Q15628	TRADD	TRADD	SDPQLIVQLR	Standard_146	heavy	16762466	25.23
Q15628	TRADD	TRADD	SDPQLIVQLR	Standard_152	heavy	16993052	25.23
Q15628	TRADD	TRADD	SDPQLIVQLR	Standard_158	heavy	18391176	25.23
Q15628	TRADD	TRADD	SDPQLIVQLR	Standard_164	heavy	18316760	25.23
Q15628	TRADD	TRADD	SDPQLIVQLR	Standard_170	heavy	18017520	25.23
Q15628	TRADD	TRADD	SDPQLIVQLR	Standard_176	heavy	13532559	25.23
Q15628	TRADD	TRADD	SDPQLIVQLR	Standard_182	heavy	18141742	25.23
Q15628	TRADD	TRADD	SDPQLIVQLR	Standard_195	heavy	18684984	25.23
Q15628	TRADD	TRADD	SDPQLIVQLR	Standard_201	heavy	21855890	25.23
Q15628	TRADD	TRADD	SDPQLIVQLR	Standard_207	heavy	21902004	25.23
Q15628	TRADD	TRADD	SDPQLIVQLR	Standard_215	heavy	21959958	25.23
O15111	CHUK	IKKA	IQLPIIQLR	269_A1_dil5x	light	325349	32.76
O15111	CHUK	IKKA	IQLPIIQLR	268_A2_dil5x	light	55180	32.76
O15111	CHUK	IKKA	IQLPIIQLR	270_A3_dil5x	light	#N/A	32.76
O15111	CHUK	IKKA	IQLPIIQLR	222_A4	light	#N/A	32.76
O15111	CHUK	IKKA	IQLPIIQLR	220_A5	light	#N/A	32.76
O15111	CHUK	IKKA	IQLPIIQLR	219_A6	light	#N/A	32.76
O15111	CHUK	IKKA	IQLPIIQLR	218_A7	light	#N/A	32.76
O15111	CHUK	IKKA	IQLPIIQLR	217_A8	light	#N/A	32.76
O15111	CHUK	IKKA	IQLPIIQLR	216_A9	light	#N/A	32.76
O15111	CHUK	IKKA	IQLPIIQLR	135_A10	light	#N/A	32.76
O15111	CHUK	IKKA	IQLPIIQLR	136_A11	light	#N/A	32.76
O15111	CHUK	IKKA	IQLPIIQLR	137_A12	light	#N/A	32.76
O15111	CHUK	IKKA	IQLPIIQLR	138_B1	light	79910	32.76
O15111	CHUK	IKKA	IQLPIIQLR	139_B2	light	46287	32.76
O15111	CHUK	IKKA	IQLPIIQLR	141_B3	light	87190	32.76
O15111	CHUK	IKKA	IQLPIIQLR	142_B4	light	35673	32.76
O15111	CHUK	IKKA	IQLPIIQLR	143_B5	light	#N/A	32.76
O15111	CHUK	IKKA	IQLPIIQLR	144_B6	light	#N/A	32.76
O15111	CHUK	IKKA	IQLPIIQLR	145_B7	light	#N/A	32.76
O15111	CHUK	IKKA	IQLPIIQLR	147_B8	light	#N/A	32.76
O15111	CHUK	IKKA	IQLPIIQLR	148_B9	light	#N/A	32.76
O15111	CHUK	IKKA	IQLPIIQLR	149_B10	light	#N/A	32.76
O15111	CHUK	IKKA	IQLPIIQLR	150_B11	light	#N/A	32.76
O15111	CHUK	IKKA	IQLPIIQLR	151_B12	light	#N/A	32.76
O15111	CHUK	IKKA	IQLPIIQLR	153_C1	light	141109	32.76
O15111	CHUK	IKKA	IQLPIIQLR	154_C2	light	100286	32.76
O15111	CHUK	IKKA	IQLPIIQLR	155_C3	light	88738	32.76
O15111	CHUK	IKKA	IQLPIIQLR	156_C4	light	#N/A	32.76
O15111	CHUK	IKKA	IQLPIIQLR	157_C5	light	258315	32.76
O15111	CHUK	IKKA	IQLPIIQLR	159_C6	light	#N/A	32.76
O15111	CHUK	IKKA	IQLPIIQLR	160_C7	light	#N/A	32.76
O15111	CHUK	IKKA	IQLPIIQLR	161_C8	light	6523	32.76
O15111	CHUK	IKKA	IQLPIIQLR	162_C9	light	22061	32.76
O15111	CHUK	IKKA	IQLPIIQLR	163_C10	light	#N/A	32.76
O15111	CHUK	IKKA	IQLPIIQLR	165_C11	light	11603	32.76
O15111	CHUK	IKKA	IQLPIIQLR	166_C12	light	#N/A	32.76
O15111	CHUK	IKKA	IQLPIIQLR	167_D1	light	97638	32.76
O15111	CHUK	IKKA	IQLPIIQLR	168_D2	light	91175	32.76
O15111	CHUK	IKKA	IQLPIIQLR	169_D3	light	113037	32.76
O15111	CHUK	IKKA	IQLPIIQLR	171_D4	light	60228	32.76
O15111	CHUK	IKKA	IQLPIIQLR	172_D5	light	12878	32.76
O15111	CHUK	IKKA	IQLPIIQLR	173_D6	light	#N/A	32.76
O15111	CHUK	IKKA	IQLPIIQLR	174_D7	light	#N/A	32.76
O15111	CHUK	IKKA	IQLPIIQLR	175_D8	light	#N/A	32.76
O15111	CHUK	IKKA	IQLPIIQLR	177_D9	light	#N/A	32.76
O15111	CHUK	IKKA	IQLPIIQLR	178_D10	light	#N/A	32.76
O15111	CHUK	IKKA	IQLPIIQLR	179_D11	light	#N/A	32.76
O15111	CHUK	IKKA	IQLPIIQLR	180_D12	light	#N/A	32.76
O15111	CHUK	IKKA	IQLPIIQLR	181_E1	light	59247	32.76
O15111	CHUK	IKKA	IQLPIIQLR	183_E2	light	85945	32.76
O15111	CHUK	IKKA	IQLPIIQLR	184_E3	light	#N/A	32.76
O15111	CHUK	IKKA	IQLPIIQLR	185_E4	light	#N/A	32.76
O15111	CHUK	IKKA	IQLPIIQLR	186_E5_stop_here	light	#N/A	32.76
O15111	CHUK	IKKA	IQLPIIQLR	187_E6	light	#N/A	32.76
O15111	CHUK	IKKA	IQLPIIQLR	189_E7	light	#N/A	32.76
O15111	CHUK	IKKA	IQLPIIQLR	190_E8	light	#N/A	32.76
O15111	CHUK	IKKA	IQLPIIQLR	191_E9	light	#N/A	32.76
O15111	CHUK	IKKA	IQLPIIQLR	192_E10	light	#N/A	32.76
O15111	CHUK	IKKA	IQLPIIQLR	193_E11	light	#N/A	32.76
O15111	CHUK	IKKA	IQLPIIQLR	194_E12	light	#N/A	32.76
O15111	CHUK	IKKA	IQLPIIQLR	196_F1	light	#N/A	32.76
O15111	CHUK	IKKA	IQLPIIQLR	197_F2	light	#N/A	32.76
O15111	CHUK	IKKA	IQLPIIQLR	198_F3	light	142430	32.76
O15111	CHUK	IKKA	IQLPIIQLR	199_F4	light	91757	32.76
O15111	CHUK	IKKA	IQLPIIQLR	200_F5	light	#N/A	32.76
O15111	CHUK	IKKA	IQLPIIQLR	202_F6	light	#N/A	32.76
O15111	CHUK	IKKA	IQLPIIQLR	203_F7	light	#N/A	32.76
O15111	CHUK	IKKA	IQLPIIQLR	204_F8	light	#N/A	32.76
O15111	CHUK	IKKA	IQLPIIQLR	205_F9	light	#N/A	32.76
O15111	CHUK	IKKA	IQLPIIQLR	206_F10	light	#N/A	32.76
O15111	CHUK	IKKA	IQLPIIQLR	208_F11	light	#N/A	32.76
O15111	CHUK	IKKA	IQLPIIQLR	209_F12	light	#N/A	32.76
O15111	CHUK	IKKA	IQLPIIQLR	210_G1	light	#N/A	32.76
O15111	CHUK	IKKA	IQLPIIQLR	214_G2	light	#N/A	32.76
O15111	CHUK	IKKA	IQLPIIQLR	212_G3	light	132662	32.76
O15111	CHUK	IKKA	IQLPIIQLR	213_G4	light	95303	32.76
O15111	CHUK	IKKA	IQLPIIQLR	Standard_221	heavy	471347	32.76
O15111	CHUK	IKKA	IQLPIIQLR	Standard_134	heavy	296279	32.76
O15111	CHUK	IKKA	IQLPIIQLR	Standard_140	heavy	385051	32.76
O15111	CHUK	IKKA	IQLPIIQLR	Standard_146	heavy	500624	32.76
O15111	CHUK	IKKA	IQLPIIQLR	Standard_152	heavy	521704	32.76
O15111	CHUK	IKKA	IQLPIIQLR	Standard_158	heavy	462450	32.76
O15111	CHUK	IKKA	IQLPIIQLR	Standard_164	heavy	487738	32.76
O15111	CHUK	IKKA	IQLPIIQLR	Standard_170	heavy	399697	32.76
O15111	CHUK	IKKA	IQLPIIQLR	Standard_176	heavy	456084	32.76
O15111	CHUK	IKKA	IQLPIIQLR	Standard_182	heavy	542738	32.76
O15111	CHUK	IKKA	IQLPIIQLR	Standard_195	heavy	576888	32.76
O15111	CHUK	IKKA	IQLPIIQLR	Standard_201	heavy	552019	32.76
O15111	CHUK	IKKA	IQLPIIQLR	Standard_207	heavy	829357	32.76
O15111	CHUK	IKKA	IQLPIIQLR	Standard_215	heavy	561980	32.76
O43318	MAP3K7	TAK1	EIEVEEVVGR	269_A1_dil5x	light	95222	22.62
O43318	MAP3K7	TAK1	EIEVEEVVGR	268_A2_dil5x	light	#N/A	22.62
O43318	MAP3K7	TAK1	EIEVEEVVGR	270_A3_dil5x	light	#N/A	22.62
O43318	MAP3K7	TAK1	EIEVEEVVGR	222_A4	light	#N/A	22.62
O43318	MAP3K7	TAK1	EIEVEEVVGR	220_A5	light	#N/A	22.62
O43318	MAP3K7	TAK1	EIEVEEVVGR	219_A6	light	#N/A	22.62
O43318	MAP3K7	TAK1	EIEVEEVVGR	218_A7	light	#N/A	22.62
O43318	MAP3K7	TAK1	EIEVEEVVGR	217_A8	light	#N/A	22.62
O43318	MAP3K7	TAK1	EIEVEEVVGR	216_A9	light	#N/A	22.62
O43318	MAP3K7	TAK1	EIEVEEVVGR	135_A10	light	#N/A	22.62
O43318	MAP3K7	TAK1	EIEVEEVVGR	136_A11	light	#N/A	22.62
O43318	MAP3K7	TAK1	EIEVEEVVGR	137_A12	light	#N/A	22.62
O43318	MAP3K7	TAK1	EIEVEEVVGR	138_B1	light	#N/A	22.62
O43318	MAP3K7	TAK1	EIEVEEVVGR	139_B2	light	#N/A	22.62
O43318	MAP3K7	TAK1	EIEVEEVVGR	141_B3	light	#N/A	22.62
O43318	MAP3K7	TAK1	EIEVEEVVGR	142_B4	light	#N/A	22.62
O43318	MAP3K7	TAK1	EIEVEEVVGR	143_B5	light	#N/A	22.62
O43318	MAP3K7	TAK1	EIEVEEVVGR	144_B6	light	#N/A	22.62
O43318	MAP3K7	TAK1	EIEVEEVVGR	145_B7	light	#N/A	22.62
O43318	MAP3K7	TAK1	EIEVEEVVGR	147_B8	light	#N/A	22.62
O43318	MAP3K7	TAK1	EIEVEEVVGR	148_B9	light	#N/A	22.62
O43318	MAP3K7	TAK1	EIEVEEVVGR	149_B10	light	#N/A	22.62
O43318	MAP3K7	TAK1	EIEVEEVVGR	150_B11	light	#N/A	22.62
O43318	MAP3K7	TAK1	EIEVEEVVGR	151_B12	light	#N/A	22.62
O43318	MAP3K7	TAK1	EIEVEEVVGR	153_C1	light	#N/A	22.62
O43318	MAP3K7	TAK1	EIEVEEVVGR	154_C2	light	#N/A	22.62
O43318	MAP3K7	TAK1	EIEVEEVVGR	155_C3	light	#N/A	22.62
O43318	MAP3K7	TAK1	EIEVEEVVGR	156_C4	light	#N/A	22.62
O43318	MAP3K7	TAK1	EIEVEEVVGR	157_C5	light	#N/A	22.62
O43318	MAP3K7	TAK1	EIEVEEVVGR	159_C6	light	#N/A	22.62
O43318	MAP3K7	TAK1	EIEVEEVVGR	160_C7	light	#N/A	22.62
O43318	MAP3K7	TAK1	EIEVEEVVGR	161_C8	light	#N/A	22.62
O43318	MAP3K7	TAK1	EIEVEEVVGR	162_C9	light	6741	22.62
O43318	MAP3K7	TAK1	EIEVEEVVGR	163_C10	light	#N/A	22.62
O43318	MAP3K7	TAK1	EIEVEEVVGR	165_C11	light	#N/A	22.62
O43318	MAP3K7	TAK1	EIEVEEVVGR	166_C12	light	#N/A	22.62
O43318	MAP3K7	TAK1	EIEVEEVVGR	167_D1	light	#N/A	22.62
O43318	MAP3K7	TAK1	EIEVEEVVGR	168_D2	light	28234	22.62
O43318	MAP3K7	TAK1	EIEVEEVVGR	169_D3	light	#N/A	22.62
O43318	MAP3K7	TAK1	EIEVEEVVGR	171_D4	light	#N/A	22.62
O43318	MAP3K7	TAK1	EIEVEEVVGR	172_D5	light	#N/A	22.62
O43318	MAP3K7	TAK1	EIEVEEVVGR	173_D6	light	#N/A	22.62
O43318	MAP3K7	TAK1	EIEVEEVVGR	174_D7	light	#N/A	22.62
O43318	MAP3K7	TAK1	EIEVEEVVGR	175_D8	light	36322	22.62
O43318	MAP3K7	TAK1	EIEVEEVVGR	177_D9	light	27481	22.62
O43318	MAP3K7	TAK1	EIEVEEVVGR	178_D10	light	#N/A	22.62
O43318	MAP3K7	TAK1	EIEVEEVVGR	179_D11	light	#N/A	22.62
O43318	MAP3K7	TAK1	EIEVEEVVGR	180_D12	light	#N/A	22.62
O43318	MAP3K7	TAK1	EIEVEEVVGR	181_E1	light	#N/A	22.62
O43318	MAP3K7	TAK1	EIEVEEVVGR	183_E2	light	#N/A	22.62
O43318	MAP3K7	TAK1	EIEVEEVVGR	184_E3	light	#N/A	22.62
O43318	MAP3K7	TAK1	EIEVEEVVGR	185_E4	light	#N/A	22.62
O43318	MAP3K7	TAK1	EIEVEEVVGR	186_E5_stop_here	light	#N/A	22.62
O43318	MAP3K7	TAK1	EIEVEEVVGR	187_E6	light	#N/A	22.62
O43318	MAP3K7	TAK1	EIEVEEVVGR	189_E7	light	19058	22.62
O43318	MAP3K7	TAK1	EIEVEEVVGR	190_E8	light	#N/A	22.62
O43318	MAP3K7	TAK1	EIEVEEVVGR	191_E9	light	#N/A	22.62
O43318	MAP3K7	TAK1	EIEVEEVVGR	192_E10	light	#N/A	22.62
O43318	MAP3K7	TAK1	EIEVEEVVGR	193_E11	light	#N/A	22.62
O43318	MAP3K7	TAK1	EIEVEEVVGR	194_E12	light	#N/A	22.62
O43318	MAP3K7	TAK1	EIEVEEVVGR	196_F1	light	#N/A	22.62
O43318	MAP3K7	TAK1	EIEVEEVVGR	197_F2	light	#N/A	22.62
O43318	MAP3K7	TAK1	EIEVEEVVGR	198_F3	light	#N/A	22.62
O43318	MAP3K7	TAK1	EIEVEEVVGR	199_F4	light	#N/A	22.62
O43318	MAP3K7	TAK1	EIEVEEVVGR	200_F5	light	#N/A	22.62
O43318	MAP3K7	TAK1	EIEVEEVVGR	202_F6	light	#N/A	22.62
O43318	MAP3K7	TAK1	EIEVEEVVGR	203_F7	light	#N/A	22.62
O43318	MAP3K7	TAK1	EIEVEEVVGR	204_F8	light	#N/A	22.62
O43318	MAP3K7	TAK1	EIEVEEVVGR	205_F9	light	#N/A	22.62
O43318	MAP3K7	TAK1	EIEVEEVVGR	206_F10	light	#N/A	22.62
O43318	MAP3K7	TAK1	EIEVEEVVGR	208_F11	light	#N/A	22.62
O43318	MAP3K7	TAK1	EIEVEEVVGR	209_F12	light	#N/A	22.62
O43318	MAP3K7	TAK1	EIEVEEVVGR	210_G1	light	#N/A	22.62
O43318	MAP3K7	TAK1	EIEVEEVVGR	214_G2	light	#N/A	22.62
O43318	MAP3K7	TAK1	EIEVEEVVGR	212_G3	light	#N/A	22.62
O43318	MAP3K7	TAK1	EIEVEEVVGR	213_G4	light	#N/A	22.62
O43318	MAP3K7	TAK1	EIEVEEVVGR	Standard_221	heavy	12139544	22.62
O43318	MAP3K7	TAK1	EIEVEEVVGR	Standard_134	heavy	12997294	22.62
O43318	MAP3K7	TAK1	EIEVEEVVGR	Standard_140	heavy	11155723	22.62
O43318	MAP3K7	TAK1	EIEVEEVVGR	Standard_146	heavy	11355989	22.62
O43318	MAP3K7	TAK1	EIEVEEVVGR	Standard_152	heavy	11204011	22.62
O43318	MAP3K7	TAK1	EIEVEEVVGR	Standard_158	heavy	11407860	22.62
O43318	MAP3K7	TAK1	EIEVEEVVGR	Standard_164	heavy	10306579	22.62
O43318	MAP3K7	TAK1	EIEVEEVVGR	Standard_170	heavy	10456081	22.62
O43318	MAP3K7	TAK1	EIEVEEVVGR	Standard_176	heavy	10488641	22.62
O43318	MAP3K7	TAK1	EIEVEEVVGR	Standard_182	heavy	11077083	22.62
O43318	MAP3K7	TAK1	EIEVEEVVGR	Standard_195	heavy	10470302	22.62
O43318	MAP3K7	TAK1	EIEVEEVVGR	Standard_201	heavy	12024030	22.62
O43318	MAP3K7	TAK1	EIEVEEVVGR	Standard_207	heavy	12706411	22.62
O43318	MAP3K7	TAK1	EIEVEEVVGR	Standard_215	heavy	12941469	22.62
P19438	TNFRSF1A	TNFR1	EATLELLGR	269_A1_dil5x	light	9075915	24.66
P19438	TNFRSF1A	TNFR1	EATLELLGR	268_A2_dil5x	light	2079593	24.66
P19438	TNFRSF1A	TNFR1	EATLELLGR	270_A3_dil5x	light	8778	24.66
P19438	TNFRSF1A	TNFR1	EATLELLGR	222_A4	light	9096	24.66
P19438	TNFRSF1A	TNFR1	EATLELLGR	220_A5	light	#N/A	24.66
P19438	TNFRSF1A	TNFR1	EATLELLGR	219_A6	light	157553	24.66
P19438	TNFRSF1A	TNFR1	EATLELLGR	218_A7	light	#N/A	24.66
P19438	TNFRSF1A	TNFR1	EATLELLGR	217_A8	light	231517	24.66
P19438	TNFRSF1A	TNFR1	EATLELLGR	216_A9	light	230625	24.66
P19438	TNFRSF1A	TNFR1	EATLELLGR	135_A10	light	995099	24.66
P19438	TNFRSF1A	TNFR1	EATLELLGR	136_A11	light	125905	24.66
P19438	TNFRSF1A	TNFR1	EATLELLGR	137_A12	light	190678	24.66
P19438	TNFRSF1A	TNFR1	EATLELLGR	138_B1	light	8563229	24.66
P19438	TNFRSF1A	TNFR1	EATLELLGR	139_B2	light	6783850	24.66
P19438	TNFRSF1A	TNFR1	EATLELLGR	141_B3	light	7045529	24.66
P19438	TNFRSF1A	TNFR1	EATLELLGR	142_B4	light	3795977	24.66
P19438	TNFRSF1A	TNFR1	EATLELLGR	143_B5	light	1480434	24.66
P19438	TNFRSF1A	TNFR1	EATLELLGR	144_B6	light	1405372	24.66
P19438	TNFRSF1A	TNFR1	EATLELLGR	145_B7	light	1310399	24.66
P19438	TNFRSF1A	TNFR1	EATLELLGR	147_B8	light	1369037	24.66
P19438	TNFRSF1A	TNFR1	EATLELLGR	148_B9	light	85828	24.66
P19438	TNFRSF1A	TNFR1	EATLELLGR	149_B10	light	5630659	24.66
P19438	TNFRSF1A	TNFR1	EATLELLGR	150_B11	light	1220553	24.66
P19438	TNFRSF1A	TNFR1	EATLELLGR	151_B12	light	13255131	24.66
P19438	TNFRSF1A	TNFR1	EATLELLGR	153_C1	light	14334701	24.66
P19438	TNFRSF1A	TNFR1	EATLELLGR	154_C2	light	8494562	24.66
P19438	TNFRSF1A	TNFR1	EATLELLGR	155_C3	light	5551465	24.66
P19438	TNFRSF1A	TNFR1	EATLELLGR	156_C4	light	373929	24.66
P19438	TNFRSF1A	TNFR1	EATLELLGR	157_C5	light	1512181	24.66
P19438	TNFRSF1A	TNFR1	EATLELLGR	159_C6	light	7092162	24.66
P19438	TNFRSF1A	TNFR1	EATLELLGR	160_C7	light	2361532	24.66
P19438	TNFRSF1A	TNFR1	EATLELLGR	161_C8	light	19501368	24.66
P19438	TNFRSF1A	TNFR1	EATLELLGR	162_C9	light	29654960	24.66
P19438	TNFRSF1A	TNFR1	EATLELLGR	163_C10	light	10029621	24.66
P19438	TNFRSF1A	TNFR1	EATLELLGR	165_C11	light	17170556	24.66
P19438	TNFRSF1A	TNFR1	EATLELLGR	166_C12	light	3316955	24.66
P19438	TNFRSF1A	TNFR1	EATLELLGR	167_D1	light	10318872	24.66
P19438	TNFRSF1A	TNFR1	EATLELLGR	168_D2	light	8235325	24.66
P19438	TNFRSF1A	TNFR1	EATLELLGR	169_D3	light	7768458	24.66
P19438	TNFRSF1A	TNFR1	EATLELLGR	171_D4	light	6194496	24.66
P19438	TNFRSF1A	TNFR1	EATLELLGR	172_D5	light	4426736	24.66
P19438	TNFRSF1A	TNFR1	EATLELLGR	173_D6	light	6644118	24.66
P19438	TNFRSF1A	TNFR1	EATLELLGR	174_D7	light	4010022	24.66
P19438	TNFRSF1A	TNFR1	EATLELLGR	175_D8	light	8273745	24.66
P19438	TNFRSF1A	TNFR1	EATLELLGR	177_D9	light	5561809	24.66
P19438	TNFRSF1A	TNFR1	EATLELLGR	178_D10	light	14916400	24.66
P19438	TNFRSF1A	TNFR1	EATLELLGR	179_D11	light	17754248	24.66
P19438	TNFRSF1A	TNFR1	EATLELLGR	180_D12	light	10466348	24.66
P19438	TNFRSF1A	TNFR1	EATLELLGR	181_E1	light	9741935	24.66
P19438	TNFRSF1A	TNFR1	EATLELLGR	183_E2	light	7823418	24.66
P19438	TNFRSF1A	TNFR1	EATLELLGR	184_E3	light	3744379	24.66
P19438	TNFRSF1A	TNFR1	EATLELLGR	185_E4	light	7053337	24.66
P19438	TNFRSF1A	TNFR1	EATLELLGR	186_E5_stop_here	light	6590891	24.66
P19438	TNFRSF1A	TNFR1	EATLELLGR	187_E6	light	2265288	24.66
P19438	TNFRSF1A	TNFR1	EATLELLGR	189_E7	light	4759968	24.66
P19438	TNFRSF1A	TNFR1	EATLELLGR	190_E8	light	1752852	24.66
P19438	TNFRSF1A	TNFR1	EATLELLGR	191_E9	light	1598918	24.66
P19438	TNFRSF1A	TNFR1	EATLELLGR	192_E10	light	1577924	24.66
P19438	TNFRSF1A	TNFR1	EATLELLGR	193_E11	light	1435468	24.66
P19438	TNFRSF1A	TNFR1	EATLELLGR	194_E12	light	2924112	24.66
P19438	TNFRSF1A	TNFR1	EATLELLGR	196_F1	light	2982860	24.66
P19438	TNFRSF1A	TNFR1	EATLELLGR	197_F2	light	3319931	24.66
P19438	TNFRSF1A	TNFR1	EATLELLGR	198_F3	light	7093657	24.66
P19438	TNFRSF1A	TNFR1	EATLELLGR	199_F4	light	6766750	24.66
P19438	TNFRSF1A	TNFR1	EATLELLGR	200_F5	light	2077445	24.66
P19438	TNFRSF1A	TNFR1	EATLELLGR	202_F6	light	1537316	24.66
P19438	TNFRSF1A	TNFR1	EATLELLGR	203_F7	light	1682837	24.66
P19438	TNFRSF1A	TNFR1	EATLELLGR	204_F8	light	404563	24.66
P19438	TNFRSF1A	TNFR1	EATLELLGR	205_F9	light	344891	24.66
P19438	TNFRSF1A	TNFR1	EATLELLGR	206_F10	light	148112	24.66
P19438	TNFRSF1A	TNFR1	EATLELLGR	208_F11	light	135268	24.66
P19438	TNFRSF1A	TNFR1	EATLELLGR	209_F12	light	#N/A	24.66
P19438	TNFRSF1A	TNFR1	EATLELLGR	210_G1	light	1153957	24.66
P19438	TNFRSF1A	TNFR1	EATLELLGR	214_G2	light	2261616	24.66
P19438	TNFRSF1A	TNFR1	EATLELLGR	212_G3	light	7513114	24.66
P19438	TNFRSF1A	TNFR1	EATLELLGR	213_G4	light	5793092	24.66
P19438	TNFRSF1A	TNFR1	EATLELLGR	Standard_221	heavy	27206318	24.66
P19438	TNFRSF1A	TNFR1	EATLELLGR	Standard_134	heavy	30818602	24.66
P19438	TNFRSF1A	TNFR1	EATLELLGR	Standard_140	heavy	32289072	24.66
P19438	TNFRSF1A	TNFR1	EATLELLGR	Standard_146	heavy	39592320	24.66
P19438	TNFRSF1A	TNFR1	EATLELLGR	Standard_152	heavy	36997668	24.66
P19438	TNFRSF1A	TNFR1	EATLELLGR	Standard_158	heavy	39460240	24.66
P19438	TNFRSF1A	TNFR1	EATLELLGR	Standard_164	heavy	38043452	24.66
P19438	TNFRSF1A	TNFR1	EATLELLGR	Standard_170	heavy	38127976	24.66
P19438	TNFRSF1A	TNFR1	EATLELLGR	Standard_176	heavy	30266360	24.66
P19438	TNFRSF1A	TNFR1	EATLELLGR	Standard_182	heavy	36622404	24.66
P19438	TNFRSF1A	TNFR1	EATLELLGR	Standard_195	heavy	34900012	24.66
P19438	TNFRSF1A	TNFR1	EATLELLGR	Standard_201	heavy	41056096	24.66
P19438	TNFRSF1A	TNFR1	EATLELLGR	Standard_207	heavy	39013480	24.66
P19438	TNFRSF1A	TNFR1	EATLELLGR	Standard_215	heavy	37441748	24.66
Q13490	BIRC2	BIRC2	TQIPLQAR	269_A1_dil5x	light	1731124	13.97
Q13490	BIRC2	BIRC2	TQIPLQAR	268_A2_dil5x	light	147603	13.97
Q13490	BIRC2	BIRC2	TQIPLQAR	270_A3_dil5x	light	2436	13.97
Q13490	BIRC2	BIRC2	TQIPLQAR	222_A4	light	8772	13.97
Q13490	BIRC2	BIRC2	TQIPLQAR	220_A5	light	#N/A	13.97
Q13490	BIRC2	BIRC2	TQIPLQAR	219_A6	light	#N/A	13.97
Q13490	BIRC2	BIRC2	TQIPLQAR	218_A7	light	#N/A	13.97
Q13490	BIRC2	BIRC2	TQIPLQAR	217_A8	light	#N/A	13.97
Q13490	BIRC2	BIRC2	TQIPLQAR	216_A9	light	#N/A	13.97
Q13490	BIRC2	BIRC2	TQIPLQAR	135_A10	light	60846	13.97
Q13490	BIRC2	BIRC2	TQIPLQAR	136_A11	light	#N/A	13.97
Q13490	BIRC2	BIRC2	TQIPLQAR	137_A12	light	#N/A	13.97
Q13490	BIRC2	BIRC2	TQIPLQAR	138_B1	light	424186	13.97
Q13490	BIRC2	BIRC2	TQIPLQAR	139_B2	light	387196	13.97
Q13490	BIRC2	BIRC2	TQIPLQAR	141_B3	light	386186	13.97
Q13490	BIRC2	BIRC2	TQIPLQAR	142_B4	light	206922	13.97
Q13490	BIRC2	BIRC2	TQIPLQAR	143_B5	light	50836	13.97
Q13490	BIRC2	BIRC2	TQIPLQAR	144_B6	light	17108	13.97
Q13490	BIRC2	BIRC2	TQIPLQAR	145_B7	light	#N/A	13.97
Q13490	BIRC2	BIRC2	TQIPLQAR	147_B8	light	42496	13.97
Q13490	BIRC2	BIRC2	TQIPLQAR	148_B9	light	#N/A	13.97
Q13490	BIRC2	BIRC2	TQIPLQAR	149_B10	light	58999	13.97
Q13490	BIRC2	BIRC2	TQIPLQAR	150_B11	light	13588	13.97
Q13490	BIRC2	BIRC2	TQIPLQAR	151_B12	light	23490	13.97
Q13490	BIRC2	BIRC2	TQIPLQAR	153_C1	light	662883	13.97
Q13490	BIRC2	BIRC2	TQIPLQAR	154_C2	light	455859	13.97
Q13490	BIRC2	BIRC2	TQIPLQAR	155_C3	light	349252	13.97
Q13490	BIRC2	BIRC2	TQIPLQAR	156_C4	light	#N/A	13.97
Q13490	BIRC2	BIRC2	TQIPLQAR	157_C5	light	11932	13.97
Q13490	BIRC2	BIRC2	TQIPLQAR	159_C6	light	62421	13.97
Q13490	BIRC2	BIRC2	TQIPLQAR	160_C7	light	#N/A	13.97
Q13490	BIRC2	BIRC2	TQIPLQAR	161_C8	light	77529	13.97
Q13490	BIRC2	BIRC2	TQIPLQAR	162_C9	light	184299	13.97
Q13490	BIRC2	BIRC2	TQIPLQAR	163_C10	light	22605	13.97
Q13490	BIRC2	BIRC2	TQIPLQAR	165_C11	light	104505	13.97
Q13490	BIRC2	BIRC2	TQIPLQAR	166_C12	light	25530	13.97
Q13490	BIRC2	BIRC2	TQIPLQAR	167_D1	light	539792	13.97
Q13490	BIRC2	BIRC2	TQIPLQAR	168_D2	light	418875	13.97
Q13490	BIRC2	BIRC2	TQIPLQAR	169_D3	light	464157	13.97
Q13490	BIRC2	BIRC2	TQIPLQAR	171_D4	light	363051	13.97
Q13490	BIRC2	BIRC2	TQIPLQAR	172_D5	light	205761	13.97
Q13490	BIRC2	BIRC2	TQIPLQAR	173_D6	light	85365	13.97
Q13490	BIRC2	BIRC2	TQIPLQAR	174_D7	light	101703	13.97
Q13490	BIRC2	BIRC2	TQIPLQAR	175_D8	light	138664	13.97
Q13490	BIRC2	BIRC2	TQIPLQAR	177_D9	light	72006	13.97
Q13490	BIRC2	BIRC2	TQIPLQAR	178_D10	light	98489	13.97
Q13490	BIRC2	BIRC2	TQIPLQAR	179_D11	light	136463	13.97
Q13490	BIRC2	BIRC2	TQIPLQAR	180_D12	light	53993	13.97
Q13490	BIRC2	BIRC2	TQIPLQAR	181_E1	light	227975	13.97
Q13490	BIRC2	BIRC2	TQIPLQAR	183_E2	light	434268	13.97
Q13490	BIRC2	BIRC2	TQIPLQAR	184_E3	light	420691	13.97
Q13490	BIRC2	BIRC2	TQIPLQAR	185_E4	light	419366	13.97
Q13490	BIRC2	BIRC2	TQIPLQAR	186_E5_stop_here	light	291485	13.97
Q13490	BIRC2	BIRC2	TQIPLQAR	187_E6	light	137152	13.97
Q13490	BIRC2	BIRC2	TQIPLQAR	189_E7	light	143589	13.97
Q13490	BIRC2	BIRC2	TQIPLQAR	190_E8	light	163512	13.97
Q13490	BIRC2	BIRC2	TQIPLQAR	191_E9	light	180822	13.97
Q13490	BIRC2	BIRC2	TQIPLQAR	192_E10	light	208953	13.97
Q13490	BIRC2	BIRC2	TQIPLQAR	193_E11	light	180152	13.97
Q13490	BIRC2	BIRC2	TQIPLQAR	194_E12	light	272493	13.97
Q13490	BIRC2	BIRC2	TQIPLQAR	196_F1	light	232230	13.97
Q13490	BIRC2	BIRC2	TQIPLQAR	197_F2	light	341376	13.97
Q13490	BIRC2	BIRC2	TQIPLQAR	198_F3	light	564775	13.97
Q13490	BIRC2	BIRC2	TQIPLQAR	199_F4	light	492574	13.97
Q13490	BIRC2	BIRC2	TQIPLQAR	200_F5	light	260829	13.97
Q13490	BIRC2	BIRC2	TQIPLQAR	202_F6	light	213008	13.97
Q13490	BIRC2	BIRC2	TQIPLQAR	203_F7	light	243647	13.97
Q13490	BIRC2	BIRC2	TQIPLQAR	204_F8	light	147889	13.97
Q13490	BIRC2	BIRC2	TQIPLQAR	205_F9	light	273406	13.97
Q13490	BIRC2	BIRC2	TQIPLQAR	206_F10	light	221845	13.97
Q13490	BIRC2	BIRC2	TQIPLQAR	208_F11	light	218444	13.97
Q13490	BIRC2	BIRC2	TQIPLQAR	209_F12	light	#N/A	13.97
Q13490	BIRC2	BIRC2	TQIPLQAR	210_G1	light	143097	13.97
Q13490	BIRC2	BIRC2	TQIPLQAR	214_G2	light	303794	13.97
Q13490	BIRC2	BIRC2	TQIPLQAR	212_G3	light	489696	13.97
Q13490	BIRC2	BIRC2	TQIPLQAR	213_G4	light	480638	13.97
Q13490	BIRC2	BIRC2	TQIPLQAR	Standard_221	heavy	43803260	13.97
Q13490	BIRC2	BIRC2	TQIPLQAR	Standard_134	heavy	53718440	13.97
Q13490	BIRC2	BIRC2	TQIPLQAR	Standard_140	heavy	62692164	13.97
Q13490	BIRC2	BIRC2	TQIPLQAR	Standard_146	heavy	59411948	13.97
Q13490	BIRC2	BIRC2	TQIPLQAR	Standard_152	heavy	61278320	13.97
Q13490	BIRC2	BIRC2	TQIPLQAR	Standard_158	heavy	60887348	13.97
Q13490	BIRC2	BIRC2	TQIPLQAR	Standard_164	heavy	61129880	13.97
Q13490	BIRC2	BIRC2	TQIPLQAR	Standard_170	heavy	60881236	13.97
Q13490	BIRC2	BIRC2	TQIPLQAR	Standard_176	heavy	61519584	13.97
Q13490	BIRC2	BIRC2	TQIPLQAR	Standard_182	heavy	60917292	13.97
Q13490	BIRC2	BIRC2	TQIPLQAR	Standard_195	heavy	66365728	13.97
Q13490	BIRC2	BIRC2	TQIPLQAR	Standard_201	heavy	69897504	13.97
Q13490	BIRC2	BIRC2	TQIPLQAR	Standard_207	heavy	62027240	13.97
Q13490	BIRC2	BIRC2	TQIPLQAR	Standard_215	heavy	62116476	13.97
Q13546	RIPK1	RIPK1	LLGVIIEEGK	269_A1_dil5x	light	1534350	25.83
Q13546	RIPK1	RIPK1	LLGVIIEEGK	268_A2_dil5x	light	287280	25.83
Q13546	RIPK1	RIPK1	LLGVIIEEGK	270_A3_dil5x	light	#N/A	25.83
Q13546	RIPK1	RIPK1	LLGVIIEEGK	222_A4	light	#N/A	25.83
Q13546	RIPK1	RIPK1	LLGVIIEEGK	220_A5	light	#N/A	25.83
Q13546	RIPK1	RIPK1	LLGVIIEEGK	219_A6	light	#N/A	25.83
Q13546	RIPK1	RIPK1	LLGVIIEEGK	218_A7	light	#N/A	25.83
Q13546	RIPK1	RIPK1	LLGVIIEEGK	217_A8	light	#N/A	25.83
Q13546	RIPK1	RIPK1	LLGVIIEEGK	216_A9	light	#N/A	25.83
Q13546	RIPK1	RIPK1	LLGVIIEEGK	135_A10	light	#N/A	25.83
Q13546	RIPK1	RIPK1	LLGVIIEEGK	136_A11	light	#N/A	25.83
Q13546	RIPK1	RIPK1	LLGVIIEEGK	137_A12	light	#N/A	25.83
Q13546	RIPK1	RIPK1	LLGVIIEEGK	138_B1	light	103176	25.83
Q13546	RIPK1	RIPK1	LLGVIIEEGK	139_B2	light	119516	25.83
Q13546	RIPK1	RIPK1	LLGVIIEEGK	141_B3	light	136490	25.83
Q13546	RIPK1	RIPK1	LLGVIIEEGK	142_B4	light	#N/A	25.83
Q13546	RIPK1	RIPK1	LLGVIIEEGK	143_B5	light	#N/A	25.83
Q13546	RIPK1	RIPK1	LLGVIIEEGK	144_B6	light	#N/A	25.83
Q13546	RIPK1	RIPK1	LLGVIIEEGK	145_B7	light	#N/A	25.83
Q13546	RIPK1	RIPK1	LLGVIIEEGK	147_B8	light	#N/A	25.83
Q13546	RIPK1	RIPK1	LLGVIIEEGK	148_B9	light	#N/A	25.83
Q13546	RIPK1	RIPK1	LLGVIIEEGK	149_B10	light	#N/A	25.83
Q13546	RIPK1	RIPK1	LLGVIIEEGK	150_B11	light	#N/A	25.83
Q13546	RIPK1	RIPK1	LLGVIIEEGK	151_B12	light	#N/A	25.83
Q13546	RIPK1	RIPK1	LLGVIIEEGK	153_C1	light	220857	25.83
Q13546	RIPK1	RIPK1	LLGVIIEEGK	154_C2	light	144685	25.83
Q13546	RIPK1	RIPK1	LLGVIIEEGK	155_C3	light	76704	25.83
Q13546	RIPK1	RIPK1	LLGVIIEEGK	156_C4	light	#N/A	25.83
Q13546	RIPK1	RIPK1	LLGVIIEEGK	157_C5	light	#N/A	25.83
Q13546	RIPK1	RIPK1	LLGVIIEEGK	159_C6	light	#N/A	25.83
Q13546	RIPK1	RIPK1	LLGVIIEEGK	160_C7	light	#N/A	25.83
Q13546	RIPK1	RIPK1	LLGVIIEEGK	161_C8	light	#N/A	25.83
Q13546	RIPK1	RIPK1	LLGVIIEEGK	162_C9	light	#N/A	25.83
Q13546	RIPK1	RIPK1	LLGVIIEEGK	163_C10	light	#N/A	25.83
Q13546	RIPK1	RIPK1	LLGVIIEEGK	165_C11	light	#N/A	25.83
Q13546	RIPK1	RIPK1	LLGVIIEEGK	166_C12	light	#N/A	25.83
Q13546	RIPK1	RIPK1	LLGVIIEEGK	167_D1	light	156449	25.83
Q13546	RIPK1	RIPK1	LLGVIIEEGK	168_D2	light	173093	25.83
Q13546	RIPK1	RIPK1	LLGVIIEEGK	169_D3	light	131050	25.83
Q13546	RIPK1	RIPK1	LLGVIIEEGK	171_D4	light	111339	25.83
Q13546	RIPK1	RIPK1	LLGVIIEEGK	172_D5	light	#N/A	25.83
Q13546	RIPK1	RIPK1	LLGVIIEEGK	173_D6	light	#N/A	25.83
Q13546	RIPK1	RIPK1	LLGVIIEEGK	174_D7	light	#N/A	25.83
Q13546	RIPK1	RIPK1	LLGVIIEEGK	175_D8	light	32347	25.83
Q13546	RIPK1	RIPK1	LLGVIIEEGK	177_D9	light	#N/A	25.83
Q13546	RIPK1	RIPK1	LLGVIIEEGK	178_D10	light	#N/A	25.83
Q13546	RIPK1	RIPK1	LLGVIIEEGK	179_D11	light	#N/A	25.83
Q13546	RIPK1	RIPK1	LLGVIIEEGK	180_D12	light	42616	25.83
Q13546	RIPK1	RIPK1	LLGVIIEEGK	181_E1	light	52642	25.83
Q13546	RIPK1	RIPK1	LLGVIIEEGK	183_E2	light	117884	25.83
Q13546	RIPK1	RIPK1	LLGVIIEEGK	184_E3	light	#N/A	25.83
Q13546	RIPK1	RIPK1	LLGVIIEEGK	185_E4	light	32950	25.83
Q13546	RIPK1	RIPK1	LLGVIIEEGK	186_E5_stop_here	light	29394	25.83
Q13546	RIPK1	RIPK1	LLGVIIEEGK	187_E6	light	#N/A	25.83
Q13546	RIPK1	RIPK1	LLGVIIEEGK	189_E7	light	#N/A	25.83
Q13546	RIPK1	RIPK1	LLGVIIEEGK	190_E8	light	#N/A	25.83
Q13546	RIPK1	RIPK1	LLGVIIEEGK	191_E9	light	#N/A	25.83
Q13546	RIPK1	RIPK1	LLGVIIEEGK	192_E10	light	#N/A	25.83
Q13546	RIPK1	RIPK1	LLGVIIEEGK	193_E11	light	#N/A	25.83
Q13546	RIPK1	RIPK1	LLGVIIEEGK	194_E12	light	60624	25.83
Q13546	RIPK1	RIPK1	LLGVIIEEGK	196_F1	light	51128	25.83
Q13546	RIPK1	RIPK1	LLGVIIEEGK	197_F2	light	57369	25.83
Q13546	RIPK1	RIPK1	LLGVIIEEGK	198_F3	light	212768	25.83
Q13546	RIPK1	RIPK1	LLGVIIEEGK	199_F4	light	180586	25.83
Q13546	RIPK1	RIPK1	LLGVIIEEGK	200_F5	light	109174	25.83
Q13546	RIPK1	RIPK1	LLGVIIEEGK	202_F6	light	#N/A	25.83
Q13546	RIPK1	RIPK1	LLGVIIEEGK	203_F7	light	#N/A	25.83
Q13546	RIPK1	RIPK1	LLGVIIEEGK	204_F8	light	14995	25.83
Q13546	RIPK1	RIPK1	LLGVIIEEGK	205_F9	light	#N/A	25.83
Q13546	RIPK1	RIPK1	LLGVIIEEGK	206_F10	light	#N/A	25.83
Q13546	RIPK1	RIPK1	LLGVIIEEGK	208_F11	light	#N/A	25.83
Q13546	RIPK1	RIPK1	LLGVIIEEGK	209_F12	light	#N/A	25.83
Q13546	RIPK1	RIPK1	LLGVIIEEGK	210_G1	light	69827	25.83
Q13546	RIPK1	RIPK1	LLGVIIEEGK	214_G2	light	121306	25.83
Q13546	RIPK1	RIPK1	LLGVIIEEGK	212_G3	light	160002	25.83
Q13546	RIPK1	RIPK1	LLGVIIEEGK	213_G4	light	116134	25.83
Q13546	RIPK1	RIPK1	LLGVIIEEGK	Standard_221	heavy	15688670	25.83
Q13546	RIPK1	RIPK1	LLGVIIEEGK	Standard_134	heavy	9586774	25.83
Q13546	RIPK1	RIPK1	LLGVIIEEGK	Standard_140	heavy	9421344	25.83
Q13546	RIPK1	RIPK1	LLGVIIEEGK	Standard_146	heavy	11294998	25.83
Q13546	RIPK1	RIPK1	LLGVIIEEGK	Standard_152	heavy	12011244	25.83
Q13546	RIPK1	RIPK1	LLGVIIEEGK	Standard_158	heavy	13214067	25.83
Q13546	RIPK1	RIPK1	LLGVIIEEGK	Standard_164	heavy	13379142	25.83
Q13546	RIPK1	RIPK1	LLGVIIEEGK	Standard_170	heavy	13531756	25.83
Q13546	RIPK1	RIPK1	LLGVIIEEGK	Standard_176	heavy	9025661	25.83
Q13546	RIPK1	RIPK1	LLGVIIEEGK	Standard_182	heavy	14542306	25.83
Q13546	RIPK1	RIPK1	LLGVIIEEGK	Standard_195	heavy	15034534	25.83
Q13546	RIPK1	RIPK1	LLGVIIEEGK	Standard_201	heavy	20570144	25.83
Q13546	RIPK1	RIPK1	LLGVIIEEGK	Standard_207	heavy	21443052	25.83
Q13546	RIPK1	RIPK1	LLGVIIEEGK	Standard_215	heavy	20686016	25.83
Q15750	TAB1	TAB1	VLLQAFDVVER	269_A1_dil5x	light	165210	31.79
Q15750	TAB1	TAB1	VLLQAFDVVER	268_A2_dil5x	light	51269	31.79
Q15750	TAB1	TAB1	VLLQAFDVVER	270_A3_dil5x	light	#N/A	31.79
Q15750	TAB1	TAB1	VLLQAFDVVER	222_A4	light	#N/A	31.79
Q15750	TAB1	TAB1	VLLQAFDVVER	220_A5	light	#N/A	31.79
Q15750	TAB1	TAB1	VLLQAFDVVER	219_A6	light	#N/A	31.79
Q15750	TAB1	TAB1	VLLQAFDVVER	218_A7	light	#N/A	31.79
Q15750	TAB1	TAB1	VLLQAFDVVER	217_A8	light	2536	31.79
Q15750	TAB1	TAB1	VLLQAFDVVER	216_A9	light	#N/A	31.79
Q15750	TAB1	TAB1	VLLQAFDVVER	135_A10	light	80014	31.79
Q15750	TAB1	TAB1	VLLQAFDVVER	136_A11	light	#N/A	31.79
Q15750	TAB1	TAB1	VLLQAFDVVER	137_A12	light	#N/A	31.79
Q15750	TAB1	TAB1	VLLQAFDVVER	138_B1	light	96927	31.79
Q15750	TAB1	TAB1	VLLQAFDVVER	139_B2	light	149831	31.79
Q15750	TAB1	TAB1	VLLQAFDVVER	141_B3	light	188000	31.79
Q15750	TAB1	TAB1	VLLQAFDVVER	142_B4	light	77195	31.79
Q15750	TAB1	TAB1	VLLQAFDVVER	143_B5	light	3671	31.79
Q15750	TAB1	TAB1	VLLQAFDVVER	144_B6	light	#N/A	31.79
Q15750	TAB1	TAB1	VLLQAFDVVER	145_B7	light	#N/A	31.79
Q15750	TAB1	TAB1	VLLQAFDVVER	147_B8	light	7970	31.79
Q15750	TAB1	TAB1	VLLQAFDVVER	148_B9	light	#N/A	31.79
Q15750	TAB1	TAB1	VLLQAFDVVER	149_B10	light	#N/A	31.79
Q15750	TAB1	TAB1	VLLQAFDVVER	150_B11	light	#N/A	31.79
Q15750	TAB1	TAB1	VLLQAFDVVER	151_B12	light	139356	31.79
Q15750	TAB1	TAB1	VLLQAFDVVER	153_C1	light	224626	31.79
Q15750	TAB1	TAB1	VLLQAFDVVER	154_C2	light	189001	31.79
Q15750	TAB1	TAB1	VLLQAFDVVER	155_C3	light	227268	31.79
Q15750	TAB1	TAB1	VLLQAFDVVER	156_C4	light	#N/A	31.79
Q15750	TAB1	TAB1	VLLQAFDVVER	157_C5	light	#N/A	31.79
Q15750	TAB1	TAB1	VLLQAFDVVER	159_C6	light	42323	31.79
Q15750	TAB1	TAB1	VLLQAFDVVER	160_C7	light	#N/A	31.79
Q15750	TAB1	TAB1	VLLQAFDVVER	161_C8	light	39953	31.79
Q15750	TAB1	TAB1	VLLQAFDVVER	162_C9	light	93075	31.79
Q15750	TAB1	TAB1	VLLQAFDVVER	163_C10	light	25164	31.79
Q15750	TAB1	TAB1	VLLQAFDVVER	165_C11	light	66240	31.79
Q15750	TAB1	TAB1	VLLQAFDVVER	166_C12	light	11695	31.79
Q15750	TAB1	TAB1	VLLQAFDVVER	167_D1	light	137279	31.79
Q15750	TAB1	TAB1	VLLQAFDVVER	168_D2	light	210394	31.79
Q15750	TAB1	TAB1	VLLQAFDVVER	169_D3	light	213425	31.79
Q15750	TAB1	TAB1	VLLQAFDVVER	171_D4	light	117677	31.79
Q15750	TAB1	TAB1	VLLQAFDVVER	172_D5	light	151404	31.79
Q15750	TAB1	TAB1	VLLQAFDVVER	173_D6	light	42592	31.79
Q15750	TAB1	TAB1	VLLQAFDVVER	174_D7	light	132331	31.79
Q15750	TAB1	TAB1	VLLQAFDVVER	175_D8	light	120258	31.79
Q15750	TAB1	TAB1	VLLQAFDVVER	177_D9	light	76875	31.79
Q15750	TAB1	TAB1	VLLQAFDVVER	178_D10	light	77796	31.79
Q15750	TAB1	TAB1	VLLQAFDVVER	179_D11	light	117616	31.79
Q15750	TAB1	TAB1	VLLQAFDVVER	180_D12	light	120798	31.79
Q15750	TAB1	TAB1	VLLQAFDVVER	181_E1	light	469973	31.79
Q15750	TAB1	TAB1	VLLQAFDVVER	183_E2	light	214287	31.79
Q15750	TAB1	TAB1	VLLQAFDVVER	184_E3	light	#N/A	31.79
Q15750	TAB1	TAB1	VLLQAFDVVER	185_E4	light	#N/A	31.79
Q15750	TAB1	TAB1	VLLQAFDVVER	186_E5_stop_here	light	194624	31.79
Q15750	TAB1	TAB1	VLLQAFDVVER	187_E6	light	228651	31.79
Q15750	TAB1	TAB1	VLLQAFDVVER	189_E7	light	304585	31.79
Q15750	TAB1	TAB1	VLLQAFDVVER	190_E8	light	306367	31.79
Q15750	TAB1	TAB1	VLLQAFDVVER	191_E9	light	374443	31.79
Q15750	TAB1	TAB1	VLLQAFDVVER	192_E10	light	668983	31.79
Q15750	TAB1	TAB1	VLLQAFDVVER	193_E11	light	747173	31.79
Q15750	TAB1	TAB1	VLLQAFDVVER	194_E12	light	800326	31.79
Q15750	TAB1	TAB1	VLLQAFDVVER	196_F1	light	578613	31.79
Q15750	TAB1	TAB1	VLLQAFDVVER	197_F2	light	539533	31.79
Q15750	TAB1	TAB1	VLLQAFDVVER	198_F3	light	305847	31.79
Q15750	TAB1	TAB1	VLLQAFDVVER	199_F4	light	180590	31.79
Q15750	TAB1	TAB1	VLLQAFDVVER	200_F5	light	1030231	31.79
Q15750	TAB1	TAB1	VLLQAFDVVER	202_F6	light	1326647	31.79
Q15750	TAB1	TAB1	VLLQAFDVVER	203_F7	light	1328492	31.79
Q15750	TAB1	TAB1	VLLQAFDVVER	204_F8	light	741522	31.79
Q15750	TAB1	TAB1	VLLQAFDVVER	205_F9	light	398747	31.79
Q15750	TAB1	TAB1	VLLQAFDVVER	206_F10	light	239085	31.79
Q15750	TAB1	TAB1	VLLQAFDVVER	208_F11	light	180266	31.79
Q15750	TAB1	TAB1	VLLQAFDVVER	209_F12	light	#N/A	31.79
Q15750	TAB1	TAB1	VLLQAFDVVER	210_G1	light	433187	31.79
Q15750	TAB1	TAB1	VLLQAFDVVER	214_G2	light	565577	31.79
Q15750	TAB1	TAB1	VLLQAFDVVER	212_G3	light	223818	31.79
Q15750	TAB1	TAB1	VLLQAFDVVER	213_G4	light	408445	31.79
Q15750	TAB1	TAB1	VLLQAFDVVER	Standard_221	heavy	1764492	31.79
Q15750	TAB1	TAB1	VLLQAFDVVER	Standard_134	heavy	1031743	31.79
Q15750	TAB1	TAB1	VLLQAFDVVER	Standard_140	heavy	1089084	31.79
Q15750	TAB1	TAB1	VLLQAFDVVER	Standard_146	heavy	1263854	31.79
Q15750	TAB1	TAB1	VLLQAFDVVER	Standard_152	heavy	1271215	31.79
Q15750	TAB1	TAB1	VLLQAFDVVER	Standard_158	heavy	1252273	31.79
Q15750	TAB1	TAB1	VLLQAFDVVER	Standard_164	heavy	1323327	31.79
Q15750	TAB1	TAB1	VLLQAFDVVER	Standard_170	heavy	1127727	31.79
Q15750	TAB1	TAB1	VLLQAFDVVER	Standard_176	heavy	1207895	31.79
Q15750	TAB1	TAB1	VLLQAFDVVER	Standard_182	heavy	1435962	31.79
Q15750	TAB1	TAB1	VLLQAFDVVER	Standard_195	heavy	1786592	31.79
Q15750	TAB1	TAB1	VLLQAFDVVER	Standard_201	heavy	1893217	31.79
Q15750	TAB1	TAB1	VLLQAFDVVER	Standard_207	heavy	2183449	31.79
Q15750	TAB1	TAB1	VLLQAFDVVER	Standard_215	heavy	1964163	31.79
Q96EP0	RNF31	HOIP	YLQLDAAR	269_A1_dil5x	light	664742	17.83
Q96EP0	RNF31	HOIP	YLQLDAAR	268_A2_dil5x	light	84711	17.83
Q96EP0	RNF31	HOIP	YLQLDAAR	270_A3_dil5x	light	#N/A	17.83
Q96EP0	RNF31	HOIP	YLQLDAAR	222_A4	light	#N/A	17.83
Q96EP0	RNF31	HOIP	YLQLDAAR	220_A5	light	#N/A	17.83
Q96EP0	RNF31	HOIP	YLQLDAAR	219_A6	light	#N/A	17.83
Q96EP0	RNF31	HOIP	YLQLDAAR	218_A7	light	#N/A	17.83
Q96EP0	RNF31	HOIP	YLQLDAAR	217_A8	light	#N/A	17.83
Q96EP0	RNF31	HOIP	YLQLDAAR	216_A9	light	#N/A	17.83
Q96EP0	RNF31	HOIP	YLQLDAAR	135_A10	light	#N/A	17.83
Q96EP0	RNF31	HOIP	YLQLDAAR	136_A11	light	#N/A	17.83
Q96EP0	RNF31	HOIP	YLQLDAAR	137_A12	light	#N/A	17.83
Q96EP0	RNF31	HOIP	YLQLDAAR	138_B1	light	47483	17.83
Q96EP0	RNF31	HOIP	YLQLDAAR	139_B2	light	102880	17.83
Q96EP0	RNF31	HOIP	YLQLDAAR	141_B3	light	139488	17.83
Q96EP0	RNF31	HOIP	YLQLDAAR	142_B4	light	71138	17.83
Q96EP0	RNF31	HOIP	YLQLDAAR	143_B5	light	#N/A	17.83
Q96EP0	RNF31	HOIP	YLQLDAAR	144_B6	light	#N/A	17.83
Q96EP0	RNF31	HOIP	YLQLDAAR	145_B7	light	#N/A	17.83
Q96EP0	RNF31	HOIP	YLQLDAAR	147_B8	light	#N/A	17.83
Q96EP0	RNF31	HOIP	YLQLDAAR	148_B9	light	#N/A	17.83
Q96EP0	RNF31	HOIP	YLQLDAAR	149_B10	light	#N/A	17.83
Q96EP0	RNF31	HOIP	YLQLDAAR	150_B11	light	#N/A	17.83
Q96EP0	RNF31	HOIP	YLQLDAAR	151_B12	light	22533	17.83
Q96EP0	RNF31	HOIP	YLQLDAAR	153_C1	light	116488	17.83
Q96EP0	RNF31	HOIP	YLQLDAAR	154_C2	light	178436	17.83
Q96EP0	RNF31	HOIP	YLQLDAAR	155_C3	light	124440	17.83
Q96EP0	RNF31	HOIP	YLQLDAAR	156_C4	light	#N/A	17.83
Q96EP0	RNF31	HOIP	YLQLDAAR	157_C5	light	#N/A	17.83
Q96EP0	RNF31	HOIP	YLQLDAAR	159_C6	light	#N/A	17.83
Q96EP0	RNF31	HOIP	YLQLDAAR	160_C7	light	#N/A	17.83
Q96EP0	RNF31	HOIP	YLQLDAAR	161_C8	light	#N/A	17.83
Q96EP0	RNF31	HOIP	YLQLDAAR	162_C9	light	43232	17.83
Q96EP0	RNF31	HOIP	YLQLDAAR	163_C10	light	13935	17.83
Q96EP0	RNF31	HOIP	YLQLDAAR	165_C11	light	12586	17.83
Q96EP0	RNF31	HOIP	YLQLDAAR	166_C12	light	6281	17.83
Q96EP0	RNF31	HOIP	YLQLDAAR	167_D1	light	75588	17.83
Q96EP0	RNF31	HOIP	YLQLDAAR	168_D2	light	207955	17.83
Q96EP0	RNF31	HOIP	YLQLDAAR	169_D3	light	125244	17.83
Q96EP0	RNF31	HOIP	YLQLDAAR	171_D4	light	149899	17.83
Q96EP0	RNF31	HOIP	YLQLDAAR	172_D5	light	74120	17.83
Q96EP0	RNF31	HOIP	YLQLDAAR	173_D6	light	#N/A	17.83
Q96EP0	RNF31	HOIP	YLQLDAAR	174_D7	light	6845	17.83
Q96EP0	RNF31	HOIP	YLQLDAAR	175_D8	light	19929	17.83
Q96EP0	RNF31	HOIP	YLQLDAAR	177_D9	light	#N/A	17.83
Q96EP0	RNF31	HOIP	YLQLDAAR	178_D10	light	#N/A	17.83
Q96EP0	RNF31	HOIP	YLQLDAAR	179_D11	light	9715	17.83
Q96EP0	RNF31	HOIP	YLQLDAAR	180_D12	light	50286	17.83
Q96EP0	RNF31	HOIP	YLQLDAAR	181_E1	light	142232	17.83
Q96EP0	RNF31	HOIP	YLQLDAAR	183_E2	light	174091	17.83
Q96EP0	RNF31	HOIP	YLQLDAAR	184_E3	light	162523	17.83
Q96EP0	RNF31	HOIP	YLQLDAAR	185_E4	light	32863	17.83
Q96EP0	RNF31	HOIP	YLQLDAAR	186_E5_stop_here	light	65350	17.83
Q96EP0	RNF31	HOIP	YLQLDAAR	187_E6	light	73456	17.83
Q96EP0	RNF31	HOIP	YLQLDAAR	189_E7	light	35961	17.83
Q96EP0	RNF31	HOIP	YLQLDAAR	190_E8	light	#N/A	17.83
Q96EP0	RNF31	HOIP	YLQLDAAR	191_E9	light	33994	17.83
Q96EP0	RNF31	HOIP	YLQLDAAR	192_E10	light	65405	17.83
Q96EP0	RNF31	HOIP	YLQLDAAR	193_E11	light	72589	17.83
Q96EP0	RNF31	HOIP	YLQLDAAR	194_E12	light	166000	17.83
Q96EP0	RNF31	HOIP	YLQLDAAR	196_F1	light	114870	17.83
Q96EP0	RNF31	HOIP	YLQLDAAR	197_F2	light	152549	17.83
Q96EP0	RNF31	HOIP	YLQLDAAR	198_F3	light	124829	17.83
Q96EP0	RNF31	HOIP	YLQLDAAR	199_F4	light	177026	17.83
Q96EP0	RNF31	HOIP	YLQLDAAR	200_F5	light	105616	17.83
Q96EP0	RNF31	HOIP	YLQLDAAR	202_F6	light	46558	17.83
Q96EP0	RNF31	HOIP	YLQLDAAR	203_F7	light	111975	17.83
Q96EP0	RNF31	HOIP	YLQLDAAR	204_F8	light	73053	17.83
Q96EP0	RNF31	HOIP	YLQLDAAR	205_F9	light	73540	17.83
Q96EP0	RNF31	HOIP	YLQLDAAR	206_F10	light	116126	17.83
Q96EP0	RNF31	HOIP	YLQLDAAR	208_F11	light	139224	17.83
Q96EP0	RNF31	HOIP	YLQLDAAR	209_F12	light	#N/A	17.83
Q96EP0	RNF31	HOIP	YLQLDAAR	210_G1	light	79390	17.83
Q96EP0	RNF31	HOIP	YLQLDAAR	214_G2	light	124892	17.83
Q96EP0	RNF31	HOIP	YLQLDAAR	212_G3	light	138968	17.83
Q96EP0	RNF31	HOIP	YLQLDAAR	213_G4	light	135074	17.83
Q96EP0	RNF31	HOIP	YLQLDAAR	Standard_221	heavy	33926380	17.83
Q96EP0	RNF31	HOIP	YLQLDAAR	Standard_134	heavy	40222920	17.83
Q96EP0	RNF31	HOIP	YLQLDAAR	Standard_140	heavy	44737712	17.83
Q96EP0	RNF31	HOIP	YLQLDAAR	Standard_146	heavy	43225748	17.83
Q96EP0	RNF31	HOIP	YLQLDAAR	Standard_152	heavy	43532208	17.83
Q96EP0	RNF31	HOIP	YLQLDAAR	Standard_158	heavy	42670812	17.83
Q96EP0	RNF31	HOIP	YLQLDAAR	Standard_164	heavy	42518152	17.83
Q96EP0	RNF31	HOIP	YLQLDAAR	Standard_170	heavy	42284964	17.83
Q96EP0	RNF31	HOIP	YLQLDAAR	Standard_176	heavy	42231140	17.83
Q96EP0	RNF31	HOIP	YLQLDAAR	Standard_182	heavy	42848032	17.83
Q96EP0	RNF31	HOIP	YLQLDAAR	Standard_195	heavy	36119256	17.83
Q96EP0	RNF31	HOIP	YLQLDAAR	Standard_201	heavy	39285400	17.83
Q96EP0	RNF31	HOIP	YLQLDAAR	Standard_207	heavy	34932648	17.83
Q96EP0	RNF31	HOIP	YLQLDAAR	Standard_215	heavy	34815636	17.83
Q9BYM8	RBCK1	HOIL-1	ALLTPEDYQR	269_A1_dil5x	light	499129	20.51
Q9BYM8	RBCK1	HOIL-1	ALLTPEDYQR	268_A2_dil5x	light	116127	20.51
Q9BYM8	RBCK1	HOIL-1	ALLTPEDYQR	270_A3_dil5x	light	#N/A	20.51
Q9BYM8	RBCK1	HOIL-1	ALLTPEDYQR	222_A4	light	#N/A	20.51
Q9BYM8	RBCK1	HOIL-1	ALLTPEDYQR	220_A5	light	#N/A	20.51
Q9BYM8	RBCK1	HOIL-1	ALLTPEDYQR	219_A6	light	#N/A	20.51
Q9BYM8	RBCK1	HOIL-1	ALLTPEDYQR	218_A7	light	#N/A	20.51
Q9BYM8	RBCK1	HOIL-1	ALLTPEDYQR	217_A8	light	#N/A	20.51
Q9BYM8	RBCK1	HOIL-1	ALLTPEDYQR	216_A9	light	#N/A	20.51
Q9BYM8	RBCK1	HOIL-1	ALLTPEDYQR	135_A10	light	#N/A	20.51
Q9BYM8	RBCK1	HOIL-1	ALLTPEDYQR	136_A11	light	#N/A	20.51
Q9BYM8	RBCK1	HOIL-1	ALLTPEDYQR	137_A12	light	#N/A	20.51
Q9BYM8	RBCK1	HOIL-1	ALLTPEDYQR	138_B1	light	#N/A	20.51
Q9BYM8	RBCK1	HOIL-1	ALLTPEDYQR	139_B2	light	46184	20.51
Q9BYM8	RBCK1	HOIL-1	ALLTPEDYQR	141_B3	light	134726	20.51
Q9BYM8	RBCK1	HOIL-1	ALLTPEDYQR	142_B4	light	14561	20.51
Q9BYM8	RBCK1	HOIL-1	ALLTPEDYQR	143_B5	light	#N/A	20.51
Q9BYM8	RBCK1	HOIL-1	ALLTPEDYQR	144_B6	light	#N/A	20.51
Q9BYM8	RBCK1	HOIL-1	ALLTPEDYQR	145_B7	light	#N/A	20.51
Q9BYM8	RBCK1	HOIL-1	ALLTPEDYQR	147_B8	light	#N/A	20.51
Q9BYM8	RBCK1	HOIL-1	ALLTPEDYQR	148_B9	light	#N/A	20.51
Q9BYM8	RBCK1	HOIL-1	ALLTPEDYQR	149_B10	light	#N/A	20.51
Q9BYM8	RBCK1	HOIL-1	ALLTPEDYQR	150_B11	light	#N/A	20.51
Q9BYM8	RBCK1	HOIL-1	ALLTPEDYQR	151_B12	light	#N/A	20.51
Q9BYM8	RBCK1	HOIL-1	ALLTPEDYQR	153_C1	light	13683	20.51
Q9BYM8	RBCK1	HOIL-1	ALLTPEDYQR	154_C2	light	154360	20.51
Q9BYM8	RBCK1	HOIL-1	ALLTPEDYQR	155_C3	light	87694	20.51
Q9BYM8	RBCK1	HOIL-1	ALLTPEDYQR	156_C4	light	#N/A	20.51
Q9BYM8	RBCK1	HOIL-1	ALLTPEDYQR	157_C5	light	5058	20.51
Q9BYM8	RBCK1	HOIL-1	ALLTPEDYQR	159_C6	light	#N/A	20.51
Q9BYM8	RBCK1	HOIL-1	ALLTPEDYQR	160_C7	light	#N/A	20.51
Q9BYM8	RBCK1	HOIL-1	ALLTPEDYQR	161_C8	light	#N/A	20.51
Q9BYM8	RBCK1	HOIL-1	ALLTPEDYQR	162_C9	light	#N/A	20.51
Q9BYM8	RBCK1	HOIL-1	ALLTPEDYQR	163_C10	light	#N/A	20.51
Q9BYM8	RBCK1	HOIL-1	ALLTPEDYQR	165_C11	light	31738	20.51
Q9BYM8	RBCK1	HOIL-1	ALLTPEDYQR	166_C12	light	#N/A	20.51
Q9BYM8	RBCK1	HOIL-1	ALLTPEDYQR	167_D1	light	#N/A	20.51
Q9BYM8	RBCK1	HOIL-1	ALLTPEDYQR	168_D2	light	107347	20.51
Q9BYM8	RBCK1	HOIL-1	ALLTPEDYQR	169_D3	light	124069	20.51
Q9BYM8	RBCK1	HOIL-1	ALLTPEDYQR	171_D4	light	64585	20.51
Q9BYM8	RBCK1	HOIL-1	ALLTPEDYQR	172_D5	light	#N/A	20.51
Q9BYM8	RBCK1	HOIL-1	ALLTPEDYQR	173_D6	light	#N/A	20.51
Q9BYM8	RBCK1	HOIL-1	ALLTPEDYQR	174_D7	light	#N/A	20.51
Q9BYM8	RBCK1	HOIL-1	ALLTPEDYQR	175_D8	light	#N/A	20.51
Q9BYM8	RBCK1	HOIL-1	ALLTPEDYQR	177_D9	light	#N/A	20.51
Q9BYM8	RBCK1	HOIL-1	ALLTPEDYQR	178_D10	light	#N/A	20.51
Q9BYM8	RBCK1	HOIL-1	ALLTPEDYQR	179_D11	light	#N/A	20.51
Q9BYM8	RBCK1	HOIL-1	ALLTPEDYQR	180_D12	light	#N/A	20.51
Q9BYM8	RBCK1	HOIL-1	ALLTPEDYQR	181_E1	light	26819	20.51
Q9BYM8	RBCK1	HOIL-1	ALLTPEDYQR	183_E2	light	101091	20.51
Q9BYM8	RBCK1	HOIL-1	ALLTPEDYQR	184_E3	light	107116	20.51
Q9BYM8	RBCK1	HOIL-1	ALLTPEDYQR	185_E4	light	138121	20.51
Q9BYM8	RBCK1	HOIL-1	ALLTPEDYQR	186_E5_stop_here	light	#N/A	20.51
Q9BYM8	RBCK1	HOIL-1	ALLTPEDYQR	187_E6	light	56452	20.51
Q9BYM8	RBCK1	HOIL-1	ALLTPEDYQR	189_E7	light	#N/A	20.51
Q9BYM8	RBCK1	HOIL-1	ALLTPEDYQR	190_E8	light	43440	20.51
Q9BYM8	RBCK1	HOIL-1	ALLTPEDYQR	191_E9	light	49584	20.51
Q9BYM8	RBCK1	HOIL-1	ALLTPEDYQR	192_E10	light	19718	20.51
Q9BYM8	RBCK1	HOIL-1	ALLTPEDYQR	193_E11	light	21491	20.51
Q9BYM8	RBCK1	HOIL-1	ALLTPEDYQR	194_E12	light	25522	20.51
Q9BYM8	RBCK1	HOIL-1	ALLTPEDYQR	196_F1	light	25879	20.51
Q9BYM8	RBCK1	HOIL-1	ALLTPEDYQR	197_F2	light	49937	20.51
Q9BYM8	RBCK1	HOIL-1	ALLTPEDYQR	198_F3	light	142228	20.51
Q9BYM8	RBCK1	HOIL-1	ALLTPEDYQR	199_F4	light	117782	20.51
Q9BYM8	RBCK1	HOIL-1	ALLTPEDYQR	200_F5	light	14055	20.51
Q9BYM8	RBCK1	HOIL-1	ALLTPEDYQR	202_F6	light	#N/A	20.51
Q9BYM8	RBCK1	HOIL-1	ALLTPEDYQR	203_F7	light	21430	20.51
Q9BYM8	RBCK1	HOIL-1	ALLTPEDYQR	204_F8	light	#N/A	20.51
Q9BYM8	RBCK1	HOIL-1	ALLTPEDYQR	205_F9	light	#N/A	20.51
Q9BYM8	RBCK1	HOIL-1	ALLTPEDYQR	206_F10	light	24064	20.51
Q9BYM8	RBCK1	HOIL-1	ALLTPEDYQR	208_F11	light	35366	20.51
Q9BYM8	RBCK1	HOIL-1	ALLTPEDYQR	209_F12	light	#N/A	20.51
Q9BYM8	RBCK1	HOIL-1	ALLTPEDYQR	210_G1	light	26278	20.51
Q9BYM8	RBCK1	HOIL-1	ALLTPEDYQR	214_G2	light	67481	20.51
Q9BYM8	RBCK1	HOIL-1	ALLTPEDYQR	212_G3	light	158653	20.51
Q9BYM8	RBCK1	HOIL-1	ALLTPEDYQR	213_G4	light	135735	20.51
Q9BYM8	RBCK1	HOIL-1	ALLTPEDYQR	Standard_221	heavy	48630816	20.51
Q9BYM8	RBCK1	HOIL-1	ALLTPEDYQR	Standard_134	heavy	60796344	20.51
Q9BYM8	RBCK1	HOIL-1	ALLTPEDYQR	Standard_140	heavy	69899904	20.51
Q9BYM8	RBCK1	HOIL-1	ALLTPEDYQR	Standard_146	heavy	75077560	20.51
Q9BYM8	RBCK1	HOIL-1	ALLTPEDYQR	Standard_152	heavy	72012944	20.51
Q9BYM8	RBCK1	HOIL-1	ALLTPEDYQR	Standard_158	heavy	74077752	20.51
Q9BYM8	RBCK1	HOIL-1	ALLTPEDYQR	Standard_164	heavy	71878024	20.51
Q9BYM8	RBCK1	HOIL-1	ALLTPEDYQR	Standard_170	heavy	70363976	20.51
Q9BYM8	RBCK1	HOIL-1	ALLTPEDYQR	Standard_176	heavy	68415008	20.51
Q9BYM8	RBCK1	HOIL-1	ALLTPEDYQR	Standard_182	heavy	67990136	20.51
Q9BYM8	RBCK1	HOIL-1	ALLTPEDYQR	Standard_195	heavy	52778428	20.51
Q9BYM8	RBCK1	HOIL-1	ALLTPEDYQR	Standard_201	heavy	57472120	20.51
Q9BYM8	RBCK1	HOIL-1	ALLTPEDYQR	Standard_207	heavy	52551780	20.51
Q9BYM8	RBCK1	HOIL-1	ALLTPEDYQR	Standard_215	heavy	49665824	20.51
Q9H0F6	SHARPIN	SHARPIN	GPPPEADLPR	269_A1_dil5x	light	1677282	14.77
Q9H0F6	SHARPIN	SHARPIN	GPPPEADLPR	268_A2_dil5x	light	77365	14.77
Q9H0F6	SHARPIN	SHARPIN	GPPPEADLPR	270_A3_dil5x	light	#N/A	14.77
Q9H0F6	SHARPIN	SHARPIN	GPPPEADLPR	222_A4	light	#N/A	14.77
[truncated: 1,346 more rows]

## Sheet: BNPAGE_plus_DUB_Prot_Intensit
Uniprot	Gene_Name (Primary)	Name_used_in_this_study	Peptide	Fraction_1	Fraction_2	Fraction_3	Fraction_4	Fraction_5	Fraction_6	Fraction_7	Fraction_8	Fraction_9	Fraction_10	Fraction_11	Fraction_12	Fraction_13	Fraction_14	Fraction_15	Fraction_16	Fraction_17	Fraction_18	Fraction_19	Fraction_20	Fraction_21	Fraction_22	Fraction_23	Fraction_24	Fraction_25	Fraction_26	Fraction_27	Fraction_28	Fraction_29	Fraction_30	Fraction_31	Fraction_32	Fraction_33	Fraction_34	Fraction_35	Fraction_36	Fraction_37	Fraction_38	Fraction_39	Fraction_40	Fraction_41	Fraction_42	Fraction_43	Fraction_44	Fraction_45	Fraction_46
Q9Y6K9	IKBKG	NEMO	ADFQAER	0.354167	0.354167	0.0208335	1.38778e-17	1.38778e-17	1.38778e-17	1.38778e-17	1.38778e-17	0.00457896	0.00512729	0.00512729	0.0117637	0.0187019	0.0360099	0.0325928	0.027113	0.0111437	0.00371516	0.00656576	0.00860088	0.0101217	0.00628664	0.00749436	0.0298338	0.04982	0.0639065	0.0500443	0.0311036	0.0270193	0.0301555	0.0405123	0.0335001	0.0353655	0.0330231	0.0405003	0.0451463	0.0527914	0.0543662	0.0484066	0.0408765	0.031762	0.0292248	0.0425556	0.0439429	0.0493936	0.0463786
Q96S55	WRNIP1	WHIP	ALAAEEIR	0.379155	0.379155	0.0462453	0.0206792	0.0316056	0.0348878	0.0188638	0.0175787	0.0677976	0.0806685	0.108389	0.100612	0.108075	0.103513	0.0783647	0.0795834	0.0769561	0.0905176	0.0884537	0.0635368	0.237189	0.232205	0.254948	0.118209	0.129004	0.125329	0.0773734	0.0705562	0.0732665	0.0862689	0.0989405	0.147935	0.123744	0.140014	0.111204	0.141655	0.130543	0.121226	0.110003	0.0807104	0.0707652	0.0710699	0.0695397	0.06535	0.0712978	0.0661563
Q9BYM8	RBCK1	HOIL-1	ALLTPEDYQR	0.410739	0.410739	0.0774053	0	0	0	0	0	0	0	0	0	0.0059796	0.0237922	0.0255456	0.019566	0.0017534	0	0	0	0	0	0	0.00163606	0.0220726	0.0335998	0.0319637	0.0120105	0.000483387	0.000483387	-8.67362e-19	-8.67362e-19	-8.67362e-19	0.00404899	0.00404899	0.00404899	0.0141536	0.030542	0.0389808	0.0248272	0.00843876	-1.4456e-18	-1.4456e-18	-1.4456e-18	-1.4456e-18	-1.4456e-18
P19438	TNFRSF1A	TNFR1	EATLELLGR	0.409915	0.409915	0.0765818	0.00080098	0.00163605	0.00299846	0.00408722	0.00462407	0.0105058	0.00972983	0.00943634	0.0650388	0.113954	0.164316	0.129292	0.0903278	0.0488901	0.0306287	0.0298103	0.0451982	0.0769388	0.0758479	0.147519	0.211467	0.264909	0.20831	0.105742	0.0544428	0.0657622	0.0803649	0.21253	0.378297	0.434634	0.41751	0.224006	0.226132	0.160485	0.19319	0.162889	0.134907	0.126647	0.110598	0.138861	0.13091	0.211038	0.28069
Q9NYJ8	TAB2	TAB2	EIDLFQAR	0.380272	0.380272	0.0469383	-1.85037e-17	-1.85037e-17	-1.85037e-17	-1.85037e-17	0.000287555	0.00626911	0.00676165	0.00738223	0.0362091	0.064234	0.094839	0.0767109	0.0585761	0.0325943	0.0203678	0.0246873	0.0303506	0.0335839	0.0223449	0.0418343	0.0850131	0.11942	0.11149	0.0746422	0.042054	0.0398389	0.0337479	0.0583391	0.0753896	0.0906905	0.0883241	0.0572953	0.0656073	0.0770999	0.106337	0.104468	0.098345	0.0840692	0.0882514	0.10678	0.11544	0.123697	0.127502
O43318	MAP3K7	TAK1	EIEVEEVVGR	0.333333	0.333333	0	0	0	0	0	0	0	0	0	0	0	0	0	0	0	0	0	0	0	0	0	0	0	0	0	0	0	0	0	0.00372189	0.00372189	0.00372189	0	0	0.0188152	0.0188152	0.0188152	0	0	0	0.024495	0.0427814	0.0427814	0.0182864
Q8N5C8	TAB3	TAB3	EVDLLQSR	0.333333	0.333333	0	0	0	0	0	0	0	0	0	0	0	0	0	0	0	0	0	0	0	0	0	0	0	0	0	0	0	0	0	0	0	0	0	0	0	0	0	0	0	0	0	0	0	0
Q9H6S1	AZI2	AZI2	EVELLQLR	0.333333	0.333333	0	0	0	0	0	0	0	0	0	0	0	0	0	0	0	0	0	0	0	0	0	0.0131326	0.0131326	0.0131326	0	0	0	0	0	0	0	0	0	0.00882107	0.0157939	0.0157939	0.00697278	0	0	0	0	0	0	0
Q9H0F6	SHARPIN	SHARPIN	GPPPEADLPR	0.348654	0.348654	0.0153204	1.61908e-17	1.61908e-17	1.61908e-17	1.61908e-17	1.61908e-17	0.00243038	0.00243038	0.00243038	0.0114425	0.0190422	0.0283315	0.0205739	0.0129741	0.00368489	1.70581e-17	1.70581e-17	1.70581e-17	1.70581e-17	1.70581e-17	1.70581e-17	0.021474	0.0312002	0.039752	0.018278	0.00855177	1.70581e-17	1.70581e-17	1.70581e-17	1.70581e-17	1.70581e-17	1.70581e-17	1.70581e-17	0.0143178	0.0253103	0.0353642	0.0283771	0.0196707	0.00961677	0.00228615	1.73472e-17	1.73472e-17	1.73472e-17	0.00458257
P01375	TNF	TNF	IAVSYQTK	0.114236	0.114236	0.0389708	0.000659019	0.000792629	0.00145776	0.00251338	0.00294548	0.00313548	0.00279886	0.00299659	0.0120254	0.0391943	0.0711112	0.0739793	0.0539918	0.0250183	0.018647	0.0184361	0.0221747	0.0237954	0.0197613	0.0509197	0.0612882	0.0965638	0.0883276	0.0725414	0.0420538	0.020854	0.0273851	0.05086	0.102952	0.116364	0.139283	0.0941709	0.0844127	0.0736623	0.0944783	0.110023	0.0875196	0.0623696	0.0640322	0.0864501	0.0987734	0.103748	0.0880862
Q15025	TNIP1	TNIP1	IFEEDFQR	0.349975	0.349975	0.0166412	2.31296e-18	2.31296e-18	2.31296e-18	2.31296e-18	2.31296e-18	0.00560121	0.0108414	0.0157205	0.0263741	0.0318314	0.0418063	0.0348207	0.0326357	0.0208664	0.0145253	0.011878	0.0149956	0.0186073	0.0197768	0.0197372	0.0459466	0.0559125	0.0617113	0.0378532	0.0266731	0.0176185	0.0115106	0.0114201	0.021085	0.0275564	0.0277634	0.028245	0.039161	0.0484934	0.0498908	0.0436136	0.0330438	0.0224727	0.0123849	0.0114162	0.00753632	0.00373091	-5.78241e-19
O15111	CHUK	IKKA	IQLPIIQLR	0.389622	0.389622	0.0562888	1.85037e-17	1.85037e-17	1.85037e-17	1.85037e-17	1.85037e-17	1.85037e-17	1.85037e-17	1.85037e-17	0.0160932	0.0252907	0.0428769	0.0338043	0.0246069	0.00702064	1.85037e-17	1.85037e-17	1.85037e-17	1.85037e-17	1.85037e-17	1.85037e-17	0.0286445	0.0489166	0.0668203	0.0734688	0.105879	0.0879752	0.0526822	0.00104227	0.00527122	0.00842776	0.00946961	0.0161472	0.0327197	0.0490391	0.0610198	0.0533474	0.0372894	0.0144022	0.00234561	1.85037e-17	1.85037e-17	1.85037e-17	1.85037e-17
P21580	TNFAIP3	A20	LDEANLPK	0.333333	0.333333	0	0	0	0	0	0	0	0	0	0	0	0	0	0	0	0	0	0	0	0	0	0	0	0	0	0	0	0	0	0	0	0	0	0	0	0	0	0	0	0	0	0	0	0
Q86VP1	TAX1BP1	TAX1BP1	LELAEVQDNYK	0.333333	0.333333	0	0	0	0	0	0	0	0	0	0	0	0	0	0	0	0	0	0	0	0	0	0	0	0	0	0	0	0	0	0.165198	0.375076	0.629635	0.464437	0.254558	0	0	0	0	0	0	0	0	0	0
Q9UHD2	TBK1	TBK1	LFAIEEETTTR	0.382794	0.382794	0.049461	-2.77556e-17	-2.77556e-17	-2.77556e-17	-2.77556e-17	-2.77556e-17	0.0153745	0.0153745	0.0153745	0.0129395	0.0199174	0.0276408	0.0147013	0.0077234	-2.77556e-17	-2.77556e-17	-2.77556e-17	-2.77556e-17	-2.77556e-17	-2.77556e-17	0.00980739	0.0288109	0.0413781	0.0385353	0.0195317	0.00696458	-2.77556e-17	-2.77556e-17	-2.77556e-17	0.0131482	0.0264831	0.040005	0.0409201	0.0421898	0.0483846	0.0488124	0.0403294	0.0206128	0.00677579	0.00142362	0.00224302	0.00158891	0.000819393	0.00538585
Q13546	RIPK1	RIPK1	LLGVIIEEGK	0.395693	0.395693	0.0623599	0	0	0	0	0	0	0	0	0.00442116	0.00955242	0.0154213	0.0110002	0.00586891	0	0	0	0	0	0	0	0.0095353	0.0157603	0.0190311	0.00949579	0.00327075	0	0	0	0	0	0	0	0.00673628	0.0141959	0.0198284	0.017868	0.0104084	0.0047759	0	0.0013431	0.0013431	0.0013431	0
Q9Y4K3	TRAF6	TRAF6	LTILDQSEAPVR	0.374712	0.374712	0.0413783	3.23815e-17	3.23815e-17	3.23815e-17	3.23815e-17	3.23815e-17	3.23815e-17	3.23815e-17	3.23815e-17	3.23815e-17	3.23815e-17	3.23815e-17	3.23815e-17	3.23815e-17	3.23815e-17	3.23815e-17	3.23815e-17	3.23815e-17	3.23815e-17	3.23815e-17	3.23815e-17	0.0199179	0.0284765	0.0370954	0.0171775	0.00861895	3.23815e-17	3.23815e-17	3.23815e-17	3.23815e-17	3.23815e-17	0.00746927	0.0172144	0.0292355	0.0374375	0.0426325	0.0306115	0.0149402	3.23815e-17	3.23815e-17	3.23815e-17	3.23815e-17	3.23815e-17	3.23815e-17
Q14164	IKBKE	IKKE	LVGEEGQSIYK	0.333333	0.333333	0	0	0	0	0	0	0.0133231	0.0133231	0.0133231	0	0	0	0	0	0	0	0	0	0	0	0	0	0	0	0	0	0	0	0	0	0	0	0	0	0	0	0	0	0	0	0	0	0	0.104209
Q13114	TRAF3	TRAF3	SAGTPVFVPEQGGYK	0.333333	0.333333	0	0	0	0	0	0	0.0184259	0.0184259	0.0184259	0	0	0	0	0	0	0	0	0	0	0	0.0318883	0.051516	0.0588832	0.0269949	0.00736715	0	0	0	0	0	0	0	0	0	0	0	0	0	0	0	0	0	0	0.0162606
Q15628	TRADD	TRADD	SDPQLIVQLR	0.385566	0.385566	0.0522326	-1.85037e-17	-1.85037e-17	-1.85037e-17	-1.85037e-17	-1.85037e-17	0.00156766	0.00156766	0.00156766	0.0101817	0.018215	0.0283869	0.0227639	0.0147306	0.00455871	-1.79255e-17	-1.79255e-17	-1.79255e-17	-1.79255e-17	-1.79255e-17	-1.79255e-17	0.0180433	0.0282449	0.0352487	0.0172054	0.00700376	-1.79255e-17	-1.79255e-17	-1.79255e-17	-1.79255e-17	-1.79255e-17	-1.79255e-17	-1.79255e-17	0.0122763	0.0236409	0.0342638	0.0308323	0.0222787	0.0116557	0.00281092	0.000474841	0.000474841	0.000474841	0.000104213
Q9NQC7	CYLD	CYLD	TEIVNPLR	0.381377	0.381377	0.0480435	-2.77556e-17	-2.77556e-17	-2.77556e-17	-2.77556e-17	-2.77556e-17	-2.77556e-17	-2.77556e-17	-2.77556e-17	-2.77556e-17	0.00315489	0.00701002	0.00807326	0.00491837	0.00106324	-2.77556e-17	-2.77556e-17	-2.77556e-17	-2.77556e-17	-2.77556e-17	-2.77556e-17	0.00821582	0.013762	0.0166384	0.00842263	0.00287648	-2.77556e-17	-2.77556e-17	0.00246135	0.0039395	0.00719001	0.00975151	0.0124471	0.0125213	0.0122501	0.0157262	0.0142139	0.0115232	0.00626089	0.00716275	0.00747015	0.00937943	0.0066652	0.00429687
P0CG47; P62987; P62979; P0CG48	UBB; UBA52; RPS27A; UBC	Ubiquitin	TITLEVEPSDTIENVK	0.1252	0.1252	0.0601303	0.00120901	0.00725044	0.00732834	0.028488	0.0433786	0.0597241	0.0547537	0.0513114	0.09538	0.147589	0.198663	0.186506	0.159551	0.115039	0.091694	0.141377	0.129627	0.119468	0.0409448	0.264102	0.341844	0.409704	0.219895	0.144209	0.0965229	0.133252	0.14835	0.220347	0.25235	0.2935	0.288448	0.273722	0.276041	0.251693	0.234641	0.22594	0.235865	0.242764	0.310727	0.490717	0.508458	0.493287	0.401182
Q13490	BIRC2	BIRC2	TQIPLQAR	0.362118	0.362118	0.0290667	0.000696003	0.000282368	3.75857e-18	3.75857e-18	3.75857e-18	0.0022881	0.0022881	0.0022881	0.0162829	0.031141	0.0459603	0.0375919	0.0246363	0.0104205	0.00359838	0.00327715	0.00457284	0.00569742	0.00458397	0.00353409	0.0267939	0.0438289	0.0563763	0.0377998	0.0207011	0.00965322	0.00539258	0.00791918	0.0126136	0.010789	0.011828	0.00571273	0.0256332	0.0377418	0.0546365	0.0478289	0.0396204	0.0250305	0.0149641	0.0123797	0.0118652	0.0117414	0.0116566
Q8TF42	UBASH3B	UBASH3B	VDALGEALQTTVSR	0.362848	0.362848	0.0295144	0	0	0	0	0	0.00170592	0.00170592	0.00228914	0.00779606	0.0154532	0.0207562	0.0167929	0.0126691	0.00919091	0.0112181	0.00861964	0.00621172	0.0364315	0.0556098	0.0603399	0.0365354	0.0226297	0.0178996	0.00692644	0.00235375	0.00580908	0.0116876	0.019435	0.0281469	0.0317798	0.0306905	0.0218453	0.0228398	0.0237941	0.0311649	0.024225	0.020002	0.0113941	0.123227	0.128489	0.126404	0.0114142	0.00277724
Q15750	TAB1	TAB1	VLLQAFDVVER	0.271156	0.271156	0.0640277	9.25186e-18	9.25186e-18	9.25186e-18	0.000275046	0.000275046	0.0200113	0.0197362	0.0197362	0.0239845	0.0612576	0.108118	0.103162	0.0664488	0.0195883	0.000560139	0.00163998	0.00163998	0.00163998	1.11311e-17	0.034642	0.0907024	0.137814	0.159896	0.103836	0.056724	0.0102689	0.0202401	0.0299137	0.0426618	0.0386494	0.0452522	0.0474336	0.0755951	0.111804	0.139853	0.134929	0.120112	0.0772013	0.0808821	0.0730587	0.0816701	0.0679718	0.0673081
Q96EP0	RNF31	HOIP	YLQLDAAR	0.375685	0.375685	0.042352	-2.77556e-17	-2.77556e-17	-2.77556e-17	-2.77556e-17	-2.77556e-17	-2.77556e-17	-2.77556e-17	-2.77556e-17	0.00461953	0.0147972	0.0286479	0.0310213	0.0208436	0.00699291	-2.77556e-17	-2.77556e-17	-2.77556e-17	-2.77556e-17	-2.77556e-17	0.00211622	0.0136592	0.0314177	0.0416423	0.0300993	0.0123409	-2.74665e-17	-2.74665e-17	-2.74665e-17	0.00419302	0.00544658	0.00656479	0.00285738	0.00904322	0.0286452	0.0405811	0.0480369	0.0346089	0.0221873	0.0078343	0.00239716	0.00239716	0.00185496	0.000830156
[truncated: 29 more columns]
