# Supplementary material for: Novel biochemical, structural, and systems insights into inflammatory signaling revealed by contextual interaction proteomics
Source: Proc Natl Acad Sci U S A. 2022 Sep 30;119(40):e2117175119. doi: 10.1073/pnas.2117175119 (PMC9546619; doi:10.1073/pnas.2117175119)
Supplement: Supplementary File [file pnas.2117175119.sd09.xlsx]

## Sheet: Legend
Sheet_Name	Content	Notes/Columns
Data_Acquisition_Mapping	Raw files mapping to experiment/condition/time point	/
Peptide_Table	Table of peptides selected for targeted data acquisition	PeptideRank was calculated with http://wlab.ethz.ch/peptiderank/
Skyline_Output	Peptide intensities from PRM measurements as determined by manual chromatogram integration in Skyline	/
Protein_Absolute_Amounts	Protein intensities obtained as described in Materials and Methods and used in Fig. 4	/
Skyline_Output_Serial_Dilution	Peptide intensities from PRM measurements as determined by manual chromatogram integration in Skyline in a serial dilution experiment
IBAQ_Peptide	Table of peptides used for IBAQ
Protein_Absolute_Amounts	IBAQ values with normalization to the TNFRI receptor or complex
Time _Profile	TNF interactors time profiles

## Sheet: Data_Acquisition_Mapping
File	Type	Notes	Experiment	Alternative_code	Sample	Stimulation_Time (min)	Rep
20190219_059_S192255_TNF_PRM_Final_pulldown_t0_rep1_Time_Point.raw	RAW	PRM	Pulldown_time_course_AQUA		TNFRI PD A549	0	1
20190219_060_S192255_TNF_PRM_Final_pulldown_t0_rep1_Time_Point.raw	RAW	PRM	Pulldown_time_course_AQUA		TNFRI PD A549	0	1
20190219_061_S192255_TNF_PRM_Final_pulldown_t0_rep1_Time_Point.raw	RAW	PRM	Pulldown_time_course_AQUA		TNFRI PD A549	0	1
20190219_054_S192256_TNF_PRM_Final_pulldown_t0_rep2_Time_Point.raw	RAW	PRM	Pulldown_time_course_AQUA		TNFRI PD A549	0	2
20190219_055_S192256_TNF_PRM_Final_pulldown_t0_rep2_Time_Point.raw	RAW	PRM	Pulldown_time_course_AQUA		TNFRI PD A549	0	2
20190219_056_S192256_TNF_PRM_Final_pulldown_t0_rep2_Time_Point.raw	RAW	PRM	Pulldown_time_course_AQUA		TNFRI PD A549	0	2
20190219_027_S192257_TNF_PRM_Final_pulldown_t0_rep3_Time_Point.raw	RAW	PRM	Pulldown_time_course_AQUA		TNFRI PD A549	0	3
20190219_028_S192257_TNF_PRM_Final_pulldown_t0_rep3_Time_Point.raw	RAW	PRM	Pulldown_time_course_AQUA		TNFRI PD A549	0	3
20190219_029_S192257_TNF_PRM_Final_pulldown_t0_rep3_Time_Point.raw	RAW	PRM	Pulldown_time_course_AQUA		TNFRI PD A549	0	3
20190219_044_S192258_TNF_PRM_Final_pulldown_t5_rep1_Time_Point.raw	RAW	PRM	Pulldown_time_course_AQUA		TNFRI PD A549	5	1
20190219_045_S192258_TNF_PRM_Final_pulldown_t5_rep1_Time_Point.raw	RAW	PRM	Pulldown_time_course_AQUA		TNFRI PD A549	5	1
20190219_046_S192258_TNF_PRM_Final_pulldown_t5_rep1_Time_Point.raw	RAW	PRM	Pulldown_time_course_AQUA		TNFRI PD A549	5	1
20190219_034_S192259_TNF_PRM_Final_pulldown_t5_rep2_Time_Point.raw	RAW	PRM	Pulldown_time_course_AQUA		TNFRI PD A549	5	2
20190219_035_S192259_TNF_PRM_Final_pulldown_t5_rep2_Time_Point.raw	RAW	PRM	Pulldown_time_course_AQUA		TNFRI PD A549	5	2
20190219_036_S192259_TNF_PRM_Final_pulldown_t5_rep2_Time_Point.raw	RAW	PRM	Pulldown_time_course_AQUA		TNFRI PD A549	5	2
20190219_017_S192260_TNF_PRM_Final_pulldown_t5_rep3_Time_Point.raw	RAW	PRM	Pulldown_time_course_AQUA		TNFRI PD A549	5	3
20190219_018_S192260_TNF_PRM_Final_pulldown_t5_rep3_Time_Point.raw	RAW	PRM	Pulldown_time_course_AQUA		TNFRI PD A549	5	3
20190219_019_S192260_TNF_PRM_Final_pulldown_t5_rep3_Time_Point.raw	RAW	PRM	Pulldown_time_course_AQUA		TNFRI PD A549	5	3
20190219_002_S192261_TNF_PRM_Final_pulldown_t10_rep1_Time_Point.raw	RAW	PRM	Pulldown_time_course_AQUA		TNFRI PD A549	10	1
20190219_003_S192261_TNF_PRM_Final_pulldown_t10_rep1_Time_Point.raw	RAW	PRM	Pulldown_time_course_AQUA		TNFRI PD A549	10	1
20190219_004_S192261_TNF_PRM_Final_pulldown_t10_rep1_Time_Point.raw	RAW	PRM	Pulldown_time_course_AQUA		TNFRI PD A549	10	1
20190219_049_S192262_TNF_PRM_Final_pulldown_t10_rep2_Time_Point.raw	RAW	PRM	Pulldown_time_course_AQUA		TNFRI PD A549	10	2
20190219_050_S192262_TNF_PRM_Final_pulldown_t10_rep2_Time_Point.raw	RAW	PRM	Pulldown_time_course_AQUA		TNFRI PD A549	10	2
20190219_051_S192262_TNF_PRM_Final_pulldown_t10_rep2_Time_Point.raw	RAW	PRM	Pulldown_time_course_AQUA		TNFRI PD A549	10	2
20190219_039_S192263_TNF_PRM_Final_pulldown_t10_rep3_Time_Point.raw	RAW	PRM	Pulldown_time_course_AQUA		TNFRI PD A549	10	3
20190219_040_S192263_TNF_PRM_Final_pulldown_t10_rep3_Time_Point.raw	RAW	PRM	Pulldown_time_course_AQUA		TNFRI PD A549	10	3
20190219_041_S192263_TNF_PRM_Final_pulldown_t10_rep3_Time_Point.raw	RAW	PRM	Pulldown_time_course_AQUA		TNFRI PD A549	10	3
20190219_022_S192264_TNF_PRM_Final_pulldown_t15_rep1_Time_Point.raw	RAW	PRM	Pulldown_time_course_AQUA		TNFRI PD A549	15	1
20190219_023_S192264_TNF_PRM_Final_pulldown_t15_rep1_Time_Point.raw	RAW	PRM	Pulldown_time_course_AQUA		TNFRI PD A549	15	1
20190219_024_S192264_TNF_PRM_Final_pulldown_t15_rep1_Time_Point.raw	RAW	PRM	Pulldown_time_course_AQUA		TNFRI PD A549	15	1
20190219_007_S192265_TNF_PRM_Final_pulldown_t15_rep2_Time_Point.raw	RAW	PRM	Pulldown_time_course_AQUA		TNFRI PD A549	15	2
20190219_008_S192265_TNF_PRM_Final_pulldown_t15_rep2_Time_Point.raw	RAW	PRM	Pulldown_time_course_AQUA		TNFRI PD A549	15	2
20190219_009_S192265_TNF_PRM_Final_pulldown_t15_rep2_Time_Point.raw	RAW	PRM	Pulldown_time_course_AQUA		TNFRI PD A549	15	2
20190219_012_S192266_TNF_PRM_Final_pulldown_t15_rep3_Time_Point.raw	RAW	PRM	Pulldown_time_course_AQUA		TNFRI PD A549	15	3
20190219_013_S192266_TNF_PRM_Final_pulldown_t15_rep3_Time_Point.raw	RAW	PRM	Pulldown_time_course_AQUA		TNFRI PD A549	15	3
20190219_014_S192266_TNF_PRM_Final_pulldown_t15_rep3_Time_Point.raw	RAW	PRM	Pulldown_time_course_AQUA		TNFRI PD A549	15	3

## Sheet: Peptide_Table
Peptide.Sequence	Protein.Name	Protein.Accession	Peptide.length	Hyrophobicity	Gravy	PeptideRank_Score	PD_Dilution_Amol
GTDPTYGPNGCFK	sp|O14920|IKKB_HUMAN	O14920	15	17.93	-0.98	-3.072	160
ALDDILNLK	sp|O14920|IKKB_HUMAN	O14920	11	30.7	0.37	-2.137	160
TSIQIDLEK	sp|O14920|IKKB_HUMAN	O14920	11	22.22	-0.34	-4.071	1600
SIQLDLER	sp|O15111|IKKA_HUMAN	O15111	10	23.52	-0.46	-3.866	160
IQLPIIQLR	sp|O15111|IKKA_HUMAN	O15111	11	34.53	0.89	3.773	1600
NTLISASQQLK	sp|O15111|IKKA_HUMAN	O15111	13	23.42	-0.25	-0.258	160
VEVALSNIK	sp|O15111|IKKA_HUMAN	O15111	11	21.48	0.76	-4.08	160
EIEVEEVVGR	sp|O43318|M3K7_HUMAN	O43318	12	23.99	-0.18	-2.911	1600
VQTEIALLLQR	sp|O43318|M3K7_HUMAN	O43318	13	32.39	0.56	0.665	16000
SLSTYYQQCK	sp|O43318|M3K7_HUMAN	O43318	12	15.51	-0.95	-2.065	1600
IAVSYQTK	sp|P01375|TNFA_HUMAN	P01375	10	12.06	0.04	-5.327	16000
ANALLANGVELR	sp|P01375|TNFA_HUMAN	P01375	14	29.38	0.47	0.358	16000
GQGCPSTHVLLTHTISR	sp|P01375|TNFA_HUMAN	P01375	19	27.88	-0.1	-0.864	160000
VNLLSAIK	sp|P01375|TNFA_HUMAN	P01375	10	29	1.24	-1.26	16000
LCLPQIENVK	sp|P19438|TNR1A_HUMAN	P19438	12	24.93	0.28	-2.988	16000
LYSIVCGK	sp|P19438|TNR1A_HUMAN	P19438	10	20.08	1.07	-4.369	1600
LELQNGR	sp|P19438|TNR1A_HUMAN	P19438	9	11.17	-1.11	-4.959	160
EATLELLGR	sp|P19438|TNR1A_HUMAN	P19438	11	25.89	0.07	-3.53	1600
GPNDALLR	sp|Q12933|TRAF2_HUMAN	Q12933	10	17.54	-0.51	-4.731	1600
IYLNGDGTGR	sp|Q12933|TRAF2_HUMAN	Q12933	12	15.33	-0.64	-2.686	1600
LLAELEGK	sp|Q13077|TRAF1_HUMAN	Q13077	10	20.9	0.24	-5.027	160
SAGTPVFVPEQGGYK	sp|Q13114|TRAF3_HUMAN	Q13114	17	26.07	-0.34	-0.264	160
NTGLLESQLSR	sp|Q13114|TRAF3_HUMAN	Q13114	13	23.67	-0.57	-2.045	160
ESNDLLLIR	sp|Q13489|BIRC3_HUMAN	Q13489	11	29.67	0.01	-3.387	160
GNIAATVFR	sp|Q13489|BIRC3_HUMAN	Q13489	11	23.45	0.67	-1.47	160
GQEFVDEIQGR	sp|Q13490|BIRC2_HUMAN	Q13490	13	24.16	-1.03	-1.806	1600
GNAAANIFK	sp|Q13490|BIRC2_HUMAN	Q13490	11	18.09	0.16	-4.101	1600
ILTTGENYK	sp|Q13490|BIRC2_HUMAN	Q13490	11	15.56	-0.63	-4.148	1600
TQIPLQAR	sp|Q13490|BIRC2_HUMAN	Q13490	10	18.4	-0.46	-1.7	1600
LLGVIIEEGK	sp|Q13546|RIPK1_HUMAN	Q13546	12	29.81	0.91	-2.615	1600
VSLCFHR	sp|Q13546|RIPK1_HUMAN	Q13546	9	19.49	0.69	-2.915	1600
SSDFLESAELDSGGFGK	sp|Q13546|RIPK1_HUMAN	Q13546	19	35.21	-0.43	-1.725	1600
SELLEVNK	sp|Q15025|TNIP1_HUMAN	Q15025	10	20.8	-0.42	-4.639	160
VPEVVALGAAEK	sp|Q15025|TNIP1_HUMAN	Q15025	14	25.88	0.74	-2.808	160
QVTDLEAER	sp|Q15025|TNIP1_HUMAN	Q15025	11	12.47	-1.04	-2.52	160
IFEEDFQR	sp|Q15025|TNIP1_HUMAN	Q15025	10	23.73	-1.05	-3.151	160
DPALDSLAYEYER	sp|Q15628|TRADD_HUMAN	Q15628	15	31.38	-0.95	-1.969	1600
EGLYEQAFQLLR	sp|Q15628|TRADD_HUMAN	Q15628	14	43.73	-0.35	-1.943	16000
SDPQLIVQLR	sp|Q15628|TRADD_HUMAN	Q15628	12	29.14	-0.11	-0.579	16000
VVLSDAYAHPQQK	sp|Q15628|TRADD_HUMAN	Q15628	15	21.82	-0.42	-0.844	1600
VTNFVAQR	sp|Q15750|TAB1_HUMAN	Q15750	10	17.07	0.1	-1.45	160
VLLQAFDVVER	sp|Q15750|TAB1_HUMAN	Q15750	13	39.95	0.89	-2.894	1600
IHSDTFASGGER	sp|Q15750|TAB1_HUMAN	Q15750	14	15.14	-0.72	-2.091	160
GLTEVTQSLK	sp|Q86VP1|TAXB1_HUMAN	Q86VP1	10	20.71	-0.17	-3.441	160
LELAEVQDNYK	sp|Q86VP1|TAXB1_HUMAN	Q86VP1	11	22.9	-0.83	-1.974	160
EVDLLQSR	sp|Q8N5C8|TAB3_HUMAN	Q8N5C8	10	19.11	-0.5	-4.532	160
EELASALR	sp|Q96EP0|RNF31_HUMAN	Q96EP0	10	18.6	-0.14	-4.526	1600
YLQLDAAR	sp|Q96EP0|RNF31_HUMAN	Q96EP0	10	20.79	-0.2	-3.246	1600
FNNPVFR	sp|Q96EP0|RNF31_HUMAN	Q96EP0	9	22.78	-0.47	-1.783	1600
ALTELQR	sp|Q96EP0|RNF31_HUMAN	Q96EP0	9	15.76	-0.4	-5.453	1600
FSYALAR	sp|Q96EP0|RNF31_HUMAN	Q96EP0	9	20.09	0.51	-5.681	160
ALAAEEIR	sp|Q96S55|WRIP1_HUMAN	Q96S55	10	18.03	0.27	-4.654	160
AVGQDTLLR	sp|Q96S55|WRIP1_HUMAN	Q96S55	11	19.65	0.11	-4.088	160
VLITENDVK	sp|Q96S55|WRIP1_HUMAN	Q96S55	11	19.44	0.18	-4.541	160
ALLTPEDYQR	sp|Q9BYM8|HOIL1_HUMAN	Q9BYM8	12	21.55	-0.92	-1.581	1600
EYQEDLALR	sp|Q9BYM8|HOIL1_HUMAN	Q9BYM8	11	20.7	-1.16	-2.431	1600
CAIWLAEQR	sp|Q9BYM8|HOIL1_HUMAN	Q9BYM8	11	25.81	0.22	-2.871	1600
LAGEEEALR	sp|Q9BYM8|HOIL1_HUMAN	Q9BYM8	11	15.82	-0.47	-4.649	1600
GPPPEADLPR	sp|Q9H0F6|SHRPN_HUMAN	Q9H0F6	12	15.05	-1.27	-1.474	1600
SLASYGVR	sp|Q9H0F6|SHRPN_HUMAN	Q9H0F6	10	16.68	0.25	-7.161	1600
GAAQVAAVLAQHR	sp|Q9H0F6|SHRPN_HUMAN	Q9H0F6	15	22.94	0.47	1.391	1600
FEEETSSVGR	sp|Q9H6S1|AZI2_HUMAN	Q9H6S1	12	12.37	-1.07	-2.483	160
EVELLQLR	sp|Q9H6S1|AZI2_HUMAN	Q9H6S1	8	28.45	0.07	-4.29	160
ENPPFYGVIR	sp|Q9NQC7|CYLD_HUMAN	Q9NQC7	12	28.17	-0.49	-2.043	160
TEIVNPLR	sp|Q9NQC7|CYLD_HUMAN	Q9NQC7	10	21.95	-0.16	-2.651	160
GQGFTDGVYQGK	sp|Q9NQC7|CYLD_HUMAN	Q9NQC7	14	17.71	-0.92	-2.237	160
VVVTQPNTK	sp|Q9NYJ8|TAB2_HUMAN	Q9NYJ8	11	11.15	-0.14	-3.033	160
EIDLFQAR	sp|Q9NYJ8|TAB2_HUMAN	Q9NYJ8	10	24.83	-0.26	-3.388	1600
GTSSLSQQTPR	sp|Q9NYJ8|TAB2_HUMAN	Q9NYJ8	13	10.3	-1.23	-3.047	160
QLQIDIDCLTK	sp|Q9NYJ8|TAB2_HUMAN	Q9NYJ8	13	29.25	0.05	-3.185	1600
TTEENPIFVVSR	sp|Q9UHD2|TBK1_HUMAN	Q9UHD2	14	26.84	-0.26	-2.734	160
EPLNTIGLIYEK	sp|Q9UHD2|TBK1_HUMAN	Q9UHD2	14	33.61	-0.15	-2.45	160
LFAIEEETTTR	sp|Q9UHD2|TBK1_HUMAN	Q9UHD2	13	24.66	-0.38	-2.256	160
GYSELDIVSER	sp|Q9UM82|SPAT2_HUMAN	Q9UM82	13	24.54	-0.53	-1.74	160
STLLEEDIR	sp|Q9UM82|SPAT2_HUMAN	Q9UM82	11	25.24	-0.49	-2.547	160
DDTLLVR	sp|Q9Y4K3|TRAF6_HUMAN	Q9Y4K3	9	21.08	-0.06	-6.284	160
LTILDQSEAPVR	sp|Q9Y4K3|TRAF6_HUMAN	Q9Y4K3	14	26.99	0	-1.559	160
CLEENQELR	sp|Q9Y6K9|NEMO_HUMAN	Q9Y6K9	11	15.84	-1.32	-2.919	160
ECQALEGR	sp|Q9Y6K9|NEMO_HUMAN	Q9Y6K9	10	7.56	-0.91	-4.983	160
ADFQAER	sp|Q9Y6K9|NEMO_HUMAN	Q9Y6K9	9	9.38	-1.23	-4.98	160
EAPATGPSPQHPQK	sp|Q9H0F6|SHRPN_HUMAN	Q9H0F6	16	7.87	-1.59	-1.967	160
LVGEEGQSIYK	sp|Q14164|IKKE_HUMAN	Q14164	11	19.94	-0.44	-2.718	160
NLAFFQLR	sp|O14920|IKKB_HUMAN	O14920	10	34.57	0.44	-0.205	160
ATTENLLNLVDQEER	sp|Q8N5C8|TAB3_HUMAN	Q8N5C8	17	33.94	-0.87	-1.601	160
TITLEVEPSDTIENVK	sp|P0CG48|UBC_HUMAN	P0CG48	18	31.43	-0.29	-1.934	16000
TLSDYNIQK	sp|P0CG48|UBC_HUMAN	P0CG48	11	17.1	-0.99	-3.673	16000
ESTLHLVLR	sp|P0CG48|UBC_HUMAN	P0CG48	11	26.7	0.32	-1.828	160000
GAFGVVCK	sp|O43318|M3K7_HUMAN	O43318	10	19.52	1.35	-7.138	160
VDALGEALQTTVSR	sp|Q8TF42|UBS3B_HUMAN	Q8TF42		28.09	0.14	-2.516	No_Heavy_Reference
DLPDWDWR	sp|Q9NQC7|CYLD_HUMAN	Q9NQC7	10	32.91	-1.83	-1.449	160
LQDEANYHLYGSR	sp|Q13546|RIPK1_HUMAN	Q13546	15	20.3	-1.24	-1.843	160000
WHNQETGEQIAIK	sp|O14920|IKKB_HUMAN	O14920	15	23.41	-1.22	-2.247	1600
EMGQVEISSCTVDR	sp|P19438|TNR1A_HUMAN	P19438	16	22.39	-0.28	-3.501	16000
EILSLMVK	sp|Q9Y4K3|TRAF6_HUMAN	Q9Y4K3	10	32.67	1.25	-3.877	160
VDLQADYNTAK	sp|Q14164|IKKE_HUMAN	Q14164	11	15.9	-0.75	-2.122	160
GGMQIFVK	sp|P0CG48|UBC_HUMAN	P0CG48	10	25.88	0.65	-4.641	1600
LAQHFPK	sp|Q9UHD2|TBK1_HUMAN	Q9UHD2	9	14.78	-0.54	-5.599	1600
LDEANLPK	sp|P21580|TNAP3_HUMAN	P21580	10	16.02	-0.83	-3.782	160
WQLESLK	sp|P21580|TNAP3_HUMAN	P21580	9	25.99	-0.71	-5.813	160
DFVQMVR	sp|Q8TF42|UBS3B_HUMAN	Q8TF42		23.16	0.23	-4.67	No_Heavy_Reference
SFLESIDDALAEK	sp|Q15750|TAB1_HUMAN	Q15750	15	39.46	-0.08	-2.423	1600
VFENIVAVLNK	sp|Q13077|TRAF1_HUMAN	Q13077	13	33.08	1.01	-0.709	160
VVELQQTLAQK	sp|Q13077|TRAF1_HUMAN	Q13077	13	22.12	-0.07	-2.475	160
TVSLFSPAFYTAK	sp|Q13077|TRAF1_HUMAN	Q13077	15	33.87	0.57	1.96	160
QGSHSVAYLPYTASSLSK	sp|Q8N5C8|TAB3_HUMAN	Q8N5C8	20	27.51	-0.25	0.85	160
AVPLVNR	sp|P21580|TNAP3_HUMAN	P21580	9	16.84	0.63	-4.049	160
AQVTSLLGELQESQSR	sp|Q9Y6K9|NEMO_HUMAN	Q9Y6K9	18	29.94	-0.51	-1.846	1600
AVAGGDEQVAMK	sp|Q9BYM8|HOIL1_HUMAN	Q9BYM8	14	14.6	0.04	-2.577	1600
SANTFELK	sp|Q13489|BIRC3_HUMAN	Q13489	10	18.32	-0.5	-5.318	160
NFQETIHQLEGR	sp|Q9Y4K3|TRAF6_HUMAN	Q9Y4K3	14	23.27	-1.27	-2.466	1600
STQLSHLVYR	sp|Q9UM82|SPAT2_HUMAN	Q9UM82	12	23.49	-0.3	0.257	160
QQEHEVQWLR	sp|Q12933|TRAF2_HUMAN	Q12933	12	23.06	-1.81	-3.02	16000
IIVHTVQSQDR	sp|O15111|IKKA_HUMAN	O15111	13	17.71	-0.21	0.138	160

## Sheet: Skyline_Output
Protein	Peptide	Replicate Name	Isotope Label Type	Average Measured Retention Time	Total Area Fragment	RatioLightToHeavy
sp|O43318|M3K7_HUMAN	EIEVEEVVGR	T0_dil2x_1	light	47.19	#N/A	#N/A
sp|O43318|M3K7_HUMAN	EIEVEEVVGR	T5_1	light	47.19	48637312	0.5418
sp|O43318|M3K7_HUMAN	EIEVEEVVGR	T10_1	light	47.19	30467070	0.3408
sp|O43318|M3K7_HUMAN	EIEVEEVVGR	T15_1	light	47.19	28239370	0.2894
sp|O43318|M3K7_HUMAN	EIEVEEVVGR	T0_dil2x_2	light	47.19	#N/A	#N/A
sp|O43318|M3K7_HUMAN	EIEVEEVVGR	T5_2	light	47.19	26352096	0.2731
sp|O43318|M3K7_HUMAN	EIEVEEVVGR	T10_2	light	47.19	29057058	0.3936
sp|O43318|M3K7_HUMAN	EIEVEEVVGR	T15_2	light	47.19	25727560	0.2784
sp|O43318|M3K7_HUMAN	EIEVEEVVGR	T0_3	light	47.19	#N/A	#N/A
sp|O43318|M3K7_HUMAN	EIEVEEVVGR	T5_3	light	47.19	71914264	0.847
sp|O43318|M3K7_HUMAN	EIEVEEVVGR	T10_3	light	47.19	146003488	1.8419
sp|O43318|M3K7_HUMAN	EIEVEEVVGR	T15_3	light	47.19	54087400	0.8757
sp|O43318|M3K7_HUMAN	EIEVEEVVGR	T0_dil2x_1	heavy	47.19	37901384	#N/A
sp|O43318|M3K7_HUMAN	EIEVEEVVGR	T5_1	heavy	47.19	89774888	0.5418
sp|O43318|M3K7_HUMAN	EIEVEEVVGR	T10_1	heavy	47.19	89389072	0.3408
sp|O43318|M3K7_HUMAN	EIEVEEVVGR	T15_1	heavy	47.19	97592624	0.2894
sp|O43318|M3K7_HUMAN	EIEVEEVVGR	T0_dil2x_2	heavy	47.19	45992112	#N/A
sp|O43318|M3K7_HUMAN	EIEVEEVVGR	T5_2	heavy	47.19	96490080	0.2731
sp|O43318|M3K7_HUMAN	EIEVEEVVGR	T10_2	heavy	47.19	73829904	0.3936
sp|O43318|M3K7_HUMAN	EIEVEEVVGR	T15_2	heavy	47.19	92420856	0.2784
sp|O43318|M3K7_HUMAN	EIEVEEVVGR	T0_3	heavy	47.19	80672608	#N/A
sp|O43318|M3K7_HUMAN	EIEVEEVVGR	T5_3	heavy	47.19	84904688	0.847
sp|O43318|M3K7_HUMAN	EIEVEEVVGR	T10_3	heavy	47.19	79269400	1.8419
sp|O43318|M3K7_HUMAN	EIEVEEVVGR	T15_3	heavy	47.19	61765296	0.8757
sp|O43318|M3K7_HUMAN	VQTEIALLLQR	T0_dil2x_1	light	67.65	702537	0.0119
sp|O43318|M3K7_HUMAN	VQTEIALLLQR	T5_1	light	67.65	42932976	0.3664
sp|O43318|M3K7_HUMAN	VQTEIALLLQR	T10_1	light	67.65	24105856	0.3002
sp|O43318|M3K7_HUMAN	VQTEIALLLQR	T15_1	light	67.65	24804876	0.2486
sp|O43318|M3K7_HUMAN	VQTEIALLLQR	T0_dil2x_2	light	67.65	722067	0.0136
sp|O43318|M3K7_HUMAN	VQTEIALLLQR	T5_2	light	67.65	43384524	0.4138
sp|O43318|M3K7_HUMAN	VQTEIALLLQR	T10_2	light	67.65	32942122	0.4
sp|O43318|M3K7_HUMAN	VQTEIALLLQR	T15_2	light	67.65	31018560	0.325
sp|O43318|M3K7_HUMAN	VQTEIALLLQR	T0_3	light	67.65	705701	0.007
sp|O43318|M3K7_HUMAN	VQTEIALLLQR	T5_3	light	67.65	83771800	0.9147
sp|O43318|M3K7_HUMAN	VQTEIALLLQR	T10_3	light	67.65	166862624	2.1475
sp|O43318|M3K7_HUMAN	VQTEIALLLQR	T15_3	light	67.65	71508448	1.0746
sp|O43318|M3K7_HUMAN	VQTEIALLLQR	T0_dil2x_1	heavy	67.65	59270820	0.0119
sp|O43318|M3K7_HUMAN	VQTEIALLLQR	T5_1	heavy	67.65	117175416	0.3664
sp|O43318|M3K7_HUMAN	VQTEIALLLQR	T10_1	heavy	67.65	80310808	0.3002
sp|O43318|M3K7_HUMAN	VQTEIALLLQR	T15_1	heavy	67.65	99792752	0.2486
sp|O43318|M3K7_HUMAN	VQTEIALLLQR	T0_dil2x_2	heavy	67.65	52985528	0.0136
sp|O43318|M3K7_HUMAN	VQTEIALLLQR	T5_2	heavy	67.65	104849616	0.4138
sp|O43318|M3K7_HUMAN	VQTEIALLLQR	T10_2	heavy	67.65	82356160	0.4
sp|O43318|M3K7_HUMAN	VQTEIALLLQR	T15_2	heavy	67.65	95448432	0.325
sp|O43318|M3K7_HUMAN	VQTEIALLLQR	T0_3	heavy	67.65	100639888	0.007
sp|O43318|M3K7_HUMAN	VQTEIALLLQR	T5_3	heavy	67.65	91580992	0.9147
sp|O43318|M3K7_HUMAN	VQTEIALLLQR	T10_3	heavy	67.65	77701832	2.1475
sp|O43318|M3K7_HUMAN	VQTEIALLLQR	T15_3	heavy	67.65	66545044	1.0746
sp|O43318|M3K7_HUMAN	SLSTYYQQCK	T0_dil2x_1	light	32.3	90693	0.0066
sp|O43318|M3K7_HUMAN	SLSTYYQQCK	T5_1	light	32.3	16790506	0.6498
sp|O43318|M3K7_HUMAN	SLSTYYQQCK	T10_1	light	32.3	9259257	0.431
sp|O43318|M3K7_HUMAN	SLSTYYQQCK	T15_1	light	32.3	8847655	0.3495
sp|O43318|M3K7_HUMAN	SLSTYYQQCK	T0_dil2x_2	light	32.3	86331	0.007
sp|O43318|M3K7_HUMAN	SLSTYYQQCK	T5_2	light	32.3	8693275	0.3662
sp|O43318|M3K7_HUMAN	SLSTYYQQCK	T10_2	light	32.3	11101528	0.4603
sp|O43318|M3K7_HUMAN	SLSTYYQQCK	T15_2	light	32.3	7577954	0.3095
sp|O43318|M3K7_HUMAN	SLSTYYQQCK	T0_3	light	32.3	80318	0.0047
sp|O43318|M3K7_HUMAN	SLSTYYQQCK	T5_3	light	32.3	22014372	0.9263
sp|O43318|M3K7_HUMAN	SLSTYYQQCK	T10_3	light	32.3	50679624	2.0926
sp|O43318|M3K7_HUMAN	SLSTYYQQCK	T15_3	light	32.3	21415802	1.1256
sp|O43318|M3K7_HUMAN	SLSTYYQQCK	T0_dil2x_1	heavy	32.3	13810259	0.0066
sp|O43318|M3K7_HUMAN	SLSTYYQQCK	T5_1	heavy	32.3	25839114	0.6498
sp|O43318|M3K7_HUMAN	SLSTYYQQCK	T10_1	heavy	32.3	21484446	0.431
sp|O43318|M3K7_HUMAN	SLSTYYQQCK	T15_1	heavy	32.3	25315956	0.3495
sp|O43318|M3K7_HUMAN	SLSTYYQQCK	T0_dil2x_2	heavy	32.3	12340356	0.007
sp|O43318|M3K7_HUMAN	SLSTYYQQCK	T5_2	heavy	32.3	23740482	0.3662
sp|O43318|M3K7_HUMAN	SLSTYYQQCK	T10_2	heavy	32.3	24117856	0.4603
sp|O43318|M3K7_HUMAN	SLSTYYQQCK	T15_2	heavy	32.3	24487164	0.3095
sp|O43318|M3K7_HUMAN	SLSTYYQQCK	T0_3	heavy	32.3	16964714	0.0047
sp|O43318|M3K7_HUMAN	SLSTYYQQCK	T5_3	heavy	32.3	23766208	0.9263
sp|O43318|M3K7_HUMAN	SLSTYYQQCK	T10_3	heavy	32.3	24218658	2.0926
sp|O43318|M3K7_HUMAN	SLSTYYQQCK	T15_3	heavy	32.3	19025336	1.1256
sp|Q13546|RIPK1_HUMAN	SSDFLESAELDSGGFGK	T0_dil2x_1	light	62.06	676478	0.0958
sp|Q13546|RIPK1_HUMAN	SSDFLESAELDSGGFGK	T5_1	light	62.06	68589272	4.7262
sp|Q13546|RIPK1_HUMAN	SSDFLESAELDSGGFGK	T10_1	light	62.06	35414836	2.5401
sp|Q13546|RIPK1_HUMAN	SSDFLESAELDSGGFGK	T15_1	light	62.06	50790516	2.8824
sp|Q13546|RIPK1_HUMAN	SSDFLESAELDSGGFGK	T0_dil2x_2	light	62.06	818982	0.1167
sp|Q13546|RIPK1_HUMAN	SSDFLESAELDSGGFGK	T5_2	light	62.06	46832152	2.7448
sp|Q13546|RIPK1_HUMAN	SSDFLESAELDSGGFGK	T10_2	light	62.06	40628128	3.3606
sp|Q13546|RIPK1_HUMAN	SSDFLESAELDSGGFGK	T15_2	light	62.06	43650356	2.803
sp|Q13546|RIPK1_HUMAN	SSDFLESAELDSGGFGK	T0_3	light	62.06	463879	0.03
sp|Q13546|RIPK1_HUMAN	SSDFLESAELDSGGFGK	T5_3	light	62.06	107453216	6.6241
sp|Q13546|RIPK1_HUMAN	SSDFLESAELDSGGFGK	T10_3	light	62.06	234251040	23.6985
sp|Q13546|RIPK1_HUMAN	SSDFLESAELDSGGFGK	T15_3	light	62.06	125442872	16.9899
sp|Q13546|RIPK1_HUMAN	SSDFLESAELDSGGFGK	T0_dil2x_1	heavy	62.06	7060929	0.0958
sp|Q13546|RIPK1_HUMAN	SSDFLESAELDSGGFGK	T5_1	heavy	62.06	14512576	4.7262
sp|Q13546|RIPK1_HUMAN	SSDFLESAELDSGGFGK	T10_1	heavy	62.06	13942250	2.5401
sp|Q13546|RIPK1_HUMAN	SSDFLESAELDSGGFGK	T15_1	heavy	62.06	17620974	2.8824
sp|Q13546|RIPK1_HUMAN	SSDFLESAELDSGGFGK	T0_dil2x_2	heavy	62.06	7019484	0.1167
sp|Q13546|RIPK1_HUMAN	SSDFLESAELDSGGFGK	T5_2	heavy	62.06	17062242	2.7448
sp|Q13546|RIPK1_HUMAN	SSDFLESAELDSGGFGK	T10_2	heavy	62.06	12089624	3.3606
sp|Q13546|RIPK1_HUMAN	SSDFLESAELDSGGFGK	T15_2	heavy	62.06	15572496	2.803
sp|Q13546|RIPK1_HUMAN	SSDFLESAELDSGGFGK	T0_3	heavy	62.06	15486124	0.03
sp|Q13546|RIPK1_HUMAN	SSDFLESAELDSGGFGK	T5_3	heavy	62.06	16221562	6.6241
sp|Q13546|RIPK1_HUMAN	SSDFLESAELDSGGFGK	T10_3	heavy	62.06	9884650	23.6985
sp|Q13546|RIPK1_HUMAN	SSDFLESAELDSGGFGK	T15_3	heavy	62.06	7383380	16.9899
sp|Q13546|RIPK1_HUMAN	VSLCFHR	T0_dil2x_1	light	35.78	#N/A	#N/A
sp|Q13546|RIPK1_HUMAN	VSLCFHR	T5_1	light	35.78	8650171	0.765
sp|Q13546|RIPK1_HUMAN	VSLCFHR	T10_1	light	35.78	569814	0.0713
sp|Q13546|RIPK1_HUMAN	VSLCFHR	T15_1	light	35.78	2635523	0.2372
sp|Q13546|RIPK1_HUMAN	VSLCFHR	T0_dil2x_2	light	35.78	#N/A	#N/A
sp|Q13546|RIPK1_HUMAN	VSLCFHR	T5_2	light	35.78	10411556	0.8723
sp|Q13546|RIPK1_HUMAN	VSLCFHR	T10_2	light	35.78	#N/A	#N/A
sp|Q13546|RIPK1_HUMAN	VSLCFHR	T15_2	light	35.78	1738409	0.1688
sp|Q13546|RIPK1_HUMAN	VSLCFHR	T0_3	light	35.78	#N/A	#N/A
sp|Q13546|RIPK1_HUMAN	VSLCFHR	T5_3	light	35.78	3643721	0.3385
sp|Q13546|RIPK1_HUMAN	VSLCFHR	T10_3	light	35.78	5733806	0.5372
sp|Q13546|RIPK1_HUMAN	VSLCFHR	T15_3	light	35.78	1144098	0.1439
sp|Q13546|RIPK1_HUMAN	VSLCFHR	T0_dil2x_1	heavy	35.78	3653106	#N/A
sp|Q13546|RIPK1_HUMAN	VSLCFHR	T5_1	heavy	35.78	11307277	0.765
sp|Q13546|RIPK1_HUMAN	VSLCFHR	T10_1	heavy	35.78	7997340	0.0713
sp|Q13546|RIPK1_HUMAN	VSLCFHR	T15_1	heavy	35.78	11109085	0.2372
sp|Q13546|RIPK1_HUMAN	VSLCFHR	T0_dil2x_2	heavy	35.78	3680087	#N/A
sp|Q13546|RIPK1_HUMAN	VSLCFHR	T5_2	heavy	35.78	11935558	0.8723
sp|Q13546|RIPK1_HUMAN	VSLCFHR	T10_2	heavy	35.78	10518217	#N/A
sp|Q13546|RIPK1_HUMAN	VSLCFHR	T15_2	heavy	35.78	10296722	0.1688
sp|Q13546|RIPK1_HUMAN	VSLCFHR	T0_3	heavy	35.78	6608044	#N/A
sp|Q13546|RIPK1_HUMAN	VSLCFHR	T5_3	heavy	35.78	10764916	0.3385
sp|Q13546|RIPK1_HUMAN	VSLCFHR	T10_3	heavy	35.78	10673953	0.5372
sp|Q13546|RIPK1_HUMAN	VSLCFHR	T15_3	heavy	35.78	7951254	0.1439
sp|Q13546|RIPK1_HUMAN	LLGVIIEEGK	T0_dil2x_1	light	57.18	823467	0.0326
sp|Q13546|RIPK1_HUMAN	LLGVIIEEGK	T5_1	light	57.18	98103840	1.8428
sp|Q13546|RIPK1_HUMAN	LLGVIIEEGK	T10_1	light	57.18	57546464	1.1299
sp|Q13546|RIPK1_HUMAN	LLGVIIEEGK	T15_1	light	57.18	75217640	1.3756
sp|Q13546|RIPK1_HUMAN	LLGVIIEEGK	T0_dil2x_2	light	57.18	947447	0.0391
sp|Q13546|RIPK1_HUMAN	LLGVIIEEGK	T5_2	light	57.18	60247760	1.1469
sp|Q13546|RIPK1_HUMAN	LLGVIIEEGK	T10_2	light	57.18	54548604	1.3968
sp|Q13546|RIPK1_HUMAN	LLGVIIEEGK	T15_2	light	57.18	74466464	1.4385
sp|Q13546|RIPK1_HUMAN	LLGVIIEEGK	T0_3	light	57.18	643062	0.0153
sp|Q13546|RIPK1_HUMAN	LLGVIIEEGK	T5_3	light	57.18	137500544	2.9507
sp|Q13546|RIPK1_HUMAN	LLGVIIEEGK	T10_3	light	57.18	335393408	8.6658
sp|Q13546|RIPK1_HUMAN	LLGVIIEEGK	T15_3	light	57.18	227755392	6.5518
sp|Q13546|RIPK1_HUMAN	LLGVIIEEGK	T0_dil2x_1	heavy	57.18	25291294	0.0326
sp|Q13546|RIPK1_HUMAN	LLGVIIEEGK	T5_1	heavy	57.18	53236444	1.8428
sp|Q13546|RIPK1_HUMAN	LLGVIIEEGK	T10_1	heavy	57.18	50932300	1.1299
sp|Q13546|RIPK1_HUMAN	LLGVIIEEGK	T15_1	heavy	57.18	54678840	1.3756
sp|Q13546|RIPK1_HUMAN	LLGVIIEEGK	T0_dil2x_2	heavy	57.18	24238206	0.0391
sp|Q13546|RIPK1_HUMAN	LLGVIIEEGK	T5_2	heavy	57.18	52532200	1.1469
sp|Q13546|RIPK1_HUMAN	LLGVIIEEGK	T10_2	heavy	57.18	39051908	1.3968
sp|Q13546|RIPK1_HUMAN	LLGVIIEEGK	T15_2	heavy	57.18	51765936	1.4385
sp|Q13546|RIPK1_HUMAN	LLGVIIEEGK	T0_3	heavy	57.18	41937564	0.0153
sp|Q13546|RIPK1_HUMAN	LLGVIIEEGK	T5_3	heavy	57.18	46598768	2.9507
sp|Q13546|RIPK1_HUMAN	LLGVIIEEGK	T10_3	heavy	57.18	38702992	8.6658
sp|Q13546|RIPK1_HUMAN	LLGVIIEEGK	T15_3	heavy	57.18	34762360	6.5518
sp|Q13546|RIPK1_HUMAN	LQDEANYHLYGSR	T0_dil2x_1	light	35.21	9673	0
sp|Q13546|RIPK1_HUMAN	LQDEANYHLYGSR	T5_1	light	35.21	137139	0.0002
sp|Q13546|RIPK1_HUMAN	LQDEANYHLYGSR	T10_1	light	35.21	695815	0.0017
sp|Q13546|RIPK1_HUMAN	LQDEANYHLYGSR	T15_1	light	35.21	69667	0.0001
sp|Q13546|RIPK1_HUMAN	LQDEANYHLYGSR	T0_dil2x_2	light	35.21	#N/A	#N/A
sp|Q13546|RIPK1_HUMAN	LQDEANYHLYGSR	T5_2	light	35.21	690838	0.0015
sp|Q13546|RIPK1_HUMAN	LQDEANYHLYGSR	T10_2	light	35.21	449368	0.0008
sp|Q13546|RIPK1_HUMAN	LQDEANYHLYGSR	T15_2	light	35.21	1201109	0.0026
sp|Q13546|RIPK1_HUMAN	LQDEANYHLYGSR	T0_3	light	35.21	#N/A	#N/A
sp|Q13546|RIPK1_HUMAN	LQDEANYHLYGSR	T5_3	light	35.21	1954076	0.0043
sp|Q13546|RIPK1_HUMAN	LQDEANYHLYGSR	T10_3	light	35.21	8607232	0.0154
sp|Q13546|RIPK1_HUMAN	LQDEANYHLYGSR	T15_3	light	35.21	5086802	0.0099
sp|Q13546|RIPK1_HUMAN	LQDEANYHLYGSR	T0_dil2x_1	heavy	35.21	329456544	0
sp|Q13546|RIPK1_HUMAN	LQDEANYHLYGSR	T5_1	heavy	35.21	555962496	0.0002
sp|Q13546|RIPK1_HUMAN	LQDEANYHLYGSR	T10_1	heavy	35.21	403565408	0.0017
sp|Q13546|RIPK1_HUMAN	LQDEANYHLYGSR	T15_1	heavy	35.21	558506880	0.0001
sp|Q13546|RIPK1_HUMAN	LQDEANYHLYGSR	T0_dil2x_2	heavy	35.21	334408640	#N/A
sp|Q13546|RIPK1_HUMAN	LQDEANYHLYGSR	T5_2	heavy	35.21	457274752	0.0015
sp|Q13546|RIPK1_HUMAN	LQDEANYHLYGSR	T10_2	heavy	35.21	552453632	0.0008
sp|Q13546|RIPK1_HUMAN	LQDEANYHLYGSR	T15_2	heavy	35.21	461538432	0.0026
sp|Q13546|RIPK1_HUMAN	LQDEANYHLYGSR	T0_3	heavy	35.21	555810368	#N/A
sp|Q13546|RIPK1_HUMAN	LQDEANYHLYGSR	T5_3	heavy	35.21	450300032	0.0043
sp|Q13546|RIPK1_HUMAN	LQDEANYHLYGSR	T10_3	heavy	35.21	560241216	0.0154
sp|Q13546|RIPK1_HUMAN	LQDEANYHLYGSR	T15_3	heavy	35.21	513408640	0.0099
sp|Q9UHD2|TBK1_HUMAN	LFAIEEETTTR	T0_dil2x_1	light	49.36	#N/A	#N/A
sp|Q9UHD2|TBK1_HUMAN	LFAIEEETTTR	T5_1	light	49.36	1905977	0.118
sp|Q9UHD2|TBK1_HUMAN	LFAIEEETTTR	T10_1	light	49.36	6363788	0.3793
sp|Q9UHD2|TBK1_HUMAN	LFAIEEETTTR	T15_1	light	49.36	15255872	0.9291
sp|Q9UHD2|TBK1_HUMAN	LFAIEEETTTR	T0_dil2x_2	light	49.36	0	#N/A
sp|Q9UHD2|TBK1_HUMAN	LFAIEEETTTR	T5_2	light	49.36	921894	0.0476
sp|Q9UHD2|TBK1_HUMAN	LFAIEEETTTR	T10_2	light	49.36	8121424	0.5294
sp|Q9UHD2|TBK1_HUMAN	LFAIEEETTTR	T15_2	light	49.36	16227137	0.9133
sp|Q9UHD2|TBK1_HUMAN	LFAIEEETTTR	T0_3	light	49.36	#N/A	#N/A
sp|Q9UHD2|TBK1_HUMAN	LFAIEEETTTR	T5_3	light	49.36	2212497	0.1507
sp|Q9UHD2|TBK1_HUMAN	LFAIEEETTTR	T10_3	light	49.36	34398876	2.7989
sp|Q9UHD2|TBK1_HUMAN	LFAIEEETTTR	T15_3	light	49.36	47780288	4.3275
sp|Q9UHD2|TBK1_HUMAN	LFAIEEETTTR	T0_dil2x_1	heavy	49.36	192499	#N/A
sp|Q9UHD2|TBK1_HUMAN	LFAIEEETTTR	T5_1	heavy	49.36	16147256	0.118
sp|Q9UHD2|TBK1_HUMAN	LFAIEEETTTR	T10_1	heavy	49.36	16777308	0.3793
sp|Q9UHD2|TBK1_HUMAN	LFAIEEETTTR	T15_1	heavy	49.36	16419350	0.9291
sp|Q9UHD2|TBK1_HUMAN	LFAIEEETTTR	T0_dil2x_2	heavy	49.36	#N/A	#N/A
sp|Q9UHD2|TBK1_HUMAN	LFAIEEETTTR	T5_2	heavy	49.36	19380034	0.0476
sp|Q9UHD2|TBK1_HUMAN	LFAIEEETTTR	T10_2	heavy	49.36	15341824	0.5294
sp|Q9UHD2|TBK1_HUMAN	LFAIEEETTTR	T15_2	heavy	49.36	17767032	0.9133
sp|Q9UHD2|TBK1_HUMAN	LFAIEEETTTR	T0_3	heavy	49.36	448184	#N/A
sp|Q9UHD2|TBK1_HUMAN	LFAIEEETTTR	T5_3	heavy	49.36	14681148	0.1507
sp|Q9UHD2|TBK1_HUMAN	LFAIEEETTTR	T10_3	heavy	49.36	12290328	2.7989
sp|Q9UHD2|TBK1_HUMAN	LFAIEEETTTR	T15_3	heavy	49.36	11041012	4.3275
sp|Q9UHD2|TBK1_HUMAN	TTEENPIFVVSR	T0_dil2x_1	light	53.93	1105386	0.1578
sp|Q9UHD2|TBK1_HUMAN	TTEENPIFVVSR	T5_1	light	53.93	1232047	0.1122
sp|Q9UHD2|TBK1_HUMAN	TTEENPIFVVSR	T10_1	light	53.93	4404840	0.4307
sp|Q9UHD2|TBK1_HUMAN	TTEENPIFVVSR	T15_1	light	53.93	11308438	0.9824
sp|Q9UHD2|TBK1_HUMAN	TTEENPIFVVSR	T0_dil2x_2	light	53.93	1338977	0.2177
sp|Q9UHD2|TBK1_HUMAN	TTEENPIFVVSR	T5_2	light	53.93	534903	0.0422
sp|Q9UHD2|TBK1_HUMAN	TTEENPIFVVSR	T10_2	light	53.93	5469768	0.5729
sp|Q9UHD2|TBK1_HUMAN	TTEENPIFVVSR	T15_2	light	53.93	9904466	0.9508
sp|Q9UHD2|TBK1_HUMAN	TTEENPIFVVSR	T0_3	light	53.93	1137562	0.0987
sp|Q9UHD2|TBK1_HUMAN	TTEENPIFVVSR	T5_3	light	53.93	1352888	0.134
sp|Q9UHD2|TBK1_HUMAN	TTEENPIFVVSR	T10_3	light	53.93	28391144	3.064
sp|Q9UHD2|TBK1_HUMAN	TTEENPIFVVSR	T15_3	light	53.93	37148908	5.011
sp|Q9UHD2|TBK1_HUMAN	TTEENPIFVVSR	T0_dil2x_1	heavy	53.93	7006968	0.1578
sp|Q9UHD2|TBK1_HUMAN	TTEENPIFVVSR	T5_1	heavy	53.93	10982834	0.1122
sp|Q9UHD2|TBK1_HUMAN	TTEENPIFVVSR	T10_1	heavy	53.93	10226704	0.4307
sp|Q9UHD2|TBK1_HUMAN	TTEENPIFVVSR	T15_1	heavy	53.93	11510901	0.9824
sp|Q9UHD2|TBK1_HUMAN	TTEENPIFVVSR	T0_dil2x_2	heavy	53.93	6149534	0.2177
sp|Q9UHD2|TBK1_HUMAN	TTEENPIFVVSR	T5_2	heavy	53.93	12680447	0.0422
sp|Q9UHD2|TBK1_HUMAN	TTEENPIFVVSR	T10_2	heavy	53.93	9548054	0.5729
sp|Q9UHD2|TBK1_HUMAN	TTEENPIFVVSR	T15_2	heavy	53.93	10416808	0.9508
sp|Q9UHD2|TBK1_HUMAN	TTEENPIFVVSR	T0_3	heavy	53.93	11520630	0.0987
sp|Q9UHD2|TBK1_HUMAN	TTEENPIFVVSR	T5_3	heavy	53.93	10097830	0.134
sp|Q9UHD2|TBK1_HUMAN	TTEENPIFVVSR	T10_3	heavy	53.93	9265913	3.064
sp|Q9UHD2|TBK1_HUMAN	TTEENPIFVVSR	T15_3	heavy	53.93	7413521	5.011
sp|Q9UHD2|TBK1_HUMAN	EPLNTIGLIYEK	T0_dil2x_1	light	62.25	1141896	0.3998
sp|Q9UHD2|TBK1_HUMAN	EPLNTIGLIYEK	T5_1	light	62.25	832780	0.1896
sp|Q9UHD2|TBK1_HUMAN	EPLNTIGLIYEK	T10_1	light	62.25	3204854	0.6926
sp|Q9UHD2|TBK1_HUMAN	EPLNTIGLIYEK	T15_1	light	62.25	7445944	1.521
sp|Q9UHD2|TBK1_HUMAN	EPLNTIGLIYEK	T0_dil2x_2	light	62.25	1699489	0.6229
sp|Q9UHD2|TBK1_HUMAN	EPLNTIGLIYEK	T5_2	light	62.25	370282	0.0721
sp|Q9UHD2|TBK1_HUMAN	EPLNTIGLIYEK	T10_2	light	62.25	4404764	1.0554
sp|Q9UHD2|TBK1_HUMAN	EPLNTIGLIYEK	T15_2	light	62.25	7322030	1.5833
sp|Q9UHD2|TBK1_HUMAN	EPLNTIGLIYEK	T0_3	light	62.25	1034146	0.2152
sp|Q9UHD2|TBK1_HUMAN	EPLNTIGLIYEK	T5_3	light	62.25	1080015	0.2417
sp|Q9UHD2|TBK1_HUMAN	EPLNTIGLIYEK	T10_3	light	62.25	20367958	5.3916
sp|Q9UHD2|TBK1_HUMAN	EPLNTIGLIYEK	T15_3	light	62.25	27377884	8.2473
sp|Q9UHD2|TBK1_HUMAN	EPLNTIGLIYEK	T0_dil2x_1	heavy	62.25	2856353	0.3998
sp|Q9UHD2|TBK1_HUMAN	EPLNTIGLIYEK	T5_1	heavy	62.25	4393234	0.1896
sp|Q9UHD2|TBK1_HUMAN	EPLNTIGLIYEK	T10_1	heavy	62.25	4627176	0.6926
sp|Q9UHD2|TBK1_HUMAN	EPLNTIGLIYEK	T15_1	heavy	62.25	4895400	1.521
sp|Q9UHD2|TBK1_HUMAN	EPLNTIGLIYEK	T0_dil2x_2	heavy	62.25	2728484	0.6229
sp|Q9UHD2|TBK1_HUMAN	EPLNTIGLIYEK	T5_2	heavy	62.25	5135726	0.0721
sp|Q9UHD2|TBK1_HUMAN	EPLNTIGLIYEK	T10_2	heavy	62.25	4173679	1.0554
sp|Q9UHD2|TBK1_HUMAN	EPLNTIGLIYEK	T15_2	heavy	62.25	4624475	1.5833
sp|Q9UHD2|TBK1_HUMAN	EPLNTIGLIYEK	T0_3	heavy	62.25	4805424	0.2152
sp|Q9UHD2|TBK1_HUMAN	EPLNTIGLIYEK	T5_3	heavy	62.25	4468091	0.2417
sp|Q9UHD2|TBK1_HUMAN	EPLNTIGLIYEK	T10_3	heavy	62.25	3777734	5.3916
sp|Q9UHD2|TBK1_HUMAN	EPLNTIGLIYEK	T15_3	heavy	62.25	3319604	8.2473
sp|Q15628|TRADD_HUMAN	VVLSDAYAHPQQK	T0_dil2x_1	light	32.22	3055892	0.2732
sp|Q15628|TRADD_HUMAN	VVLSDAYAHPQQK	T5_1	light	32.22	96593376	3.2406
sp|Q15628|TRADD_HUMAN	VVLSDAYAHPQQK	T10_1	light	32.22	36533556	1.2932
sp|Q15628|TRADD_HUMAN	VVLSDAYAHPQQK	T15_1	light	32.22	61107120	1.8902
sp|Q15628|TRADD_HUMAN	VVLSDAYAHPQQK	T0_dil2x_2	light	32.22	2785852	0.2981
sp|Q15628|TRADD_HUMAN	VVLSDAYAHPQQK	T5_2	light	32.22	48938648	1.8193
sp|Q15628|TRADD_HUMAN	VVLSDAYAHPQQK	T10_2	light	32.22	30243408	1.352
sp|Q15628|TRADD_HUMAN	VVLSDAYAHPQQK	T15_2	light	32.22	51437056	1.6496
sp|Q15628|TRADD_HUMAN	VVLSDAYAHPQQK	T0_3	light	32.22	3391700	0.2404
sp|Q15628|TRADD_HUMAN	VVLSDAYAHPQQK	T5_3	light	32.22	117900080	4.5876
sp|Q15628|TRADD_HUMAN	VVLSDAYAHPQQK	T10_3	light	32.22	214265728	8.836
sp|Q15628|TRADD_HUMAN	VVLSDAYAHPQQK	T15_3	light	32.22	134479936	6.459
sp|Q15628|TRADD_HUMAN	VVLSDAYAHPQQK	T0_dil2x_1	heavy	32.22	11184501	0.2732
sp|Q15628|TRADD_HUMAN	VVLSDAYAHPQQK	T5_1	heavy	32.22	29807056	3.2406
sp|Q15628|TRADD_HUMAN	VVLSDAYAHPQQK	T10_1	heavy	32.22	28249920	1.2932
sp|Q15628|TRADD_HUMAN	VVLSDAYAHPQQK	T15_1	heavy	32.22	32328178	1.8902
sp|Q15628|TRADD_HUMAN	VVLSDAYAHPQQK	T0_dil2x_2	heavy	32.22	9343946	0.2981
sp|Q15628|TRADD_HUMAN	VVLSDAYAHPQQK	T5_2	heavy	32.22	26899226	1.8193
sp|Q15628|TRADD_HUMAN	VVLSDAYAHPQQK	T10_2	heavy	32.22	22369356	1.352
sp|Q15628|TRADD_HUMAN	VVLSDAYAHPQQK	T15_2	heavy	32.22	31182384	1.6496
sp|Q15628|TRADD_HUMAN	VVLSDAYAHPQQK	T0_3	heavy	32.22	14107639	0.2404
sp|Q15628|TRADD_HUMAN	VVLSDAYAHPQQK	T5_3	heavy	32.22	25699704	4.5876
sp|Q15628|TRADD_HUMAN	VVLSDAYAHPQQK	T10_3	heavy	32.22	24249080	8.836
sp|Q15628|TRADD_HUMAN	VVLSDAYAHPQQK	T15_3	heavy	32.22	20820534	6.459
sp|Q15628|TRADD_HUMAN	SDPQLIVQLR	T0_dil2x_1	light	54.57	11035183	0.063
sp|Q15628|TRADD_HUMAN	SDPQLIVQLR	T5_1	light	54.57	235421536	0.6998
sp|Q15628|TRADD_HUMAN	SDPQLIVQLR	T10_1	light	54.57	116465608	0.3636
sp|Q15628|TRADD_HUMAN	SDPQLIVQLR	T15_1	light	54.57	183435024	0.4899
sp|Q15628|TRADD_HUMAN	SDPQLIVQLR	T0_dil2x_2	light	54.57	8579658	0.0699
sp|Q15628|TRADD_HUMAN	SDPQLIVQLR	T5_2	light	54.57	156625104	0.4031
sp|Q15628|TRADD_HUMAN	SDPQLIVQLR	T10_2	light	54.57	141828208	0.4578
sp|Q15628|TRADD_HUMAN	SDPQLIVQLR	T15_2	light	54.57	146982336	0.4272
sp|Q15628|TRADD_HUMAN	SDPQLIVQLR	T0_3	light	54.57	6815315	0.0351
sp|Q15628|TRADD_HUMAN	SDPQLIVQLR	T5_3	light	54.57	275229696	0.9086
sp|Q15628|TRADD_HUMAN	SDPQLIVQLR	T10_3	light	54.57	814307584	2.6237
sp|Q15628|TRADD_HUMAN	SDPQLIVQLR	T15_3	light	54.57	465311424	2.2609
sp|Q15628|TRADD_HUMAN	SDPQLIVQLR	T0_dil2x_1	heavy	54.57	175233664	0.063
sp|Q15628|TRADD_HUMAN	SDPQLIVQLR	T5_1	heavy	54.57	336420800	0.6998
sp|Q15628|TRADD_HUMAN	SDPQLIVQLR	T10_1	heavy	54.57	320278560	0.3636
sp|Q15628|TRADD_HUMAN	SDPQLIVQLR	T15_1	heavy	54.57	374449056	0.4899
sp|Q15628|TRADD_HUMAN	SDPQLIVQLR	T0_dil2x_2	heavy	54.57	122692928	0.0699
sp|Q15628|TRADD_HUMAN	SDPQLIVQLR	T5_2	heavy	54.57	388553056	0.4031
sp|Q15628|TRADD_HUMAN	SDPQLIVQLR	T10_2	heavy	54.57	309809184	0.4578
sp|Q15628|TRADD_HUMAN	SDPQLIVQLR	T15_2	heavy	54.57	344094560	0.4272
sp|Q15628|TRADD_HUMAN	SDPQLIVQLR	T0_3	heavy	54.57	194240352	0.0351
sp|Q15628|TRADD_HUMAN	SDPQLIVQLR	T5_3	heavy	54.57	302920192	0.9086
sp|Q15628|TRADD_HUMAN	SDPQLIVQLR	T10_3	heavy	54.57	310368576	2.6237
sp|Q15628|TRADD_HUMAN	SDPQLIVQLR	T15_3	heavy	54.57	205809040	2.2609
sp|Q15628|TRADD_HUMAN	DPALDSLAYEYER	T0_dil2x_1	light	57.2	4457783	0.1032
sp|Q15628|TRADD_HUMAN	DPALDSLAYEYER	T5_1	light	57.2	175751152	2.4083
sp|Q15628|TRADD_HUMAN	DPALDSLAYEYER	T10_1	light	57.2	90732896	1.2072
sp|Q15628|TRADD_HUMAN	DPALDSLAYEYER	T15_1	light	57.2	97477512	1.2206
sp|Q15628|TRADD_HUMAN	DPALDSLAYEYER	T0_dil2x_2	light	57.2	6510957	0.155
sp|Q15628|TRADD_HUMAN	DPALDSLAYEYER	T5_2	light	57.2	97924832	1.1055
sp|Q15628|TRADD_HUMAN	DPALDSLAYEYER	T10_2	light	57.2	86823360	1.2768
sp|Q15628|TRADD_HUMAN	DPALDSLAYEYER	T15_2	light	57.2	109336576	1.3668
sp|Q15628|TRADD_HUMAN	DPALDSLAYEYER	T0_3	light	57.2	8494915	0.1125
sp|Q15628|TRADD_HUMAN	DPALDSLAYEYER	T5_3	light	57.2	279889216	3.6169
sp|Q15628|TRADD_HUMAN	DPALDSLAYEYER	T10_3	light	57.2	431909824	7.0607
sp|Q15628|TRADD_HUMAN	DPALDSLAYEYER	T15_3	light	57.2	198019584	3.9803
sp|Q15628|TRADD_HUMAN	DPALDSLAYEYER	T0_dil2x_1	heavy	57.2	43199512	0.1032
sp|Q15628|TRADD_HUMAN	DPALDSLAYEYER	T5_1	heavy	57.2	72978104	2.4083
sp|Q15628|TRADD_HUMAN	DPALDSLAYEYER	T10_1	heavy	57.2	75161408	1.2072
sp|Q15628|TRADD_HUMAN	DPALDSLAYEYER	T15_1	heavy	57.2	79862032	1.2206
sp|Q15628|TRADD_HUMAN	DPALDSLAYEYER	T0_dil2x_2	heavy	57.2	42009228	0.155
sp|Q15628|TRADD_HUMAN	DPALDSLAYEYER	T5_2	heavy	57.2	88575776	1.1055
sp|Q15628|TRADD_HUMAN	DPALDSLAYEYER	T10_2	heavy	57.2	68001480	1.2768
sp|Q15628|TRADD_HUMAN	DPALDSLAYEYER	T15_2	heavy	57.2	79993920	1.3668
sp|Q15628|TRADD_HUMAN	DPALDSLAYEYER	T0_3	heavy	57.2	75524592	0.1125
sp|Q15628|TRADD_HUMAN	DPALDSLAYEYER	T5_3	heavy	57.2	77384512	3.6169
sp|Q15628|TRADD_HUMAN	DPALDSLAYEYER	T10_3	heavy	57.2	61170784	7.0607
sp|Q15628|TRADD_HUMAN	DPALDSLAYEYER	T15_3	heavy	57.2	49750484	3.9803
sp|Q15628|TRADD_HUMAN	EGLYEQAFQLLR	T0_dil2x_1	light	76.93	10918127	0.0944
sp|Q15628|TRADD_HUMAN	EGLYEQAFQLLR	T5_1	light	76.93	91594040	0.4549
sp|Q15628|TRADD_HUMAN	EGLYEQAFQLLR	T10_1	light	76.93	51260276	0.2825
sp|Q15628|TRADD_HUMAN	EGLYEQAFQLLR	T15_1	light	76.93	85420056	0.4419
sp|Q15628|TRADD_HUMAN	EGLYEQAFQLLR	T0_dil2x_2	light	76.93	10349498	0.0927
sp|Q15628|TRADD_HUMAN	EGLYEQAFQLLR	T5_2	light	76.93	59831224	0.3644
sp|Q15628|TRADD_HUMAN	EGLYEQAFQLLR	T10_2	light	76.93	79025896	0.5288
sp|Q15628|TRADD_HUMAN	EGLYEQAFQLLR	T15_2	light	76.93	83935768	0.5489
sp|Q15628|TRADD_HUMAN	EGLYEQAFQLLR	T0_3	light	76.93	7175836	0.0357
sp|Q15628|TRADD_HUMAN	EGLYEQAFQLLR	T5_3	light	76.93	120633040	0.7323
sp|Q15628|TRADD_HUMAN	EGLYEQAFQLLR	T10_3	light	76.93	399625888	2.7613
sp|Q15628|TRADD_HUMAN	EGLYEQAFQLLR	T15_3	light	76.93	412697664	3.4835
sp|Q15628|TRADD_HUMAN	EGLYEQAFQLLR	T0_dil2x_1	heavy	76.93	115636520	0.0944
sp|Q15628|TRADD_HUMAN	EGLYEQAFQLLR	T5_1	heavy	76.93	201371648	0.4549
sp|Q15628|TRADD_HUMAN	EGLYEQAFQLLR	T10_1	heavy	76.93	181480160	0.2825
sp|Q15628|TRADD_HUMAN	EGLYEQAFQLLR	T15_1	heavy	76.93	193318736	0.4419
sp|Q15628|TRADD_HUMAN	EGLYEQAFQLLR	T0_dil2x_2	heavy	76.93	111625056	0.0927
sp|Q15628|TRADD_HUMAN	EGLYEQAFQLLR	T5_2	heavy	76.93	164203200	0.3644
sp|Q15628|TRADD_HUMAN	EGLYEQAFQLLR	T10_2	heavy	76.93	149444496	0.5288
sp|Q15628|TRADD_HUMAN	EGLYEQAFQLLR	T15_2	heavy	76.93	152907472	0.5489
sp|Q15628|TRADD_HUMAN	EGLYEQAFQLLR	T0_3	heavy	76.93	200881328	0.0357
sp|Q15628|TRADD_HUMAN	EGLYEQAFQLLR	T5_3	heavy	76.93	164721888	0.7323
sp|Q15628|TRADD_HUMAN	EGLYEQAFQLLR	T10_3	heavy	76.93	144725968	2.7613
sp|Q15628|TRADD_HUMAN	EGLYEQAFQLLR	T15_3	heavy	76.93	118470608	3.4835
sp|Q15750|TAB1_HUMAN	VLLQAFDVVER	T0_dil2x_1	light	67.9	841014	0.0119
sp|Q15750|TAB1_HUMAN	VLLQAFDVVER	T5_1	light	67.9	94850184	0.7828
sp|Q15750|TAB1_HUMAN	VLLQAFDVVER	T10_1	light	67.9	67345568	0.6064
sp|Q15750|TAB1_HUMAN	VLLQAFDVVER	T15_1	light	67.9	55299568	0.4129
sp|Q15750|TAB1_HUMAN	VLLQAFDVVER	T0_dil2x_2	light	67.9	928759	0.0148
sp|Q15750|TAB1_HUMAN	VLLQAFDVVER	T5_2	light	67.9	57819644	0.4564
sp|Q15750|TAB1_HUMAN	VLLQAFDVVER	T10_2	light	67.9	63065872	0.6019
sp|Q15750|TAB1_HUMAN	VLLQAFDVVER	T15_2	light	67.9	54297692	0.4632
sp|Q15750|TAB1_HUMAN	VLLQAFDVVER	T0_3	light	67.9	952929	0.0079
sp|Q15750|TAB1_HUMAN	VLLQAFDVVER	T5_3	light	67.9	142085072	1.1851
sp|Q15750|TAB1_HUMAN	VLLQAFDVVER	T10_3	light	67.9	204324048	2.2789
sp|Q15750|TAB1_HUMAN	VLLQAFDVVER	T15_3	light	67.9	82093920	1.06
sp|Q15750|TAB1_HUMAN	VLLQAFDVVER	T0_dil2x_1	heavy	67.9	70383104	0.0119
sp|Q15750|TAB1_HUMAN	VLLQAFDVVER	T5_1	heavy	67.9	121171696	0.7828
sp|Q15750|TAB1_HUMAN	VLLQAFDVVER	T10_1	heavy	67.9	111063576	0.6064
sp|Q15750|TAB1_HUMAN	VLLQAFDVVER	T15_1	heavy	67.9	133940224	0.4129
sp|Q15750|TAB1_HUMAN	VLLQAFDVVER	T0_dil2x_2	heavy	67.9	62810648	0.0148
sp|Q15750|TAB1_HUMAN	VLLQAFDVVER	T5_2	heavy	67.9	126695984	0.4564
sp|Q15750|TAB1_HUMAN	VLLQAFDVVER	T10_2	heavy	67.9	104771536	0.6019
sp|Q15750|TAB1_HUMAN	VLLQAFDVVER	T15_2	heavy	67.9	117217040	0.4632
sp|Q15750|TAB1_HUMAN	VLLQAFDVVER	T0_3	heavy	67.9	120314688	0.0079
sp|Q15750|TAB1_HUMAN	VLLQAFDVVER	T5_3	heavy	67.9	119889456	1.1851
sp|Q15750|TAB1_HUMAN	VLLQAFDVVER	T10_3	heavy	67.9	89657608	2.2789
sp|Q15750|TAB1_HUMAN	VLLQAFDVVER	T15_3	heavy	67.9	77446776	1.06
sp|Q15750|TAB1_HUMAN	SFLESIDDALAEK	T0_dil2x_1	light	73.47	423440	0.025
sp|Q15750|TAB1_HUMAN	SFLESIDDALAEK	T5_1	light	73.47	36786056	1.1392
sp|Q15750|TAB1_HUMAN	SFLESIDDALAEK	T10_1	light	73.47	30687616	1.1257
sp|Q15750|TAB1_HUMAN	SFLESIDDALAEK	T15_1	light	73.47	23130148	0.7141
sp|Q15750|TAB1_HUMAN	SFLESIDDALAEK	T0_dil2x_2	light	73.47	567832	0.0364
sp|Q15750|TAB1_HUMAN	SFLESIDDALAEK	T5_2	light	73.47	23308640	0.8426
sp|Q15750|TAB1_HUMAN	SFLESIDDALAEK	T10_2	light	73.47	33855488	1.5782
sp|Q15750|TAB1_HUMAN	SFLESIDDALAEK	T15_2	light	73.47	26241010	1.048
sp|Q15750|TAB1_HUMAN	SFLESIDDALAEK	T0_3	light	73.47	425453	0.0135
sp|Q15750|TAB1_HUMAN	SFLESIDDALAEK	T5_3	light	73.47	62472276	2.5524
sp|Q15750|TAB1_HUMAN	SFLESIDDALAEK	T10_3	light	73.47	109572232	5.372
sp|Q15750|TAB1_HUMAN	SFLESIDDALAEK	T15_3	light	73.47	48619924	2.8094
sp|Q15750|TAB1_HUMAN	SFLESIDDALAEK	T0_dil2x_1	heavy	73.47	16959854	0.025
sp|Q15750|TAB1_HUMAN	SFLESIDDALAEK	T5_1	heavy	73.47	32292276	1.1392
sp|Q15750|TAB1_HUMAN	SFLESIDDALAEK	T10_1	heavy	73.47	27262082	1.1257
sp|Q15750|TAB1_HUMAN	SFLESIDDALAEK	T15_1	heavy	73.47	32389200	0.7141
sp|Q15750|TAB1_HUMAN	SFLESIDDALAEK	T0_dil2x_2	heavy	73.47	15602810	0.0364
sp|Q15750|TAB1_HUMAN	SFLESIDDALAEK	T5_2	heavy	73.47	27663532	0.8426
sp|Q15750|TAB1_HUMAN	SFLESIDDALAEK	T10_2	heavy	73.47	21451670	1.5782
sp|Q15750|TAB1_HUMAN	SFLESIDDALAEK	T15_2	heavy	73.47	25038354	1.048
sp|Q15750|TAB1_HUMAN	SFLESIDDALAEK	T0_3	heavy	73.47	31488444	0.0135
sp|Q15750|TAB1_HUMAN	SFLESIDDALAEK	T5_3	heavy	73.47	24476364	2.5524
sp|Q15750|TAB1_HUMAN	SFLESIDDALAEK	T10_3	heavy	73.47	20397096	5.372
sp|Q15750|TAB1_HUMAN	SFLESIDDALAEK	T15_3	heavy	73.47	17306180	2.8094
sp|Q13077|TRAF1_HUMAN	LLAELEGK	T0_dil2x_1	light	42.03	#N/A	#N/A
sp|Q13077|TRAF1_HUMAN	LLAELEGK	T5_1	light	42.03	2210973	0.2818
sp|Q13077|TRAF1_HUMAN	LLAELEGK	T10_1	light	42.03	1027262	0.1241
sp|Q13077|TRAF1_HUMAN	LLAELEGK	T15_1	light	42.03	1378497	0.1729
sp|Q13077|TRAF1_HUMAN	LLAELEGK	T0_dil2x_2	light	42.03	#N/A	#N/A
sp|Q13077|TRAF1_HUMAN	LLAELEGK	T5_2	light	42.03	1010435	0.1249
sp|Q13077|TRAF1_HUMAN	LLAELEGK	T10_2	light	42.03	669147	0.1225
sp|Q13077|TRAF1_HUMAN	LLAELEGK	T15_2	light	42.03	1144381	0.1369
sp|Q13077|TRAF1_HUMAN	LLAELEGK	T0_3	light	42.03	#N/A	#N/A
sp|Q13077|TRAF1_HUMAN	LLAELEGK	T5_3	light	42.03	2558657	0.3153
sp|Q13077|TRAF1_HUMAN	LLAELEGK	T10_3	light	42.03	5855020	0.8599
sp|Q13077|TRAF1_HUMAN	LLAELEGK	T15_3	light	42.03	2824170	0.5177
sp|Q13077|TRAF1_HUMAN	LLAELEGK	T0_dil2x_1	heavy	42.03	1625881	#N/A
sp|Q13077|TRAF1_HUMAN	LLAELEGK	T5_1	heavy	42.03	7846583	0.2818
sp|Q13077|TRAF1_HUMAN	LLAELEGK	T10_1	heavy	42.03	8278792	0.1241
sp|Q13077|TRAF1_HUMAN	LLAELEGK	T15_1	heavy	42.03	7973628	0.1729
sp|Q13077|TRAF1_HUMAN	LLAELEGK	T0_dil2x_2	heavy	42.03	4565090	#N/A
sp|Q13077|TRAF1_HUMAN	LLAELEGK	T5_2	heavy	42.03	8087917	0.1249
sp|Q13077|TRAF1_HUMAN	LLAELEGK	T10_2	heavy	42.03	5464042	0.1225
sp|Q13077|TRAF1_HUMAN	LLAELEGK	T15_2	heavy	42.03	8361346	0.1369
sp|Q13077|TRAF1_HUMAN	LLAELEGK	T0_3	heavy	42.03	8487307	#N/A
sp|Q13077|TRAF1_HUMAN	LLAELEGK	T5_3	heavy	42.03	8114286	0.3153
sp|Q13077|TRAF1_HUMAN	LLAELEGK	T10_3	heavy	42.03	6809006	0.8599
sp|Q13077|TRAF1_HUMAN	LLAELEGK	T15_3	heavy	42.03	5455117	0.5177
sp|Q13077|TRAF1_HUMAN	VVELQQTLAQK	T0_dil2x_1	light	41.81	37135	0.007
sp|Q13077|TRAF1_HUMAN	VVELQQTLAQK	T5_1	light	41.81	2955761	0.2814
sp|Q13077|TRAF1_HUMAN	VVELQQTLAQK	T10_1	light	41.81	1212694	0.1241
sp|Q13077|TRAF1_HUMAN	VVELQQTLAQK	T15_1	light	41.81	1450443	0.1453
sp|Q13077|TRAF1_HUMAN	VVELQQTLAQK	T0_dil2x_2	light	41.81	85770	0.0148
sp|Q13077|TRAF1_HUMAN	VVELQQTLAQK	T5_2	light	41.81	1424660	0.1319
sp|Q13077|TRAF1_HUMAN	VVELQQTLAQK	T10_2	light	41.81	1216970	0.1318
sp|Q13077|TRAF1_HUMAN	VVELQQTLAQK	T15_2	light	41.81	1495371	0.1361
sp|Q13077|TRAF1_HUMAN	VVELQQTLAQK	T0_3	light	41.81	#N/A	#N/A
sp|Q13077|TRAF1_HUMAN	VVELQQTLAQK	T5_3	light	41.81	2996080	0.3188
sp|Q13077|TRAF1_HUMAN	VVELQQTLAQK	T10_3	light	41.81	7827033	0.8516
sp|Q13077|TRAF1_HUMAN	VVELQQTLAQK	T15_3	light	41.81	4386793	0.5925
sp|Q13077|TRAF1_HUMAN	VVELQQTLAQK	T0_dil2x_1	heavy	41.81	5305573	0.007
sp|Q13077|TRAF1_HUMAN	VVELQQTLAQK	T5_1	heavy	41.81	10502289	0.2814
sp|Q13077|TRAF1_HUMAN	VVELQQTLAQK	T10_1	heavy	41.81	9773612	0.1241
sp|Q13077|TRAF1_HUMAN	VVELQQTLAQK	T15_1	heavy	41.81	9985097	0.1453
sp|Q13077|TRAF1_HUMAN	VVELQQTLAQK	T0_dil2x_2	heavy	41.81	5790064	0.0148
sp|Q13077|TRAF1_HUMAN	VVELQQTLAQK	T5_2	heavy	41.81	10801982	0.1319
sp|Q13077|TRAF1_HUMAN	VVELQQTLAQK	T10_2	heavy	41.81	9234633	0.1318
sp|Q13077|TRAF1_HUMAN	VVELQQTLAQK	T15_2	heavy	41.81	10989391	0.1361
sp|Q13077|TRAF1_HUMAN	VVELQQTLAQK	T0_3	heavy	41.81	10805545	#N/A
sp|Q13077|TRAF1_HUMAN	VVELQQTLAQK	T5_3	heavy	41.81	9397460	0.3188
sp|Q13077|TRAF1_HUMAN	VVELQQTLAQK	T10_3	heavy	41.81	9190566	0.8516
sp|Q13077|TRAF1_HUMAN	VVELQQTLAQK	T15_3	heavy	41.81	7404223	0.5925
sp|Q13489|BIRC3_HUMAN	ESNDLLLIR	T0_dil2x_1	light	56.56	100667	0.02
sp|Q13489|BIRC3_HUMAN	ESNDLLLIR	T5_1	light	56.56	12191215	1.1289
sp|Q13489|BIRC3_HUMAN	ESNDLLLIR	T10_1	light	56.56	5747795	0.5351
sp|Q13489|BIRC3_HUMAN	ESNDLLLIR	T15_1	light	56.56	6430426	0.5725
sp|Q13489|BIRC3_HUMAN	ESNDLLLIR	T0_dil2x_2	light	56.56	140939	0.0287
sp|Q13489|BIRC3_HUMAN	ESNDLLLIR	T5_2	light	56.56	5914914	0.4747
sp|Q13489|BIRC3_HUMAN	ESNDLLLIR	T10_2	light	56.56	4508965	0.496
sp|Q13489|BIRC3_HUMAN	ESNDLLLIR	T15_2	light	56.56	6001336	0.5238
sp|Q13489|BIRC3_HUMAN	ESNDLLLIR	T0_3	light	56.56	57710	0.0081
sp|Q13489|BIRC3_HUMAN	ESNDLLLIR	T5_3	light	56.56	14373128	1.3082
sp|Q13489|BIRC3_HUMAN	ESNDLLLIR	T10_3	light	56.56	26855992	3.1534
sp|Q13489|BIRC3_HUMAN	ESNDLLLIR	T15_3	light	56.56	15970545	2.227
sp|Q13489|BIRC3_HUMAN	ESNDLLLIR	T0_dil2x_1	heavy	56.56	5025257	0.02
sp|Q13489|BIRC3_HUMAN	ESNDLLLIR	T5_1	heavy	56.56	10799483	1.1289
sp|Q13489|BIRC3_HUMAN	ESNDLLLIR	T10_1	heavy	56.56	10742140	0.5351
sp|Q13489|BIRC3_HUMAN	ESNDLLLIR	T15_1	heavy	56.56	11232874	0.5725
sp|Q13489|BIRC3_HUMAN	ESNDLLLIR	T0_dil2x_2	heavy	56.56	4918860	0.0287
sp|Q13489|BIRC3_HUMAN	ESNDLLLIR	T5_2	heavy	56.56	12459230	0.4747
sp|Q13489|BIRC3_HUMAN	ESNDLLLIR	T10_2	heavy	56.56	9091487	0.496
sp|Q13489|BIRC3_HUMAN	ESNDLLLIR	T15_2	heavy	56.56	11457124	0.5238
sp|Q13489|BIRC3_HUMAN	ESNDLLLIR	T0_3	heavy	56.56	7165069	0.0081
sp|Q13489|BIRC3_HUMAN	ESNDLLLIR	T5_3	heavy	56.56	10986969	1.3082
sp|Q13489|BIRC3_HUMAN	ESNDLLLIR	T10_3	heavy	56.56	8516490	3.1534
sp|Q13489|BIRC3_HUMAN	ESNDLLLIR	T15_3	heavy	56.56	7171302	2.227
sp|Q13489|BIRC3_HUMAN	GNIAATVFR	T0_dil2x_1	light	47.75	91820	0.0127
sp|Q13489|BIRC3_HUMAN	GNIAATVFR	T5_1	light	47.75	10664049	0.7184
sp|Q13489|BIRC3_HUMAN	GNIAATVFR	T10_1	light	47.75	4295862	0.2691
sp|Q13489|BIRC3_HUMAN	GNIAATVFR	T15_1	light	47.75	5667081	0.3492
sp|Q13489|BIRC3_HUMAN	GNIAATVFR	T0_dil2x_2	light	47.75	83013	0.0112
sp|Q13489|BIRC3_HUMAN	GNIAATVFR	T5_2	light	47.75	6046648	0.3773
sp|Q13489|BIRC3_HUMAN	GNIAATVFR	T10_2	light	47.75	1688829	0.1242
sp|Q13489|BIRC3_HUMAN	GNIAATVFR	T15_2	light	47.75	5220133	0.336
sp|Q13489|BIRC3_HUMAN	GNIAATVFR	T0_3	light	47.75	165484	0.0149
sp|Q13489|BIRC3_HUMAN	GNIAATVFR	T5_3	light	47.75	12187739	0.8441
sp|Q13489|BIRC3_HUMAN	GNIAATVFR	T10_3	light	47.75	20252020	1.5867
sp|Q13489|BIRC3_HUMAN	GNIAATVFR	T15_3	light	47.75	8235646	0.7961
sp|Q13489|BIRC3_HUMAN	GNIAATVFR	T0_dil2x_1	heavy	47.75	7253654	0.0127
sp|Q13489|BIRC3_HUMAN	GNIAATVFR	T5_1	heavy	47.75	14844428	0.7184
sp|Q13489|BIRC3_HUMAN	GNIAATVFR	T10_1	heavy	47.75	15964543	0.2691
sp|Q13489|BIRC3_HUMAN	GNIAATVFR	T15_1	heavy	47.75	16228930	0.3492
sp|Q13489|BIRC3_HUMAN	GNIAATVFR	T0_dil2x_2	heavy	47.75	7409141	0.0112
sp|Q13489|BIRC3_HUMAN	GNIAATVFR	T5_2	heavy	47.75	16027148	0.3773
sp|Q13489|BIRC3_HUMAN	GNIAATVFR	T10_2	heavy	47.75	13592669	0.1242
sp|Q13489|BIRC3_HUMAN	GNIAATVFR	T15_2	heavy	47.75	15534215	0.336
sp|Q13489|BIRC3_HUMAN	GNIAATVFR	T0_3	heavy	47.75	11099232	0.0149
sp|Q13489|BIRC3_HUMAN	GNIAATVFR	T5_3	heavy	47.75	14438503	0.8441
sp|Q13489|BIRC3_HUMAN	GNIAATVFR	T10_3	heavy	47.75	12763209	1.5867
sp|Q13489|BIRC3_HUMAN	GNIAATVFR	T15_3	heavy	47.75	10345381	0.7961
sp|Q9NYJ8|TAB2_HUMAN	QLQIDIDCLTK	T0_dil2x_1	light	61.25	90646	0.0134
sp|Q9NYJ8|TAB2_HUMAN	QLQIDIDCLTK	T5_1	light	61.25	21370114	1.914
sp|Q9NYJ8|TAB2_HUMAN	QLQIDIDCLTK	T10_1	light	61.25	12782754	1.1587
sp|Q9NYJ8|TAB2_HUMAN	QLQIDIDCLTK	T15_1	light	61.25	12309538	0.891
sp|Q9NYJ8|TAB2_HUMAN	QLQIDIDCLTK	T0_dil2x_2	light	61.25	105412	0.0175
sp|Q9NYJ8|TAB2_HUMAN	QLQIDIDCLTK	T5_2	light	61.25	14772094	1.191
sp|Q9NYJ8|TAB2_HUMAN	QLQIDIDCLTK	T10_2	light	61.25	13193585	1.4358
sp|Q9NYJ8|TAB2_HUMAN	QLQIDIDCLTK	T15_2	light	61.25	12151736	0.9967
sp|Q9NYJ8|TAB2_HUMAN	QLQIDIDCLTK	T0_3	light	61.25	56427	0.0058
sp|Q9NYJ8|TAB2_HUMAN	QLQIDIDCLTK	T5_3	light	61.25	24099978	3.2193
sp|Q9NYJ8|TAB2_HUMAN	QLQIDIDCLTK	T10_3	light	61.25	69141952	7.4542
sp|Q9NYJ8|TAB2_HUMAN	QLQIDIDCLTK	T15_3	light	61.25	21333326	4.1673
sp|Q9NYJ8|TAB2_HUMAN	QLQIDIDCLTK	T0_dil2x_1	heavy	61.25	6787253	0.0134
sp|Q9NYJ8|TAB2_HUMAN	QLQIDIDCLTK	T5_1	heavy	61.25	11165014	1.914
sp|Q9NYJ8|TAB2_HUMAN	QLQIDIDCLTK	T10_1	heavy	61.25	11031756	1.1587
sp|Q9NYJ8|TAB2_HUMAN	QLQIDIDCLTK	T15_1	heavy	61.25	13815020	0.891
sp|Q9NYJ8|TAB2_HUMAN	QLQIDIDCLTK	T0_dil2x_2	heavy	61.25	6037878	0.0175
sp|Q9NYJ8|TAB2_HUMAN	QLQIDIDCLTK	T5_2	heavy	61.25	12402763	1.191
sp|Q9NYJ8|TAB2_HUMAN	QLQIDIDCLTK	T10_2	heavy	61.25	9189064	1.4358
sp|Q9NYJ8|TAB2_HUMAN	QLQIDIDCLTK	T15_2	heavy	61.25	12192120	0.9967
sp|Q9NYJ8|TAB2_HUMAN	QLQIDIDCLTK	T0_3	heavy	61.25	9754705	0.0058
sp|Q9NYJ8|TAB2_HUMAN	QLQIDIDCLTK	T5_3	heavy	61.25	7486021	3.2193
sp|Q9NYJ8|TAB2_HUMAN	QLQIDIDCLTK	T10_3	heavy	61.25	9275540	7.4542
sp|Q9NYJ8|TAB2_HUMAN	QLQIDIDCLTK	T15_3	heavy	61.25	5119252	4.1673
sp|Q9NYJ8|TAB2_HUMAN	EIDLFQAR	T0_dil2x_1	light	54.07	227958	0.0055
sp|Q9NYJ8|TAB2_HUMAN	EIDLFQAR	T5_1	light	54.07	64638356	0.8835
sp|Q9NYJ8|TAB2_HUMAN	EIDLFQAR	T10_1	light	54.07	30268796	0.4635
sp|Q9NYJ8|TAB2_HUMAN	EIDLFQAR	T15_1	light	54.07	34274300	0.4285
sp|Q9NYJ8|TAB2_HUMAN	EIDLFQAR	T0_dil2x_2	light	54.07	369553	0.0105
sp|Q9NYJ8|TAB2_HUMAN	EIDLFQAR	T5_2	light	54.07	37013932	0.4518
sp|Q9NYJ8|TAB2_HUMAN	EIDLFQAR	T10_2	light	54.07	30051642	0.487
sp|Q9NYJ8|TAB2_HUMAN	EIDLFQAR	T15_2	light	54.07	29873570	0.4015
sp|Q9NYJ8|TAB2_HUMAN	EIDLFQAR	T0_3	light	54.07	243076	0.0038
sp|Q9NYJ8|TAB2_HUMAN	EIDLFQAR	T5_3	light	54.07	76110856	1.0618
sp|Q9NYJ8|TAB2_HUMAN	EIDLFQAR	T10_3	light	54.07	145690688	2.4852
sp|Q9NYJ8|TAB2_HUMAN	EIDLFQAR	T15_3	light	54.07	75526480	1.4258
sp|Q9NYJ8|TAB2_HUMAN	EIDLFQAR	T0_dil2x_1	heavy	54.07	41663124	0.0055
sp|Q9NYJ8|TAB2_HUMAN	EIDLFQAR	T5_1	heavy	54.07	73158992	0.8835
sp|Q9NYJ8|TAB2_HUMAN	EIDLFQAR	T10_1	heavy	54.07	65300940	0.4635
sp|Q9NYJ8|TAB2_HUMAN	EIDLFQAR	T15_1	heavy	54.07	79984000	0.4285
sp|Q9NYJ8|TAB2_HUMAN	EIDLFQAR	T0_dil2x_2	heavy	54.07	35038200	0.0105
sp|Q9NYJ8|TAB2_HUMAN	EIDLFQAR	T5_2	heavy	54.07	81926864	0.4518
sp|Q9NYJ8|TAB2_HUMAN	EIDLFQAR	T10_2	heavy	54.07	61710380	0.487
sp|Q9NYJ8|TAB2_HUMAN	EIDLFQAR	T15_2	heavy	54.07	74409512	0.4015
sp|Q9NYJ8|TAB2_HUMAN	EIDLFQAR	T0_3	heavy	54.07	64338836	0.0038
sp|Q9NYJ8|TAB2_HUMAN	EIDLFQAR	T5_3	heavy	54.07	71680464	1.0618
sp|Q9NYJ8|TAB2_HUMAN	EIDLFQAR	T10_3	heavy	54.07	58622980	2.4852
sp|Q9NYJ8|TAB2_HUMAN	EIDLFQAR	T15_3	heavy	54.07	52970480	1.4258
sp|Q15025|TNIP1_HUMAN	VPEVVALGAAEK	T0_dil2x_1	light	48.55	886835	0.1061
sp|Q15025|TNIP1_HUMAN	VPEVVALGAAEK	T5_1	light	48.55	2683067	0.1664
sp|Q15025|TNIP1_HUMAN	VPEVVALGAAEK	T10_1	light	48.55	20686268	1.307
sp|Q15025|TNIP1_HUMAN	VPEVVALGAAEK	T15_1	light	48.55	50210796	2.8592
sp|Q15025|TNIP1_HUMAN	VPEVVALGAAEK	T0_dil2x_2	light	48.55	1576205	0.1929
sp|Q15025|TNIP1_HUMAN	VPEVVALGAAEK	T5_2	light	48.55	1207883	0.0702
sp|Q15025|TNIP1_HUMAN	VPEVVALGAAEK	T10_2	light	48.55	18395970	1.1978
sp|Q15025|TNIP1_HUMAN	VPEVVALGAAEK	T15_2	light	48.55	51219320	3.0601
sp|Q15025|TNIP1_HUMAN	VPEVVALGAAEK	T0_3	light	48.55	1082306	0.0836
sp|Q15025|TNIP1_HUMAN	VPEVVALGAAEK	T5_3	light	48.55	3779782	0.2367
sp|Q15025|TNIP1_HUMAN	VPEVVALGAAEK	T10_3	light	48.55	101123968	7.0602
sp|Q15025|TNIP1_HUMAN	VPEVVALGAAEK	T15_3	light	48.55	155735952	12.6832
sp|Q15025|TNIP1_HUMAN	VPEVVALGAAEK	T0_dil2x_1	heavy	48.55	8357592	0.1061
sp|Q15025|TNIP1_HUMAN	VPEVVALGAAEK	T5_1	heavy	48.55	16127224	0.1664
sp|Q15025|TNIP1_HUMAN	VPEVVALGAAEK	T10_1	heavy	48.55	15827462	1.307
sp|Q15025|TNIP1_HUMAN	VPEVVALGAAEK	T15_1	heavy	48.55	17561212	2.8592
sp|Q15025|TNIP1_HUMAN	VPEVVALGAAEK	T0_dil2x_2	heavy	48.55	8173194	0.1929
sp|Q15025|TNIP1_HUMAN	VPEVVALGAAEK	T5_2	heavy	48.55	17199066	0.0702
sp|Q15025|TNIP1_HUMAN	VPEVVALGAAEK	T10_2	heavy	48.55	15358510	1.1978
sp|Q15025|TNIP1_HUMAN	VPEVVALGAAEK	T15_2	heavy	48.55	16737925	3.0601
sp|Q15025|TNIP1_HUMAN	VPEVVALGAAEK	T0_3	heavy	48.55	12952976	0.0836
sp|Q15025|TNIP1_HUMAN	VPEVVALGAAEK	T5_3	heavy	48.55	15965653	0.2367
sp|Q15025|TNIP1_HUMAN	VPEVVALGAAEK	T10_3	heavy	48.55	14323152	7.0602
sp|Q15025|TNIP1_HUMAN	VPEVVALGAAEK	T15_3	heavy	48.55	12278948	12.6832
sp|Q15025|TNIP1_HUMAN	SELLEVNK	T0_dil2x_1	light	35.88	#N/A	#N/A
sp|Q15025|TNIP1_HUMAN	SELLEVNK	T5_1	light	35.88	1217761	0.1547
sp|Q15025|TNIP1_HUMAN	SELLEVNK	T10_1	light	35.88	9494504	1.2076
sp|Q15025|TNIP1_HUMAN	SELLEVNK	T15_1	light	35.88	24692246	2.9412
sp|Q15025|TNIP1_HUMAN	SELLEVNK	T0_dil2x_2	light	35.88	#N/A	#N/A
sp|Q15025|TNIP1_HUMAN	SELLEVNK	T5_2	light	35.88	527309	0.064
sp|Q15025|TNIP1_HUMAN	SELLEVNK	T10_2	light	35.88	8004135	1.172
sp|Q15025|TNIP1_HUMAN	SELLEVNK	T15_2	light	35.88	25009464	2.8486
sp|Q15025|TNIP1_HUMAN	SELLEVNK	T0_3	light	35.88	#N/A	#N/A
sp|Q15025|TNIP1_HUMAN	SELLEVNK	T5_3	light	35.88	1740490	0.2202
sp|Q15025|TNIP1_HUMAN	SELLEVNK	T10_3	light	35.88	48264596	6.6039
sp|Q15025|TNIP1_HUMAN	SELLEVNK	T15_3	light	35.88	69341856	10.2108
sp|Q15025|TNIP1_HUMAN	SELLEVNK	T0_dil2x_1	heavy	35.88	2246213	#N/A
sp|Q15025|TNIP1_HUMAN	SELLEVNK	T5_1	heavy	35.88	7871560	0.1547
sp|Q15025|TNIP1_HUMAN	SELLEVNK	T10_1	heavy	35.88	7862549	1.2076
sp|Q15025|TNIP1_HUMAN	SELLEVNK	T15_1	heavy	35.88	8395242	2.9412
sp|Q15025|TNIP1_HUMAN	SELLEVNK	T0_dil2x_2	heavy	35.88	2265757	#N/A
sp|Q15025|TNIP1_HUMAN	SELLEVNK	T5_2	heavy	35.88	8245101	0.064
sp|Q15025|TNIP1_HUMAN	SELLEVNK	T10_2	heavy	35.88	6829656	1.172
sp|Q15025|TNIP1_HUMAN	SELLEVNK	T15_2	heavy	35.88	8779450	2.8486
sp|Q15025|TNIP1_HUMAN	SELLEVNK	T0_3	heavy	35.88	3572277	#N/A
sp|Q15025|TNIP1_HUMAN	SELLEVNK	T5_3	heavy	35.88	7904597	0.2202
sp|Q15025|TNIP1_HUMAN	SELLEVNK	T10_3	heavy	35.88	7308513	6.6039
sp|Q15025|TNIP1_HUMAN	SELLEVNK	T15_3	heavy	35.88	6791065	10.2108
sp|Q15025|TNIP1_HUMAN	QVTDLEAER	T0_dil2x_1	light	27.46	160999	0.0361
sp|Q15025|TNIP1_HUMAN	QVTDLEAER	T5_1	light	27.46	652411	0.0808
sp|Q15025|TNIP1_HUMAN	QVTDLEAER	T10_1	light	27.46	6400474	0.9133
sp|Q15025|TNIP1_HUMAN	QVTDLEAER	T15_1	light	27.46	14708698	1.8458
sp|Q15025|TNIP1_HUMAN	QVTDLEAER	T0_dil2x_2	light	27.46	476660	0.1141
sp|Q15025|TNIP1_HUMAN	QVTDLEAER	T5_2	light	27.46	191060	0.0233
sp|Q15025|TNIP1_HUMAN	QVTDLEAER	T10_2	light	27.46	5957378	0.8095
sp|Q15025|TNIP1_HUMAN	QVTDLEAER	T15_2	light	27.46	18021602	2.6
sp|Q15025|TNIP1_HUMAN	QVTDLEAER	T0_3	light	27.46	148458	0.0216
sp|Q15025|TNIP1_HUMAN	QVTDLEAER	T5_3	light	27.46	805313	0.1032
sp|Q15025|TNIP1_HUMAN	QVTDLEAER	T10_3	light	27.46	45505272	5.9064
sp|Q15025|TNIP1_HUMAN	QVTDLEAER	T15_3	light	27.46	56074648	8.8814
sp|Q15025|TNIP1_HUMAN	QVTDLEAER	T0_dil2x_1	heavy	27.46	4459853	0.0361
sp|Q15025|TNIP1_HUMAN	QVTDLEAER	T5_1	heavy	27.46	8074893	0.0808
sp|Q15025|TNIP1_HUMAN	QVTDLEAER	T10_1	heavy	27.46	7007942	0.9133
sp|Q15025|TNIP1_HUMAN	QVTDLEAER	T15_1	heavy	27.46	7968874	1.8458
sp|Q15025|TNIP1_HUMAN	QVTDLEAER	T0_dil2x_2	heavy	27.46	4178313	0.1141
sp|Q15025|TNIP1_HUMAN	QVTDLEAER	T5_2	heavy	27.46	8212869	0.0233
sp|Q15025|TNIP1_HUMAN	QVTDLEAER	T10_2	heavy	27.46	7359438	0.8095
sp|Q15025|TNIP1_HUMAN	QVTDLEAER	T15_2	heavy	27.46	6931307	2.6
sp|Q15025|TNIP1_HUMAN	QVTDLEAER	T0_3	heavy	27.46	6876439	0.0216
sp|Q15025|TNIP1_HUMAN	QVTDLEAER	T5_3	heavy	27.46	7800199	0.1032
sp|Q15025|TNIP1_HUMAN	QVTDLEAER	T10_3	heavy	27.46	7704369	5.9064
sp|Q15025|TNIP1_HUMAN	QVTDLEAER	T15_3	heavy	27.46	6313752	8.8814
sp|Q15025|TNIP1_HUMAN	IFEEDFQR	T0_dil2x_1	light	42.51	539171	0.0882
sp|Q15025|TNIP1_HUMAN	IFEEDFQR	T5_1	light	42.51	1670838	0.1452
sp|Q15025|TNIP1_HUMAN	IFEEDFQR	T10_1	light	42.51	12775651	1.2437
sp|Q15025|TNIP1_HUMAN	IFEEDFQR	T15_1	light	42.51	29136252	2.7712
sp|Q15025|TNIP1_HUMAN	IFEEDFQR	T0_dil2x_2	light	42.51	1054979	0.1718
sp|Q15025|TNIP1_HUMAN	IFEEDFQR	T5_2	light	42.51	691095	0.0654
sp|Q15025|TNIP1_HUMAN	IFEEDFQR	T10_2	light	42.51	10540490	1.0759
sp|Q15025|TNIP1_HUMAN	IFEEDFQR	T15_2	light	42.51	31404030	2.8233
sp|Q15025|TNIP1_HUMAN	IFEEDFQR	T0_3	light	42.51	743369	0.0714
sp|Q15025|TNIP1_HUMAN	IFEEDFQR	T5_3	light	42.51	2122271	0.2075
sp|Q15025|TNIP1_HUMAN	IFEEDFQR	T10_3	light	42.51	61931320	6.8995
sp|Q15025|TNIP1_HUMAN	IFEEDFQR	T15_3	light	42.51	72443688	10.9056
sp|Q15025|TNIP1_HUMAN	IFEEDFQR	T0_dil2x_1	heavy	42.51	6113803	0.0882
sp|Q15025|TNIP1_HUMAN	IFEEDFQR	T5_1	heavy	42.51	11503332	0.1452
sp|Q15025|TNIP1_HUMAN	IFEEDFQR	T10_1	heavy	42.51	10272102	1.2437
sp|Q15025|TNIP1_HUMAN	IFEEDFQR	T15_1	heavy	42.51	10513886	2.7712
sp|Q15025|TNIP1_HUMAN	IFEEDFQR	T0_dil2x_2	heavy	42.51	6140850	0.1718
sp|Q15025|TNIP1_HUMAN	IFEEDFQR	T5_2	heavy	42.51	10565671	0.0654
sp|Q15025|TNIP1_HUMAN	IFEEDFQR	T10_2	heavy	42.51	9796973	1.0759
sp|Q15025|TNIP1_HUMAN	IFEEDFQR	T15_2	heavy	42.51	11123037	2.8233
sp|Q15025|TNIP1_HUMAN	IFEEDFQR	T0_3	heavy	42.51	10406461	0.0714
sp|Q15025|TNIP1_HUMAN	IFEEDFQR	T5_3	heavy	42.51	10226824	0.2075
sp|Q15025|TNIP1_HUMAN	IFEEDFQR	T10_3	heavy	42.51	8976205	6.8995
sp|Q15025|TNIP1_HUMAN	IFEEDFQR	T15_3	heavy	42.51	6642826	10.9056
sp|Q9UM82|SPAT2_HUMAN	STLLEEDIR	T0_dil2x_1	light	45.34	#N/A	#N/A
sp|Q9UM82|SPAT2_HUMAN	STLLEEDIR	T5_1	light	45.34	18480870	1.3411
sp|Q9UM82|SPAT2_HUMAN	STLLEEDIR	T10_1	light	45.34	11554689	1.1581
sp|Q9UM82|SPAT2_HUMAN	STLLEEDIR	T15_1	light	45.34	19288072	1.3379
sp|Q9UM82|SPAT2_HUMAN	STLLEEDIR	T0_dil2x_2	light	45.34	#N/A	#N/A
sp|Q9UM82|SPAT2_HUMAN	STLLEEDIR	T5_2	light	45.34	9004330	0.6338
sp|Q9UM82|SPAT2_HUMAN	STLLEEDIR	T10_2	light	45.34	13938246	1.3011
sp|Q9UM82|SPAT2_HUMAN	STLLEEDIR	T15_2	light	45.34	17589728	1.3593
sp|Q9UM82|SPAT2_HUMAN	STLLEEDIR	T0_3	light	45.34	#N/A	#N/A
sp|Q9UM82|SPAT2_HUMAN	STLLEEDIR	T5_3	light	45.34	20244964	1.7909
sp|Q9UM82|SPAT2_HUMAN	STLLEEDIR	T10_3	light	45.34	83056472	6.8158
sp|Q9UM82|SPAT2_HUMAN	STLLEEDIR	T15_3	light	45.34	44621680	4.939
sp|Q9UM82|SPAT2_HUMAN	STLLEEDIR	T0_dil2x_1	heavy	45.34	8367635	#N/A
sp|Q9UM82|SPAT2_HUMAN	STLLEEDIR	T5_1	heavy	45.34	13780287	1.3411
sp|Q9UM82|SPAT2_HUMAN	STLLEEDIR	T10_1	heavy	45.34	9976996	1.1581
sp|Q9UM82|SPAT2_HUMAN	STLLEEDIR	T15_1	heavy	45.34	14416958	1.3379
sp|Q9UM82|SPAT2_HUMAN	STLLEEDIR	T0_dil2x_2	heavy	45.34	7555019	#N/A
sp|Q9UM82|SPAT2_HUMAN	STLLEEDIR	T5_2	heavy	45.34	14207327	0.6338
sp|Q9UM82|SPAT2_HUMAN	STLLEEDIR	T10_2	heavy	45.34	10712433	1.3011
sp|Q9UM82|SPAT2_HUMAN	STLLEEDIR	T15_2	heavy	45.34	12940538	1.3593
sp|Q9UM82|SPAT2_HUMAN	STLLEEDIR	T0_3	heavy	45.34	13406255	#N/A
sp|Q9UM82|SPAT2_HUMAN	STLLEEDIR	T5_3	heavy	45.34	11304251	1.7909
sp|Q9UM82|SPAT2_HUMAN	STLLEEDIR	T10_3	heavy	45.34	12185921	6.8158
sp|Q9UM82|SPAT2_HUMAN	STLLEEDIR	T15_3	heavy	45.34	9034550	4.939
sp|Q9UM82|SPAT2_HUMAN	GYSELDIVSER	T0_dil2x_1	light	49.42	85862	0.0328
sp|Q9UM82|SPAT2_HUMAN	GYSELDIVSER	T5_1	light	49.42	14937689	3.1296
sp|Q9UM82|SPAT2_HUMAN	GYSELDIVSER	T10_1	light	49.42	12438499	2.5166
sp|Q9UM82|SPAT2_HUMAN	GYSELDIVSER	T15_1	light	49.42	16768917	3.1619
sp|Q9UM82|SPAT2_HUMAN	GYSELDIVSER	T0_dil2x_2	light	49.42	174296	0.061
sp|Q9UM82|SPAT2_HUMAN	GYSELDIVSER	T5_2	light	49.42	8190437	1.4965
sp|Q9UM82|SPAT2_HUMAN	GYSELDIVSER	T10_2	light	49.42	12069856	2.8432
sp|Q9UM82|SPAT2_HUMAN	GYSELDIVSER	T15_2	light	49.42	14941155	2.8973
sp|Q9UM82|SPAT2_HUMAN	GYSELDIVSER	T0_3	light	49.42	65931	0.0165
sp|Q9UM82|SPAT2_HUMAN	GYSELDIVSER	T5_3	light	49.42	19897998	4.2758
sp|Q9UM82|SPAT2_HUMAN	GYSELDIVSER	T10_3	light	49.42	67053832	16.2977
sp|Q9UM82|SPAT2_HUMAN	GYSELDIVSER	T15_3	light	49.42	37182608	11.9114
sp|Q9UM82|SPAT2_HUMAN	GYSELDIVSER	T0_dil2x_1	heavy	49.42	2614774	0.0328
sp|Q9UM82|SPAT2_HUMAN	GYSELDIVSER	T5_1	heavy	49.42	4772978	3.1296
sp|Q9UM82|SPAT2_HUMAN	GYSELDIVSER	T10_1	heavy	49.42	4942614	2.5166
sp|Q9UM82|SPAT2_HUMAN	GYSELDIVSER	T15_1	heavy	49.42	5303468	3.1619
sp|Q9UM82|SPAT2_HUMAN	GYSELDIVSER	T0_dil2x_2	heavy	49.42	2857710	0.061
sp|Q9UM82|SPAT2_HUMAN	GYSELDIVSER	T5_2	heavy	49.42	5472913	1.4965
sp|Q9UM82|SPAT2_HUMAN	GYSELDIVSER	T10_2	heavy	49.42	4245155	2.8432
sp|Q9UM82|SPAT2_HUMAN	GYSELDIVSER	T15_2	heavy	49.42	5156844	2.8973
sp|Q9UM82|SPAT2_HUMAN	GYSELDIVSER	T0_3	heavy	49.42	3996219	0.0165
sp|Q9UM82|SPAT2_HUMAN	GYSELDIVSER	T5_3	heavy	49.42	4653680	4.2758
sp|Q9UM82|SPAT2_HUMAN	GYSELDIVSER	T10_3	heavy	49.42	4114315	16.2977
sp|Q9UM82|SPAT2_HUMAN	GYSELDIVSER	T15_3	heavy	49.42	3121611	11.9114
sp|Q9UM82|SPAT2_HUMAN	STQLSHLVYR	T0_dil2x_1	light	37.94	#N/A	#N/A
sp|Q9UM82|SPAT2_HUMAN	STQLSHLVYR	T5_1	light	37.94	6300615	1.8212
sp|Q9UM82|SPAT2_HUMAN	STQLSHLVYR	T10_1	light	37.94	4222893	1.2647
sp|Q9UM82|SPAT2_HUMAN	STQLSHLVYR	T15_1	light	37.94	5378233	1.8581
sp|Q9UM82|SPAT2_HUMAN	STQLSHLVYR	T0_dil2x_2	light	37.94	#N/A	#N/A
sp|Q9UM82|SPAT2_HUMAN	STQLSHLVYR	T5_2	light	37.94	3700649	1.0992
sp|Q9UM82|SPAT2_HUMAN	STQLSHLVYR	T10_2	light	37.94	3320688	1.009
sp|Q9UM82|SPAT2_HUMAN	STQLSHLVYR	T15_2	light	37.94	5368627	1.7161
sp|Q9UM82|SPAT2_HUMAN	STQLSHLVYR	T0_3	light	37.94	#N/A	#N/A
sp|Q9UM82|SPAT2_HUMAN	STQLSHLVYR	T5_3	light	37.94	6418642	1.8545
sp|Q9UM82|SPAT2_HUMAN	STQLSHLVYR	T10_3	light	37.94	28183596	8.1634
sp|Q9UM82|SPAT2_HUMAN	STQLSHLVYR	T15_3	light	37.94	12118435	4.3972
sp|Q9UM82|SPAT2_HUMAN	STQLSHLVYR	T0_dil2x_1	heavy	37.94	1080200	#N/A
sp|Q9UM82|SPAT2_HUMAN	STQLSHLVYR	T5_1	heavy	37.94	3546457	1.8212
sp|Q9UM82|SPAT2_HUMAN	STQLSHLVYR	T10_1	heavy	37.94	3421125	1.2647
sp|Q9UM82|SPAT2_HUMAN	STQLSHLVYR	T15_1	heavy	37.94	3059042	1.8581
sp|Q9UM82|SPAT2_HUMAN	STQLSHLVYR	T0_dil2x_2	heavy	37.94	1368730	#N/A
sp|Q9UM82|SPAT2_HUMAN	STQLSHLVYR	T5_2	heavy	37.94	3447585	1.0992
sp|Q9UM82|SPAT2_HUMAN	STQLSHLVYR	T10_2	heavy	37.94	3185189	1.009
sp|Q9UM82|SPAT2_HUMAN	STQLSHLVYR	T15_2	heavy	37.94	3184324	1.7161
sp|Q9UM82|SPAT2_HUMAN	STQLSHLVYR	T0_3	heavy	37.94	2558568	#N/A
sp|Q9UM82|SPAT2_HUMAN	STQLSHLVYR	T5_3	heavy	37.94	3443663	1.8545
sp|Q9UM82|SPAT2_HUMAN	STQLSHLVYR	T10_3	heavy	37.94	3357104	8.1634
sp|Q9UM82|SPAT2_HUMAN	STQLSHLVYR	T15_3	heavy	37.94	2834959	4.3972
sp|Q9UM82|SPAT2_HUMAN	STQLSHLVYR_3	T0_dil2x_1	light	37.94	#N/A	#N/A
sp|Q9UM82|SPAT2_HUMAN	STQLSHLVYR_3	T5_1	light	37.94	3570798	1.8212
sp|Q9UM82|SPAT2_HUMAN	STQLSHLVYR_3	T10_1	light	37.94	2450480	1.2647
sp|Q9UM82|SPAT2_HUMAN	STQLSHLVYR_3	T15_1	light	37.94	4121616	1.8581
sp|Q9UM82|SPAT2_HUMAN	STQLSHLVYR_3	T0_dil2x_2	light	37.94	#N/A	#N/A
sp|Q9UM82|SPAT2_HUMAN	STQLSHLVYR_3	T5_2	light	37.94	2011248	1.0992
sp|Q9UM82|SPAT2_HUMAN	STQLSHLVYR_3	T10_2	light	37.94	1363633	1.009
sp|Q9UM82|SPAT2_HUMAN	STQLSHLVYR_3	T15_2	light	37.94	3597078	1.7161
sp|Q9UM82|SPAT2_HUMAN	STQLSHLVYR_3	T0_3	light	37.94	#N/A	#N/A
sp|Q9UM82|SPAT2_HUMAN	STQLSHLVYR_3	T5_3	light	37.94	3112012	1.8545
sp|Q9UM82|SPAT2_HUMAN	STQLSHLVYR_3	T10_3	light	37.94	8791752	8.1634
sp|Q9UM82|SPAT2_HUMAN	STQLSHLVYR_3	T15_3	light	37.94	5688067	4.3972
sp|Q9UM82|SPAT2_HUMAN	STQLSHLVYR_3	T0_dil2x_1	heavy	37.94	755139	#N/A
sp|Q9UM82|SPAT2_HUMAN	STQLSHLVYR_3	T5_1	heavy	37.94	1873966	1.8212
sp|Q9UM82|SPAT2_HUMAN	STQLSHLVYR_3	T10_1	heavy	37.94	1855720	1.2647
sp|Q9UM82|SPAT2_HUMAN	STQLSHLVYR_3	T15_1	heavy	37.94	2053705	1.8581
sp|Q9UM82|SPAT2_HUMAN	STQLSHLVYR_3	T0_dil2x_2	heavy	37.94	628990	#N/A
sp|Q9UM82|SPAT2_HUMAN	STQLSHLVYR_3	T5_2	heavy	37.94	1748701	1.0992
sp|Q9UM82|SPAT2_HUMAN	STQLSHLVYR_3	T10_2	heavy	37.94	1457298	1.009
sp|Q9UM82|SPAT2_HUMAN	STQLSHLVYR_3	T15_2	heavy	37.94	2040060	1.7161
sp|Q9UM82|SPAT2_HUMAN	STQLSHLVYR_3	T0_3	heavy	37.94	997604	#N/A
sp|Q9UM82|SPAT2_HUMAN	STQLSHLVYR_3	T5_3	heavy	37.94	1695626	1.8545
sp|Q9UM82|SPAT2_HUMAN	STQLSHLVYR_3	T10_3	heavy	37.94	1172306	8.1634
sp|Q9UM82|SPAT2_HUMAN	STQLSHLVYR_3	T15_3	heavy	37.94	1214588	4.3972
sp|P0CG48|UBC_HUMAN	TITLEVEPSDTIENVK	T0_dil2x_1	light	58.17	233225264	0.8744
sp|P0CG48|UBC_HUMAN	TITLEVEPSDTIENVK	T5_1	light	58.17	880895808	2.3302
sp|P0CG48|UBC_HUMAN	TITLEVEPSDTIENVK	T10_1	light	58.17	847778496	2.1091
sp|P0CG48|UBC_HUMAN	TITLEVEPSDTIENVK	T15_1	light	58.17	872268672	2.0125
sp|P0CG48|UBC_HUMAN	TITLEVEPSDTIENVK	T0_dil2x_2	light	58.17	355855168	1.3679
sp|P0CG48|UBC_HUMAN	TITLEVEPSDTIENVK	T5_2	light	58.17	609077056	1.4634
sp|P0CG48|UBC_HUMAN	TITLEVEPSDTIENVK	T10_2	light	58.17	1078193792	2.9546
sp|P0CG48|UBC_HUMAN	TITLEVEPSDTIENVK	T15_2	light	58.17	1043228864	2.5333
sp|P0CG48|UBC_HUMAN	TITLEVEPSDTIENVK	T0_3	light	58.17	258511584	0.5726
sp|P0CG48|UBC_HUMAN	TITLEVEPSDTIENVK	T5_3	light	58.17	1232208128	3.537
sp|P0CG48|UBC_HUMAN	TITLEVEPSDTIENVK	T10_3	light	58.17	3620040192	11.678
sp|P0CG48|UBC_HUMAN	TITLEVEPSDTIENVK	T15_3	light	58.17	2351212544	7.8583
sp|P0CG48|UBC_HUMAN	TITLEVEPSDTIENVK	T0_dil2x_1	heavy	58.17	266711024	0.8744
sp|P0CG48|UBC_HUMAN	TITLEVEPSDTIENVK	T5_1	heavy	58.17	378028832	2.3302
sp|P0CG48|UBC_HUMAN	TITLEVEPSDTIENVK	T10_1	heavy	58.17	401958784	2.1091
sp|P0CG48|UBC_HUMAN	TITLEVEPSDTIENVK	T15_1	heavy	58.17	433435488	2.0125
sp|P0CG48|UBC_HUMAN	TITLEVEPSDTIENVK	T0_dil2x_2	heavy	58.17	260139312	1.3679
sp|P0CG48|UBC_HUMAN	TITLEVEPSDTIENVK	T5_2	heavy	58.17	416202272	1.4634
sp|P0CG48|UBC_HUMAN	TITLEVEPSDTIENVK	T10_2	heavy	58.17	364924032	2.9546
sp|P0CG48|UBC_HUMAN	TITLEVEPSDTIENVK	T15_2	heavy	58.17	411802656	2.5333
sp|P0CG48|UBC_HUMAN	TITLEVEPSDTIENVK	T0_3	heavy	58.17	451473952	0.5726
sp|P0CG48|UBC_HUMAN	TITLEVEPSDTIENVK	T5_3	heavy	58.17	348376960	3.537
sp|P0CG48|UBC_HUMAN	TITLEVEPSDTIENVK	T10_3	heavy	58.17	309988480	11.678
sp|P0CG48|UBC_HUMAN	TITLEVEPSDTIENVK	T15_3	heavy	58.17	299201728	7.8583
sp|P0CG48|UBC_HUMAN	TLSDYNIQK	T0_dil2x_1	light	32.38	68855472	0.5537
sp|P0CG48|UBC_HUMAN	TLSDYNIQK	T5_1	light	32.38	443690336	1.7163
sp|P0CG48|UBC_HUMAN	TLSDYNIQK	T10_1	light	32.38	378621184	1.659
sp|P0CG48|UBC_HUMAN	TLSDYNIQK	T15_1	light	32.38	434938816	1.5838
sp|P0CG48|UBC_HUMAN	TLSDYNIQK	T0_dil2x_2	light	32.38	108843968	0.9534
sp|P0CG48|UBC_HUMAN	TLSDYNIQK	T5_2	light	32.38	198044320	0.8086
sp|P0CG48|UBC_HUMAN	TLSDYNIQK	T10_2	light	32.38	454935584	1.8462
sp|P0CG48|UBC_HUMAN	TLSDYNIQK	T15_2	light	32.38	428230560	1.5714
sp|P0CG48|UBC_HUMAN	TLSDYNIQK	T0_3	light	32.38	87149472	0.4099
sp|P0CG48|UBC_HUMAN	TLSDYNIQK	T5_3	light	32.38	496430560	2.0826
sp|P0CG48|UBC_HUMAN	TLSDYNIQK	T10_3	light	32.38	1875856896	7.8941
sp|P0CG48|UBC_HUMAN	TLSDYNIQK	T15_3	light	32.38	1117894912	5.1655
sp|P0CG48|UBC_HUMAN	TLSDYNIQK	T0_dil2x_1	heavy	32.38	124346232	0.5537
sp|P0CG48|UBC_HUMAN	TLSDYNIQK	T5_1	heavy	32.38	258516992	1.7163
sp|P0CG48|UBC_HUMAN	TLSDYNIQK	T10_1	heavy	32.38	228224096	1.659
sp|P0CG48|UBC_HUMAN	TLSDYNIQK	T15_1	heavy	32.38	274615328	1.5838
sp|P0CG48|UBC_HUMAN	TLSDYNIQK	T0_dil2x_2	heavy	32.38	114165296	0.9534
sp|P0CG48|UBC_HUMAN	TLSDYNIQK	T5_2	heavy	32.38	244912192	0.8086
sp|P0CG48|UBC_HUMAN	TLSDYNIQK	T10_2	heavy	32.38	246411328	1.8462
sp|P0CG48|UBC_HUMAN	TLSDYNIQK	T15_2	heavy	32.38	272508576	1.5714
sp|P0CG48|UBC_HUMAN	TLSDYNIQK	T0_3	heavy	32.38	212588736	0.4099
sp|P0CG48|UBC_HUMAN	TLSDYNIQK	T5_3	heavy	32.38	238368128	2.0826
sp|P0CG48|UBC_HUMAN	TLSDYNIQK	T10_3	heavy	32.38	237628736	7.8941
sp|P0CG48|UBC_HUMAN	TLSDYNIQK	T15_3	heavy	32.38	216417296	5.1655
sp|P0CG48|UBC_HUMAN	ESTLHLVLR	T0_dil2x_1	light	46.51	105008504	0.1389
sp|P0CG48|UBC_HUMAN	ESTLHLVLR	T5_1	light	46.51	454758048	0.2326
sp|P0CG48|UBC_HUMAN	ESTLHLVLR	T10_1	light	46.51	401200832	0.2963
sp|P0CG48|UBC_HUMAN	ESTLHLVLR	T15_1	light	46.51	414426080	0.3208
sp|P0CG48|UBC_HUMAN	ESTLHLVLR	T0_dil2x_2	light	46.51	169417328	0.2449
sp|P0CG48|UBC_HUMAN	ESTLHLVLR	T5_2	light	46.51	239237472	0.1849
sp|P0CG48|UBC_HUMAN	ESTLHLVLR	T10_2	light	46.51	431565248	0.4558
sp|P0CG48|UBC_HUMAN	ESTLHLVLR	T15_2	light	46.51	498394464	0.4019
sp|P0CG48|UBC_HUMAN	ESTLHLVLR	T0_3	light	46.51	114400864	0.1001
sp|P0CG48|UBC_HUMAN	ESTLHLVLR	T5_3	light	46.51	501971872	0.4652
sp|P0CG48|UBC_HUMAN	ESTLHLVLR	T10_3	light	46.51	1943051264	2.1875
sp|P0CG48|UBC_HUMAN	ESTLHLVLR	T15_3	light	46.51	1074308480	1.1842
sp|P0CG48|UBC_HUMAN	ESTLHLVLR	T0_dil2x_1	heavy	46.51	755906560	0.1389
sp|P0CG48|UBC_HUMAN	ESTLHLVLR	T5_1	heavy	46.51	1955082752	0.2326
sp|P0CG48|UBC_HUMAN	ESTLHLVLR	T10_1	heavy	46.51	1353814400	0.2963
sp|P0CG48|UBC_HUMAN	ESTLHLVLR	T15_1	heavy	46.51	1291683200	0.3208
sp|P0CG48|UBC_HUMAN	ESTLHLVLR	T0_dil2x_2	heavy	46.51	691857600	0.2449
sp|P0CG48|UBC_HUMAN	ESTLHLVLR	T5_2	heavy	46.51	1294037120	0.1849
sp|P0CG48|UBC_HUMAN	ESTLHLVLR	T10_2	heavy	46.51	946798336	0.4558
sp|P0CG48|UBC_HUMAN	ESTLHLVLR	T15_2	heavy	46.51	1240179584	0.4019
sp|P0CG48|UBC_HUMAN	ESTLHLVLR	T0_3	heavy	46.51	1143291904	0.1001
sp|P0CG48|UBC_HUMAN	ESTLHLVLR	T5_3	heavy	46.51	1078973952	0.4652
sp|P0CG48|UBC_HUMAN	ESTLHLVLR	T10_3	heavy	46.51	888236416	2.1875
sp|P0CG48|UBC_HUMAN	ESTLHLVLR	T15_3	heavy	46.51	907219776	1.1842
sp|P0CG48|UBC_HUMAN	GGMQIFVK	T0_dil2x_1	light	48.37	49023	0.005
sp|P0CG48|UBC_HUMAN	GGMQIFVK	T5_1	light	48.37	8895668	0.4472
sp|P0CG48|UBC_HUMAN	GGMQIFVK	T10_1	light	48.37	5319724	0.2842
sp|P0CG48|UBC_HUMAN	GGMQIFVK	T15_1	light	48.37	7151437	0.3319
sp|P0CG48|UBC_HUMAN	GGMQIFVK	T0_dil2x_2	light	48.37	52285	0.0053
sp|P0CG48|UBC_HUMAN	GGMQIFVK	T5_2	light	48.37	3840368	0.2004
sp|P0CG48|UBC_HUMAN	GGMQIFVK	T10_2	light	48.37	4804583	0.2726
sp|P0CG48|UBC_HUMAN	GGMQIFVK	T15_2	light	48.37	6833134	0.3546
sp|P0CG48|UBC_HUMAN	GGMQIFVK	T0_3	light	48.37	63995	0.0038
sp|P0CG48|UBC_HUMAN	GGMQIFVK	T5_3	light	48.37	9285125	0.5071
sp|P0CG48|UBC_HUMAN	GGMQIFVK	T10_3	light	48.37	34424780	1.9521
sp|P0CG48|UBC_HUMAN	GGMQIFVK	T15_3	light	48.37	21965128	1.4937
sp|P0CG48|UBC_HUMAN	GGMQIFVK	T0_dil2x_1	heavy	48.37	9728506	0.005
sp|P0CG48|UBC_HUMAN	GGMQIFVK	T5_1	heavy	48.37	19893800	0.4472
sp|P0CG48|UBC_HUMAN	GGMQIFVK	T10_1	heavy	48.37	18717864	0.2842
sp|P0CG48|UBC_HUMAN	GGMQIFVK	T15_1	heavy	48.37	21546838	0.3319
sp|P0CG48|UBC_HUMAN	GGMQIFVK	T0_dil2x_2	heavy	48.37	9948839	0.0053
sp|P0CG48|UBC_HUMAN	GGMQIFVK	T5_2	heavy	48.37	19161168	0.2004
sp|P0CG48|UBC_HUMAN	GGMQIFVK	T10_2	heavy	48.37	17627052	0.2726
sp|P0CG48|UBC_HUMAN	GGMQIFVK	T15_2	heavy	48.37	19272176	0.3546
sp|P0CG48|UBC_HUMAN	GGMQIFVK	T0_3	heavy	48.37	16888612	0.0038
sp|P0CG48|UBC_HUMAN	GGMQIFVK	T5_3	heavy	48.37	18311442	0.5071
sp|P0CG48|UBC_HUMAN	GGMQIFVK	T10_3	heavy	48.37	17634686	1.9521
sp|P0CG48|UBC_HUMAN	GGMQIFVK	T15_3	heavy	48.37	14705370	1.4937
sp|Q96S55|WRIP1_HUMAN	ALAAEEIR	T0_dil2x_1	light	31.26	302241	0.0441
sp|Q96S55|WRIP1_HUMAN	ALAAEEIR	T5_1	light	31.26	2716292	0.2295
sp|Q96S55|WRIP1_HUMAN	ALAAEEIR	T10_1	light	31.26	2460708	0.2402
sp|Q96S55|WRIP1_HUMAN	ALAAEEIR	T15_1	light	31.26	4259222	0.3606
sp|Q96S55|WRIP1_HUMAN	ALAAEEIR	T0_dil2x_2	light	31.26	380728	0.0544
sp|Q96S55|WRIP1_HUMAN	ALAAEEIR	T5_2	light	31.26	1345987	0.1228
sp|Q96S55|WRIP1_HUMAN	ALAAEEIR	T10_2	light	31.26	2275468	0.2271
sp|Q96S55|WRIP1_HUMAN	ALAAEEIR	T15_2	light	31.26	3833841	0.3194
sp|Q96S55|WRIP1_HUMAN	ALAAEEIR	T0_3	light	31.26	250213	0.0211
sp|Q96S55|WRIP1_HUMAN	ALAAEEIR	T5_3	light	31.26	2664940	0.2504
sp|Q96S55|WRIP1_HUMAN	ALAAEEIR	T10_3	light	31.26	16712758	1.5734
sp|Q96S55|WRIP1_HUMAN	ALAAEEIR	T15_3	light	31.26	9752974	1.0417
sp|Q96S55|WRIP1_HUMAN	ALAAEEIR	T0_dil2x_1	heavy	31.26	6857990	0.0441
sp|Q96S55|WRIP1_HUMAN	ALAAEEIR	T5_1	heavy	31.26	11837782	0.2295
sp|Q96S55|WRIP1_HUMAN	ALAAEEIR	T10_1	heavy	31.26	10244740	0.2402
sp|Q96S55|WRIP1_HUMAN	ALAAEEIR	T15_1	heavy	31.26	11812886	0.3606
sp|Q96S55|WRIP1_HUMAN	ALAAEEIR	T0_dil2x_2	heavy	31.26	6992742	0.0544
sp|Q96S55|WRIP1_HUMAN	ALAAEEIR	T5_2	heavy	31.26	10964496	0.1228
sp|Q96S55|WRIP1_HUMAN	ALAAEEIR	T10_2	heavy	31.26	10018301	0.2271
sp|Q96S55|WRIP1_HUMAN	ALAAEEIR	T15_2	heavy	31.26	12003193	0.3194
sp|Q96S55|WRIP1_HUMAN	ALAAEEIR	T0_3	heavy	31.26	11882036	0.0211
sp|Q96S55|WRIP1_HUMAN	ALAAEEIR	T5_3	heavy	31.26	10643940	0.2504
sp|Q96S55|WRIP1_HUMAN	ALAAEEIR	T10_3	heavy	31.26	10621860	1.5734
sp|Q96S55|WRIP1_HUMAN	ALAAEEIR	T15_3	heavy	31.26	9362122	1.0417
sp|Q96S55|WRIP1_HUMAN	AVGQDTLLR	T0_dil2x_1	light	36.73	124382	0.0252
sp|Q96S55|WRIP1_HUMAN	AVGQDTLLR	T5_1	light	36.73	2492349	0.219
sp|Q96S55|WRIP1_HUMAN	AVGQDTLLR	T10_1	light	36.73	2531625	0.2238
sp|Q96S55|WRIP1_HUMAN	AVGQDTLLR	T15_1	light	36.73	3747198	0.3151
sp|Q96S55|WRIP1_HUMAN	AVGQDTLLR	T0_dil2x_2	light	36.73	113839	0.025
sp|Q96S55|WRIP1_HUMAN	AVGQDTLLR	T5_2	light	36.73	1383266	0.1168
sp|Q96S55|WRIP1_HUMAN	AVGQDTLLR	T10_2	light	36.73	1722262	0.1668
sp|Q96S55|WRIP1_HUMAN	AVGQDTLLR	T15_2	light	36.73	3273736	0.2586
sp|Q96S55|WRIP1_HUMAN	AVGQDTLLR	T0_3	light	36.73	141880	0.018
sp|Q96S55|WRIP1_HUMAN	AVGQDTLLR	T5_3	light	36.73	2590889	0.2374
sp|Q96S55|WRIP1_HUMAN	AVGQDTLLR	T10_3	light	36.73	14979724	1.4046
sp|Q96S55|WRIP1_HUMAN	AVGQDTLLR	T15_3	light	36.73	8457897	0.9012
sp|Q96S55|WRIP1_HUMAN	AVGQDTLLR	T0_dil2x_1	heavy	36.73	4929822	0.0252
sp|Q96S55|WRIP1_HUMAN	AVGQDTLLR	T5_1	heavy	36.73	11380192	0.219
sp|Q96S55|WRIP1_HUMAN	AVGQDTLLR	T10_1	heavy	36.73	11309968	0.2238
sp|Q96S55|WRIP1_HUMAN	AVGQDTLLR	T15_1	heavy	36.73	11892849	0.3151
sp|Q96S55|WRIP1_HUMAN	AVGQDTLLR	T0_dil2x_2	heavy	36.73	4552382	0.025
sp|Q96S55|WRIP1_HUMAN	AVGQDTLLR	T5_2	heavy	36.73	11846033	0.1168
sp|Q96S55|WRIP1_HUMAN	AVGQDTLLR	T10_2	heavy	36.73	10322286	0.1668
sp|Q96S55|WRIP1_HUMAN	AVGQDTLLR	T15_2	heavy	36.73	12658846	0.2586
sp|Q96S55|WRIP1_HUMAN	AVGQDTLLR	T0_3	heavy	36.73	7884695	0.018
sp|Q96S55|WRIP1_HUMAN	AVGQDTLLR	T5_3	heavy	36.73	10914942	0.2374
sp|Q96S55|WRIP1_HUMAN	AVGQDTLLR	T10_3	heavy	36.73	10665090	1.4046
sp|Q96S55|WRIP1_HUMAN	AVGQDTLLR	T15_3	heavy	36.73	9385334	0.9012
sp|Q96S55|WRIP1_HUMAN	VLITENDVK	T0_dil2x_1	light	35.72	138746	0.0751
sp|Q96S55|WRIP1_HUMAN	VLITENDVK	T5_1	light	35.72	2324799	0.4461
sp|Q96S55|WRIP1_HUMAN	VLITENDVK	T10_1	light	35.72	2117238	0.4945
sp|Q96S55|WRIP1_HUMAN	VLITENDVK	T15_1	light	35.72	3530876	0.6842
sp|Q96S55|WRIP1_HUMAN	VLITENDVK	T0_dil2x_2	light	35.72	192066	0.0981
sp|Q96S55|WRIP1_HUMAN	VLITENDVK	T5_2	light	35.72	1148477	0.2081
sp|Q96S55|WRIP1_HUMAN	VLITENDVK	T10_2	light	35.72	1826392	0.4479
sp|Q96S55|WRIP1_HUMAN	VLITENDVK	T15_2	light	35.72	3216408	0.6039
sp|Q96S55|WRIP1_HUMAN	VLITENDVK	T0_3	light	35.72	119076	0.0363
sp|Q96S55|WRIP1_HUMAN	VLITENDVK	T5_3	light	35.72	2515216	0.5214
sp|Q96S55|WRIP1_HUMAN	VLITENDVK	T10_3	light	35.72	12351043	2.8712
sp|Q96S55|WRIP1_HUMAN	VLITENDVK	T15_3	light	35.72	8239429	2.186
sp|Q96S55|WRIP1_HUMAN	VLITENDVK	T0_dil2x_1	heavy	35.72	1847065	0.0751
sp|Q96S55|WRIP1_HUMAN	VLITENDVK	T5_1	heavy	35.72	5211015	0.4461
sp|Q96S55|WRIP1_HUMAN	VLITENDVK	T10_1	heavy	35.72	4281712	0.4945
sp|Q96S55|WRIP1_HUMAN	VLITENDVK	T15_1	heavy	35.72	5160348	0.6842
sp|Q96S55|WRIP1_HUMAN	VLITENDVK	T0_dil2x_2	heavy	35.72	1957372	0.0981
sp|Q96S55|WRIP1_HUMAN	VLITENDVK	T5_2	heavy	35.72	5518266	0.2081
sp|Q96S55|WRIP1_HUMAN	VLITENDVK	T10_2	heavy	35.72	4078026	0.4479
sp|Q96S55|WRIP1_HUMAN	VLITENDVK	T15_2	heavy	35.72	5326303	0.6039
sp|Q96S55|WRIP1_HUMAN	VLITENDVK	T0_3	heavy	35.72	3283597	0.0363
sp|Q96S55|WRIP1_HUMAN	VLITENDVK	T5_3	heavy	35.72	4824218	0.5214
sp|Q96S55|WRIP1_HUMAN	VLITENDVK	T10_3	heavy	35.72	4301776	2.8712
sp|Q96S55|WRIP1_HUMAN	VLITENDVK	T15_3	heavy	35.72	3769197	2.186
sp|Q8TF42|UBS3B_HUMAN	VDALGEALQTTVSR	T0_dil2x_1	light	56.02	636998	#N/A
sp|Q8TF42|UBS3B_HUMAN	VDALGEALQTTVSR	T5_1	light	56.02	2899500	#N/A
sp|Q8TF42|UBS3B_HUMAN	VDALGEALQTTVSR	T10_1	light	56.02	6785645	#N/A
sp|Q8TF42|UBS3B_HUMAN	VDALGEALQTTVSR	T15_1	light	56.02	11081511	#N/A
sp|Q8TF42|UBS3B_HUMAN	VDALGEALQTTVSR	T0_dil2x_2	light	56.02	967189	#N/A
sp|Q8TF42|UBS3B_HUMAN	VDALGEALQTTVSR	T5_2	light	56.02	1295243	#N/A
sp|Q8TF42|UBS3B_HUMAN	VDALGEALQTTVSR	T10_2	light	56.02	9374195	#N/A
sp|Q8TF42|UBS3B_HUMAN	VDALGEALQTTVSR	T15_2	light	56.02	9135844	#N/A
sp|Q8TF42|UBS3B_HUMAN	VDALGEALQTTVSR	T0_3	light	56.02	#N/A	#N/A
sp|Q8TF42|UBS3B_HUMAN	VDALGEALQTTVSR	T5_3	light	56.02	3352329	#N/A
sp|Q8TF42|UBS3B_HUMAN	VDALGEALQTTVSR	T10_3	light	56.02	40874848	#N/A
sp|Q8TF42|UBS3B_HUMAN	VDALGEALQTTVSR	T15_3	light	56.02	31978588	#N/A
sp|Q8TF42|UBS3B_HUMAN	DFVQMVR	T0_dil2x_1	light	46.98	7269384	#N/A
sp|Q8TF42|UBS3B_HUMAN	DFVQMVR	T5_1	light	46.98	900402	#N/A
sp|Q8TF42|UBS3B_HUMAN	DFVQMVR	T10_1	light	46.98	2151288	#N/A
sp|Q8TF42|UBS3B_HUMAN	DFVQMVR	T15_1	light	46.98	3333989	#N/A
sp|Q8TF42|UBS3B_HUMAN	DFVQMVR	T0_dil2x_2	light	46.98	6471636	#N/A
sp|Q8TF42|UBS3B_HUMAN	DFVQMVR	T5_2	light	46.98	548402	#N/A
sp|Q8TF42|UBS3B_HUMAN	DFVQMVR	T10_2	light	46.98	3649787	#N/A
sp|Q8TF42|UBS3B_HUMAN	DFVQMVR	T15_2	light	46.98	2977005	#N/A
sp|Q8TF42|UBS3B_HUMAN	DFVQMVR	T0_3	light	46.98	3720819	#N/A
sp|Q8TF42|UBS3B_HUMAN	DFVQMVR	T5_3	light	46.98	1852122	#N/A
sp|Q8TF42|UBS3B_HUMAN	DFVQMVR	T10_3	light	46.98	13719598	#N/A
sp|Q8TF42|UBS3B_HUMAN	DFVQMVR	T15_3	light	46.98	13546157	#N/A
sp|O15111|IKKA_HUMAN	IQLPIIQLR	T0_dil2x_1	light	73.42	453266	0.0092
sp|O15111|IKKA_HUMAN	IQLPIIQLR	T5_1	light	73.42	31771838	0.3287
sp|O15111|IKKA_HUMAN	IQLPIIQLR	T10_1	light	73.42	17365854	0.2021
sp|O15111|IKKA_HUMAN	IQLPIIQLR	T15_1	light	73.42	22425348	0.2285
sp|O15111|IKKA_HUMAN	IQLPIIQLR	T0_dil2x_2	light	73.42	187110	0.0039
sp|O15111|IKKA_HUMAN	IQLPIIQLR	T5_2	light	73.42	22244240	0.2582
sp|O15111|IKKA_HUMAN	IQLPIIQLR	T10_2	light	73.42	4812473	0.0769
sp|O15111|IKKA_HUMAN	IQLPIIQLR	T15_2	light	73.42	22648436	0.2989
sp|O15111|IKKA_HUMAN	IQLPIIQLR	T0_3	light	73.42	489181	0.0052
sp|O15111|IKKA_HUMAN	IQLPIIQLR	T5_3	light	73.42	36006236	0.4692
sp|O15111|IKKA_HUMAN	IQLPIIQLR	T10_3	light	73.42	106446736	1.7277
sp|O15111|IKKA_HUMAN	IQLPIIQLR	T15_3	light	73.42	23286492	0.5051
sp|O15111|IKKA_HUMAN	IQLPIIQLR	T0_dil2x_1	heavy	73.42	49094692	0.0092
sp|O15111|IKKA_HUMAN	IQLPIIQLR	T5_1	heavy	73.42	96673496	0.3287
sp|O15111|IKKA_HUMAN	IQLPIIQLR	T10_1	heavy	73.42	85923056	0.2021
sp|O15111|IKKA_HUMAN	IQLPIIQLR	T15_1	heavy	73.42	98127448	0.2285
sp|O15111|IKKA_HUMAN	IQLPIIQLR	T0_dil2x_2	heavy	73.42	48282508	0.0039
sp|O15111|IKKA_HUMAN	IQLPIIQLR	T5_2	heavy	73.42	86137008	0.2582
sp|O15111|IKKA_HUMAN	IQLPIIQLR	T10_2	heavy	73.42	62554864	0.0769
sp|O15111|IKKA_HUMAN	IQLPIIQLR	T15_2	heavy	73.42	75778416	0.2989
sp|O15111|IKKA_HUMAN	IQLPIIQLR	T0_3	heavy	73.42	93582640	0.0052
sp|O15111|IKKA_HUMAN	IQLPIIQLR	T5_3	heavy	73.42	76736248	0.4692
sp|O15111|IKKA_HUMAN	IQLPIIQLR	T10_3	heavy	73.42	61612260	1.7277
sp|O15111|IKKA_HUMAN	IQLPIIQLR	T15_3	heavy	73.42	46101060	0.5051
sp|O15111|IKKA_HUMAN	NTLISASQQLK	T0_dil2x_1	light	41.04	982769	0.1514
sp|O15111|IKKA_HUMAN	NTLISASQQLK	T5_1	light	41.04	22331528	1.7453
sp|O15111|IKKA_HUMAN	NTLISASQQLK	T10_1	light	41.04	18668110	1.6731
sp|O15111|IKKA_HUMAN	NTLISASQQLK	T15_1	light	41.04	20473622	1.8326
sp|O15111|IKKA_HUMAN	NTLISASQQLK	T0_dil2x_2	light	41.04	951081	0.1698
sp|O15111|IKKA_HUMAN	NTLISASQQLK	T5_2	light	41.04	11390758	1.0015
sp|O15111|IKKA_HUMAN	NTLISASQQLK	T10_2	light	41.04	18060294	1.8623
sp|O15111|IKKA_HUMAN	NTLISASQQLK	T15_2	light	41.04	18656860	1.6426
sp|O15111|IKKA_HUMAN	NTLISASQQLK	T0_3	light	41.04	545087	0.0544
sp|O15111|IKKA_HUMAN	NTLISASQQLK	T5_3	light	41.04	28978300	2.8055
sp|O15111|IKKA_HUMAN	NTLISASQQLK	T10_3	light	41.04	101274040	9.5524
sp|O15111|IKKA_HUMAN	NTLISASQQLK	T15_3	light	41.04	53075336	6.0507
sp|O15111|IKKA_HUMAN	NTLISASQQLK	T0_dil2x_1	heavy	41.04	6491571	0.1514
sp|O15111|IKKA_HUMAN	NTLISASQQLK	T5_1	heavy	41.04	12795158	1.7453
sp|O15111|IKKA_HUMAN	NTLISASQQLK	T10_1	heavy	41.04	11157760	1.6731
sp|O15111|IKKA_HUMAN	NTLISASQQLK	T15_1	heavy	41.04	11172070	1.8326
sp|O15111|IKKA_HUMAN	NTLISASQQLK	T0_dil2x_2	heavy	41.04	5602304	0.1698
sp|O15111|IKKA_HUMAN	NTLISASQQLK	T5_2	heavy	41.04	11373227	1.0015
sp|O15111|IKKA_HUMAN	NTLISASQQLK	T10_2	heavy	41.04	9697844	1.8623
sp|O15111|IKKA_HUMAN	NTLISASQQLK	T15_2	heavy	41.04	11358454	1.6426
sp|O15111|IKKA_HUMAN	NTLISASQQLK	T0_3	heavy	41.04	10021408	0.0544
sp|O15111|IKKA_HUMAN	NTLISASQQLK	T5_3	heavy	41.04	10328920	2.8055
sp|O15111|IKKA_HUMAN	NTLISASQQLK	T10_3	heavy	41.04	10601894	9.5524
sp|O15111|IKKA_HUMAN	NTLISASQQLK	T15_3	heavy	41.04	8771712	6.0507
sp|O15111|IKKA_HUMAN	SIQLDLER	T0_dil2x_1	light	47.13	761040	0.2246
sp|O15111|IKKA_HUMAN	SIQLDLER	T5_1	light	47.13	15144054	2.4905
sp|O15111|IKKA_HUMAN	SIQLDLER	T10_1	light	47.13	12814611	2.0785
sp|O15111|IKKA_HUMAN	SIQLDLER	T15_1	light	47.13	14104273	2.0591
sp|O15111|IKKA_HUMAN	SIQLDLER	T0_dil2x_2	light	47.13	393479	0.1351
sp|O15111|IKKA_HUMAN	SIQLDLER	T5_2	light	47.13	7328920	1.2422
sp|O15111|IKKA_HUMAN	SIQLDLER	T10_2	light	47.13	10144993	2.0399
sp|O15111|IKKA_HUMAN	SIQLDLER	T15_2	light	47.13	13631089	2.1649
sp|O15111|IKKA_HUMAN	SIQLDLER	T0_3	light	47.13	577166	0.1133
sp|O15111|IKKA_HUMAN	SIQLDLER	T5_3	light	47.13	19972550	3.496
sp|O15111|IKKA_HUMAN	SIQLDLER	T10_3	light	47.13	67341616	12.2457
sp|O15111|IKKA_HUMAN	SIQLDLER	T15_3	light	47.13	32057364	8.3182
sp|O15111|IKKA_HUMAN	SIQLDLER	T0_dil2x_1	heavy	47.13	3388407	0.2246
sp|O15111|IKKA_HUMAN	SIQLDLER	T5_1	heavy	47.13	6080732	2.4905
sp|O15111|IKKA_HUMAN	SIQLDLER	T10_1	heavy	47.13	6165366	2.0785
sp|O15111|IKKA_HUMAN	SIQLDLER	T15_1	heavy	47.13	6849721	2.0591
sp|O15111|IKKA_HUMAN	SIQLDLER	T0_dil2x_2	heavy	47.13	2913128	0.1351
sp|O15111|IKKA_HUMAN	SIQLDLER	T5_2	heavy	47.13	5900022	1.2422
sp|O15111|IKKA_HUMAN	SIQLDLER	T10_2	heavy	47.13	4973300	2.0399
sp|O15111|IKKA_HUMAN	SIQLDLER	T15_2	heavy	47.13	6296332	2.1649
sp|O15111|IKKA_HUMAN	SIQLDLER	T0_3	heavy	47.13	5093732	0.1133
sp|O15111|IKKA_HUMAN	SIQLDLER	T5_3	heavy	47.13	5712893	3.496
sp|O15111|IKKA_HUMAN	SIQLDLER	T10_3	heavy	47.13	5499219	12.2457
sp|O15111|IKKA_HUMAN	SIQLDLER	T15_3	heavy	47.13	3853880	8.3182
sp|O15111|IKKA_HUMAN	VEVALSNIK	T0_dil2x_1	light	43.52	365816	0.0648
sp|O15111|IKKA_HUMAN	VEVALSNIK	T5_1	light	43.52	15401302	1.8232
sp|O15111|IKKA_HUMAN	VEVALSNIK	T10_1	light	43.52	13821762	1.6376
sp|O15111|IKKA_HUMAN	VEVALSNIK	T15_1	light	43.52	14712928	1.6486
sp|O15111|IKKA_HUMAN	VEVALSNIK	T0_dil2x_2	light	43.52	434646	0.0935
sp|O15111|IKKA_HUMAN	VEVALSNIK	T5_2	light	43.52	7979470	0.8833
sp|O15111|IKKA_HUMAN	VEVALSNIK	T10_2	light	43.52	11463717	1.574
sp|O15111|IKKA_HUMAN	VEVALSNIK	T15_2	light	43.52	12481920	1.4651
sp|O15111|IKKA_HUMAN	VEVALSNIK	T0_3	light	43.52	201616	0.021
sp|O15111|IKKA_HUMAN	VEVALSNIK	T5_3	light	43.52	20725564	2.3921
sp|O15111|IKKA_HUMAN	VEVALSNIK	T10_3	light	43.52	78514936	10.6043
sp|O15111|IKKA_HUMAN	VEVALSNIK	T15_3	light	43.52	33967400	5.7874
sp|O15111|IKKA_HUMAN	VEVALSNIK	T0_dil2x_1	heavy	43.52	5647602	0.0648
sp|O15111|IKKA_HUMAN	VEVALSNIK	T5_1	heavy	43.52	8447362	1.8232
sp|O15111|IKKA_HUMAN	VEVALSNIK	T10_1	heavy	43.52	8440337	1.6376
sp|O15111|IKKA_HUMAN	VEVALSNIK	T15_1	heavy	43.52	8924265	1.6486
sp|O15111|IKKA_HUMAN	VEVALSNIK	T0_dil2x_2	heavy	43.52	4648778	0.0935
sp|O15111|IKKA_HUMAN	VEVALSNIK	T5_2	heavy	43.52	9033314	0.8833
sp|O15111|IKKA_HUMAN	VEVALSNIK	T10_2	heavy	43.52	7283102	1.574
sp|O15111|IKKA_HUMAN	VEVALSNIK	T15_2	heavy	43.52	8519712	1.4651
sp|O15111|IKKA_HUMAN	VEVALSNIK	T0_3	heavy	43.52	9590541	0.021
sp|O15111|IKKA_HUMAN	VEVALSNIK	T5_3	heavy	43.52	8664050	2.3921
sp|O15111|IKKA_HUMAN	VEVALSNIK	T10_3	heavy	43.52	7404036	10.6043
sp|O15111|IKKA_HUMAN	VEVALSNIK	T15_3	heavy	43.52	5869154	5.7874
sp|Q12933|TRAF2_HUMAN	QQEHEVQWLR	T0_dil2x_1	light	38.18	588115	0.1064
sp|Q12933|TRAF2_HUMAN	QQEHEVQWLR	T5_1	light	38.18	36645140	0.4064
sp|Q12933|TRAF2_HUMAN	QQEHEVQWLR	T10_1	light	38.18	12511276	0.2514
sp|Q12933|TRAF2_HUMAN	QQEHEVQWLR	T15_1	light	38.18	19448818	0.351
sp|Q12933|TRAF2_HUMAN	QQEHEVQWLR	T0_dil2x_2	light	38.18	1050430	0.0688
sp|Q12933|TRAF2_HUMAN	QQEHEVQWLR	T5_2	light	38.18	18940278	0.2996
sp|Q12933|TRAF2_HUMAN	QQEHEVQWLR	T10_2	light	38.18	22154700	0.5122
sp|Q12933|TRAF2_HUMAN	QQEHEVQWLR	T15_2	light	38.18	19373558	0.3311
sp|Q12933|TRAF2_HUMAN	QQEHEVQWLR	T0_3	light	38.18	935808	0.0179
sp|Q12933|TRAF2_HUMAN	QQEHEVQWLR	T5_3	light	38.18	44050832	0.7234
sp|Q12933|TRAF2_HUMAN	QQEHEVQWLR	T10_3	light	38.18	143837760	1.9072
sp|Q12933|TRAF2_HUMAN	QQEHEVQWLR	T15_3	light	38.18	95685360	1.5
sp|Q12933|TRAF2_HUMAN	QQEHEVQWLR	T0_dil2x_1	heavy	38.18	28158460	0.1064
sp|Q12933|TRAF2_HUMAN	QQEHEVQWLR	T5_1	heavy	38.18	91635880	0.4064
sp|Q12933|TRAF2_HUMAN	QQEHEVQWLR	T10_1	heavy	38.18	71564240	0.2514
sp|Q12933|TRAF2_HUMAN	QQEHEVQWLR	T15_1	heavy	38.18	73751232	0.351
sp|Q12933|TRAF2_HUMAN	QQEHEVQWLR	T0_dil2x_2	heavy	38.18	31991132	0.0688
sp|Q12933|TRAF2_HUMAN	QQEHEVQWLR	T5_2	heavy	38.18	67604432	0.2996
sp|Q12933|TRAF2_HUMAN	QQEHEVQWLR	T10_2	heavy	38.18	80196960	0.5122
sp|Q12933|TRAF2_HUMAN	QQEHEVQWLR	T15_2	heavy	38.18	67689248	0.3311
sp|Q12933|TRAF2_HUMAN	QQEHEVQWLR	T0_3	heavy	38.18	52559620	0.0179
sp|Q12933|TRAF2_HUMAN	QQEHEVQWLR	T5_3	heavy	38.18	69727632	0.7234
sp|Q12933|TRAF2_HUMAN	QQEHEVQWLR	T10_3	heavy	38.18	78963568	1.9072
sp|Q12933|TRAF2_HUMAN	QQEHEVQWLR	T15_3	heavy	38.18	69319952	1.5
sp|Q12933|TRAF2_HUMAN	QQEHEVQWLR_3	T0_dil2x_1	light	38.18	639993	0.1064
sp|Q12933|TRAF2_HUMAN	QQEHEVQWLR_3	T5_1	light	38.18	40978044	0.4064
sp|Q12933|TRAF2_HUMAN	QQEHEVQWLR_3	T10_1	light	38.18	18700268	0.2514
sp|Q12933|TRAF2_HUMAN	QQEHEVQWLR_3	T15_1	light	38.18	27131292	0.351
sp|Q12933|TRAF2_HUMAN	QQEHEVQWLR_3	T0_dil2x_2	light	38.18	1039772	0.0688
sp|Q12933|TRAF2_HUMAN	QQEHEVQWLR_3	T5_2	light	38.18	25178982	0.2996
sp|Q12933|TRAF2_HUMAN	QQEHEVQWLR_3	T10_2	light	38.18	22672142	0.5122
sp|Q12933|TRAF2_HUMAN	QQEHEVQWLR_3	T15_2	light	38.18	27189410	0.3311
sp|Q12933|TRAF2_HUMAN	QQEHEVQWLR_3	T0_3	light	38.18	873746	0.0179
sp|Q12933|TRAF2_HUMAN	QQEHEVQWLR_3	T5_3	light	38.18	53639128	0.7234
sp|Q12933|TRAF2_HUMAN	QQEHEVQWLR_3	T10_3	light	38.18	143287456	1.9072
sp|Q12933|TRAF2_HUMAN	QQEHEVQWLR_3	T15_3	light	38.18	85167568	1.5
sp|Q12933|TRAF2_HUMAN	QQEHEVQWLR_3	T0_dil2x_1	heavy	38.18	32900116	0.1064
sp|Q12933|TRAF2_HUMAN	QQEHEVQWLR_3	T5_1	heavy	38.18	100765912	0.4064
sp|Q12933|TRAF2_HUMAN	QQEHEVQWLR_3	T10_1	heavy	38.18	96007912	0.2514
sp|Q12933|TRAF2_HUMAN	QQEHEVQWLR_3	T15_1	heavy	38.18	100517696	0.351
sp|Q12933|TRAF2_HUMAN	QQEHEVQWLR_3	T0_dil2x_2	heavy	38.18	40460056	0.0688
sp|Q12933|TRAF2_HUMAN	QQEHEVQWLR_3	T5_2	heavy	38.18	90089304	0.2996
sp|Q12933|TRAF2_HUMAN	QQEHEVQWLR_3	T10_2	heavy	38.18	80059904	0.5122
sp|Q12933|TRAF2_HUMAN	QQEHEVQWLR_3	T15_2	heavy	38.18	88845208	0.3311
sp|Q12933|TRAF2_HUMAN	QQEHEVQWLR_3	T0_3	heavy	38.18	50303368	0.0179
sp|Q12933|TRAF2_HUMAN	QQEHEVQWLR_3	T5_3	heavy	38.18	85204736	0.7234
sp|Q12933|TRAF2_HUMAN	QQEHEVQWLR_3	T10_3	heavy	38.18	79282736	1.9072
sp|Q12933|TRAF2_HUMAN	QQEHEVQWLR_3	T15_3	heavy	38.18	61523400	1.5
sp|Q12933|TRAF2_HUMAN	IYLNGDGTGR	T0_dil2x_1	light	29.72	2164408	0.0395
sp|Q12933|TRAF2_HUMAN	IYLNGDGTGR	T5_1	light	29.72	98271432	1.1101
sp|Q12933|TRAF2_HUMAN	IYLNGDGTGR	T10_1	light	29.72	44655580	0.5716
sp|Q12933|TRAF2_HUMAN	IYLNGDGTGR	T15_1	light	29.72	37010556	0.4246
sp|Q12933|TRAF2_HUMAN	IYLNGDGTGR	T0_dil2x_2	light	29.72	1311482	0.026
sp|Q12933|TRAF2_HUMAN	IYLNGDGTGR	T5_2	light	29.72	50495056	0.6248
sp|Q12933|TRAF2_HUMAN	IYLNGDGTGR	T10_2	light	29.72	25464816	0.3246
sp|Q12933|TRAF2_HUMAN	IYLNGDGTGR	T15_2	light	29.72	48411768	0.5634
sp|Q12933|TRAF2_HUMAN	IYLNGDGTGR	T0_3	light	29.72	2037990	0.0237
sp|Q12933|TRAF2_HUMAN	IYLNGDGTGR	T5_3	light	29.72	113158416	1.3857
sp|Q12933|TRAF2_HUMAN	IYLNGDGTGR	T10_3	light	29.72	313887264	3.693
sp|Q12933|TRAF2_HUMAN	IYLNGDGTGR	T15_3	light	29.72	91384968	1.2298
sp|Q12933|TRAF2_HUMAN	IYLNGDGTGR	T0_dil2x_1	heavy	29.72	54822908	0.0395
sp|Q12933|TRAF2_HUMAN	IYLNGDGTGR	T5_1	heavy	29.72	88521408	1.1101
sp|Q12933|TRAF2_HUMAN	IYLNGDGTGR	T10_1	heavy	29.72	78117392	0.5716
sp|Q12933|TRAF2_HUMAN	IYLNGDGTGR	T15_1	heavy	29.72	87155696	0.4246
sp|Q12933|TRAF2_HUMAN	IYLNGDGTGR	T0_dil2x_2	heavy	29.72	50378420	0.026
sp|Q12933|TRAF2_HUMAN	IYLNGDGTGR	T5_2	heavy	29.72	80814624	0.6248
sp|Q12933|TRAF2_HUMAN	IYLNGDGTGR	T10_2	heavy	29.72	78444000	0.3246
sp|Q12933|TRAF2_HUMAN	IYLNGDGTGR	T15_2	heavy	29.72	85931288	0.5634
sp|Q12933|TRAF2_HUMAN	IYLNGDGTGR	T0_3	heavy	29.72	86064360	0.0237
sp|Q12933|TRAF2_HUMAN	IYLNGDGTGR	T5_3	heavy	29.72	81661768	1.3857
sp|Q12933|TRAF2_HUMAN	IYLNGDGTGR	T10_3	heavy	29.72	84995056	3.693
sp|Q12933|TRAF2_HUMAN	IYLNGDGTGR	T15_3	heavy	29.72	74310120	1.2298
sp|Q12933|TRAF2_HUMAN	GPNDALLR	T0_dil2x_1	light	32.91	4861289	0.1173
sp|Q12933|TRAF2_HUMAN	GPNDALLR	T5_1	light	32.91	182355776	2.4278
sp|Q12933|TRAF2_HUMAN	GPNDALLR	T10_1	light	32.91	90907528	1.4147
sp|Q12933|TRAF2_HUMAN	GPNDALLR	T15_1	light	32.91	123999536	1.6778
sp|Q12933|TRAF2_HUMAN	GPNDALLR	T0_dil2x_2	light	32.91	6520707	0.1633
sp|Q12933|TRAF2_HUMAN	GPNDALLR	T5_2	light	32.91	82942016	1.1984
sp|Q12933|TRAF2_HUMAN	GPNDALLR	T10_2	light	32.91	92790072	1.4666
sp|Q12933|TRAF2_HUMAN	GPNDALLR	T15_2	light	32.91	99758400	1.2908
sp|Q12933|TRAF2_HUMAN	GPNDALLR	T0_3	light	32.91	3876529	0.0616
sp|Q12933|TRAF2_HUMAN	GPNDALLR	T5_3	light	32.91	177274240	2.5259
sp|Q12933|TRAF2_HUMAN	GPNDALLR	T10_3	light	32.91	554987136	8.4735
sp|Q12933|TRAF2_HUMAN	GPNDALLR	T15_3	light	32.91	307254112	5.8879
sp|Q12933|TRAF2_HUMAN	GPNDALLR	T0_dil2x_1	heavy	32.91	41449276	0.1173
sp|Q12933|TRAF2_HUMAN	GPNDALLR	T5_1	heavy	32.91	75111872	2.4278
sp|Q12933|TRAF2_HUMAN	GPNDALLR	T10_1	heavy	32.91	64260420	1.4147
sp|Q12933|TRAF2_HUMAN	GPNDALLR	T15_1	heavy	32.91	73906352	1.6778
sp|Q12933|TRAF2_HUMAN	GPNDALLR	T0_dil2x_2	heavy	32.91	39919220	0.1633
sp|Q12933|TRAF2_HUMAN	GPNDALLR	T5_2	heavy	32.91	69212424	1.1984
sp|Q12933|TRAF2_HUMAN	GPNDALLR	T10_2	heavy	32.91	63269080	1.4666
sp|Q12933|TRAF2_HUMAN	GPNDALLR	T15_2	heavy	32.91	77281992	1.2908
sp|Q12933|TRAF2_HUMAN	GPNDALLR	T0_3	heavy	32.91	62956972	0.0616
sp|Q12933|TRAF2_HUMAN	GPNDALLR	T5_3	heavy	32.91	70183664	2.5259
sp|Q12933|TRAF2_HUMAN	GPNDALLR	T10_3	heavy	32.91	65496536	8.4735
sp|Q12933|TRAF2_HUMAN	GPNDALLR	T15_3	heavy	32.91	52183560	5.8879
sp|P01375|TNFA_HUMAN	ANALLANGVELR	T0_dil2x_1	light	52.04	149000000000	1207.76
sp|P01375|TNFA_HUMAN	ANALLANGVELR	T5_1	light	52.04	2463010816	2.6926
sp|P01375|TNFA_HUMAN	ANALLANGVELR	T10_1	light	52.04	315158880	0.3505
sp|P01375|TNFA_HUMAN	ANALLANGVELR	T15_1	light	52.04	473153728	0.497
sp|P01375|TNFA_HUMAN	ANALLANGVELR	T0_dil2x_2	light	52.04	102000000000	699.916
sp|P01375|TNFA_HUMAN	ANALLANGVELR	T5_2	light	52.04	705567424	0.6943
sp|P01375|TNFA_HUMAN	ANALLANGVELR	T10_2	light	52.04	288915360	0.3467
sp|P01375|TNFA_HUMAN	ANALLANGVELR	T15_2	light	52.04	423783424	0.454
sp|P01375|TNFA_HUMAN	ANALLANGVELR	T0_3	light	52.04	209000000000	1138.63
sp|P01375|TNFA_HUMAN	ANALLANGVELR	T5_3	light	52.04	832000000	0.8878
sp|P01375|TNFA_HUMAN	ANALLANGVELR	T10_3	light	52.04	1420000000	1.6398
sp|P01375|TNFA_HUMAN	ANALLANGVELR	T15_3	light	52.04	506383840	0.7238
sp|P01375|TNFA_HUMAN	ANALLANGVELR	T0_dil2x_1	heavy	52.04	187568256	1207.76
sp|P01375|TNFA_HUMAN	ANALLANGVELR	T5_1	heavy	52.04	973541120	2.6926
sp|P01375|TNFA_HUMAN	ANALLANGVELR	T10_1	heavy	52.04	910383360	0.3505
sp|P01375|TNFA_HUMAN	ANALLANGVELR	T15_1	heavy	52.04	1005575488	0.497
sp|P01375|TNFA_HUMAN	ANALLANGVELR	T0_dil2x_2	heavy	52.04	222227344	699.916
sp|P01375|TNFA_HUMAN	ANALLANGVELR	T5_2	heavy	52.04	1057429632	0.6943
sp|P01375|TNFA_HUMAN	ANALLANGVELR	T10_2	heavy	52.04	870268672	0.3467
sp|P01375|TNFA_HUMAN	ANALLANGVELR	T15_2	heavy	52.04	954145920	0.454
sp|P01375|TNFA_HUMAN	ANALLANGVELR	T0_3	heavy	52.04	271432352	1138.63
sp|P01375|TNFA_HUMAN	ANALLANGVELR	T5_3	heavy	52.04	985496128	0.8878
sp|P01375|TNFA_HUMAN	ANALLANGVELR	T10_3	heavy	52.04	909920384	1.6398
sp|P01375|TNFA_HUMAN	ANALLANGVELR	T15_3	heavy	52.04	717587456	0.7238
sp|P01375|TNFA_HUMAN	GQGCPSTHVLLTHTISR	T0_dil2x_1	light	37.06	79348817920	335.496
sp|P01375|TNFA_HUMAN	GQGCPSTHVLLTHTISR	T5_1	light	37.06	426682944	0.2319
sp|P01375|TNFA_HUMAN	GQGCPSTHVLLTHTISR	T10_1	light	37.06	60471368	0.061
sp|P01375|TNFA_HUMAN	GQGCPSTHVLLTHTISR	T15_1	light	37.06	115795024	0.1149
sp|P01375|TNFA_HUMAN	GQGCPSTHVLLTHTISR	T0_dil2x_2	light	37.06	64297455616	315.914
sp|P01375|TNFA_HUMAN	GQGCPSTHVLLTHTISR	T5_2	light	37.06	66451480	0.0768
sp|P01375|TNFA_HUMAN	GQGCPSTHVLLTHTISR	T10_2	light	37.06	81844272	0.1099
sp|P01375|TNFA_HUMAN	GQGCPSTHVLLTHTISR	T15_2	light	37.06	80623672	0.1083
sp|P01375|TNFA_HUMAN	GQGCPSTHVLLTHTISR	T0_3	light	37.06	85452242944	248.547
sp|P01375|TNFA_HUMAN	GQGCPSTHVLLTHTISR	T5_3	light	37.06	91743920	0.1074
sp|P01375|TNFA_HUMAN	GQGCPSTHVLLTHTISR	T10_3	light	37.06	290111104	0.402
sp|P01375|TNFA_HUMAN	GQGCPSTHVLLTHTISR	T15_3	light	37.06	200371872	0.3218
sp|P01375|TNFA_HUMAN	GQGCPSTHVLLTHTISR	T0_dil2x_1	heavy	37.06	311002816	335.496
sp|P01375|TNFA_HUMAN	GQGCPSTHVLLTHTISR	T5_1	heavy	37.06	1713545216	0.2319
sp|P01375|TNFA_HUMAN	GQGCPSTHVLLTHTISR	T10_1	heavy	37.06	1058855424	0.061
sp|P01375|TNFA_HUMAN	GQGCPSTHVLLTHTISR	T15_1	heavy	37.06	984266816	0.1149
sp|P01375|TNFA_HUMAN	GQGCPSTHVLLTHTISR	T0_dil2x_2	heavy	37.06	296777952	315.914
sp|P01375|TNFA_HUMAN	GQGCPSTHVLLTHTISR	T5_2	heavy	37.06	927407808	0.0768
sp|P01375|TNFA_HUMAN	GQGCPSTHVLLTHTISR	T10_2	heavy	37.06	765470848	0.1099
sp|P01375|TNFA_HUMAN	GQGCPSTHVLLTHTISR	T15_2	heavy	37.06	702878464	0.1083
sp|P01375|TNFA_HUMAN	GQGCPSTHVLLTHTISR	T0_3	heavy	37.06	547608448	248.547
sp|P01375|TNFA_HUMAN	GQGCPSTHVLLTHTISR	T5_3	heavy	37.06	867163520	0.1074
sp|P01375|TNFA_HUMAN	GQGCPSTHVLLTHTISR	T10_3	heavy	37.06	731228032	0.402
sp|P01375|TNFA_HUMAN	GQGCPSTHVLLTHTISR	T15_3	heavy	37.06	661159872	0.3218
sp|P01375|TNFA_HUMAN	IAVSYQTK	T0_dil2x_1	light	27.34	52063428608	384.849
sp|P01375|TNFA_HUMAN	IAVSYQTK	T5_1	light	27.34	707802816	1.4912
sp|P01375|TNFA_HUMAN	IAVSYQTK	T10_1	light	27.34	84830032	0.1765
sp|P01375|TNFA_HUMAN	IAVSYQTK	T15_1	light	27.34	172135680	0.3381
sp|P01375|TNFA_HUMAN	IAVSYQTK	T0_dil2x_2	light	27.34	40284635136	314.457
sp|P01375|TNFA_HUMAN	IAVSYQTK	T5_2	light	27.34	152876944	0.3257
sp|P01375|TNFA_HUMAN	IAVSYQTK	T10_2	light	27.34	41299152	0.0902
sp|P01375|TNFA_HUMAN	IAVSYQTK	T15_2	light	27.34	128964272	0.2468
sp|P01375|TNFA_HUMAN	IAVSYQTK	T0_3	light	27.34	58905419776	340.906
sp|P01375|TNFA_HUMAN	IAVSYQTK	T5_3	light	27.34	161616016	0.346
sp|P01375|TNFA_HUMAN	IAVSYQTK	T10_3	light	27.34	404565248	0.9307
sp|P01375|TNFA_HUMAN	IAVSYQTK	T15_3	light	27.34	121235720	0.2926
sp|P01375|TNFA_HUMAN	IAVSYQTK	T0_dil2x_1	heavy	27.34	242295360	384.849
sp|P01375|TNFA_HUMAN	IAVSYQTK	T5_1	heavy	27.34	493249920	1.4912
sp|P01375|TNFA_HUMAN	IAVSYQTK	T10_1	heavy	27.34	476930688	0.1765
sp|P01375|TNFA_HUMAN	IAVSYQTK	T15_1	heavy	27.34	509326336	0.3381
sp|P01375|TNFA_HUMAN	IAVSYQTK	T0_dil2x_2	heavy	27.34	237937392	314.457
sp|P01375|TNFA_HUMAN	IAVSYQTK	T5_2	heavy	27.34	472674240	0.3257
sp|P01375|TNFA_HUMAN	IAVSYQTK	T10_2	heavy	27.34	448573184	0.0902
sp|P01375|TNFA_HUMAN	IAVSYQTK	T15_2	heavy	27.34	530858112	0.2468
sp|P01375|TNFA_HUMAN	IAVSYQTK	T0_3	heavy	27.34	303935168	340.906
sp|P01375|TNFA_HUMAN	IAVSYQTK	T5_3	heavy	27.34	468069632	0.346
sp|P01375|TNFA_HUMAN	IAVSYQTK	T10_3	heavy	27.34	473601088	0.9307
sp|P01375|TNFA_HUMAN	IAVSYQTK	T15_3	heavy	27.34	410482240	0.2926
sp|P01375|TNFA_HUMAN	VNLLSAIK	T0_dil2x_1	light	56.62	36549681152	1073.38
sp|P01375|TNFA_HUMAN	VNLLSAIK	T5_1	light	56.62	936290112	2.3618
sp|P01375|TNFA_HUMAN	VNLLSAIK	T10_1	light	56.62	140948464	0.3067
sp|P01375|TNFA_HUMAN	VNLLSAIK	T15_1	light	56.62	250876816	0.5386
sp|P01375|TNFA_HUMAN	VNLLSAIK	T0_dil2x_2	light	56.62	43060482048	615.322
sp|P01375|TNFA_HUMAN	VNLLSAIK	T5_2	light	56.62	218507456	0.4954
sp|P01375|TNFA_HUMAN	VNLLSAIK	T10_2	light	56.62	82304640	0.2112
sp|P01375|TNFA_HUMAN	VNLLSAIK	T15_2	light	56.62	174311392	0.4009
sp|P01375|TNFA_HUMAN	VNLLSAIK	T0_3	light	56.62	16801983488	1221.64
sp|P01375|TNFA_HUMAN	VNLLSAIK	T5_3	light	56.62	329436224	0.7838
sp|P01375|TNFA_HUMAN	VNLLSAIK	T10_3	light	56.62	618175232	1.486
sp|P01375|TNFA_HUMAN	VNLLSAIK	T15_3	light	56.62	217562448	0.6673
sp|P01375|TNFA_HUMAN	VNLLSAIK	T0_dil2x_1	heavy	56.62	63030400	1073.38
sp|P01375|TNFA_HUMAN	VNLLSAIK	T5_1	heavy	56.62	412938560	2.3618
sp|P01375|TNFA_HUMAN	VNLLSAIK	T10_1	heavy	56.62	471244608	0.3067
sp|P01375|TNFA_HUMAN	VNLLSAIK	T15_1	heavy	56.62	489712704	0.5386
sp|P01375|TNFA_HUMAN	VNLLSAIK	T0_dil2x_2	heavy	56.62	117437136	615.322
sp|P01375|TNFA_HUMAN	VNLLSAIK	T5_2	heavy	56.62	454133728	0.4954
sp|P01375|TNFA_HUMAN	VNLLSAIK	T10_2	heavy	56.62	395340800	0.2112
sp|P01375|TNFA_HUMAN	VNLLSAIK	T15_2	heavy	56.62	445314240	0.4009
sp|P01375|TNFA_HUMAN	VNLLSAIK	T0_3	heavy	56.62	22626152	1221.64
sp|P01375|TNFA_HUMAN	VNLLSAIK	T5_3	heavy	56.62	440230496	0.7838
sp|P01375|TNFA_HUMAN	VNLLSAIK	T10_3	heavy	56.62	430435072	1.486
sp|P01375|TNFA_HUMAN	VNLLSAIK	T15_3	heavy	56.62	343209152	0.6673
sp|P19438|TNR1A_HUMAN	EMGQVEISSCTVDR	T0_dil2x_1	light	40.27	324170432	1.5117
sp|P19438|TNR1A_HUMAN	EMGQVEISSCTVDR	T5_1	light	40.27	119041536	0.3424
sp|P19438|TNR1A_HUMAN	EMGQVEISSCTVDR	T10_1	light	40.27	39570368	0.1205
sp|P19438|TNR1A_HUMAN	EMGQVEISSCTVDR	T15_1	light	40.27	43049608	0.12
sp|P19438|TNR1A_HUMAN	EMGQVEISSCTVDR	T0_dil2x_2	light	40.27	459944608	2.208
sp|P19438|TNR1A_HUMAN	EMGQVEISSCTVDR	T5_2	light	40.27	48994724	0.1329
sp|P19438|TNR1A_HUMAN	EMGQVEISSCTVDR	T10_2	light	40.27	49322696	0.162
sp|P19438|TNR1A_HUMAN	EMGQVEISSCTVDR	T15_2	light	40.27	57569124	0.1557
sp|P19438|TNR1A_HUMAN	EMGQVEISSCTVDR	T0_3	light	40.27	537972992	1.5592
sp|P19438|TNR1A_HUMAN	EMGQVEISSCTVDR	T5_3	light	40.27	120048208	0.3439
sp|P19438|TNR1A_HUMAN	EMGQVEISSCTVDR	T10_3	light	40.27	307623392	1.0635
sp|P19438|TNR1A_HUMAN	EMGQVEISSCTVDR	T15_3	light	40.27	143031488	0.6174
sp|P19438|TNR1A_HUMAN	EMGQVEISSCTVDR	T0_dil2x_1	heavy	40.27	214440624	1.5117
sp|P19438|TNR1A_HUMAN	EMGQVEISSCTVDR	T5_1	heavy	40.27	347666048	0.3424
sp|P19438|TNR1A_HUMAN	EMGQVEISSCTVDR	T10_1	heavy	40.27	328299520	0.1205
sp|P19438|TNR1A_HUMAN	EMGQVEISSCTVDR	T15_1	heavy	40.27	358666432	0.12
sp|P19438|TNR1A_HUMAN	EMGQVEISSCTVDR	T0_dil2x_2	heavy	40.27	208304096	2.208
sp|P19438|TNR1A_HUMAN	EMGQVEISSCTVDR	T5_2	heavy	40.27	368536832	0.1329
sp|P19438|TNR1A_HUMAN	EMGQVEISSCTVDR	T10_2	heavy	40.27	304550144	0.162
sp|P19438|TNR1A_HUMAN	EMGQVEISSCTVDR	T15_2	heavy	40.27	369728288	0.1557
sp|P19438|TNR1A_HUMAN	EMGQVEISSCTVDR	T0_3	heavy	40.27	345032704	1.5592
sp|P19438|TNR1A_HUMAN	EMGQVEISSCTVDR	T5_3	heavy	40.27	349060256	0.3439
sp|P19438|TNR1A_HUMAN	EMGQVEISSCTVDR	T10_3	heavy	40.27	289254016	1.0635
sp|P19438|TNR1A_HUMAN	EMGQVEISSCTVDR	T15_3	heavy	40.27	231661072	0.6174
sp|P19438|TNR1A_HUMAN	LCLPQIENVK	T0_dil2x_1	light	56.17	628673984	2.0947
sp|P19438|TNR1A_HUMAN	LCLPQIENVK	T5_1	light	56.17	398298656	0.6655
sp|P19438|TNR1A_HUMAN	LCLPQIENVK	T10_1	light	56.17	151645056	0.252
sp|P19438|TNR1A_HUMAN	LCLPQIENVK	T15_1	light	56.17	227218400	0.3317
sp|P19438|TNR1A_HUMAN	LCLPQIENVK	T0_dil2x_2	light	56.17	465663872	1.566
sp|P19438|TNR1A_HUMAN	LCLPQIENVK	T5_2	light	56.17	215107440	0.2972
sp|P19438|TNR1A_HUMAN	LCLPQIENVK	T10_2	light	56.17	117678448	0.2147
sp|P19438|TNR1A_HUMAN	LCLPQIENVK	T15_2	light	56.17	206973664	0.3243
sp|P19438|TNR1A_HUMAN	LCLPQIENVK	T0_3	light	56.17	371834656	0.9399
sp|P19438|TNR1A_HUMAN	LCLPQIENVK	T5_3	light	56.17	396701440	0.6357
sp|P19438|TNR1A_HUMAN	LCLPQIENVK	T10_3	light	56.17	974577792	1.7515
sp|P19438|TNR1A_HUMAN	LCLPQIENVK	T15_3	light	56.17	476659008	1.0562
sp|P19438|TNR1A_HUMAN	LCLPQIENVK	T0_dil2x_1	heavy	56.17	300126336	2.0947
sp|P19438|TNR1A_HUMAN	LCLPQIENVK	T5_1	heavy	56.17	598511936	0.6655
sp|P19438|TNR1A_HUMAN	LCLPQIENVK	T10_1	heavy	56.17	601883392	0.252
sp|P19438|TNR1A_HUMAN	LCLPQIENVK	T15_1	heavy	56.17	684986496	0.3317
sp|P19438|TNR1A_HUMAN	LCLPQIENVK	T0_dil2x_2	heavy	56.17	297357952	1.566
sp|P19438|TNR1A_HUMAN	LCLPQIENVK	T5_2	heavy	56.17	723883392	0.2972
sp|P19438|TNR1A_HUMAN	LCLPQIENVK	T10_2	heavy	56.17	548047232	0.2147
sp|P19438|TNR1A_HUMAN	LCLPQIENVK	T15_2	heavy	56.17	638126080	0.3243
sp|P19438|TNR1A_HUMAN	LCLPQIENVK	T0_3	heavy	56.17	395599360	0.9399
sp|P19438|TNR1A_HUMAN	LCLPQIENVK	T5_3	heavy	56.17	624081024	0.6357
sp|P19438|TNR1A_HUMAN	LCLPQIENVK	T10_3	heavy	56.17	556413696	1.7515
sp|P19438|TNR1A_HUMAN	LCLPQIENVK	T15_3	heavy	56.17	451292000	1.0562
sp|P19438|TNR1A_HUMAN	LYSIVCGK	T0_dil2x_1	light	40.29	236392000	12.2831
sp|P19438|TNR1A_HUMAN	LYSIVCGK	T5_1	light	40.29	90372664	2.9265
sp|P19438|TNR1A_HUMAN	LYSIVCGK	T10_1	light	40.29	34731696	1.1815
sp|P19438|TNR1A_HUMAN	LYSIVCGK	T15_1	light	40.29	69401432	2.1841
sp|P19438|TNR1A_HUMAN	LYSIVCGK	T0_dil2x_2	light	40.29	188321344	10.8194
sp|P19438|TNR1A_HUMAN	LYSIVCGK	T5_2	light	40.29	40801744	1.2293
sp|P19438|TNR1A_HUMAN	LYSIVCGK	T10_2	light	40.29	24942008	0.9272
sp|P19438|TNR1A_HUMAN	LYSIVCGK	T15_2	light	40.29	54339556	1.7595
sp|P19438|TNR1A_HUMAN	LYSIVCGK	T0_3	light	40.29	182977664	6.3641
sp|P19438|TNR1A_HUMAN	LYSIVCGK	T5_3	light	40.29	76448112	2.4408
sp|P19438|TNR1A_HUMAN	LYSIVCGK	T10_3	light	40.29	210673856	8.4374
sp|P19438|TNR1A_HUMAN	LYSIVCGK	T15_3	light	40.29	112314880	5.5822
sp|P19438|TNR1A_HUMAN	LYSIVCGK	T0_dil2x_1	heavy	40.29	19245366	12.2831
sp|P19438|TNR1A_HUMAN	LYSIVCGK	T5_1	heavy	40.29	30881128	2.9265
sp|P19438|TNR1A_HUMAN	LYSIVCGK	T10_1	heavy	40.29	29397440	1.1815
sp|P19438|TNR1A_HUMAN	LYSIVCGK	T15_1	heavy	40.29	31775686	2.1841
sp|P19438|TNR1A_HUMAN	LYSIVCGK	T0_dil2x_2	heavy	40.29	17405874	10.8194
sp|P19438|TNR1A_HUMAN	LYSIVCGK	T5_2	heavy	40.29	33190112	1.2293
sp|P19438|TNR1A_HUMAN	LYSIVCGK	T10_2	heavy	40.29	26899956	0.9272
sp|P19438|TNR1A_HUMAN	LYSIVCGK	T15_2	heavy	40.29	30884364	1.7595
sp|P19438|TNR1A_HUMAN	LYSIVCGK	T0_3	heavy	40.29	28751584	6.3641
sp|P19438|TNR1A_HUMAN	LYSIVCGK	T5_3	heavy	40.29	31320508	2.4408
sp|P19438|TNR1A_HUMAN	LYSIVCGK	T10_3	heavy	40.29	24969140	8.4374
sp|P19438|TNR1A_HUMAN	LYSIVCGK	T15_3	heavy	40.29	20120076	5.5822
sp|P19438|TNR1A_HUMAN	EATLELLGR	T0_dil2x_1	light	53.04	404779840	10.6535
sp|P19438|TNR1A_HUMAN	EATLELLGR	T5_1	light	53.04	302630528	2.7847
sp|P19438|TNR1A_HUMAN	EATLELLGR	T10_1	light	53.04	141943392	1.3673
sp|P19438|TNR1A_HUMAN	EATLELLGR	T15_1	light	53.04	188078720	1.7881
sp|P19438|TNR1A_HUMAN	EATLELLGR	T0_dil2x_2	light	53.04	493172800	12.2552
sp|P19438|TNR1A_HUMAN	EATLELLGR	T5_2	light	53.04	122600960	1.0958
sp|P19438|TNR1A_HUMAN	EATLELLGR	T10_2	light	53.04	160747360	1.7313
sp|P19438|TNR1A_HUMAN	EATLELLGR	T15_2	light	53.04	164362832	1.5749
sp|P19438|TNR1A_HUMAN	EATLELLGR	T0_3	light	53.04	209753088	4.5901
sp|P19438|TNR1A_HUMAN	EATLELLGR	T5_3	light	53.04	315780992	3.1171
sp|P19438|TNR1A_HUMAN	EATLELLGR	T10_3	light	53.04	769254272	8.6678
sp|P19438|TNR1A_HUMAN	EATLELLGR	T15_3	light	53.04	495777408	6.6269
sp|P19438|TNR1A_HUMAN	EATLELLGR	T0_dil2x_1	heavy	53.04	37995092	10.6535
sp|P19438|TNR1A_HUMAN	EATLELLGR	T5_1	heavy	53.04	108675808	2.7847
sp|P19438|TNR1A_HUMAN	EATLELLGR	T10_1	heavy	53.04	103815928	1.3673
sp|P19438|TNR1A_HUMAN	EATLELLGR	T15_1	heavy	53.04	105183992	1.7881
sp|P19438|TNR1A_HUMAN	EATLELLGR	T0_dil2x_2	heavy	53.04	40241940	12.2552
sp|P19438|TNR1A_HUMAN	EATLELLGR	T5_2	heavy	53.04	111878024	1.0958
sp|P19438|TNR1A_HUMAN	EATLELLGR	T10_2	heavy	53.04	92848928	1.7313
sp|P19438|TNR1A_HUMAN	EATLELLGR	T15_2	heavy	53.04	104363336	1.5749
sp|P19438|TNR1A_HUMAN	EATLELLGR	T0_3	heavy	53.04	45696984	4.5901
sp|P19438|TNR1A_HUMAN	EATLELLGR	T5_3	heavy	53.04	101305312	3.1171
sp|P19438|TNR1A_HUMAN	EATLELLGR	T10_3	heavy	53.04	88748968	8.6678
sp|P19438|TNR1A_HUMAN	EATLELLGR	T15_3	heavy	53.04	74813360	6.6269
sp|Q96EP0|RNF31_HUMAN	EELASALR	T0_dil2x_1	light	35.54	195895	0.0067
sp|Q96EP0|RNF31_HUMAN	EELASALR	T5_1	light	35.54	58666988	0.756
sp|Q96EP0|RNF31_HUMAN	EELASALR	T10_1	light	35.54	35777388	0.5784
sp|Q96EP0|RNF31_HUMAN	EELASALR	T15_1	light	35.54	47683488	0.6418
sp|Q96EP0|RNF31_HUMAN	EELASALR	T0_dil2x_2	light	35.54	96079	0.0042
sp|Q96EP0|RNF31_HUMAN	EELASALR	T5_2	light	35.54	28591878	0.359
sp|Q96EP0|RNF31_HUMAN	EELASALR	T10_2	light	35.54	39272436	0.5975
sp|Q96EP0|RNF31_HUMAN	EELASALR	T15_2	light	35.54	44814504	0.5786
sp|Q96EP0|RNF31_HUMAN	EELASALR	T0_3	light	35.54	129463	0.0035
sp|Q96EP0|RNF31_HUMAN	EELASALR	T5_3	light	35.54	75367648	0.9801
sp|Q96EP0|RNF31_HUMAN	EELASALR	T10_3	light	35.54	213901040	3.1395
sp|Q96EP0|RNF31_HUMAN	EELASALR	T15_3	light	35.54	129830360	2.427
sp|Q96EP0|RNF31_HUMAN	EELASALR	T0_dil2x_1	heavy	35.54	29444782	0.0067
sp|Q96EP0|RNF31_HUMAN	EELASALR	T5_1	heavy	35.54	77604280	0.756
sp|Q96EP0|RNF31_HUMAN	EELASALR	T10_1	heavy	35.54	61854824	0.5784
sp|Q96EP0|RNF31_HUMAN	EELASALR	T15_1	heavy	35.54	74292320	0.6418
sp|Q96EP0|RNF31_HUMAN	EELASALR	T0_dil2x_2	heavy	35.54	22874584	0.0042
sp|Q96EP0|RNF31_HUMAN	EELASALR	T5_2	heavy	35.54	79634616	0.359
sp|Q96EP0|RNF31_HUMAN	EELASALR	T10_2	heavy	35.54	65728972	0.5975
sp|Q96EP0|RNF31_HUMAN	EELASALR	T15_2	heavy	35.54	77447728	0.5786
sp|Q96EP0|RNF31_HUMAN	EELASALR	T0_3	heavy	35.54	36772844	0.0035
sp|Q96EP0|RNF31_HUMAN	EELASALR	T5_3	heavy	35.54	76896776	0.9801
sp|Q96EP0|RNF31_HUMAN	EELASALR	T10_3	heavy	35.54	68133144	3.1395
sp|Q96EP0|RNF31_HUMAN	EELASALR	T15_3	heavy	35.54	53493836	2.427
sp|Q96EP0|RNF31_HUMAN	YLQLDAAR	T0_dil2x_1	light	39.33	#N/A	#N/A
sp|Q96EP0|RNF31_HUMAN	YLQLDAAR	T5_1	light	39.33	60996644	0.7912
sp|Q96EP0|RNF31_HUMAN	YLQLDAAR	T10_1	light	39.33	39817064	0.5272
sp|Q96EP0|RNF31_HUMAN	YLQLDAAR	T15_1	light	39.33	57114036	0.688
sp|Q96EP0|RNF31_HUMAN	YLQLDAAR	T0_dil2x_2	light	39.33	#N/A	#N/A
sp|Q96EP0|RNF31_HUMAN	YLQLDAAR	T5_2	light	39.33	32202038	0.4102
sp|Q96EP0|RNF31_HUMAN	YLQLDAAR	T10_2	light	39.33	33049670	0.5182
sp|Q96EP0|RNF31_HUMAN	YLQLDAAR	T15_2	light	39.33	45591412	0.5966
sp|Q96EP0|RNF31_HUMAN	YLQLDAAR	T0_3	light	39.33	#N/A	#N/A
sp|Q96EP0|RNF31_HUMAN	YLQLDAAR	T5_3	light	39.33	69053192	0.9624
sp|Q96EP0|RNF31_HUMAN	YLQLDAAR	T10_3	light	39.33	227604768	3.3889
sp|Q96EP0|RNF31_HUMAN	YLQLDAAR	T15_3	light	39.33	140808240	2.766
sp|Q96EP0|RNF31_HUMAN	YLQLDAAR	T0_dil2x_1	heavy	39.33	41823972	#N/A
sp|Q96EP0|RNF31_HUMAN	YLQLDAAR	T5_1	heavy	39.33	77096424	0.7912
sp|Q96EP0|RNF31_HUMAN	YLQLDAAR	T10_1	heavy	39.33	75529168	0.5272
sp|Q96EP0|RNF31_HUMAN	YLQLDAAR	T15_1	heavy	39.33	83012896	0.688
sp|Q96EP0|RNF31_HUMAN	YLQLDAAR	T0_dil2x_2	heavy	39.33	10480648	#N/A
sp|Q96EP0|RNF31_HUMAN	YLQLDAAR	T5_2	heavy	39.33	78502344	0.4102
sp|Q96EP0|RNF31_HUMAN	YLQLDAAR	T10_2	heavy	39.33	63780816	0.5182
sp|Q96EP0|RNF31_HUMAN	YLQLDAAR	T15_2	heavy	39.33	76417120	0.5966
sp|Q96EP0|RNF31_HUMAN	YLQLDAAR	T0_3	heavy	39.33	60563532	#N/A
sp|Q96EP0|RNF31_HUMAN	YLQLDAAR	T5_3	heavy	39.33	71753392	0.9624
sp|Q96EP0|RNF31_HUMAN	YLQLDAAR	T10_3	heavy	39.33	67162752	3.3889
sp|Q96EP0|RNF31_HUMAN	YLQLDAAR	T15_3	heavy	39.33	50906476	2.766
sp|Q96EP0|RNF31_HUMAN	FNNPVFR	T0_dil2x_1	light	44.47	73037	0.0021
sp|Q96EP0|RNF31_HUMAN	FNNPVFR	T5_1	light	44.47	44746968	0.7215
sp|Q96EP0|RNF31_HUMAN	FNNPVFR	T10_1	light	44.47	20955650	0.3186
sp|Q96EP0|RNF31_HUMAN	FNNPVFR	T15_1	light	44.47	31355428	0.4765
sp|Q96EP0|RNF31_HUMAN	FNNPVFR	T0_dil2x_2	light	44.47	159616	0.0048
sp|Q96EP0|RNF31_HUMAN	FNNPVFR	T5_2	light	44.47	32219878	0.4473
sp|Q96EP0|RNF31_HUMAN	FNNPVFR	T10_2	light	44.47	6658321	0.1156
sp|Q96EP0|RNF31_HUMAN	FNNPVFR	T15_2	light	44.47	28438782	0.3972
sp|Q96EP0|RNF31_HUMAN	FNNPVFR	T0_3	light	44.47	58286	0.0011
sp|Q96EP0|RNF31_HUMAN	FNNPVFR	T5_3	light	44.47	48207096	0.6901
sp|Q96EP0|RNF31_HUMAN	FNNPVFR	T10_3	light	44.47	103301112	2.1402
sp|Q96EP0|RNF31_HUMAN	FNNPVFR	T15_3	light	44.47	40089400	0.8769
sp|Q96EP0|RNF31_HUMAN	FNNPVFR	T0_dil2x_1	heavy	44.47	34620912	0.0021
sp|Q96EP0|RNF31_HUMAN	FNNPVFR	T5_1	heavy	44.47	62018336	0.7215
sp|Q96EP0|RNF31_HUMAN	FNNPVFR	T10_1	heavy	44.47	65775768	0.3186
sp|Q96EP0|RNF31_HUMAN	FNNPVFR	T15_1	heavy	44.47	65802200	0.4765
sp|Q96EP0|RNF31_HUMAN	FNNPVFR	T0_dil2x_2	heavy	44.47	33435790	0.0048
sp|Q96EP0|RNF31_HUMAN	FNNPVFR	T5_2	heavy	44.47	72034256	0.4473
sp|Q96EP0|RNF31_HUMAN	FNNPVFR	T10_2	heavy	44.47	57574864	0.1156
sp|Q96EP0|RNF31_HUMAN	FNNPVFR	T15_2	heavy	44.47	71606640	0.3972
sp|Q96EP0|RNF31_HUMAN	FNNPVFR	T0_3	heavy	44.47	51826288	0.0011
sp|Q96EP0|RNF31_HUMAN	FNNPVFR	T5_3	heavy	44.47	69853136	0.6901
sp|Q96EP0|RNF31_HUMAN	FNNPVFR	T10_3	heavy	44.47	48266016	2.1402
sp|Q96EP0|RNF31_HUMAN	FNNPVFR	T15_3	heavy	44.47	45716724	0.8769
sp|Q96EP0|RNF31_HUMAN	ALTELQR	T0_dil2x_1	light	28.69	41994	0.0021
sp|Q96EP0|RNF31_HUMAN	ALTELQR	T5_1	light	28.69	36774096	0.4614
sp|Q96EP0|RNF31_HUMAN	ALTELQR	T10_1	light	28.69	18346400	0.2909
sp|Q96EP0|RNF31_HUMAN	ALTELQR	T15_1	light	28.69	27037612	0.3572
sp|Q96EP0|RNF31_HUMAN	ALTELQR	T0_dil2x_2	light	28.69	10573	0.0038
sp|Q96EP0|RNF31_HUMAN	ALTELQR	T5_2	light	28.69	19417972	0.2677
sp|Q96EP0|RNF31_HUMAN	ALTELQR	T10_2	light	28.69	12752224	0.2047
sp|Q96EP0|RNF31_HUMAN	ALTELQR	T15_2	light	28.69	24905396	0.3359
sp|Q96EP0|RNF31_HUMAN	ALTELQR	T0_3	light	28.69	28427	0.0016
sp|Q96EP0|RNF31_HUMAN	ALTELQR	T5_3	light	28.69	30077020	0.4218
sp|Q96EP0|RNF31_HUMAN	ALTELQR	T10_3	light	28.69	128620032	2.0629
sp|Q96EP0|RNF31_HUMAN	ALTELQR	T15_3	light	28.69	46743044	0.9067
sp|Q96EP0|RNF31_HUMAN	ALTELQR	T0_dil2x_1	heavy	28.69	20374444	0.0021
sp|Q96EP0|RNF31_HUMAN	ALTELQR	T5_1	heavy	28.69	79695088	0.4614
sp|Q96EP0|RNF31_HUMAN	ALTELQR	T10_1	heavy	28.69	63077332	0.2909
sp|Q96EP0|RNF31_HUMAN	ALTELQR	T15_1	heavy	28.69	75687992	0.3572
sp|Q96EP0|RNF31_HUMAN	ALTELQR	T0_dil2x_2	heavy	28.69	2810413	0.0038
sp|Q96EP0|RNF31_HUMAN	ALTELQR	T5_2	heavy	28.69	72533912	0.2677
sp|Q96EP0|RNF31_HUMAN	ALTELQR	T10_2	heavy	28.69	62287240	0.2047
sp|Q96EP0|RNF31_HUMAN	ALTELQR	T15_2	heavy	28.69	74147912	0.3359
sp|Q96EP0|RNF31_HUMAN	ALTELQR	T0_3	heavy	28.69	17987342	0.0016
sp|Q96EP0|RNF31_HUMAN	ALTELQR	T5_3	heavy	28.69	71312016	0.4218
sp|Q96EP0|RNF31_HUMAN	ALTELQR	T10_3	heavy	28.69	62350088	2.0629
sp|Q96EP0|RNF31_HUMAN	ALTELQR	T15_3	heavy	28.69	51555400	0.9067
sp|Q96EP0|RNF31_HUMAN	FSYALAR	T0_dil2x_1	light	41.39	#N/A	#N/A
sp|Q96EP0|RNF31_HUMAN	FSYALAR	T5_1	light	41.39	12711855	1.6114
sp|Q96EP0|RNF31_HUMAN	FSYALAR	T10_1	light	41.39	5299017	0.6177
sp|Q96EP0|RNF31_HUMAN	FSYALAR	T15_1	light	41.39	6745702	0.7986
sp|Q96EP0|RNF31_HUMAN	FSYALAR	T0_dil2x_2	light	41.39	#N/A	#N/A
sp|Q96EP0|RNF31_HUMAN	FSYALAR	T5_2	light	41.39	9255786	1.0271
sp|Q96EP0|RNF31_HUMAN	FSYALAR	T10_2	light	41.39	1373603	0.1954
sp|Q96EP0|RNF31_HUMAN	FSYALAR	T15_2	light	41.39	7309696	0.8539
sp|Q96EP0|RNF31_HUMAN	FSYALAR	T0_3	light	41.39	#N/A	#N/A
sp|Q96EP0|RNF31_HUMAN	FSYALAR	T5_3	light	41.39	14825707	1.8082
sp|Q96EP0|RNF31_HUMAN	FSYALAR	T10_3	light	41.39	23398724	3.4874
sp|Q96EP0|RNF31_HUMAN	FSYALAR	T15_3	light	41.39	6651428	1.3141
sp|Q96EP0|RNF31_HUMAN	FSYALAR	T0_dil2x_1	heavy	41.39	5300974	#N/A
sp|Q96EP0|RNF31_HUMAN	FSYALAR	T5_1	heavy	41.39	7888498	1.6114
sp|Q96EP0|RNF31_HUMAN	FSYALAR	T10_1	heavy	41.39	8578475	0.6177
sp|Q96EP0|RNF31_HUMAN	FSYALAR	T15_1	heavy	41.39	8447369	0.7986
sp|Q96EP0|RNF31_HUMAN	FSYALAR	T0_dil2x_2	heavy	41.39	4899801	#N/A
sp|Q96EP0|RNF31_HUMAN	FSYALAR	T5_2	heavy	41.39	9011256	1.0271
sp|Q96EP0|RNF31_HUMAN	FSYALAR	T10_2	heavy	41.39	7030950	0.1954
sp|Q96EP0|RNF31_HUMAN	FSYALAR	T15_2	heavy	41.39	8560021	0.8539
sp|Q96EP0|RNF31_HUMAN	FSYALAR	T0_3	heavy	41.39	8150739	#N/A
sp|Q96EP0|RNF31_HUMAN	FSYALAR	T5_3	heavy	41.39	8199346	1.8082
sp|Q96EP0|RNF31_HUMAN	FSYALAR	T10_3	heavy	41.39	6709518	3.4874
sp|Q96EP0|RNF31_HUMAN	FSYALAR	T15_3	heavy	41.39	5061434	1.3141
sp|Q9H0F6|SHRPN_HUMAN	GPPPEADLPR	T0_dil2x_1	light	34.01	683717	0.0112
sp|Q9H0F6|SHRPN_HUMAN	GPPPEADLPR	T5_1	light	34.01	112040392	0.9786
sp|Q9H0F6|SHRPN_HUMAN	GPPPEADLPR	T10_1	light	34.01	73680744	0.727
sp|Q9H0F6|SHRPN_HUMAN	GPPPEADLPR	T15_1	light	34.01	82905608	0.73
sp|Q9H0F6|SHRPN_HUMAN	GPPPEADLPR	T0_dil2x_2	light	34.01	1265466	0.021
sp|Q9H0F6|SHRPN_HUMAN	GPPPEADLPR	T5_2	light	34.01	53703568	0.4801
sp|Q9H0F6|SHRPN_HUMAN	GPPPEADLPR	T10_2	light	34.01	71772728	0.706
sp|Q9H0F6|SHRPN_HUMAN	GPPPEADLPR	T15_2	light	34.01	79181600	0.7019
sp|Q9H0F6|SHRPN_HUMAN	GPPPEADLPR	T0_3	light	34.01	753857	0.0073
sp|Q9H0F6|SHRPN_HUMAN	GPPPEADLPR	T5_3	light	34.01	133685120	1.233
sp|Q9H0F6|SHRPN_HUMAN	GPPPEADLPR	T10_3	light	34.01	418449248	4.0411
sp|Q9H0F6|SHRPN_HUMAN	GPPPEADLPR	T15_3	light	34.01	199789216	2.3367
sp|Q9H0F6|SHRPN_HUMAN	GPPPEADLPR	T0_dil2x_1	heavy	34.01	60794736	0.0112
sp|Q9H0F6|SHRPN_HUMAN	GPPPEADLPR	T5_1	heavy	34.01	114495888	0.9786
sp|Q9H0F6|SHRPN_HUMAN	GPPPEADLPR	T10_1	heavy	34.01	101353608	0.727
sp|Q9H0F6|SHRPN_HUMAN	GPPPEADLPR	T15_1	heavy	34.01	113570504	0.73
sp|Q9H0F6|SHRPN_HUMAN	GPPPEADLPR	T0_dil2x_2	heavy	34.01	60237512	0.021
sp|Q9H0F6|SHRPN_HUMAN	GPPPEADLPR	T5_2	heavy	34.01	111856976	0.4801
sp|Q9H0F6|SHRPN_HUMAN	GPPPEADLPR	T10_2	heavy	34.01	101660632	0.706
sp|Q9H0F6|SHRPN_HUMAN	GPPPEADLPR	T15_2	heavy	34.01	112814840	0.7019
sp|Q9H0F6|SHRPN_HUMAN	GPPPEADLPR	T0_3	heavy	34.01	103206616	0.0073
sp|Q9H0F6|SHRPN_HUMAN	GPPPEADLPR	T5_3	heavy	34.01	108422864	1.233
sp|Q9H0F6|SHRPN_HUMAN	GPPPEADLPR	T10_3	heavy	34.01	103548304	4.0411
sp|Q9H0F6|SHRPN_HUMAN	GPPPEADLPR	T15_3	heavy	34.01	85499384	2.3367
sp|Q9H0F6|SHRPN_HUMAN	GAAQVAAVLAQHR	T0_dil2x_1	light	43.04	270149	0.0114
sp|Q9H0F6|SHRPN_HUMAN	GAAQVAAVLAQHR	T5_1	light	43.04	34112612	0.7682
sp|Q9H0F6|SHRPN_HUMAN	GAAQVAAVLAQHR	T10_1	light	43.04	32260250	0.6829
sp|Q9H0F6|SHRPN_HUMAN	GAAQVAAVLAQHR	T15_1	light	43.04	28813424	0.623
sp|Q9H0F6|SHRPN_HUMAN	GAAQVAAVLAQHR	T0_dil2x_2	light	43.04	284409	0.0123
sp|Q9H0F6|SHRPN_HUMAN	GAAQVAAVLAQHR	T5_2	light	43.04	14265262	0.3344
sp|Q9H0F6|SHRPN_HUMAN	GAAQVAAVLAQHR	T10_2	light	43.04	20808930	0.703
sp|Q9H0F6|SHRPN_HUMAN	GAAQVAAVLAQHR	T15_2	light	43.04	27961724	0.7839
sp|Q9H0F6|SHRPN_HUMAN	GAAQVAAVLAQHR	T0_3	light	43.04	274840	0.0151
sp|Q9H0F6|SHRPN_HUMAN	GAAQVAAVLAQHR	T5_3	light	43.04	44153600	1.1952
sp|Q9H0F6|SHRPN_HUMAN	GAAQVAAVLAQHR	T10_3	light	43.04	185985392	5.1705
sp|Q9H0F6|SHRPN_HUMAN	GAAQVAAVLAQHR	T15_3	light	43.04	82344688	3.4409
sp|Q9H0F6|SHRPN_HUMAN	GAAQVAAVLAQHR	T0_dil2x_1	heavy	43.04	23638160	0.0114
sp|Q9H0F6|SHRPN_HUMAN	GAAQVAAVLAQHR	T5_1	heavy	43.04	44404036	0.7682
sp|Q9H0F6|SHRPN_HUMAN	GAAQVAAVLAQHR	T10_1	heavy	43.04	47236792	0.6829
sp|Q9H0F6|SHRPN_HUMAN	GAAQVAAVLAQHR	T15_1	heavy	43.04	46246232	0.623
sp|Q9H0F6|SHRPN_HUMAN	GAAQVAAVLAQHR	T0_dil2x_2	heavy	43.04	23151300	0.0123
sp|Q9H0F6|SHRPN_HUMAN	GAAQVAAVLAQHR	T5_2	heavy	43.04	42653556	0.3344
sp|Q9H0F6|SHRPN_HUMAN	GAAQVAAVLAQHR	T10_2	heavy	43.04	29601300	0.703
sp|Q9H0F6|SHRPN_HUMAN	GAAQVAAVLAQHR	T15_2	heavy	43.04	35670524	0.7839
sp|Q9H0F6|SHRPN_HUMAN	GAAQVAAVLAQHR	T0_3	heavy	43.04	18182292	0.0151
sp|Q9H0F6|SHRPN_HUMAN	GAAQVAAVLAQHR	T5_3	heavy	43.04	36940972	1.1952
sp|Q9H0F6|SHRPN_HUMAN	GAAQVAAVLAQHR	T10_3	heavy	43.04	35970832	5.1705
sp|Q9H0F6|SHRPN_HUMAN	GAAQVAAVLAQHR	T15_3	heavy	43.04	23931126	3.4409
sp|Q9H0F6|SHRPN_HUMAN	SLASYGVR	T0_dil2x_1	light	32.38	135009	0.0132
sp|Q9H0F6|SHRPN_HUMAN	SLASYGVR	T5_1	light	32.38	14686532	0.6927
sp|Q9H0F6|SHRPN_HUMAN	SLASYGVR	T10_1	light	32.38	11171203	0.5657
sp|Q9H0F6|SHRPN_HUMAN	SLASYGVR	T15_1	light	32.38	12759416	0.5592
sp|Q9H0F6|SHRPN_HUMAN	SLASYGVR	T0_dil2x_2	light	32.38	182178	0.0191
sp|Q9H0F6|SHRPN_HUMAN	SLASYGVR	T5_2	light	32.38	7998126	0.3769
sp|Q9H0F6|SHRPN_HUMAN	SLASYGVR	T10_2	light	32.38	9277973	0.4826
sp|Q9H0F6|SHRPN_HUMAN	SLASYGVR	T15_2	light	32.38	12385200	0.5325
sp|Q9H0F6|SHRPN_HUMAN	SLASYGVR	T0_3	light	32.38	75836	0.0054
sp|Q9H0F6|SHRPN_HUMAN	SLASYGVR	T5_3	light	32.38	18046698	0.8979
sp|Q9H0F6|SHRPN_HUMAN	SLASYGVR	T10_3	light	32.38	60168196	2.8899
sp|Q9H0F6|SHRPN_HUMAN	SLASYGVR	T15_3	light	32.38	30301024	1.8132
sp|Q9H0F6|SHRPN_HUMAN	SLASYGVR	T0_dil2x_1	heavy	32.38	10261864	0.0132
sp|Q9H0F6|SHRPN_HUMAN	SLASYGVR	T5_1	heavy	32.38	21203352	0.6927
sp|Q9H0F6|SHRPN_HUMAN	SLASYGVR	T10_1	heavy	32.38	19746190	0.5657
sp|Q9H0F6|SHRPN_HUMAN	SLASYGVR	T15_1	heavy	32.38	22819226	0.5592
sp|Q9H0F6|SHRPN_HUMAN	SLASYGVR	T0_dil2x_2	heavy	32.38	9532110	0.0191
sp|Q9H0F6|SHRPN_HUMAN	SLASYGVR	T5_2	heavy	32.38	21218920	0.3769
sp|Q9H0F6|SHRPN_HUMAN	SLASYGVR	T10_2	heavy	32.38	19226480	0.4826
sp|Q9H0F6|SHRPN_HUMAN	SLASYGVR	T15_2	heavy	32.38	23260168	0.5325
sp|Q9H0F6|SHRPN_HUMAN	SLASYGVR	T0_3	heavy	32.38	14075284	0.0054
sp|Q9H0F6|SHRPN_HUMAN	SLASYGVR	T5_3	heavy	32.38	20099098	0.8979
sp|Q9H0F6|SHRPN_HUMAN	SLASYGVR	T10_3	heavy	32.38	20820496	2.8899
sp|Q9H0F6|SHRPN_HUMAN	SLASYGVR	T15_3	heavy	32.38	16711312	1.8132
sp|Q9BYM8|HOIL1_HUMAN	AVAGGDEQVAMK	T0_dil2x_1	light	25.46	56992	0.0038
sp|Q9BYM8|HOIL1_HUMAN	AVAGGDEQVAMK	T5_1	light	25.46	13053921	0.4025
sp|Q9BYM8|HOIL1_HUMAN	AVAGGDEQVAMK	T10_1	light	25.46	10139482	0.3207
sp|Q9BYM8|HOIL1_HUMAN	AVAGGDEQVAMK	T15_1	light	25.46	9434541	0.2735
sp|Q9BYM8|HOIL1_HUMAN	AVAGGDEQVAMK	T0_dil2x_2	light	25.46	161569	0.0096
sp|Q9BYM8|HOIL1_HUMAN	AVAGGDEQVAMK	T5_2	light	25.46	7932783	0.2778
sp|Q9BYM8|HOIL1_HUMAN	AVAGGDEQVAMK	T10_2	light	25.46	10176464	0.313
sp|Q9BYM8|HOIL1_HUMAN	AVAGGDEQVAMK	T15_2	light	25.46	12036860	0.3692
sp|Q9BYM8|HOIL1_HUMAN	AVAGGDEQVAMK	T0_3	light	25.46	#N/A	#N/A
sp|Q9BYM8|HOIL1_HUMAN	AVAGGDEQVAMK	T5_3	light	25.46	12372293	0.4527
sp|Q9BYM8|HOIL1_HUMAN	AVAGGDEQVAMK	T10_3	light	25.46	81104880	1.839
sp|Q9BYM8|HOIL1_HUMAN	AVAGGDEQVAMK	T15_3	light	25.46	38251476	1.0942
sp|Q9BYM8|HOIL1_HUMAN	AVAGGDEQVAMK	T0_dil2x_1	heavy	25.46	14931332	0.0038
sp|Q9BYM8|HOIL1_HUMAN	AVAGGDEQVAMK	T5_1	heavy	25.46	32434658	0.4025
sp|Q9BYM8|HOIL1_HUMAN	AVAGGDEQVAMK	T10_1	heavy	25.46	31617188	0.3207
sp|Q9BYM8|HOIL1_HUMAN	AVAGGDEQVAMK	T15_1	heavy	25.46	34498636	0.2735
sp|Q9BYM8|HOIL1_HUMAN	AVAGGDEQVAMK	T0_dil2x_2	heavy	25.46	16785280	0.0096
sp|Q9BYM8|HOIL1_HUMAN	AVAGGDEQVAMK	T5_2	heavy	25.46	28553116	0.2778
sp|Q9BYM8|HOIL1_HUMAN	AVAGGDEQVAMK	T10_2	heavy	25.46	32513188	0.313
sp|Q9BYM8|HOIL1_HUMAN	AVAGGDEQVAMK	T15_2	heavy	25.46	32605068	0.3692
sp|Q9BYM8|HOIL1_HUMAN	AVAGGDEQVAMK	T0_3	heavy	25.46	33366616	#N/A
sp|Q9BYM8|HOIL1_HUMAN	AVAGGDEQVAMK	T5_3	heavy	25.46	27330462	0.4527
sp|Q9BYM8|HOIL1_HUMAN	AVAGGDEQVAMK	T10_3	heavy	25.46	44101672	1.839
sp|Q9BYM8|HOIL1_HUMAN	AVAGGDEQVAMK	T15_3	heavy	25.46	34957488	1.0942
sp|Q9BYM8|HOIL1_HUMAN	CAIWLAEQR	T0_dil2x_1	light	50.53	139468	0.0075
sp|Q9BYM8|HOIL1_HUMAN	CAIWLAEQR	T5_1	light	50.53	36609464	0.6679
sp|Q9BYM8|HOIL1_HUMAN	CAIWLAEQR	T10_1	light	50.53	27155686	0.4802
sp|Q9BYM8|HOIL1_HUMAN	CAIWLAEQR	T15_1	light	50.53	30514806	0.5109
sp|Q9BYM8|HOIL1_HUMAN	CAIWLAEQR	T0_dil2x_2	light	50.53	#N/A	#N/A
sp|Q9BYM8|HOIL1_HUMAN	CAIWLAEQR	T5_2	light	50.53	28472784	0.4947
sp|Q9BYM8|HOIL1_HUMAN	CAIWLAEQR	T10_2	light	50.53	26735278	0.5311
sp|Q9BYM8|HOIL1_HUMAN	CAIWLAEQR	T15_2	light	50.53	39535700	0.6706
sp|Q9BYM8|HOIL1_HUMAN	CAIWLAEQR	T0_3	light	50.53	148129	0.0053
sp|Q9BYM8|HOIL1_HUMAN	CAIWLAEQR	T5_3	light	50.53	65790704	1.0555
sp|Q9BYM8|HOIL1_HUMAN	CAIWLAEQR	T10_3	light	50.53	207636992	3.8767
sp|Q9BYM8|HOIL1_HUMAN	CAIWLAEQR	T15_3	light	50.53	97449224	2.0629
sp|Q9BYM8|HOIL1_HUMAN	CAIWLAEQR	T0_dil2x_1	heavy	50.53	18613084	0.0075
sp|Q9BYM8|HOIL1_HUMAN	CAIWLAEQR	T5_1	heavy	50.53	54813528	0.6679
sp|Q9BYM8|HOIL1_HUMAN	CAIWLAEQR	T10_1	heavy	50.53	56555940	0.4802
sp|Q9BYM8|HOIL1_HUMAN	CAIWLAEQR	T15_1	heavy	50.53	59725912	0.5109
sp|Q9BYM8|HOIL1_HUMAN	CAIWLAEQR	T0_dil2x_2	heavy	50.53	26183628	#N/A
sp|Q9BYM8|HOIL1_HUMAN	CAIWLAEQR	T5_2	heavy	50.53	57555432	0.4947
sp|Q9BYM8|HOIL1_HUMAN	CAIWLAEQR	T10_2	heavy	50.53	50338388	0.5311
sp|Q9BYM8|HOIL1_HUMAN	CAIWLAEQR	T15_2	heavy	50.53	58953992	0.6706
sp|Q9BYM8|HOIL1_HUMAN	CAIWLAEQR	T0_3	heavy	50.53	27983464	0.0053
sp|Q9BYM8|HOIL1_HUMAN	CAIWLAEQR	T5_3	heavy	50.53	62333148	1.0555
sp|Q9BYM8|HOIL1_HUMAN	CAIWLAEQR	T10_3	heavy	50.53	53560776	3.8767
sp|Q9BYM8|HOIL1_HUMAN	CAIWLAEQR	T15_3	heavy	50.53	47237968	2.0629
sp|Q9BYM8|HOIL1_HUMAN	LAGEEEALR	T0_dil2x_1	light	28.74	229026	0.0054
sp|Q9BYM8|HOIL1_HUMAN	LAGEEEALR	T5_1	light	28.74	72552560	0.9013
sp|Q9BYM8|HOIL1_HUMAN	LAGEEEALR	T10_1	light	28.74	44754660	0.6542
sp|Q9BYM8|HOIL1_HUMAN	LAGEEEALR	T15_1	light	28.74	57944420	0.7173
sp|Q9BYM8|HOIL1_HUMAN	LAGEEEALR	T0_dil2x_2	light	28.74	337359	0.0085
sp|Q9BYM8|HOIL1_HUMAN	LAGEEEALR	T5_2	light	28.74	38636976	0.5174
sp|Q9BYM8|HOIL1_HUMAN	LAGEEEALR	T10_2	light	28.74	43257752	0.6174
sp|Q9BYM8|HOIL1_HUMAN	LAGEEEALR	T15_2	light	28.74	50043420	0.6389
sp|Q9BYM8|HOIL1_HUMAN	LAGEEEALR	T0_3	light	28.74	225361	0.0035
sp|Q9BYM8|HOIL1_HUMAN	LAGEEEALR	T5_3	light	28.74	71747744	0.9701
sp|Q9BYM8|HOIL1_HUMAN	LAGEEEALR	T10_3	light	28.74	243583904	3.2141
sp|Q9BYM8|HOIL1_HUMAN	LAGEEEALR	T15_3	light	28.74	125469744	2.1326
sp|Q9BYM8|HOIL1_HUMAN	LAGEEEALR	T0_dil2x_1	heavy	28.74	42504076	0.0054
sp|Q9BYM8|HOIL1_HUMAN	LAGEEEALR	T5_1	heavy	28.74	80496824	0.9013
sp|Q9BYM8|HOIL1_HUMAN	LAGEEEALR	T10_1	heavy	28.74	68410272	0.6542
sp|Q9BYM8|HOIL1_HUMAN	LAGEEEALR	T15_1	heavy	28.74	80782480	0.7173
sp|Q9BYM8|HOIL1_HUMAN	LAGEEEALR	T0_dil2x_2	heavy	28.74	39914012	0.0085
sp|Q9BYM8|HOIL1_HUMAN	LAGEEEALR	T5_2	heavy	28.74	74680392	0.5174
sp|Q9BYM8|HOIL1_HUMAN	LAGEEEALR	T10_2	heavy	28.74	70068416	0.6174
sp|Q9BYM8|HOIL1_HUMAN	LAGEEEALR	T15_2	heavy	28.74	78329552	0.6389
sp|Q9BYM8|HOIL1_HUMAN	LAGEEEALR	T0_3	heavy	28.74	63724008	0.0035
sp|Q9BYM8|HOIL1_HUMAN	LAGEEEALR	T5_3	heavy	28.74	73955960	0.9701
sp|Q9BYM8|HOIL1_HUMAN	LAGEEEALR	T10_3	heavy	28.74	75786016	3.2141
sp|Q9BYM8|HOIL1_HUMAN	LAGEEEALR	T15_3	heavy	28.74	58834760	2.1326
sp|Q9BYM8|HOIL1_HUMAN	ALLTPEDYQR	T0_dil2x_1	light	43.1	307220	0.0064
sp|Q9BYM8|HOIL1_HUMAN	ALLTPEDYQR	T5_1	light	43.1	71368848	0.8257
sp|Q9BYM8|HOIL1_HUMAN	ALLTPEDYQR	T10_1	light	43.1	48767196	0.6072
sp|Q9BYM8|HOIL1_HUMAN	ALLTPEDYQR	T15_1	light	43.1	56359184	0.6686
sp|Q9BYM8|HOIL1_HUMAN	ALLTPEDYQR	T0_dil2x_2	light	43.1	299204	0.0066
sp|Q9BYM8|HOIL1_HUMAN	ALLTPEDYQR	T5_2	light	43.1	43924116	0.5023
sp|Q9BYM8|HOIL1_HUMAN	ALLTPEDYQR	T10_2	light	43.1	38947968	0.5223
sp|Q9BYM8|HOIL1_HUMAN	ALLTPEDYQR	T15_2	light	43.1	54446400	0.6314
sp|Q9BYM8|HOIL1_HUMAN	ALLTPEDYQR	T0_3	light	43.1	264366	0.004
sp|Q9BYM8|HOIL1_HUMAN	ALLTPEDYQR	T5_3	light	43.1	85957208	1.0053
sp|Q9BYM8|HOIL1_HUMAN	ALLTPEDYQR	T10_3	light	43.1	256360000	3.2207
sp|Q9BYM8|HOIL1_HUMAN	ALLTPEDYQR	T15_3	light	43.1	125529568	1.9883
sp|Q9BYM8|HOIL1_HUMAN	ALLTPEDYQR	T0_dil2x_1	heavy	43.1	48368968	0.0064
sp|Q9BYM8|HOIL1_HUMAN	ALLTPEDYQR	T5_1	heavy	43.1	86435200	0.8257
sp|Q9BYM8|HOIL1_HUMAN	ALLTPEDYQR	T10_1	heavy	43.1	80320120	0.6072
sp|Q9BYM8|HOIL1_HUMAN	ALLTPEDYQR	T15_1	heavy	43.1	84296424	0.6686
sp|Q9BYM8|HOIL1_HUMAN	ALLTPEDYQR	T0_dil2x_2	heavy	43.1	45391248	0.0066
sp|Q9BYM8|HOIL1_HUMAN	ALLTPEDYQR	T5_2	heavy	43.1	87442312	0.5023
sp|Q9BYM8|HOIL1_HUMAN	ALLTPEDYQR	T10_2	heavy	43.1	74565536	0.5223
sp|Q9BYM8|HOIL1_HUMAN	ALLTPEDYQR	T15_2	heavy	43.1	86231696	0.6314
sp|Q9BYM8|HOIL1_HUMAN	ALLTPEDYQR	T0_3	heavy	43.1	65956732	0.004
sp|Q9BYM8|HOIL1_HUMAN	ALLTPEDYQR	T5_3	heavy	43.1	85505880	1.0053
sp|Q9BYM8|HOIL1_HUMAN	ALLTPEDYQR	T10_3	heavy	43.1	79598808	3.2207
sp|Q9BYM8|HOIL1_HUMAN	ALLTPEDYQR	T15_3	heavy	43.1	63134676	1.9883
sp|Q9BYM8|HOIL1_HUMAN	EYQEDLALR	T0_dil2x_1	light	40.22	87701	0.0034
sp|Q9BYM8|HOIL1_HUMAN	EYQEDLALR	T5_1	light	40.22	61456088	1.2936
sp|Q9BYM8|HOIL1_HUMAN	EYQEDLALR	T10_1	light	40.22	39036428	0.9144
sp|Q9BYM8|HOIL1_HUMAN	EYQEDLALR	T15_1	light	40.22	50637888	1.0543
sp|Q9BYM8|HOIL1_HUMAN	EYQEDLALR	T0_dil2x_2	light	40.22	68633	0.0026
sp|Q9BYM8|HOIL1_HUMAN	EYQEDLALR	T5_2	light	40.22	35030764	0.7072
sp|Q9BYM8|HOIL1_HUMAN	EYQEDLALR	T10_2	light	40.22	32918842	0.7716
sp|Q9BYM8|HOIL1_HUMAN	EYQEDLALR	T15_2	light	40.22	44103344	0.9699
sp|Q9BYM8|HOIL1_HUMAN	EYQEDLALR	T0_3	light	40.22	143672	0.0033
sp|Q9BYM8|HOIL1_HUMAN	EYQEDLALR	T5_3	light	40.22	71231616	1.5366
sp|Q9BYM8|HOIL1_HUMAN	EYQEDLALR	T10_3	light	40.22	195400016	4.8243
sp|Q9BYM8|HOIL1_HUMAN	EYQEDLALR	T15_3	light	40.22	102389672	3.0885
sp|Q9BYM8|HOIL1_HUMAN	EYQEDLALR	T0_dil2x_1	heavy	40.22	25636778	0.0034
sp|Q9BYM8|HOIL1_HUMAN	EYQEDLALR	T5_1	heavy	40.22	47509240	1.2936
sp|Q9BYM8|HOIL1_HUMAN	EYQEDLALR	T10_1	heavy	40.22	42691932	0.9144
sp|Q9BYM8|HOIL1_HUMAN	EYQEDLALR	T15_1	heavy	40.22	48030128	1.0543
sp|Q9BYM8|HOIL1_HUMAN	EYQEDLALR	T0_dil2x_2	heavy	40.22	26167530	0.0026
sp|Q9BYM8|HOIL1_HUMAN	EYQEDLALR	T5_2	heavy	40.22	49531136	0.7072
sp|Q9BYM8|HOIL1_HUMAN	EYQEDLALR	T10_2	heavy	40.22	42662532	0.7716
sp|Q9BYM8|HOIL1_HUMAN	EYQEDLALR	T15_2	heavy	40.22	45472172	0.9699
sp|Q9BYM8|HOIL1_HUMAN	EYQEDLALR	T0_3	heavy	40.22	43111576	0.0033
sp|Q9BYM8|HOIL1_HUMAN	EYQEDLALR	T5_3	heavy	40.22	46356936	1.5366
sp|Q9BYM8|HOIL1_HUMAN	EYQEDLALR	T10_3	heavy	40.22	40503200	4.8243
sp|Q9BYM8|HOIL1_HUMAN	EYQEDLALR	T15_3	heavy	40.22	33151612	3.0885
sp|Q13114|TRAF3_HUMAN	SAGTPVFVPEQGGYK	T0_dil2x_1	light	47.28	276931	0.0406
sp|Q13114|TRAF3_HUMAN	SAGTPVFVPEQGGYK	T5_1	light	47.28	8100106	0.7673
sp|Q13114|TRAF3_HUMAN	SAGTPVFVPEQGGYK	T10_1	light	47.28	3390238	0.3324
sp|Q13114|TRAF3_HUMAN	SAGTPVFVPEQGGYK	T15_1	light	47.28	5195697	0.4733
sp|Q13114|TRAF3_HUMAN	SAGTPVFVPEQGGYK	T0_dil2x_2	light	47.28	441607	0.0692
sp|Q13114|TRAF3_HUMAN	SAGTPVFVPEQGGYK	T5_2	light	47.28	4066903	0.3675
sp|Q13114|TRAF3_HUMAN	SAGTPVFVPEQGGYK	T10_2	light	47.28	4376497	0.4432
sp|Q13114|TRAF3_HUMAN	SAGTPVFVPEQGGYK	T15_2	light	47.28	3792534	0.352
sp|Q13114|TRAF3_HUMAN	SAGTPVFVPEQGGYK	T0_3	light	47.28	382150	0.039
sp|Q13114|TRAF3_HUMAN	SAGTPVFVPEQGGYK	T5_3	light	47.28	8561142	0.8032
sp|Q13114|TRAF3_HUMAN	SAGTPVFVPEQGGYK	T10_3	light	47.28	21859120	2.2199
sp|Q13114|TRAF3_HUMAN	SAGTPVFVPEQGGYK	T15_3	light	47.28	12713877	1.5309
sp|Q13114|TRAF3_HUMAN	SAGTPVFVPEQGGYK	T0_dil2x_1	heavy	47.28	6819547	0.0406
sp|Q13114|TRAF3_HUMAN	SAGTPVFVPEQGGYK	T5_1	heavy	47.28	10556972	0.7673
sp|Q13114|TRAF3_HUMAN	SAGTPVFVPEQGGYK	T10_1	heavy	47.28	10198978	0.3324
sp|Q13114|TRAF3_HUMAN	SAGTPVFVPEQGGYK	T15_1	heavy	47.28	10978697	0.4733
sp|Q13114|TRAF3_HUMAN	SAGTPVFVPEQGGYK	T0_dil2x_2	heavy	47.28	6380746	0.0692
sp|Q13114|TRAF3_HUMAN	SAGTPVFVPEQGGYK	T5_2	heavy	47.28	11065341	0.3675
sp|Q13114|TRAF3_HUMAN	SAGTPVFVPEQGGYK	T10_2	heavy	47.28	9873789	0.4432
sp|Q13114|TRAF3_HUMAN	SAGTPVFVPEQGGYK	T15_2	heavy	47.28	10775283	0.352
sp|Q13114|TRAF3_HUMAN	SAGTPVFVPEQGGYK	T0_3	heavy	47.28	9810298	0.039
sp|Q13114|TRAF3_HUMAN	SAGTPVFVPEQGGYK	T5_3	heavy	47.28	10658984	0.8032
sp|Q13114|TRAF3_HUMAN	SAGTPVFVPEQGGYK	T10_3	heavy	47.28	9846758	2.2199
sp|Q13114|TRAF3_HUMAN	SAGTPVFVPEQGGYK	T15_3	heavy	47.28	8304654	1.5309
sp|Q13114|TRAF3_HUMAN	NTGLLESQLSR	T0_dil2x_1	light	44.26	150349	0.0274
sp|Q13114|TRAF3_HUMAN	NTGLLESQLSR	T5_1	light	44.26	7176549	0.5643
sp|Q13114|TRAF3_HUMAN	NTGLLESQLSR	T10_1	light	44.26	2917727	0.2475
sp|Q13114|TRAF3_HUMAN	NTGLLESQLSR	T15_1	light	44.26	4479226	0.3576
sp|Q13114|TRAF3_HUMAN	NTGLLESQLSR	T0_dil2x_2	light	44.26	337116	0.0576
sp|Q13114|TRAF3_HUMAN	NTGLLESQLSR	T5_2	light	44.26	3937352	0.2939
sp|Q13114|TRAF3_HUMAN	NTGLLESQLSR	T10_2	light	44.26	3552032	0.3347
sp|Q13114|TRAF3_HUMAN	NTGLLESQLSR	T15_2	light	44.26	3458185	0.2786
sp|Q13114|TRAF3_HUMAN	NTGLLESQLSR	T0_3	light	44.26	94748	0.0241
sp|Q13114|TRAF3_HUMAN	NTGLLESQLSR	T5_3	light	44.26	7016934	0.5625
sp|Q13114|TRAF3_HUMAN	NTGLLESQLSR	T10_3	light	44.26	17791776	1.9006
sp|Q13114|TRAF3_HUMAN	NTGLLESQLSR	T15_3	light	44.26	9673514	1.1867
sp|Q13114|TRAF3_HUMAN	NTGLLESQLSR	T0_dil2x_1	heavy	44.26	5489363	0.0274
sp|Q13114|TRAF3_HUMAN	NTGLLESQLSR	T5_1	heavy	44.26	12716708	0.5643
sp|Q13114|TRAF3_HUMAN	NTGLLESQLSR	T10_1	heavy	44.26	11786805	0.2475
sp|Q13114|TRAF3_HUMAN	NTGLLESQLSR	T15_1	heavy	44.26	12524939	0.3576
sp|Q13114|TRAF3_HUMAN	NTGLLESQLSR	T0_dil2x_2	heavy	44.26	5850411	0.0576
sp|Q13114|TRAF3_HUMAN	NTGLLESQLSR	T5_2	heavy	44.26	13399037	0.2939
sp|Q13114|TRAF3_HUMAN	NTGLLESQLSR	T10_2	heavy	44.26	10611226	0.3347
sp|Q13114|TRAF3_HUMAN	NTGLLESQLSR	T15_2	heavy	44.26	12411032	0.2786
sp|Q13114|TRAF3_HUMAN	NTGLLESQLSR	T0_3	heavy	44.26	3924756	0.0241
sp|Q13114|TRAF3_HUMAN	NTGLLESQLSR	T5_3	heavy	44.26	12473502	0.5625
sp|Q13114|TRAF3_HUMAN	NTGLLESQLSR	T10_3	heavy	44.26	9361281	1.9006
sp|Q13114|TRAF3_HUMAN	NTGLLESQLSR	T15_3	heavy	44.26	8151779	1.1867
sp|Q9Y4K3|TRAF6_HUMAN	EILSLMVK	T0_dil2x_1	light	60.13	48582	0.0226
sp|Q9Y4K3|TRAF6_HUMAN	EILSLMVK	T5_1	light	60.13	349289	0.0972
sp|Q9Y4K3|TRAF6_HUMAN	EILSLMVK	T10_1	light	60.13	456066	0.1188
sp|Q9Y4K3|TRAF6_HUMAN	EILSLMVK	T15_1	light	60.13	217223	0.065
sp|Q9Y4K3|TRAF6_HUMAN	EILSLMVK	T0_dil2x_2	light	60.13	10362	0.0369
sp|Q9Y4K3|TRAF6_HUMAN	EILSLMVK	T5_2	light	60.13	168937	0.0411
sp|Q9Y4K3|TRAF6_HUMAN	EILSLMVK	T10_2	light	60.13	1248391	0.3452
sp|Q9Y4K3|TRAF6_HUMAN	EILSLMVK	T15_2	light	60.13	327761	0.0798
sp|Q9Y4K3|TRAF6_HUMAN	EILSLMVK	T0_3	light	60.13	16063	0.0045
sp|Q9Y4K3|TRAF6_HUMAN	EILSLMVK	T5_3	light	60.13	968053	0.2567
sp|Q9Y4K3|TRAF6_HUMAN	EILSLMVK	T10_3	light	60.13	4921281	1.3033
sp|Q9Y4K3|TRAF6_HUMAN	EILSLMVK	T15_3	light	60.13	1859653	0.8117
sp|Q9Y4K3|TRAF6_HUMAN	EILSLMVK	T0_dil2x_1	heavy	60.13	2149014	0.0226
sp|Q9Y4K3|TRAF6_HUMAN	EILSLMVK	T5_1	heavy	60.13	3592342	0.0972
sp|Q9Y4K3|TRAF6_HUMAN	EILSLMVK	T10_1	heavy	60.13	3839672	0.1188
sp|Q9Y4K3|TRAF6_HUMAN	EILSLMVK	T15_1	heavy	60.13	3343649	0.065
sp|Q9Y4K3|TRAF6_HUMAN	EILSLMVK	T0_dil2x_2	heavy	60.13	280561	0.0369
sp|Q9Y4K3|TRAF6_HUMAN	EILSLMVK	T5_2	heavy	60.13	4106663	0.0411
sp|Q9Y4K3|TRAF6_HUMAN	EILSLMVK	T10_2	heavy	60.13	3616321	0.3452
sp|Q9Y4K3|TRAF6_HUMAN	EILSLMVK	T15_2	heavy	60.13	4107132	0.0798
sp|Q9Y4K3|TRAF6_HUMAN	EILSLMVK	T0_3	heavy	60.13	3532476	0.0045
sp|Q9Y4K3|TRAF6_HUMAN	EILSLMVK	T5_3	heavy	60.13	3770854	0.2567
sp|Q9Y4K3|TRAF6_HUMAN	EILSLMVK	T10_3	heavy	60.13	3776116	1.3033
sp|Q9Y4K3|TRAF6_HUMAN	EILSLMVK	T15_3	heavy	60.13	2291180	0.8117
sp|Q9Y4K3|TRAF6_HUMAN	LTILDQSEAPVR	T0_dil2x_1	light	50.22	70498	0.03
sp|Q9Y4K3|TRAF6_HUMAN	LTILDQSEAPVR	T5_1	light	50.22	8941854	1.0061
sp|Q9Y4K3|TRAF6_HUMAN	LTILDQSEAPVR	T10_1	light	50.22	4934305	0.6099
sp|Q9Y4K3|TRAF6_HUMAN	LTILDQSEAPVR	T15_1	light	50.22	4512380	0.5339
sp|Q9Y4K3|TRAF6_HUMAN	LTILDQSEAPVR	T0_dil2x_2	light	50.22	139117	0.0304
sp|Q9Y4K3|TRAF6_HUMAN	LTILDQSEAPVR	T5_2	light	50.22	4673284	0.4751
sp|Q9Y4K3|TRAF6_HUMAN	LTILDQSEAPVR	T10_2	light	50.22	5109327	0.7085
sp|Q9Y4K3|TRAF6_HUMAN	LTILDQSEAPVR	T15_2	light	50.22	3773107	0.4478
sp|Q9Y4K3|TRAF6_HUMAN	LTILDQSEAPVR	T0_3	light	50.22	#N/A	#N/A
sp|Q9Y4K3|TRAF6_HUMAN	LTILDQSEAPVR	T5_3	light	50.22	11033217	1.2491
sp|Q9Y4K3|TRAF6_HUMAN	LTILDQSEAPVR	T10_3	light	50.22	33139584	4.6071
sp|Q9Y4K3|TRAF6_HUMAN	LTILDQSEAPVR	T15_3	light	50.22	10533523	1.8411
sp|Q9Y4K3|TRAF6_HUMAN	LTILDQSEAPVR	T0_dil2x_1	heavy	50.22	2353095	0.03
sp|Q9Y4K3|TRAF6_HUMAN	LTILDQSEAPVR	T5_1	heavy	50.22	8887667	1.0061
sp|Q9Y4K3|TRAF6_HUMAN	LTILDQSEAPVR	T10_1	heavy	50.22	8089697	0.6099
sp|Q9Y4K3|TRAF6_HUMAN	LTILDQSEAPVR	T15_1	heavy	50.22	8451245	0.5339
sp|Q9Y4K3|TRAF6_HUMAN	LTILDQSEAPVR	T0_dil2x_2	heavy	50.22	4581545	0.0304
sp|Q9Y4K3|TRAF6_HUMAN	LTILDQSEAPVR	T5_2	heavy	50.22	9836548	0.4751
sp|Q9Y4K3|TRAF6_HUMAN	LTILDQSEAPVR	T10_2	heavy	50.22	7211109	0.7085
sp|Q9Y4K3|TRAF6_HUMAN	LTILDQSEAPVR	T15_2	heavy	50.22	8426440	0.4478
sp|Q9Y4K3|TRAF6_HUMAN	LTILDQSEAPVR	T0_3	heavy	50.22	4871435	#N/A
sp|Q9Y4K3|TRAF6_HUMAN	LTILDQSEAPVR	T5_3	heavy	50.22	8832806	1.2491
sp|Q9Y4K3|TRAF6_HUMAN	LTILDQSEAPVR	T10_3	heavy	50.22	7193199	4.6071
sp|Q9Y4K3|TRAF6_HUMAN	LTILDQSEAPVR	T15_3	heavy	50.22	5721388	1.8411
sp|Q9Y4K3|TRAF6_HUMAN	DDTLLVR	T0_dil2x_1	light	39.3	49121	0.0069
sp|Q9Y4K3|TRAF6_HUMAN	DDTLLVR	T5_1	light	39.3	6604346	0.5267
sp|Q9Y4K3|TRAF6_HUMAN	DDTLLVR	T10_1	light	39.3	4573663	0.3583
sp|Q9Y4K3|TRAF6_HUMAN	DDTLLVR	T15_1	light	39.3	4062859	0.2952
sp|Q9Y4K3|TRAF6_HUMAN	DDTLLVR	T0_dil2x_2	light	39.3	109025	0.0145
sp|Q9Y4K3|TRAF6_HUMAN	DDTLLVR	T5_2	light	39.3	2818309	0.2393
sp|Q9Y4K3|TRAF6_HUMAN	DDTLLVR	T10_2	light	39.3	4074493	0.3964
sp|Q9Y4K3|TRAF6_HUMAN	DDTLLVR	T15_2	light	39.3	3203044	0.2356
sp|Q9Y4K3|TRAF6_HUMAN	DDTLLVR	T0_3	light	39.3	58880	0.0055
sp|Q9Y4K3|TRAF6_HUMAN	DDTLLVR	T5_3	light	39.3	7781440	0.6124
sp|Q9Y4K3|TRAF6_HUMAN	DDTLLVR	T10_3	light	39.3	25946628	2.3509
sp|Q9Y4K3|TRAF6_HUMAN	DDTLLVR	T15_3	light	39.3	9472578	0.9911
sp|Q9Y4K3|TRAF6_HUMAN	DDTLLVR	T0_dil2x_1	heavy	39.3	7158009	0.0069
sp|Q9Y4K3|TRAF6_HUMAN	DDTLLVR	T5_1	heavy	39.3	12539557	0.5267
sp|Q9Y4K3|TRAF6_HUMAN	DDTLLVR	T10_1	heavy	39.3	12764146	0.3583
sp|Q9Y4K3|TRAF6_HUMAN	DDTLLVR	T15_1	heavy	39.3	13763042	0.2952
sp|Q9Y4K3|TRAF6_HUMAN	DDTLLVR	T0_dil2x_2	heavy	39.3	7517041	0.0145
sp|Q9Y4K3|TRAF6_HUMAN	DDTLLVR	T5_2	heavy	39.3	11777319	0.2393
sp|Q9Y4K3|TRAF6_HUMAN	DDTLLVR	T10_2	heavy	39.3	10279662	0.3964
sp|Q9Y4K3|TRAF6_HUMAN	DDTLLVR	T15_2	heavy	39.3	13596958	0.2356
sp|Q9Y4K3|TRAF6_HUMAN	DDTLLVR	T0_3	heavy	39.3	10731845	0.0055
sp|Q9Y4K3|TRAF6_HUMAN	DDTLLVR	T5_3	heavy	39.3	12706194	0.6124
sp|Q9Y4K3|TRAF6_HUMAN	DDTLLVR	T10_3	heavy	39.3	11036833	2.3509
sp|Q9Y4K3|TRAF6_HUMAN	DDTLLVR	T15_3	heavy	39.3	9558014	0.9911
sp|P21580|TNAP3_HUMAN	WQLESLK	T0_dil2x_1	light	50.27	#N/A	#N/A
sp|P21580|TNAP3_HUMAN	WQLESLK	T5_1	light	50.27	127122	0.0514
sp|P21580|TNAP3_HUMAN	WQLESLK	T10_1	light	50.27	202865	0.0808
sp|P21580|TNAP3_HUMAN	WQLESLK	T15_1	light	50.27	618158	0.2185
sp|P21580|TNAP3_HUMAN	WQLESLK	T0_dil2x_2	light	50.27	#N/A	#N/A
sp|P21580|TNAP3_HUMAN	WQLESLK	T5_2	light	50.27	71944	0.0378
sp|P21580|TNAP3_HUMAN	WQLESLK	T10_2	light	50.27	172773	0.0834
sp|P21580|TNAP3_HUMAN	WQLESLK	T15_2	light	50.27	653736	0.247
sp|P21580|TNAP3_HUMAN	WQLESLK	T0_3	light	50.27	#N/A	#N/A
sp|P21580|TNAP3_HUMAN	WQLESLK	T5_3	light	50.27	250972	0.0902
sp|P21580|TNAP3_HUMAN	WQLESLK	T10_3	light	50.27	2138618	0.907
sp|P21580|TNAP3_HUMAN	WQLESLK	T15_3	light	50.27	1483236	0.7508
sp|P21580|TNAP3_HUMAN	WQLESLK	T0_dil2x_1	heavy	50.27	1065099	#N/A
sp|P21580|TNAP3_HUMAN	WQLESLK	T5_1	heavy	50.27	2472452	0.0514
sp|P21580|TNAP3_HUMAN	WQLESLK	T10_1	heavy	50.27	2509492	0.0808
sp|P21580|TNAP3_HUMAN	WQLESLK	T15_1	heavy	50.27	2828746	0.2185
sp|P21580|TNAP3_HUMAN	WQLESLK	T0_dil2x_2	heavy	50.27	1388795	#N/A
sp|P21580|TNAP3_HUMAN	WQLESLK	T5_2	heavy	50.27	1904611	0.0378
sp|P21580|TNAP3_HUMAN	WQLESLK	T10_2	heavy	50.27	2072836	0.0834
sp|P21580|TNAP3_HUMAN	WQLESLK	T15_2	heavy	50.27	2646736	0.247
sp|P21580|TNAP3_HUMAN	WQLESLK	T0_3	heavy	50.27	1344107	#N/A
sp|P21580|TNAP3_HUMAN	WQLESLK	T5_3	heavy	50.27	2783090	0.0902
sp|P21580|TNAP3_HUMAN	WQLESLK	T10_3	heavy	50.27	2357923	0.907
sp|P21580|TNAP3_HUMAN	WQLESLK	T15_3	heavy	50.27	1975439	0.7508
sp|P21580|TNAP3_HUMAN	AVPLVNR	T0_dil2x_1	light	31.76	#N/A	#N/A
sp|P21580|TNAP3_HUMAN	AVPLVNR	T5_1	light	31.76	568123	0.0544
sp|P21580|TNAP3_HUMAN	AVPLVNR	T10_1	light	31.76	865286	0.0907
sp|P21580|TNAP3_HUMAN	AVPLVNR	T15_1	light	31.76	2111527	0.1903
sp|P21580|TNAP3_HUMAN	AVPLVNR	T0_dil2x_2	light	31.76	#N/A	#N/A
sp|P21580|TNAP3_HUMAN	AVPLVNR	T5_2	light	31.76	310304	0.0327
sp|P21580|TNAP3_HUMAN	AVPLVNR	T10_2	light	31.76	371372	0.0398
sp|P21580|TNAP3_HUMAN	AVPLVNR	T15_2	light	31.76	2142604	0.1878
sp|P21580|TNAP3_HUMAN	AVPLVNR	T0_3	light	31.76	#N/A	#N/A
sp|P21580|TNAP3_HUMAN	AVPLVNR	T5_3	light	31.76	636678	0.0594
sp|P21580|TNAP3_HUMAN	AVPLVNR	T10_3	light	31.76	6887988	0.6626
sp|P21580|TNAP3_HUMAN	AVPLVNR	T15_3	light	31.76	3344016	0.3732
sp|P21580|TNAP3_HUMAN	AVPLVNR	T0_dil2x_1	heavy	31.76	6364534	#N/A
sp|P21580|TNAP3_HUMAN	AVPLVNR	T5_1	heavy	31.76	10450137	0.0544
sp|P21580|TNAP3_HUMAN	AVPLVNR	T10_1	heavy	31.76	9543368	0.0907
sp|P21580|TNAP3_HUMAN	AVPLVNR	T15_1	heavy	31.76	11092919	0.1903
sp|P21580|TNAP3_HUMAN	AVPLVNR	T0_dil2x_2	heavy	31.76	6121513	#N/A
sp|P21580|TNAP3_HUMAN	AVPLVNR	T5_2	heavy	31.76	9490870	0.0327
sp|P21580|TNAP3_HUMAN	AVPLVNR	T10_2	heavy	31.76	9331708	0.0398
sp|P21580|TNAP3_HUMAN	AVPLVNR	T15_2	heavy	31.76	11409086	0.1878
sp|P21580|TNAP3_HUMAN	AVPLVNR	T0_3	heavy	31.76	7694888	#N/A
sp|P21580|TNAP3_HUMAN	AVPLVNR	T5_3	heavy	31.76	10720158	0.0594
sp|P21580|TNAP3_HUMAN	AVPLVNR	T10_3	heavy	31.76	10395002	0.6626
sp|P21580|TNAP3_HUMAN	AVPLVNR	T15_3	heavy	31.76	8960265	0.3732
sp|P21580|TNAP3_HUMAN	LDEANLPK	T0_dil2x_1	light	31.45	8337	0.006
sp|P21580|TNAP3_HUMAN	LDEANLPK	T5_1	light	31.45	400484	0.0698
sp|P21580|TNAP3_HUMAN	LDEANLPK	T10_1	light	31.45	784949	0.139
sp|P21580|TNAP3_HUMAN	LDEANLPK	T15_1	light	31.45	1679255	0.2815
sp|P21580|TNAP3_HUMAN	LDEANLPK	T0_dil2x_2	light	31.45	10657	0.0236
sp|P21580|TNAP3_HUMAN	LDEANLPK	T5_2	light	31.45	126031	0.0203
sp|P21580|TNAP3_HUMAN	LDEANLPK	T10_2	light	31.45	789821	0.154
sp|P21580|TNAP3_HUMAN	LDEANLPK	T15_2	light	31.45	1749970	0.2699
sp|P21580|TNAP3_HUMAN	LDEANLPK	T0_3	light	31.45	#N/A	#N/A
sp|P21580|TNAP3_HUMAN	LDEANLPK	T5_3	light	31.45	582308	0.1019
sp|P21580|TNAP3_HUMAN	LDEANLPK	T10_3	light	31.45	5332433	1.2816
sp|P21580|TNAP3_HUMAN	LDEANLPK	T15_3	light	31.45	4319843	2.5712
sp|P21580|TNAP3_HUMAN	LDEANLPK	T0_dil2x_1	heavy	31.45	1397397	0.006
sp|P21580|TNAP3_HUMAN	LDEANLPK	T5_1	heavy	31.45	5740787	0.0698
sp|P21580|TNAP3_HUMAN	LDEANLPK	T10_1	heavy	31.45	5645927	0.139
sp|P21580|TNAP3_HUMAN	LDEANLPK	T15_1	heavy	31.45	5964712	0.2815
sp|P21580|TNAP3_HUMAN	LDEANLPK	T0_dil2x_2	heavy	31.45	450906	0.0236
sp|P21580|TNAP3_HUMAN	LDEANLPK	T5_2	heavy	31.45	6209900	0.0203
sp|P21580|TNAP3_HUMAN	LDEANLPK	T10_2	heavy	31.45	5129023	0.154
sp|P21580|TNAP3_HUMAN	LDEANLPK	T15_2	heavy	31.45	6484640	0.2699
sp|P21580|TNAP3_HUMAN	LDEANLPK	T0_3	heavy	31.45	1092477	#N/A
sp|P21580|TNAP3_HUMAN	LDEANLPK	T5_3	heavy	31.45	5716549	0.1019
sp|P21580|TNAP3_HUMAN	LDEANLPK	T10_3	heavy	31.45	4160697	1.2816
sp|P21580|TNAP3_HUMAN	LDEANLPK	T15_3	heavy	31.45	1680118	2.5712
sp|Q9NQC7|CYLD_HUMAN	ENPPFYGVIR	T0_dil2x_1	light	56.98	55199	0.009
sp|Q9NQC7|CYLD_HUMAN	ENPPFYGVIR	T5_1	light	56.98	25392024	2.3566
sp|Q9NQC7|CYLD_HUMAN	ENPPFYGVIR	T10_1	light	56.98	22309036	2.1113
sp|Q9NQC7|CYLD_HUMAN	ENPPFYGVIR	T15_1	light	56.98	27583952	2.5036
sp|Q9NQC7|CYLD_HUMAN	ENPPFYGVIR	T0_dil2x_2	light	56.98	53432	0.0097
sp|Q9NQC7|CYLD_HUMAN	ENPPFYGVIR	T5_2	light	56.98	13153832	1.1329
sp|Q9NQC7|CYLD_HUMAN	ENPPFYGVIR	T10_2	light	56.98	23709516	2.1718
sp|Q9NQC7|CYLD_HUMAN	ENPPFYGVIR	T15_2	light	56.98	25198048	2.3602
sp|Q9NQC7|CYLD_HUMAN	ENPPFYGVIR	T0_3	light	56.98	48950	0.0052
sp|Q9NQC7|CYLD_HUMAN	ENPPFYGVIR	T5_3	light	56.98	33285646	3.0788
sp|Q9NQC7|CYLD_HUMAN	ENPPFYGVIR	T10_3	light	56.98	122311248	10.7508
sp|Q9NQC7|CYLD_HUMAN	ENPPFYGVIR	T15_3	light	56.98	72648992	8.289
sp|Q9NQC7|CYLD_HUMAN	ENPPFYGVIR	T0_dil2x_1	heavy	56.98	6112094	0.009
sp|Q9NQC7|CYLD_HUMAN	ENPPFYGVIR	T5_1	heavy	56.98	10774933	2.3566
sp|Q9NQC7|CYLD_HUMAN	ENPPFYGVIR	T10_1	heavy	56.98	10566448	2.1113
sp|Q9NQC7|CYLD_HUMAN	ENPPFYGVIR	T15_1	heavy	56.98	11017600	2.5036
sp|Q9NQC7|CYLD_HUMAN	ENPPFYGVIR	T0_dil2x_2	heavy	56.98	5529549	0.0097
sp|Q9NQC7|CYLD_HUMAN	ENPPFYGVIR	T5_2	heavy	56.98	11610552	1.1329
sp|Q9NQC7|CYLD_HUMAN	ENPPFYGVIR	T10_2	heavy	56.98	10917214	2.1718
sp|Q9NQC7|CYLD_HUMAN	ENPPFYGVIR	T15_2	heavy	56.98	10676404	2.3602
sp|Q9NQC7|CYLD_HUMAN	ENPPFYGVIR	T0_3	heavy	56.98	9346168	0.0052
sp|Q9NQC7|CYLD_HUMAN	ENPPFYGVIR	T5_3	heavy	56.98	10811132	3.0788
sp|Q9NQC7|CYLD_HUMAN	ENPPFYGVIR	T10_3	heavy	56.98	11376953	10.7508
sp|Q9NQC7|CYLD_HUMAN	ENPPFYGVIR	T15_3	heavy	56.98	8764454	8.289
sp|Q9NQC7|CYLD_HUMAN	TEIVNPLR	T0_dil2x_1	light	43.74	221810	0.0248
sp|Q9NQC7|CYLD_HUMAN	TEIVNPLR	T5_1	light	43.74	19872534	1.3362
sp|Q9NQC7|CYLD_HUMAN	TEIVNPLR	T10_1	light	43.74	17092464	1.3085
sp|Q9NQC7|CYLD_HUMAN	TEIVNPLR	T15_1	light	43.74	23802482	1.62
sp|Q9NQC7|CYLD_HUMAN	TEIVNPLR	T0_dil2x_2	light	43.74	160798	0.0203
sp|Q9NQC7|CYLD_HUMAN	TEIVNPLR	T5_2	light	43.74	8616086	0.6422
sp|Q9NQC7|CYLD_HUMAN	TEIVNPLR	T10_2	light	43.74	16651964	1.4089
sp|Q9NQC7|CYLD_HUMAN	TEIVNPLR	T15_2	light	43.74	19835532	1.4771
sp|Q9NQC7|CYLD_HUMAN	TEIVNPLR	T0_3	light	43.74	154503	0.0117
sp|Q9NQC7|CYLD_HUMAN	TEIVNPLR	T5_3	light	43.74	22073398	1.7342
sp|Q9NQC7|CYLD_HUMAN	TEIVNPLR	T10_3	light	43.74	92494712	7.1885
sp|Q9NQC7|CYLD_HUMAN	TEIVNPLR	T15_3	light	43.74	49667536	5.3765
sp|Q9NQC7|CYLD_HUMAN	TEIVNPLR	T0_dil2x_1	heavy	43.74	8957294	0.0248
sp|Q9NQC7|CYLD_HUMAN	TEIVNPLR	T5_1	heavy	43.74	14872482	1.3362
sp|Q9NQC7|CYLD_HUMAN	TEIVNPLR	T10_1	heavy	43.74	13062384	1.3085
sp|Q9NQC7|CYLD_HUMAN	TEIVNPLR	T15_1	heavy	43.74	14692963	1.62
sp|Q9NQC7|CYLD_HUMAN	TEIVNPLR	T0_dil2x_2	heavy	43.74	7923438	0.0203
sp|Q9NQC7|CYLD_HUMAN	TEIVNPLR	T5_2	heavy	43.74	13415919	0.6422
sp|Q9NQC7|CYLD_HUMAN	TEIVNPLR	T10_2	heavy	43.74	11819410	1.4089
sp|Q9NQC7|CYLD_HUMAN	TEIVNPLR	T15_2	heavy	43.74	13428570	1.4771
sp|Q9NQC7|CYLD_HUMAN	TEIVNPLR	T0_3	heavy	43.74	13257642	0.0117
sp|Q9NQC7|CYLD_HUMAN	TEIVNPLR	T5_3	heavy	43.74	12728390	1.7342
sp|Q9NQC7|CYLD_HUMAN	TEIVNPLR	T10_3	heavy	43.74	12867072	7.1885
sp|Q9NQC7|CYLD_HUMAN	TEIVNPLR	T15_3	heavy	43.74	9237833	5.3765
sp|O14920|IKKB_HUMAN	WHNQETGEQIAIK	T0_dil2x_1	light	34.25	212011	0.0324
sp|O14920|IKKB_HUMAN	WHNQETGEQIAIK	T5_1	light	34.25	5582266	0.4862
sp|O14920|IKKB_HUMAN	WHNQETGEQIAIK	T10_1	light	34.25	4132440	0.3825
sp|O14920|IKKB_HUMAN	WHNQETGEQIAIK	T15_1	light	34.25	5330853	0.4971
sp|O14920|IKKB_HUMAN	WHNQETGEQIAIK	T0_dil2x_2	light	34.25	206261	0.0367
sp|O14920|IKKB_HUMAN	WHNQETGEQIAIK	T5_2	light	34.25	3075306	0.3257
sp|O14920|IKKB_HUMAN	WHNQETGEQIAIK	T10_2	light	34.25	4210275	0.5919
sp|O14920|IKKB_HUMAN	WHNQETGEQIAIK	T15_2	light	34.25	5424828	0.5353
sp|O14920|IKKB_HUMAN	WHNQETGEQIAIK	T0_3	light	34.25	61764	0.0073
sp|O14920|IKKB_HUMAN	WHNQETGEQIAIK	T5_3	light	34.25	7572110	0.804
sp|O14920|IKKB_HUMAN	WHNQETGEQIAIK	T10_3	light	34.25	29749076	3.8165
sp|O14920|IKKB_HUMAN	WHNQETGEQIAIK	T15_3	light	34.25	11531722	2.2072
sp|O14920|IKKB_HUMAN	WHNQETGEQIAIK	T0_dil2x_1	heavy	34.25	6552710	0.0324
sp|O14920|IKKB_HUMAN	WHNQETGEQIAIK	T5_1	heavy	34.25	11480329	0.4862
sp|O14920|IKKB_HUMAN	WHNQETGEQIAIK	T10_1	heavy	34.25	10804905	0.3825
sp|O14920|IKKB_HUMAN	WHNQETGEQIAIK	T15_1	heavy	34.25	10724030	0.4971
sp|O14920|IKKB_HUMAN	WHNQETGEQIAIK	T0_dil2x_2	heavy	34.25	5627594	0.0367
sp|O14920|IKKB_HUMAN	WHNQETGEQIAIK	T5_2	heavy	34.25	9441600	0.3257
sp|O14920|IKKB_HUMAN	WHNQETGEQIAIK	T10_2	heavy	34.25	7112654	0.5919
sp|O14920|IKKB_HUMAN	WHNQETGEQIAIK	T15_2	heavy	34.25	10133655	0.5353
sp|O14920|IKKB_HUMAN	WHNQETGEQIAIK	T0_3	heavy	34.25	8423069	0.0073
sp|O14920|IKKB_HUMAN	WHNQETGEQIAIK	T5_3	heavy	34.25	9417912	0.804
sp|O14920|IKKB_HUMAN	WHNQETGEQIAIK	T10_3	heavy	34.25	7794823	3.8165
sp|O14920|IKKB_HUMAN	WHNQETGEQIAIK	T15_3	heavy	34.25	5224505	2.2072
sp|O14920|IKKB_HUMAN	GTDPTYGPNGCFK	T0_dil2x_1	light	34.13	247511	0.0542
sp|O14920|IKKB_HUMAN	GTDPTYGPNGCFK	T5_1	light	34.13	7249065	0.9249
sp|O14920|IKKB_HUMAN	GTDPTYGPNGCFK	T10_1	light	34.13	6000981	0.8854
sp|O14920|IKKB_HUMAN	GTDPTYGPNGCFK	T15_1	light	34.13	4900745	0.6815
sp|O14920|IKKB_HUMAN	GTDPTYGPNGCFK	T0_dil2x_2	light	34.13	180746	0.0389
sp|O14920|IKKB_HUMAN	GTDPTYGPNGCFK	T5_2	light	34.13	3708724	0.5154
sp|O14920|IKKB_HUMAN	GTDPTYGPNGCFK	T10_2	light	34.13	6103712	0.8486
sp|O14920|IKKB_HUMAN	GTDPTYGPNGCFK	T15_2	light	34.13	5850066	0.8205
sp|O14920|IKKB_HUMAN	GTDPTYGPNGCFK	T0_3	light	34.13	107185	0.0162
sp|O14920|IKKB_HUMAN	GTDPTYGPNGCFK	T5_3	light	34.13	10335332	1.5046
sp|O14920|IKKB_HUMAN	GTDPTYGPNGCFK	T10_3	light	34.13	43208056	5.6992
sp|O14920|IKKB_HUMAN	GTDPTYGPNGCFK	T15_3	light	34.13	15913814	3.16
sp|O14920|IKKB_HUMAN	GTDPTYGPNGCFK	T0_dil2x_1	heavy	34.13	4563557	0.0542
sp|O14920|IKKB_HUMAN	GTDPTYGPNGCFK	T5_1	heavy	34.13	7837960	0.9249
sp|O14920|IKKB_HUMAN	GTDPTYGPNGCFK	T10_1	heavy	34.13	6777414	0.8854
sp|O14920|IKKB_HUMAN	GTDPTYGPNGCFK	T15_1	heavy	34.13	7191328	0.6815
sp|O14920|IKKB_HUMAN	GTDPTYGPNGCFK	T0_dil2x_2	heavy	34.13	4644193	0.0389
sp|O14920|IKKB_HUMAN	GTDPTYGPNGCFK	T5_2	heavy	34.13	7195754	0.5154
sp|O14920|IKKB_HUMAN	GTDPTYGPNGCFK	T10_2	heavy	34.13	7192912	0.8486
sp|O14920|IKKB_HUMAN	GTDPTYGPNGCFK	T15_2	heavy	34.13	7129803	0.8205
sp|O14920|IKKB_HUMAN	GTDPTYGPNGCFK	T0_3	heavy	34.13	6635209	0.0162
sp|O14920|IKKB_HUMAN	GTDPTYGPNGCFK	T5_3	heavy	34.13	6869020	1.5046
sp|O14920|IKKB_HUMAN	GTDPTYGPNGCFK	T10_3	heavy	34.13	7581438	5.6992
sp|O14920|IKKB_HUMAN	GTDPTYGPNGCFK	T15_3	heavy	34.13	5036054	3.16
sp|O14920|IKKB_HUMAN	ALDDILNLK	T0_dil2x_1	light	64.75	639194	0.274
sp|O14920|IKKB_HUMAN	ALDDILNLK	T5_1	light	64.75	16099254	3.7253
sp|O14920|IKKB_HUMAN	ALDDILNLK	T10_1	light	64.75	14095918	3.3344
sp|O14920|IKKB_HUMAN	ALDDILNLK	T15_1	light	64.75	16246477	3.3825
sp|O14920|IKKB_HUMAN	ALDDILNLK	T0_dil2x_2	light	64.75	591210	0.2717
sp|O14920|IKKB_HUMAN	ALDDILNLK	T5_2	light	64.75	8318281	1.8023
sp|O14920|IKKB_HUMAN	ALDDILNLK	T10_2	light	64.75	12563192	3.6723
sp|O14920|IKKB_HUMAN	ALDDILNLK	T15_2	light	64.75	13394172	3.367
sp|O14920|IKKB_HUMAN	ALDDILNLK	T0_3	light	64.75	398232	0.0985
sp|O14920|IKKB_HUMAN	ALDDILNLK	T5_3	light	64.75	20257894	5.1441
sp|O14920|IKKB_HUMAN	ALDDILNLK	T10_3	light	64.75	70854872	22.4418
sp|O14920|IKKB_HUMAN	ALDDILNLK	T15_3	light	64.75	33503796	14.5148
sp|O14920|IKKB_HUMAN	ALDDILNLK	T0_dil2x_1	heavy	64.75	2332700	0.274
sp|O14920|IKKB_HUMAN	ALDDILNLK	T5_1	heavy	64.75	4321565	3.7253
sp|O14920|IKKB_HUMAN	ALDDILNLK	T10_1	heavy	64.75	4227433	3.3344
sp|O14920|IKKB_HUMAN	ALDDILNLK	T15_1	heavy	64.75	4803109	3.3825
sp|O14920|IKKB_HUMAN	ALDDILNLK	T0_dil2x_2	heavy	64.75	2176357	0.2717
sp|O14920|IKKB_HUMAN	ALDDILNLK	T5_2	heavy	64.75	4615484	1.8023
sp|O14920|IKKB_HUMAN	ALDDILNLK	T10_2	heavy	64.75	3421049	3.6723
sp|O14920|IKKB_HUMAN	ALDDILNLK	T15_2	heavy	64.75	3978043	3.367
sp|O14920|IKKB_HUMAN	ALDDILNLK	T0_3	heavy	64.75	4044268	0.0985
sp|O14920|IKKB_HUMAN	ALDDILNLK	T5_3	heavy	64.75	3938073	5.1441
sp|O14920|IKKB_HUMAN	ALDDILNLK	T10_3	heavy	64.75	3157274	22.4418
sp|O14920|IKKB_HUMAN	ALDDILNLK	T15_3	heavy	64.75	2308255	14.5148
sp|O14920|IKKB_HUMAN	NLAFFQLR	T0_dil2x_1	light	68.68	671619	0.2234
sp|O14920|IKKB_HUMAN	NLAFFQLR	T5_1	light	68.68	9401679	1.6406
sp|O14920|IKKB_HUMAN	NLAFFQLR	T10_1	light	68.68	10550227	1.7039
sp|O14920|IKKB_HUMAN	NLAFFQLR	T15_1	light	68.68	7299166	1.1607
sp|O14920|IKKB_HUMAN	NLAFFQLR	T0_dil2x_2	light	68.68	468806	0.1609
sp|O14920|IKKB_HUMAN	NLAFFQLR	T5_2	light	68.68	3434765	0.5756
sp|O14920|IKKB_HUMAN	NLAFFQLR	T10_2	light	68.68	10258759	2.1322
sp|O14920|IKKB_HUMAN	NLAFFQLR	T15_2	light	68.68	8594087	1.5025
sp|O14920|IKKB_HUMAN	NLAFFQLR	T0_3	light	68.68	247917	0.0504
sp|O14920|IKKB_HUMAN	NLAFFQLR	T5_3	light	68.68	14376249	2.6456
sp|O14920|IKKB_HUMAN	NLAFFQLR	T10_3	light	68.68	51538300	10.4643
sp|O14920|IKKB_HUMAN	NLAFFQLR	T15_3	light	68.68	24331450	5.9526
sp|O14920|IKKB_HUMAN	NLAFFQLR	T0_dil2x_1	heavy	68.68	3006896	0.2234
sp|O14920|IKKB_HUMAN	NLAFFQLR	T5_1	heavy	68.68	5730618	1.6406
sp|O14920|IKKB_HUMAN	NLAFFQLR	T10_1	heavy	68.68	6191750	1.7039
sp|O14920|IKKB_HUMAN	NLAFFQLR	T15_1	heavy	68.68	6288348	1.1607
sp|O14920|IKKB_HUMAN	NLAFFQLR	T0_dil2x_2	heavy	68.68	2913168	0.1609
sp|O14920|IKKB_HUMAN	NLAFFQLR	T5_2	heavy	68.68	5967189	0.5756
sp|O14920|IKKB_HUMAN	NLAFFQLR	T10_2	heavy	68.68	4811280	2.1322
sp|O14920|IKKB_HUMAN	NLAFFQLR	T15_2	heavy	68.68	5719731	1.5025
sp|O14920|IKKB_HUMAN	NLAFFQLR	T0_3	heavy	68.68	4914774	0.0504
sp|O14920|IKKB_HUMAN	NLAFFQLR	T5_3	heavy	68.68	5433929	2.6456
sp|O14920|IKKB_HUMAN	NLAFFQLR	T10_3	heavy	68.68	4925174	10.4643
sp|O14920|IKKB_HUMAN	NLAFFQLR	T15_3	heavy	68.68	4087535	5.9526
sp|Q8N5C8|TAB3_HUMAN	EVDLLQSR	T0_dil2x_1	light	41.24	282722	0.0513
sp|Q8N5C8|TAB3_HUMAN	EVDLLQSR	T5_1	light	41.24	5384162	0.5901
sp|Q8N5C8|TAB3_HUMAN	EVDLLQSR	T10_1	light	41.24	2060393	0.229
sp|Q8N5C8|TAB3_HUMAN	EVDLLQSR	T15_1	light	41.24	1867701	0.1897
sp|Q8N5C8|TAB3_HUMAN	EVDLLQSR	T0_dil2x_2	light	41.24	393843	0.0748
sp|Q8N5C8|TAB3_HUMAN	EVDLLQSR	T5_2	light	41.24	3232170	0.3281
sp|Q8N5C8|TAB3_HUMAN	EVDLLQSR	T10_2	light	41.24	2033517	0.274
sp|Q8N5C8|TAB3_HUMAN	EVDLLQSR	T15_2	light	41.24	1667140	0.1818
sp|Q8N5C8|TAB3_HUMAN	EVDLLQSR	T0_3	light	41.24	348216	0.0418
sp|Q8N5C8|TAB3_HUMAN	EVDLLQSR	T5_3	light	41.24	7042999	0.7345
sp|Q8N5C8|TAB3_HUMAN	EVDLLQSR	T10_3	light	41.24	10321914	1.424
sp|Q8N5C8|TAB3_HUMAN	EVDLLQSR	T15_3	light	41.24	4511135	0.7711
sp|Q8N5C8|TAB3_HUMAN	EVDLLQSR	T0_dil2x_1	heavy	41.24	5515787	0.0513
sp|Q8N5C8|TAB3_HUMAN	EVDLLQSR	T5_1	heavy	41.24	9124160	0.5901
sp|Q8N5C8|TAB3_HUMAN	EVDLLQSR	T10_1	heavy	41.24	8998058	0.229
sp|Q8N5C8|TAB3_HUMAN	EVDLLQSR	T15_1	heavy	41.24	9843050	0.1897
sp|Q8N5C8|TAB3_HUMAN	EVDLLQSR	T0_dil2x_2	heavy	41.24	5267242	0.0748
sp|Q8N5C8|TAB3_HUMAN	EVDLLQSR	T5_2	heavy	41.24	9850588	0.3281
sp|Q8N5C8|TAB3_HUMAN	EVDLLQSR	T10_2	heavy	41.24	7422930	0.274
sp|Q8N5C8|TAB3_HUMAN	EVDLLQSR	T15_2	heavy	41.24	9167770	0.1818
sp|Q8N5C8|TAB3_HUMAN	EVDLLQSR	T0_3	heavy	41.24	8335091	0.0418
sp|Q8N5C8|TAB3_HUMAN	EVDLLQSR	T5_3	heavy	41.24	9588420	0.7345
sp|Q8N5C8|TAB3_HUMAN	EVDLLQSR	T10_3	heavy	41.24	7248316	1.424
sp|Q8N5C8|TAB3_HUMAN	EVDLLQSR	T15_3	heavy	41.24	5850496	0.7711
sp|Q13490|BIRC2_HUMAN	GQEFVDEIQGR	T0_dil2x_1	light	43.17	898560	0.0263
sp|Q13490|BIRC2_HUMAN	GQEFVDEIQGR	T5_1	light	43.17	46122984	1.0519
sp|Q13490|BIRC2_HUMAN	GQEFVDEIQGR	T10_1	light	43.17	17940790	0.4241
sp|Q13490|BIRC2_HUMAN	GQEFVDEIQGR	T15_1	light	43.17	21488396	0.5228
sp|Q13490|BIRC2_HUMAN	GQEFVDEIQGR	T0_dil2x_2	light	43.17	1050682	0.0342
sp|Q13490|BIRC2_HUMAN	GQEFVDEIQGR	T5_2	light	43.17	19033336	0.418
sp|Q13490|BIRC2_HUMAN	GQEFVDEIQGR	T10_2	light	43.17	17900742	0.4437
sp|Q13490|BIRC2_HUMAN	GQEFVDEIQGR	T15_2	light	43.17	19644934	0.4476
sp|Q13490|BIRC2_HUMAN	GQEFVDEIQGR	T0_3	light	43.17	1093226	0.0244
sp|Q13490|BIRC2_HUMAN	GQEFVDEIQGR	T5_3	light	43.17	52538032	1.2283
sp|Q13490|BIRC2_HUMAN	GQEFVDEIQGR	T10_3	light	43.17	113684720	2.8651
sp|Q13490|BIRC2_HUMAN	GQEFVDEIQGR	T15_3	light	43.17	57306768	2.0689
sp|Q13490|BIRC2_HUMAN	GQEFVDEIQGR	T0_dil2x_1	heavy	43.17	34185328	0.0263
sp|Q13490|BIRC2_HUMAN	GQEFVDEIQGR	T5_1	heavy	43.17	43848808	1.0519
sp|Q13490|BIRC2_HUMAN	GQEFVDEIQGR	T10_1	heavy	43.17	42304404	0.4241
sp|Q13490|BIRC2_HUMAN	GQEFVDEIQGR	T15_1	heavy	43.17	41105920	0.5228
sp|Q13490|BIRC2_HUMAN	GQEFVDEIQGR	T0_dil2x_2	heavy	43.17	30734484	0.0342
sp|Q13490|BIRC2_HUMAN	GQEFVDEIQGR	T5_2	heavy	43.17	45532140	0.418
sp|Q13490|BIRC2_HUMAN	GQEFVDEIQGR	T10_2	heavy	43.17	40345916	0.4437
sp|Q13490|BIRC2_HUMAN	GQEFVDEIQGR	T15_2	heavy	43.17	43889024	0.4476
sp|Q13490|BIRC2_HUMAN	GQEFVDEIQGR	T0_3	heavy	43.17	44859976	0.0244
sp|Q13490|BIRC2_HUMAN	GQEFVDEIQGR	T5_3	heavy	43.17	42772500	1.2283
sp|Q13490|BIRC2_HUMAN	GQEFVDEIQGR	T10_3	heavy	43.17	39679804	2.8651
sp|Q13490|BIRC2_HUMAN	GQEFVDEIQGR	T15_3	heavy	43.17	27698908	2.0689
sp|Q13490|BIRC2_HUMAN	ILTTGENYK	T0_dil2x_1	light	27.96	572367	0.0183
sp|Q13490|BIRC2_HUMAN	ILTTGENYK	T5_1	light	27.96	45007932	0.9539
sp|Q13490|BIRC2_HUMAN	ILTTGENYK	T10_1	light	27.96	16068012	0.3546
sp|Q13490|BIRC2_HUMAN	ILTTGENYK	T15_1	light	27.96	21346644	0.431
sp|Q13490|BIRC2_HUMAN	ILTTGENYK	T0_dil2x_2	light	27.96	562219	0.0189
sp|Q13490|BIRC2_HUMAN	ILTTGENYK	T5_2	light	27.96	18186038	0.4268
sp|Q13490|BIRC2_HUMAN	ILTTGENYK	T10_2	light	27.96	10861385	0.2526
[truncated: 785 more rows]

## Sheet: Protein_Absolute_Amounts
			Amount in attomoles (Timepoint_replicate)
Uniprot	Gene_Name (Primary)	Name_used_in_this_study	T0_1	T0_2	T0_3	T05_1	T05_2	T05_3	T10_1	T10_2	T10_3	T15_1	T15_2	T15_3
O14920	IKBKB	IKKB	39.68	46.544	15.1733	826.576	464.123	1264.86	687.168	894.309	5636.15	801.627	804.96	3416.26
O15111	CHUK	IKKA	23.5093	21.248	10.064	323.147	166.773	463.659	287.424	292.064	1728.13	295.483	281.205	1075
O43318	MAP3K7	TAK1	5.41867	6.46933	3.95733	820.272	440.469	1196.14	521.536	548.469	2759.11	450.656	404.016	1315.96
P01375	TNF	TNFalpha	1.42186e+07	8.69171e+06	1.44063e+07	34909.9	8082.13	10760.5	4446.4	3456.53	21634.7	7326.4	5875.73	8979.73
P0CG47; P62987; P62979; P0CG48	UBB; UBA52; RPS27A; UBC	Ubiquitin	15024.5	25441.6	10578.7	33986.7	21978.7	54781.9	35899.2	49913.6	221051	36289.6	43326.4	132618
P19438	TNFRSF1A	TNFR1	20295.3	24082.5	14158	4872.11	1948.85	4798.35	2002.03	2281.87	14794.8	2758.51	2608.75	9804.32
P21580	TNFAIP3	A20	0	0	0	9.36533	4.84267	13.4133	16.56	14.784	152.064	36.816	37.584	197.077
Q12933	TRAF2	TRAF2	651.093	467.893	140.96	4054.35	2570.24	5944.32	2400.16	3687.04	16660.5	2993.28	2754.77	11796.1
Q13077	TRAF1	TRAF1	3.952	5.18933	0	67.7973	33.168	88.688	27.8027	38.7253	238.043	39.3387	36.032	169.173
Q13114	TRAF3	TRAF3	5.44	10.144	5.048	106.528	52.912	109.256	46.392	62.232	329.64	66.472	50.448	217.408
Q13489	BIRC3	BIRC3	1.744	2.128	1.22667	137.925	63.9573	160.725	58.8587	48.4373	360.725	68.0747	62.3093	217.952
Q13490	BIRC2	BIRC2	47.0933	50.4533	31.84	1341.81	557.867	1470.29	541.92	446.027	3613.17	685.28	588.64	2242.93
Q13546	RIPK1	RIPK1	68.48	83.0933	24.16	3911.47	2540.8	5287.09	1995.36	2537.28	17547.5	2397.44	2352.16	12632.3
Q14164	IKBKE	IKKE	1.168	0	0.16	0.872	0.152	0.68	9.696	10.528	77.968	32.488	34.864	156.424
Q15025	TNIP1	TNIP1	10.3627	19.4507	8.26667	24.8693	10.6453	35.4347	200.443	183.771	1096.73	457.152	465.707	1802.65
Q15628	TRADD	TRADD	985.173	1026.19	505.813	7886.72	5063.63	11198.2	4135.57	5982.93	33432.5	5977.71	6085.65	34081.6
Q15750	TAB1	TAB1	20.992	29.296	12.2773	1150.93	747.701	2135.01	1023.9	1229.81	4417.01	670.267	875.541	2174.5
Q86VP1	TAX1BP1	TAX1BP1	61.008	116.384	48.912	24.744	9.104	25.76	38.872	76.76	205.624	46.672	45.208	215.344
Q8N5C8	TAB3	TAB3	0	13.4933	5.60533	154.517	82.32	191.877	54.432	75.6267	392.416	46.064	46.0267	303.147
Q96EP0	RNF31	HOIP	4.69333	4.8	2.45333	1209.97	648.8	1404.05	759.573	656.693	4623.25	963.36	838.613	3237.28
Q96S55	WRNIP1	WHIP	7.70133	9.46667	4.02133	47.712	23.8773	53.824	51.12	44.896	311.957	72.528	63.0347	220.208
Q9BYM8	RBCK1	HOIL-1	10.2933	8.05333	6.82667	1277.28	807.68	1616.48	928.853	891.093	5499.47	1011.63	1035.15	3298.03
Q9H0F6	SHARPIN	SHARPIN	19.0933	27.9467	14.8267	1301.07	635.413	1773.92	1053.65	1008.85	6454.13	1019.84	1076.43	4048.43
Q9H6S1	AZI2	AZI2	12.408	26.192	7.376	3.2	1.24	4.2	13.992	27.592	110.16	25.736	27.84	131.744
Q9NQC7	CYLD	CYLD	3.14667	3.94667	1.72267	277.616	147.995	408.267	250.656	310.661	1561.03	309.152	322.325	1219.06
Q9NYJ8	TAB2	TAB2	10.08	14.9333	5.12	1492	876.16	2289	865.173	1025.49	5312.45	703.733	745.707	3002.15
Q9UHD2	TBK1	TBK1	29.7387	44.832	16.7413	22.3893	8.63467	28.0747	80.1387	115.077	600.24	183.067	183.861	937.909
Q9UM82	SPATA2	SPATA2	0	0	0	335.568	172.24	422.464	263.435	274.843	1668.1	339.088	318.544	1133.21
Q9Y4K3	TRAF6	TRAF6	3.17333	4.36267	0.533333	86.9333	40.2933	112.971	57.9733	77.3387	440.603	47.6853	40.704	194.341
Q9Y6K9	IKBKG	NEMO	118.955	132.949	52.5227	2332.81	1460.53	3777.91	2300.02	2749.5	15594	2358.21	2556.6	10260.2

## Sheet: Skyline_Output_Serial_Dilution
Protein	Peptide	Replicate	Total Area
sp|P01375|TNFA_HUMAN	ANALLANGVELR	400zmol	142725
sp|P01375|TNFA_HUMAN	ANALLANGVELR	4amol	1125169
sp|P01375|TNFA_HUMAN	ANALLANGVELR	40amol	14542017
sp|P01375|TNFA_HUMAN	ANALLANGVELR	400amol	130382208
sp|P01375|TNFA_HUMAN	ANALLANGVELR	4fmol	695487296
sp|P01375|TNFA_HUMAN	ANALLANGVELR	40fmoluL	8245344768
sp|P01375|TNFA_HUMAN	GQGCPSTHVLLTHTISR	400zmol	#N/A
sp|P01375|TNFA_HUMAN	GQGCPSTHVLLTHTISR	4amol	#N/A
sp|P01375|TNFA_HUMAN	GQGCPSTHVLLTHTISR	40amol	134166
sp|P01375|TNFA_HUMAN	GQGCPSTHVLLTHTISR	400amol	2557311
sp|P01375|TNFA_HUMAN	GQGCPSTHVLLTHTISR	4fmol	11799753
sp|P01375|TNFA_HUMAN	GQGCPSTHVLLTHTISR	40fmoluL	252394400
sp|P01375|TNFA_HUMAN	IAVSYQTK	400zmol	#N/A
sp|P01375|TNFA_HUMAN	IAVSYQTK	4amol	#N/A
sp|P01375|TNFA_HUMAN	IAVSYQTK	40amol	5328581
sp|P01375|TNFA_HUMAN	IAVSYQTK	400amol	47755472
sp|P01375|TNFA_HUMAN	IAVSYQTK	4fmol	281031872
sp|P01375|TNFA_HUMAN	IAVSYQTK	40fmoluL	2103649792
sp|P01375|TNFA_HUMAN	VNLLSAIK	400zmol	59053
sp|P01375|TNFA_HUMAN	VNLLSAIK	4amol	492813
sp|P01375|TNFA_HUMAN	VNLLSAIK	40amol	6564009
sp|P01375|TNFA_HUMAN	VNLLSAIK	400amol	66618716
sp|P01375|TNFA_HUMAN	VNLLSAIK	4fmol	338017376
sp|P01375|TNFA_HUMAN	VNLLSAIK	40fmoluL	3948545536
sp|P19438|TNR1A_HUMAN	EMGQVEISSCTVDR	400zmol	#N/A
sp|P19438|TNR1A_HUMAN	EMGQVEISSCTVDR	4amol	205668
sp|P19438|TNR1A_HUMAN	EMGQVEISSCTVDR	40amol	3657399
sp|P19438|TNR1A_HUMAN	EMGQVEISSCTVDR	400amol	35542368
sp|P19438|TNR1A_HUMAN	EMGQVEISSCTVDR	4fmol	215627680
sp|P19438|TNR1A_HUMAN	EMGQVEISSCTVDR	40fmoluL	2339379712
sp|P19438|TNR1A_HUMAN	LCLPQIENVK	400zmol	72973
sp|P19438|TNR1A_HUMAN	LCLPQIENVK	4amol	566013
sp|P19438|TNR1A_HUMAN	LCLPQIENVK	40amol	7720965
sp|P19438|TNR1A_HUMAN	LCLPQIENVK	400amol	71496512
sp|P19438|TNR1A_HUMAN	LCLPQIENVK	4fmol	408584160
sp|P19438|TNR1A_HUMAN	LCLPQIENVK	40fmoluL	5229913600
sp|P19438|TNR1A_HUMAN	LYSIVCGK	400zmol	#N/A
sp|P19438|TNR1A_HUMAN	LYSIVCGK	4amol	406304
sp|P19438|TNR1A_HUMAN	LYSIVCGK	40amol	4712326
sp|P19438|TNR1A_HUMAN	LYSIVCGK	400amol	42132320
sp|P19438|TNR1A_HUMAN	LYSIVCGK	4fmol	234389520
sp|P19438|TNR1A_HUMAN	LYSIVCGK	40fmoluL	2453244160
sp|P19438|TNR1A_HUMAN	LELQNGR	400zmol	#N/A
sp|P19438|TNR1A_HUMAN	LELQNGR	4amol	151067
sp|P19438|TNR1A_HUMAN	LELQNGR	40amol	4482428
sp|P19438|TNR1A_HUMAN	LELQNGR	400amol	35082152
sp|P19438|TNR1A_HUMAN	LELQNGR	4fmol	210575040
sp|P19438|TNR1A_HUMAN	LELQNGR	40fmoluL	2133805952
sp|P19438|TNR1A_HUMAN	EATLELLGR	400zmol	121004
sp|P19438|TNR1A_HUMAN	EATLELLGR	4amol	1154571
sp|P19438|TNR1A_HUMAN	EATLELLGR	40amol	13559369
sp|P19438|TNR1A_HUMAN	EATLELLGR	400amol	113556024
sp|P19438|TNR1A_HUMAN	EATLELLGR	4fmol	646327104
sp|P19438|TNR1A_HUMAN	EATLELLGR	40fmoluL	7194779136
sp|Q96EP0|RNF31_HUMAN	EELASALR	400zmol	70049
sp|Q96EP0|RNF31_HUMAN	EELASALR	4amol	873144
sp|Q96EP0|RNF31_HUMAN	EELASALR	40amol	10791505
sp|Q96EP0|RNF31_HUMAN	EELASALR	400amol	99570384
sp|Q96EP0|RNF31_HUMAN	EELASALR	4fmol	546779008
sp|Q96EP0|RNF31_HUMAN	EELASALR	40fmoluL	5003338752
sp|Q96EP0|RNF31_HUMAN	YLQLDAAR	400zmol	97180
sp|Q96EP0|RNF31_HUMAN	YLQLDAAR	4amol	857361
sp|Q96EP0|RNF31_HUMAN	YLQLDAAR	40amol	10638515
sp|Q96EP0|RNF31_HUMAN	YLQLDAAR	400amol	89743664
sp|Q96EP0|RNF31_HUMAN	YLQLDAAR	4fmol	516038816
sp|Q96EP0|RNF31_HUMAN	YLQLDAAR	40fmoluL	5462061056
sp|Q96EP0|RNF31_HUMAN	FNNPVFR	400zmol	63622
sp|Q96EP0|RNF31_HUMAN	FNNPVFR	4amol	358160
sp|Q96EP0|RNF31_HUMAN	FNNPVFR	40amol	4975756
sp|Q96EP0|RNF31_HUMAN	FNNPVFR	400amol	43641864
sp|Q96EP0|RNF31_HUMAN	FNNPVFR	4fmol	238937408
sp|Q96EP0|RNF31_HUMAN	FNNPVFR	40fmoluL	2939545344
sp|Q96EP0|RNF31_HUMAN	ALTELQR	400zmol	#N/A
sp|Q96EP0|RNF31_HUMAN	ALTELQR	4amol	669017
sp|Q96EP0|RNF31_HUMAN	ALTELQR	40amol	11413228
sp|Q96EP0|RNF31_HUMAN	ALTELQR	400amol	109907208
sp|Q96EP0|RNF31_HUMAN	ALTELQR	4fmol	644679808
sp|Q96EP0|RNF31_HUMAN	ALTELQR	40fmoluL	6147987968
sp|Q96EP0|RNF31_HUMAN	FSYALAR	400zmol	#N/A
sp|Q96EP0|RNF31_HUMAN	FSYALAR	4amol	410298
sp|Q96EP0|RNF31_HUMAN	FSYALAR	40amol	8174148
sp|Q96EP0|RNF31_HUMAN	FSYALAR	400amol	80438272
sp|Q96EP0|RNF31_HUMAN	FSYALAR	4fmol	446100512
sp|Q96EP0|RNF31_HUMAN	FSYALAR	40fmoluL	4877371904
sp|Q9H0F6|SHRPN_HUMAN	GPPPEADLPR	400zmol	113776
sp|Q9H0F6|SHRPN_HUMAN	GPPPEADLPR	4amol	1631006
sp|Q9H0F6|SHRPN_HUMAN	GPPPEADLPR	40amol	16582774
sp|Q9H0F6|SHRPN_HUMAN	GPPPEADLPR	400amol	146541792
sp|Q9H0F6|SHRPN_HUMAN	GPPPEADLPR	4fmol	795563648
sp|Q9H0F6|SHRPN_HUMAN	GPPPEADLPR	40fmoluL	8395565568
sp|Q9H0F6|SHRPN_HUMAN	GAAQVAAVLAQHR	400zmol	#N/A
sp|Q9H0F6|SHRPN_HUMAN	GAAQVAAVLAQHR	4amol	129323
sp|Q9H0F6|SHRPN_HUMAN	GAAQVAAVLAQHR	40amol	1468535
sp|Q9H0F6|SHRPN_HUMAN	GAAQVAAVLAQHR	400amol	26286368
sp|Q9H0F6|SHRPN_HUMAN	GAAQVAAVLAQHR	4fmol	87906912
sp|Q9H0F6|SHRPN_HUMAN	GAAQVAAVLAQHR	40fmoluL	1759891072
sp|Q9H0F6|SHRPN_HUMAN	SLASYGVR	400zmol	203964
sp|Q9H0F6|SHRPN_HUMAN	SLASYGVR	4amol	1050573
sp|Q9H0F6|SHRPN_HUMAN	SLASYGVR	40amol	8418450
sp|Q9H0F6|SHRPN_HUMAN	SLASYGVR	400amol	79036600
sp|Q9H0F6|SHRPN_HUMAN	SLASYGVR	4fmol	450634496
sp|Q9H0F6|SHRPN_HUMAN	SLASYGVR	40fmoluL	5099440640
sp|Q9H0F6|SHRPN_HUMAN	EAPATGPSPQHPQK	400zmol	#N/A
sp|Q9H0F6|SHRPN_HUMAN	EAPATGPSPQHPQK	4amol	5579
sp|Q9H0F6|SHRPN_HUMAN	EAPATGPSPQHPQK	40amol	294763
sp|Q9H0F6|SHRPN_HUMAN	EAPATGPSPQHPQK	400amol	4673674
sp|Q9H0F6|SHRPN_HUMAN	EAPATGPSPQHPQK	4fmol	22408412
sp|Q9H0F6|SHRPN_HUMAN	EAPATGPSPQHPQK	40fmoluL	258266992
sp|Q9BYM8|HOIL1_HUMAN	AVAGGDEQVAMK	400zmol	#N/A
sp|Q9BYM8|HOIL1_HUMAN	AVAGGDEQVAMK	4amol	252111
sp|Q9BYM8|HOIL1_HUMAN	AVAGGDEQVAMK	40amol	4150807
sp|Q9BYM8|HOIL1_HUMAN	AVAGGDEQVAMK	400amol	37181416
sp|Q9BYM8|HOIL1_HUMAN	AVAGGDEQVAMK	4fmol	220178464
sp|Q9BYM8|HOIL1_HUMAN	AVAGGDEQVAMK	40fmoluL	2135344000
sp|Q9BYM8|HOIL1_HUMAN	CAIWLAEQR	400zmol	43049
sp|Q9BYM8|HOIL1_HUMAN	CAIWLAEQR	4amol	582514
sp|Q9BYM8|HOIL1_HUMAN	CAIWLAEQR	40amol	7007297
sp|Q9BYM8|HOIL1_HUMAN	CAIWLAEQR	400amol	72250200
sp|Q9BYM8|HOIL1_HUMAN	CAIWLAEQR	4fmol	382725600
sp|Q9BYM8|HOIL1_HUMAN	CAIWLAEQR	40fmoluL	4382417920
sp|Q9BYM8|HOIL1_HUMAN	LAGEEEALR	400zmol	89820
sp|Q9BYM8|HOIL1_HUMAN	LAGEEEALR	4amol	1030958
sp|Q9BYM8|HOIL1_HUMAN	LAGEEEALR	40amol	11635751
sp|Q9BYM8|HOIL1_HUMAN	LAGEEEALR	400amol	103234328
sp|Q9BYM8|HOIL1_HUMAN	LAGEEEALR	4fmol	608414592
sp|Q9BYM8|HOIL1_HUMAN	LAGEEEALR	40fmoluL	5711611904
sp|Q9BYM8|HOIL1_HUMAN	ALLTPEDYQR	400zmol	83773
sp|Q9BYM8|HOIL1_HUMAN	ALLTPEDYQR	4amol	982099
sp|Q9BYM8|HOIL1_HUMAN	ALLTPEDYQR	40amol	11231156
sp|Q9BYM8|HOIL1_HUMAN	ALLTPEDYQR	400amol	99931312
sp|Q9BYM8|HOIL1_HUMAN	ALLTPEDYQR	4fmol	557605248
sp|Q9BYM8|HOIL1_HUMAN	ALLTPEDYQR	40fmoluL	5666967040
sp|Q9BYM8|HOIL1_HUMAN	EYQEDLALR	400zmol	23490
sp|Q9BYM8|HOIL1_HUMAN	EYQEDLALR	4amol	368018
sp|Q9BYM8|HOIL1_HUMAN	EYQEDLALR	40amol	5620727
sp|Q9BYM8|HOIL1_HUMAN	EYQEDLALR	400amol	51670780
sp|Q9BYM8|HOIL1_HUMAN	EYQEDLALR	4fmol	294684704
sp|Q9BYM8|HOIL1_HUMAN	EYQEDLALR	40fmoluL	3212830976
sp|Q12933|TRAF2_HUMAN	YLCSACR	400zmol	#N/A
sp|Q12933|TRAF2_HUMAN	YLCSACR	4amol	30580
sp|Q12933|TRAF2_HUMAN	YLCSACR	40amol	987893
sp|Q12933|TRAF2_HUMAN	YLCSACR	400amol	9242552
sp|Q12933|TRAF2_HUMAN	YLCSACR	4fmol	56637820
sp|Q12933|TRAF2_HUMAN	YLCSACR	40fmoluL	469592480
sp|Q12933|TRAF2_HUMAN	QQEHEVQWLR	400zmol	21396
sp|Q12933|TRAF2_HUMAN	QQEHEVQWLR	4amol	142366
sp|Q12933|TRAF2_HUMAN	QQEHEVQWLR	40amol	1925390
sp|Q12933|TRAF2_HUMAN	QQEHEVQWLR	400amol	24477204
sp|Q12933|TRAF2_HUMAN	QQEHEVQWLR	4fmol	109100568
sp|Q12933|TRAF2_HUMAN	QQEHEVQWLR	40fmoluL	1368121600
sp|Q12933|TRAF2_HUMAN	IYLNGDGTGR	400zmol	239865
sp|Q12933|TRAF2_HUMAN	IYLNGDGTGR	4amol	806812
sp|Q12933|TRAF2_HUMAN	IYLNGDGTGR	40amol	10170285
sp|Q12933|TRAF2_HUMAN	IYLNGDGTGR	400amol	89239064
sp|Q12933|TRAF2_HUMAN	IYLNGDGTGR	4fmol	505273440
sp|Q12933|TRAF2_HUMAN	IYLNGDGTGR	40fmoluL	5102520832
sp|Q12933|TRAF2_HUMAN	GPNDALLR	400zmol	#N/A
sp|Q12933|TRAF2_HUMAN	GPNDALLR	4amol	826634
sp|Q12933|TRAF2_HUMAN	GPNDALLR	40amol	9599726
sp|Q12933|TRAF2_HUMAN	GPNDALLR	400amol	82484792
sp|Q12933|TRAF2_HUMAN	GPNDALLR	4fmol	476651424
sp|Q12933|TRAF2_HUMAN	GPNDALLR	40fmoluL	4899305472
sp|Q13490|BIRC2_HUMAN	GQEFVDEIQGR	400zmol	55815
sp|Q13490|BIRC2_HUMAN	GQEFVDEIQGR	4amol	1116359
sp|Q13490|BIRC2_HUMAN	GQEFVDEIQGR	40amol	11203920
sp|Q13490|BIRC2_HUMAN	GQEFVDEIQGR	400amol	99736720
sp|Q13490|BIRC2_HUMAN	GQEFVDEIQGR	4fmol	568718656
sp|Q13490|BIRC2_HUMAN	GQEFVDEIQGR	40fmoluL	5979448832
sp|Q13490|BIRC2_HUMAN	ILTTGENYK	400zmol	#N/A
sp|Q13490|BIRC2_HUMAN	ILTTGENYK	4amol	#N/A
sp|Q13490|BIRC2_HUMAN	ILTTGENYK	40amol	5892925
sp|Q13490|BIRC2_HUMAN	ILTTGENYK	400amol	52959200
sp|Q13490|BIRC2_HUMAN	ILTTGENYK	4fmol	303829600
sp|Q13490|BIRC2_HUMAN	ILTTGENYK	40fmoluL	2905628672
sp|Q13490|BIRC2_HUMAN	TQIPLQAR	400zmol	245528
sp|Q13490|BIRC2_HUMAN	TQIPLQAR	4amol	1721998
sp|Q13490|BIRC2_HUMAN	TQIPLQAR	40amol	19656542
sp|Q13490|BIRC2_HUMAN	TQIPLQAR	400amol	174976864
sp|Q13490|BIRC2_HUMAN	TQIPLQAR	4fmol	960708608
sp|Q13490|BIRC2_HUMAN	TQIPLQAR	40fmoluL	9156077568
sp|Q13490|BIRC2_HUMAN	GNAAANIFK	400zmol	#N/A
sp|Q13490|BIRC2_HUMAN	GNAAANIFK	4amol	#N/A
sp|Q13490|BIRC2_HUMAN	GNAAANIFK	40amol	3519187
sp|Q13490|BIRC2_HUMAN	GNAAANIFK	400amol	56672032
sp|Q13490|BIRC2_HUMAN	GNAAANIFK	4fmol	311530944
sp|Q13490|BIRC2_HUMAN	GNAAANIFK	40fmoluL	3373503744
sp|Q13114|TRAF3_HUMAN	SAGTPVFVPEQGGYK	400zmol	140767
sp|Q13114|TRAF3_HUMAN	SAGTPVFVPEQGGYK	4amol	915737
sp|Q13114|TRAF3_HUMAN	SAGTPVFVPEQGGYK	40amol	10261766
sp|Q13114|TRAF3_HUMAN	SAGTPVFVPEQGGYK	400amol	89554816
sp|Q13114|TRAF3_HUMAN	SAGTPVFVPEQGGYK	4fmol	487076160
sp|Q13114|TRAF3_HUMAN	SAGTPVFVPEQGGYK	40fmoluL	5913549824
sp|Q13114|TRAF3_HUMAN	SQVPMIALQK	400zmol	49814
sp|Q13114|TRAF3_HUMAN	SQVPMIALQK	4amol	594719
sp|Q13114|TRAF3_HUMAN	SQVPMIALQK	40amol	7588268
sp|Q13114|TRAF3_HUMAN	SQVPMIALQK	400amol	69222248
sp|Q13114|TRAF3_HUMAN	SQVPMIALQK	4fmol	368157088
sp|Q13114|TRAF3_HUMAN	SQVPMIALQK	40fmoluL	4363225088
sp|Q13114|TRAF3_HUMAN	NTGLLESQLSR	400zmol	174918
sp|Q13114|TRAF3_HUMAN	NTGLLESQLSR	4amol	1134888
sp|Q13114|TRAF3_HUMAN	NTGLLESQLSR	40amol	12235781
sp|Q13114|TRAF3_HUMAN	NTGLLESQLSR	400amol	107843144
sp|Q13114|TRAF3_HUMAN	NTGLLESQLSR	4fmol	620649664
sp|Q13114|TRAF3_HUMAN	NTGLLESQLSR	40fmoluL	6883783168
sp|Q9Y4K3|TRAF6_HUMAN	EILSLMVK	400zmol	#N/A
sp|Q9Y4K3|TRAF6_HUMAN	EILSLMVK	4amol	155869
sp|Q9Y4K3|TRAF6_HUMAN	EILSLMVK	40amol	2715953
sp|Q9Y4K3|TRAF6_HUMAN	EILSLMVK	400amol	31116692
sp|Q9Y4K3|TRAF6_HUMAN	EILSLMVK	4fmol	163379616
sp|Q9Y4K3|TRAF6_HUMAN	EILSLMVK	40fmoluL	1336290176
sp|Q9Y4K3|TRAF6_HUMAN	NFQETIHQLEGR	400zmol	#N/A
sp|Q9Y4K3|TRAF6_HUMAN	NFQETIHQLEGR	4amol	#N/A
sp|Q9Y4K3|TRAF6_HUMAN	NFQETIHQLEGR	40amol	419403
sp|Q9Y4K3|TRAF6_HUMAN	NFQETIHQLEGR	400amol	7351781
sp|Q9Y4K3|TRAF6_HUMAN	NFQETIHQLEGR	4fmol	28745756
sp|Q9Y4K3|TRAF6_HUMAN	NFQETIHQLEGR	40fmoluL	819907328
sp|Q9Y4K3|TRAF6_HUMAN	LTILDQSEAPVR	400zmol	101634
sp|Q9Y4K3|TRAF6_HUMAN	LTILDQSEAPVR	4amol	831894
sp|Q9Y4K3|TRAF6_HUMAN	LTILDQSEAPVR	40amol	9033929
sp|Q9Y4K3|TRAF6_HUMAN	LTILDQSEAPVR	400amol	81207392
sp|Q9Y4K3|TRAF6_HUMAN	LTILDQSEAPVR	4fmol	474594272
sp|Q9Y4K3|TRAF6_HUMAN	LTILDQSEAPVR	40fmoluL	5417979904
sp|Q9Y4K3|TRAF6_HUMAN	DDTLLVR	400zmol	50506
sp|Q9Y4K3|TRAF6_HUMAN	DDTLLVR	4amol	762112
sp|Q9Y4K3|TRAF6_HUMAN	DDTLLVR	40amol	9115248
sp|Q9Y4K3|TRAF6_HUMAN	DDTLLVR	400amol	79149600
sp|Q9Y4K3|TRAF6_HUMAN	DDTLLVR	4fmol	468866720
sp|Q9Y4K3|TRAF6_HUMAN	DDTLLVR	40fmoluL	5029522944
sp|P21580|TNAP3_HUMAN	WQLESLK	400zmol	#N/A
sp|P21580|TNAP3_HUMAN	WQLESLK	4amol	#N/A
sp|P21580|TNAP3_HUMAN	WQLESLK	40amol	3291964
sp|P21580|TNAP3_HUMAN	WQLESLK	400amol	28679358
sp|P21580|TNAP3_HUMAN	WQLESLK	4fmol	155701696
sp|P21580|TNAP3_HUMAN	WQLESLK	40fmoluL	1589776384
sp|P21580|TNAP3_HUMAN	AVPLVNR	400zmol	104303
sp|P21580|TNAP3_HUMAN	AVPLVNR	4amol	1070458
sp|P21580|TNAP3_HUMAN	AVPLVNR	40amol	11715195
sp|P21580|TNAP3_HUMAN	AVPLVNR	400amol	102881200
sp|P21580|TNAP3_HUMAN	AVPLVNR	4fmol	586777280
sp|P21580|TNAP3_HUMAN	AVPLVNR	40fmoluL	5827252224
sp|P21580|TNAP3_HUMAN	LDEANLPK	400zmol	160268
sp|P21580|TNAP3_HUMAN	LDEANLPK	4amol	731352
sp|P21580|TNAP3_HUMAN	LDEANLPK	40amol	7688954
sp|P21580|TNAP3_HUMAN	LDEANLPK	400amol	61604560
sp|P21580|TNAP3_HUMAN	LDEANLPK	4fmol	373310016
sp|P21580|TNAP3_HUMAN	LDEANLPK	40fmoluL	3444424448
sp|Q9NQC7|CYLD_HUMAN	GQGFTDGVYQGK	400zmol	#N/A
sp|Q9NQC7|CYLD_HUMAN	GQGFTDGVYQGK	4amol	152089
sp|Q9NQC7|CYLD_HUMAN	GQGFTDGVYQGK	40amol	2454958
sp|Q9NQC7|CYLD_HUMAN	GQGFTDGVYQGK	400amol	22634026
sp|Q9NQC7|CYLD_HUMAN	GQGFTDGVYQGK	4fmol	125656000
sp|Q9NQC7|CYLD_HUMAN	GQGFTDGVYQGK	40fmoluL	1282922240
sp|Q9NQC7|CYLD_HUMAN	ENPPFYGVIR	400zmol	#N/A
sp|Q9NQC7|CYLD_HUMAN	ENPPFYGVIR	4amol	838183
sp|Q9NQC7|CYLD_HUMAN	ENPPFYGVIR	40amol	9968861
sp|Q9NQC7|CYLD_HUMAN	ENPPFYGVIR	400amol	94203792
sp|Q9NQC7|CYLD_HUMAN	ENPPFYGVIR	4fmol	537415744
sp|Q9NQC7|CYLD_HUMAN	ENPPFYGVIR	40fmoluL	6913383424
sp|Q9NQC7|CYLD_HUMAN	TEIVNPLR	400zmol	271025
sp|Q9NQC7|CYLD_HUMAN	TEIVNPLR	4amol	1634012
sp|Q9NQC7|CYLD_HUMAN	TEIVNPLR	40amol	18223788
sp|Q9NQC7|CYLD_HUMAN	TEIVNPLR	400amol	160455664
sp|Q9NQC7|CYLD_HUMAN	TEIVNPLR	4fmol	891943936
sp|Q9NQC7|CYLD_HUMAN	TEIVNPLR	40fmoluL	9625309184
sp|Q9NQC7|CYLD_HUMAN	DLPDWDWR	400zmol	102916
sp|Q9NQC7|CYLD_HUMAN	DLPDWDWR	4amol	321560
sp|Q9NQC7|CYLD_HUMAN	DLPDWDWR	40amol	4674887
sp|Q9NQC7|CYLD_HUMAN	DLPDWDWR	400amol	48582200
sp|Q9NQC7|CYLD_HUMAN	DLPDWDWR	4fmol	302886944
sp|Q9NQC7|CYLD_HUMAN	DLPDWDWR	40fmoluL	1756922624
sp|O15111|IKKA_HUMAN	IQLPIIQLR	400zmol	124365
sp|O15111|IKKA_HUMAN	IQLPIIQLR	4amol	410548
sp|O15111|IKKA_HUMAN	IQLPIIQLR	40amol	5000122
sp|O15111|IKKA_HUMAN	IQLPIIQLR	400amol	70113984
sp|O15111|IKKA_HUMAN	IQLPIIQLR	4fmol	348651616
sp|O15111|IKKA_HUMAN	IQLPIIQLR	40fmoluL	6369334784
sp|O15111|IKKA_HUMAN	NTLISASQQLK	400zmol	#N/A
sp|O15111|IKKA_HUMAN	NTLISASQQLK	4amol	#N/A
sp|O15111|IKKA_HUMAN	NTLISASQQLK	40amol	9988771
sp|O15111|IKKA_HUMAN	NTLISASQQLK	400amol	83928056
sp|O15111|IKKA_HUMAN	NTLISASQQLK	4fmol	464779936
sp|O15111|IKKA_HUMAN	NTLISASQQLK	40fmoluL	4745288192
sp|O15111|IKKA_HUMAN	SIQLDLER	400zmol	#N/A
sp|O15111|IKKA_HUMAN	SIQLDLER	4amol	596617
sp|O15111|IKKA_HUMAN	SIQLDLER	40amol	6959780
sp|O15111|IKKA_HUMAN	SIQLDLER	400amol	61408728
sp|O15111|IKKA_HUMAN	SIQLDLER	4fmol	344672416
sp|O15111|IKKA_HUMAN	SIQLDLER	40fmoluL	3607974656
sp|O15111|IKKA_HUMAN	IIVHTVQSQDR	400zmol	#N/A
sp|O15111|IKKA_HUMAN	IIVHTVQSQDR	4amol	106830
sp|O15111|IKKA_HUMAN	IIVHTVQSQDR	40amol	2109351
sp|O15111|IKKA_HUMAN	IIVHTVQSQDR	400amol	23209542
sp|O15111|IKKA_HUMAN	IIVHTVQSQDR	4fmol	113762824
sp|O15111|IKKA_HUMAN	IIVHTVQSQDR	40fmoluL	1099090944
sp|O15111|IKKA_HUMAN	VEVALSNIK	400zmol	173842
sp|O15111|IKKA_HUMAN	VEVALSNIK	4amol	837516
sp|O15111|IKKA_HUMAN	VEVALSNIK	40amol	9733821
sp|O15111|IKKA_HUMAN	VEVALSNIK	400amol	91865536
sp|O15111|IKKA_HUMAN	VEVALSNIK	4fmol	533065152
sp|O15111|IKKA_HUMAN	VEVALSNIK	40fmoluL	5208640512
sp|O14920|IKKB_HUMAN	WHNQETGEQIAIK	400zmol	#N/A
sp|O14920|IKKB_HUMAN	WHNQETGEQIAIK	4amol	53296
sp|O14920|IKKB_HUMAN	WHNQETGEQIAIK	40amol	934186
sp|O14920|IKKB_HUMAN	WHNQETGEQIAIK	400amol	12234101
sp|O14920|IKKB_HUMAN	WHNQETGEQIAIK	4fmol	52597916
sp|O14920|IKKB_HUMAN	WHNQETGEQIAIK	40fmoluL	469418432
sp|O14920|IKKB_HUMAN	GTDPTYGPNGCFK	400zmol	38675
sp|O14920|IKKB_HUMAN	GTDPTYGPNGCFK	4amol	480727
sp|O14920|IKKB_HUMAN	GTDPTYGPNGCFK	40amol	6146336
sp|O14920|IKKB_HUMAN	GTDPTYGPNGCFK	400amol	50585568
sp|O14920|IKKB_HUMAN	GTDPTYGPNGCFK	4fmol	299061376
sp|O14920|IKKB_HUMAN	GTDPTYGPNGCFK	40fmoluL	2909776896
sp|O14920|IKKB_HUMAN	ALDDILNLK	400zmol	#N/A
sp|O14920|IKKB_HUMAN	ALDDILNLK	4amol	216387
sp|O14920|IKKB_HUMAN	ALDDILNLK	40amol	3895367
sp|O14920|IKKB_HUMAN	ALDDILNLK	400amol	37032796
sp|O14920|IKKB_HUMAN	ALDDILNLK	4fmol	217854960
sp|O14920|IKKB_HUMAN	ALDDILNLK	40fmoluL	2814018560
sp|O14920|IKKB_HUMAN	NLAFFQLR	400zmol	162311
sp|O14920|IKKB_HUMAN	NLAFFQLR	4amol	390098
sp|O14920|IKKB_HUMAN	NLAFFQLR	40amol	4158757
sp|O14920|IKKB_HUMAN	NLAFFQLR	400amol	53264724
sp|O14920|IKKB_HUMAN	NLAFFQLR	4fmol	251402256
sp|O14920|IKKB_HUMAN	NLAFFQLR	40fmoluL	4279670272
sp|O14920|IKKB_HUMAN	TSIQIDLEK	400zmol	#N/A
sp|O14920|IKKB_HUMAN	TSIQIDLEK	4amol	#N/A
sp|O14920|IKKB_HUMAN	TSIQIDLEK	40amol	#N/A
sp|O14920|IKKB_HUMAN	TSIQIDLEK	400amol	7714645
sp|O14920|IKKB_HUMAN	TSIQIDLEK	4fmol	47680048
sp|O14920|IKKB_HUMAN	TSIQIDLEK	40fmoluL	440117504
sp|Q9Y6K9|NEMO_HUMAN	CLEENQELR	400zmol	#N/A
sp|Q9Y6K9|NEMO_HUMAN	CLEENQELR	4amol	451859
sp|Q9Y6K9|NEMO_HUMAN	CLEENQELR	40amol	6544285
sp|Q9Y6K9|NEMO_HUMAN	CLEENQELR	400amol	59502704
sp|Q9Y6K9|NEMO_HUMAN	CLEENQELR	4fmol	354385984
sp|Q9Y6K9|NEMO_HUMAN	CLEENQELR	40fmoluL	2962302720
sp|Q9Y6K9|NEMO_HUMAN	AQVTSLLGELQESQSR	400zmol	#N/A
sp|Q9Y6K9|NEMO_HUMAN	AQVTSLLGELQESQSR	4amol	#N/A
sp|Q9Y6K9|NEMO_HUMAN	AQVTSLLGELQESQSR	40amol	1303085
sp|Q9Y6K9|NEMO_HUMAN	AQVTSLLGELQESQSR	400amol	16175680
sp|Q9Y6K9|NEMO_HUMAN	AQVTSLLGELQESQSR	4fmol	108371376
sp|Q9Y6K9|NEMO_HUMAN	AQVTSLLGELQESQSR	40fmoluL	1224940672
sp|Q9Y6K9|NEMO_HUMAN	ECQALEGR	400zmol	#N/A
sp|Q9Y6K9|NEMO_HUMAN	ECQALEGR	4amol	121224
sp|Q9Y6K9|NEMO_HUMAN	ECQALEGR	40amol	3026601
sp|Q9Y6K9|NEMO_HUMAN	ECQALEGR	400amol	27353990
sp|Q9Y6K9|NEMO_HUMAN	ECQALEGR	4fmol	161257552
sp|Q9Y6K9|NEMO_HUMAN	ECQALEGR	40fmoluL	1293807488
sp|Q9Y6K9|NEMO_HUMAN	ADFQAER	400zmol	#N/A
sp|Q9Y6K9|NEMO_HUMAN	ADFQAER	4amol	#N/A
sp|Q9Y6K9|NEMO_HUMAN	ADFQAER	40amol	2119586
sp|Q9Y6K9|NEMO_HUMAN	ADFQAER	400amol	16062095
sp|Q9Y6K9|NEMO_HUMAN	ADFQAER	4fmol	53490152
sp|Q9Y6K9|NEMO_HUMAN	ADFQAER	40fmoluL	944181312
sp|O43318|M3K7_HUMAN	EIEVEEVVGR	400zmol	26198
sp|O43318|M3K7_HUMAN	EIEVEEVVGR	4amol	400241
sp|O43318|M3K7_HUMAN	EIEVEEVVGR	40amol	5327147
sp|O43318|M3K7_HUMAN	EIEVEEVVGR	400amol	49631996
sp|O43318|M3K7_HUMAN	EIEVEEVVGR	4fmol	305623808
sp|O43318|M3K7_HUMAN	EIEVEEVVGR	40fmoluL	2871644928
sp|O43318|M3K7_HUMAN	GAFGVVCK	400zmol	#N/A
sp|O43318|M3K7_HUMAN	GAFGVVCK	4amol	#N/A
sp|O43318|M3K7_HUMAN	GAFGVVCK	40amol	5135877
sp|O43318|M3K7_HUMAN	GAFGVVCK	400amol	46260072
sp|O43318|M3K7_HUMAN	GAFGVVCK	4fmol	277623968
sp|O43318|M3K7_HUMAN	GAFGVVCK	40fmoluL	2976677376
sp|O43318|M3K7_HUMAN	QIESESER	400zmol	#N/A
sp|O43318|M3K7_HUMAN	QIESESER	4amol	#N/A
sp|O43318|M3K7_HUMAN	QIESESER	40amol	309285
sp|O43318|M3K7_HUMAN	QIESESER	400amol	3501088
sp|O43318|M3K7_HUMAN	QIESESER	4fmol	23946614
sp|O43318|M3K7_HUMAN	QIESESER	40fmoluL	208883264
sp|O43318|M3K7_HUMAN	VQTEIALLLQR	400zmol	#N/A
sp|O43318|M3K7_HUMAN	VQTEIALLLQR	4amol	#N/A
sp|O43318|M3K7_HUMAN	VQTEIALLLQR	40amol	561933
sp|O43318|M3K7_HUMAN	VQTEIALLLQR	400amol	8986402
sp|O43318|M3K7_HUMAN	VQTEIALLLQR	4fmol	39699204
sp|O43318|M3K7_HUMAN	VQTEIALLLQR	40fmoluL	422564896
sp|O43318|M3K7_HUMAN	SLSTYYQQCK	400zmol	#N/A
sp|O43318|M3K7_HUMAN	SLSTYYQQCK	4amol	204398
sp|O43318|M3K7_HUMAN	SLSTYYQQCK	40amol	3608012
sp|O43318|M3K7_HUMAN	SLSTYYQQCK	400amol	31019126
sp|O43318|M3K7_HUMAN	SLSTYYQQCK	4fmol	174112544
sp|O43318|M3K7_HUMAN	SLSTYYQQCK	40fmoluL	1911934848
sp|Q13546|RIPK1_HUMAN	SSDFLESAELDSGGFGK	400zmol	#N/A
sp|Q13546|RIPK1_HUMAN	SSDFLESAELDSGGFGK	4amol	1064993
sp|Q13546|RIPK1_HUMAN	SSDFLESAELDSGGFGK	40amol	4017129
sp|Q13546|RIPK1_HUMAN	SSDFLESAELDSGGFGK	400amol	29515794
sp|Q13546|RIPK1_HUMAN	SSDFLESAELDSGGFGK	4fmol	174562656
sp|Q13546|RIPK1_HUMAN	SSDFLESAELDSGGFGK	40fmoluL	1425609984
sp|Q13546|RIPK1_HUMAN	VSLCFHR	400zmol	#N/A
sp|Q13546|RIPK1_HUMAN	VSLCFHR	4amol	#N/A
sp|Q13546|RIPK1_HUMAN	VSLCFHR	40amol	804033
sp|Q13546|RIPK1_HUMAN	VSLCFHR	400amol	12374666
sp|Q13546|RIPK1_HUMAN	VSLCFHR	4fmol	49977476
sp|Q13546|RIPK1_HUMAN	VSLCFHR	40fmoluL	933313472
sp|Q13546|RIPK1_HUMAN	LLGVIIEEGK	400zmol	#N/A
sp|Q13546|RIPK1_HUMAN	LLGVIIEEGK	4amol	#N/A
sp|Q13546|RIPK1_HUMAN	LLGVIIEEGK	40amol	3190787
sp|Q13546|RIPK1_HUMAN	LLGVIIEEGK	400amol	38828104
sp|Q13546|RIPK1_HUMAN	LLGVIIEEGK	4fmol	190610240
sp|Q13546|RIPK1_HUMAN	LLGVIIEEGK	40fmoluL	1475284736
sp|Q13546|RIPK1_HUMAN	LQDEANYHLYGSR	400zmol	#N/A
sp|Q13546|RIPK1_HUMAN	LQDEANYHLYGSR	4amol	#N/A
sp|Q13546|RIPK1_HUMAN	LQDEANYHLYGSR	40amol	700227
sp|Q13546|RIPK1_HUMAN	LQDEANYHLYGSR	400amol	8620455
sp|Q13546|RIPK1_HUMAN	LQDEANYHLYGSR	4fmol	37869628
sp|Q13546|RIPK1_HUMAN	LQDEANYHLYGSR	40fmoluL	597674816
sp|Q14164|IKKE_HUMAN	VDLQADYNTAK	400zmol	#N/A
sp|Q14164|IKKE_HUMAN	VDLQADYNTAK	4amol	472365
sp|Q14164|IKKE_HUMAN	VDLQADYNTAK	40amol	4631413
sp|Q14164|IKKE_HUMAN	VDLQADYNTAK	400amol	37373260
sp|Q14164|IKKE_HUMAN	VDLQADYNTAK	4fmol	207293936
sp|Q14164|IKKE_HUMAN	VDLQADYNTAK	40fmoluL	2224226304
sp|Q9UHD2|TBK1_HUMAN	LFAIEEETTTR	400zmol	212242
sp|Q9UHD2|TBK1_HUMAN	LFAIEEETTTR	4amol	1408873
sp|Q9UHD2|TBK1_HUMAN	LFAIEEETTTR	40amol	15086570
sp|Q9UHD2|TBK1_HUMAN	LFAIEEETTTR	400amol	124757344
sp|Q9UHD2|TBK1_HUMAN	LFAIEEETTTR	4fmol	788697792
sp|Q9UHD2|TBK1_HUMAN	LFAIEEETTTR	40fmoluL	8981339136
sp|Q9UHD2|TBK1_HUMAN	LAQHFPK	400zmol	#N/A
sp|Q9UHD2|TBK1_HUMAN	LAQHFPK	4amol	#N/A
sp|Q9UHD2|TBK1_HUMAN	LAQHFPK	40amol	#N/A
sp|Q9UHD2|TBK1_HUMAN	LAQHFPK	400amol	1417661
sp|Q9UHD2|TBK1_HUMAN	LAQHFPK	4fmol	6501083
sp|Q9UHD2|TBK1_HUMAN	LAQHFPK	40fmoluL	83305560
sp|Q9UHD2|TBK1_HUMAN	TTEENPIFVVSR	400zmol	121545
sp|Q9UHD2|TBK1_HUMAN	TTEENPIFVVSR	4amol	984603
sp|Q9UHD2|TBK1_HUMAN	TTEENPIFVVSR	40amol	12344356
sp|Q9UHD2|TBK1_HUMAN	TTEENPIFVVSR	400amol	105442688
sp|Q9UHD2|TBK1_HUMAN	TTEENPIFVVSR	4fmol	639689152
sp|Q9UHD2|TBK1_HUMAN	TTEENPIFVVSR	40fmoluL	7591216640
sp|Q9UHD2|TBK1_HUMAN	EPLNTIGLIYEK	400zmol	23695
sp|Q9UHD2|TBK1_HUMAN	EPLNTIGLIYEK	4amol	281537
sp|Q9UHD2|TBK1_HUMAN	EPLNTIGLIYEK	40amol	4137072
sp|Q9UHD2|TBK1_HUMAN	EPLNTIGLIYEK	400amol	45711528
sp|Q9UHD2|TBK1_HUMAN	EPLNTIGLIYEK	4fmol	271575680
sp|Q9UHD2|TBK1_HUMAN	EPLNTIGLIYEK	40fmoluL	3560228352
sp|Q15628|TRADD_HUMAN	VVLSDAYAHPQQK	400zmol	#N/A
sp|Q15628|TRADD_HUMAN	VVLSDAYAHPQQK	4amol	257982
sp|Q15628|TRADD_HUMAN	VVLSDAYAHPQQK	40amol	3395165
sp|Q15628|TRADD_HUMAN	VVLSDAYAHPQQK	400amol	39977476
sp|Q15628|TRADD_HUMAN	VVLSDAYAHPQQK	4fmol	189975936
sp|Q15628|TRADD_HUMAN	VVLSDAYAHPQQK	40fmoluL	2125010432
sp|Q15628|TRADD_HUMAN	SDPQLIVQLR	400zmol	#N/A
sp|Q15628|TRADD_HUMAN	SDPQLIVQLR	4amol	284956
sp|Q15628|TRADD_HUMAN	SDPQLIVQLR	40amol	4294675
sp|Q15628|TRADD_HUMAN	SDPQLIVQLR	400amol	44790744
sp|Q15628|TRADD_HUMAN	SDPQLIVQLR	4fmol	263032224
sp|Q15628|TRADD_HUMAN	SDPQLIVQLR	40fmoluL	2783510016
sp|Q15628|TRADD_HUMAN	DPALDSLAYEYER	400zmol	128152
sp|Q15628|TRADD_HUMAN	DPALDSLAYEYER	4amol	517885
sp|Q15628|TRADD_HUMAN	DPALDSLAYEYER	40amol	6906824
sp|Q15628|TRADD_HUMAN	DPALDSLAYEYER	400amol	73624952
sp|Q15628|TRADD_HUMAN	DPALDSLAYEYER	4fmol	499327872
sp|Q15628|TRADD_HUMAN	DPALDSLAYEYER	40fmoluL	5324314624
sp|Q15628|TRADD_HUMAN	EGLYEQAFQLLR	400zmol	2821454
sp|Q15628|TRADD_HUMAN	EGLYEQAFQLLR	4amol	1803977
sp|Q15628|TRADD_HUMAN	EGLYEQAFQLLR	40amol	2540887
sp|Q15628|TRADD_HUMAN	EGLYEQAFQLLR	400amol	23752314
sp|Q15628|TRADD_HUMAN	EGLYEQAFQLLR	4fmol	129796976
sp|Q15628|TRADD_HUMAN	EGLYEQAFQLLR	40fmoluL	1490715648
sp|Q15750|TAB1_HUMAN	VTNFVAQR	400zmol	#N/A
sp|Q15750|TAB1_HUMAN	VTNFVAQR	4amol	111322
sp|Q15750|TAB1_HUMAN	VTNFVAQR	40amol	5996893
sp|Q15750|TAB1_HUMAN	VTNFVAQR	400amol	52286448
sp|Q15750|TAB1_HUMAN	VTNFVAQR	4fmol	320289344
sp|Q15750|TAB1_HUMAN	VTNFVAQR	40fmoluL	2329810432
sp|Q15750|TAB1_HUMAN	VLLQAFDVVER	400zmol	874405
sp|Q15750|TAB1_HUMAN	VLLQAFDVVER	4amol	866610
sp|Q15750|TAB1_HUMAN	VLLQAFDVVER	40amol	5234434
sp|Q15750|TAB1_HUMAN	VLLQAFDVVER	400amol	59726592
sp|Q15750|TAB1_HUMAN	VLLQAFDVVER	4fmol	344666976
sp|Q15750|TAB1_HUMAN	VLLQAFDVVER	40fmoluL	4467947008
sp|Q15750|TAB1_HUMAN	SFLESIDDALAEK	400zmol	26973
sp|Q15750|TAB1_HUMAN	SFLESIDDALAEK	4amol	69850
sp|Q15750|TAB1_HUMAN	SFLESIDDALAEK	40amol	1663576
sp|Q15750|TAB1_HUMAN	SFLESIDDALAEK	400amol	20608312
sp|Q15750|TAB1_HUMAN	SFLESIDDALAEK	4fmol	133304464
sp|Q15750|TAB1_HUMAN	SFLESIDDALAEK	40fmoluL	1301336320
sp|Q15750|TAB1_HUMAN	IHSDTFASGGER	400zmol	#N/A
sp|Q15750|TAB1_HUMAN	IHSDTFASGGER	4amol	#N/A
sp|Q15750|TAB1_HUMAN	IHSDTFASGGER	40amol	1204561
sp|Q15750|TAB1_HUMAN	IHSDTFASGGER	400amol	14853784
sp|Q15750|TAB1_HUMAN	IHSDTFASGGER	4fmol	71850632
sp|Q15750|TAB1_HUMAN	IHSDTFASGGER	40fmoluL	790579264
sp|Q13077|TRAF1_HUMAN	LLAELEGK	400zmol	#N/A
sp|Q13077|TRAF1_HUMAN	LLAELEGK	4amol	476346
sp|Q13077|TRAF1_HUMAN	LLAELEGK	40amol	7824510
sp|Q13077|TRAF1_HUMAN	LLAELEGK	400amol	73668920
sp|Q13077|TRAF1_HUMAN	LLAELEGK	4fmol	414993152
sp|Q13077|TRAF1_HUMAN	LLAELEGK	40fmoluL	4242228736
sp|Q13077|TRAF1_HUMAN	VFENIVAVLNK	400zmol	#N/A
sp|Q13077|TRAF1_HUMAN	VFENIVAVLNK	4amol	29862
sp|Q13077|TRAF1_HUMAN	VFENIVAVLNK	40amol	1022942
sp|Q13077|TRAF1_HUMAN	VFENIVAVLNK	400amol	11899514
sp|Q13077|TRAF1_HUMAN	VFENIVAVLNK	4fmol	69674952
sp|Q13077|TRAF1_HUMAN	VFENIVAVLNK	40fmoluL	950340736
sp|Q13077|TRAF1_HUMAN	VVELQQTLAQK	400zmol	#N/A
sp|Q13077|TRAF1_HUMAN	VVELQQTLAQK	4amol	641777
sp|Q13077|TRAF1_HUMAN	VVELQQTLAQK	40amol	8291216
sp|Q13077|TRAF1_HUMAN	VVELQQTLAQK	400amol	70157912
sp|Q13077|TRAF1_HUMAN	VVELQQTLAQK	4fmol	395769920
sp|Q13077|TRAF1_HUMAN	VVELQQTLAQK	40fmoluL	4009521920
sp|Q13077|TRAF1_HUMAN	TVSLFSPAFYTAK	400zmol	#N/A
sp|Q13077|TRAF1_HUMAN	TVSLFSPAFYTAK	4amol	146786
sp|Q13077|TRAF1_HUMAN	TVSLFSPAFYTAK	40amol	2830203
sp|Q13077|TRAF1_HUMAN	TVSLFSPAFYTAK	400amol	31352764
sp|Q13077|TRAF1_HUMAN	TVSLFSPAFYTAK	4fmol	191951296
sp|Q13077|TRAF1_HUMAN	TVSLFSPAFYTAK	40fmoluL	2634148352
sp|Q13489|BIRC3_HUMAN	SANTFELK	400zmol	#N/A
sp|Q13489|BIRC3_HUMAN	SANTFELK	4amol	#N/A
sp|Q13489|BIRC3_HUMAN	SANTFELK	40amol	4143040
sp|Q13489|BIRC3_HUMAN	SANTFELK	400amol	37719044
sp|Q13489|BIRC3_HUMAN	SANTFELK	4fmol	222349600
sp|Q13489|BIRC3_HUMAN	SANTFELK	40fmoluL	2040524672
sp|Q13489|BIRC3_HUMAN	ESNDLLLIR	400zmol	102883
sp|Q13489|BIRC3_HUMAN	ESNDLLLIR	4amol	763086
sp|Q13489|BIRC3_HUMAN	ESNDLLLIR	40amol	9801638
sp|Q13489|BIRC3_HUMAN	ESNDLLLIR	400amol	84234616
sp|Q13489|BIRC3_HUMAN	ESNDLLLIR	4fmol	481048864
sp|Q13489|BIRC3_HUMAN	ESNDLLLIR	40fmoluL	5346144256
sp|Q13489|BIRC3_HUMAN	GNIAATVFR	400zmol	193965
sp|Q13489|BIRC3_HUMAN	GNIAATVFR	4amol	1117068
sp|Q13489|BIRC3_HUMAN	GNIAATVFR	40amol	14911140
sp|Q13489|BIRC3_HUMAN	GNIAATVFR	400amol	129962808
sp|Q13489|BIRC3_HUMAN	GNIAATVFR	4fmol	660397568
sp|Q13489|BIRC3_HUMAN	GNIAATVFR	40fmoluL	7777393152
sp|Q9NYJ8|TAB2_HUMAN	GTSSLSQQTPR	400zmol	#N/A
sp|Q9NYJ8|TAB2_HUMAN	GTSSLSQQTPR	4amol	#N/A
sp|Q9NYJ8|TAB2_HUMAN	GTSSLSQQTPR	40amol	2885007
sp|Q9NYJ8|TAB2_HUMAN	GTSSLSQQTPR	400amol	25221434
sp|Q9NYJ8|TAB2_HUMAN	GTSSLSQQTPR	4fmol	149436224
sp|Q9NYJ8|TAB2_HUMAN	GTSSLSQQTPR	40fmoluL	1149327360
sp|Q9NYJ8|TAB2_HUMAN	VVVTQPNTK	400zmol	#N/A
sp|Q9NYJ8|TAB2_HUMAN	VVVTQPNTK	4amol	152581
sp|Q9NYJ8|TAB2_HUMAN	VVVTQPNTK	40amol	2638727
sp|Q9NYJ8|TAB2_HUMAN	VVVTQPNTK	400amol	22592802
sp|Q9NYJ8|TAB2_HUMAN	VVVTQPNTK	4fmol	131936896
sp|Q9NYJ8|TAB2_HUMAN	VVVTQPNTK	40fmoluL	1020197184
sp|Q9NYJ8|TAB2_HUMAN	QLQIDIDCLTK	400zmol	#N/A
sp|Q9NYJ8|TAB2_HUMAN	QLQIDIDCLTK	4amol	38686
sp|Q9NYJ8|TAB2_HUMAN	QLQIDIDCLTK	40amol	1021259
sp|Q9NYJ8|TAB2_HUMAN	QLQIDIDCLTK	400amol	11760886
sp|Q9NYJ8|TAB2_HUMAN	QLQIDIDCLTK	4fmol	69799624
sp|Q9NYJ8|TAB2_HUMAN	QLQIDIDCLTK	40fmoluL	639884992
sp|Q9NYJ8|TAB2_HUMAN	EIDLFQAR	400zmol	108995
sp|Q9NYJ8|TAB2_HUMAN	EIDLFQAR	4amol	945758
sp|Q9NYJ8|TAB2_HUMAN	EIDLFQAR	40amol	10788868
sp|Q9NYJ8|TAB2_HUMAN	EIDLFQAR	400amol	94054568
sp|Q9NYJ8|TAB2_HUMAN	EIDLFQAR	4fmol	536851136
sp|Q9NYJ8|TAB2_HUMAN	EIDLFQAR	40fmoluL	5683610624
sp|Q8N5C8|TAB3_HUMAN	QGSHSVAYLPYTASSLSK	400zmol	#N/A
sp|Q8N5C8|TAB3_HUMAN	QGSHSVAYLPYTASSLSK	4amol	#N/A
sp|Q8N5C8|TAB3_HUMAN	QGSHSVAYLPYTASSLSK	40amol	1090670
sp|Q8N5C8|TAB3_HUMAN	QGSHSVAYLPYTASSLSK	400amol	16995516
sp|Q8N5C8|TAB3_HUMAN	QGSHSVAYLPYTASSLSK	4fmol	81249912
sp|Q8N5C8|TAB3_HUMAN	QGSHSVAYLPYTASSLSK	40fmoluL	1422127360
sp|Q8N5C8|TAB3_HUMAN	ATTENLLNLVDQEER	400zmol	#N/A
sp|Q8N5C8|TAB3_HUMAN	ATTENLLNLVDQEER	4amol	100561
sp|Q8N5C8|TAB3_HUMAN	ATTENLLNLVDQEER	40amol	2491282
sp|Q8N5C8|TAB3_HUMAN	ATTENLLNLVDQEER	400amol	26596652
sp|Q8N5C8|TAB3_HUMAN	ATTENLLNLVDQEER	4fmol	186831424
sp|Q8N5C8|TAB3_HUMAN	ATTENLLNLVDQEER	40fmoluL	2107368320
sp|Q8N5C8|TAB3_HUMAN	EVDLLQSR	400zmol	91153
sp|Q8N5C8|TAB3_HUMAN	EVDLLQSR	4amol	881059
sp|Q8N5C8|TAB3_HUMAN	EVDLLQSR	40amol	10295287
sp|Q8N5C8|TAB3_HUMAN	EVDLLQSR	400amol	91335016
sp|Q8N5C8|TAB3_HUMAN	EVDLLQSR	4fmol	498965632
sp|Q8N5C8|TAB3_HUMAN	EVDLLQSR	40fmoluL	4944300032
sp|Q15025|TNIP1_HUMAN	VPEVVALGAAEK	400zmol	124732
sp|Q15025|TNIP1_HUMAN	VPEVVALGAAEK	4amol	1131760
sp|Q15025|TNIP1_HUMAN	VPEVVALGAAEK	40amol	13877206
sp|Q15025|TNIP1_HUMAN	VPEVVALGAAEK	400amol	123114352
sp|Q15025|TNIP1_HUMAN	VPEVVALGAAEK	4fmol	687370752
sp|Q15025|TNIP1_HUMAN	VPEVVALGAAEK	40fmoluL	6804531200
sp|Q15025|TNIP1_HUMAN	SELLEVNK	400zmol	#N/A
sp|Q15025|TNIP1_HUMAN	SELLEVNK	4amol	461510
sp|Q15025|TNIP1_HUMAN	SELLEVNK	40amol	4593731
sp|Q15025|TNIP1_HUMAN	SELLEVNK	400amol	37808708
sp|Q15025|TNIP1_HUMAN	SELLEVNK	4fmol	218128896
sp|Q15025|TNIP1_HUMAN	SELLEVNK	40fmoluL	2171354624
sp|Q15025|TNIP1_HUMAN	QVTDLEAER	400zmol	#N/A
sp|Q15025|TNIP1_HUMAN	QVTDLEAER	4amol	797787
sp|Q15025|TNIP1_HUMAN	QVTDLEAER	40amol	10266062
sp|Q15025|TNIP1_HUMAN	QVTDLEAER	400amol	85847304
sp|Q15025|TNIP1_HUMAN	QVTDLEAER	4fmol	538696128
sp|Q15025|TNIP1_HUMAN	QVTDLEAER	40fmoluL	4660021248
sp|Q15025|TNIP1_HUMAN	IFEEDFQR	400zmol	145007
sp|Q15025|TNIP1_HUMAN	IFEEDFQR	4amol	983416
sp|Q15025|TNIP1_HUMAN	IFEEDFQR	40amol	10966665
sp|Q15025|TNIP1_HUMAN	IFEEDFQR	400amol	94752648
sp|Q15025|TNIP1_HUMAN	IFEEDFQR	4fmol	552454592
sp|Q15025|TNIP1_HUMAN	IFEEDFQR	40fmoluL	5351939584
sp|Q9UM82|SPAT2_HUMAN	STLLEEDIR	400zmol	206127
sp|Q9UM82|SPAT2_HUMAN	STLLEEDIR	4amol	1320252
sp|Q9UM82|SPAT2_HUMAN	STLLEEDIR	40amol	15133242
sp|Q9UM82|SPAT2_HUMAN	STLLEEDIR	400amol	134043960
sp|Q9UM82|SPAT2_HUMAN	STLLEEDIR	4fmol	752829568
sp|Q9UM82|SPAT2_HUMAN	STLLEEDIR	40fmoluL	7339411968
sp|Q9UM82|SPAT2_HUMAN	GYSELDIVSER	400zmol	#N/A
sp|Q9UM82|SPAT2_HUMAN	GYSELDIVSER	4amol	345200
sp|Q9UM82|SPAT2_HUMAN	GYSELDIVSER	40amol	5153116
sp|Q9UM82|SPAT2_HUMAN	GYSELDIVSER	400amol	48859944
sp|Q9UM82|SPAT2_HUMAN	GYSELDIVSER	4fmol	278094336
sp|Q9UM82|SPAT2_HUMAN	GYSELDIVSER	40fmoluL	3290676736
sp|Q9UM82|SPAT2_HUMAN	STQLSHLVYR	400zmol	36985
sp|Q9UM82|SPAT2_HUMAN	STQLSHLVYR	4amol	209397
sp|Q9UM82|SPAT2_HUMAN	STQLSHLVYR	40amol	3310359
sp|Q9UM82|SPAT2_HUMAN	STQLSHLVYR	400amol	39144392
sp|Q9UM82|SPAT2_HUMAN	STQLSHLVYR	4fmol	208780640
sp|Q9UM82|SPAT2_HUMAN	STQLSHLVYR	40fmoluL	2785752320
sp|P0CG48|UBC_HUMAN	TITLEVEPSDTIENVK	400zmol	32991
sp|P0CG48|UBC_HUMAN	TITLEVEPSDTIENVK	4amol	218372
sp|P0CG48|UBC_HUMAN	TITLEVEPSDTIENVK	40amol	4062778
sp|P0CG48|UBC_HUMAN	TITLEVEPSDTIENVK	400amol	40906116
sp|P0CG48|UBC_HUMAN	TITLEVEPSDTIENVK	4fmol	265116256
sp|P0CG48|UBC_HUMAN	TITLEVEPSDTIENVK	40fmoluL	2939170816
sp|P0CG48|UBC_HUMAN	EGIPPDQQR	400zmol	#N/A
sp|P0CG48|UBC_HUMAN	EGIPPDQQR	4amol	#N/A
sp|P0CG48|UBC_HUMAN	EGIPPDQQR	40amol	#N/A
sp|P0CG48|UBC_HUMAN	EGIPPDQQR	400amol	25363856
sp|P0CG48|UBC_HUMAN	EGIPPDQQR	4fmol	156889568
sp|P0CG48|UBC_HUMAN	EGIPPDQQR	40fmoluL	1657125888
sp|P0CG48|UBC_HUMAN	TLSDYNIQK	400zmol	#N/A
sp|P0CG48|UBC_HUMAN	TLSDYNIQK	4amol	#N/A
sp|P0CG48|UBC_HUMAN	TLSDYNIQK	40amol	2056045
sp|P0CG48|UBC_HUMAN	TLSDYNIQK	400amol	19275392
sp|P0CG48|UBC_HUMAN	TLSDYNIQK	4fmol	108570064
sp|P0CG48|UBC_HUMAN	TLSDYNIQK	40fmoluL	1018566912
sp|P0CG48|UBC_HUMAN	ESTLHLVLR	400zmol	#N/A
sp|P0CG48|UBC_HUMAN	ESTLHLVLR	4amol	#N/A
sp|P0CG48|UBC_HUMAN	ESTLHLVLR	40amol	649493
sp|P0CG48|UBC_HUMAN	ESTLHLVLR	400amol	13000405
sp|P0CG48|UBC_HUMAN	ESTLHLVLR	4fmol	49872460
sp|P0CG48|UBC_HUMAN	ESTLHLVLR	40fmoluL	539900096
sp|P0CG48|UBC_HUMAN	GGMQIFVK	400zmol	#N/A
sp|P0CG48|UBC_HUMAN	GGMQIFVK	4amol	167820
sp|P0CG48|UBC_HUMAN	GGMQIFVK	40amol	2842571
sp|P0CG48|UBC_HUMAN	GGMQIFVK	400amol	30648852
sp|P0CG48|UBC_HUMAN	GGMQIFVK	4fmol	154878176
sp|P0CG48|UBC_HUMAN	GGMQIFVK	40fmoluL	1771102848
sp|Q9H6S1|AZI2_HUMAN	FEEETSSVGR	400zmol	#N/A
sp|Q9H6S1|AZI2_HUMAN	FEEETSSVGR	4amol	609555
sp|Q9H6S1|AZI2_HUMAN	FEEETSSVGR	40amol	9276201
sp|Q9H6S1|AZI2_HUMAN	FEEETSSVGR	400amol	79509104
sp|Q9H6S1|AZI2_HUMAN	FEEETSSVGR	4fmol	473275936
sp|Q9H6S1|AZI2_HUMAN	FEEETSSVGR	40fmoluL	4696142848
sp|Q9H6S1|AZI2_HUMAN	EVELLQLR	400zmol	98963
sp|Q9H6S1|AZI2_HUMAN	EVELLQLR	4amol	988994
sp|Q9H6S1|AZI2_HUMAN	EVELLQLR	40amol	11810539
sp|Q9H6S1|AZI2_HUMAN	EVELLQLR	400amol	99036560
sp|Q9H6S1|AZI2_HUMAN	EVELLQLR	4fmol	544753088
sp|Q9H6S1|AZI2_HUMAN	EVELLQLR	40fmoluL	6319591936
sp|Q96S55|WRIP1_HUMAN	ALAAEEIR	400zmol	#N/A
sp|Q96S55|WRIP1_HUMAN	ALAAEEIR	4amol	989061
sp|Q96S55|WRIP1_HUMAN	ALAAEEIR	40amol	12243688
sp|Q96S55|WRIP1_HUMAN	ALAAEEIR	400amol	103992144
sp|Q96S55|WRIP1_HUMAN	ALAAEEIR	4fmol	648020928
sp|Q96S55|WRIP1_HUMAN	ALAAEEIR	40fmoluL	6134312448
sp|Q96S55|WRIP1_HUMAN	AVGQDTLLR	400zmol	#N/A
sp|Q96S55|WRIP1_HUMAN	AVGQDTLLR	4amol	1587642
sp|Q96S55|WRIP1_HUMAN	AVGQDTLLR	40amol	15522747
sp|Q96S55|WRIP1_HUMAN	AVGQDTLLR	400amol	134162728
sp|Q96S55|WRIP1_HUMAN	AVGQDTLLR	4fmol	711519040
sp|Q96S55|WRIP1_HUMAN	AVGQDTLLR	40fmoluL	7233375744
sp|Q96S55|WRIP1_HUMAN	VLITENDVK	400zmol	#N/A
sp|Q96S55|WRIP1_HUMAN	VLITENDVK	4amol	524859
sp|Q96S55|WRIP1_HUMAN	VLITENDVK	40amol	5078261
sp|Q96S55|WRIP1_HUMAN	VLITENDVK	400amol	46747120
sp|Q96S55|WRIP1_HUMAN	VLITENDVK	4fmol	265906336
sp|Q96S55|WRIP1_HUMAN	VLITENDVK	40fmoluL	2332889344
sp|Q86VP1|TAXB1_HUMAN	GLTEVTQSLK	400zmol	57557
sp|Q86VP1|TAXB1_HUMAN	GLTEVTQSLK	4amol	768615
sp|Q86VP1|TAXB1_HUMAN	GLTEVTQSLK	40amol	8151631
sp|Q86VP1|TAXB1_HUMAN	GLTEVTQSLK	400amol	76829472
sp|Q86VP1|TAXB1_HUMAN	GLTEVTQSLK	4fmol	418419456
sp|Q86VP1|TAXB1_HUMAN	GLTEVTQSLK	40fmoluL	4183969280
sp|Q86VP1|TAXB1_HUMAN	LELAEVQDNYK	400zmol	#N/A
sp|Q86VP1|TAXB1_HUMAN	LELAEVQDNYK	4amol	613455
sp|Q86VP1|TAXB1_HUMAN	LELAEVQDNYK	40amol	6307781
sp|Q86VP1|TAXB1_HUMAN	LELAEVQDNYK	400amol	55762996
sp|Q86VP1|TAXB1_HUMAN	LELAEVQDNYK	4fmol	330768384
sp|Q86VP1|TAXB1_HUMAN	LELAEVQDNYK	40fmoluL	3650496000

## Sheet: IBAQ_Peptides
Peptide.Sequence	Protein.Name	Protein.Accession	Peptide.length	Missed cleavages	IBAQ_nr MS/MS	N_Peptide_Protein
AAMMNLLR	sp|O14920|IKKB_HUMAN	O14920	8	0	3	31
AKLDFFK	sp|O14920|IKKB_HUMAN	O14920	7	1	2	31
ALDDILNLK	sp|O14920|IKKB_HUMAN	O14920	9	0	3	31
ALELLPK	sp|O14920|IKKB_HUMAN	O14920	7	0	3	31
DLKPENIVLQQGEQR	sp|O14920|IKKB_HUMAN	O14920	15	1	3	31
ELWNLLK	sp|O14920|IKKB_HUMAN	O14920	7	0	2	31
EMEQAVELCGR	sp|O14920|IKKB_HUMAN	O14920	11	0	3	31
ERLGTGGFGNVIR	sp|O14920|IKKB_HUMAN	O14920	13	1	3	31
FSSSLPYPNNLNSVLAER	sp|O14920|IKKB_HUMAN	O14920	18	0	1	31
GPVSGSPDSMNASR	sp|O14920|IKKB_HUMAN	O14920	14	0	2	31
GTDPTYGPNGCFK	sp|O14920|IKKB_HUMAN	O14920	13	0	3	31
IIDLGYAK	sp|O15111|IKKA_HUMAN;sp|O14920|IKKB_HUMAN	O15111	8	0	3	31
ITYETQISPR	sp|O14920|IKKB_HUMAN	O14920	10	0	3	31
KQGGTLDDLEEQAR	sp|O14920|IKKB_HUMAN	O14920	14	1	3	31
LGTGGFGNVIR	sp|O14920|IKKB_HUMAN	O14920	11	0	3	31
LLLAWR	sp|O14920|IKKB_HUMAN	O14920	6	0	1	31
LLLQAIQSFEK	sp|O14920|IKKB_HUMAN	O14920	11	0	3	31
LSQPGQLMSQPSTASNSLPEPAK	sp|O14920|IKKB_HUMAN	O14920	23	0	1	31
LSQPGQLMSQPSTASNSLPEPAKK	sp|O14920|IKKB_HUMAN	O14920	24	1	2	31
LTHPNVVAAR	sp|O14920|IKKB_HUMAN	O14920	10	0	3	31
MMALQTDIVDLQR	sp|O14920|IKKB_HUMAN	O14920	13	0	3	31
NSMASMSQQLK	sp|O14920|IKKB_HUMAN	O14920	11	0	3	31
PQPESVSCILQEPK	sp|O14920|IKKB_HUMAN	O14920	14	0	1	31
RLTHPNVVAAR	sp|O14920|IKKB_HUMAN	O14920	11	1	3	31
TEGDSQEMVR	sp|O14920|IKKB_HUMAN	O14920	10	0	3	31
TSIQIDLEK	sp|O14920|IKKB_HUMAN	O14920	9	0	3	31
VEEVVSLMNEDEK	sp|O14920|IKKB_HUMAN	O14920	13	0	3	31
VIYTQLSK	sp|O14920|IKKB_HUMAN	O14920	8	0	2	31
VRGPVSGSPDSMNASR	sp|O14920|IKKB_HUMAN	O14920	16	1	3	31
WHNQETGEQIAIK	sp|O14920|IKKB_HUMAN	O14920	13	0	3	31
YSEQTEFGITSDK	sp|O14920|IKKB_HUMAN	O14920	13	0	3	31
AAMLSLLR	sp|O15111|IKKA_HUMAN	O15111	8	0	1	28
AIDLYK	sp|O15111|IKKA_HUMAN	O15111	6	0	2	28
AKLEFFHK	sp|O15111|IKKA_HUMAN	O15111	8	1	2	28
DLKPENIVLQDVGGK	sp|O15111|IKKA_HUMAN	O15111	15	1	3	28
EADNTVMFMQGK	sp|O15111|IKKA_HUMAN	O15111	12	0	3	28
ESQILSLLSDIGSGIR	sp|O15111|IKKA_HUMAN	O15111	16	0	2	28
GCDSYMVYLFDK	sp|O15111|IKKA_HUMAN	O15111	12	0	1	28
GGPVDLTLK	sp|O15111|IKKA_HUMAN	O15111	9	0	3	28
HRPSDHSYSDSTEMVK	sp|O15111|IKKA_HUMAN	O15111	16	1	3	28
IIDLLPK	sp|O15111|IKKA_HUMAN	O15111	7	0	3	28
IISFLLPPDESLHSLQSR	sp|O15111|IKKA_HUMAN	O15111	18	0	3	28
IIVHTVQSQDR	sp|O15111|IKKA_HUMAN	O15111	11	0	3	28
IQLPIIQLR	sp|O15111|IKKA_HUMAN	O15111	9	0	2	28
IVHILNMTSAK	sp|O15111|IKKA_HUMAN	O15111	11	0	2	28
KVWAEAVHYVSGLK	sp|O15111|IKKA_HUMAN	O15111	14	1	1	28
LFQGQR	sp|O15111|IKKA_HUMAN	O15111	6	0	2	28
LGTGGFGNVCLYQHR	sp|O15111|IKKA_HUMAN	O15111	15	0	3	28
LLNKPENCCGLK	sp|O15111|IKKA_HUMAN	O15111	12	1	1	28
NTLISASQQLK	sp|O15111|IKKA_HUMAN	O15111	11	0	3	28
QGDLMESLEQR	sp|O15111|IKKA_HUMAN	O15111	11	0	3	28
RQGDLMESLEQR	sp|O15111|IKKA_HUMAN	O15111	12	1	3	28
SIQLDLER	sp|O15111|IKKA_HUMAN	O15111	8	0	3	28
SLSDCVNYIVQDSK	sp|O15111|IKKA_HUMAN	O15111	14	0	3	28
TVYEGPFASR	sp|O15111|IKKA_HUMAN	O15111	10	0	3	28
VEVALSNIK	sp|O15111|IKKA_HUMAN	O15111	9	0	3	28
WCHEIQIMK	sp|O15111|IKKA_HUMAN	O15111	9	0	1	28
YNANLTK	sp|O15111|IKKA_HUMAN	O15111	7	0	3	28
YSEQMTYGISSEK	sp|O15111|IKKA_HUMAN	O15111	13	0	3	28
AFIVELR	sp|O43318|M3K7_HUMAN	O43318	7	0	3	31
DLKPPNLLLVAGGTVLK	sp|O43318|M3K7_HUMAN	O43318	17	1	3	31
DPSQRPSMEEIVK	sp|O43318|M3K7_HUMAN	O43318	13	1	2	31
EIEVEEVVGR	sp|O43318|M3K7_HUMAN	O43318	10	0	2	31
ESMAVFEQHCK	sp|O43318|M3K7_HUMAN	O43318	11	0	2	31
GSAAWMAPEVFEGSNYSEK	sp|O43318|M3K7_HUMAN	O43318	19	0	2	31
GSSVESLPPTSEGK	sp|O43318|M3K7_HUMAN	O43318	14	0	3	31
IAATTAYSK	sp|O43318|M3K7_HUMAN	O43318	9	0	3	31
IAATTAYSKPK	sp|O43318|M3K7_HUMAN	O43318	11	1	3	31
IMTHLMR	sp|O43318|M3K7_HUMAN	O43318	7	0	1	31
IMWAVHNGTRPPLIK	sp|O43318|M3K7_HUMAN	O43318	15	1	1	31
KAFIVELR	sp|O43318|M3K7_HUMAN	O43318	8	1	1	31
KQELVAELDQDEK	sp|O43318|M3K7_HUMAN	O43318	13	1	3	31
KQELVAELDQDEKDQQNTSR	sp|O43318|M3K7_HUMAN	O43318	20	2	1	31
LLDENK	sp|O43318|M3K7_HUMAN;sp|Q66K14|TBC9B_HUMAN	O43318	6	0	3	31
MAQEYMK	sp|O43318|M3K7_HUMAN	O43318	7	0	3	31
MITTSGPTSEK	sp|O43318|M3K7_HUMAN	O43318	11	0	1	31
MITTSGPTSEKPTR	sp|O43318|M3K7_HUMAN	O43318	14	1	3	31
MSADMSEIEAR	sp|O43318|M3K7_HUMAN	O43318	11	0	2	31
NLPKPIESLMTR	sp|O43318|M3K7_HUMAN	O43318	12	1	1	31
PIESLMTR	sp|O43318|M3K7_HUMAN	O43318	8	0	2	31
QELVAELDQDEK	sp|O43318|M3K7_HUMAN	O43318	12	0	3	31
QIESESER	sp|O43318|M3K7_HUMAN	O43318	8	0	2	31
RKPFDEIGGPAFR	sp|O43318|M3K7_HUMAN	O43318	13	2	3	31
RMSADMSEIEAR	sp|O43318|M3K7_HUMAN	O43318	12	1	2	31
RRSIQDLTVTGTEPGQVSSR	sp|O43318|M3K7_HUMAN	O43318	20	2	3	31
SDTNMEQVPATNDTIK	sp|O43318|M3K7_HUMAN	O43318	16	0	3	31
SIQDLTVTGTEPGQVSSR	sp|O43318|M3K7_HUMAN	O43318	18	0	3	31
SLSTYYQQCK	sp|O43318|M3K7_HUMAN	O43318	10	0	2	31
VNHPNIVK	sp|O43318|M3K7_HUMAN	O43318	8	0	2	31
VQTEIALLLQR	sp|O43318|M3K7_HUMAN	O43318	11	0	3	31
EAQYSMLATWR	sp|P19438|TNR1A_HUMAN	P19438	11	0	3	19
EATLELLGR	sp|P19438|TNR1A_HUMAN	P19438	9	0	3	19
ECESGSFTASENHLR	sp|P19438|TNR1A_HUMAN	P19438	15	0	1	19
EGELEGTTTK	sp|P19438|TNR1A_HUMAN	P19438	10	0	2	19
EMGQVEISSCTVDR	sp|P19438|TNR1A_HUMAN	P19438	14	0	0	19
ENECVSCSNCK	sp|P19438|TNR1A_HUMAN	P19438	11	0	0	19
EVAPPYQGADPILATALASDPIPNPLQK	sp|P19438|TNR1A_HUMAN	P19438	28	0	3	19
LCLPQIENVK	sp|P19438|TNR1A_HUMAN	P19438	10	0	3	19
LELQNGR	sp|P19438|TNR1A_HUMAN	P19438	7	0	3	19
LGLSDHEIDR	sp|P19438|TNR1A_HUMAN	P19438	10	0	3	19
LGLSDHEIDRLELQNGR	sp|P19438|TNR1A_HUMAN	P19438	17	1	3	19
LYSIVCGK	sp|P19438|TNR1A_HUMAN	P19438	8	0	2	19
QNTVCTCHAGFFLR	sp|P19438|TNR1A_HUMAN	P19438	14	0	1	19
REATLELLGR	sp|P19438|TNR1A_HUMAN	P19438	10	1	3	19
REVAPPYQGADPILATALASDPIPNPLQK	sp|P19438|TNR1A_HUMAN	P19438	29	1	3	19
RLGLSDHEIDR	sp|P19438|TNR1A_HUMAN	P19438	11	1	2	19
RLGLSDHEIDRLELQNGR	sp|P19438|TNR1A_HUMAN	P19438	18	2	1	19
STPEKEGELEGTTTK	sp|P19438|TNR1A_HUMAN	P19438	15	1	0	19
WEDSAHKPQSLDTDDPATLYAVVENVPPLR	sp|P19438|TNR1A_HUMAN	P19438	30	1	1	19
AEQVLPQALYLSNMR	sp|P21580|TNAP3_HUMAN	P21580	15	0	2	12
AVPLVNR	sp|P21580|TNAP3_HUMAN	P21580	7	0	2	12
DSGPEIR	sp|P21580|TNAP3_HUMAN	P21580	7	0	1	12
HFAAASGKVSPTASR	sp|P21580|TNAP3_HUMAN	P21580	15	1	2	12
LDEANLPK	sp|P21580|TNAP3_HUMAN	P21580	8	0	1	12
LNSKPGPEGLPGMALGASR	sp|P21580|TNAP3_HUMAN	P21580	19	1	3	12
MASTDTPMAR	sp|P21580|TNAP3_HUMAN	P21580	10	0	2	12
RPIIVISDK	sp|P21580|TNAP3_HUMAN	P21580	9	1	1	12
SLESGSNFAPLK	sp|P21580|TNAP3_HUMAN	P21580	12	0	3	12
TPEDIFKPTNGIIHHFK	sp|P21580|TNAP3_HUMAN	P21580	17	1	1	12
VHFLTDPENEMK	sp|P21580|TNAP3_HUMAN	P21580	12	0	2	12
WQLESLK	sp|P21580|TNAP3_HUMAN	P21580	7	0	2	12
AAASVTPPGSLELLQPGFSK	sp|Q12933|TRAF2_HUMAN	Q12933	20	0	3	25
DDAIFIK	sp|Q12933|TRAF2_HUMAN	Q12933	7	0	3	25
DLAMADLEQK	sp|Q12933|TRAF2_HUMAN	Q12933	10	0	3	25
EHLAMLLSSVLEAK	sp|Q12933|TRAF2_HUMAN	Q12933	14	0	1	25
EHVIDAFRPDVTSSSFQR	sp|Q12933|TRAF2_HUMAN	Q12933	18	1	3	25
ERHLEHECPER	sp|Q12933|TRAF2_HUMAN	Q12933	11	1	1	25
FHAIGCLETVEGEK	sp|Q12933|TRAF2_HUMAN	Q12933	14	0	3	25
GPNDALLR	sp|Q12933|TRAF2_HUMAN	Q12933	8	0	2	25
IEALSSK	sp|Q12933|TRAF2_HUMAN	Q12933	7	0	3	25
IPAIFSPAFYTSR	sp|Q12933|TRAF2_HUMAN	Q12933	13	0	3	25
ISDFAR	sp|Q12933|TRAF2_HUMAN	Q12933	6	0	3	25
IYLNGDGTGR	sp|Q12933|TRAF2_HUMAN	Q12933	10	0	3	25
KTATFENIVCVLNR	sp|Q12933|TRAF2_HUMAN	Q12933	14	1	1	25
LDQDKIEALSSK	sp|Q12933|TRAF2_HUMAN	Q12933	12	1	3	25
NSYVRDDAIFIK	sp|Q12933|TRAF2_HUMAN	Q12933	12	1	3	25
PLLGDQSHAGSELLQR	sp|Q12933|TRAF2_HUMAN	Q12933	16	0	3	25
QHRLDQDKIEALSSK	sp|Q12933|TRAF2_HUMAN	Q12933	15	2	3	25
QQEHEVQWLR	sp|Q12933|TRAF2_HUMAN	Q12933	10	0	3	25
TATFENIVCVLNR	sp|Q12933|TRAF2_HUMAN	Q12933	13	0	2	25
TLLGTKLEAK	sp|Q12933|TRAF2_HUMAN	Q12933	10	1	1	25
VAMTAEACSR	sp|Q12933|TRAF2_HUMAN	Q12933	10	0	3	25
VQQLER	sp|Q12933|TRAF2_HUMAN	Q12933	6	0	3	25
VTLMLLDQNNR	sp|Q12933|TRAF2_HUMAN	Q12933	11	0	3	25
WPFNQK	sp|Q12933|TRAF2_HUMAN	Q12933	6	0	1	25
YLCSACR	sp|Q12933|TRAF2_HUMAN	Q12933	7	0	1	25
DDTMFLK	sp|Q13077|TRAF1_HUMAN	Q13077	7	0	1	5
LLAELEGK	sp|Q13077|TRAF1_HUMAN	Q13077	8	0	3	5
TVSLFSPAFYTAK	sp|Q13077|TRAF1_HUMAN	Q13077	13	0	3	5
VFENIVAVLNK	sp|Q13077|TRAF1_HUMAN	Q13077	11	0	3	5
VVELQQTLAQK	sp|Q13077|TRAF1_HUMAN	Q13077	11	0	3	5
HDQMLSVHDIR	sp|Q13114|TRAF3_HUMAN	Q13114	11	0	2	8
HLGDAFKPDPNSSSFK	sp|Q13114|TRAF3_HUMAN	Q13114	16	1	3	8
KVSLLQNESVEK	sp|Q13114|TRAF3_HUMAN	Q13114	12	1	3	8
LADMDLR	sp|Q13114|TRAF3_HUMAN	Q13114	7	0	1	8
NTGLLESQLSR	sp|Q13114|TRAF3_HUMAN	Q13114	11	0	2	8
SAGTPVFVPEQGGYK	sp|Q13114|TRAF3_HUMAN	Q13114	15	0	1	8
SSVESLQNR	sp|Q13114|TRAF3_HUMAN	Q13114	9	0	1	8
VTELESVDK	sp|Q13114|TRAF3_HUMAN	Q13114	9	0	1	8
ANQDFSALMR	sp|Q13489|BIRC3_HUMAN	Q13489	10	0	3	11
CPFIENQLQDTSR	sp|Q13489|BIRC3_HUMAN	Q13489	13	0	1	11
DNAMSEHLR	sp|Q13489|BIRC3_HUMAN	Q13489	9	0	2	11
ESNDLLLIR	sp|Q13489|BIRC3_HUMAN	Q13489	9	0	3	11
GNIAATVFR	sp|Q13489|BIRC3_HUMAN	Q13489	9	0	3	11
GSYSNSPSNPVNSR	sp|Q13489|BIRC3_HUMAN	Q13489	14	0	2	11
SANTFELK	sp|Q13489|BIRC3_HUMAN	Q13489	8	0	3	11
TQTSLQAR	sp|Q13489|BIRC3_HUMAN	Q13489	8	0	1	11
YIPTEDVSDLPVEEQLR	sp|Q13489|BIRC3_HUMAN	Q13489	17	0	1	11
YIPTEDVSDLPVEEQLRR	sp|Q13489|BIRC3_HUMAN	Q13489	18	1	2	11
YTVSNLSMQTHAAR	sp|Q13489|BIRC3_HUMAN	Q13489	14	0	3	11
AGFYYIGPGDR	sp|Q13489|BIRC3_HUMAN;sp|Q13490|BIRC2_HUMAN	Q13489	11	0	3	28
AGFYYTGVNDK	sp|Q13489|BIRC3_HUMAN;sp|Q13490|BIRC2_HUMAN	Q13489	11	0	1	28
ANVINKQEHDIIK	sp|Q13490|BIRC2_HUMAN	Q13490	13	1	3	28
AVEDISSSR	sp|Q13490|BIRC2_HUMAN	Q13490	9	0	3	28
CEFLIR	sp|Q13490|BIRC2_HUMAN	Q13490	6	0	2	28
EIDSTLYK	sp|Q13490|BIRC2_HUMAN	Q13490	8	0	3	28
ELIDTILVK	sp|Q13489|BIRC3_HUMAN;sp|Q13490|BIRC2_HUMAN	Q13489	9	0	3	28
FSISNLSMQTHAAR	sp|Q13490|BIRC2_HUMAN	Q13490	14	0	3	28
GNAAANIFK	sp|Q13490|BIRC2_HUMAN	Q13490	9	0	3	28
GQEFVDEIQGR	sp|Q13490|BIRC2_HUMAN	Q13490	11	0	3	28
HFPNCPFLENSLETLR	sp|Q13490|BIRC2_HUMAN	Q13490	16	0	1	28
ILTTGENYK	sp|Q13490|BIRC2_HUMAN	Q13490	9	0	3	28
LGDSPIQK	sp|Q13490|BIRC2_HUMAN	Q13490	8	0	3	28
LSNWEPK	sp|Q13489|BIRC3_HUMAN;sp|Q13490|BIRC2_HUMAN	Q13489	7	0	1	28
MKGQEFVDEIQGR	sp|Q13490|BIRC2_HUMAN	Q13490	13	1	1	28
MKYDFSCELYR	sp|Q13490|BIRC2_HUMAN	Q13490	11	1	1	28
MSTYSTFPAGVPVSER	sp|Q13489|BIRC3_HUMAN;sp|Q13490|BIRC2_HUMAN	Q13489	16	0	3	28
NLFVDK	sp|Q13490|BIRC2_HUMAN	Q13490	6	0	1	28
QAEEMASDDLSLIR	sp|Q13490|BIRC2_HUMAN	Q13490	14	0	2	28
QAEEMASDDLSLIRK	sp|Q13490|BIRC2_HUMAN	Q13490	15	1	3	28
QEHDIIK	sp|Q13490|BIRC2_HUMAN	Q13490	7	0	1	28
SALEMGFNR	sp|Q13490|BIRC2_HUMAN	Q13490	9	0	3	28
TNPYSYAMSTEEAR	sp|Q13490|BIRC2_HUMAN	Q13490	14	0	3	28
TQIPLQAR	sp|Q13490|BIRC2_HUMAN	Q13490	8	0	3	28
TVNDIVSALLNAEDEKREEEK	sp|Q13490|BIRC2_HUMAN	Q13490	21	2	1	28
VACFACGGK	sp|Q13489|BIRC3_HUMAN;sp|Q13490|BIRC2_HUMAN	Q13489	9	0	1	28
YDFSCELYR	sp|Q13490|BIRC2_HUMAN	Q13490	9	0	2	28
YIPTEDVSGLSLEEQLRR	sp|Q13490|BIRC2_HUMAN	Q13490	18	1	1	28
AEMSTPLSVK	sp|Q13546|RIPK1_HUMAN	Q13546	10	0	3	39
DLKPENILVDNDFHIK	sp|Q13546|RIPK1_HUMAN	Q13546	16	1	3	39
EIISLMK	sp|Q13546|RIPK1_HUMAN	Q13546	7	0	3	39
EYSNENAVVK	sp|Q13546|RIPK1_HUMAN	Q13546	10	0	3	39
GNLMHVLK	sp|Q13546|RIPK1_HUMAN	Q13546	8	0	3	39
GPNCIEHNEALLEEAK	sp|Q13546|RIPK1_HUMAN	Q13546	16	0	3	39
HLDPIR	sp|Q13546|RIPK1_HUMAN	Q13546	6	0	3	39
HLDPIRENLGK	sp|Q13546|RIPK1_HUMAN	Q13546	11	1	3	39
IADLGLASFK	sp|Q13546|RIPK1_HUMAN	Q13546	10	0	3	39
IDLLSSLIYVSQN	sp|Q13546|RIPK1_HUMAN	Q13546	13	0	2	39
KLGFTQSQIDEIDHDYER	sp|Q13546|RIPK1_HUMAN	Q13546	18	1	1	39
KNGGTLYYMAPEHLNDVNAKPTEK	sp|Q13546|RIPK1_HUMAN	Q13546	24	2	3	39
LAQALHQCSR	sp|Q13546|RIPK1_HUMAN	Q13546	10	0	3	39
LCWEANPEARPTFPGIEEK	sp|Q13546|RIPK1_HUMAN	Q13546	19	1	1	39
LGFTQSQIDEIDHDYER	sp|Q13546|RIPK1_HUMAN	Q13546	17	0	1	39
LGFTQSQIDEIDHDYERDGLK	sp|Q13546|RIPK1_HUMAN	Q13546	21	1	1	39
LLGVIIEEGK	sp|Q13546|RIPK1_HUMAN	Q13546	10	0	3	39
LNNEEHNELR	sp|Q13546|RIPK1_HUMAN	Q13546	10	0	3	39
LNNEEHNELREVDGTAK	sp|Q13546|RIPK1_HUMAN	Q13546	17	1	3	39
LNNEEHNELREVDGTAKK	sp|Q13546|RIPK1_HUMAN	Q13546	18	2	1	39
LQDEANYHLYGSR	sp|Q13546|RIPK1_HUMAN	Q13546	13	0	3	39
MQPDMSLNVIK	sp|Q13546|RIPK1_HUMAN	Q13546	11	0	3	39
MQSLQLDCVAVPSSR	sp|Q13546|RIPK1_HUMAN	Q13546	15	0	2	39
NGGTLYYMAPEHLNDVNAKPTEK	sp|Q13546|RIPK1_HUMAN	Q13546	23	1	3	39
PTFPGIEEK	sp|Q13546|RIPK1_HUMAN	Q13546	9	0	3	39
QNVAYNR	sp|Q13546|RIPK1_HUMAN	Q13546	7	0	2	39
QNVAYNREEER	sp|Q13546|RIPK1_HUMAN	Q13546	11	1	3	39
QNVAYNREEERR	sp|Q13546|RIPK1_HUMAN	Q13546	12	2	1	39
RMQSLQLDCVAVPSSR	sp|Q13546|RIPK1_HUMAN	Q13546	16	1	2	39
RVSHDPFAQQRPYENFQNTEGK	sp|Q13546|RIPK1_HUMAN	Q13546	22	2	3	39
SGNRPDVDDITEYCPR	sp|Q13546|RIPK1_HUMAN	Q13546	16	1	2	39
SSDFLESAELDSGGFGK	sp|Q13546|RIPK1_HUMAN	Q13546	17	0	3	39
TQGLMIMK	sp|Q13546|RIPK1_HUMAN	Q13546	8	0	3	39
TVYKGPNCIEHNEALLEEAK	sp|Q13546|RIPK1_HUMAN	Q13546	20	1	1	39
VSHDPFAQQRPYENFQNTEGK	sp|Q13546|RIPK1_HUMAN	Q13546	21	1	3	39
VSLCFHR	sp|Q13546|RIPK1_HUMAN	Q13546	7	0	2	39
VYQMLQK	sp|Q13546|RIPK1_HUMAN	Q13546	7	0	3	39
YQAIFDNTTSLTDK	sp|Q13546|RIPK1_HUMAN	Q13546	14	0	2	39
YSLVMEYMEK	sp|Q13546|RIPK1_HUMAN	Q13546	10	0	3	39
ALLDGQELMFR	sp|Q14164|IKKE_HUMAN	Q14164	11	0	1	9
EFEVLR	sp|Q14164|IKKE_HUMAN	Q14164	6	0	1	9
GVLGAGYQALR	sp|Q14164|IKKE_HUMAN	Q14164	11	0	2	9
ITTEKPAGAIAGAQR	sp|Q14164|IKKE_HUMAN	Q14164	15	1	3	9
LLEELSHQLLQDR	sp|Q14164|IKKE_HUMAN	Q14164	13	0	1	9
LVGEEGQSIYK	sp|Q14164|IKKE_HUMAN	Q14164	11	0	3	9
PAGAIAGAQR	sp|Q14164|IKKE_HUMAN	Q14164	10	0	3	9
VDLQADYNTAK	sp|Q14164|IKKE_HUMAN	Q14164	11	0	3	9
VNFSHLAK	sp|Q14164|IKKE_HUMAN	Q14164	8	0	1	9
ALEEALSIQTPPSSPPTAFGSPEGAGALLR	sp|Q15025|TNIP1_HUMAN	Q15025	30	0	1	26
AVAGQQQASVTAGK	sp|Q15025|TNIP1_HUMAN	Q15025	14	0	3	26
EDGNLMLHLQR	sp|Q15025|TNIP1_HUMAN	Q15025	11	0	3	26
IFEEDFQR	sp|Q15025|TNIP1_HUMAN	Q15025	8	0	2	26
IFEEDFQRER	sp|Q15025|TNIP1_HUMAN	Q15025	10	1	1	26
IYDPGGSVPSGEASAAFER	sp|Q15025|TNIP1_HUMAN	Q15025	19	0	3	26
KAVAGQQQASVTAGK	sp|Q15025|TNIP1_HUMAN	Q15025	15	1	3	26
KQELVTQNELLK	sp|Q15025|TNIP1_HUMAN	Q15025	12	1	3	26
LFHLPEYTWR	sp|Q15025|TNIP1_HUMAN	Q15025	10	0	1	26
LLMSNGNK	sp|Q15025|TNIP1_HUMAN	Q15025	8	0	3	26
LQAQVTLSNAQLK	sp|Q15025|TNIP1_HUMAN	Q15025	13	0	3	26
LREENLELK	sp|Q15025|TNIP1_HUMAN	Q15025	9	1	3	26
LREENLELKK	sp|Q15025|TNIP1_HUMAN	Q15025	10	2	3	26
MALEFNR	sp|Q15025|TNIP1_HUMAN	Q15025	7	0	3	26
MLEQQR	sp|Q15025|TNIP1_HUMAN	Q15025	6	0	2	26
MLGELLEESQMEATR	sp|Q15025|TNIP1_HUMAN	Q15025	15	0	3	26
NPNQSSQVMDPPTARPTEPESPK	sp|Q15025|TNIP1_HUMAN	Q15025	23	1	3	26
QELVTQNELLK	sp|Q15025|TNIP1_HUMAN	Q15025	11	0	3	26
QVTDLEAER	sp|Q15025|TNIP1_HUMAN	Q15025	9	0	3	26
QVTDLEAEREQK	sp|Q15025|TNIP1_HUMAN	Q15025	12	1	3	26
SELLEVNK	sp|Q15025|TNIP1_HUMAN	Q15025	8	0	3	26
SKIEMEETDK	sp|Q15025|TNIP1_HUMAN	Q15025	10	1	1	26
SKIEMEETDKEQLTAEAK	sp|Q15025|TNIP1_HUMAN	Q15025	18	2	1	26
TSILQTLCEQLRK	sp|Q15025|TNIP1_HUMAN	Q15025	13	1	1	26
VPEVVALGAAEK	sp|Q15025|TNIP1_HUMAN	Q15025	12	0	3	26
YLQDQLSPLTR	sp|Q15025|TNIP1_HUMAN	Q15025	11	0	3	26
ALQAALAESGGSPDVLQMLK	sp|Q15628|TRADD_HUMAN	Q15628	20	0	3	13
ALRDPALDSLAYEYER	sp|Q15628|TRADD_HUMAN	Q15628	16	1	3	13
CLSCILAQQPDR	sp|Q15628|TRADD_HUMAN	Q15628	12	0	3	13
DPALDSLAYEYER	sp|Q15628|TRADD_HUMAN	Q15628	13	0	3	13
DQQTFAR	sp|Q15628|TRADD_HUMAN	Q15628	7	0	3	13
EGLYEQAFQLLR	sp|Q15628|TRADD_HUMAN	Q15628	12	0	3	13
FVQAEGR	sp|Q15628|TRADD_HUMAN	Q15628	7	0	3	13
LDALLADEER	sp|Q15628|TRADD_HUMAN	Q15628	10	0	3	13
LRDEELAELEDALR	sp|Q15628|TRADD_HUMAN	Q15628	14	1	1	13
RFVQAEGR	sp|Q15628|TRADD_HUMAN	Q15628	8	1	3	13
SDPQLIVQLR	sp|Q15628|TRADD_HUMAN	Q15628	10	0	3	13
SLAAALAQHSVPLQLELR	sp|Q15628|TRADD_HUMAN	Q15628	18	0	3	13
VVLSDAYAHPQQK	sp|Q15628|TRADD_HUMAN	Q15628	13	0	3	13
ALEAAHGPGQANQEIAAMIDTEFAK	sp|Q15750|TAB1_HUMAN	Q15750	25	0	1	23
ASLQSQLPEGVPQHQLPPQYQK	sp|Q15750|TAB1_HUMAN	Q15750	22	0	2	23
EISGGAMAVVAVLLNNK	sp|Q15750|TAB1_HUMAN	Q15750	17	0	2	23
GTESHPPEDSWLK	sp|Q15750|TAB1_HUMAN	Q15750	13	0	3	23
HEDMTLLVR	sp|Q15750|TAB1_HUMAN	Q15750	9	0	3	23
IHSDTFASGGER	sp|Q15750|TAB1_HUMAN	Q15750	12	0	3	23
LSQLGLDAGK	sp|Q15750|TAB1_HUMAN	Q15750	10	0	3	23
LWSVDHGEQSVVTAP	sp|Q15750|TAB1_HUMAN	Q15750	15	0	2	23
LYVANVGTNR	sp|Q15750|TAB1_HUMAN	Q15750	10	0	3	23
NFGYPLGEMSQPTPSPAPAAGGR	sp|Q15750|TAB1_HUMAN	Q15750	23	0	3	23
QTSLDAVAQAVVDR	sp|Q15750|TAB1_HUMAN	Q15750	14	0	3	23
QVGIICGQESTR	sp|Q15750|TAB1_HUMAN	Q15750	12	0	2	23
QVGIICGQESTRR	sp|Q15750|TAB1_HUMAN	Q15750	13	1	2	23
RIHSDTFASGGER	sp|Q15750|TAB1_HUMAN	Q15750	13	1	3	23
RVLLQAFDVVER	sp|Q15750|TAB1_HUMAN	Q15750	12	1	1	23
SENNCFLYGVFNGYDGNR	sp|Q15750|TAB1_HUMAN	Q15750	18	0	1	23
SFLESIDDALAEK	sp|Q15750|TAB1_HUMAN	Q15750	13	0	1	23
SRPAHSLPPGEDGRVEPYVDFAEFYR	sp|Q15750|TAB1_HUMAN	Q15750	26	2	1	23
VEPYVDFAEFYR	sp|Q15750|TAB1_HUMAN	Q15750	12	0	1	23
VLLQAFDVVER	sp|Q15750|TAB1_HUMAN	Q15750	11	0	3	23
VTNFVAQR	sp|Q15750|TAB1_HUMAN	Q15750	8	0	3	23
VYPVSVPYSSAQSTSK	sp|Q15750|TAB1_HUMAN	Q15750	16	0	3	23
YGYTDIDLLSAAK	sp|Q15750|TAB1_HUMAN	Q15750	13	0	2	23
ELSDAVNVR	sp|Q86VP1|TAXB1_HUMAN	Q86VP1	9	0	2	14
ESVITHFK	sp|Q86VP1|TAXB1_HUMAN	Q86VP1	8	0	1	14
ETELDSLK	sp|Q86VP1|TAXB1_HUMAN	Q86VP1	8	0	3	14
GASTPFQFR	sp|Q86VP1|TAXB1_HUMAN	Q86VP1	9	0	1	14
GLTEVTQSLK	sp|Q86VP1|TAXB1_HUMAN	Q86VP1	10	0	1	14
HVQTHFDQNVLNFD	sp|Q86VP1|TAXB1_HUMAN	Q86VP1	14	0	1	14
LELAEVQDNYK	sp|Q86VP1|TAXB1_HUMAN	Q86VP1	11	0	2	14
LMSEVQTLK	sp|Q86VP1|TAXB1_HUMAN	Q86VP1	9	0	2	14
LSDQSANNNNVFTK	sp|Q86VP1|TAXB1_HUMAN	Q86VP1	14	0	2	14
QEVVFLAK	sp|Q86VP1|TAXB1_HUMAN	Q86VP1	8	0	1	14
QLADAVAELK	sp|Q86VP1|TAXB1_HUMAN	Q86VP1	10	0	1	14
TFLLTTSSK	sp|Q86VP1|TAXB1_HUMAN	Q86VP1	9	0	1	14
TSFQEVPLQTSNFAHVIFQNVAK	sp|Q86VP1|TAXB1_HUMAN	Q86VP1	23	0	0	14
YADELAK	sp|Q86VP1|TAXB1_HUMAN	Q86VP1	7	0	0	14
EVDLLQSR	sp|Q8N5C8|TAB3_HUMAN	Q8N5C8	8	0	1	5
QGSHSVAYLPYTASSLSK	sp|Q8N5C8|TAB3_HUMAN	Q8N5C8	18	0	2	5
SAAPEPIQPISVIPGSGGEK	sp|Q8N5C8|TAB3_HUMAN	Q8N5C8	20	0	1	5
SEVNGMEHDLMQR	sp|Q8N5C8|TAB3_HUMAN	Q8N5C8	13	0	1	5
TLVHSSSDGHIDPQHAAGK	sp|Q8N5C8|TAB3_HUMAN	Q8N5C8	19	0	3	5
DNPGNFVK	sp|Q92844|TANK_HUMAN	Q92844	8	0	1	16
EQQEQLSLQQTIIDK	sp|Q92844|TANK_HUMAN	Q92844	15	0	1	16
FNMEFR	sp|Q92844|TANK_HUMAN	Q92844	6	0	1	16
GAPSITSVTPR	sp|Q92844|TANK_HUMAN	Q92844	11	0	3	16
HLNSHFNGET	sp|Q92844|TANK_HUMAN	Q92844	10	0	3	16
IREQQEQLSLQQTIIDK	sp|Q92844|TANK_HUMAN	Q92844	17	1	3	16
LNIPDTATETQCSVPIQCTDK	sp|Q92844|TANK_HUMAN	Q92844	21	0	1	16
NIGEQLNK	sp|Q92844|TANK_HUMAN	Q92844	8	0	3	16
NNLTLDQPQDK	sp|Q92844|TANK_HUMAN	Q92844	11	0	3	16
SLGSPLLHER	sp|Q92844|TANK_HUMAN	Q92844	10	0	1	16
TDKQEALFKPQAK	sp|Q92844|TANK_HUMAN	Q92844	13	2	2	16
TEETLFEIQGIDPIASAIQNLK	sp|Q92844|TANK_HUMAN	Q92844	22	0	3	16
TENYEQR	sp|Q92844|TANK_HUMAN	Q92844	7	0	1	16
TFWDLKEEFHK	sp|Q92844|TANK_HUMAN	Q92844	11	1	1	16
TKPSNLVNTCIR	sp|Q92844|TANK_HUMAN	Q92844	12	1	2	16
VISGIAR	sp|Q92844|TANK_HUMAN	Q92844	7	0	1	16
AELALSLLQETPR	sp|Q96EP0|RNF31_HUMAN	Q96EP0	13	0	3	44
ALTELQR	sp|Q96EP0|RNF31_HUMAN	Q96EP0	7	0	3	44
DCLFYLR	sp|Q96EP0|RNF31_HUMAN	Q96EP0	7	0	2	44
DSGQAFSLEQLRPLLASSLPLAAR	sp|Q96EP0|RNF31_HUMAN	Q96EP0	24	1	3	44
DWTALR	sp|Q96EP0|RNF31_HUMAN	Q96EP0	6	0	1	44
EEGLQLVSMIR	sp|Q96EP0|RNF31_HUMAN	Q96EP0	11	0	1	44
EELASALR	sp|Q96EP0|RNF31_HUMAN	Q96EP0	8	0	1	44
EQLEATCPQCHQTFCVR	sp|Q96EP0|RNF31_HUMAN	Q96EP0	17	0	1	44
ESLEPDAYALFHK	sp|Q96EP0|RNF31_HUMAN	Q96EP0	13	0	3	44
ESLEPDAYALFHKK	sp|Q96EP0|RNF31_HUMAN	Q96EP0	14	1	3	44
ETPAGYAGLCQAHYK	sp|Q96EP0|RNF31_HUMAN	Q96EP0	15	0	1	44
FNNPVFR	sp|Q96EP0|RNF31_HUMAN	Q96EP0	7	0	3	44
FSYALAR	sp|Q96EP0|RNF31_HUMAN	Q96EP0	7	0	3	44
GLGLGTEGPQGTGGLEPDLAR	sp|Q96EP0|RNF31_HUMAN	Q96EP0	21	0	3	44
HGNLDEAVEECVR	sp|Q96EP0|RNF31_HUMAN	Q96EP0	13	0	1	44
HQFCSGCYNAFYAK	sp|Q96EP0|RNF31_HUMAN	Q96EP0	14	0	1	44
KLTEGVLMR	sp|Q96EP0|RNF31_HUMAN	Q96EP0	9	1	1	44
KLTEGVLMRDPK	sp|Q96EP0|RNF31_HUMAN	Q96EP0	12	2	3	44
KVQELQSLGFGPEEGSLQALFQHGGDVSR	sp|Q96EP0|RNF31_HUMAN	Q96EP0	29	1	1	44
LAQPPSLVVDSR	sp|Q96EP0|RNF31_HUMAN	Q96EP0	12	0	3	44
LLAVYALPSWGR	sp|Q96EP0|RNF31_HUMAN	Q96EP0	12	0	1	44
LLQDNNVMFNTEPPAGAR	sp|Q96EP0|RNF31_HUMAN	Q96EP0	18	0	3	44
LSAPLPSSCGDPEK	sp|Q96EP0|RNF31_HUMAN	Q96EP0	14	0	2	44
LTEEVPLGQSIPR	sp|Q96EP0|RNF31_HUMAN	Q96EP0	13	0	3	44
LTEGVLMR	sp|Q96EP0|RNF31_HUMAN	Q96EP0	8	0	3	44
LTEGVLMRDPK	sp|Q96EP0|RNF31_HUMAN	Q96EP0	11	1	3	44
LWDSGPEPTPSWDGPDK	sp|Q96EP0|RNF31_HUMAN	Q96EP0	17	0	3	44
MREEGLQLVSMIR	sp|Q96EP0|RNF31_HUMAN	Q96EP0	13	1	3	44
NLLSPQRPR	sp|Q96EP0|RNF31_HUMAN	Q96EP0	9	1	3	44
NYELGDVVEAVR	sp|Q96EP0|RNF31_HUMAN	Q96EP0	12	0	3	44
NYLNTLSTALNILEK	sp|Q96EP0|RNF31_HUMAN	Q96EP0	15	0	3	44
PYASSLEK	sp|Q96EP0|RNF31_HUMAN	Q96EP0	8	0	3	44
QHFTIALK	sp|Q96EP0|RNF31_HUMAN	Q96EP0	8	0	3	44
QQALEQLLEDK	sp|Q96EP0|RNF31_HUMAN	Q96EP0	11	0	2	44
QTLPGVLQGTHLSPSLPASAQPR	sp|Q96EP0|RNF31_HUMAN	Q96EP0	23	0	3	44
RLSAPLPSSCGDPEK	sp|Q96EP0|RNF31_HUMAN	Q96EP0	15	1	1	44
SCEDFQNWK	sp|Q96EP0|RNF31_HUMAN	Q96EP0	9	0	1	44
STVDAVQGGR	sp|Q96EP0|RNF31_HUMAN	Q96EP0	10	0	3	44
TELSLLLQNTHPR	sp|Q96EP0|RNF31_HUMAN	Q96EP0	13	0	3	44
TSSPIPAQHAPR	sp|Q96EP0|RNF31_HUMAN	Q96EP0	12	0	2	44
TSSPIPAQHAPRPYASSLEK	sp|Q96EP0|RNF31_HUMAN	Q96EP0	20	1	3	44
VQELQSLGFGPEEGSLQALFQHGGDVSR	sp|Q96EP0|RNF31_HUMAN	Q96EP0	28	0	3	44
YLHVRPQPLAGEDPPAYQAR	sp|Q96EP0|RNF31_HUMAN	Q96EP0	20	1	3	44
YLQLDAAR	sp|Q96EP0|RNF31_HUMAN	Q96EP0	8	0	3	44
AEEMALSLTR	sp|Q9BYM8|HOIL1_HUMAN	Q9BYM8	10	0	3	25
ALLTPEDYQR	sp|Q9BYM8|HOIL1_HUMAN	Q9BYM8	10	0	3	25
ARPEAYQVPASYQPDEEER	sp|Q9BYM8|HOIL1_HUMAN	Q9BYM8	19	1	3	25
ARPEAYQVPASYQPDEEERAR	sp|Q9BYM8|HOIL1_HUMAN	Q9BYM8	21	2	3	25
AVAGGDEQVAMK	sp|Q9BYM8|HOIL1_HUMAN	Q9BYM8	12	0	3	25
CAIWLAEQR	sp|Q9BYM8|HOIL1_HUMAN	Q9BYM8	9	0	1	25
CPQCQIVVQK	sp|Q9BYM8|HOIL1_HUMAN	Q9BYM8	10	0	1	25
DGCDWIR	sp|Q9BYM8|HOIL1_HUMAN	Q9BYM8	7	0	1	25
DLTLQPR	sp|Q9BYM8|HOIL1_HUMAN	Q9BYM8	7	0	2	25
DQETLHSHGVR	sp|Q9BYM8|HOIL1_HUMAN	Q9BYM8	11	0	3	25
ECLQGTIR	sp|Q9BYM8|HOIL1_HUMAN	Q9BYM8	8	0	1	25
EYQEDLALR	sp|Q9BYM8|HOIL1_HUMAN	Q9BYM8	9	0	3	25
GPLEPGPPKPGVPQEPGR	sp|Q9BYM8|HOIL1_HUMAN	Q9BYM8	18	1	3	25
KAEEMALSLTR	sp|Q9BYM8|HOIL1_HUMAN	Q9BYM8	11	1	3	25
LAGEEEALR	sp|Q9BYM8|HOIL1_HUMAN	Q9BYM8	9	0	3	25
MLEDLGFK	sp|Q9BYM8|HOIL1_HUMAN	Q9BYM8	8	0	3	25
NSQEAEVSCPFIDNTYSCSGK	sp|Q9BYM8|HOIL1_HUMAN	Q9BYM8	21	0	1	25
NTSLNPQELQR	sp|Q9BYM8|HOIL1_HUMAN	Q9BYM8	11	0	3	25
PGVPQEPGR	sp|Q9BYM8|HOIL1_HUMAN	Q9BYM8	9	0	2	25
QNGDSAYLYLLSAR	sp|Q9BYM8|HOIL1_HUMAN	Q9BYM8	14	0	3	25
QQQQEGNYLQHVQLDQR	sp|Q9BYM8|HOIL1_HUMAN	Q9BYM8	17	0	3	25
QTTEMLK	sp|Q9BYM8|HOIL1_HUMAN	Q9BYM8	7	0	3	25
VMLQQGEAMR	sp|Q9BYM8|HOIL1_HUMAN	Q9BYM8	10	0	3	25
VPLSVQLKPEVSPTQDIR	sp|Q9BYM8|HOIL1_HUMAN	Q9BYM8	18	1	3	25
WGPGGPGDTSGGCR	sp|Q9BYM8|HOIL1_HUMAN	Q9BYM8	14	0	3	25
EAPATGPSPQHPQK	sp|Q9H0F6|SHRPN_HUMAN	Q9H0F6	14	0	3	13
GAAQVAAVLAQHR	sp|Q9H0F6|SHRPN_HUMAN	Q9H0F6	13	0	3	13
GPPPEADLPR	sp|Q9H0F6|SHRPN_HUMAN	Q9H0F6	10	0	3	13
GPTQHELQPPPGGPGTLSLHFLNPQEAQR	sp|Q9H0F6|SHRPN_HUMAN	Q9H0F6	29	0	3	13
LQLSADPERPGR	sp|Q9H0F6|SHRPN_HUMAN	Q9H0F6	12	1	3	13
MDGELGR	sp|Q9H0F6|SHRPN_HUMAN	Q9H0F6	7	0	3	13
QDGDPAFLYLLSAPR	sp|Q9H0F6|SHRPN_HUMAN	Q9H0F6	15	0	3	13
RLQLSADPERPGR	sp|Q9H0F6|SHRPN_HUMAN	Q9H0F6	13	2	3	13
SLASYGVR	sp|Q9H0F6|SHRPN_HUMAN	Q9H0F6	8	0	3	13
SNSPPALGPEACPVSLPSPPEASTLK	sp|Q9H0F6|SHRPN_HUMAN	Q9H0F6	26	0	1	13
SPGNLTER	sp|Q9H0F6|SHRPN_HUMAN	Q9H0F6	8	0	2	13
SPGNLTEREELAGSLAR	sp|Q9H0F6|SHRPN_HUMAN	Q9H0F6	17	1	3	13
WAVLVR	sp|Q9H0F6|SHRPN_HUMAN	Q9H0F6	6	0	1	13
EVELLQLR	sp|Q9H6S1|AZI2_HUMAN	Q9H6S1	8	0	1	5
FEEETSSVGR	sp|Q9H6S1|AZI2_HUMAN	Q9H6S1	10	0	3	5
IHGLEQELELMR	sp|Q9H6S1|AZI2_HUMAN	Q9H6S1	12	0	1	5
SSETAFGETK	sp|Q9H6S1|AZI2_HUMAN	Q9H6S1	10	0	1	5
VLNEQLQSK	sp|Q9H6S1|AZI2_HUMAN	Q9H6S1	9	0	2	5
DVVEINEK	sp|Q9NQC7|CYLD_HUMAN	Q9NQC7	8	0	1	25
EGLEIMIGK	sp|Q9NQC7|CYLD_HUMAN	Q9NQC7	9	0	2	25
EKNDVEYYSETQELLR	sp|Q9NQC7|CYLD_HUMAN	Q9NQC7	16	1	3	25
ENPPFYGVIR	sp|Q9NQC7|CYLD_HUMAN	Q9NQC7	10	0	3	25
FAEAPSCLIIQMPR	sp|Q9NQC7|CYLD_HUMAN	Q9NQC7	14	0	1	25
FASLQPVSNQIER	sp|Q9NQC7|CYLD_HUMAN	Q9NQC7	13	0	3	25
FHSLPFSLTK	sp|Q9NQC7|CYLD_HUMAN	Q9NQC7	10	0	1	25
GLQIDVGCPVK	sp|Q9NQC7|CYLD_HUMAN	Q9NQC7	11	0	1	25
GQGFTDGVYQGK	sp|Q9NQC7|CYLD_HUMAN	Q9NQC7	12	0	2	25
GSIGQYIQDR	sp|Q9NQC7|CYLD_HUMAN	Q9NQC7	10	0	2	25
ILEQPHAVLFVDEK	sp|Q9NQC7|CYLD_HUMAN	Q9NQC7	14	0	3	25
LAFMSR	sp|Q9NQC7|CYLD_HUMAN	Q9NQC7	6	0	1	25
MSLEDLHSLDSR	sp|Q9NQC7|CYLD_HUMAN	Q9NQC7	12	0	3	25
NDVEYYSETQELLR	sp|Q9NQC7|CYLD_HUMAN	Q9NQC7	14	0	2	25
NRSELFYTLNGSSVDSQPQSK	sp|Q9NQC7|CYLD_HUMAN	Q9NQC7	21	1	2	25
NTWYIDEVAEDPAK	sp|Q9NQC7|CYLD_HUMAN	Q9NQC7	14	0	3	25
SELFYTLNGSSVDSQPQSK	sp|Q9NQC7|CYLD_HUMAN	Q9NQC7	19	0	3	25
SSGLWSQEK	sp|Q9NQC7|CYLD_HUMAN	Q9NQC7	9	0	2	25
TCNTQVHLHPK	sp|Q9NQC7|CYLD_HUMAN	Q9NQC7	11	0	1	25
TEIVNPLR	sp|Q9NQC7|CYLD_HUMAN	Q9NQC7	8	0	3	25
VEAASGFTSEEK	sp|Q9NQC7|CYLD_HUMAN	Q9NQC7	12	0	2	25
VQDCYFYQIFMEK	sp|Q9NQC7|CYLD_HUMAN	Q9NQC7	13	0	1	25
VTSPYWEER	sp|Q9NQC7|CYLD_HUMAN	Q9NQC7	9	0	1	25
YFTCALKK	sp|Q9NQC7|CYLD_HUMAN	Q9NQC7	8	1	1	25
YNPVSLPK	sp|Q9NQC7|CYLD_HUMAN	Q9NQC7	8	0	2	25
AIGNNSATSPR	sp|Q9NYJ8|TAB2_HUMAN	Q9NYJ8	11	0	3	21
AQGSHQIDFQVLHDLR	sp|Q9NYJ8|TAB2_HUMAN	Q9NYJ8	16	0	3	21
EIDLFQAR	sp|Q9NYJ8|TAB2_HUMAN	Q9NYJ8	8	0	3	21
FNPIMVTLAPNIQTGR	sp|Q9NYJ8|TAB2_HUMAN	Q9NYJ8	16	0	3	21
FPEVPEVVVSR	sp|Q9NYJ8|TAB2_HUMAN	Q9NYJ8	11	0	2	21
GTSSLSQQTPR	sp|Q9NYJ8|TAB2_HUMAN	Q9NYJ8	11	0	2	21
KLSMGSDDAAYTQALLVHQK	sp|Q9NYJ8|TAB2_HUMAN	Q9NYJ8	20	1	3	21
LKSEVNEMENNLTR	sp|Q9NYJ8|TAB2_HUMAN	Q9NYJ8	14	1	3	21
LSMGSDDAAYTQALLVHQK	sp|Q9NYJ8|TAB2_HUMAN	Q9NYJ8	19	0	3	21
NHMTSLNLDLQSQNIYHHGR	sp|Q9NYJ8|TAB2_HUMAN	Q9NYJ8	20	0	1	21
NMSGQVSMGPAFIHHHPPK	sp|Q9NYJ8|TAB2_HUMAN	Q9NYJ8	19	0	3	21
NQPTLFISTNSGASAASR	sp|Q9NYJ8|TAB2_HUMAN	Q9NYJ8	18	0	3	21
NQPTVYIAASPPNTDELMSR	sp|Q9NYJ8|TAB2_HUMAN	Q9NYJ8	20	0	1	21
QKFPEVPEVVVSR	sp|Q9NYJ8|TAB2_HUMAN	Q9NYJ8	13	1	3	21
QLQIDIDCLTK	sp|Q9NYJ8|TAB2_HUMAN	Q9NYJ8	11	0	2	21
RSNSISQIPSLEEMQQLR	sp|Q9NYJ8|TAB2_HUMAN	Q9NYJ8	18	1	3	21
SEVNEMENNLTR	sp|Q9NYJ8|TAB2_HUMAN	Q9NYJ8	12	0	3	21
SNSISQIPSLEEMQQLR	sp|Q9NYJ8|TAB2_HUMAN	Q9NYJ8	17	0	1	21
TSSTSSSVNSQTLNR	sp|Q9NYJ8|TAB2_HUMAN	Q9NYJ8	15	0	3	21
VVVTQPNTK	sp|Q9NYJ8|TAB2_HUMAN	Q9NYJ8	9	0	3	21
VYISANAATGDEQVMR	sp|Q9NYJ8|TAB2_HUMAN	Q9NYJ8	16	0	2	21
DVVGGMNHLR	sp|Q9UHD2|TBK1_HUMAN	Q9UHD2	10	0	3	22
EFEVLK	sp|Q9UHD2|TBK1_HUMAN;sp|Q6UXH0|ANGL8_HUMAN	Q9UHD2	6	0	2	22
ELAENNHILER	sp|Q9UHD2|TBK1_HUMAN	Q9UHD2	11	0	2	22
EPLNTIGLIYEK	sp|Q9UHD2|TBK1_HUMAN	Q9UHD2	12	0	3	22
FGSLTMDGGLR	sp|Q9UHD2|TBK1_HUMAN	Q9UHD2	11	0	3	22
IISSNQELIYEGR	sp|Q9UHD2|TBK1_HUMAN	Q9UHD2	13	0	3	22
IITGKPSGAISGVQK	sp|Q9UHD2|TBK1_HUMAN	Q9UHD2	15	1	3	22
INLEAAELGEISDIHTK	sp|Q9UHD2|TBK1_HUMAN	Q9UHD2	17	0	1	22
KYEAFLNK	sp|Q9UHD2|TBK1_HUMAN	Q9UHD2	8	1	1	22
LAQHFPK	sp|Q9UHD2|TBK1_HUMAN	Q9UHD2	7	0	3	22
LFAIEEETTTR	sp|Q9UHD2|TBK1_HUMAN	Q9UHD2	11	0	2	22
LSPGGSLADAWAHQEGTHPK	sp|Q9UHD2|TBK1_HUMAN	Q9UHD2	20	0	3	22
LSSSQGTIETSLQDIDSR	sp|Q9UHD2|TBK1_HUMAN	Q9UHD2	18	0	3	22
LTDFGAAR	sp|Q9UHD2|TBK1_HUMAN;sp|Q14164|IKKE_HUMAN	Q9UHD2	8	0	3	22
LYYHATK	sp|Q9UHD2|TBK1_HUMAN	Q9UHD2	7	0	1	22
MFTASSGIK	sp|Q9UHD2|TBK1_HUMAN	Q9UHD2	9	0	3	22
PSGAISGVQK	sp|Q9UHD2|TBK1_HUMAN	Q9UHD2	10	0	3	22
TGDLFAIK	sp|Q9UHD2|TBK1_HUMAN	Q9UHD2	8	0	2	22
TTEENPIFVVSR	sp|Q9UHD2|TBK1_HUMAN	Q9UHD2	12	0	3	22
VFNNISFLRPVDVQMR	sp|Q9UHD2|TBK1_HUMAN	Q9UHD2	16	1	2	22
YDLDGDASMAK	sp|Q9UHD2|TBK1_HUMAN	Q9UHD2	11	0	3	22
YQEYTNELQETLPQK	sp|Q9UHD2|TBK1_HUMAN	Q9UHD2	15	0	3	22
AILSCMGYTPELGTAYK	sp|Q9UM82|SPAT2_HUMAN	Q9UM82	17	0	2	20
ASLSLRK	sp|Q9UM82|SPAT2_HUMAN	Q9UM82	7	1	1	20
ASTHDSLAHGASLR	sp|Q9UM82|SPAT2_HUMAN	Q9UM82	14	0	3	20
EHLTASMSR	sp|Q9UM82|SPAT2_HUMAN	Q9UM82	9	0	3	20
ELVETLQVK	sp|Q9UM82|SPAT2_HUMAN	Q9UM82	9	0	3	20
FMPNNQLNYK	sp|Q9UM82|SPAT2_HUMAN	Q9UM82	10	0	3	20
GYSELDIVSER	sp|Q9UM82|SPAT2_HUMAN	Q9UM82	11	0	3	20
GYSELDIVSERK	sp|Q9UM82|SPAT2_HUMAN	Q9UM82	12	1	3	20
LIQFYEVVESSLR	sp|Q9UM82|SPAT2_HUMAN	Q9UM82	13	0	1	20
PSAFPSK	sp|Q9UM82|SPAT2_HUMAN	Q9UM82	7	0	1	20
RQDALRPDVWLLR	sp|Q9UM82|SPAT2_HUMAN	Q9UM82	13	2	1	20
STLLEEDIR	sp|Q9UM82|SPAT2_HUMAN	Q9UM82	9	0	3	20
STQLSHLVYR	sp|Q9UM82|SPAT2_HUMAN	Q9UM82	10	0	3	20
SVDAYDSYWESR	sp|Q9UM82|SPAT2_HUMAN	Q9UM82	12	0	3	20
TYTGPFVYYVK	sp|Q9UM82|SPAT2_HUMAN	Q9UM82	11	0	3	20
VAASTLLSLHK	sp|Q9UM82|SPAT2_HUMAN	Q9UM82	11	0	3	20
VDPFYR	sp|Q9UM82|SPAT2_HUMAN;sp|Q8WXX7|AUTS2_HUMAN	Q9UM82	6	0	2	20
VECEQMLEIHSQVK	sp|Q9UM82|SPAT2_HUMAN	Q9UM82	14	0	1	20
YPGQTQGLDR	sp|Q9UM82|SPAT2_HUMAN	Q9UM82	10	0	3	20
YVQFHESK	sp|Q9UM82|SPAT2_HUMAN	Q9UM82	8	0	1	20
DDTLLVR	sp|Q9Y4K3|TRAF6_HUMAN	Q9Y4K3	7	0	1	10
EILSLMVK	sp|Q9Y4K3|TRAF6_HUMAN	Q9Y4K3	8	0	1	10
IGNFGMHLK	sp|Q9Y4K3|TRAF6_HUMAN	Q9Y4K3	9	0	1	10
LTILDQSEAPVR	sp|Q9Y4K3|TRAF6_HUMAN	Q9Y4K3	12	0	3	10
METQSMYVSELK	sp|Q9Y4K3|TRAF6_HUMAN	Q9Y4K3	12	0	1	10
METQSMYVSELKR	sp|Q9Y4K3|TRAF6_HUMAN	Q9Y4K3	13	1	1	10
MLAQAVHSLSVIPDSGYISEVR	sp|Q9Y4K3|TRAF6_HUMAN	Q9Y4K3	22	0	1	10
NFQETIHQLEGR	sp|Q9Y4K3|TRAF6_HUMAN	Q9Y4K3	12	0	3	10
QNHEEIMDAKPELLAFQRPTIPR	sp|Q9Y4K3|TRAF6_HUMAN	Q9Y4K3	23	2	1	10
TFIKDDTLLVR	sp|Q9Y4K3|TRAF6_HUMAN	Q9Y4K3	11	1	3	10
ADFQAER	sp|Q9Y6K9|NEMO_HUMAN	Q9Y6K9	7	0	3	18
AQADIYK	sp|Q9Y6K9|NEMO_HUMAN	Q9Y6K9	7	0	3	18
AQVTSLLGELQESQSR	sp|Q9Y6K9|NEMO_HUMAN	Q9Y6K9	16	0	3	18
CLEENQELR	sp|Q9Y6K9|NEMO_HUMAN	Q9Y6K9	9	0	3	18
EALQQQHSVQVDQLR	sp|Q9Y6K9|NEMO_HUMAN	Q9Y6K9	15	0	3	18
ECQALEGR	sp|Q9Y6K9|NEMO_HUMAN	Q9Y6K9	8	0	3	18
ELLQEQLEQLQR	sp|Q9Y6K9|NEMO_HUMAN	Q9Y6K9	12	0	3	18
GMQLEDLK	sp|Q9Y6K9|NEMO_HUMAN	Q9Y6K9	8	0	3	18
IVMETVPVLK	sp|Q9Y6K9|NEMO_HUMAN	Q9Y6K9	10	0	3	18
KELLQEQLEQLQR	sp|Q9Y6K9|NEMO_HUMAN	Q9Y6K9	13	1	2	18
LAQLQVAYHQLFQEYDNHIK	sp|Q9Y6K9|NEMO_HUMAN	Q9Y6K9	20	0	2	18
MQGQSVEAALR	sp|Q9Y6K9|NEMO_HUMAN	Q9Y6K9	11	0	3	18
PAMLHLPSEQGAPETLQR	sp|Q9Y6K9|NEMO_HUMAN	Q9Y6K9	18	0	3	18
QLESEREALQQQHSVQVDQLR	sp|Q9Y6K9|NEMO_HUMAN	Q9Y6K9	21	1	3	18
QQLQQAEEALVAK	sp|Q9Y6K9|NEMO_HUMAN	Q9Y6K9	13	0	3	18
QSNQILR	sp|Q9Y6K9|NEMO_HUMAN	Q9Y6K9	7	0	3	18
RGMQLEDLK	sp|Q9Y6K9|NEMO_HUMAN	Q9Y6K9	9	1	3	18
RHVEVSQAPLPPAPAYLSSPLALPSQR	sp|Q9Y6K9|NEMO_HUMAN	Q9Y6K9	27	1	3	18
ANALLANGVELR	sp|P19438|TNR1A_HUMAN	P01375	12	0	3	11
DNQLVVPSEGLYLIYSQVLFK	sp|P19438|TNR1A_HUMAN	P01375	21	0	1	11
ETPEGAEAKPWYEPIYLGGVFQLEK	sp|P19438|TNR1A_HUMAN	P01375	25	1	1	11
GQGCPSTHVLLTHTISR	sp|P19438|TNR1A_HUMAN	P01375	17	0	3	11
IAVSYQTK	sp|P19438|TNR1A_HUMAN	P01375	8	0	3	11
PVAHVVANPQAEGQLQWLNR	sp|P19438|TNR1A_HUMAN	P01375	20	0	0	11
PWYEPIYLGGVFQLEK	sp|P19438|TNR1A_HUMAN	P01375	16	0	1	11
RANALLANGVELR	sp|P19438|TNR1A_HUMAN	P01375	13	1	3	11
TPSDKPVAHVVANPQAEGQLQWLNR	sp|P19438|TNR1A_HUMAN	P01375	25	1	3	11
TPSDKPVAHVVANPQAEGQLQWLNRR	sp|P19438|TNR1A_HUMAN	P01375	26	2	2	11
VNLLSAIK	sp|P19438|TNR1A_HUMAN	P01375	8	0	3	11

## Sheet: IBAQ_Values
Protein/Complex				IBAQ values			Mean/SE		Normalize to TNFR1		Normalized to complex
Uniprot	Gene_Name (Primary)	Name_used_in_this_study	Protein_Complex	Flag_TNFalpha_1	Flag_TNFalpha_2	Flag_TNFalpha_3	mean	SE	mean_Norm_TNF	SE_Norm_TNF	mean_N_complex	SE_N_complex
P21580	TNFAIP3	A20	A20	578260	1275600	542550	798803	238621	0.0226759	0.00677381	0.0553727	0.0165411
Q15025	TNIP1	TNIP1	A20	8596800	22723000	11958000	1.44259e+07	4.26049e+06	0.409514	0.120944	1	0.295336
P01375	TNF	TNFalpha	Core	16487000	49620000	32682000	3.29297e+07	9.56547e+06	0.934785	0.271538	0.823152	0.239111
P19438	TNFRSF1A	TNFR1	Core	19250000	50653000	35778000	35227000	9.06945e+06	1	0.257457	0.88058	0.226712
Q13546	RIPK1	RIPK1	Core	24756000	62662000	25661000	37693000	1.24872e+07	1.07	0.354479	0.942223	0.312147
Q15628	TRADD	TRADD	Core	21947000	62910000	35156000	4.00043e+07	1.20709e+07	1.13562	0.342661	1	0.30174
Q9NQC7	CYLD	CYLD	CYLD-SPATA	4153600	8734000	5964700	6284100	1.33186e+06	0.178389	0.0378078	0.916237	0.194188
Q9UM82	SPATA2	SPATA2	CYLD-SPATA	3244200	12532000	4799600	6858600	2.87202e+06	0.194697	0.0815288	1	0.418747
O14920	IKBKB	IKKB	IKK	8775000	21567000	10257000	13533000	4.03972e+06	0.384166	0.114677	0.261465	0.0780496
O15111	CHUK	IKKA	IKK	16568000	15397000	9149500	1.37048e+07	2.30261e+06	0.389043	0.0653651	0.264785	0.0444878
Q9Y6K9	IKBKG	NEMO	IKK	32242000	83556000	39477000	5.17583e+07	1.60354e+07	1.46928	0.455203	1	0.309813
Q96EP0	RNF31	HOIP	LUBAC	19039000	43812000	27537000	3.01293e+07	7.26786e+06	0.855291	0.206315	0.636625	0.153568
Q9BYM8	RBCK1	HOIL-1	LUBAC	27548000	75908000	38524000	4.73267e+07	1.46377e+07	1.34348	0.415525	1	0.309291
Q9H0F6	SHARPIN	SHARPIN	LUBAC	27747000	60703000	29417000	39289000	1.07178e+07	1.11531	0.304251	0.830166	0.226465
O43318	MAP3K7	TAK1	TABTAK	8601800	12249000	6541400	9.13073e+06	1.66873e+06	0.259197	0.0473708	0.589386	0.107716
Q15750	TAB1	TAB1	TABTAK	9626800	22758000	14091000	1.54919e+07	3.85483e+06	0.439774	0.109428	1	0.248828
Q8N5C8	TAB3	TAB3	TABTAK	352940	420750	224600	332763	57515.3	0.00944626	0.00163271	0.0214798	0.0037126
Q9NYJ8	TAB2	TAB2	TABTAK	9198700	19200000	7362000	1.19202e+07	3.6783e+06	0.338383	0.104417	0.769448	0.237433
Q14164	IKBKE	IKKE	TANK	579430	1284700	686780	850303	219398	0.0241378	0.00622812	0.195097	0.0503395
Q86VP1	TAX1BP1	TAX1BP1	TANK	688980	1375700	264080	776253	323850	0.0220357	0.00919324	0.178106	0.0743054
Q92844	TANK	TANK	TANK	3453300	5754500	3867300	4.35837e+06	708223	0.123722	0.0201046	1	0.162497
Q9H6S1	AZI2	AZI2	TANK	317350	545240	95825	319472	129739	0.00906894	0.00368295	0.0733008	0.0297679
Q9UHD2	TBK1	TBK1	TANK	2850600	7291300	2485900	4.20927e+06	1.54461e+06	0.11949	0.0438473	0.96579	0.354401
Q12933	TRAF2	TRAF2	TRAFs	28457000	79274000	34270000	4.73337e+07	1.60581e+07	1.34368	0.455846	1	0.339253
Q13077	TRAF1	TRAF1	TRAFs	799000	1404000	579390	927463	246558	0.0263282	0.00699912	0.0195942	0.00520893
Q13114	TRAF3	TRAF3	TRAFs	434440	550420	347650	444170	58736.5	0.0126088	0.00166737	0.00938381	0.0012409
Q13489	BIRC3	BIRC3	TRAFs	1997400	2053400	2562600	2.20447e+06	179795	0.0625789	0.00510389	0.0465729	0.00379846
Q13490	BIRC2	BIRC2	TRAFs	7692600	20798000	8340700	12277100	4.26456e+06	0.348514	0.121059	0.259374	0.0900956
Q9Y4K3	TRAF6	TRAF6	TRAFs	760360	1860500	1500600	1373820	323848	0.0389991	0.00919317	0.0290242	0.0068418

## Sheet: Time_Profile
Protein_name	Protein_complex	avg.0	avg.5	avg.10	avg.15	SD0.P	SD5.P	SD10.P	SD15.P	Cluster
A20	A20	0	0.150509	0.523019	1	0	0.0277474	0.119153	0.227728	CL3
AZI2	TBK	0	-0.0016521	0.77859	1	0.0292531	0.0127304	0.271329	0.201275	CL3
BIRC2	Core/TRAFs	0	1	0.816921	0.808173	0.000401115	0.0548038	0.132885	0.0430114	CL1
BIRC3	Core/TRAFs	0	1	0.792136	0.747462	3.97538e-05	0.0896331	0.131031	0.0397068	CL1
CYLD	CYLD-SPATA	0	0.593763	1	0.981197	0.000182252	0.117365	0.127088	0.0562256	CL2
HOIL-1	LUBAC	0	0.826347	1	0.89691	0.000228696	0.186493	0.119386	0.0739843	CL2
HOIP	LUBAC	0	0.873024	0.978805	1	8.70808e-05	0.126861	0.14216	0.0425908	CL2
IKKA	IKK	0	0.637367	1	0.834522	0.00175662	0.119304	0.104558	0.0101857	CL2
IKKB	IKK	0	0.599783	1	0.848352	0.00135991	0.131188	0.0689496	0.0799316	CL2
IKKE	TBK	0	0.00803942	0.357273	1	0.00222967	0.00373405	0.0243511	0.154185	CL3
NEMO	IKK	0	0.589641	1	0.84484	0.00102256	0.148781	0.0674508	0.0860287	CL2
RIPK1	Core	0	0.973758	1	0.928346	0.000899774	0.230077	0.0871261	0.212968	CL1
SHARPIN	LUBAC	0	0.684716	1	0.850587	0.000235155	0.110273	0.107841	0.053223	CL2
SPATA2	CYLD-SPATA	0	0.672458	1	0.988577	0	0.0918246	0.0778788	0.0330912	CL2
TAB1	TABTAK	0	0.788902	1	0.592406	0.000389459	0.239144	0.293291	0.134941	CL1
TAB2	TABTAK	0	0.993718	1	0.682473	0.000312969	0.222057	0.116097	0.0622717	CL1
TAB3	TABTAK	0	1	0.760253	0.569142	0.0076472	0.147161	0.096769	0.211135	CL1
TAK1	TABTAK	0	0.93635	1	0.657858	2.97356e-05	0.182046	0.167207	0.0654994	CL1
TAX1BP1	TBK	0	0.068724	1	0.807026	0.0513077	0.0188736	0.548965	0.151012	CL3
TBK1	TBK	0	0.0454725	0.554928	1	0.00448881	0.0102213	0.0770483	0.20871	CL3
TNIP1	A20	0	0.0305005	0.48058	1	0.00088232	0.00699174	0.0771988	0.0531374	CL3
TRADD	Core	0	0.818424	0.868955	1	0.0024514	0.193676	0.107909	0.272451	CL2
TRAF1	Core/TRAFs	0	1	0.949602	0.916547	0.00727668	0.142776	0.0972273	0.114579	CL1
TRAF2	Core/TRAFs	0	0.857978	1	0.846226	0.00858434	0.201823	0.204343	0.0602711	CL1
TRAF3	TRAFs	0	0.986871	1	0.900726	0.00321834	0.118311	0.111415	0.100201	CL1
TRAF6	TRAFs	0	0.668651	1	0.567296	0.00249388	0.0926874	0.0859769	0.0690634	CL1
UBASH3B	Other	0	-0.0214792	0.943201	1	0.176602	0.0399517	0.266545	0.088084	CL3
Ubiquitin	Ubiquitin	0	0.519636	1	0.780538	0.0103769	0.145099	0.199835	0.108924	CL2
WHIP	Other	0	0.448176	0.907865	1	0.00248085	0.051546	0.127665	0.0801593	CL2
