# Supplementary material for: Novel biochemical, structural, and systems insights into inflammatory signaling revealed by contextual interaction proteomics
Source: Proc Natl Acad Sci U S A. 2022 Sep 30;119(40):e2117175119. doi: 10.1073/pnas.2117175119 (PMC9546619; doi:10.1073/pnas.2117175119)
Supplement: Supplementary File [file pnas.2117175119.sd10.xlsx]

## Sheet: Legend
Sheet_Name	Content
Stoichiometry_Size	Data on stoichiometry, size and binding constants of the TNF-RSC complexes/members

## Sheet: Stoichiometry_Size
Type	PMID	Full Reference	Link	Figure	Complex	Members	Type	Observed/Suggested/Inferred_MW	Suggested_stoichiometry/arrangement	Affinity_data	Binding_Region/Construct	System/cell line	Stimulation/treatment	Method/evidences	Type of evicence	Direct citation	/
Stoichiometry/Size	2551905	Eck, M.J., and Sprang, S.R. (1989). The structure of tumor necrosis factor-alpha at 2.6 A resolution. Implications for receptor binding. J. Biol. Chem. 264, 17595–17605.	http://www.jbc.org/content/264/29/17595.long	Fig. 4	Core/TRAFs	TNFalpha	Homooligomer	/	Trimer	/	/	Recombinant proteins	No	• Xray	DIRECT	• "we describe the independent determination of the three-dimensional structure of the TNF-a from crystals of tetragonal spacegroup P41212at 2.6 A resolution"	/
Stoichiometry/Size	7768931	Naismith, J.H., Devine, T.Q., Brandhuber, B.J., and Sprang, S.R. (1995). Crystallographic Evidence for Dimerization of Unliganded Tumor Necrosis Factor Receptor. J. Biol. Chem. 270, 13303–13307.	http://www.jbc.org/content/270/22/13303.long	Fig. 3/4	Core/TRAFs	TNFRI	Homooligomer	/	Dimer, parallel or antiparallel	/	TNFRI (1-172)	Recombinant proteins	No (ligand-free)	• Xray	DIRECT	• "We refer to the two dimeric species observed in crystals of unliganded sTNF-R1 as parallel and antiparallel"	/
Stoichiometry/Size	31937565	Karathanasis, C., Medler, J., Fricke, F., Smith, S., Malkusch, S., Widera, D., Fulda, S., Wajant, H., van Wijk, S.J.L., Dikic, I., et al. (2020). Single-molecule imaging reveals the oligomeric state of functional TNFα-induced plasma membrane TNFR1 clusters in cells. Sci. Signal. 13, eaax5647.	https://stke.sciencemag.org/content/13/614/eaax5647.long	Table 1/2, Fig. 2	Core/TRAFs	TNFRI	Homooligomer	radius: 17±13	Monomer (66%); dimer (34%)	/	/	"TNFR1/2−/− MEFs with TNFR1-mEos2"	No (ligand-free)	• Superresolution microscopy (PALM)	DIRECT	• "Quantitative analysis of serum-starved TNFR1-mEos2 at the plasma membrane of TNFR1/2−/− + TNFR1-mEos2 MEFs revealed a density of 1.4 ± 0.4 TNFR1-mEos2 clusters/m2 (Table 1) and an organization of TNFR1-mEos2 into 66 ± 4% monomeric and 34 ± 4% dimeric TNFR1 fractions (Fig. 2C, Table 2, and table S1). On the surface of serum-starved TNFR1/2−/− + mEos2 MEFs, trimeric or higher-order TNFR1-mEos2 …	/
Stoichiometry/Size	3034874	Smith, R.A., and Baglioni, C. (1987). The active form of tumor necrosis factor is a trimer. J. Biol. Chem. 262, 6951–6954.	http://www.jbc.org/content/262/15/6951.long	Fig. 3A	Core/TRAFs	TNFRI:TNFalpha	Heterooligomer	/	[3]:3	/	/	Purified proteins	/	• Competitive binding assay	DIRECT	• "These results indicated that hTNF trimer binds with higher affinity to receptors and has greater cytotoxicity than hTNF monomer"	/
Affinity	26721880	Lang, I., Füllsack, S., Wyzgol, A., Fick, A., Trebing, J., Arana, J.A.C., Schäfer, V., Weisenberger, D., and Wajant, H. (2016). Binding Studies of TNF Receptor Superfamily (TNFRSF) Receptors on Intact Cells. J. Biol. Chem. 291, 5022–5037.	http://www.jbc.org/content/291/10/5022.long	Table 3	Core/TRAFs	TNFRI:TNFalpha	Heterooligomer	/	/	0.040 nM	/	Recombinant luciferase-ligand fusion	/	• Cellular binding assay	DIRECT	/	/
Affinity	26721880	Lang, I., Füllsack, S., Wyzgol, A., Fick, A., Trebing, J., Arana, J.A.C., Schäfer, V., Weisenberger, D., and Wajant, H. (2016). Binding Studies of TNF Receptor Superfamily (TNFRSF) Receptors on Intact Cells. J. Biol. Chem. 291, 5022–5037.	http://www.jbc.org/content/291/10/5022.long	Table 3	Core/TRAFs	TNFRI:TNFalpha	Heterooligomer	/	/	0.019-2.5 nM (literature range)	/	/	/	/	LITERATURE REVIEW	/	/
Stoichiometry/Size	31937565	Karathanasis, C., Medler, J., Fricke, F., Smith, S., Malkusch, S., Widera, D., Fulda, S., Wajant, H., van Wijk, S.J.L., Dikic, I., et al. (2020). Single-molecule imaging reveals the oligomeric state of functional TNFα-induced plasma membrane TNFR1 clusters in cells. Sci. Signal. 13, eaax5647.	https://stke.sciencemag.org/content/13/614/eaax5647.long	Table 1/2	Core/TRAFs	TNFRI	Homooligomer	radius: 17±13	Monomer (13%); trimer (64%); 9-mers (23%)	/	/	"TNFR1/2−/− MEFs with TNFR1-mEos2"	TNFalpha	• Superresolution microscopy (PALM)	DIRECT	• "TNF colocalized TNFR1-mEos2 (yellow circles) organized into 13 ± 2% monomers, 64 ± 2% trimers, and a fraction of higher-order oligomers that could best be approximated with the distribution function for 9-mers, yielding 23 ± 3% (Fig. 3C, Table 2, and table S2)."	/
Stoichiometry/Size	29295955	Vanamee, É.S., and Faustman, D.L. (2018). Structural principles of tumor necrosis factor superfamily signaling. Sci. Signal. 11, eaao4910.	https://stke.sciencemag.org/content/11/511/eaao4910.long	Fig. 4	Core/TRAFs	TNFRI	Homooligomer	/	Hexagonal network	/	/	/	/	/	PROPOSAL/MODEL	• "On the basis of the high structural homology within the TNFRSF and the shared downstream signaling partners, we can propose a unified model of TNFRSF resting state and activation (Fig. 4). Trimeric receptors prearrange on the surface. Two monomers from neighboring trimers form antiparallel dimers that exclude the ligand, thus representing the nonsignaling state"	/
Affinity	10892748	Park, Y.C., Ye, H., Hsia, C., Segal, D., Rich, R.L., Liou, H.C., Myszka, D.G., and Wu, H. (2000). A novel mechanism of TRAF signaling revealed by structural and functional analyses of the TRADD-TRAF2 interaction. Cell 101, 777–787.	https://www.sciencedirect.com/science/article/pii/S0092867400808892?via%3Dihub	Fig. 3B	Core/TRAFs	TNFRI-TRAF2	Heterooligomer	/	/	/	(Expected) low based on other peptides (uM-mM range)	/	/	/	CITED	• "The higher affinity of the TRADD-TRAF2 interaction (K 􏰔 7.8 􏰇M), as compared with the interactions be- D tween TRAF2 and receptor peptides (KD 􏰔 40 􏰇M–1.0mM)"	/
Affinity	28981707	Brenes, A., Afzal, V., Kent, R., and Lamond, A.I. (2018). The Encyclopedia of Proteome Dynamics: a big data ecosystem for (prote)omics. Nucleic Acids Res. 46, D1202–D1209.	https://academic.oup.com/nar/article/46/D1/D1202/4107223	https://peptracker.com/epd/analytics/	Core/TRAFs	TRADD	Monomer	>70 | <15	/	/	/	U2OS	/	• SEC - MS	DIRECT	/	/
Stoichiometry/Size	12077366	Fotin-Mleczek, M., Henkler, F., Samel, D., Reichwein, M., Hausser, A., Parmryd, I., Scheurich, P., Schmid, J.A., and Wajant, H. (2002). Apoptotic crosstalk of TNF receptors: TNF-R2-induces depletion of TRAF2 and IAP proteins and accelerates TNF-R1-dependent activation of caspase-8. J. Cell. Sci. 115, 2757–2770.	https://jcs.biologists.org/content/115/13/2757.long	Fig. 6A	Core/TRAFs	TRADD	Homooligomer	/	Filaments	/	CFP-TRADD-DD	HeLa	z-VAD-fmk	• Confocal microscopy	DIRECT	• "Interestingly, overexpression of CFP-TRADD-DD (Fig. 6A) or full-length myc-tagged TRADD (data not shown) resulted in the formation of TRADD filaments. As transiently overexpressed CFP-TRADD-DD and full-length myc-tagged TRADD showed effects similar to those of overexpressed TNF-R1 or ligand-stimulated TNF-R1, such as activation of the NF-κB (Fig. 6B), JNK and apoptosis such as activation of th…	/
Stoichiometry/Size	8943045	Shu, H.B., Takeuchi, M., and Goeddel, D.V. (1996). The tumor necrosis factor receptor 2 signal transducers TRAF2 and c-IAP1 are components of the tumor necrosis factor receptor 1 signaling complex. Pnas 93, 13973–13978.	https://www.ncbi.nlm.nih.gov/pmc/articles/PMC19479/	Fig. 4	Core/TRAFs	TRADD	Homooligomer	35-80 kDa	Monomer/dimer	/	/	HeLa	/	• SEC - WB	DIRECT	• " HeLa cell lysates were separated by gel filtration, and individual fractions were analyzed by immunoblotting with antibodies against TRADD, TRAF2, and c-IAP1. We found that TRADD was present in fractions that eluted in the 35–80 kDa range (Fig. 4), suggest- ing that TRADD exists as a monomer and􏱑or dimer in normal cells. However, TRAF2 and c-IAP1 were found in overlapping fractions eluting at…	/
Stoichiometry/Size	32027860	Heusel, M., Frank, M., Köhler, M., Amon, S., Frommelt, F., Rosenberger, G., Bludau, I., Aulakh, S., Linder, M.I., Liu, Y., et al. (2020). A Global Screen for Assembly State Changes of the Mitotic Proteome by SEC-SWATH-MS. Cell Systems.	https://www.sciencedirect.com/science/article/pii/S2405471220300016	https://sec-explorer.shinyapps.io/hela_cellcycle/	Core/TRAFs	TRADD	/	>1000; >102 | <180; >32.5 | <52.7 (main)	/	/	/	HeLa	/	• SEC - WB	DIRECT	/	/
Stoichiometry/Size	10892748	Park, Y.C., Ye, H., Hsia, C., Segal, D., Rich, R.L., Liou, H.C., Myszka, D.G., and Wu, H. (2000). A novel mechanism of TRAF signaling revealed by structural and functional analyses of the TRADD-TRAF2 interaction. Cell 101, 777–787.	https://www.sciencedirect.com/science/article/pii/S0092867400808892?via%3Dihub	Fig. 1B/C	Core/TRAFs	TRADD-TRAF2	Heterooligomer	/	3:3	/	TRAF domains of TRAF2, N-T domain of TRADD	/	/	• Xray	DIRECT	• "Trimeric TRAF domain of TRAF2 imposes a 3-fold symmetry to the stoichiometrically bound TRADD-N"	/
Affinity	10892748	Park, Y.C., Ye, H., Hsia, C., Segal, D., Rich, R.L., Liou, H.C., Myszka, D.G., and Wu, H. (2000). A novel mechanism of TRAF signaling revealed by structural and functional analyses of the TRADD-TRAF2 interaction. Cell 101, 777–787.	https://www.sciencedirect.com/science/article/pii/S0092867400808892?via%3Dihub	Fig. 3B	Core/TRAFs	TRADD-TRAF2	Heterooligomer	/	/	7.8 uM	/	/	/	• SPR	DIRECT	• "The higher affinity of the TRADD-TRAF2 interaction (K 􏰔 7.8 􏰇M), as compared with the interactions be- D tween TRAF2 and receptor peptides (KD 􏰔 40 􏰇M–1.0mM)"	/
Affinity	10911999	Tsao, D.H., McDonagh, T., Telliez, J.B., Hsu, S., Malakian, K., Xu, G.Y., and Lin, L.L. (2000). Solution structure of N-TRADD and characterization of the interaction of N-TRADD and C-TRAF2, a key step in the TNFR1 signaling pathway. Mol. Cell 5, 1051–1057.	https://www.sciencedirect.com/science/article/pii/S1097276500802701?via%3Dihub	Table 2	Core/TRAFs	TRADD-TRAF2	Heterooligomer	/	/	6.1 uM	N-TRADD C-TRAF	Recombinant N-TRADD C-TRAF	/	• SPR	DIRECT	/	/
Stoichiometry/Size	32027860	Heusel, M., Frank, M., Köhler, M., Amon, S., Frommelt, F., Rosenberger, G., Bludau, I., Aulakh, S., Linder, M.I., Liu, Y., et al. (2020). A Global Screen for Assembly State Changes of the Mitotic Proteome by SEC-SWATH-MS. Cell Systems.	https://www.sciencedirect.com/science/article/pii/S2405471220300016	https://sec-explorer.shinyapps.io/hela_cellcycle/	Core/TRAFs	TRADD	/	>102 | <180 (main)	/	/	/	HeLa	/	• SEC - WB	DIRECT	/	/
Stoichiometry/Size	22817896	Li, J., McQuade, T., Siemer, A.B., Napetschnig, J., Moriwaki, K., Hsiao, Y.-S., Damko, E., Moquin, D., Walz, T., McDermott, A., et al. (2012). The RIP1/RIP3 necrosome forms a functional amyloid signaling complex required for programmed necrosis. Cell 150, 339–350.	https://www.ncbi.nlm.nih.gov/pmc/articles/PMC3664196/	Fig. 4A	Core/TRAFs	RIPK1	Homooligomer	/	Polymer	/	RHIM	RIP1 residues 496–583	/	• SEC-UV	DIRECT	/	/
Stoichiometry/Size	22817896	Li, J., McQuade, T., Siemer, A.B., Napetschnig, J., Moriwaki, K., Hsiao, Y.-S., Damko, E., Moquin, D., Walz, T., McDermott, A., et al. (2012). The RIP1/RIP3 necrosome forms a functional amyloid signaling complex required for programmed necrosis. Cell 150, 339–350.	https://www.ncbi.nlm.nih.gov/pmc/articles/PMC3664196/	Fig. 4B	Core/TRAFs	RIPK1	Homooligomer	/	Fibrillar polymers	/	RHIM	RIP1 residues 496–583	/	• EM	DIRECT	/	/
Stoichiometry/Size	24902902	Wu, X.-N., Yang, Z.-H., Wang, X.-K., Zhang, Y., Wan, H., Song, Y., Chen, X., Shao, J., and Han, J. (2014). Distinct roles of RIP1–RIP3 hetero- and RIP3–RIP3 homo-interaction in mediating necroptosis. Cell Death Differ. 21, 1709–1720.	https://www.ncbi.nlm.nih.gov/pmc/articles/PMC4211369/	Fig. 1	Core/TRAFs	RIPK1	Homooligomer	/	/	/	DD	Transfected in HEK293T	/	• coIP	DIRECT	• "we first evaluated the contributions of these domains to the interaction between RIP1 proteins. HA-RIP1 mutants (Figure 1a) were co- expressed with or without Flag-tagged full-length RIP1 in 293T cells and their interaction was determined by co- immunoprecipitation (Figure 1b). The results showed that both RHIM and DD were capable of mediating the interaction between RIP1 proteins (Figure 1b)"	/
Stoichiometry/Size	24902902	Wu, X.-N., Yang, Z.-H., Wang, X.-K., Zhang, Y., Wan, H., Song, Y., Chen, X., Shao, J., and Han, J. (2014). Distinct roles of RIP1–RIP3 hetero- and RIP3–RIP3 homo-interaction in mediating necroptosis. Cell Death Differ. 21, 1709–1720.	https://www.ncbi.nlm.nih.gov/pmc/articles/PMC4211369/	Fig. 1	Core/TRAFs	RIPK1	Homooligomer	/	/	/	RHIM	Transfected in HEK293T	/	• coIP	DIRECT	• "we first evaluated the contributions of these domains to the interaction between RIP1 proteins. HA-RIP1 mutants (Figure 1a) were co- expressed with or without Flag-tagged full-length RIP1 in 293T cells and their interaction was determined by co- immunoprecipitation (Figure 1b). The results showed that both RHIM and DD were capable of mediating the interaction between RIP1 proteins (Figure 1b)"	/
Stoichiometry/Size	24902902	Wu, X.-N., Yang, Z.-H., Wang, X.-K., Zhang, Y., Wan, H., Song, Y., Chen, X., Shao, J., and Han, J. (2014). Distinct roles of RIP1–RIP3 hetero- and RIP3–RIP3 homo-interaction in mediating necroptosis. Cell Death Differ. 21, 1709–1720.	https://www.ncbi.nlm.nih.gov/pmc/articles/PMC4211369/	Fig. 1	Core/TRAFs	RIPK1	Homooligomer	/	Dimer	/	DD		/	• TIRF/Photobleaching	DIRECT	• "suggesting that DD of RIP1 prefers to form dimer. Meanwhile, the analysis of RHIM revealed bright fluorescent spots (Figure 1d) and unresolved bleaching steps (Figure 1g), suggesting RIP1’s RHIM domain potentially contributes to polymerization"	/
Stoichiometry/Size	24902902	Wu, X.-N., Yang, Z.-H., Wang, X.-K., Zhang, Y., Wan, H., Song, Y., Chen, X., Shao, J., and Han, J. (2014). Distinct roles of RIP1–RIP3 hetero- and RIP3–RIP3 homo-interaction in mediating necroptosis. Cell Death Differ. 21, 1709–1720.	https://www.ncbi.nlm.nih.gov/pmc/articles/PMC4211369/	Fig. 1	Core/TRAFs	RIPK1	Homooligomer	/	Polymer	/	RHIM		/	• TIRF/Photobleaching	DIRECT	• "suggesting that DD of RIP1 prefers to form dimer. Meanwhile, the analysis of RHIM revealed bright fluorescent spots (Figure 1d) and unresolved bleaching steps (Figure 1g), suggesting RIP1’s RHIM domain potentially contributes to polymerization"	/
Stoichiometry/Size	8943045	Shu, H.B., Takeuchi, M., and Goeddel, D.V. (1996). The tumor necrosis factor receptor 2 signal transducers TRAF2 and c-IAP1 are components of the tumor necrosis factor receptor 1 signaling complex. Pnas 93, 13973–13978.	https://www.ncbi.nlm.nih.gov/pmc/articles/PMC19479/	Fig. 4	Core/TRAFs	BIRC2	Homooligomer	~350 kDa	/	/	/	HeLa	/	• SEC - WB	DIRECT	• " HeLa cell lysates were separated by gel filtration, and individual fractions were analyzed by immunoblotting with antibodies against TRADD, TRAF2, and c-IAP1. We found that TRADD was present in fractions that eluted in the 35–80 kDa range (Fig. 4), suggest- ing that TRADD exists as a monomer and􏱑or dimer in normal cells. However, TRAF2 and c-IAP1 were found in overlapping fractions eluting at…	/
Stoichiometry/Size	20447407	Mace, P.D., Smits, C., Vaux, D.L., Silke, J., and Day, C.L. (2010). Asymmetric Recruitment of cIAPs by TRAF2. J. Mol. Biol. 400, 8–15.	https://www.sciencedirect.com/science/article/pii/S0022283610004432?via%3Dihub	Fig. 2C	Core/TRAFs	BIRC2	Monomer	/	Monomer	/	BIRC2 BIR1 domain	/	/	• MALS	DIRECT	• "Even though samples were injected at concentrations up to 60 mg/mL, multiple-angle laser light scattering (MALLS) did not provide any evidence for dimerization (Fig. 2c), suggesting that although cIAP1 BIR1 can interact similarly to that observed for XIAP, a stable BIR1 dimer does not form at the concentrations tested. However, the possibility remains that in longer proteins such as full-lengt…	/
Stoichiometry/Size	27151821	Kim, C.M., Choi, J.Y., Bhat, E.A., Jeong, J.H., Son, Y.J., Kim, S., and Park, H.H. (2016). Crystal structure of TRAF1 TRAF domain and its implications in the TRAF1-mediated intracellular signaling pathway. Sci Rep 6, 25526.	https://www.ncbi.nlm.nih.gov/pmc/articles/PMC4858697/	Fig. 1C/D	Core/TRAFs	TRAF1	Heterooligomer	/	Trimer	/	"TRAF domain (corresponding to amino acids 220–416) consisting of the TRAF-N coiled-coil domain and the TRAF-C anti-parallel β-sandwich"	Purified proteins	/	• Xray	DIRECT	• "There was one trimer (three monomers) in the asymmetric unit, chain A, chain B and chain C and three molecules related by near perfect three-fold symmetry (Fig. 1C,D)"	/
Stoichiometry/Size	12077366	Fotin-Mleczek, M., Henkler, F., Samel, D., Reichwein, M., Hausser, A., Parmryd, I., Scheurich, P., Schmid, J.A., and Wajant, H. (2002). Apoptotic crosstalk of TNF receptors: TNF-R2-induces depletion of TRAF2 and IAP proteins and accelerates TNF-R1-dependent activation of caspase-8. J. Cell. Sci. 115, 2757–2770.	https://jcs.biologists.org/content/115/13/2757.long	Fig. 3A	Core/TRAFs	TRAF2:[…]	/	300-500 kDa; [~66 kDa]	/	/	/	HeLa	/	• SEC - WB	DIRECT	• "we found that, in untreated cells, most of the cytosolic TRAF2 eluated in fractions corresponding to 300-500 kDa (Fig. 3A), suggesting that the majority of TRAF2 is part of a multiprotein complex in HeLa-TNF-R2 cells"	/
Stoichiometry/Size	8943045	Shu, H.B., Takeuchi, M., and Goeddel, D.V. (1996). The tumor necrosis factor receptor 2 signal transducers TRAF2 and c-IAP1 are components of the tumor necrosis factor receptor 1 signaling complex. Pnas 93, 13973–13978.	https://www.ncbi.nlm.nih.gov/pmc/articles/PMC19479/	Fig. 4	Core/TRAFs	TRAF2	Homooligomer	~350 kDa	/	/	/	HeLa	/	• SEC - WB	DIRECT	• " HeLa cell lysates were separated by gel filtration, and individual fractions were analyzed by immunoblotting with antibodies against TRADD, TRAF2, and c-IAP1. We found that TRADD was present in fractions that eluted in the 35–80 kDa range (Fig. 4), suggest- ing that TRADD exists as a monomer and􏱑or dimer in normal cells. However, TRAF2 and c-IAP1 were found in overlapping fractions eluting at…	/
Stoichiometry/Size	26390021	Ceccarelli, A., Di Venere, A., Nicolai, E., De Luca, A., Minicozzi, V., Rosato, N., Caccuri, A.M., and Mei, G. (2015). TNFR-Associated Factor-2 (TRAF2): Not Only a Trimer. Biochemistry 54, 6153–6161.	TNFR-Associated Factor‐2 (TRAF2): Not Only a Trimer	/	Core/TRAFs	TRAF2	Homooligomer	/	Monomer; trimer	/	"TRAF2 C-terminal domain (residues 310−501)"	Purified proteins	/	• FCS, high-pressure dissociation, dynamic anysotropy	DIRECT	• "In conclusion, using independent experimental approaches (high-pressure dissociation, dynamic anisotropy, and FCS at atmospheric pressure), we have characterized the monomer− trimer equilibrium of TRAF2 in solution, covering a concentration range that goes from nanomolar to tens of micromolar. At a high protein concentration (20 μM), dynamic anisotropy measurements provide evidence that the pr…	/
Stoichiometry/Size	10860854	Arch, R.H., Gedrich, R.W., and Thompson, C.B. (2000). Translocation of TRAF Proteins Regulates Apoptotic Threshold of Cells. Biochem. Biophys. Res. Commun. 272, 936–945.	https://www.sciencedirect.com/science/article/pii/S0006291X00928730?via%3Dihub	Fig. 1	Core/TRAFs	TRAF2	Homooligomer	/	Aggregates	/	/	HEK293, expression of CD28-CD30CP	/	• LM/IF	DIRECT	• "In contrast, in presence of CD28-CD30CP, TRAF2 was found in perinuclear clusters"	/
Stoichiometry/Size	12000717	Horie, R., Watanabe, T., Ito, K., Morisita, Y., Watanabe, M., Ishida, T., Higashihara, M., Kadin, M., and Watanabe, T. (2002). Cytoplasmic aggregation of TRAF2 and TRAF5 proteins in the Hodgkin-Reed-Sternberg cells. Am. J. Pathol. 160, 1647–1654.	https://www.ncbi.nlm.nih.gov/pmc/articles/PMC1850879/	Fig. 1	Core/TRAFs	TRAF2	Homooligomer	/	Aggregates	/	/	H-RS cell lines	/	• LM	DIRECT	• "All H-RS cell-derived cell lines displayed cytoplasmic aggregates of TRAF2 and TRAF5"	/
Stoichiometry/Size	32027860	Heusel, M., Frank, M., Köhler, M., Amon, S., Frommelt, F., Rosenberger, G., Bludau, I., Aulakh, S., Linder, M.I., Liu, Y., et al. (2020). A Global Screen for Assembly State Changes of the Mitotic Proteome by SEC-SWATH-MS. Cell Systems.	https://www.sciencedirect.com/science/article/pii/S2405471220300016	https://sec-explorer.shinyapps.io/hela_cellcycle/	Core/TRAFs	TRAF2	/	>320 | <568 kDa	/	/	/	HeLa	/	• SEC - WB	DIRECT	/	/
Stoichiometry/Size	16189514	Rual, J.-F., Venkatesan, K., Hao, T., Hirozane-Kishikawa, T., Dricot, A., Li, N., Berriz, G.F., Gibbons, F.D., Dreze, M., Ayivi-Guedehoussou, N., et al. (2005). Towards a proteome-scale map of the human protein-protein interaction network. Nature 437, 1173–1178.	https://www.nature.com/articles/nature04209	Supp Table	Core/TRAFs	TRAF2	Homooligomer	/	Self-association	/	/	Y2H	/	• Y2H	DIRECT	/	/
Stoichiometry/Size	19810754	Yin, Q., Lamothe, B., Darnay, B.G., and Wu, H. (2009). Structural Basis for the Lack of E2 Interaction in the RING Domain of TRAF2. ACS Publications .	https://www.ncbi.nlm.nih.gov/pmc/articles/PMC2830148/	Fig. 2A/B	Core/TRAFs	TRAF2	Homooligomer	/	Dimers	/	TRAF2 RZ1 (1-133)	purified TRAF2 RZ1 (1-133)		• Xray	DIRECT	• "TRAF2 RZ1 Forms a Dimer in the Crystal and in Solution. There is only one monomer of TRAF2 RZ1 in the crystallographic asymmetry unit. However, it forms a crystal- lographic dimer that is very similar to the RING dimer of TRAF6 (Figure 2A,B)."	/
Stoichiometry/Size	19810754	Yin, Q., Lamothe, B., Darnay, B.G., and Wu, H. (2009). Structural Basis for the Lack of E2 Interaction in the RING Domain of TRAF2. ACS Publications .	https://www.ncbi.nlm.nih.gov/pmc/articles/PMC2830148/	Fig. 2E	Core/TRAFs	TRAF2	Homooligomer	>17 kDa | <44 kDa	Dimers	/	TRAF2 RZ1 (1-133)	purified TRAF2 RZ1 (1-133)	/	• SEC-UV	DIRECT	• "TRAF2 RZ1 (molecular mass of 15.4 kDa) eluted at 16.6 mLon a Superdex 200 gel filtration column (Figure 2E), a position that is consistent with a dimer of TRAF2 based on the elution positions of gel filtration standards"	/
Stoichiometry/Size	19810754	Yin, Q., Lamothe, B., Darnay, B.G., and Wu, H. (2009). Structural Basis for the Lack of E2 Interaction in the RING Domain of TRAF2. ACS Publications .	https://www.ncbi.nlm.nih.gov/pmc/articles/PMC2830148/	/	Core/TRAFs	TRAF2	Homooligomer	26.7 kDa	Dimers	/	TRAF2 RZ1 (1-133)	purified TRAF2 RZ1 (1-133)		• SEC-MALS	DIRECT	• "We further characterized the mutants using multiangle light scattering (MALS) in line with gel filtration chromatography. While TRAF2 RZ1 gave a measured molecular mass of 26.7 kDa (3% error), which is consistent with a dimer"	/
Stoichiometry/Size	20447407	Mace, P.D., Smits, C., Vaux, D.L., Silke, J., and Day, C.L. (2010). Asymmetric Recruitment of cIAPs by TRAF2. J. Mol. Biol. 400, 8–15.	https://www.sciencedirect.com/science/article/pii/S0022283610004432?via%3Dihub	/	Core/TRAFs	TRAF2	Network	/	Network	/	/	/	/	/	PROPOSAL	• "However, if BIR1 in each molecule of the cIAP dimer interacts with TRAF2, then the cIAP dimer would bridge two TRAF2 trimers. Because the RING domain of TRAF2 also forms dimers,15 the bridged cIAP–TRAF2 complexes could comple- ment and strengthen a network of TRAF2 proteins. Such a network would be analogous to that proposed for TRAF6 due to trimerization of the TRAF domain and dimerization of…	/
Stoichiometry/Size	20856938	Sughra, K., Birbach, A., de Martin, R., and Schmid, J.A. (2010). Interaction of the TNFR-receptor associated factor TRAF1 with I-kappa B kinase-2 and TRAF2 indicates a regulatory function for NF-kappa B signaling. PLoS ONE 5, e12683.	https://www.ncbi.nlm.nih.gov/pmc/articles/PMC2938345/	Fig. 2	Core/TRAFs	TRAF2	Clusters	/	Clusters	/	/	FP-tagged constructs transfected in HEK293 cells	/	• LM	DIRECT	• "Upon ectopic expression as a fluorescent fusion protein in cells, TRAF2 forms distinct clusters in the cytosol. This likely reflects the inherent property of TRAF2 to trigger the oligomerization of other signaling molecules or kinases by self-interaction via the TRAF- domain."	/
Stoichiometry/Size	20385093	Zheng, C., Kabaleeswaran, V., Wang, Y., Cheng, G., and Wu, H. (2010). Crystal structures of the TRAF2: cIAP2 and the TRAF1: TRAF2: cIAP2 complexes: affinity, specificity, and regulation. Mol. Cell 38, 101–113.	https://www.ncbi.nlm.nih.gov/pmc/articles/PMC2855162/	Fig. 4F	Core/TRAFs	TRAF1:TRAF2	Heterooligomer	/	1:2	/	/	/	/	• SEC-MALS	DIRECT	• "To confirm this assignment of the heterotrimer peak, we subjected it to MALS measurement in line with gel filtration chromatography, which gave a molecular mass of 39.8 kDa (3% error) (Figure 4F). Because His-Smt3-TRAF1 and His-TRAF2 have molecular weights of 21,109 Da and 9,613 Da, respectively, the calculated mass of a 1:2 heterotrimer of TRAF1 and TRAF2 would be 40.3 kDa, consistent with th…	/
Stoichiometry/Size	14557256	Fotin-Mleczek, M., Henkler, F., Hausser, A., Glauner, H., Samel, D., Graness, A., Scheurich, P., Mauri, D., and Wajant, H. (2004). Tumor necrosis factor receptor-associated factor (TRAF) 1 regulates CD40-induced TRAF2-mediated NF-kappaB activation. J. Biol. Chem. 279, 677–685.	https://www.jbc.org/content/279/1/677.full	Fig. 2F	Core/TRAFs	TRAF1:TRAF2	Heterooligomer	/	1:2 | 2:1	/	/	/	/	/	PROPOSAL/MODEL	"The most likely explanation for the TRAF1-mediated inhibition of TRAF2 recruitment to sites of CD40 signaling is that TRAF2 homotrimers and TRAF2TRAF1 heteromeric complexes with distinct subunit compositions ((TRAF2)2-TRAF1 versus TRAF2-(TRAF1)2) interact differentially with CD40 (Fig. 2F). "	/
Affinity	20447407	Mace, P.D., Smits, C., Vaux, D.L., Silke, J., and Day, C.L. (2010). Asymmetric Recruitment of cIAPs by TRAF2. J. Mol. Biol. 400, 8–15.	https://www.sciencedirect.com/science/article/pii/S0022283610004432?via%3Dihub	Fig. S2	Core/TRAFs	TRAF1/BIRC2	Heterooligomer	/	/	125 uM	cIAP1 BIR1 and TRAF1N	/	/	• ITC	DIRECT	• "In comparable ITC experiments, TRAF1N was also observed to bind BIR1 weakly. Although the binding curve was not an excellent fit, the dissociation constant was approximately 125 μM"	/
Stoichiometry/Size	20385093	Zheng, C., Kabaleeswaran, V., Wang, Y., Cheng, G., and Wu, H. (2010). Crystal structures of the TRAF2: cIAP2 and the TRAF1: TRAF2: cIAP2 complexes: affinity, specificity, and regulation. Mol. Cell 38, 101–113.	https://www.ncbi.nlm.nih.gov/pmc/articles/PMC2855162/	Fig. 5/S4A	Core/TRAFs	TRAF1:TRAF2:BIRC	Heterooligomer	/	1:2:1	/	/	/	/	• Xray	DIRECT	• "We crystallized the TRAF1: (TRAF2)2: cIAP2 ternary complex and determined its crystal structure at 2.8 Å resolution (Table 1). Because TRAF1 only interacts weakly with cIAP2, we anticipated that most likely the cIAP2-binding site in the heterotrimer is composed of two TRAF2 chains. To our surprise, the cIAP2 binding site in the heterotrimer consists of one TRAF1 and one TRAF2 chains (Supplemen…	/
Stoichiometry/Size	20385093	Zheng, C., Kabaleeswaran, V., Wang, Y., Cheng, G., and Wu, H. (2010). Crystal structures of the TRAF2: cIAP2 and the TRAF1: TRAF2: cIAP2 complexes: affinity, specificity, and regulation. Mol. Cell 38, 101–113.	https://www.ncbi.nlm.nih.gov/pmc/articles/PMC2855162/	Fig. 4G/S3E	Core/TRAFs	TRAF1:TRAF2:BIRC	Heterooligomer	/	/	Affinity higher than TRAF2/BIRC3	/	/	/	• SEC - SDS PAGE	DIRECT	• "Despite having apparently less heterotrimer than the TRAF2 trimer in the gel filtration profile when TRAF2 was in excess, most cIAP2 comigrated with the heterotrimer peak (Figure 4G), confirming that the heterotrimer indeed possesses higher affinity than the TRAF2 trimer for cIAP2"	/
Affinity	20385093	Zheng, C., Kabaleeswaran, V., Wang, Y., Cheng, G., and Wu, H. (2010). Crystal structures of the TRAF2: cIAP2 and the TRAF1: TRAF2: cIAP2 complexes: affinity, specificity, and regulation. Mol. Cell 38, 101–113.	https://www.ncbi.nlm.nih.gov/pmc/articles/PMC2855162/	Fig.S3B	Core/TRAFs	TRAF1/BIRC3	Heterooligomer	/	/	111 uM				• ITC	DIRECT	• "An ITC experiment titrating cIAP2 to TRAF1 yielded a dissociation constant of 111 μM, which is almost two orders of magnitude weaker than the corresponding TRAF2: cIAP2 interaction (Figure S3B and Table S3)"	/
Affinity	20385093	Zheng, C., Kabaleeswaran, V., Wang, Y., Cheng, G., and Wu, H. (2010). Crystal structures of the TRAF2: cIAP2 and the TRAF1: TRAF2: cIAP2 complexes: affinity, specificity, and regulation. Mol. Cell 38, 101–113.	https://www.ncbi.nlm.nih.gov/pmc/articles/PMC2855162/	Fig.S3C	Core/TRAFs	TRAF1/BIRC3	Heterooligomer	/	/	127 uM				• Equilibrium dialysis	DIRECT	/	/
Stoichiometry/Size	20385093	Zheng, C., Kabaleeswaran, V., Wang, Y., Cheng, G., and Wu, H. (2010). Crystal structures of the TRAF2: cIAP2 and the TRAF1: TRAF2: cIAP2 complexes: affinity, specificity, and regulation. Mol. Cell 38, 101–113.	https://www.ncbi.nlm.nih.gov/pmc/articles/PMC2855162/	Fig. 1A	Core/TRAFs	TRAF2/BIRC3	Heterooligomer	/	TRAF2:cIAP2 3:1	/	TRAF2(266-329); cIAP2 Bir1 domain	Purified TRAF2(266-329); cIAP2 Bir1 domain	/	• Xray	DIRECT	• "Most surprisingly, despite the trimeric coiled-coil structure of TRAF2, each TRAF2 trimer interacts with one, instead of three, cIAP2 molecules in the crystal."	/
Stoichiometry/Size	20385093	Zheng, C., Kabaleeswaran, V., Wang, Y., Cheng, G., and Wu, H. (2010). Crystal structures of the TRAF2: cIAP2 and the TRAF1: TRAF2: cIAP2 complexes: affinity, specificity, and regulation. Mol. Cell 38, 101–113.	https://www.ncbi.nlm.nih.gov/pmc/articles/PMC2855162/	Fig. 1C	Core/TRAFs	TRAF2/BIRC3	Heterooligomer	/	TRAF2:cIAP2 3:1	/	TRAF2(266-329); cIAP2 Bir1 domain	Purified TRAF2(266-329); cIAP2 Bir1 domain	/	• MALS	DIRECT	• "The measure- ment revealed a molecular mass of the complex of 30.6 kDa, which is consistent with the 33.6 kDa mass calculated for three TRAF2 molecules and one cIAP2 BIR1 molecule (Figure 1C)."	/
Stoichiometry/Affinity	20385093	Zheng, C., Kabaleeswaran, V., Wang, Y., Cheng, G., and Wu, H. (2010). Crystal structures of the TRAF2: cIAP2 and the TRAF1: TRAF2: cIAP2 complexes: affinity, specificity, and regulation. Mol. Cell 38, 101–113.	https://www.ncbi.nlm.nih.gov/pmc/articles/PMC2855162/	Fig. 1D	Core/TRAFs	TRAF2/BIRC3	Heterooligomer	/	TRAF2:cIAP2 3:1	1.7 uM	TRAF2(266-329); cIAP2 Bir1 domain	Purified TRAF2(266-329); cIAP2 Bir1 domain	/	• ITC	DIRECT	• "We further performed isothermal titration calorimetry (ITC) to independently confirm the interaction stoichiometry and to reveal the interaction thermodynamics (Figure 1D and Table S1). Indeed, the same 3:1 stoichiometry was shown, with a measured N value of 0.3 (in agreement with the expected N value of 0.333) for the titration of cIAP2 to TRAF2. The interaction exhibits a dissociation consta…	/
Stoichiometry/Affinity	20447407	Mace, P.D., Smits, C., Vaux, D.L., Silke, J., and Day, C.L. (2010). Asymmetric Recruitment of cIAPs by TRAF2. J. Mol. Biol. 400, 8–15.	https://www.sciencedirect.com/science/article/pii/S0022283610004432?via%3Dihub	Data not shown	Core/TRAFs	TRAF2/BIRC3	Heterooligomer	/	TRAF2:cIAP1 3:1	1-3 uM	cIAP2 (17-129) and TRAF2N	/	/	• ITC	DIRECT	• "We also used isothermal titration calorimetry (ITC) to analyze binding between the two molecules. Data analysis based on a single binding site model suggested a stoichiometry of 0.32, in close agreement with a 3:1 ratio of TRAF to BIR1. From these ITC data, the dissociation constant was determined to be in the range of 1–3 μM for TRAF2N binding to the cIAP2 and cIAP1 BIR1 domains, respectively…	/
Stoichiometry/Size	20447407	Mace, P.D., Smits, C., Vaux, D.L., Silke, J., and Day, C.L. (2010). Asymmetric Recruitment of cIAPs by TRAF2. J. Mol. Biol. 400, 8–15.	https://www.sciencedirect.com/science/article/pii/S0022283610004432?via%3Dihub	Fig. 3A	Core/TRAFs	TRAF2/BIRC2	Heterooligomer	/	TRAF2:cIAP1 3:1	/	cIAP1 BIR1 and TRAF2N	/	/	• MALLS	DIRECT	• "Surprisingly, even when a significant molar excess of BIR1 was present, the complex peak eluted at a mass consistent with a single BIR1 domain binding a trimeric TRAF2N molecule (Fig. 3a, bottom)"	/
Stoichiometry/Affinity	20447407	Mace, P.D., Smits, C., Vaux, D.L., Silke, J., and Day, C.L. (2010). Asymmetric Recruitment of cIAPs by TRAF2. J. Mol. Biol. 400, 8–15.	https://www.sciencedirect.com/science/article/pii/S0022283610004432?via%3Dihub	Fig. 3C	Core/TRAFs	TRAF2/BIRC2	Heterooligomer	/	TRAF2:cIAP1 3:1	1-3 uM	cIAP1 BIR1 and TRAF2N	/	/	• ITC	DIRECT	• "We also used isothermal titration calorimetry (ITC) to analyze binding between the two molecules. Data analysis based on a single binding site model suggested a stoichiometry of 0.32, in close agreement with a 3:1 ratio of TRAF to BIR1. From these ITC data, the dissociation constant was determined to be in the range of 1–3 μM for TRAF2N binding to the cIAP2 and cIAP1 BIR1 domains, respectively…	/
Stoichiometry/Size	23150880	Zheng, C., Kabaleeswaran, V., Wang, Y., Cheng, G., and Wu, H. (2010). Crystal structures of the TRAF2: cIAP2 and the TRAF1: TRAF2: cIAP2 complexes: affinity, specificity, and regulation. Mol. Cell 38, 101–113.	https://www.ncbi.nlm.nih.gov/pmc/articles/PMC4114212/	Fig. 1A	Core/TRAFs	TRAF3	Homooligomer	/	Trimers	/	TRAF3(376-565) in complex with Cardif peptide	Purified proteins	/	• Xray	DIRECT	/	/
Stoichiometry/Size	12000717	Horie, R., Watanabe, T., Ito, K., Morisita, Y., Watanabe, M., Ishida, T., Higashihara, M., Kadin, M., and Watanabe, T. (2002). Cytoplasmic aggregation of TRAF2 and TRAF5 proteins in the Hodgkin-Reed-Sternberg cells. Am. J. Pathol. 160, 1647–1654.	https://www.ncbi.nlm.nih.gov/pmc/articles/PMC1850879/	Fig. 1	Core/TRAFs	TRAF2	Homooligomer	/	Aggregates	/	/	H-RS cell lines	/	• LM	DIRECT	• "All H-RS cell-derived cell lines displayed cytoplasmic aggregates of TRAF2 and TRAF5"	/
Stoichiometry/Size	27586056	Dong, X.-M., Liu, E.-D., Meng, Y.-X., Liu, C., Bi, Y.-L., Wu, H.-W., Jin, Y.-C., Yao, J.-H., Tang, L.-J., Wang, J., et al. (2016). Keratin 8 limits TLR-triggered inflammatory responses through inhibiting TRAF6 polyubiquitination. Sci Rep 6, 32710–32714.	https://www.ncbi.nlm.nih.gov/pmc/articles/PMC5009362/	Fig. 8I	Core/TRAFs	TRAF6	Homooligomer	/	Self-association	/	/	HEK293	/	• coIP	DIRECT	• "CK8 inhibits TRAF6 ubiquitination most probably via affecting the homo-oligomerization of TRAF6. As shown in Fig. 8I, co-immunoprecipitation analysis suggest that forced expression of CK8 inhibited the homo-oligomerization of TRAF6."	/
Stoichiometry/Size	19465916	Yin, Q., Lin, S.-C., Lamothe, B., Lu, M., Lo, Y.-C., Hura, G., Zheng, L., Rich, R.L., Campos, A.D., Myszka, D.G., et al. (2009). E2 interaction and dimerization in the crystal structure of TRAF6. Nature Structural & Molecular Biology 16, 658–666.	https://www.nature.com/articles/nsmb.1605	Fig. 4A	Core/TRAFs	TRAF6	Homooligomer	/	Dimers	/	TRAF6 RZ123 (50-211)	/	/	• Xray	DIRECT	• "The N-terminal region of TRAF6 forms a markedly elongated noncrystallographic dimer in the crystal (Fig. 4a). We did not anticipate this, because the C-terminal coiled coil and TRAF-C domains form3,4,6,7trimeric structures"	/
Stoichiometry/Size	19465916	Yin, Q., Lin, S.-C., Lamothe, B., Lu, M., Lo, Y.-C., Hura, G., Zheng, L., Rich, R.L., Campos, A.D., Myszka, D.G., et al. (2009). E2 interaction and dimerization in the crystal structure of TRAF6. Nature Structural & Molecular Biology 16, 658–666.	https://www.nature.com/articles/nsmb.1605	Fig. 4C	Core/TRAFs	TRAF6	Homooligomer	/	Dimers	/	TRAF6 RZ123 (50-211)	/	/	• SEC-UV	DIRECT	• "In comparison with wild-type RZ123, the gel filtration elution posi- tions of F118A, R88A and the R88A F122A mutants of TRAF6 RZ123 shifted toward a lower molecular weight (Fig. 4c). This suggests that the F118A, R88A and the R88A F122A mutations disrupted TRAF6 dimerization."	/
Stoichiometry/Size	19465916	Yin, Q., Lin, S.-C., Lamothe, B., Lu, M., Lo, Y.-C., Hura, G., Zheng, L., Rich, R.L., Campos, A.D., Myszka, D.G., et al. (2009). E2 interaction and dimerization in the crystal structure of TRAF6. Nature Structural & Molecular Biology 16, 658–666.	https://www.nature.com/articles/nsmb.1605	Fig. 4D/E	Core/TRAFs	TRAF6	Homooligomer	/	Dimers	/	TRAF6 RZ123 (50-211)	/	/	• SAXS	DIRECT	• "These model-independent, experimentally derived parameters showed excellent agreement with those calculated from the dimeric, but not the monomeric, TRAF6 crystal structure (Fig. 4d). Low-resolution shape reconstruction from the SAXS data of the wild-type TRAF6 showed an elongated molecular envelope that superimposes well with the dimeric TRAF6 structure (Fig. 4e)"	/
Stoichiometry/Size	19465916	Yin, Q., Lin, S.-C., Lamothe, B., Lu, M., Lo, Y.-C., Hura, G., Zheng, L., Rich, R.L., Campos, A.D., Myszka, D.G., et al. (2009). E2 interaction and dimerization in the crystal structure of TRAF6. Nature Structural & Molecular Biology 16, 658–666.	https://www.nature.com/articles/nsmb.1605	Fig. 6a	Core/TRAFs	TRAF6	Homooligomer	/	Aggregates/clusters	/	TRAF6 FL (fused TRAF6 to the N terminus of Cerulean or Venus)	Transfected BJAB	/	• FRET	DIRECT	• "When BJAB lymphoma cells were co-transfected with wild-type TRAF6-Cerulean and TRAF6-Venus fusion constructs, we observed intense FRET signals (Fig. 6a). In contrast, co-transfection of the F118A-Venus fusion construct with either wild-type TRAF6- Cerulean or F118A-Cerulean, yielded much lower FRET signals (Fig. 6a). The larger FRET signals correlated with a spontaneous aggregation seen under …	/
Stoichiometry/Size	19465916	Yin, Q., Lin, S.-C., Lamothe, B., Lu, M., Lo, Y.-C., Hura, G., Zheng, L., Rich, R.L., Campos, A.D., Myszka, D.G., et al. (2009). E2 interaction and dimerization in the crystal structure of TRAF6. Nature Structural & Molecular Biology 16, 658–666.	https://www.nature.com/articles/nsmb.1605	Data not shown	Core/TRAFs	TRAF6	Homooligomer	/	Aggregates/clusters	/	TRAF6 FL (fused TRAF6 to the N terminus of Cerulean or Venus)	Transfected BJAB	/	• Confocal	DIRECT/DATA NOT SHOWN	• "When BJAB lymphoma cells were co-transfected with wild-type TRAF6-Cerulean and TRAF6-Venus fusion constructs, we observed intense FRET signals (Fig. 6a). In contrast, co-transfection of the F118A-Venus fusion construct with either wild-type TRAF6- Cerulean or F118A-Cerulean, yielded much lower FRET signals (Fig. 6a). The larger FRET signals correlated with a spontaneous aggregation seen under …	/
Stoichiometry/Size	19465916	Yin, Q., Lin, S.-C., Lamothe, B., Lu, M., Lo, Y.-C., Hura, G., Zheng, L., Rich, R.L., Campos, A.D., Myszka, D.G., et al. (2009). E2 interaction and dimerization in the crystal structure of TRAF6. Nature Structural & Molecular Biology 16, 658–666.	https://www.nature.com/articles/nsmb.1605	Fig. 6b/c	Core/TRAFs	TRAF6	Homooligomer	/	Aggregates/clusters (upon stimulation)	/	/	/	+/- LPS	• LM	DIRECT	• "Comparison of TRAF6 distribution before and after LPS treatment showed a clear coalescence of TRAF6 in discernable clusters to the cell surface upon activation (Fig. 6b,c)."	/
Stoichiometry/Size	19465916	Yin, Q., Lin, S.-C., Lamothe, B., Lu, M., Lo, Y.-C., Hura, G., Zheng, L., Rich, R.L., Campos, A.D., Myszka, D.G., et al. (2009). E2 interaction and dimerization in the crystal structure of TRAF6. Nature Structural & Molecular Biology 16, 658–666.	https://www.nature.com/articles/nsmb.1605	Fig. 6f	Core/TRAFs	TRAF6	/	/	Lattice	/	/	/	/	/	MODEL/PROPOSAL	• "On the molecular level, the observed higher-order aggregation of TRAF6 is consistent with an infinite expandable model of full-length TRAF6 in its activated state as a consequence of the symmetry mismatch between its Nand C-terminal regions. In this model, the dimeric and trimeric symmetry axes are roughly parallel to each other, and both are perpendicular to the membrane surface to enable mul…	/
Stoichiometry/Size	28981707	Brenes, A., Afzal, V., Kent, R., and Lamond, A.I. (2018). The Encyclopedia of Proteome Dynamics: a big data ecosystem for (prote)omics. Nucleic Acids Res. 46, D1202–D1209.	https://academic.oup.com/nar/article/46/D1/D1202/4107223	https://peptracker.com/epd/analytics/	Core/TRAFs	TRAF6	/	<660 - >440	/	/	/	U2OS	/	• SEC - MS	DIRECT	/	/
Stoichiometry/Size	30642884	Heusel, M., Bludau, I., Rosenberger, G., Hafen, R., Frank, M., Banaei-Esfahani, A., van Drogen, A., Collins, B.C., Gstaiger, M., and Aebersold, R. (2019). Complex-centric proteome profiling by SEC-SWATH-MS. Mol. Syst. Biol. 15, e8438.	https://www.ncbi.nlm.nih.gov/pmc/articles/PMC6346213/	https://sec-explorer.ethz.ch/	Core/TRAFs	TRAF6		<569 - >200 kDa						• SEC - MS		/	/
Stoichiometry/Size	17069460	Rajalingam, K., Sharma, M., Paland, N., Hurwitz, R., Thieck, O., Oswald, M., Machuy, N., and Rudel, T. (2006). IAP-IAP complexes required for apoptosis resistance of C. trachomatis-infected cells. PLoS Pathog. 2, e114.	https://www.ncbi.nlm.nih.gov/pmc/articles/PMC1626104/	Fig. 4D, Fig. S4, S5A	Core/TRAFs	BIRC2:BIRC3:XIAP	Heterooligomer	~400	/	/	/	Hela	/	• SEC - WB	DIRECT	• "To prove the existence of native IAP-IAP complexes, we isolated the cytosol of HeLa cells by subcellular fractionation and separated the proteins by gel filtration. cIAP-1, cIAP-2, and XIAP were found together in fractions containing protein complexes of around 400 kDa, and the fractions representing the monomeric forms (Figure 4D). While low amounts of cIAP-2, XIAP, and cIAP-1 were also prese…	/
Complex_Isoforms	21455180	Tokunaga, F., Nakagawa, T., Nakahara, M., Saeki, Y., Taniguchi, M., Sakata, S.-I., Tanaka, K., Nakano, H., and Iwai, K. (2011). SHARPIN is a component of the NF-κB-activating linear ubiquitin chain assembly complex. Nature 471, 633–636.	https://www.nature.com/articles/nature09815	Fig. 2A, Fig. S10	LUBAC	Sharpin:HOIP | HOIL-11L: HOIP	Heterodimer	/	/	/	/	Transfected HEK293	/	• IP	DIRECT	• "SHARPIN–HOIP formed complexes with HOIL-1L–HOIP more efficiently than SHARPIN alone (Supplementary Fig. 10). Thus, LUBAC seems to be composed of a mixture of HOIL-1L–HOIP and SHARPIN–HOIP complexes"	/
Stoichiometry/Size	11178875	Lim, S., Sala, C., Yoon, J., Park, S., Kuroda, S., Sheng, M., and Kim, E. (2001). Sharpin, a Novel Postsynaptic Density Protein That Directly Interacts with the Shank Family of Proteins. Mol. Cell. Neurosci. 17, 385–397.	https://www.sciencedirect.com/science/article/pii/S1044743100909400?via%3Dihub	Fig. 9C	LUBAC	Sharpin	Homooligomer	/	Self-association	/	aa 1-177	Transfected COS cells	/	• CoIP	DIRECT	• "These results suggest that Sharpin can self-associate through the N-terminal region (aa 1-177)"	/
Stoichiometry/Size	22549881	Stieglitz, B., Haire, L.F., Dikic, I., and Rittinger, K. (2012). Structural analysis of SHARPIN, a subunit of a large multi-protein E3 ubiquitin ligase, reveals a novel dimerization function for the pleckstrin homology superfold. J. Biol. Chem. 287, 20823–20829.	https://www.ncbi.nlm.nih.gov/pmc/articles/PMC3375506/	Fig. 2A/B	LUBAC	Sharpin	Homooligomer	/	Dimer; Tetramer (probably due to crystal packing)	/	aa 1-177	Purified protein	/	• Xray	DIRECT	• "Each of the protomers in the crystal- lographic tetramer forms two distinctive interfaces. Because our solution studies did not give any indication that SHARPIN assembles into higher order oligomers, it is likely that tetramer- ization is due to crystal packing."	/
Stoichiometry/Size	22549881	Stieglitz, B., Haire, L.F., Dikic, I., and Rittinger, K. (2012). Structural analysis of SHARPIN, a subunit of a large multi-protein E3 ubiquitin ligase, reveals a novel dimerization function for the pleckstrin homology superfold. J. Biol. Chem. 287, 20823–20829.	https://www.ncbi.nlm.nih.gov/pmc/articles/PMC3375506/	Fig. 1B	LUBAC	Sharpin	Homooligomer	/	Monomer (at 38,76,154 uM); Dimer (at 76, 154 uM)	/	aa 1-127	Purified protein	/	• Sedimentation	DIRECT	• " However, when the SHARPIN concentration was increased by 2- and 4-fold, respectively, another species with a sedimentation coefficient of 1.9 S became apparent (Fig. 1B). This population corre- sponds to the molecular mass of a dimer, demonstrating that SHARPIN 1–127 exists in monomer-dimer equilibrium."	/
Affinity	22549881	Stieglitz, B., Haire, L.F., Dikic, I., and Rittinger, K. (2012). Structural analysis of SHARPIN, a subunit of a large multi-protein E3 ubiquitin ligase, reveals a novel dimerization function for the pleckstrin homology superfold. J. Biol. Chem. 287, 20823–20829.	https://www.ncbi.nlm.nih.gov/pmc/articles/PMC3375506/	Fig. 1C	LUBAC	Sharpin	Homooligomer	/	/	160 uM	aa 1-127	Purified protein	/	• Sedimentation equilibrium measurements	DIRECT	• "The high concentrations required to form the dimeric species indi- cated a rather weak intermolecular interaction, and we were able to derive a dissociation constant of 160 􏰆M by sedimenta- tion equilibrium measurements (Fig. 1C)"	/
Affinity	22549881	Stieglitz, B., Haire, L.F., Dikic, I., and Rittinger, K. (2012). Structural analysis of SHARPIN, a subunit of a large multi-protein E3 ubiquitin ligase, reveals a novel dimerization function for the pleckstrin homology superfold. J. Biol. Chem. 287, 20823–20829.	https://www.ncbi.nlm.nih.gov/pmc/articles/PMC3375506/	Fig. 4C	LUBAC	Sharpin	Homooligomer	/	/	88 uM	aa 1-127	Purified protein	/	• ITC	DIRECT	• "In an alternative approach, we determined the dissociation constant for the monomer-dimer equilibrium by isothermal titration calorimetry (ITC), which resulted in an 􏰎2-fold lower Kd value of 88 􏰆M"	/
Stoichiometry/Size	22549881	Stieglitz, B., Haire, L.F., Dikic, I., and Rittinger, K. (2012). Structural analysis of SHARPIN, a subunit of a large multi-protein E3 ubiquitin ligase, reveals a novel dimerization function for the pleckstrin homology superfold. J. Biol. Chem. 287, 20823–20829.	https://www.ncbi.nlm.nih.gov/pmc/articles/PMC3375506/	Fig. 4A	LUBAC	Sharpin	Homooligomer	/	Monomer-Dimer	/	aa 1-127	Purified protein	/	• SEC-MALLS	DIRECT	• "In a complementary approach to our AUC analysis, we performed size exclusion chromatography coupled to multi-angle light scattering mea- surements of the wild-type and mutant PH-like domain. In these experiments, the retention time of wild-type SHARPIN shifts from a monomeric to a dimeric species when the concen- tration is increased in line with a monomer-dimer equilibrium"	/
Stoichiometry/Size	17006537	Kirisako, T., Kamei, K., Murata, S., Kato, M., Fukumoto, H., Kanie, M., Sano, S., Tokunaga, F., Tanaka, K., and Iwai, K. (2006). A ubiquitin ligase complex assembles linear polyubiquitin chains. Embo J. 25, 4877–4887.	https://www.ncbi.nlm.nih.gov/pmc/articles/PMC1618115/	Fig. 1H	LUBAC	HOIP	Homooligomer	~350 kDa	/	/	/	Exogenously expressed in HeLa	/	• SEC - WB	DIRECT	• "As was observed with HOIL-1L, when expressed alone, HOIP was unable to form an B600 kDa complex and appeared in fractions 7–8 (B350kDa) (Figure 1H)"	/
Stoichiometry/Size	28981707	Brenes, A., Afzal, V., Kent, R., and Lamond, A.I. (2018). The Encyclopedia of Proteome Dynamics: a big data ecosystem for (prote)omics. Nucleic Acids Res. 46, D1202–D1209.	https://academic.oup.com/nar/article/46/D1/D1202/4107223	https://peptracker.com/epd/analytics/	LUBAC	HOIP	Heterotrimer	> 1800 kDa	/	/	/	U2OS	Formaldehyde	• SEC - MS	DIRECT	/	/
Stoichiometry/Size	17006537	Kirisako, T., Kamei, K., Murata, S., Kato, M., Fukumoto, H., Kanie, M., Sano, S., Tokunaga, F., Tanaka, K., and Iwai, K. (2006). A ubiquitin ligase complex assembles linear polyubiquitin chains. Embo J. 25, 4877–4887.	https://www.ncbi.nlm.nih.gov/pmc/articles/PMC1618115/	Fig. 1F	LUBAC	HOIL-1	/	~200 kDa	/	/	/	HOIL-1L-His6-myc exogenously expressed in HeLa	/	• SEC - WB	DIRECT	• "The complex is likely to be hetero-multimeric, since overexpressed HOIL-1L fractionates into the B200kDa protein fraction (Figure 1F)"	/
Stoichiometry/Size	28978479	Liu, J., Wang, Y., Gong, Y., Fu, T., Hu, S., Zhou, Z., and Pan, L. (2017). Structural Insights into SHARPIN-Mediated Activation of HOIP for the Linear Ubiquitin Chain Assembly. Cell Rep 21, 27–36.	https://www.sciencedirect.com/science/article/pii/S2211124717313062?via%3Dihub	Fig. 1	LUBAC	Sharpin:HOIP	Heterodimer	/	1:1	/	/	Purified protein, Sharpin UBL and HOIP UBA domains	/	• Xray	DIRECT	• " In each asymmetric unit, there are four SHARPINUBL/HOIPUBA complexes, each of which has a 1:1 binding stoichiometry and forms an overall elongated architecture"	/
Affinity	28978479	Liu, J., Wang, Y., Gong, Y., Fu, T., Hu, S., Zhou, Z., and Pan, L. (2017). Structural Insights into SHARPIN-Mediated Activation of HOIP for the Linear Ubiquitin Chain Assembly. Cell Rep 21, 27–36.	https://www.sciencedirect.com/science/article/pii/S2211124717313062?via%3Dihub	Fig. 1D	LUBAC	Sharpin:HOIP	Heterodimer	/	/	3.7 (Ubl); 7.5 uM (Sharpin FL)	UBL/UBA	Purified protein, Sharpin UBL/FL and HOIP UBA domains	/	• coIP, ITC	DIRECT	• "indicating that SHARPINUBL only specifically binds to the UBA domain rather than the NZF2 domain of HOIP[…] SHARPINUBL and SHARPINFL bind to HOIPUBA with similar dissociation constant"	/
Affinity	29694895	Fujita, H., Tokunaga, A., Shimizu, S., Whiting, A.L., Aguilar-Alonso, F., Takagi, K., Walinda, E., Sasaki, Y., Shimokawa, T., Mizushima, T., et al. (2018). Cooperative Domain Formation by Homologous Motifs in HOIL-1L and SHARPIN Plays A Crucial Role in LUBAC Stabilization. Cell Rep 23, 1192–1204.	https://www.ncbi.nlm.nih.gov/pmc/articles/PMC6044281/	Fig. S2C	LUBAC	Sharpin:HOIP	Heterodimer	/	/	Sharpin-UBL/HOIP-UBA 16 uM	UBL/UBA	Purified protein "The mSHARPIN fragment containing UBL (aa 163–301; mSHARPIN163–301) bound a mHOIP fragment containing the UBA domains (aa 466–630; mHOIP466–630)"	/	• SPR	DIRECT	• "The mSHARPIN fragment containing UBL (aa 163–301; mSHARPIN163–301) bound a mHOIP fragment containing the UBA domains (aa 466–630; mHOIP466–630) with a calculated dissociation constant (KD) of 16.0 ± 2.3 mM (Figure S2C; Table S1), a $10-fold weaker affinity than the interaction between mHOIP466–630, and mHOIL-1L containing UBL (aa 1–140; mHOIL-1L1–140) (KD = 1.34 ± 0.87 mM) "	/
Affinity	28978479	Liu, J., Wang, Y., Gong, Y., Fu, T., Hu, S., Zhou, Z., and Pan, L. (2017). Structural Insights into SHARPIN-Mediated Activation of HOIP for the Linear Ubiquitin Chain Assembly. Cell Rep 21, 27–36.	https://www.sciencedirect.com/science/article/pii/S2211124717313062?via%3Dihub	Fig. 4/S5	LUBAC	Sharpin:HOIP	Heterodimer	/	/	• HOIP480-1072+SHARPIN UBL 17 uM • (HOIP480-1072+HOIL-1LUBL)+SHARPIN UBL 5.3 uM • HOIPUBA+HOIL-1LUBL 3.9 uM • HOIP480-1072+HOIL-1LUBL 13.1 uM • (HOIP480-1072+SHARPIN UBL)+HOIL-1LUBL 2.5 uM	UBL/UBA	Purified protein, Sharpin UBL/FL and HOIP UBA domains	/	• coIP, ITC	DIRECT	• "indicating that SHARPINUBL only specifically binds to the UBA domain rather than the NZF2 domain of HOIP[…] SHARPINUBL and SHARPINFL bind to HOIPUBA with similar dissociation constant"	/
Affinity	29694895	Fujita, H., Tokunaga, A., Shimizu, S., Whiting, A.L., Aguilar-Alonso, F., Takagi, K., Walinda, E., Sasaki, Y., Shimokawa, T., Mizushima, T., et al. (2018). Cooperative Domain Formation by Homologous Motifs in HOIL-1L and SHARPIN Plays A Crucial Role in LUBAC Stabilization. Cell Rep 23, 1192–1204.	https://www.ncbi.nlm.nih.gov/pmc/articles/PMC6044281/	Fig. 4C	LUBAC	Sharpin:HOIL-1	Heterodimer	/	/	SHARPIN163–301/HOIL-1L1–189 2.04 uM	UBL/UBA	Purified protein, SHARPIN163–301/HOIL-1L1–189	/	• SPR	DIRECT	• "Thus, HOIL-1L and SHARPIN can bind each other directly; the KD of the HOIL-1L-SHARPIN interaction was calculated as 2.04 ± 0.29 mM"	/
Affinity	29694895	Fujita, H., Tokunaga, A., Shimizu, S., Whiting, A.L., Aguilar-Alonso, F., Takagi, K., Walinda, E., Sasaki, Y., Shimokawa, T., Mizushima, T., et al. (2018). Cooperative Domain Formation by Homologous Motifs in HOIL-1L and SHARPIN Plays A Crucial Role in LUBAC Stabilization. Cell Rep 23, 1192–1204.	https://www.ncbi.nlm.nih.gov/pmc/articles/PMC6044281/	Fig. S2C	LUBAC	HOIL-11L:HOIP	Heterodimer	/	/	HOIL-1L-UBL/HOIP-UBA 1.34 uM	UBL/UBA	Purified protein, " mHOIP466–630, and mHOIL-1L containing UBL (aa 1–140; mHOIL-1L1–140)"	/	• SPR	DIRECT	• "The mSHARPIN fragment containing UBL (aa 163–301; mSHARPIN163–301) bound a mHOIP fragment containing the UBA domains (aa 466–630; mHOIP466–630) with a calculated dissociation constant (KD) of 16.0 ± 2.3 mM (Figure S2C; Table S1), a $10-fold weaker affinity than the interaction between mHOIP466–630, and mHOIL-1L containing UBL (aa 1–140; mHOIL-1L1–140) (KD = 1.34 ± 0.87 mM) "	/
Stoichiometry/Size	17006537	Kirisako, T., Kamei, K., Murata, S., Kato, M., Fukumoto, H., Kanie, M., Sano, S., Tokunaga, F., Tanaka, K., and Iwai, K. (2006). A ubiquitin ligase complex assembles linear polyubiquitin chains. Embo J. 25, 4877–4887.	https://www.ncbi.nlm.nih.gov/pmc/articles/PMC1618115/	Fig. 1G	LUBAC	HOIL-1:HOIP	Heterodimer	~600 kDa	/	/	/	HOIL and HOIP exogenously expressed in HeLa lysates	/	• SEC - WB	DIRECT	• "exogenously co-expressed in HeLa cells, both HOIP and HOIL-1L were found in fractions 3–6 (~600 kDa) of the gel filtration eluate (Figure 1G). HOIP and HOIL-1L also formed an ~600kDa complex when co-expressed in baculovirus- infected insect cells or bacteria"	/
Stoichiometry/Size	17006537	Kirisako, T., Kamei, K., Murata, S., Kato, M., Fukumoto, H., Kanie, M., Sano, S., Tokunaga, F., Tanaka, K., and Iwai, K. (2006). A ubiquitin ligase complex assembles linear polyubiquitin chains. Embo J. 25, 4877–4887.	https://www.ncbi.nlm.nih.gov/pmc/articles/PMC1618115/	Fig. S2A	LUBAC	HOIL-1:HOIP	Heterodimer	~600 kDa	/	/	/	Baculovirus coexpression	/	• SEC - WB	DIRECT	• "exogenously co-expressed in HeLa cells, both HOIP and HOIL-1L were found in fractions 3–6 (~600 kDa) of the gel filtration eluate (Figure 1G). HOIP and HOIL-1L also formed an ~600kDa complex when co-expressed in baculovirus- infected insect cells or bacteria"	/
Stoichiometry/Size	17006537	Kirisako, T., Kamei, K., Murata, S., Kato, M., Fukumoto, H., Kanie, M., Sano, S., Tokunaga, F., Tanaka, K., and Iwai, K. (2006). A ubiquitin ligase complex assembles linear polyubiquitin chains. Embo J. 25, 4877–4887.	https://www.ncbi.nlm.nih.gov/pmc/articles/PMC1618115/	Fig. S2A	LUBAC	HOIL-1:HOIP	Heterodimer	~600 kDa	/	/	/	Bacteria coexpression	/	• SEC - WB	DIRECT	• "exogenously co-expressed in HeLa cells, both HOIP and HOIL-1L were found in fractions 3–6 (~600 kDa) of the gel filtration eluate (Figure 1G). HOIP and HOIL-1L also formed an ~600kDa complex when co-expressed in baculovirus- infected insect cells or bacteria"	/
Stoichiometry/Size	29694895	Fujita, H., Tokunaga, A., Shimizu, S., Whiting, A.L., Aguilar-Alonso, F., Takagi, K., Walinda, E., Sasaki, Y., Shimokawa, T., Mizushima, T., et al. (2018). Cooperative Domain Formation by Homologous Motifs in HOIL-1L and SHARPIN Plays A Crucial Role in LUBAC Stabilization. Cell Rep 23, 1192–1204.	https://www.ncbi.nlm.nih.gov/pmc/articles/PMC6044281/	Fig. 3A/B	LUBAC	Sharpin:HOIP:HOIL-1	Heterodimer	/	1:1:1	/	/	Purified proteins, mHOIP474–630, mHOIL-1L1–140, mSHARPIN163–341	/	• Xray	DIRECT	• "Hence, we determined a crystal structure of mHOIP474–630 in ternary complex with mHOIL-1L1–140 and mSHARPIN163–341 at 2.4 A resolution (Figures 3A and 3B; Table S2)."	/
Affinity	29694895	Fujita, H., Tokunaga, A., Shimizu, S., Whiting, A.L., Aguilar-Alonso, F., Takagi, K., Walinda, E., Sasaki, Y., Shimokawa, T., Mizushima, T., et al. (2018). Cooperative Domain Formation by Homologous Motifs in HOIL-1L and SHARPIN Plays A Crucial Role in LUBAC Stabilization. Cell Rep 23, 1192–1204.	https://www.ncbi.nlm.nih.gov/pmc/articles/PMC6044281/	FIg. 2G/H	LUBAC	Sharpin:HOIP:HOIL-1	Heterodimer	/	/	Sharpin-UBL+HOIL-1L-UBL/HOIP-UBA>>either one of Sharpin/HOIL1LUBL alone	UBL/UBA	Purified protein, mHOIP466–630, mHOIL-1L aa 1–140; mSHARPIN163–301	/	• SPR	DIRECT	• "To our surprise, co-application of mHOIL-1L1–140 and mSHARPIN163–301 led to a much tighter interaction with mHOIP466–630 than did either protein alone in the SPR analyses"	/
Stoichiometry/Size	29694895	Fujita, H., Tokunaga, A., Shimizu, S., Whiting, A.L., Aguilar-Alonso, F., Takagi, K., Walinda, E., Sasaki, Y., Shimokawa, T., Mizushima, T., et al. (2018). Cooperative Domain Formation by Homologous Motifs in HOIL-1L and SHARPIN Plays A Crucial Role in LUBAC Stabilization. Cell Rep 23, 1192–1204.	https://www.ncbi.nlm.nih.gov/pmc/articles/PMC6044281/	Fig. S3	LUBAC	Sharpin:HOIP:HOIL-1	Heterodimer	/	1:1:1	/	/	Purified protein, mHOIP474–630, mHOIL-1L aa 1–140; mSHARPIN163–341	/	• Analytical SEC	DIRECT	• "As estimated via analytical size-exclusion chromatography (Figure S3A–S3C), the core sub- units assemble into a complex with 1:1:1 stoichiometry"	/
Stoichiometry/Size	28978479	Liu, J., Wang, Y., Gong, Y., Fu, T., Hu, S., Zhou, Z., and Pan, L. (2017). Structural Insights into SHARPIN-Mediated Activation of HOIP for the Linear Ubiquitin Chain Assembly. Cell Rep 21, 27–36.	https://www.sciencedirect.com/science/article/pii/S2211124717313062?via%3Dihub	Fig. 4	LUBAC	Sharpin:HOIP:HOIL-1	Heterotrimer	/	1:1:1	/	/	Purified protein, Sharpin UBL, HOIL1L UBL and HOIP UBA domains	/	• SEC -UV/WB, Sedimentation Velocity	DIRECT	• "The analytical gel filtration chromatography results showed that with increasing amounts of SHARPINUBL or HOIL-1LUBL proteins added into the HOIPUBA/HOIL-1LUBL or the HOIPUBA/SHARPINUBL complex, the absorbance at 280 nm (A280) of the complex peak becomes much higher, and the complex peak elutes earlier (Figures 4A and S5A), indicating that a larger protein complex forms in the presences of HOI…	/
Stoichiometry/Size	21455180	Tokunaga, F., Nakagawa, T., Nakahara, M., Saeki, Y., Taniguchi, M., Sakata, S.-I., Tanaka, K., Nakano, H., and Iwai, K. (2011). SHARPIN is a component of the NF-κB-activating linear ubiquitin chain assembly complex. Nature 471, 633–636.	https://www.nature.com/articles/nature09815	Fig. S9	LUBAC	Sharpin:HOIP:HOIL-1	Heterotrimer	/	x:3:x	/	/	Transfected HEK293	/	• Sequential precipitation	DIRECT	• "Sequential precipitation of HEK293T cells expressing Flag– HOIP, His6–HOIP and Myc–HOIP showed that there were at least three HOIP molecules per LUBAC complex (Supplementary Fig. 9)."	/
Stoichiometry/Size	21455180	Tokunaga, F., Nakagawa, T., Nakahara, M., Saeki, Y., Taniguchi, M., Sakata, S.-I., Tanaka, K., Nakano, H., and Iwai, K. (2011). SHARPIN is a component of the NF-κB-activating linear ubiquitin chain assembly complex. Nature 471, 633–636.	https://www.nature.com/articles/nature09815	Fig. 2B	LUBAC	Sharpin:HOIP:HOIL-1	Heterotrimer	~600 kDa	/	/	/	HEK293	/	• SEC - WB	DIRECT	• "In HEK293T and Jurkat cells, SHARPIN co-fractionated primarily with HOIL-1L and HOIP in the relative molecular mass ∼600,000 fraction (Mr 600K; Fig. 2b)"	/
Stoichiometry/Size	21455180	Tokunaga, F., Nakagawa, T., Nakahara, M., Saeki, Y., Taniguchi, M., Sakata, S.-I., Tanaka, K., Nakano, H., and Iwai, K. (2011). SHARPIN is a component of the NF-κB-activating linear ubiquitin chain assembly complex. Nature 471, 633–636.	https://www.nature.com/articles/nature09815	Fig. 2B	LUBAC	Sharpin:HOIP:HOIL-1	Heterotrimer	~600 kDa	/	/	/	HEK293	/	• SEC - WB	DIRECT	• "In HEK293T and Jurkat cells, SHARPIN co-fractionated primarily with HOIL-1L and HOIP in the relative molecular mass ∼600,000 fraction (Mr 600K; Fig. 2b)"	/
Stoichiometry/Size	17006537	Kirisako, T., Kamei, K., Murata, S., Kato, M., Fukumoto, H., Kanie, M., Sano, S., Tokunaga, F., Tanaka, K., and Iwai, K. (2006). A ubiquitin ligase complex assembles linear polyubiquitin chains. Embo J. 25, 4877–4887.	https://www.ncbi.nlm.nih.gov/pmc/articles/PMC1618115/	Fig. 1A	LUBAC	[Sharpin:HOIP]:HOIL-1	Heterotrimer	~600 kDa	/	/	/	HeLA and SH-SYSY lysates	/	• SEC - WB	DIRECT	• "In HeLa and SH-SY5Y cells, HOIL-1L was collected almost exclusively in fractions 4 and 5, which contain ~600kDa proteins"	/
Stoichiometry/Size	17006537	Kirisako, T., Kamei, K., Murata, S., Kato, M., Fukumoto, H., Kanie, M., Sano, S., Tokunaga, F., Tanaka, K., and Iwai, K. (2006). A ubiquitin ligase complex assembles linear polyubiquitin chains. Embo J. 25, 4877–4887.	https://www.ncbi.nlm.nih.gov/pmc/articles/PMC1618115/	Fig. 1E	LUBAC	[Sharpin]:HOIP:[HOIL-1]	Heterotrimer	~600 kDa	/	/	/	HeLa lysates	/	• SEC - WB	DIRECT	• "Among the proteins that were co-purified with HOIL-1L (Figure 1C), one protein, designated HOIP (accession number: AB265810), was demonstrated to bind to HOIL-1L by co-immunoprecipitation (Figure 1D) and to form an ~600 kDa protein complex by the gel filtration assay (Figure 1E)"	/
Stoichiometry/Size	30642884	Heusel, M., Bludau, I., Rosenberger, G., Hafen, R., Frank, M., Banaei-Esfahani, A., van Drogen, A., Collins, B.C., Gstaiger, M., and Aebersold, R. (2019). Complex-centric proteome profiling by SEC-SWATH-MS. Mol. Syst. Biol. 15, e8438.	https://www.ncbi.nlm.nih.gov/pmc/articles/PMC6346213/	https://sec-explorer.ethz.ch/	LUBAC	[Sharpin]:HOIP:HOIL-1	Heterooligomer	374.8 kDa	[Sharpin non detected]:2:1	/	/	/	/	• SEC - MS	DIRECT	/	/
Stoichiometry/Size	32027860	Heusel M, Frank M, Koehler M, Amon S, Frommelt F, Rosenberger G, Bludau I, Aulakh S, Linder MI, Liu Y, Collins BC, Gstaiger M, Kutay U, Aebersold R	https://www.sciencedirect.com/science/article/pii/S2405471220300016?via%3Dihub	https://sec-explorer.shinyapps.io/hela_cellcycle/	LUBAC	[Sharpin]:HOIP:HOIL-1	Heterooligomer	~570 kDa	~[Sharpin non detected]:1.6:1	/	/	HeLa	Interphase	• SEC - MS	DIRECT	/	/
Stoichiometry/Size	32027860	Heusel M, Frank M, Koehler M, Amon S, Frommelt F, Rosenberger G, Bludau I, Aulakh S, Linder MI, Liu Y, Collins BC, Gstaiger M, Kutay U, Aebersold R	https://www.sciencedirect.com/science/article/pii/S2405471220300016?via%3Dihub	https://sec-explorer.shinyapps.io/hela_cellcycle/	LUBAC	[Sharpin]:HOIP:HOIL-1	Heterooligomer	~570 kDa	~[Sharpin non detected]:2:1	/	/	HeLa	Mitosis	• SEC - MS	DIRECT	/	/
Stoichiometry/Size	24726323	Elliott, P.R., Nielsen, S.V., Marco-Casanova, P., Fiil, B.K., Keusekotten, K., Mailand, N., Freund, S.M.V., Gyrd-Hansen, M., and Komander, D. (2014). Molecular basis and regulation of OTULIN-LUBAC interaction. Mol. Cell 54, 335–348.	https://www.ncbi.nlm.nih.gov/pmc/articles/PMC4017264/	Fig. 7A	LUBAC	Sharpin:HOIP:HOIL-1	Heterotrimer	~600 kDa	/	/	/	HEK293ET lysates	/	• SEC - WB	DIRECT	• "For this, we purified the endogenous LUBAC complex from human embryonic kidney 293ET (HEK293ET) cell lysates by gel filtration (Figure 7A). As reported previously (Kirisako et al., 2006), HOIP and HOIL-1 formed an approximately 600 kDa complex, and SHARPIN eluted quantitatively in this size range. The LUBAC complex is of similar size to recombinant p97 hexamers or to cellular p97 complexes"	/
Stoichiometry/Size	27591049	Elliott, P.R., Leske, D., Hrdinka, M., Bagola, K., Fiil, B.K., McLaughlin, S.H., Wagstaff, J., Volkmar, N., Christianson, J.C., Kessler, B.M., et al. (2016). SPATA2 Links CYLD to LUBAC, Activates CYLD, and Controls LUBAC Signaling. Mol. Cell 63, 990–1005.	https://www.ncbi.nlm.nih.gov/pmc/articles/PMC5031558/	Fig. 4E/S4A	CYLD-SPATA	CYLD:SPATA	Heterodimer	200 to >669	/	/	/	/	/	Sucrose gradient - WB	DIRECT	• "This revealed that the majority of cellular CYLD sedimented along with HOIP in high MW fractions (with densitometry peak at 600–700 kDa) in WT cells (Figures 4E and S4A)."	/
Stoichiometry/Size	27591049	Elliott, P.R., Leske, D., Hrdinka, M., Bagola, K., Fiil, B.K., McLaughlin, S.H., Wagstaff, J., Volkmar, N., Christianson, J.C., Kessler, B.M., et al. (2016). SPATA2 Links CYLD to LUBAC, Activates CYLD, and Controls LUBAC Signaling. Mol. Cell 63, 990–1005.	https://www.ncbi.nlm.nih.gov/pmc/articles/PMC5031558/	Fig. 3A	CYLD-SPATA	CYLD	Homooligomer	/	Dimer	/	"CYLD USP domain (aa 583–956, including the B-box, 43 kDa)"	Purified protein	/	• SEC-MALS	DIRECT	• "Further studies using SEC coupled to multi-angle light scat- tering (SEC-MALS) revealed that the intact CYLD USP domain (aa 583–956, including the B-box, 43 kDa) eluted as a dimer (86 kDa), while CYLD DB-box (35 kDa) eluted as a monomer (34 kDa) "	/
Stoichiometry/Size	27591049	Elliott, P.R., Leske, D., Hrdinka, M., Bagola, K., Fiil, B.K., McLaughlin, S.H., Wagstaff, J., Volkmar, N., Christianson, J.C., Kessler, B.M., et al. (2016). SPATA2 Links CYLD to LUBAC, Activates CYLD, and Controls LUBAC Signaling. Mol. Cell 63, 990–1005.	https://www.ncbi.nlm.nih.gov/pmc/articles/PMC5031558/	Fig. 3A	CYLD-SPATA	CYLD:SPATA	Heterooligomer	/	2:2	/	SPATA2 PUB domain (aa 1–241); CYLD USP domain	Purified protein	/	• SEC-MALS	DIRECT	• "Strikingly, the SPATA2 PUB domain (aa 1–241, 27.6 kDa), a monomer on its own (26.6 kDa), formed a 2:2 com- plex with dimeric CYLD USP domain of 136 kDa (calculated 140 kDa) in SEC-MALS (Figure 3A). This was independently confirmed by equilibrium analytical ultracentrifugation (Figure S3C)."	/
Stoichiometry/Size	27591049	Elliott, P.R., Leske, D., Hrdinka, M., Bagola, K., Fiil, B.K., McLaughlin, S.H., Wagstaff, J., Volkmar, N., Christianson, J.C., Kessler, B.M., et al. (2016). SPATA2 Links CYLD to LUBAC, Activates CYLD, and Controls LUBAC Signaling. Mol. Cell 63, 990–1005.	https://www.ncbi.nlm.nih.gov/pmc/articles/PMC5031558/	Fig. S3C	CYLD-SPATA	CYLD:SPATA	Heterooligomer	/	2:2	/	SPATA2 PUB domain (aa 1–241); CYLD USP domain	Purified protein	/	• Equilibrium analytical centrifugation	DIRECT	• "Strikingly, the SPATA2 PUB domain (aa 1–241, 27.6 kDa), a monomer on its own (26.6 kDa), formed a 2:2 com- plex with dimeric CYLD USP domain of 136 kDa (calculated 140 kDa) in SEC-MALS (Figure 3A). This was independently confirmed by equilibrium analytical ultracentrifugation (Figure S3C)."	/
Affinity	27591049	Elliott, P.R., Leske, D., Hrdinka, M., Bagola, K., Fiil, B.K., McLaughlin, S.H., Wagstaff, J., Volkmar, N., Christianson, J.C., Kessler, B.M., et al. (2016). SPATA2 Links CYLD to LUBAC, Activates CYLD, and Controls LUBAC Signaling. Mol. Cell 63, 990–1005.	https://www.ncbi.nlm.nih.gov/pmc/articles/PMC5031558/	Fig. 3C/D	CYLD-SPATA	CYLD:SPATA	Heterooligomer	/	/	96 nM	SPATA2 PUB domain (aa 1–241); CYLD USP domain	Purified protein	/	• SPR	DIRECT	• "which revealed the CYLD-SPATA2 interaction to be high affinity (96 nM), and also showed no binding of the isolated B-box domain to SPATA2"	/
Affinity	27591049	Elliott, P.R., Leske, D., Hrdinka, M., Bagola, K., Fiil, B.K., McLaughlin, S.H., Wagstaff, J., Volkmar, N., Christianson, J.C., Kessler, B.M., et al. (2016). SPATA2 Links CYLD to LUBAC, Activates CYLD, and Controls LUBAC Signaling. Mol. Cell 63, 990–1005.	https://www.ncbi.nlm.nih.gov/pmc/articles/PMC5031558/	Fig. 5F	CYLD-SPATA	SPATA2:HOIP	Heterooligomer	/	/	360 nM	SPATA2 (334-344); HOIP (1-184)	Purified protein	/	• Fluorescence anisotropy	DIRECT	• "binding affinities of ~300 nM with the HOIP PUB domain, The SPATA2 or OTULIN PIM peptides displayed"	/
Complex_Isoforms	17419723	Fontan, E., Traincard, F., Levy, S.G., Yamaoka, S., Véron, M., and Agou, F. (2007). NEMO oligomerization in the dynamic assembly of the IκB kinase core complex. Febs J. 274, 2540–2551.	https://febs.onlinelibrary.wiley.com/doi/full/10.1111/j.1742-4658.2007.05788.x	Fig. 5A	IKK	IKKA:IKKB:NEMO	Heterotrimer	~350 kDa	/	/	/	Rat-1 cells	/	• Glycerol Gradient - WB	DIRECT	• "A minor amount of NEMO was also found associated with a high-molecular-mass (HMM) complex corres- ponding to a molecular mass of 􏰝 350 kDa"	/
Complex_Isoforms	10980203	Poyet, J.L., Srinivasula, S.M., Lin, J.H., Fernandes-Alnemri, T., Yamaoka, S., Tsichlis, P.N., and Alnemri, E.S. (2000). Activation of the Ikappa B kinases by RIP via IKKgamma /NEMO-mediated oligomerization. J. Biol. Chem. 275, 37966–37977.	http://www.jbc.org/content/275/48/37966.short	Fig. 1	IKK	IKKA:IKKB:[NEMO]	heterooligomer	~650 | ~150 kDa & ~135 | ~200 without and with stimulation	/	/	/	293T cells	`+/- TNFalpha	• SEC - WB	DIRECT	• "In extracts of unstimulated cells, the majority of IKK􏰂 and IKK􏰅 were eluted in a peak centered around fraction 25 (relative molecular mass, 􏰄650,000; Mr, 􏰄650 kDa) (Fig. 1). In addition to this peak, a smaller amount of IKK􏰂 and IKK􏰅 was also detected in a minor peak of approximately 150 kDa. No kinase activity was detected in any of these fractions. Of note, both IKK􏰂 and IKK􏰅 migrated as do…	/
Complex_Isoforms	18037881	Ahmad, R., Raina, D., Trivedi, V., Ren, J., Rajabi, H., Kharbanda, S., and Kufe, D. (2007). MUC1 oncoprotein activates the IkappaB kinase beta complex and constitutive NF-kappaB signalling. Nat. Cell Biol. 9, 1419–1427.	https://www.ncbi.nlm.nih.gov/pmc/articles/PMC4209910/	Fig. 3a	IKK	[IKKA]:IKKB:NEMO	Heterotrimer	~700 | ~300	/	/	/	HeLa	/	• SEC - WB	DIRECT	• "To determine whether MUC1-C associates with the IKK complex, lysates from HeLa-vector and HeLa-MUC1 cells were subjected to gel filtration chromatography followed by immunoblotting of the fractions with anti-IKKβ and anti-IKKγ antibodies. Consistent with previous findings8, analysis of HeLa-vector cells showed that IKKβ and IKKγ are detectable in a prominent pool with a relative molecular mass…	/
Stoichiometry/Size	9891086	Mercurio, F., Murray, B.W., Shevchenko, A., Bennett, B.L., Young, D.B., Li, J.W., Pascual, G., Motiwala, A., Zhu, H., Mann, M., et al. (1999). IκB Kinase (IKK)-Associated Protein 1, a Common Component of the Heterogeneous IKK Complex. Mol. Cell. Biol. 19, 1526–1538.	https://www.ncbi.nlm.nih.gov/pmc/articles/PMC116081/	Data not shown	IKK	IKKA	Homooligomer	/	Dimer	/	/	Sf9 insect culture cell	/	• SEC	DIRECT/NOT SHOWN	• "Purified IKK1, IKK2, and IKK2EE proteins, when analyzed by gel filtration chromatography, were present as either homodimers, in singly infected cells, or heterodimers, in IKK1and IKK2-coinfected cells"	/
Stoichiometry/Size	27851956	Polley, S., Passos, D.O., Huang, D.-B., Mulero, M.C., Mazumder, A., Biswas, T., Verma, I.M., Lyumkis, D., and Ghosh, G. (2016). Structural Basis for the Activation of IKK1/α. Cell Rep 17, 1907–1914.	https://www.ncbi.nlm.nih.gov/pmc/articles/PMC5508515/	Fig. 3A	IKK	IKKA	Homooligomer	> 158 kDa	Dimer	/	/	Transfected in HEK293T	No	• SEC	DIRECT	• "A double-mutant IKK1HY (H578A Y580A, SDD-SDD) was chosen for this assay. IKK1WT and IKK1HY with native activation loop sequences were overexpressed as HA-fusion proteins in 293T cells, and their oligomerization status was monitored by size-exclusion chromatography of S100 extracts followed by immunoblot analysis of the fractions with anti-HA antibody (Figure 3A)"	/
Stoichiometry/Size	27851956	Polley, S., Passos, D.O., Huang, D.-B., Mulero, M.C., Mazumder, A., Biswas, T., Verma, I.M., Lyumkis, D., and Ghosh, G. (2016). Structural Basis for the Activation of IKK1/α. Cell Rep 17, 1907–1914.	https://www.ncbi.nlm.nih.gov/pmc/articles/PMC5508515/	Fig. 3B	IKK	IKKA	Homooligomer	> 158 kDa	Mostly 2; some portion of higher order polymer	/	/	Purified in insect cell line	/	• SEC	DIRECT	• "Analysis of insect cell-expressed pure IKK1 by Superose 6 size-exclusion chromatography also revealed the dimer to be the predominant form of IKK1 in solution, with only a very small fraction eluting as a large oligomer (Figure 3B). Similar size- exclusion experiments aimed at assessing the oligomeric state of purified IKK2 indicated that it exists exclusively as a dimer (Figure 3B) "	/
Stoichiometry/Size	27851956	Polley, S., Passos, D.O., Huang, D.-B., Mulero, M.C., Mazumder, A., Biswas, T., Verma, I.M., Lyumkis, D., and Ghosh, G. (2016). Structural Basis for the Activation of IKK1/α. Cell Rep 17, 1907–1914.	https://www.ncbi.nlm.nih.gov/pmc/articles/PMC5508515/	Fig. 2C/D	IKK	IKKA	Homooligomer	/	Mostly dimer; ~2% hexamer (trimer of dimer)	/	/	/	/	• Cryo-EM/Xray	DIRECT	• "The most intriguing finding observed in both X-ray and cryo-EM data is the assembly of three IKK1 dimers into a hexamer. The asymmetric unit contained two independent hexamers, each of which formed through the self-association of three IKK1 dimers (Figure 2C). We also detected a small population of particles ($2%) in the cryo-EM data that did not conform to particles yielding high-resolution d…	/
Stoichiometry/Size	9891086	Mercurio, F., Murray, B.W., Shevchenko, A., Bennett, B.L., Young, D.B., Li, J.W., Pascual, G., Motiwala, A., Zhu, H., Mann, M., et al. (1999). IκB Kinase (IKK)-Associated Protein 1, a Common Component of the Heterogeneous IKK Complex. Mol. Cell. Biol. 19, 1526–1538.	https://www.ncbi.nlm.nih.gov/pmc/articles/PMC116081/	Data not shown	IKK	IKKA	Homooligomer	/	Dimer	/	/	Sf9 insect culture cell	/	• SEC	DIRECT/NOT SHOWN	• "Purified IKK1, IKK2, and IKK2EE proteins, when analyzed by gel filtration chromatography, were present as either homodimers, in singly infected cells, or heterodimers, in IKK1and IKK2-coinfected cells"	/
Stoichiometry/Size	23792959	Liu, S., Misquitta, Y.R., Olland, A., Johnson, M.A., Kelleher, K.S., Kriz, R., Lin, L.L., Stahl, M., and Mosyak, L. (2013). Crystal structure of a human IκB kinase β asymmetric dimer. J. Biol. Chem. 288, 22758–22767.	https://www.ncbi.nlm.nih.gov/pmc/articles/PMC3829360/	Fig. 1B	IKK	IKKB	Homooligomer	/	Dimer	/	/	Purified proteins	/	• Analytical SEC	DIRECT	• "Furthermore, analytical size-exclusion chromatography (Fig. 1B) and dynamic light scattering (data not shown) indicated that both forms of the enzyme existed as dimers in solution."	/
Stoichiometry/Size	23792959	Liu, S., Misquitta, Y.R., Olland, A., Johnson, M.A., Kelleher, K.S., Kriz, R., Lin, L.L., Stahl, M., and Mosyak, L. (2013). Crystal structure of a human IκB kinase β asymmetric dimer. J. Biol. Chem. 288, 22758–22767.	https://www.ncbi.nlm.nih.gov/pmc/articles/PMC3829360/	Fig. 2	IKK	IKKB	Homooligomer	/	Dimer	/	/	Purified proteins	/	• Xray	DIRECT	• "Overall Structure of hIKK􏰂—There are two hIKK􏰂 molecules in the crystal asymmetric unit, and consistent with the bio- chemical studies, they form a dimer around a quasi-2-fold rota- tional axis (Fig. 2A)."	/
Stoichiometry/Size	27851956	Polley, S., Passos, D.O., Huang, D.-B., Mulero, M.C., Mazumder, A., Biswas, T., Verma, I.M., Lyumkis, D., and Ghosh, G. (2016). Structural Basis for the Activation of IKK1/α. Cell Rep 17, 1907–1914.	https://www.ncbi.nlm.nih.gov/pmc/articles/PMC5508515/	Fig. 3B	IKK	IKKB	Homooligomer	> 158 kDa	Dimer	/	/	purified in insect cell line	/	• SEC	DIRECT	• "Analysis of insect cell-expressed pure IKK1 by Superose 6 size-exclusion chromatography also revealed the dimer to be the predominant form of IKK1 in solution, with only a very small fraction eluting as a large oligomer (Figure 3B). Similar size- exclusion experiments aimed at assessing the oligomeric state of purified IKK2 indicated that it exists exclusively as a dimer (Figure 3B) "	/
Stoichiometry/Size	23776406	Polley, S., Huang, D.-B., Hauenstein, A.V., Fusco, A.J., Zhong, X., Vu, D., Schröfelbauer, B., Kim, Y., Hoffmann, A., Verma, I.M., et al. (2013). A Structural Basis for IκB Kinase 2 Activation Via Oligomerization-Dependent Trans Auto-Phosphorylation. PLOS Biology 11, e1001581.	https://www.ncbi.nlm.nih.gov/pmc/articles/PMC3678999/	Fig. 5B	IKK	IKKB	Homooligomer	/	Mostly 2; 4	/	/	Purified proteins	ATP-treated	• SEC-MALLS	DIRECT	• "When full- length, ATP-treated hIKK2 is analyzed by SEC-MALLS, one observes peaks that correspond to dimer (major peak) and tetramer (minor peak)"	/
Stoichiometry/Size	23776406	Polley, S., Huang, D.-B., Hauenstein, A.V., Fusco, A.J., Zhong, X., Vu, D., Schröfelbauer, B., Kim, Y., Hoffmann, A., Verma, I.M., et al. (2013). A Structural Basis for IκB Kinase 2 Activation Via Oligomerization-Dependent Trans Auto-Phosphorylation. PLOS Biology 11, e1001581.	https://www.ncbi.nlm.nih.gov/pmc/articles/PMC3678999/	Fig. 5A	IKK	IKKB	Homooligomer	86; 177; 348; 518; 717 kDa	Mostly (1;2); and 4;6;8	/	/	Purified proteins	/	• AUC	DIRECT	• "Analytical ultracentrifugation sedimentation velocity experiments on concentrated samples of full-length hIKK2 reveal a pattern that correlates with monomer–dimer equilibrium as well as formation of tetramers, hexamers, and octamers in solution. "	/
Stoichiometry/Size	23776406	Polley, S., Huang, D.-B., Hauenstein, A.V., Fusco, A.J., Zhong, X., Vu, D., Schröfelbauer, B., Kim, Y., Hoffmann, A., Verma, I.M., et al. (2013). A Structural Basis for IκB Kinase 2 Activation Via Oligomerization-Dependent Trans Auto-Phosphorylation. PLOS Biology 11, e1001581.	https://www.ncbi.nlm.nih.gov/pmc/articles/PMC3678999/	Fig. 4	IKK	IKKB	Homooligomer	[dimer: ~170 kDa; dimer of dimer: ~340 kDa]	4 unique dimers of dimers	/	/	Purified proteins	/	• Crystal structure	DIRECT	• "(A) Three successive asymmetric units, each composed of six protomers, are taken from the hIKK2 X-ray crystal structure and depicted with the center asymmetric unit (labeled A–F) and colored with surface rendering as in Figure 3A. Within this arrangement can be found four unique but closely related versions of the same dimer of dimers "	/
Stoichiometry/Size	23776406	Polley, S., Huang, D.-B., Hauenstein, A.V., Fusco, A.J., Zhong, X., Vu, D., Schröfelbauer, B., Kim, Y., Hoffmann, A., Verma, I.M., et al. (2013). A Structural Basis for IκB Kinase 2 Activation Via Oligomerization-Dependent Trans Auto-Phosphorylation. PLOS Biology 11, e1001581.	https://www.ncbi.nlm.nih.gov/pmc/articles/PMC3678999/	Fig.9B	IKK	IKKB	Homooligomer	[>158 kDa]	/	/	/	Transfected in HEK293T	No	• SEC	DIRECT	/	/
Stoichiometry/Size	11470787	Miller, B.S., and Zandi, E. (2001). Complete Reconstitution of Human IκB Kinase (IKK) Complex in Yeast ASSESSMENT OF ITS STOICHIOMETRY AND THE ROLE OF IKKγ ON THE COMPLEX ACTIVITY IN THE ABSENCE OF STIMULATION. J. Biol. Chem. 276, 36320–36326.	http://www.jbc.org/content/276/39/36320.long	Fig. 1B	IKK	IKKB	Homooligomer	158-300 kDa	Dimer	/	/	Yeast	/	• SEC	DIRECT	/	/
Stoichiometry/Size	21423167	Xu, G., Lo, Y.-C., Li, Q., Napolitano, G., Wu, X., Jiang, X., Dreano, M., Karin, M., and Wu, H. (2011). Crystal structure of inhibitor of κB kinase β. Nature 472, 325–330.	https://www.ncbi.nlm.nih.gov/pmc/articles/PMC3081413/	Fig. 5A	IKK	IKKB	Homooligomer	~158 kDa	Dimer	/	hIKKB(1-756)	Purified proteins	/	• SEC	DIRECT	• "Full-length hIKKβ (1–756) and its KD-ULD-SDD region (1–678) are dimers in solution as determined by gel filtration chromatography (Fig. 5a)"	/
Stoichiometry/Size	21423167	Xu, G., Lo, Y.-C., Li, Q., Napolitano, G., Wu, X., Jiang, X., Dreano, M., Karin, M., and Wu, H. (2011). Crystal structure of inhibitor of κB kinase β. Nature 472, 325–330.	https://www.ncbi.nlm.nih.gov/pmc/articles/PMC3081413/	Fig. 5C	IKK	IKKB	Homooligomer	/	Dimer	/	hIKKB(1-756)	Purified proteins	/	• Equilibrium analytical centrifugation	DIRECT	• "Furthermore, equilibrium analytical ultracentrifugation experiments showed that WT IKKβ is indeed a dimer while the IKKβ mutants are either a monomer or have a 167-fold weaker dimerization affinity (Fig. 5c)."	/
Stoichiometry/Size	21423167	Xu, G., Lo, Y.-C., Li, Q., Napolitano, G., Wu, X., Jiang, X., Dreano, M., Karin, M., and Wu, H. (2011). Crystal structure of inhibitor of κB kinase β. Nature 472, 325–330.	https://www.ncbi.nlm.nih.gov/pmc/articles/PMC3081413/	Fig. 5H	IKK	IKKB	Homooligomer	/	Tetramer (dimer of dimers)	/	"Xenopus laevis IKKβ(xIKKβ) EE (residues 4–675) "	Purified proteins	/	• Xray	DIRECT	• "IKKβ exist as dimers of dimers"	/
Stoichiometry/Size	19185524	Lo, Y.-C., Lin, S.-C., Rospigliosi, C.C., Conze, D.B., Wu, C.-J., Ashwell, J.D., Eliezer, D., and Wu, H. (2009). Structural basis for recognition of diubiquitins by NEMO. Mol. Cell 33, 602–615.	https://www.sciencedirect.com/science/article/pii/S1097276509000392	Fig. 1A	IKK	NEMO	Homooligomer	/	Dimer	/	NEMO (251-350)	Purified protein	/	• SEC - MALS	DIRECT	• "The measurement revealed a homogeneous species for CC2-LZ with a molecular mass of 27.0 kD (0.1% error). Because the calculated molecular weight of the CC2-LZ construct is 12.719 kD, this measurement is consistent with a dimeric structure of CC2-LZ (Figure 1A)."	/
Stoichiometry/Size	19185524	Lo, Y.-C., Lin, S.-C., Rospigliosi, C.C., Conze, D.B., Wu, C.-J., Ashwell, J.D., Eliezer, D., and Wu, H. (2009). Structural basis for recognition of diubiquitins by NEMO. Mol. Cell 33, 602–615.	https://www.sciencedirect.com/science/article/pii/S1097276509000392	Fig. 1B	IKK	NEMO	Homooligomer	/	Dimer	/	NEMO (246-419)	Purified protein	/	• SEC - MALS	DIRECT	• "Similarly, MALS measurement of the entire C-terminal region of NEMO comprising CC2, LZ, and ZF domains (residues 246–419) also revealed a homogeneous dimer (Figure 1B)."	/
Stoichiometry/Size	19185524	Lo, Y.-C., Lin, S.-C., Rospigliosi, C.C., Conze, D.B., Wu, C.-J., Ashwell, J.D., Eliezer, D., and Wu, H. (2009). Structural basis for recognition of diubiquitins by NEMO. Mol. Cell 33, 602–615.	https://www.sciencedirect.com/science/article/pii/S1097276509000392	Fig. 2	IKK	NEMO	Homooligomer	/	Monomer; dimer	/	NEMO (246-337)	Purified protein	/	• SEC - MALS	DIRECT	• "We crystallized a shorter version of the CC2-LZ region of NEMO (residues 246–337). This region exists in monomer-dimer equilib- rium in solution as shown by MALS (Figure 2A) but forms a dimeric coiled coil in the crystal (Figure 2B)."	/
Stoichiometry/Size	19185524	Lo, Y.-C., Lin, S.-C., Rospigliosi, C.C., Conze, D.B., Wu, C.-J., Ashwell, J.D., Eliezer, D., and Wu, H. (2009). Structural basis for recognition of diubiquitins by NEMO. Mol. Cell 33, 602–615.	https://www.sciencedirect.com/science/article/pii/S1097276509000392	Fig. 2	IKK	NEMO	Homooligomer	/	Dimer	/	NEMO (246-337)	Purified protein	/	• Xray	DIRECT	• "We crystallized a shorter version of the CC2-LZ region of NEMO (residues 246–337). This region exists in monomer-dimer equilib- rium in solution as shown by MALS (Figure 2A) but forms a dimeric coiled coil in the crystal (Figure 2B)."	/
Stoichiometry/Size	16603398	Ea, C.-K., Deng, L., Xia, Z.-P., Pineda, G., and Chen, Z.J. (2006). Activation of IKK by TNFalpha requires site-specific ubiquitination of RIP1 and polyubiquitin binding by NEMO. Mol. Cell 22, 245–257.	https://www.sciencedirect.com/science/article/pii/S1097276506001924?via%3Dihub	Fig. 7E	IKK	NEMO	Homooligomer	>100 kDa	/	/	NEMO (200-360)	Purified NEMO added to 1.3E2 cells	/	• SEC - WB	DIRECT	• " In the first set, we analyzed the elution profile of the NEMO fragment containing CC2 and LZ (200–360) on a gel filtration column. Previous studies using a shorter NEMO fragment containing CC2 and LZ (residues 251–337 in mouse NEMO) showed that this fragment forms a trimer (Agou et al., 2004). Gel filtration (Superdex-200) analysis of NEMO (200–360) showed that this protein fragment, which ha…	/
Stoichiometry/Size	9751060	Rothwarf, D.M., Zandi, E., Natoli, G., and Karin, M. (1998). IKK-gamma is an essential regulatory subunit of the IkappaB kinase complex. Nature 395, 297–300.	https://www.nature.com/articles/26261	Fig. 6D	IKK	NEMO	Homooligomer	~100; ~150 kDa	Dimers; trimers	/	/	Recombinant NEMO	Cross-linking	/	DIRECT	• "Crosslinking experiments using recombinant proteins indicated that IKK-􏰃 can form dimers and trimers and that the C-terminal truncation had no effect on this activity, although the N-terminal truncation may have reduced the efficiency of trimerization. Neither full-length IKK-􏰃 nor its truncation mutants inhibited activation of p38MAPK by TNF or IL-1 (Fig. 6e)."	/
Stoichiometry/Size	17000764	Marienfeld, R.B., Palkowitsch, L., and Ghosh, S. (2006). Dimerization of the IκB Kinase-Binding Domain of NEMO Is Required for Tumor Necrosis Factor Alpha-Induced NF-κB Activity. Mol. Cell. Biol. 26, 9209–9219.	https://www.ncbi.nlm.nih.gov/pmc/articles/PMC1698548/	Fig. 5A/B	IKK	NEMO	Homooligomer	/	Monomer; dimer (irrespective of stimulation)	/	/	Jurkat T Cells	TNFalpha/PMA	• WB	DIRECT	• "To test this possibility, we ana- lyzed the NEMO dimerization in Jurkat T cells upon TNF-􏰄 stimulation (Fig. 5A) or upon stimulation with phorbol myris- tate acetate (PMA) (Fig. 5B) for various times. As a control we included extracts from a NEMO-deficient Jurkat mutant cell line in our study (Fig. 5A and B, lane 1). As shown in Fig. 5, neither TNF-􏰄 nor PMA stimulation led to marked alteratio…	/
Stoichiometry/Size	17000764	Marienfeld, R.B., Palkowitsch, L., and Ghosh, S. (2006). Dimerization of the IκB Kinase-Binding Domain of NEMO Is Required for Tumor Necrosis Factor Alpha-Induced NF-κB Activity. Mol. Cell. Biol. 26, 9209–9219.	https://www.ncbi.nlm.nih.gov/pmc/articles/PMC1698548/	Fig. 2A	IKK	NEMO	Homooligomer	/	Dimer	/	NEMO (1-120), NEMO (40-120), NEMO (1-100)	293 cells transfected with expression vectors for NEMO (1-120), NEMO (40-120), NEMO (1-100)	/	• SDS-PAGE	DIRECT	• " In all cases, we observed additional bands that were exactly double the predicted molecular weight of IBD1, IBD2, and NEMO1-100. This suggested that the region around the NEMO IBD might form a stable dimer that is surprisingly robust and even resistant to fractionation on SDS- PAGE (Fig. 2A). NEMO has already been reported to form structures of higher molecular order based on interactions at …	/
Stoichiometry/Size	19422324	Ivins, F.J., Montgomery, M.G., Smith, S.J.M., Morris-Davies, A.C., Taylor, I.A., and Rittinger, K. (2009). NEMO oligomerization and its ubiquitin-binding properties. Biochemical Journal 421, 243–251.	https://www.ncbi.nlm.nih.gov/pmc/articles/PMC2708934/	Table 3	IKK	NEMO	Homooligomer	25-27.8 kDa	Dimer	/	NEMO coZi domain (251-355)	NEMO coZi domain (251-355)	/	• Sedimentation equilibrium	DIRECT	• "In order to help identify the region responsible for NEMO tetramerization, isolated NEMO CoZi domain was also subjected to sedimentation-velocity analysis at 46, 93 and 139 μM monomer concentration (results not shown). The data from this experiment fitted well to a discrete species model showing a single significant component and Mw with a range of 25.0–27.8 kDa, consistent with the formula mo…	/
Stoichiometry/Size	18266324	Lo, Y.-C., Maddineni, U., Chung, J.Y., Rich, R.L., Myszka, D.G., and Wu, H. (2008). High-affinity interaction between IKKbeta and NEMO. Biochemistry 47, 3109–3116.	https://www.ncbi.nlm.nih.gov/pmc/articles/PMC3673718/	Fig. 5B	IKK	NEMO	Homooligomer	22; 44; 62.9; 109; 1722 kDa	Monomer; dimer; trimer; pentamer; "higher order oligomers"	/	NEMO (38-196)	Purified NEMO (38-196)	/	• MALS	DIRECT	• "MALS measurements of NEMO (residues 38–196) alone showed that it existed in several different oligomeric states, high-order oligomer (∼80 monomers), pentamer, trimer, dimer, and monomer, with measured molecular masses of 1722 kDa (0.4% fitting error), 109 kDa (0.3% error), 62.9 kDa (0.2% error), 44 kDa (0.2% error), and 22 kDa (0.4% error), respectively (Figure 5A)"	/
Stoichiometry/Size	19422324	Ivins, F.J., Montgomery, M.G., Smith, S.J.M., Morris-Davies, A.C., Taylor, I.A., and Rittinger, K. (2009). NEMO oligomerization and its ubiquitin-binding properties. Biochemical Journal 421, 243–251.	https://www.ncbi.nlm.nih.gov/pmc/articles/PMC2708934/	Fig. 2	IKK	NEMO	Homooligomer	77.6 - 164.9 kDa	Dimer - tetramer (conc dependent)	/	NEMO (1-355)	Recombinant NEMO (1-355)	/	• Sedimentation equilibrium	DIRECT	• "The data fitted well to a two-component discrete species model with s20,w values of 3.00 and 4.23 and Dt,20,w (translational diffusion coefficient) values of 3.48 and 2.30 respectively (Figure 2 and Table 1). The respective MW values calculated from these values are 77.6 and 164.9 kDa. These values are in good agreement with the molecular mass expected from NEMO355 dimers (83.8kDa) and tetrame…	/
Stoichiometry/Size	19422324	Ivins, F.J., Montgomery, M.G., Smith, S.J.M., Morris-Davies, A.C., Taylor, I.A., and Rittinger, K. (2009). NEMO oligomerization and its ubiquitin-binding properties. Biochemical Journal 421, 243–251.	https://www.ncbi.nlm.nih.gov/pmc/articles/PMC2708934/	Fig. 2	IKK	NEMO	Homooligomer	85.7 - 113.8 kDa	Dimer - tetramer (conc dependent)	/	NEMO (1-355)	Recombinant NEMO (1-355)	/	• SEC-MALLS	DIRECT	• "However, at increased concentrations, elevated MW values are apparent, a phenomenon that was unaffected when the NaCl concentration was increased to 500 mM (results not shown). We therefore analysed the concentration-dependent MW of NEMO355 further with a sequence of SEC-MALS analyses ranging from 1.4 to 16.9 μM (average peak concentration), as shown in Figure 2. These experiments reported cor…	/
Stoichiometry/Size	18462684	Rushe, M., Silvian, L., Bixler, S., Chen, L.L., Cheung, A., Bowes, S., Cuervo, H., Berkowitz, S., Zheng, T., Guckian, K., et al. (2008). Structure of a NEMO/IKK-associating domain reveals architecture of the interaction site. Structure 16, 798–808.	https://www.sciencedirect.com/science/article/pii/S0969212608001019?via%3Dihub	Fig. 2A/B	IKK	NEMO	Homooligomer	/	Dimer	/	NEMO1–196	Construct used: Nemo (1-196)	/	• SEC-LS, SEC-UV	DIRECT	• "NEMO1–196 and NEMO44–111/IKK a/b hybrid complexes were analyzed using SEC, light scattering, and analytical ultracentrifugation. SEC followed by static light scattering yielded a molecular weight of 45.7 kDa for NEMO1–196, which corresponds to a dimer, and 25.7 kDa for the NEMO44–111/IKK a/b hybrid peptide complex, which corresponds to two NEMO44–111 proteins and two IKK peptides"	/
Stoichiometry/Size	18462684	Rushe, M., Silvian, L., Bixler, S., Chen, L.L., Cheung, A., Bowes, S., Cuervo, H., Berkowitz, S., Zheng, T., Guckian, K., et al. (2008). Structure of a NEMO/IKK-associating domain reveals architecture of the interaction site. Structure 16, 798–808.	https://www.sciencedirect.com/science/article/pii/S0969212608001019?via%3Dihub	Data not shown	IKK	NEMO	Homooligomer	/	Dimer	/	Constructs used: Nemo (1-196); IKKB 701-746	Constructs used: Nemo (1-196); IKKB 701-746	/	• Sedimentation equilibrium	DIRECT/NOT SHOWN	• "Sedimentation equilibrium analytical ultracentri- fugation was also used to measure the molecular weights of the proteins in solution. NEMO1–196 and NEMO44–111/IKK a/b hybrid peptide complex are single ideal species with molecular weights of 45.9 kDa and 25.2 kDa, respectively (data not shown), a finding that is in agreement with static light scattering results."	/
Stoichiometry/Size	11877453	Agou, F., Ye, F., Goffinont, S., Courtois, G., Yamaoka, S., Israël, A., and Véron, M. (2002). NEMO Trimerizes through Its Coiled-coil C-terminal Domain. J. Biol. Chem. 277, 17464–17475.	http://www.jbc.org/content/277/20/17464.long	Fig. 9B	IKK	NEMO	Homooligomer	~110; ~160; ~350 kDa	Dimers; trimers; (complex with IKKA/B)	/	/	HeLA cells	Cross-linking	• XL - SDS-PAGE	DIRECT	• "specifically reacted with anti-NEMO antibodies, with masses of 110, 160, and about 350 kDa, respectively. The 110and 160kDa species matched the masses of the cross-linked dimer and trimer of NEMO"	/
Stoichiometry/Size	15107419	Agou, F., Traincard, F., Vinolo, E., Courtois, G., Yamaoka, S., Israël, A., and Véron, M. (2004). The Trimerization Domain of Nemo Is Composed of the Interacting C-terminal CC2 and LZ Coiled-coil Subdomains. J. Biol. Chem. 279, 27861–27869.	http://www.jbc.org/content/279/27/27861.long	Fig. 3	IKK	NEMO	Homooligomer	/	Trimers	/	NEMO (241-387) ("DeltaZF")	Recombinanant NEMO (241-387)	/	• SEC	DIRECT	• "was consistent with the presence of trimeric species. However, the width of the peaks suggested an equilibrium with dissociated forms. "	/
Stoichiometry/Size	15107419	Agou, F., Traincard, F., Vinolo, E., Courtois, G., Yamaoka, S., Israël, A., and Véron, M. (2004). The Trimerization Domain of Nemo Is Composed of the Interacting C-terminal CC2 and LZ Coiled-coil Subdomains. J. Biol. Chem. 279, 27861–27869.	http://www.jbc.org/content/279/27/27861.long	Fig. 4A	IKK	NEMO	Homooligomer	/	Trimers	/	Recombinanant NEMO (251-337)	Recombinanant NEMO (251-337)	/	• SEC	DIRECT	• "At the high concentration, the Kav was 0.143 (Fig. 4A, inset), corresponding to a molecular mass of 39 kDa, which is similar to the theoret- ical molecular mass of the trimer (38.61 kDa)."	/
Stoichiometry/Size	15107419	Agou, F., Traincard, F., Vinolo, E., Courtois, G., Yamaoka, S., Israël, A., and Véron, M. (2004). The Trimerization Domain of Nemo Is Composed of the Interacting C-terminal CC2 and LZ Coiled-coil Subdomains. J. Biol. Chem. 279, 27861–27869.	http://www.jbc.org/content/279/27/27861.long	Fig. 5/7	IKK	NEMO	Homooligomer	/	Heterohexamer (3 CC2:3 LZ)	/	CC2=248-287; LZ=294-336	Recombinanant NEMO (251-337)	/	• SEC	DIRECT	• "The elution of this complex corresponds to the theoretical elution of a heterohexamer composed of three sp-CC2 peptides associated with three sp-LZ peptides (theoretical molecular mass 􏰔 28.2 kDa). "	/
Stoichiometry/Size	12612076	Tegethoff, S., Behlke, J., and Scheidereit, C. (2003). Tetrameric oligomerization of IkappaB kinase gamma (IKKgamma) is obligatory for IKK complex activity and NF-kappaB activation. Mol. Cell. Biol. 23, 2029–2041.	https://www.ncbi.nlm.nih.gov/pmc/articles/PMC149477/	/	IKK	NEMO	Homooligomer	/	Trimers	/	/	/	/	/	CITED	• "However, a recent report claimed that IKK predominantly forms trimers (1)"	/
Stoichiometry/Size	12612076	Tegethoff, S., Behlke, J., and Scheidereit, C. (2003). Tetrameric oligomerization of IkappaB kinase gamma (IKKgamma) is obligatory for IKK complex activity and NF-kappaB activation. Mol. Cell. Biol. 23, 2029–2041.	https://www.ncbi.nlm.nih.gov/pmc/articles/PMC149477/	Fig. 1A	IKK	NEMO	Homooligomer	~200; ~150; ~50 kDa	Tetramers (primarily); trimers, dimers, monomers	/	/	1.3E2 cells	Transfection with IKKgamma	• IP+EGS XL	DIRECT	• "Immunoprecipitated IKK􏰃 revealed the presence predominantly of tetramers and minor amounts of monomers, dimers, and trimers (Fig. 1A) "	/
Stoichiometry/Size	12612076	Tegethoff, S., Behlke, J., and Scheidereit, C. (2003). Tetrameric oligomerization of IkappaB kinase gamma (IKKgamma) is obligatory for IKK complex activity and NF-kappaB activation. Mol. Cell. Biol. 23, 2029–2041.	https://www.ncbi.nlm.nih.gov/pmc/articles/PMC149477/	Fig. 1B	IKK	NEMO	Homooligomer	~200 kDa	Tetramers	/	/	HeLa	Transfection with IKKgamma	• IP+EGS XL	DIRECT	• "EGS cross-linking yielded exclusively tetramers of the endogenous protein, the immunoprecipitation of which could be inhibited with a specific peptide. Prior TNF-􏰁 stimulation did not affect the oligomeric state (not shown). The observed sizes of the products"	/
Stoichiometry/Size	12612076	Tegethoff, S., Behlke, J., and Scheidereit, C. (2003). Tetrameric oligomerization of IkappaB kinase gamma (IKKgamma) is obligatory for IKK complex activity and NF-kappaB activation. Mol. Cell. Biol. 23, 2029–2041.	https://www.ncbi.nlm.nih.gov/pmc/articles/PMC149477/	Data not shown	IKK	NEMO	Homooligomer	/	Tetramers	/	/	HeLa	+ TNF	• IP+EGS XL	DIRECT/NOT SHOWN	• 'Prior TNF-􏰁 stimulation did not affect the oligomeric state (not shown)."	/
Stoichiometry/Size	12612076	Tegethoff, S., Behlke, J., and Scheidereit, C. (2003). Tetrameric oligomerization of IkappaB kinase gamma (IKKgamma) is obligatory for IKK complex activity and NF-kappaB activation. Mol. Cell. Biol. 23, 2029–2041.	https://www.ncbi.nlm.nih.gov/pmc/articles/PMC149477/	Fig. 1C	IKK	NEMO	Homooligomer	~200 kDa	Tetramers (primarily)	/	/	/	/	• In vivo translation	DIRECT	• "EGS appears to cross-link preferentially the IKK􏰃 subunits in the IKK􏰁-IKK􏰂-IKK􏰃 holocomplex.Predominantly tetrameric oligomerization was further observed for cross-linked, in vitro-translated IKK􏰃gamma"	/
Stoichiometry/Size	12612076	Tegethoff, S., Behlke, J., and Scheidereit, C. (2003). Tetrameric oligomerization of IkappaB kinase gamma (IKKgamma) is obligatory for IKK complex activity and NF-kappaB activation. Mol. Cell. Biol. 23, 2029–2041.	https://www.ncbi.nlm.nih.gov/pmc/articles/PMC149477/	Fig. 1D	IKK	NEMO	Homooligomer	~193 kDa	Tetramers	/	/	/	/	• Equilibrium sedimentation	DIRECT	• "The optimal fit using the POLYMOLE program (3) yielded a molecular mass of about 193 kDa, indicating that purified IKK􏰃 forms a tetramer with a theoretical molecular mass of 192.8 kDa"	/
Stoichiometry/Size	17419723	Fontan, E., Traincard, F., Levy, S.G., Yamaoka, S., Véron, M., and Agou, F. (2007). NEMO oligomerization in the dynamic assembly of the IκB kinase core complex. Febs J. 274, 2540–2551.	https://febs.onlinelibrary.wiley.com/doi/full/10.1111/j.1742-4658.2007.05788.x	Fig. 6	IKK	NEMO	Homooligomer	/	Oligomerization upon stimulation	/	/	Nemo– ⁄– MEF cells transiently transfected with CFP-NEMO and YFP-NEMO	IL1B	• FRET	DIRECT	• "This efficiency corresponds to a calculated 6.1 nm dis- tance between CFP-NEMO and YFP-NEMO. We conclude that in vivo stimulation by IL-1b results in NEMO oligomerization."	/
Stoichiometry/Size	17419723	Fontan, E., Traincard, F., Levy, S.G., Yamaoka, S., Véron, M., and Agou, F. (2007). NEMO oligomerization in the dynamic assembly of the IκB kinase core complex. Febs J. 274, 2540–2551.	https://febs.onlinelibrary.wiley.com/doi/full/10.1111/j.1742-4658.2007.05788.x	Fig. 1A	IKK	NEMO	Homooligomer	~500 kDa	/	/	/	Recombinant NEMO	/	• SEC	DIRECT	• "rNEMO was eluted in a symmetrical peak upon gel filtration with an apparent molecular mass of 500 kDa"	/
Stoichiometry/Size	17419723	Fontan, E., Traincard, F., Levy, S.G., Yamaoka, S., Véron, M., and Agou, F. (2007). NEMO oligomerization in the dynamic assembly of the IκB kinase core complex. Febs J. 274, 2540–2551.	https://febs.onlinelibrary.wiley.com/doi/full/10.1111/j.1742-4658.2007.05788.x	Fig. 1B	IKK	NEMO	Homooligomer	/	Monomer (primarily) and dimers	/	/	Recombinant NEMO	/	• SDS-PAGE	DIRECT	•"When rNEMO was analyzed by SDS/PAGE (Fig. 1B left), a small amount of dimer was also detected, possibly corresponding to incomplete dissociation of rNEMO or to nonspecific dimerization caused by a stacking effect during electrophoresis. This dimeric species disappeared on addition of 6 m urea to the SDS sample buffer. "	/
Stoichiometry/Size	17419723	Fontan, E., Traincard, F., Levy, S.G., Yamaoka, S., Véron, M., and Agou, F. (2007). NEMO oligomerization in the dynamic assembly of the IκB kinase core complex. Febs J. 274, 2540–2551.	https://febs.onlinelibrary.wiley.com/doi/full/10.1111/j.1742-4658.2007.05788.x	Fig. 1B	IKK	NEMO	Homooligomer	/	Monomer; dimer (58%); trimer (12%); trimers (5%); tetramers (3%)	/	/	Recombinant NEMO	Cross-linking	• SDS-PAGE	DIRECT	/	/
Stoichiometry/Size	17419723	Fontan, E., Traincard, F., Levy, S.G., Yamaoka, S., Véron, M., and Agou, F. (2007). NEMO oligomerization in the dynamic assembly of the IκB kinase core complex. Febs J. 274, 2540–2551.	https://febs.onlinelibrary.wiley.com/doi/full/10.1111/j.1742-4658.2007.05788.x	Fig. 1C	IKK	NEMO	Homooligomer	~50 kDa	Monomer	/	/	Recombinant NEMO	/	• Glycerol Gradient - WB	DIRECT	•"In contrast with gel filtration, on glycerol gradient ultracentrifugation NEMO displayed the expected migrational properties of a globular protein with an apparent molecular mass of 50 kDa."	/
Stoichiometry/Size	17419723	Fontan, E., Traincard, F., Levy, S.G., Yamaoka, S., Véron, M., and Agou, F. (2007). NEMO oligomerization in the dynamic assembly of the IκB kinase core complex. Febs J. 274, 2540–2551.	https://febs.onlinelibrary.wiley.com/doi/full/10.1111/j.1742-4658.2007.05788.x	Fig. 2	IKK	NEMO	Homooligomer	~50 and ~150 kDa	Monomer (primarily) and possibly trimers (20%)	/	/	ikka– ⁄ – ikkb– ⁄ – MEF S-100 extract	/	• Glycerol Gradient - WB	DIRECT	/	/
Stoichiometry/Size	23776406	Polley, S., Huang, D.-B., Hauenstein, A.V., Fusco, A.J., Zhong, X., Vu, D., Schröfelbauer, B., Kim, Y., Hoffmann, A., Verma, I.M., et al. (2013). A Structural Basis for IκB Kinase 2 Activation Via Oligomerization-Dependent Trans Auto-Phosphorylation. PLOS Biology 11, e1001581.	https://www.ncbi.nlm.nih.gov/pmc/articles/PMC3678999/	Fig.9B	IKK	NEMO	Homooligomer	/	/	/	/	Transfected in HEK293T	No	• SEC	DIRECT	• "In an effort to observe whether NEMO controls higher order oligomerization of IKK2, we carried out size exclusion fractionation of endogenous and transfected IKK2–NEMO complexes. Surprisingly, our studies of IKK2 oligomerization in cells disagree with the popularly held view. We observe that endogenous cellular IKK2–NEMO complexes elute at a high molecular weight both before and after TNF-a st…	/
Stoichiometry/Size	11080499	Li, X.H., Fang, X., and Gaynor, R.B. (2001). Role of IKKgamma/nemo in assembly of the Ikappa B kinase complex. J. Biol. Chem. 276, 4494–4500.	https://www.jbc.org/content/276/6/4494.long	Fig. 2B/C	IKK	NEMO	/	~400-500 kDa	/	/	/	COS cells transfected with expression vectors for IKKs	/	• SEC - WB	DIRECT	• "The epitope-tagged IKK􏰄/NEMO protein was detected only in extracts prepared from cells that were transfected with the IKK􏰄/NEMO cDNA and were mainly present in the 400 –500-kDa fractions"	/
Stoichiometry/Size	28249776	Bal, E., Laplantine, E., Hamel, Y., Dubosclard, V., Boisson, B., Pesacatore, A., Picard, C., Hadj-Rabia, S., Royer, G., Steffann, J., et al. (2017). Lack of interaction between between NEMO and SHARPIN impairs linear ubiquitination and NF-κB activation, and leads to incontinentia pigmenti. Journal of Allergy and Clinical Immunology.	https://www.sciencedirect.com/science/article/pii/S0091674917303214?via%3Dihub	Fig. 5	IKK	NEMO:[Sharpin]:[…]	/	/	"Supramolecular complexes"	/	/	/	/	• IF	DIRECT	• "We therefore used immunostaining and confocal microscopy to investigate the formation of NEMO-containing structures in IP cells upon IL-1β stimulation."	/
Affinity	19422324	Ivins, F.J., Montgomery, M.G., Smith, S.J.M., Morris-Davies, A.C., Taylor, I.A., and Rittinger, K. (2009). NEMO oligomerization and its ubiquitin-binding properties. Biochemical Journal 421, 243–251.	https://www.ncbi.nlm.nih.gov/pmc/articles/PMC2708934/	/	IKK	NEMO	Homooligomer	/	/	Dimer - tetramer Kd 25.6/27.5 uM	NEMO (1-355)	Recombinant NEMO (1-355)	/	• AUC/SEC-MALS	DIRECT/NOT SHOWN	• "an apparent dissociation constant (K d ) of 25.6 μM (dimer–tetramer equilibrium) was obtained. Notably, a fit of the SEC-MALS concentration-dependent data to a two-state self- association model resulted in an apparent Kd of 27.5 μM (results not shown)."	/
Affinity	24266532	Cote, S.M., Gilmore, T.D., Shaffer, R., Weber, U., Bollam, R., Golden, M.S., Glover, K., Herscovitch, M., Ennis, T., Allen, K.N., et al. (2013). Mutation of Nonessential Cysteines Shows That the NF-κB Essential Modulator Forms a Constitutive Noncovalent Dimer That Binds IκB Kinase-β with High Affinity. ACS Publications	https://www.ncbi.nlm.nih.gov/pmc/articles/PMC4417627/	/	IKK	NEMO	Homooligomer	/	Dimer	Kd dimer <<5 nM	NEMO FL	NEMO FL	/	/	/	• "Thus, for full-length NEMO, Kdimer ≪ 5 nM (the approximate concentration of NEMO at the KD for binding IKKβ), implying that the protein exists as a constitutive noncovalent dimer even in the absence of interchain disulfide bonds at Cys54, Cys347, or any of the other five cysteine residues that were mutated in seven-Ala NEMO."	/
Affinity	11877453	Agou, F., Ye, F., Goffinont, S., Courtois, G., Yamaoka, S., Israël, A., and Véron, M. (2002). NEMO Trimerizes through Its Coiled-coil C-terminal Domain. J. Biol. Chem. 277, 17464–17475.	http://www.jbc.org/content/277/20/17464.long	Table 2	IKK	NEMO	Homooligomer	/	Monomer (54%); dimer (16%); trimer (30%)	"dissociation constants KM-->D, KD-->T, and KM-->T equal to 117, 17.6, and 8.8 􏰇uM, respectively, indicating that the affinity of the homotrimer is 13-fold higher than that for the homodimer"	CC	Recombinant NEMO fragment(242-388)	/	• Equilibrium sedimentation	DIRECT	• "Therefore, in a protein concentration range of 0.5 to 2.1 mg/ml, the average distribution of the Cterminal fragment present in solution was monomer (54%), dimer (16%), and trimer (30%) with dissociation constants KM3 D, KD3 T, and KM3 T equal to 117, 17.6, and 8.8 􏰇M, respectively, indicating that the affinity of the homotrimer is 13-fold higher than that for the homodimer"	/
Affinity	15107419	Agou, F., Traincard, F., Vinolo, E., Courtois, G., Yamaoka, S., Israël, A., and Véron, M. (2004). The Trimerization Domain of Nemo Is Composed of the Interacting C-terminal CC2 and LZ Coiled-coil Subdomains. J. Biol. Chem. 279, 27861–27869.	http://www.jbc.org/content/279/27/27861.long	Table 1	IKK	NEMO	Homooligomer	/	/	Trimer - monomer Ka 0.5x10e9m-2	Recombinanant NEMO (241-387)	Recombinanant NEMO (241-387)	/	• Sedimentation equilibrium and others	DIRECT/NOT SHOWN	• "We thus performed a series of experiments at various 􏰐ZF concentrations (0.1–10 􏰇M) (not shown) to study variations in the monomer/trimer ratio. This 9 􏰑2 gave a KA of 0.5 􏰒 0.2 􏰓 10 M (Table I), which was almost identical to that previously determined by sedimentation equi- 9 􏰑2 librium for the C-ter domain (1.5 􏰒 0.7 􏰓 10 M ) (1)."	/
Affinity	15107419	Agou, F., Traincard, F., Vinolo, E., Courtois, G., Yamaoka, S., Israël, A., and Véron, M. (2004). The Trimerization Domain of Nemo Is Composed of the Interacting C-terminal CC2 and LZ Coiled-coil Subdomains. J. Biol. Chem. 279, 27861–27869.	http://www.jbc.org/content/279/27/27861.long	Table 1	IKK	NEMO	Homooligomer	/	/	Trimer - monomer Ka 0.8x10e9M-2	Recombinanant NEMO (251-337)	Recombinanant NEMO (251-337)	/	• SEC	DIRECT	• "KA for the monomer/trimer equilibrium was 0.8 􏰒 0.4 􏰓 109 m-2"	/
Stoichiometry/Size	9891086	Mercurio, F., Murray, B.W., Shevchenko, A., Bennett, B.L., Young, D.B., Li, J.W., Pascual, G., Motiwala, A., Zhu, H., Mann, M., et al. (1999). IκB Kinase (IKK)-Associated Protein 1, a Common Component of the Heterogeneous IKK Complex. Mol. Cell. Biol. 19, 1526–1538.	https://www.ncbi.nlm.nih.gov/pmc/articles/PMC116081/	Data not shown	IKK	IKKA:IKKB	Heterodimer	/	1:1	/	/	Sf9 insect culture cell	/	• SEC	DIRECT/NOT SHOWN	• "Purified IKK1, IKK2, and IKK2EE proteins, when analyzed by gel filtration chromatography, were present as either homodimers, in singly infected cells, or heterodimers, in IKK1and IKK2-coinfected cells"	/
Stoichiometry/Size	11080499	Li, X.H., Fang, X., and Gaynor, R.B. (2001). Role of IKKgamma/nemo in assembly of the Ikappa B kinase complex. J. Biol. Chem. 276, 4494–4500.	https://www.jbc.org/content/276/6/4494.long	Fig. 2A	IKK	IKKA:IKKB	/	~200-400 kDa	/	/	/	COS cells transfected with expression vectors for IKKs	/	• SEC - WB	DIRECT	• "In extracts prepared from cells transfected with IKK􏰂 and IKK􏰃 in the absence of IKK􏰄/ NEMO, the majority of the epitope-tagged IKK􏰂 and IKK􏰃 proteins was detected in fractions corresponding to a molecular mass of 200–400 kDa (Fig. 2A).""The overlapping, yet slightly different chromatographic positions between IKK􏰂 and IKK􏰃 may reflect heterodimeric and homodimeric pools of these kinases."	/
Stoichiometry/Size	10893415	Krappmann, D., Hatada, E.N., Tegethoff, S., Li, J., Klippel, A., Giese, K., Baeuerle, P.A., and Scheidereit, C. (2000). The IκB Kinase (IKK) Complex Is Tripartite and Contains IKKγ but Not IKAP as a Regular Component. J. Biol. Chem. 275, 29779–29787.	https://www.jbc.org/content/275/38/29779.long	Fig.1B	IKK	IKKA:[IKKB]	Heterodimer	440-670 kDa	/	/	/	1.3E2 cells (no IKKgamma)	/	• SEC - WB	DIRECT	• "We analyzed 70Z/3 cells and the 70Z/3-derived mutant cell line, 1.3E2, that exhibits impaired NF-􏰁B activation and lacks IKK􏰂 (26, 33, 34). In 1.3E2 cells, IKK􏰃 and -􏰄 elute at smaller apparent molecular masses, between 450 and 600 kDa (Fig. 1B)."	/
Stoichiometry/Size	16603398	Ea, C.-K., Deng, L., Xia, Z.-P., Pineda, G., and Chen, Z.J. (2006). Activation of IKK by TNFalpha requires site-specific ubiquitination of RIP1 and polyubiquitin binding by NEMO. Mol. Cell 22, 245–257.	https://www.sciencedirect.com/science/article/pii/S1097276506001924?via%3Dihub	Fig. 7F	IKK	[IKKA]:IKKB	Homooligomer	~ 500 kDa	/	/	/	Nemo deficient 1.3E2 cell extracts	/	• SEC - WB	DIRECT	• "When the NEMO-deficient extracts (from 1.3E2 cells) were applied to the gel filtration column (Superdex-200), IKKb eluted at a position corresponding to w500 kDa. The addition of wild-type NEMO or Y308S mutant to the 1.3E2 extracts caused IKKb to elute at a position corresponding to w700 kDa, which is the size of an intact IKK complex"	/
Stoichiometry/Size	18266467	Chen, R.A.-J., Ryzhakov, G., Cooray, S., Randow, F., and Smith, G.L. (2008). Inhibition of IkappaB kinase by vaccinia virus virulence factor B14. PLoS Pathog. 4, e22.	https://www.ncbi.nlm.nih.gov/pmc/articles/PMC2233672/	Fig. 3B	IKK	IKKA:NEMO	/	>669 kDa	/	/	/	MEF, IKKB null	B14-infected	• SEC - WB	DIRECT	/	/
Stoichiometry/Size	17419723	Fontan, E., Traincard, F., Levy, S.G., Yamaoka, S., Véron, M., and Agou, F. (2007). NEMO oligomerization in the dynamic assembly of the IκB kinase core complex. Febs J. 274, 2540–2551.	https://febs.onlinelibrary.wiley.com/doi/full/10.1111/j.1742-4658.2007.05788.x	Fig. 3	IKK	IKKA:NEMO	Heterodimer	~160kDa	1:1	/	/	Rat1 cytosolic extract	/	• Glycerol Gradient - WB	DIRECT	• "that both IKKa–NEMO and IKKb–NEMO heterocomplexes are present in the 160-kDa peaks. Taken together, these results show, for the first time, the presence of monomeric IKKb in the absence of NEMO and of both types of NEMO–IKK heterocomplexes with 1 : 1 stoichiometry within 160-kDa protein complexes"	/
Stoichiometry/Size	19422324	Ivins, F.J., Montgomery, M.G., Smith, S.J.M., Morris-Davies, A.C., Taylor, I.A., and Rittinger, K. (2009). NEMO oligomerization and its ubiquitin-binding properties. Biochemical Journal 421, 243–251.	https://www.ncbi.nlm.nih.gov/pmc/articles/PMC2708934/	Fig. 3	IKK	IKKB:NEMO	Heterodimer	93.3 kDa	2: 2	/	NEMO (1-355), IKK NBD (41aa)	Recombinant NEMO (1-355), IKK NBD (41aa)	/	• SEC-MALS	DIRECT	• "by SEC-MALS analysis. The resulting Mw of the complex (92 kDa) was in close agreement with the formula molecular mass expected of dimeric NEMO355 bound to two IKKNBD peptides (93.3 kDa) (Figure 3). This result agrees with a recently published heterotetrameric crystal structure comprising a short, dimeric NEMO N-terminal fragment bound to two IKK peptides [29]. Interestingly, the Mw reported by…	/
Stoichiometry/Size	18266324	Lo, Y.-C., Maddineni, U., Chung, J.Y., Rich, R.L., Myszka, D.G., and Wu, H. (2008). High-affinity interaction between IKKbeta and NEMO. Biochemistry 47, 3109–3116.	https://www.ncbi.nlm.nih.gov/pmc/articles/PMC3673718/	Fig. 5A	IKK	IKKB:NEMO	Heterodimer	69.1; 136 kDa	2:2 (majority) and 4:4	/	NEMO (38-196); IKK􏱂B (residues 680–756)	Purified NEMO (38-196); IKK􏱂B (residues 680–756)	/	• MALS	DIRECT	• "When the mixture of NEMO with excess IKK􏱂 (residues 680–756) was subjected to gel filtration coupled with MALS, the majority of the NEMO-IKK􏱂 complex was in a 2:2 stoichimetric complex with a measured molecular mass of 69.1 kDa (0.0% fitting error) (Figure 5B). In contrast, the IKK􏱂 peak from gel filtration chromatography exhibited a molecular mass of 10.9 kDa (1% error), consistent with IKK􏱂 …	/
Affinity	18266324	Lo, Y.-C., Maddineni, U., Chung, J.Y., Rich, R.L., Myszka, D.G., and Wu, H. (2008). High-affinity interaction between IKKbeta and NEMO. Biochemistry 47, 3109–3116.	https://www.ncbi.nlm.nih.gov/pmc/articles/PMC3673718/	Table 2, Fig. 3	IKK	IKKB:NEMO	Heterodimer	/	/	1uM	NEMO (38-196); IKK􏱂B (residues 680–756)	Purified NEMO (38-196); IKK􏱂B (residues 680–756)	/	• ITC	DIRECT	• "In parallel, we performed ITC studies on the interaction of NEMO with the longer IKK􏱂 C-terminal region (residues 680–756) (Figure 3B and Table 2). Similarly, the IKK􏱂 protein was titrated into the NEMO solution (residues 38–196) to obtain a binding isotherm as well as into buffer alone to obtain the heat of dilution. The measured association constant of the interaction is 0.94 × 105 M-1, and …	/
Affinity	18266324	Lo, Y.-C., Maddineni, U., Chung, J.Y., Rich, R.L., Myszka, D.G., and Wu, H. (2008). High-affinity interaction between IKKbeta and NEMO. Biochemistry 47, 3109–3116.	https://www.ncbi.nlm.nih.gov/pmc/articles/PMC3673718/	Table 3, Fig. 4	IKK	IKKB:NEMO	Heterodimer	/	/	3.4 nM	NEMO (38-196); IKK􏱂B (residues 680–756)	Purified NEMO (38-196); IKK􏱂B (residues 680–756)	/	• SPR	DIRECT	• "The obtained dissociation constant of the interaction is 3.4 nM, much lower than that for the interaction between the NBD peptide and NEMO."	/
Affinity	18462684	Rushe, M., Silvian, L., Bixler, S., Chen, L.L., Cheung, A., Bowes, S., Cuervo, H., Berkowitz, S., Zheng, T., Guckian, K., et al. (2008). Structure of a NEMO/IKK-associating domain reveals architecture of the interaction site. Structure 16, 798–808.	https://www.sciencedirect.com/science/article/pii/S0969212608001019?via%3Dihub	Fig. 1D	IKK	IKKB:NEMO	Heterodimer	/	/	IC50 47 nM	Nemo (1-196); IKKB 701-746	Constructs used: Nemo (1-196); IKKB 701-746	/	• FRET	DIRECT	• "When tested in a competition format, both the IKKa/b hybrid peptide and an IKKb-derived peptide (IKKb [701–746]) bind NEMO1–196 with equivalent binding affinities (IC50 values of 36 and 47 nM, respectively; Figure 1D). "	/
Affinity	24266532	Cote, S.M., Gilmore, T.D., Shaffer, R., Weber, U., Bollam, R., Golden, M.S., Glover, K., Herscovitch, M., Ennis, T., Allen, K.N., et al. (2013). Mutation of Nonessential Cysteines Shows That the NF-κB Essential Modulator Forms a Constitutive Noncovalent Dimer That Binds IκB Kinase-β with High Affinity. ACS Publications	https://www.ncbi.nlm.nih.gov/pmc/articles/PMC4417627/	Fig. 3B	IKK	IKKB:NEMO	Heterodimer	/	/	7.4 nM	Nemo FL; IKKB 701-745	Constructs used: Nemo FL; IKKB 701-745	/	• Fluorescence anisotropy binding assay	DIRECT	• "As shown in Figure 3B, incubation of 15 nM FITC-IKKβ with various concentrations of NEMO for 1 h gave a dose-dependent increase in anisotropy. Fitting the data for each NEMO construct to a quadratic binding equation (see Experimental Procedures) showed, over multiple independent experiments, that the binding affinities of FITC-IKKβ for wild-type, five-Ala, and seven-Ala NEMO were indistinguish…	/
Stoichiometry/Size	17419723	Fontan, E., Traincard, F., Levy, S.G., Yamaoka, S., Véron, M., and Agou, F. (2007). NEMO oligomerization in the dynamic assembly of the IκB kinase core complex. Febs J. 274, 2540–2551.	https://febs.onlinelibrary.wiley.com/doi/full/10.1111/j.1742-4658.2007.05788.x	Fig. 3	IKK	IKKB:NEMO	Heterodimer	~160kDa	1:1	/	/	Rat1 cytosolic extract	/	• Glycerol Gradient - WB	DIRECT	• "that both IKKa–NEMO and IKKb–NEMO heterocomplexes are present in the 160-kDa peaks. Taken together, these results show, for the first time, the presence of monomeric IKKb in the absence of NEMO and of both types of NEMO–IKK heterocomplexes with 1 : 1 stoichiometry within 160-kDa protein complexes"	/
Stoichiometry/Size	18266467	Chen, R.A.-J., Ryzhakov, G., Cooray, S., Randow, F., and Smith, G.L. (2008). Inhibition of IkappaB kinase by vaccinia virus virulence factor B14. PLoS Pathog. 4, e22.	https://www.ncbi.nlm.nih.gov/pmc/articles/PMC2233672/	Fig. 3B	IKK	IKKB:NEMO	/	>669 kDa	/	/	/	MEF, IKKA null	B14-infected	• SEC	DIRECT	/	/
Stoichiometry/Size	11470787	Miller, B.S., and Zandi, E. (2001). Complete Reconstitution of Human IκB Kinase (IKK) Complex in Yeast ASSESSMENT OF ITS STOICHIOMETRY AND THE ROLE OF IKKγ ON THE COMPLEX ACTIVITY IN THE ABSENCE OF STIMULATION. J. Biol. Chem. 276, 36320–36326.	http://www.jbc.org/content/276/39/36320.long	Fig. 2A	IKK	IKKB:NEMO	Heterodimer	/	Gamma:beta 1:1 (1.2-1.5:1)	/	/	Yeast expression	/	• SEC, WB quantification	DIRECT	• "This allowed us to determine the ratio of regulatory to catalytic subunits in the complex. Supernatant from yeast co-expressing human IKK􏰑beta and IKK􏰐gamma was partially purified by gel filtration to remove any subunits that were not incorporated into the large complex. The 900-kDa fraction was analyzed by Western blot using antibodies directed against HA. As shown in Fig. 2A, there is roughl…	/
Stoichiometry/Size	23776406	Polley, S., Huang, D.-B., Hauenstein, A.V., Fusco, A.J., Zhong, X., Vu, D., Schröfelbauer, B., Kim, Y., Hoffmann, A., Verma, I.M., et al. (2013). A Structural Basis for IκB Kinase 2 Activation Via Oligomerization-Dependent Trans Auto-Phosphorylation. PLOS Biology 11, e1001581.	https://www.ncbi.nlm.nih.gov/pmc/articles/PMC3678999/	Fig.9B	IKK	IKKB:NEMO	Heterodimer	/	/	/	/	Transfected in HEK293T	No	• SEC	DIRECT	• "In an effort to observe whether NEMO controls higher order oligomerization of IKK2, we carried out size exclusion fractionation of endogenous and transfected IKK2–NEMO complexes. Surprisingly, our studies of IKK2 oligomerization in cells disagree with the popularly held view. We observe that endogenous cellular IKK2–NEMO complexes elute at a high molecular weight both before and after TNF-a st…	/
Stoichiometry/Size	23776406	Polley, S., Huang, D.-B., Hauenstein, A.V., Fusco, A.J., Zhong, X., Vu, D., Schröfelbauer, B., Kim, Y., Hoffmann, A., Verma, I.M., et al. (2013). A Structural Basis for IκB Kinase 2 Activation Via Oligomerization-Dependent Trans Auto-Phosphorylation. PLOS Biology 11, e1001581.	https://www.ncbi.nlm.nih.gov/pmc/articles/PMC3678999/	Fig.9A	IKK	[IKKA]:IKKB:NEMO	/	"High molecular weight"	/	/	/	Endogenous in MEF-3T3 cells	No	• SEC, probed only against IKKB and NEMO (but endogenous, and therefore presumably bound to IKKA)	DIRECT	• "In an effort to observe whether NEMO controls higher order oligomerization of IKK2, we carried out size exclusion fractionation of endogenous and transfected IKK2–NEMO complexes. Surprisingly, our studies of IKK2 oligomerization in cells disagree with the popularly held view. We observe that endogenous cellular IKK2–NEMO complexes elute at a high molecular weight both before and after TNF-a st…	/
Stoichiometry/Size	23776406	Polley, S., Huang, D.-B., Hauenstein, A.V., Fusco, A.J., Zhong, X., Vu, D., Schröfelbauer, B., Kim, Y., Hoffmann, A., Verma, I.M., et al. (2013). A Structural Basis for IκB Kinase 2 Activation Via Oligomerization-Dependent Trans Auto-Phosphorylation. PLOS Biology 11, e1001581.	https://www.ncbi.nlm.nih.gov/pmc/articles/PMC3678999/	Fig.9A	IKK	[IKKA]:IKKB:NEMO	/	"High molecular weight"	/	/	/	Endogenous in MEF-3T3 cells	Yes - TNF - 10 minutes	• SEC, probed only against IKKB and NEMO (but endogenous, and therefore presumably bound to IKKA)	DIRECT	• "In an effort to observe whether NEMO controls higher order oligomerization of IKK2, we carried out size exclusion fractionation of endogenous and transfected IKK2–NEMO complexes. Surprisingly, our studies of IKK2 oligomerization in cells disagree with the popularly held view. We observe that endogenous cellular IKK2–NEMO complexes elute at a high molecular weight both before and after TNF-a st…	/
Stoichiometry/Size	17000764	Marienfeld, R.B., Palkowitsch, L., and Ghosh, S. (2006). Dimerization of the IκB Kinase-Binding Domain of NEMO Is Required for Tumor Necrosis Factor Alpha-Induced NF-κB Activity. Mol. Cell. Biol. 26, 9209–9219.	https://www.ncbi.nlm.nih.gov/pmc/articles/PMC1698548/	Fig. 2C	IKK	[IKKA]:IKKB:NEMO	Heterotrimer	/	/	/	/	/	/	• coIP - WB	DIRECT	• "we performed a coimmunoprecipitation experiment with ectopically expressed FLAG-IKK􏰅 in combination with OneStrep-tagged NEMO. As shown in Fig. 4C, IKK􏰅 interacts with both NEMO dimers as well as NEMO monomers (Fig. 4C, lane 6). Based on these findings, we concluded that the NEMO dimer is an integral part of the heterotrimeric IKK complex."	/
Stoichiometry/Size	18037881	Ahmad, R., Raina, D., Trivedi, V., Ren, J., Rajabi, H., Kharbanda, S., and Kufe, D. (2007). MUC1 oncoprotein activates the IkappaB kinase beta complex and constitutive NF-kappaB signalling. Nat. Cell Biol. 9, 1419–1427.	https://www.ncbi.nlm.nih.gov/pmc/articles/PMC4209910/	Fig. 3a	IKK	[IKKA]:IKKB:NEMO	Heterotrimer	~700 | ~300 kDa	/	/	/	HeLa	/	• SEC - WB	DIRECT	• "To determine whether MUC1-C associates with the IKK complex, lysates from HeLa-vector and HeLa-MUC1 cells were subjected to gel filtration chromatography followed by immunoblotting of the fractions with anti-IKKβ and anti-IKKγ antibodies. Consistent with previous findings8, analysis of HeLa-vector cells showed that IKKβ and IKKγ are detectable in a prominent pool with a relative molecular mass…	/
Stoichiometry/Size	16603398	Ea, C.-K., Deng, L., Xia, Z.-P., Pineda, G., and Chen, Z.J. (2006). Activation of IKK by TNFalpha requires site-specific ubiquitination of RIP1 and polyubiquitin binding by NEMO. Mol. Cell 22, 245–257.	https://www.sciencedirect.com/science/article/pii/S1097276506001924?via%3Dihub	Fig. 7F	IKK	[IKKA]:IKKB:[NEMO]	Homooligomer	~ 700 kDa	/	/	/	1.3E2 cell extracts plus WT NEMO	/	• SEC - WB	DIRECT	• "When the NEMO-deficient extracts (from 1.3E2 cells) were applied to the gel filtration column (Superdex-200), IKKb eluted at a position corresponding to w500 kDa. The addition of wild-type NEMO or Y308S mutant to the 1.3E2 extracts caused IKKb to elute at a position corresponding to w700 kDa, which is the size of an intact IKK complex"	/
Stoichiometry/Size	18462684	Rushe, M., Silvian, L., Bixler, S., Chen, L.L., Cheung, A., Bowes, S., Cuervo, H., Berkowitz, S., Zheng, T., Guckian, K., et al. (2008). Structure of a NEMO/IKK-associating domain reveals architecture of the interaction site. Structure 16, 798–808.	https://www.sciencedirect.com/science/article/pii/S0969212608001019?via%3Dihub	Fig. 2B	IKK	[IKKA/IKKB]:NEMO	Heterooligomer	/	2 nemo: 2 hybrid peptide	/	NEMO44–111/IKK a/b hybrid peptide	NEMO44–111/IKK a/b hybrid peptide	/	• SEC-LS	DIRECT	• "NEMO1–196 and NEMO44–111/IKK a/b hybrid complexes were analyzed using SEC, light scattering, and analytical ultracentrifugation. SEC followed by static light scattering yielded a molecular weight of 45.7 kDa for NEMO1–196, which corresponds to a dimer, and 25.7 kDa for the NEMO44–111/IKK a/b hybrid peptide complex, which corresponds to two NEMO44–111 proteins and two IKK peptides"	/
Stoichiometry/Size	18462684	Rushe, M., Silvian, L., Bixler, S., Chen, L.L., Cheung, A., Bowes, S., Cuervo, H., Berkowitz, S., Zheng, T., Guckian, K., et al. (2008). Structure of a NEMO/IKK-associating domain reveals architecture of the interaction site. Structure 16, 798–808.	https://www.sciencedirect.com/science/article/pii/S0969212608001019?via%3Dihub	/	IKK	[IKKA/IKKB]:NEMO	Heterooligomer	/	2 nemo: 2 hybrid peptide	/	NEMO44–111/IKK a/b hybrid peptide	NEMO44–111/IKK a/b hybrid peptide	/	• Sedimentation equilibrium	DIRECT/NOT SHOWN	• "Sedimentation equilibrium analytical ultracentri- fugation was also used to measure the molecular weights of the proteins in solution. NEMO1–196 and NEMO44–111/IKK a/b hybrid peptide complex are single ideal species with molecular weights of 45.9 kDa and 25.2 kDa, respectively (data not shown), a finding that is in agreement with static light scattering results."	/
Stoichiometry/Size	10893415	Krappmann, D., Hatada, E.N., Tegethoff, S., Li, J., Klippel, A., Giese, K., Baeuerle, P.A., and Scheidereit, C. (2000). The IκB Kinase (IKK) Complex Is Tripartite and Contains IKKγ but Not IKAP as a Regular Component. J. Biol. Chem. 275, 29779–29787.	https://www.jbc.org/content/275/38/29779.long	Fig.1B	IKK	IKKA:[IKKB:NEMO]	Heterotrimer	>669 kDa	/	/	/	70Z/3 cells	/	• SEC - WB	DIRECT	• "We analyzed 70Z/3 cells and the 70Z/3-derived mutant cell line, 1.3E2, that exhibits impaired NF-􏰁B activation and lacks IKK􏰂 (26, 33, 34). In 1.3E2 cells, IKK􏰃 and -􏰄 elute at smaller apparent molecular masses, between 450 and 600 kDa (Fig. 1B)."	/
Stoichiometry/Size	9891086	Mercurio, F., Murray, B.W., Shevchenko, A., Bennett, B.L., Young, D.B., Li, J.W., Pascual, G., Motiwala, A., Zhu, H., Mann, M., et al. (1999). IκB Kinase (IKK)-Associated Protein 1, a Common Component of the Heterogeneous IKK Complex. Mol. Cell. Biol. 19, 1526–1538.	https://www.ncbi.nlm.nih.gov/pmc/articles/PMC116081/	Fig. 2	IKK	IKKA:IKKB:[NEMO]	Heterooligomer	~ 700 kDa | ~300 kDa	/	/	/	HeLA cells	`+/- TNFalpha	• coIP - SEC - WB	DIRECT	• "In unstimulated cells, IKK1 and IKK2 proteins were detected in the high-molecular-mass fraction of approximately 700 kDa (Fig. ​(Fig.2A,2A, lanes 2 to 4). Of note, a smaller amount of IKK2 not associated with IKK1, was also present as a distinct complex of approximately 300 kDa"	/
Stoichiometry/Size	10980203	Poyet, J.L., Srinivasula, S.M., Lin, J.H., Fernandes-Alnemri, T., Yamaoka, S., Tsichlis, P.N., and Alnemri, E.S. (2000). Activation of the Ikappa B kinases by RIP via IKKgamma /NEMO-mediated oligomerization. J. Biol. Chem. 275, 37966–37977.	http://www.jbc.org/content/275/48/37966.short	Fig. 1	IKK	IKKA:IKKB:[NEMO]	Heterooligomer	~650 | ~150 kDa	/	/	/	293T cells	/	• SEC - WB	DIRECT	• "In extracts of unstimulated cells, the majority of IKK􏰂 and IKK􏰅 were eluted in a peak centered around fraction 25 (relative molecular mass, 􏰄650,000; Mr, 􏰄650 kDa) (Fig. 1). In addition to this peak, a smaller amount of IKK􏰂 and IKK􏰅 was also detected in a minor peak of approximately 150 kDa. No kinase activity was detected in any of these fractions. Of note, both IKK􏰂 and IKK􏰅 migrated as do…	/
Stoichiometry/Size	10980203	Poyet, J.L., Srinivasula, S.M., Lin, J.H., Fernandes-Alnemri, T., Yamaoka, S., Tsichlis, P.N., and Alnemri, E.S. (2000). Activation of the Ikappa B kinases by RIP via IKKgamma /NEMO-mediated oligomerization. J. Biol. Chem. 275, 37966–37977.	http://www.jbc.org/content/275/48/37966.short	Fig. 1	IKK	IKKA:IKKB:[NEMO]	Heterooligomer	~1300 | ~200 kDa	/	/	/	293T cells	TNFalpha	• SEC - WB	DIRECT	• "In extracts of unstimulated cells, the majority of IKK􏰂 and IKK􏰅 were eluted in a peak centered around fraction 25 (relative molecular mass, 􏰄650,000; Mr, 􏰄650 kDa) (Fig. 1). In addition to this peak, a smaller amount of IKK􏰂 and IKK􏰅 was also detected in a minor peak of approximately 150 kDa. No kinase activity was detected in any of these fractions. Of note, both IKK􏰂 and IKK􏰅 migrated as do…	/
Stoichiometry/Size	9914500	Heilker, R., Freuler, F., Pulfer, R., Di Padova, F., and Eder, J. (1999). All three IkappaB isoforms and most Rel family members are stably associated with the IkappaB kinase 1/2 complex. Eur. J. Biochem. 259, 253–261.	https://febs.onlinelibrary.wiley.com/doi/full/10.1046/j.1432-1327.1999.00028.x?sid=nlm%3Apubmed	Fig. 3A	IKK	IKKA:IKKB:[NEMO]:[…]	Heterooligomer	≥700 kDa	/	/	/	HeLa	TNFalpha	• SEC - WB	DIRECT	• "This analysis revealed that both IKK1 and IKK2, which were recently identified as TNFa-inducible IkB kinases [23 ± 26], co-elute with the IKK activity of peak 2. Further, the a-isoform, b-isoform and 1-isoform of IkB, as well as a series of Rel-family members, namely p65, RelB, cRel, p105 and p100, appear to be associated with this ≥700-kDa kinase complex."	/
Stoichiometry/Size	11080499	Li, X.H., Fang, X., and Gaynor, R.B. (2001). Role of IKKgamma/nemo in assembly of the Ikappa B kinase complex. J. Biol. Chem. 276, 4494–4500.	https://www.jbc.org/content/276/6/4494.long	Fig. 1	IKK	IKKA:IKKB:NEMO	Heterotrimer	~669 kDa	/	/	/	COS cells	+ TNF and - TNF	• SEC - WB	DIRECT	• "IKK􏰄/NEMO Recruits the IKKs into a High Molecular Weight Complex—It has been shown previously that cytokines such as TNF􏰂 stimulate IKK activity present in a high molecular complex migrating between 600 and 900 kDa on gel filtra- tion columns (12, 14, 23, 29, 30). Examination of the chromato- graphic distribution of the endogenous IKK􏰂, IKK􏰃, and IKK􏰄/ NEMO proteins isolated from cytoplasmic f…	/
Stoichiometry/Size	11080499	Li, X.H., Fang, X., and Gaynor, R.B. (2001). Role of IKKgamma/nemo in assembly of the Ikappa B kinase complex. J. Biol. Chem. 276, 4494–4500.	https://www.jbc.org/content/276/6/4494.long	Fig. 2B	IKK	IKKA:IKKB:NEMO	Heterotrimer	~600 kDa	/	/	/	COS cells transfected with expression vectors for IKKs	/	• SEC - WB	DIRECT	• "In contrast to these results, coexpression of IKK􏰂 and IKK􏰃 with IKK􏰄/NEMO resulted in the migration of these epitope- tagged IKK􏰂 and IKK􏰃 proteins to a position corresponding to a molecular mass of 􏰈600 kDa (Fig. 2B). "	/
Stoichiometry/Size	18266467	Chen, R.A.-J., Ryzhakov, G., Cooray, S., Randow, F., and Smith, G.L. (2008). Inhibition of IkappaB kinase by vaccinia virus virulence factor B14. PLoS Pathog. 4, e22.	https://www.ncbi.nlm.nih.gov/pmc/articles/PMC2233672/	Fig. 3B	IKK	IKKA:IKKB:NEMO	/	>669 kDa	/	/	/	MEF	B14-infected	• SEC - WB	DIRECT	/	/
Stoichiometry/Size	18266467	Chen, R.A.-J., Ryzhakov, G., Cooray, S., Randow, F., and Smith, G.L. (2008). Inhibition of IkappaB kinase by vaccinia virus virulence factor B14. PLoS Pathog. 4, e22.	https://www.ncbi.nlm.nih.gov/pmc/articles/PMC2233672/	Fig. 2C	IKK	IKKA:IKKB:NEMO	/	>669 kDa	/	/	/	HeLA	Transfected with a viral protein that binds the complex	• SEC - WB	DIRECT	• "Given that the IKK complex also has a mass of between 700–900 kDa [1], we immunoblotted the column fractions with antibodies to IKK components and found that the IKK complex co-purified with the first B14 peak (Figure 2C)""	/
Stoichiometry/Size	14560022	Fujita, F., Taniguchi, Y., Kato, T., Narita, Y., Furuya, A., Ogawa, T., Sakurai, H., Joh, T., Itoh, M., Delhase, M., et al. (2003). Identification of NAP1, a Regulatory Subunit of IκB Kinase-Related Kinases That Potentiates NF-κB Signaling. Mol. Cell. Biol. 23, 7780–7793.	https://www.ncbi.nlm.nih.gov/pmc/articles/PMC207563/	Fig. 3B	IKK	IKKA:IKKB:NEMO	/	~700 kDa	/	/	/	Hela S100	- TNF	• SEC	DIRECT	/	/
Stoichiometry/Size	14560022	Fujita, F., Taniguchi, Y., Kato, T., Narita, Y., Furuya, A., Ogawa, T., Sakurai, H., Joh, T., Itoh, M., Delhase, M., et al. (2003). Identification of NAP1, a Regulatory Subunit of IκB Kinase-Related Kinases That Potentiates NF-κB Signaling. Mol. Cell. Biol. 23, 7780–7793.	https://www.ncbi.nlm.nih.gov/pmc/articles/PMC207563/	Fig. 3B	IKK	IKKA:IKKB:NEMO	/	~700 kDa	/	/	/	Hela S100	+ TNF	• SEC	DIRECT	/	/
Stoichiometry/Size	11470787	Miller, B.S., and Zandi, E. (2001). Complete Reconstitution of Human IκB Kinase (IKK) Complex in Yeast ASSESSMENT OF ITS STOICHIOMETRY AND THE ROLE OF IKKγ ON THE COMPLEX ACTIVITY IN THE ABSENCE OF STIMULATION. J. Biol. Chem. 276, 36320–36326.	http://www.jbc.org/content/276/39/36320.long	Fig. 1B	IKK	IKKA:IKKB:NEMO	Heterotrimer	~900 kDa	/	/	/	Hela	Stimulated (TNF)	• SEC	DIRECT	• "The predominant peak of IKK from TNF-stimulated HeLa cells elutes at about 900 kDa "	/
Stoichiometry/Size	11470787	Miller, B.S., and Zandi, E. (2001). Complete Reconstitution of Human IκB Kinase (IKK) Complex in Yeast ASSESSMENT OF ITS STOICHIOMETRY AND THE ROLE OF IKKγ ON THE COMPLEX ACTIVITY IN THE ABSENCE OF STIMULATION. J. Biol. Chem. 276, 36320–36326.	http://www.jbc.org/content/276/39/36320.long	Fig. 1B	IKK	IKKA:IKKB:NEMO	Heterotrimer	~900 | ~158-300 kDa	/	/	/	Yeast	/	• SEC	DIRECT	• "produced in yeast produces two peaks, one the size of the full IKK complex from human cells and the other around 158–300 kDa (the size of the catalytic subunit dimers)"	/
Stoichiometry/Size	12612076	Tegethoff, S., Behlke, J., and Scheidereit, C. (2003). Tetrameric oligomerization of IkappaB kinase gamma (IKKgamma) is obligatory for IKK complex activity and NF-kappaB activation. Mol. Cell. Biol. 23, 2029–2041.	https://www.ncbi.nlm.nih.gov/pmc/articles/PMC149477/	/	IKK	IKKA:IKKB:NEMO	Heterotrimer		2:2:4	/				XL, literature		/	/
Stoichiometry/Size	12612076	Tegethoff, S., Behlke, J., and Scheidereit, C. (2003). Tetrameric oligomerization of IkappaB kinase gamma (IKKgamma) is obligatory for IKK complex activity and NF-kappaB activation. Mol. Cell. Biol. 23, 2029–2041.	https://www.ncbi.nlm.nih.gov/pmc/articles/PMC149477/	/	IKK	IKKA:IKKB:NEMO	Heterotrimer	/	1:1:2	/	/	/	/	/	CITED	• "On the basis of stoichiometric analyses of recombinant components in vitro and of reconstituted IKK complexes in Saccharomyces cerevisiae, an equal stoichiometric amount of IKK , IKK , and IKK in the heteromeric complex was proposed (19, 28). Given that IKK and IKK form homoand heterodimers and IKK was proposed to form dimers (31, 39), it was assumed that an IKK -IKK dimer is bound by a dimer …	/
Stoichiometry/Size	24446482	Tarantino, N., Tinevez, J.-Y., Crowell, E.F., Boisson, B., Henriques, R., Mhlanga, M., Agou, F., Israël, A., and Laplantine, E. (2014). TNF and IL-1 exhibit distinct ubiquitin requirements for inducing NEMO-IKK supramolecular structures. J. Cell Biol. 204, 231–245.	https://www.ncbi.nlm.nih.gov/pmc/articles/PMC3897181/	Fig. 3	IKK	[IKKA:IKKB:]NEMO	Heterotrimer	250 nm +/- 150 nm	/	/	/	GFP-NEMO–expressing fibroblasts	TNF	• LM	DIRECT	• "The size of both the TNF- and IL-1–induced NEMO- containing structures was estimated at 250 ± 150 nm (estimated from the measured sizes of GFP-NEMO–positive clusters in Fig. 3)"	/
Stoichiometry/Size	27586688	Scholefield, J., Henriques, R., Savulescu, A.F., Fontan, E., Boucharlat, A., Laplantine, E., Smahi, A., Israël, A., Agou, F., and Mhlanga, M.M. (2016). Super-resolution microscopy reveals a preformed NEMO lattice structure that is collapsed in incontinentia pigmenti. Nat Commun 7, 12629.	https://www.ncbi.nlm.nih.gov/pmc/articles/PMC5025789/	Fig.S6A	IKK	[IKKA:IKKB:]NEMO	Heterotrimer	50-300 nm	/	/	/	/	/	• LM	DIRECT	• "Analysis of the maximum diameter of NEMO structures in U2OS cells across multiple conditions revealed smaller structures of 50–300nm to be the predominant species (Supplementary Fig. 6a)."	/
Stoichiometry/Size	11877453	Agou, F., Ye, F., Goffinont, S., Courtois, G., Yamaoka, S., Israël, A., and Véron, M. (2002). NEMO Trimerizes through Its Coiled-coil C-terminal Domain. J. Biol. Chem. 277, 17464–17475.	http://www.jbc.org/content/277/20/17464.long	Fig. 9B	IKK	[IKKA]:IKKB:NEMO	Heterotrimer	350 kDa	/	/	/	HeLA cells	Cross-linking	• XL - SDS-PAGE	DIRECT	• "antibodies (Fig. 9B), is likely to correspond to the cross-linked IKK complex"	/
Stoichiometry/Size	17000764	Marienfeld, R.B., Palkowitsch, L., and Ghosh, S. (2006). Dimerization of the IκB Kinase-Binding Domain of NEMO Is Required for Tumor Necrosis Factor Alpha-Induced NF-κB Activity. Mol. Cell. Biol. 26, 9209–9219.	https://www.ncbi.nlm.nih.gov/pmc/articles/PMC1698548/	Fig. 4B	IKK	[IKKA]:IKKB:NEMO	Heterotrimer	~600-900 | ~160 kDa	/	/	/	HeLa S100	/	• SEC - WB	DIRECT	• "The fractionation revealed two NEMO peaks, one in a high-molecular-mass range between 600 and 900 kDa (fractions 4 to 10), and a second peak at approximately 160 kDa (fractions 15 and 16)."	/
Stoichiometry/Size	9751060	Rothwarf, D.M., Zandi, E., Natoli, G., and Karin, M. (1998). IKK-gamma is an essential regulatory subunit of the IkappaB kinase complex. Nature 395, 297–300.	https://www.nature.com/articles/26261	Fig. 4B	IKK	IKKA:[IKKB]:NEMO	Heterotrimer	~900 kDa	/	/	/	NEMO-transfected 293 cells	+/- TNFalpha	• SEC - WB	DIRECT	• "Gelfiltration analysis indicated that HA – IKK􏰃 was incorporated into the large, 900K IKK complex, precisely co-eluting with IKK-􏰄 (Fig. 4b)"	/
Stoichiometry/Size	20932475	Hinz, M., Stilmann, M., Arslan, S.Ç., Khanna, K.K., Dittmar, G., and Scheidereit, C. (2010). A cytoplasmic ATM-TRAF6-cIAP1 module links nuclear DNA damage signaling to ubiquitin-mediated NF-κB activation. Mol. Cell 40, 63–74.	https://www.sciencedirect.com/science/article/pii/S1097276510007100?via%3Dihub	Fig. 5C	IKK	IKKA:[IKKB]:NEMO	Heterotrimer	~700 kDa	/	/	/	HepG2 cells	IR	• SEC - WB	DIRECT	/	/
Stoichiometry/Size	17419723	Fontan, E., Traincard, F., Levy, S.G., Yamaoka, S., Véron, M., and Agou, F. (2007). NEMO oligomerization in the dynamic assembly of the IκB kinase core complex. Febs J. 274, 2540–2551.	https://febs.onlinelibrary.wiley.com/doi/full/10.1111/j.1742-4658.2007.05788.x	Fig. 5A	IKK	IKKA:IKKB:NEMO	Heterotrimer	~350 kDa	/	/	/	Rat-1 cells	/	• Glycerol Gradient - WB	DIRECT	• "A minor amount of NEMO was also found associated with a high-molecular-mass (HMM) complex corres- ponding to a molecular mass of 􏰝 350 kDa"	/
Stoichiometry/Size	17419723	Fontan, E., Traincard, F., Levy, S.G., Yamaoka, S., Véron, M., and Agou, F. (2007). NEMO oligomerization in the dynamic assembly of the IκB kinase core complex. Febs J. 274, 2540–2551.	https://febs.onlinelibrary.wiley.com/doi/full/10.1111/j.1742-4658.2007.05788.x	Fig. 5A	IKK	IKKA:IKKB:NEMO	Heterotrimer	~440 kDa	/	/	/	Constitutively Tax-activated M319-5b cells	"These M319-5b fibro- blasts also exhibit permanent activation of the NF-jB pathway"	• Glycerol Gradient - WB	DIRECT	• "NEMO mostly disappeared from the LMM complexes and was recruited into the HMM complex. This was accompanied by a slight shift of the HMM complex mass from 􏰝 350 kDa in Rat-1 cell extracts to 􏰝 440 kDa in Tax- stimulated cells."	/
Stoichiometry/Size	30642884	Heusel, M., Bludau, I., Rosenberger, G., Hafen, R., Frank, M., Banaei-Esfahani, A., van Drogen, A., Collins, B.C., Gstaiger, M., and Aebersold, R. (2019). Complex-centric proteome profiling by SEC-SWATH-MS. Mol. Syst. Biol. 15, e8438.	https://www.ncbi.nlm.nih.gov/pmc/articles/PMC6346213/	https://sec-explorer.ethz.ch/	IKK	IKKA:IKKB:NEMO	Heterotrimer	1792.6 kDa	1:1:2	/	/	/	/	• SEC - MS	DIRECT	/	/
Stoichiometry/Size	32027860	Heusel M, Frank M, Koehler M, Amon S, Frommelt F, Rosenberger G, Bludau I, Aulakh S, Linder MI, Liu Y, Collins BC, Gstaiger M, Kutay U, Aebersold R	https://www.sciencedirect.com/science/article/pii/S2405471220300016?via%3Dihub	https://sec-explorer.shinyapps.io/hela_cellcycle/	IKK	IKKA:IKKB:NEMO	Heterotrimer	>1.7mDa and > 1mDa		/	/	HeLa	Interphase	• SEC - MS	DIRECT	/	/
Stoichiometry/Size	32027860	Heusel M, Frank M, Koehler M, Amon S, Frommelt F, Rosenberger G, Bludau I, Aulakh S, Linder MI, Liu Y, Collins BC, Gstaiger M, Kutay U, Aebersold R	https://www.sciencedirect.com/science/article/pii/S2405471220300016?via%3Dihub	https://sec-explorer.shinyapps.io/hela_cellcycle/	IKK	IKKA:IKKB:NEMO	Heterotrimer	>1.7mDa and > 1mDa		/	/	HeLa	Mitosis	• SEC - MS	DIRECT	/	/
Stoichiometry/Size	20932476	Wu, Z.-H., Wong, E.T., Shi, Y., Niu, J., Chen, Z., Miyamoto, S., and Tergaonkar, V. (2010). ATM- and NEMO-dependent ELKS ubiquitination coordinates TAK1-mediated IKK activation in response to genotoxic stress. Mol. Cell 40, 75–86.	https://www.ncbi.nlm.nih.gov/pmc/articles/PMC3048026/	Fig. 4A	IKK	IKKA:IKKB:NEMO	Heterotrimer	"~400"	/	/	/	Hela S3 cells	/	• SEC - WB	DIRECT	• "showed that ELKS might be present in high-molecular-weight fractions (Figure 4A, left panel); however, ELKS IP samples only show trace amounts of IKKb (Figure S4A). In contrast, in response to CPT or Doxorubicin treatment both IKKb and ELKS IP samples showed that ELKS, TAK1, and IKKa/b/NEMO were recruited to ~400 kDa IKK fractions (Figure 4A, Figure S4A)"	/
Stoichiometry/Size	20932476	Wu, Z.-H., Wong, E.T., Shi, Y., Niu, J., Chen, Z., Miyamoto, S., and Tergaonkar, V. (2010). ATM- and NEMO-dependent ELKS ubiquitination coordinates TAK1-mediated IKK activation in response to genotoxic stress. Mol. Cell 40, 75–86.	https://www.ncbi.nlm.nih.gov/pmc/articles/PMC3048026/	Fig. 4A	IKK	IKKA:IKKB:NEMO:TAK1	Heterotrimer	"~400"	/	/	/	Hela S3 cells	CPT	• SEC - WB	DIRECT	• "showed that ELKS might be present in high-molecular-weight fractions (Figure 4A, left panel); however, ELKS IP samples only show trace amounts of IKKb (Figure S4A). In contrast, in response to CPT or Doxorubicin treatment both IKKb and ELKS IP samples showed that ELKS, TAK1, and IKKa/b/NEMO were recruited to $400 kDa IKK fractions (Figure 4A, Figure S4A)"	/
Stoichiometry/Size	20932476	Wu, Z.-H., Wong, E.T., Shi, Y., Niu, J., Chen, Z., Miyamoto, S., and Tergaonkar, V. (2010). ATM- and NEMO-dependent ELKS ubiquitination coordinates TAK1-mediated IKK activation in response to genotoxic stress. Mol. Cell 40, 75–86.	https://www.ncbi.nlm.nih.gov/pmc/articles/PMC3048026/	Fig. 4A	IKK	IKKA:IKKB:NEMO:TAK1	Heterotrimer	"~400"	/	/	/	Hela S3 cells	Dox	• SEC - WB	DIRECT	• "showed that ELKS might be present in high-molecular-weight fractions (Figure 4A, left panel); however, ELKS IP samples only show trace amounts of IKKb (Figure S4A). In contrast, in response to CPT or Doxorubicin treatment both IKKb and ELKS IP samples showed that ELKS, TAK1, and IKKa/b/NEMO were recruited to $400 kDa IKK fractions (Figure 4A, Figure S4A)"	/
Stoichiometry/Size	28981707	Brenes, A., Afzal, V., Kent, R., and Lamond, A.I. (2018). The Encyclopedia of Proteome Dynamics: a big data ecosystem for (prote)omics. Nucleic Acids Res. 46, D1202–D1209.	https://academic.oup.com/nar/article/46/D1/D1202/4107223	https://peptracker.com/epd/analytics/	IKK	[IKKA]:IKKB:NEMO	Heterotrimer	>660 kDa	/	/	/	U2OS	/	• SEC - MS	DIRECT	/	/
Stoichiometry/Size	19303852	Rahighi, S., Ikeda, F., Kawasaki, M., Akutsu, M., Suzuki, N., Kato, R., Kensche, T., Uejima, T., Bloor, S., Komander, D., et al. (2009). Specific recognition of linear ubiquitin chains by NEMO is important for NF-kappaB activation. Cell 136, 1098–1109.	https://www.sciencedirect.com/science/article/pii/S0092867409002645	Fig. 3	IKK	NEMO:diUb (M1)	Heterodimer	/	1 NEMO dimer: 2 di-ubiquitin molecules	/	NEMO CoZi (250-339)	Purifed proteins	/	• Xray	DIRECT	• "Each asymmetric unit of the C2 lattice contains one complex in which NEMOCoZi dimer and diubiquitin are present with a 1:2 stoichiometry"	/
Stoichiometry/Size	19185524	Lo, Y.-C., Lin, S.-C., Rospigliosi, C.C., Conze, D.B., Wu, C.-J., Ashwell, J.D., Eliezer, D., and Wu, H. (2009). Structural basis for recognition of diubiquitins by NEMO. Mol. Cell 33, 602–615.	https://www.sciencedirect.com/science/article/pii/S1097276509000392	Fig. 1C	IKK	NEMO:diUb (tandem)	Heterodimer	/	1 NEMO dimer: 1 di-ubiquitin molecule	/	NEMO (251-350)	Purifed proteins	/	• SEC-MALS	DIRECT	• "Using gel filtration coupled with MALS, we showed that each CC2-LZ dimer forms a stoichio- metric complex with one tandem di-Ub (Figure 1C)."	/
Stoichiometry/Size	19185524	Lo, Y.-C., Lin, S.-C., Rospigliosi, C.C., Conze, D.B., Wu, C.-J., Ashwell, J.D., Eliezer, D., and Wu, H. (2009). Structural basis for recognition of diubiquitins by NEMO. Mol. Cell 33, 602–615.	https://www.sciencedirect.com/science/article/pii/S1097276509000392	Fig. 1	IKK	NEMO:diUb (tandem)	Heterodimer	/	1 NEMO dimer: 1 di-ubiquitin molecule	/	NEMO (251-350)	Purifed proteins	/	• ITC	DIRECT	• "The measured stoichiometries for the titration of NEMO into tandem and K63-linked di-Ub were 2.1 ± 0.02 and 2.0 ± 0.14, respectively, demon- strating that each di-Ub interacts with one NEMO dimer"	/
Stoichiometry/Size	19185524	Lo, Y.-C., Lin, S.-C., Rospigliosi, C.C., Conze, D.B., Wu, C.-J., Ashwell, J.D., Eliezer, D., and Wu, H. (2009). Structural basis for recognition of diubiquitins by NEMO. Mol. Cell 33, 602–615.	https://www.sciencedirect.com/science/article/pii/S1097276509000392	Fig. 1	IKK	NEMO:diUb (K63)	Heterodimer	/	1 NEMO dimer: 1 di-ubiquitin molecule	/	NEMO (251-350)	Purifed proteins	/	• ITC	DIRECT	• "The measured stoichiometries for the titration of NEMO into tandem and K63-linked di-Ub were 2.1 ± 0.02 and 2.0 ± 0.14, respectively, demon- strating that each di-Ub interacts with one NEMO dimer"	/
Stoichiometry/Size	19303852	Rahighi, S., Ikeda, F., Kawasaki, M., Akutsu, M., Suzuki, N., Kato, R., Kensche, T., Uejima, T., Bloor, S., Komander, D., et al. (2009). Specific recognition of linear ubiquitin chains by NEMO is important for NF-kappaB activation. Cell 136, 1098–1109.	https://www.sciencedirect.com/science/article/pii/S0092867409002645	Fig. S5A	IKK	NEMO:tetraUb (K63)	Heterodimer	/	1 NEMO dimer: 1 tetrameric K63	/	NEMO CoZi (250-339)	Purifed proteins	/	/	PROPOSED MODEL	• "An attempt to model such a trimeric complex shows that it is possible for Lys63-linked tetraubiquitin, but not diubiquitin, to wrap around the NEMO UBAN so that the first and the fourth ubiquitin moieties can bind the two Ubdistal binding sites (Figure S5A)."	/
Affinity	21113135	Dynek, J.N., Goncharov, T., Dueber, E.C., Fedorova, A.V., Izrael-Tomasevic, A., Phu, L., Helgason, E., Fairbrother, W.J., Deshayes, K., Kirkpatrick, D.S., et al. (2010). c-IAP1 and UbcH5 promote K11-linked polyubiquitination of RIP1 in TNF signalling. Embo J. 29, 4198–4209.	https://www.ncbi.nlm.nih.gov/pmc/articles/PMC3018797/	Fig. 6C	IKK	NEMO:monoUb	Heterooligomer	/	/	>90 uM	/	Purifed proteins	/	• Biolayer interferometry	DIRECT	/	/
Affinity	21113135	Dynek, J.N., Goncharov, T., Dueber, E.C., Fedorova, A.V., Izrael-Tomasevic, A., Phu, L., Helgason, E., Fairbrother, W.J., Deshayes, K., Kirkpatrick, D.S., et al. (2010). c-IAP1 and UbcH5 promote K11-linked polyubiquitination of RIP1 in TNF signalling. Embo J. 29, 4198–4209.	https://www.ncbi.nlm.nih.gov/pmc/articles/PMC3018797/	Fig. 6C	IKK	NEMO:Ub(K11)	Heterooligomer	/	/	19 uM	/	Purifed proteins	/	• Biolayer interferometry	DIRECT	/	/
Affinity	21113135	Dynek, J.N., Goncharov, T., Dueber, E.C., Fedorova, A.V., Izrael-Tomasevic, A., Phu, L., Helgason, E., Fairbrother, W.J., Deshayes, K., Kirkpatrick, D.S., et al. (2010). c-IAP1 and UbcH5 promote K11-linked polyubiquitination of RIP1 in TNF signalling. Embo J. 29, 4198–4209.	https://www.ncbi.nlm.nih.gov/pmc/articles/PMC3018797/	Fig. 6C	IKK	NEMO:Ub(K48)	Heterooligomer	/	/	13 uM	/	Purifed proteins	/	• Biolayer interferometry	DIRECT	/	/
Affinity	21113135	Dynek, J.N., Goncharov, T., Dueber, E.C., Fedorova, A.V., Izrael-Tomasevic, A., Phu, L., Helgason, E., Fairbrother, W.J., Deshayes, K., Kirkpatrick, D.S., et al. (2010). c-IAP1 and UbcH5 promote K11-linked polyubiquitination of RIP1 in TNF signalling. Embo J. 29, 4198–4209.	https://www.ncbi.nlm.nih.gov/pmc/articles/PMC3018797/	Fig. 6C	IKK	NEMO:Ub(K63)	Heterooligomer	/	/	12 uM	/	Purifed proteins	/	• Biolayer interferometry	DIRECT	/	/
Affinity	21113135	Dynek, J.N., Goncharov, T., Dueber, E.C., Fedorova, A.V., Izrael-Tomasevic, A., Phu, L., Helgason, E., Fairbrother, W.J., Deshayes, K., Kirkpatrick, D.S., et al. (2010). c-IAP1 and UbcH5 promote K11-linked polyubiquitination of RIP1 in TNF signalling. Embo J. 29, 4198–4209.	https://www.ncbi.nlm.nih.gov/pmc/articles/PMC3018797/	Fig. 6C	IKK	NEMO:Ub(M1)	Heterooligomer	/	/	1.1 uM	/	Purifed proteins	/	• Biolayer interferometry	DIRECT	/	/
Affinity	19185524	Lo, Y.-C., Lin, S.-C., Rospigliosi, C.C., Conze, D.B., Wu, C.-J., Ashwell, J.D., Eliezer, D., and Wu, H. (2009). Structural basis for recognition of diubiquitins by NEMO. Mol. Cell 33, 602–615.	https://www.sciencedirect.com/science/article/pii/S1097276509000392	/	IKK	NEMO:monoUb	Heterooligomer	/	/	No binding	NEMO (251-350)	Purifed proteins	/	• ITC	DIRECT/NOT SHOWN	• "We further measured the binding affinity of CC2-LZ with mono-Ub, tandem di-Ub, and K63-linked di-Ub quantita- tively using isothermal titration calorimetry (ITC). No interaction could be detected between NEMO and mono-Ub, while dissoci- ation constants of 1.4 mM and 131 mM were obtained for the NEMO:tandem di-Ub and the NEMO:K63-linked di-Ub interac- tions, respectively (Figures 1D and 1E)."	/
Affinity	19185524	Lo, Y.-C., Lin, S.-C., Rospigliosi, C.C., Conze, D.B., Wu, C.-J., Ashwell, J.D., Eliezer, D., and Wu, H. (2009). Structural basis for recognition of diubiquitins by NEMO. Mol. Cell 33, 602–615.	https://www.sciencedirect.com/science/article/pii/S1097276509000392	Fig. 1	IKK	NEMO:diUb(K63)	Heterooligomer	/	/	131 uM	NEMO (251-350)	Purifed proteins	/	• ITC	DIRECT	• "We further measured the binding affinity of CC2-LZ with mono-Ub, tandem di-Ub, and K63-linked di-Ub quantita- tively using isothermal titration calorimetry (ITC). No interaction could be detected between NEMO and mono-Ub, while dissoci- ation constants of 1.4 mM and 131 mM were obtained for the NEMO:tandem di-Ub and the NEMO:K63-linked di-Ub interac- tions, respectively (Figures 1D and 1E)."	/
Affinity	19185524	Lo, Y.-C., Lin, S.-C., Rospigliosi, C.C., Conze, D.B., Wu, C.-J., Ashwell, J.D., Eliezer, D., and Wu, H. (2009). Structural basis for recognition of diubiquitins by NEMO. Mol. Cell 33, 602–615.	https://www.sciencedirect.com/science/article/pii/S1097276509000392	Fig. 1	IKK	NEMO:diUb(M1)	Heterooligomer	/	/	1.4 uM	NEMO (251-350)	Purifed proteins	/	• ITC	DIRECT	• "We further measured the binding affinity of CC2-LZ with mono-Ub, tandem di-Ub, and K63-linked di-Ub quantita- tively using isothermal titration calorimetry (ITC). No interaction could be detected between NEMO and mono-Ub, while dissoci- ation constants of 1.4 mM and 131 mM were obtained for the NEMO:tandem di-Ub and the NEMO:K63-linked di-Ub interac- tions, respectively (Figures 1D and 1E)."	/
Affinity	19303852	Rahighi, S., Ikeda, F., Kawasaki, M., Akutsu, M., Suzuki, N., Kato, R., Kensche, T., Uejima, T., Bloor, S., Komander, D., et al. (2009). Specific recognition of linear ubiquitin chains by NEMO is important for NF-kappaB activation. Cell 136, 1098–1109.	https://www.sciencedirect.com/science/article/pii/S0092867409002645	Fig. 1B	IKK	NEMO:diUb(K48)	Heterooligomer	/	/	Below detection limit	/	Purifed proteins	/	• SPR	DIRECT	/	/
Affinity	19303852	Rahighi, S., Ikeda, F., Kawasaki, M., Akutsu, M., Suzuki, N., Kato, R., Kensche, T., Uejima, T., Bloor, S., Komander, D., et al. (2009). Specific recognition of linear ubiquitin chains by NEMO is important for NF-kappaB activation. Cell 136, 1098–1109.	https://www.sciencedirect.com/science/article/pii/S0092867409002645	Fig. 1B	IKK	NEMO:diUb(K63)	Heterooligomer	/	/	Below detection limit	/	Purifed proteins	/	• SPR	DIRECT	/	/
Affinity	19303852	Rahighi, S., Ikeda, F., Kawasaki, M., Akutsu, M., Suzuki, N., Kato, R., Kensche, T., Uejima, T., Bloor, S., Komander, D., et al. (2009). Specific recognition of linear ubiquitin chains by NEMO is important for NF-kappaB activation. Cell 136, 1098–1109.	https://www.sciencedirect.com/science/article/pii/S0092867409002645	Fig. 1B	IKK	NEMO:diUb(M1)	Heterooligomer	/	/	1.6 uM	GST-NEMO CoZi (250-339)	Purifed proteins	/	• SPR	DIRECT	"Surface plasmon reso- nance (SPR) experiments confirmed that the NEMO UBAN motif bound linear diubiquitin molecules with a dissociation constant of 1.6 mM, while binding to Lys63 or Lys48 diubiquitin molecules was below the detection level up to around 5 mM of diubiquitin (Figure 1B)."	/
Complex_Isoforms	14670075	Cheung, P.C.F., Nebreda, A.R., and Cohen, P. (2004). TAB3, a new binding partner of the protein kinase TAK1. Biochem. J. 378, 27–34.	https://portlandpress.com/biochemj/article-abstract/378/1/27/40980/TAB3-a-new-binding-partner-of-the-protein-kinase?redirectedFrom=fulltext	/	TAB-TAK	TAK:TAB1:TAB2 | TAK:TAB1:TAB3	/	/	/	/	/	/	/	/	DIRECT	• "In the present study, we identify a new subunit of TAK1, termed TAB3 (TAK1-binding protein 3), that is homologous with TAB2. We find that cells express two distinct forms of TAK1 in which this protein kinase is complexed with TAB1 and either TAB2 or TAB3. We demonstrate that both forms of TAK1 are activated by IL-1, TNFα or LPS,"	/
Stoichiometry/Size	11259596	Takaesu, G., Ninomiya-Tsuji, J., Kishida, S., Li, X., Stark, G.R., and Matsumoto, K. (2001). Interleukin-1 (IL-1) Receptor-Associated Kinase Leads to Activation of TAK1 by Inducing TAB2 Translocation in the IL-1 Signaling Pathway. Mol. Cell. Biol. 21, 2475–2484.	https://www.ncbi.nlm.nih.gov/pmc/articles/PMC86880/	Fig. 6	TAB-TAK	TAB2	Homooligomer	/	Dimer	/	/	Y2H	/	• Y2H	DIRECT	• "Thus, TRAF6 directly interacts with IRAK and TAB2, whereas the interaction between IRAK and TAB2 appears to be indirect. For these components, we also assayed for self-association. We found that IRAK and TAB2 formed homodimers in the twohybrid assay."	/
Stoichiometry/Size	20538596	Scholz, R., Sidler, C.L., Thali, R.F., Winssinger, N., Cheung, P.C.F., and Neumann, D. (2010). Autoactivation of transforming growth factor beta-activated kinase 1 is a sequential bimolecular process. J. Biol. Chem. 285, 25753–25766.	https://www.ncbi.nlm.nih.gov/pmc/articles/PMC2919138/	Fig. 1B	TAB-TAK	TAK:TAB1	Heterotrimer	/	/	/	/	Purified proteins	/	• SEC - WB	DIRECT	• "Western blot analysis of WT-TAK1-TAB1 elution fractions from size exclusion chromatography using anti-His, anti-TAK1, and anti-TAB1 antibodies again verified interaction of TAK1 and TAB1, resulting in co-elution of both proteins"	/
Stoichiometry/Size	11460167	Wang, C., Deng, L., Hong, M., Akkaraju, G.R., Inoue, J.-I., and Chen, Z.J. (2001). TAK1 is a ubiquitin-dependent kinase of MKK and IKK. Nature 412, 346.	https://www.nature.com/articles/35085597	Fig.1B	TAB-TAK	TAK:TAB1:TAB2	Heterotrimer	/	1:1:1	/	/	HeLa cells extracts	/	• IP-Colloidal blue staining	DIRECT	• "From these extracts, we used a TAB2 specific antibody to purify a complex containing stoichiometric amounts of TAK1, TAB1 and TAB2 as visualized by colloidal blue staining (Fig. 1b) and immunoblotting (data not shown)"	/
Stoichiometry/Size	21606198	Yang, Y., Xia, F., Hermance, N., Mabb, A., Simonson, S., Morrissey, S., Gandhi, P., Munson, M., Miyamoto, S., and Kelliher, M.A. (2011). A Cytosolic ATM/NEMO/RIP1 Complex Recruits TAK1 To Mediate the NF-κB and p38 Mitogen-Activated Protein Kinase (MAPK)/MAPK-Activated Protein 2 Responses to DNA Damage. Mol. Cell. Biol. 31, 2774–2786.	https://www.ncbi.nlm.nih.gov/pmc/articles/PMC3133388/	Fig. 4A	TAB-TAK	TAK:[TAB1:TAB2:TAB3]	Heterooligomer	> 158 - <670 kDa	/	/	/	U20S	Untreated	• SEC - WB	DIRECT	/	/
Stoichiometry/Size	21606198	Yang, Y., Xia, F., Hermance, N., Mabb, A., Simonson, S., Morrissey, S., Gandhi, P., Munson, M., Miyamoto, S., and Kelliher, M.A. (2011). A Cytosolic ATM/NEMO/RIP1 Complex Recruits TAK1 To Mediate the NF-κB and p38 Mitogen-Activated Protein Kinase (MAPK)/MAPK-Activated Protein 2 Responses to DNA Damage. Mol. Cell. Biol. 31, 2774–2786.	https://www.ncbi.nlm.nih.gov/pmc/articles/PMC3133388/	Fig. 4A	TAB-TAK	TAK:[TAB1:TAB2:TAB3]	Heterooligomer	> 158 - <670 kDa	/	/	/	U20S	Etoposide treatment	• SEC - WB	DIRECT	/	/
Stoichiometry/Size	28981707	Brenes, A., Afzal, V., Kent, R., and Lamond, A.I. (2018). The Encyclopedia of Proteome Dynamics: a big data ecosystem for (prote)omics. Nucleic Acids Res. 46, D1202–D1209.	https://academic.oup.com/nar/article/46/D1/D1202/4107223	https://peptracker.com/epd/analytics/	TAB-TAK	TAK:TAB1:[TAB2:TAB3?]	Heterooligomer	~440 kDa	~1:1	/	/	U20S	/	• SEC-MS	DIRECT	/	/
Stoichiometry/Size	32027860	Heusel M, Frank M, Koehler M, Amon S, Frommelt F, Rosenberger G, Bludau I, Aulakh S, Linder MI, Liu Y, Collins BC, Gstaiger M, Kutay U, Aebersold R	https://www.sciencedirect.com/science/article/pii/S2405471220300016?via%3Dihub	https://sec-explorer.shinyapps.io/hela_cellcycle/	TAB-TAK	TAK:TAB1:TAB2:[TAB3?]	Heterooligomer	<1000 - >550 kDa		/	/	HeLa Mitosis and Interphase	/	• SEC - SWATH-MS	DIRECT	/	/
Complex_Isoforms	17568778	Ryzhakov, G., and Randow, F. (2007). SINTBAD, a novel component of innate antiviral immunity, shares a TBK1-binding domain with NAP1 and TANK. Embo J. 26, 3180–3190.	https://www.ncbi.nlm.nih.gov/pmc/articles/PMC1914091/	Fig. 6B	TBK_Complexes	/	/	/	/	/	/	/	/	• Lumier assay	DIRECT	• "To directly test whether this region would be sufficient for binding to kinases, we performed LUMIER assays. NAP1 229–270, SINTBAD 280–330, TANK 166–205 bound as potent to TBK1 and IKKi as the respective full-length adaptors (Figure 6B). We conclude that the newly discovered region of homology in NAP1, SINTBAD and TANK is sufficient to mediate binding to TBK1 and IKKi. In the following, we wil…	/
Complex_Isoforms	19820708	Thurston, T.L.M., Ryzhakov, G., Bloor, S., Muhlinen, von, N., and Randow, F. (2009). The TBK1 adaptor and autophagy receptor NDP52 restricts the proliferation of ubiquitin-coated bacteria. Nat. Immunol. 10, 1215–1221.	https://www.nature.com/articles/ni.1800	Fig. 2E/F	TBK_Complexes	General	/	/	/	/	/	293ET		• coIP	DIRECT	• "We found that NDP52 precipitated with TBK1 and IKKε but not with IKKβ, whereas the IKKβ adaptor NEMO precipitated with IKKβ but with neither TBK1 nor IKKε (Fig. 2e). We also observed that endogenous Nap1 and Sintbad but not Tank precipitated with NDP52 (Fig. 2f). These findings demonstrate that distinct TBK1 complexes exist in cells and that NDP52 is specifically associated with those that con…	/
Complex_Isoforms	21931631	Goncalves, A., Bürckstümmer, T., Dixit, E., Scheicher, R., Górna, M.W., Karayel, E., Sugar, C., Stukalov, A., Berg, T., Kralovics, R., et al. (2011). Functional Dissection of the TBK1 Molecular Network. PLoS ONE 6, e23971.	https://www.ncbi.nlm.nih.gov/pmc/articles/PMC3169550/	/	TBK_Complexes	General	/	/	/	/	/	/	/	/	DIRECT	/	/
Complex_Isoforms	21931631	Goncalves, A., Bürckstümmer, T., Dixit, E., Scheicher, R., Górna, M.W., Karayel, E., Sugar, C., Stukalov, A., Berg, T., Kralovics, R., et al. (2011). Functional Dissection of the TBK1 Molecular Network. PLoS ONE 6, e23971.	https://www.ncbi.nlm.nih.gov/pmc/articles/PMC3169550/	/	TBK_Complexes	TRAF2:TANK:TBK1	/	/	/	/	/	/	/	/	DIRECT	/	/
Complex_Isoforms	17468758	Zhao, T., Yang, L., Sun, Q., Arguello, M., Ballard, D.W., Hiscott, J., and Lin, R. (2007). The NEMO adaptor bridges the nuclear factor-κB and interferon regulatory factor signaling pathways. Nat. Immunol. 8, 592–600.	https://www.nature.com/articles/ni1465	Fig. 5	TBK_Complexes	TBK:TANK:NEMO | IKKE:TANK:NEMO	/	/	/	/	/	Ectopic expression, HEK293	/	• coIP WB	DIRECT	• "These results suggest that TANK is involved in the formation of tripartite TBK1- TANK-NEMO or IKKe-TANK-NEMO complexes."	/
Complex_Isoforms	23007157	Shen, R.R., Zhou, A.Y., Kim, E., Lim, E., Habelhah, H., and Hahn, W.C. (2012). IκB kinase ε phosphorylates TRAF2 to promote mammary epithelial cell transformation. Mol. Cell. Biol. 32, 4756–4768.	https://www.ncbi.nlm.nih.gov/pmc/articles/PMC3497603/	Fig. 1	TBK_Complexes	IKKE:TANK:TRAF2:BIRC2:TBK1	/	/	/	/	/	MCF-7 cells	/	/	DIRECT	• "Specifically, we confirmed that the IKKε-TANK-TRAF2-cIAP1TBK1 complex is formed in MCF-7 cells (Fig. 1F)."	/
Complex_Isoforms	18246070	Shembade, N., Harhaj, N.S., Parvatiyar, K., Copeland, N.G., Jenkins, N.A., Matesic, L.E., and Harhaj, E.W. (2008). The E3 ligase Itch negatively regulates inflammatory signaling pathways by controlling the function of the ubiquitin-editing enzyme A20. Nat. Immunol. 9, 254–262.	https://www.nature.com/articles/ni1563	Fig. 4E/F	TBK_Complexes	A20:TAXBP1:Itch	/	/	/	/	/	/	`+/- TNFalpha	• coIP WB	DIRECT	•"In support of that hypothesis, Itch interacted with RIP1 and TRAF6 in conditions of overexpression (Fig. 4e). However, there were interactions among endogenous Itch, RIP1 and TRAF6 in MEFs only after stimulation with TNF or LPS (Fig. 4f)."	/
Complex_Isoforms	18246070	Shembade, N., Harhaj, N.S., Parvatiyar, K., Copeland, N.G., Jenkins, N.A., Matesic, L.E., and Harhaj, E.W. (2008). The E3 ligase Itch negatively regulates inflammatory signaling pathways by controlling the function of the ubiquitin-editing enzyme A20. Nat. Immunol. 9, 254–262.	https://www.nature.com/articles/ni1563	Fig. 2A/B/C/D	TBK_Complexes	RIP:TAXBP1:Itch	/	/	/	/	/	/	/	•CoIP WB	DIRECT	•"As expected, TAX1BP1 interacted with TRAF6 (Fig. 2a), and we also detected interaction between TAX1BP1 and Itch (Fig. 2a). The TAX1BP1-Itch interaction was abolished by substitution in either or both of the PPXY motifs of TAX1BP1 (Fig. 2b), which suggested that both PPXY motifs are important for the interaction of TAX1BP1 with Itch. Next we investigated the function of the zinc fingers in the b…	/
Stoichiometry/Size	17568778	Ryzhakov, G., and Randow, F. (2007). SINTBAD, a novel component of innate antiviral immunity, shares a TBK1-binding domain with NAP1 and TANK. Embo J. 26, 3180–3190.	https://www.ncbi.nlm.nih.gov/pmc/articles/PMC1914091/	Fig. 2D	TBK_Complexes	AZI2	Homooligomer	/	Homo-oligomer	/	/	/	/	• Lumier assay	DIRECT	• "Using LUMIER assays, we detected homo-oligomers of SINTBAD, NAP1 and TANK (Figure 2D). A heterocomplex consisting of SINTBAD and NAP1 was also detected, although its formation was less favoured than either of the homooligomers."	/
Stoichiometry/Size	17568778	Ryzhakov, G., and Randow, F. (2007). SINTBAD, a novel component of innate antiviral immunity, shares a TBK1-binding domain with NAP1 and TANK. Embo J. 26, 3180–3190.	https://www.ncbi.nlm.nih.gov/pmc/articles/PMC1914091/	Fig. 2D	TBK_Complexes	TANK	Homooligomer	/	Homo-oligomer	/	/	/	/	• Lumier assay	DIRECT	• "Using LUMIER assays, we detected homo-oligomers of SINTBAD, NAP1 and TANK (Figure 2D). A heterocomplex consisting of SINTBAD and NAP1 was also detected, although its formation was less favoured than either of the homooligomers."	/
Stoichiometry/Size	23453972	Tu, D., Zhu, Z., Zhou, A.Y., Yun, C.-H., Lee, K.-E., Toms, A.V., Li, Y., Dunn, G.P., Chan, E., Thai, T., et al. (2013). Structure and ubiquitination-dependent activation of TANK-binding kinase 1. Cell Rep 3, 747–758.	https://www.ncbi.nlm.nih.gov/pmc/articles/PMC3863638/	Fig. 1	TBK_Complexes	TBK1	Homooligomer	/	Dimer	/	TBK1 (1-657)	Purified	/	• Xray	DIRECT	• "The crystal lattice contains a single subunit of TBK1 in the asymmetric unit, but crystallographic symmetry generates two possible dimers."	/
Stoichiometry/Size	28981707	Brenes, A., Afzal, V., Kent, R., and Lamond, A.I. (2018). The Encyclopedia of Proteome Dynamics: a big data ecosystem for (prote)omics. Nucleic Acids Res. 46, D1202–D1209.	https://academic.oup.com/nar/article/46/D1/D1202/4107223	https://peptracker.com/epd/analytics/	TBK_Complexes	TBK1:[...]	/	~660 kDa	/	/	/	U20S	/	• SEC - MS	DIRECT	/	/
Stoichiometry	12133833	Chariot, A., Leonardi, A., Müller, J., Bonif, M., Brown, K., and Siebenlist, U. (2002). Association of the Adaptor TANK with the IκB Kinase (IKK) Regulator NEMO Connects IKK Complexes with IKKε and TBK1 Kinases. J. Biol. Chem. 277, 37029–37036.	http://www.jbc.org/content/277/40/37029.long	Fig.1,2,3	TBK_Complex:IKK	TANK:Nemo	Heterodimer	/	/	/	TANK(30-70/240-425):NEMO(150:250)	/		• coIP	DIRECT	• “This suggests that an N-terminal TANK domain (between aa 30 and 70) and a C-terminal TANK domain (between aa 248 and 425) are both required for interaction with the regulatory subunit of the IKK complex in mammalian cells.” • "“Based on these findings, we conclude that the region between amino acids 200 and 250 of NEMO/ IKK􏰌 mediates binding to TANK”	/
Stoichiometry/Size	14560022	Fujita, F., Taniguchi, Y., Kato, T., Narita, Y., Furuya, A., Ogawa, T., Sakurai, H., Joh, T., Itoh, M., Delhase, M., et al. (2003). Identification of NAP1, a Regulatory Subunit of IκB Kinase-Related Kinases That Potentiates NF-κB Signaling. Mol. Cell. Biol. 23, 7780–7793.	https://www.ncbi.nlm.nih.gov/pmc/articles/PMC207563/	Fig.3B	TBK_Complexes	TBK1:AZI2:[...]	/	> 400 - <670 kDa | >232 -<440 kDa	/	/	/	Hela	plus/min TNFalpha	• SEC-WB	DIRECT	• "Endogenous NAP1 was detected as two distinct polypeptide species, one of 59 kDa coeluting with a 􏰏600-kDa complex that contained the majority of NAK and the other of 47 kDa coeluting with a 􏰏250-kDa complex that contained smaller amounts of NAK"	/
Stoichiometry/Size	30642884	Heusel, M., Bludau, I., Rosenberger, G., Hafen, R., Frank, M., Banaei-Esfahani, A., van Drogen, A., Collins, B.C., Gstaiger, M., and Aebersold, R. (2019). Complex-centric proteome profiling by SEC-SWATH-MS. Mol. Syst. Biol. 15, e8438.	https://www.ncbi.nlm.nih.gov/pmc/articles/PMC6346213/	https://sec-explorer.ethz.ch/	TBK_Complexes	TAXBP1	/	<1615 - >569 kDa	/	/	/	/	/	• SEC - MS	DIRECT	/	/
Stoichiometry/Size	10920205	Ling, L., and Goeddel, D.V. (2000). T6BP, a TRAF6-interacting protein involved in IL-1 signaling. Pnas 97, 9567–9572.	https://www.ncbi.nlm.nih.gov/pmc/articles/PMC16905/	Fig. 5	TBK_Complexes	TAXBP1	Homooligomer	/	Self-association	/	/	293	/	• coIP, mutagenesis	DIRECT	• "T6BP is also capable of self- association as demonstrated by experiments in which Flag- tagged full-length T6BP and Myc-tagged T6BP deletion mutants were coexpressed in 293 cells. The second coiled-coil region of T6BP (amino acids 320–420) is responsible for T6BP self- association (Fig. 5)."	/
Stoichiometry/Size	20161783	Ying, H., Shen, X., Park, B., and Yue, B.Y.J.T. (2010). Posttranslational modifications, localization, and protein interactions of optineurin, the product of a glaucoma gene. PLoS ONE 5, e9168.	https://journals.plos.org/plosone/article?id=10.1371/journal.pone.0009168	Fig. 5	TBK_Complexes	Optineurin	Homooligomer	~420 kDa	Hexamers	/	/	RGC5 cells	/	• BNPAGE - WB	DIRECT	• "To examine the possibility that optineurin can form oligomers or complexes, lysates from RGC5 cells were run on native blue gels followed by Western blotting for the endogenous optineurin under non- reducing conditions. A single band was detected at approximately 420-kDa, mass equivalent of homo-hexamer, indicating that optineurin interacted with itself to form hexamers (Fig. 5A, left lane)."	/
Stoichiometry/Size	29940186	Hu, S., Wang, Y., Gong, Y., Liu, J., Li, Y., and Pan, L. (2018). Mechanistic Insights into Recognitions of Ubiquitin and Myosin VI by Autophagy Receptor TAX1BP1. J. Mol. Biol. 430, 3283–3296.	https://www.sciencedirect.com/science/article/pii/S0022283618306582?via%3Dihub	Fig. S4A	TBK_Complexes	TAXBP1:Mono-Ubiquitin	/	/	1:1	/	Mono-ub, UBZ2 domain (754-789)	Purifed proteins	/	• Xray	DIRECT	• "In the final refined structural model, each asymmetric unit contains four 1:1 stoichiometry UBZ2/mono-ubiquitin complexes (Supplementary Fig. S4a)"	/
Stoichiometry/Size	18239685	Iha, H., Peloponese, J.-M., Verstrepen, L., Zapart, G., Ikeda, F., Smith, C.D., Starost, M.F., Yedavalli, V., Heyninck, K., Dikic, I., et al. (2008). Inflammatory cardiac valvulitis in TAX1BP1-deficient mice through selective NF-kappaB activation. Embo J. 27, 629–641.	https://www.ncbi.nlm.nih.gov/pmc/articles/PMC2262037/	Fig. 6	TBK_Complexes	TAXBP1:Ubiquitin	/	/	/	/	Zn1 and Zn2, the second seemingly playing a more important role, and is sufficient to bind along K48 and K63	293T	No	• coIP, mutagenesis	DIRECT	• "The binding of TAX1BP1 to GST‐ubiquitin was more severely abolished by mutation in the second than in the first Zn finger (Figure 6C, compare lanes 2, 5, and 8). Bioinformatics analyses show that UBZ2 belongs to the ubiquitin‐binding Zn finger (UBZ) family, originally identified in the translesion synthesis polymerase η (Bienko et al, 2005). Accordingly, fusion of the UBZ2 domain or UBZ1+UBZ2 …	/
Affinity	26451915	Tumbarello, D.A., Manna, P.T., Allen, M., Bycroft, M., Arden, S.D., Kendrick-Jones, J., and Buss, F. (2015). The Autophagy Receptor TAX1BP1 and the Molecular Motor Myosin VI Are Required for Clearance of Salmonella Typhimurium by Autophagy. PLoS Pathog. 11, e1005174.	https://www.ncbi.nlm.nih.gov/pmc/articles/PMC4599966/	Fig.6A-C	TBK_Complexes	TAXBP1:mono-Ubiquitin	/	/	/	70uM and 7uM (ZF1 and ZF2)	TAX1BP1 ZF1 and ZF2	Purifed proteins	/	• NMR	DIRECT	• "Next, we determined the binding affinities of the two ZF domains on TAX1BP1 for ubiquitin. The NMR data were analysed for the dependence of the chemical shift changes on the amount of ubiquitin added for peaks in each of the TAX1BP1 ZFs. The results in Fig 6A–6C show that the two ZFs bind ubiquitin with differing affinities, 70 μM for N-terminal module (ZF1) and 7 μM for the C-terminal one (ZF…	/
Affinity	29940186	Hu, S., Wang, Y., Gong, Y., Liu, J., Li, Y., and Pan, L. (2018). Mechanistic Insights into Recognitions of Ubiquitin and Myosin VI by Autophagy Receptor TAX1BP1. J. Mol. Biol. 430, 3283–3296.	https://www.sciencedirect.com/science/article/pii/S0022283618306582?via%3Dihub	Fig. 1E/F	TBK_Complexes	TAXBP1:diUb(M1/K48/K63)-Ubiquitin	/	/	/	28/24.4/22 uM	UBZ2 domain (754-789)	Purifed proteins	/	• ITC	DIRECT	• "TAX1BP1 UBZ2 domain alone does not have an obvious binding selectivity toward different linkage types of ubiquitin chains, as the measured binding affinities of TAX1BP1 UBZ2 domain with M1-, K48- and K63-linked di-ubiquitin are very similar, roughly 1.5-fold increase of binding affinities compared with that of the interaction between UBZ2 and mono-ubiquitin (Fig. 1e and f)."	/
Affinity	29940186	Hu, S., Wang, Y., Gong, Y., Liu, J., Li, Y., and Pan, L. (2018). Mechanistic Insights into Recognitions of Ubiquitin and Myosin VI by Autophagy Receptor TAX1BP1. J. Mol. Biol. 430, 3283–3296.	https://www.sciencedirect.com/science/article/pii/S0022283618306582?via%3Dihub	Fig .1D/F	TBK_Complexes	TAXBP1:Mono-Ubiquitin	/	/	/	35.7 uM	UBZ domains	Purifed proteins	/	• ITC	DIRECT	• "Then, using quantitative isothermal titration calorimetry (ITC) analysis, we demonstrated that the tandem UBZ domains and the isolated UBZ2 of TAX1BP1 bound to mono-ubiquitin with similar Kd values, ~ 35.7 and ~ 34.6 μM, respectively"	/
Affinity	29940186	Hu, S., Wang, Y., Gong, Y., Liu, J., Li, Y., and Pan, L. (2018). Mechanistic Insights into Recognitions of Ubiquitin and Myosin VI by Autophagy Receptor TAX1BP1. J. Mol. Biol. 430, 3283–3296.	https://www.sciencedirect.com/science/article/pii/S0022283618306582?via%3Dihub	Fig .1D/F	TBK_Complexes	TAXBP1:Mono-Ubiquitin	/	/	/	34.6 uM	UBZ2 domain (754-789)	Purifed proteins	/	• ITC	DIRECT	• "Then, using quantitative isothermal titration calorimetry (ITC) analysis, we demonstrated that the tandem UBZ domains and the isolated UBZ2 of TAX1BP1 bound to mono-ubiquitin with similar Kd values, ~ 35.7 and ~ 34.6 μM, respectively"	/
Affinity	27062441	Suzuki, N., Rohaim, A., Kato, R., Dikic, I., Wakatsuki, S., and Kawasaki, M. (2016). A novel mode of ubiquitin recognition by the ubiquitin-binding zinc finger domain of WRNIP1. Febs J. 283, 2004–2017.	https://febs.onlinelibrary.wiley.com/doi/full/10.1111/febs.13734	Fig. 13	TBK_Complexes	TAXBP1:Mono-Ubiquitin	/	/	/	98 uM	UBZ domains	Purifed proteins	/	• SPR	DIRECT	• "Surface plasmon resonance measurements revealed that the dissociation constant (KD) for the interaction between monoubiquitin and TAX1BP1 UBZ 1 + 2 is 98 lM (Table 2 and Fig. 13)."	/
Affinity	30459273	Fu, T., Liu, J., Wang, Y., Xie, X., Hu, S., and Pan, L. (2018). Mechanistic insights into the interactions of NAP1 with the SKICH domains of NDP52 and TAX1BP1. Pnas 115, E11651–E11660.	https://www.ncbi.nlm.nih.gov/pmc/articles/PMC6294882/	Fig. S7C	TBK_Complexes	TAXBP1:AZI2	Heterooligomer	/	/	2.05 uM	TAX1BP1(1-121)/NAP1(33-75)	Purifed proteins	/	• ITC	DIRECT	• "Analytical gel filtration chromatography and ITC-based assays revealed that the SKICH region of TAX1BP1 can directly interact with NAP1(33–75) with a Kd value of ∼2.05 μM"	/
Stoichiometry/Size	30459273	Fu, T., Liu, J., Wang, Y., Xie, X., Hu, S., and Pan, L. (2018). Mechanistic insights into the interactions of NAP1 with the SKICH domains of NDP52 and TAX1BP1. Pnas 115, E11651–E11660.	https://www.ncbi.nlm.nih.gov/pmc/articles/PMC6294882/	Fig. S8	TBK_Complexes	TAXBP1:AZI2	Heterooligomer	/	2:2	/	TAX1BP1(1-121)/NAP1(33-75)	Purifed proteins	/	• Xray	DIRECT	/	/
Stoichiometry/Size	27620379	Li, F., Xie, X., Wang, Y., Liu, J., Cheng, X., Guo, Y., Gong, Y., Hu, S., and Pan, L. (2016). Structural insights into the interaction and disease mechanism of neurodegenerative disease-associated optineurin and TBK1 proteins. Nat Commun 7, 1–12.	https://www.ncbi.nlm.nih.gov/pmc/articles/PMC5027247/	Fig. 4A	TBK_Complexes	TBK1:AZI2	Heterooligomer	/	2:2 - heterotetramer	/	TBD-CTD	Purifed proteins	/	• Xray	DIRECT	• "As expected, the NAP1 TBD/TBK1 CTD complex structure consists of two NAP1 TBD and two TBK1 CTD molecules, which pack together to form a symmetrical hetero-tetramer (Fig. 4a)."	/
Affinity	27620379	Li, F., Xie, X., Wang, Y., Liu, J., Cheng, X., Guo, Y., Gong, Y., Hu, S., and Pan, L. (2016). Structural insights into the interaction and disease mechanism of neurodegenerative disease-associated optineurin and TBK1 proteins. Nat Commun 7, 1–12.	https://www.ncbi.nlm.nih.gov/pmc/articles/PMC5027247/	Fig. S7C	TBK_Complexes	TBK1:AZI2	Heterooligomer	/	/	0.72uM (ITC on domains)	TBD-CTD	Purifed proteins	/	• ITC • Analytical centrifugation	DIRECT	• "Analytical gel filtration chromatography and ITC-based assays revealed that NAP1 TBD can directly interact with the TBK1 CTD with a binding affinity KD value of B0.72 mM (Supplementary Fig. 7b,c), which is roughly fourfold stronger than that of the OPTN/TBK1 complex (Fig. 3c)."	/
Affinity	27151821	Kim, C.M., Choi, J.Y., Bhat, E.A., Jeong, J.H., Son, Y.J., Kim, S., and Park, H.H. (2016). Crystal structure of TRAF1 TRAF domain and its implications in the TRAF1-mediated intracellular signaling pathway. Sci Rep 6, 25526.	https://www.ncbi.nlm.nih.gov/pmc/articles/PMC4858697/	Fig. 6D	TBK_Complexes	TANK:TRAF1	Heterooligomer	/	/	13.6 uM	TANK peptide (SVPIQCTDKT)	Purifed proteins	/	• ITC	DIRECT	• "TANK peptide interaction to TARF2 and TRAF3 is already reported with various interaction study36. The binding ability and affinity of the TANK peptide for TRAF1 was analysed by isothermal titration calorimetry (ITC). The titration of TRAF1 with TANK peptide is shown in Fig. 6D. The interaction exhibits a dissociation constant (KD) of 13.6 uM."	/
Affinity	28155233	Kim, C.M., Jeong, J.H., Son, Y.J., Choi, J.H., Kim, S., and Park, H.H. (2017). Molecular basis for TANK recognition by TRAF1 revealed by the crystal structure of TRAF1/TANK complex. FEBS Lett. 591, 810–821.	https://febs.onlinelibrary.wiley.com/doi/full/10.1002/1873-3468.12584	Fig. 2A/B	TBK_Complexes	TANK:TRAF1	Heterooligomer	/	/	14 uM	TRAF domains of TRAF1 or TRAF2 and TANK peptide (SVPIQCTD KT)	Purifed proteins	/	• ITC	DIRECT	• " the dissociation constant were 14 lM for TRAF1 and 16 lM for TRAF2, indicating that the TANK pep- tide interacts with both TRAF1 and TRAF2 with simi- lar affinities"	/
Affinity	28155233	Kim, C.M., Jeong, J.H., Son, Y.J., Choi, J.H., Kim, S., and Park, H.H. (2017). Molecular basis for TANK recognition by TRAF1 revealed by the crystal structure of TRAF1/TANK complex. FEBS Lett. 591, 810–821.	https://febs.onlinelibrary.wiley.com/doi/full/10.1002/1873-3468.12584	Fig. 2C/D	TBK_Complexes	TANK:TRAF1	Heterooligomer	/	/	27.9 uM	TRAF domains of TRAF1 or TRAF2 and TANK peptide (SVPIQCTD KT)	Purifed proteins	/	• SPR	DIRECT	• "KD values of 27.9 lM for TRAF1 interaction and 27 lM for TRAF2 interaction were obtained from the SPR experiments"	/
Affinity	28155233	Kim, C.M., Jeong, J.H., Son, Y.J., Choi, J.H., Kim, S., and Park, H.H. (2017). Molecular basis for TANK recognition by TRAF1 revealed by the crystal structure of TRAF1/TANK complex. FEBS Lett. 591, 810–821.	https://febs.onlinelibrary.wiley.com/doi/full/10.1002/1873-3468.12584	Fig. 2A/B	TBK_Complexes	TANK:TRAF2	Heterooligomer	/	/	16 uM	TRAF domains of TRAF1 or TRAF2 and TANK peptide (SVPIQCTD KT)	Purifed proteins	/	• ITC	DIRECT	• " the dissociation constant were 14 lM for TRAF1 and 16 lM for TRAF2, indicating that the TANK pep- tide interacts with both TRAF1 and TRAF2 with simi- lar affinities"	/
Affinity	28155233	Kim, C.M., Jeong, J.H., Son, Y.J., Choi, J.H., Kim, S., and Park, H.H. (2017). Molecular basis for TANK recognition by TRAF1 revealed by the crystal structure of TRAF1/TANK complex. FEBS Lett. 591, 810–821.	https://febs.onlinelibrary.wiley.com/doi/full/10.1002/1873-3468.12584	Fig. 2C/D	TBK_Complexes	TANK:TRAF2	Heterooligomer	/	/	27 uM	TRAF domains of TRAF1 or TRAF2 and TANK peptide (SVPIQCTD KT)	Purifed proteins	/	• SPR	DIRECT	• "KD values of 27.9 lM for TRAF1 interaction and 27 lM for TRAF2 interaction were obtained from the SPR experiments"	/
Affinity	12005438	Li, C., Ni, C.-Z., Havert, M.L., Cabezas, E., He, J., Kaiser, D., Reed, J.C., Satterthwait, A.C., Cheng, G., and Ely, K.R. (2002). Downstream Regulator TANK Binds to the CD40 Recognition Site on TRAF3. Structure 10, 403–411.	https://www.sciencedirect.com/science/article/pii/S0969212602007335?via%3Dihub	Fig. 6	TBK_Complexes	TANK:TRAF3	Heterooligomer	/	~1:1	23.9 uM	TANK(TIM2) peptide ((residues 178–195; SVPIQCTDKTDK QEALFK); TRAF3	Purifed proteins	/	• ITC	DIRECT	• "The binding affinity of the TIM portion of TANK for TRAF3 was analyzed by isothermal titration calorimetry (ITC). The titration of TRAF3 with TIM2 is shown in Figure 6. The titrations were performed with a high ratio of peptide to TRAF3. Prior to each experiment, the heat of peptide dilution was measured with control experiments, titrating the TIM2 peptide into buffer alone, and reaction heats…	/
Stoichiometry/Size	8797804	De Valck, D., Heyninck, K., Van Criekinge FEBS, W., 1996 A20, an inhibitor of cell death, self‐associates by its zinc finger domain. Wiley Online Library .	https://febs.onlinelibrary.wiley.com/doi/abs/10.1016/0014-5793%2896%2900283-9?sid=nlm%3Apubmed	Table 1	A20	A20	Homooligomer	/	Self-association	/	Zinc Finger	/	/	• Y2H	DIRECT	• "These results clearly indicate that A20 is able to self-associate"	/
Stoichiometry/Size	23602765	Lu, T.T., Onizawa, M., Hammer, G.E., Turer, E.E., Yin, Q., Damko, E., Agelidis, A., Shifrin, N., Advincula, R., Barrera, J., et al. (2013). Dimerization and Ubiquitin Mediated Recruitment of A20, a Complex Deubiquitinating Enzyme. Immunity 38, 896–905.	https://www.ncbi.nlm.nih.gov/pmc/articles/PMC3665706/	Fig. 6A	A20	A20	Homooligomer	/	Self-association	/	A20 WT, A20OTU, A20ZF4	Transfected tagged A20	/	• coIP	DIRECT	• "The apparent ability of A20OTU mutant proteins to recruit A20ZF4 proteins to TNFR signaling complexes suggests that A20 proteins dimerize under physiological conditions. To directly test this idea, we transfected WT or mutant A20 proteins bearing distinct epitope tags into cells, immunoprecipitated with one tag and immunoblotted with the alternative tag. These studies revealed that full-length…	/
Stoichiometry/Size	23602765	Lu, T.T., Onizawa, M., Hammer, G.E., Turer, E.E., Yin, Q., Damko, E., Agelidis, A., Shifrin, N., Advincula, R., Barrera, J., et al. (2013). Dimerization and Ubiquitin Mediated Recruitment of A20, a Complex Deubiquitinating Enzyme. Immunity 38, 896–905.	https://www.ncbi.nlm.nih.gov/pmc/articles/PMC3665706/	Fig. 6B	A20	A20	Homooligomer	89.6kDa	Dimer	/	/	Purified protein	/	• MALS	DIRECT	• "molecular mass of recombinant A20 proteins by gel chroma-tography and multi-angle light scattering (MALS). An N-terminalA20 protein bearing the OTU domain (residues 1–370) formed di-mers in solution with a measured mass of $89 kDa, whereas thecalculated monomer mass of this protein is 45.5 kDa"	/
Stoichiometry/Size	23602765	Lu, T.T., Onizawa, M., Hammer, G.E., Turer, E.E., Yin, Q., Damko, E., Agelidis, A., Shifrin, N., Advincula, R., Barrera, J., et al. (2013). Dimerization and Ubiquitin Mediated Recruitment of A20, a Complex Deubiquitinating Enzyme. Immunity 38, 896–905.	https://www.ncbi.nlm.nih.gov/pmc/articles/PMC3665706/	Fig. 6C	A20	A20	Homooligomer	/	Dimer	/	OTU	Purified protein	/	• Xray	EVALUATION OF PUBLISHED DATA	• " Moreover, reexamination of the OTU portion of the A20 protein in two crystal structures, P32 (Lin et al., 2008) and P21 (Komander and Barford, 2008), revealed that there were six and four mole- cules, respectively, per crystallographic asymmetric unit. These ten molecules formed five conserved dimers, with interfaces formed mostly by the a1 and a10 helices of the OTU structure"	/
Affinity	23032187	Tokunaga, F., Nishimasu, H., Ishitani, R., Goto, E., Noguchi, T., Mio, K., Kamei, K., Ma, A., Iwai, K., and Nureki, O. (2012). Specific recognition of linear polyubiquitin by A20 zinc finger 7 is involved in NF-κB regulation. Embo J. 31, 3856–3870.	https://www.ncbi.nlm.nih.gov/pmc/articles/PMC3463848/	Fig. 2C	A20	A20:diUb(M1)	/	/	/	9 uM (does not bind mono/K48/K63)	ZF7	Purified protein	/	• ITC	DIRECT	• "Furthermore, we examined the binding of A20 ZF7 to diubiquitin by isothermal titration calorimetry (ITC), and found that A20 ZF7 binds linear diubiquitin with a Kd value of 9 μM, but not monoubiquitin, K48-linked diubiquitin and K63-linked diubiquitin (Figure 2C). Altogether, these results indicated that A20 ZF7 specifically recognizes linear diubiquitin, but not Lys-linked diubiquitins."	/
Stoichiometry/Size	27916521	Lin, S.-M., Lin, S.-C., Hong, J.-Y., Su, T.-W., Kuo, B.-J., Chang, W.-H., Tu, Y.-F., and Lo, Y.-C. (2016). Structural Insights into Linear Tri-ubiquitin Recognition by A20-Binding Inhibitor of NF-κB, ABIN-2. Structure.	https://www.sciencedirect.com/science/article/pii/S0969212616303458?via%3Dihub	Fig. 1	A20	TNIP2	Heterodimer	/	Dimer	/				• Xray	DIRECT	• "The crystal structure of the hABIN2:triUb complex demonstrates that hABIN2 forms an α-elongated parallel dimer in complex with one triUb molecule through a composite Ub-binding surface from both chains of the hABIN2 dimer."	/
Affinity	27916521	Lin, S.-M., Lin, S.-C., Hong, J.-Y., Su, T.-W., Kuo, B.-J., Chang, W.-H., Tu, Y.-F., and Lo, Y.-C. (2016). Structural Insights into Linear Tri-ubiquitin Recognition by A20-Binding Inhibitor of NF-κB, ABIN-2. Structure.	https://www.sciencedirect.com/science/article/pii/S0969212616303458?via%3Dihub	Fig. 4A	A20	TNIP2:triUb (linear ub)	Heterodimer	/	2 TNIP: 1 triUb (potentially expandable)	2.82 uM		Purified protein		• ITC	DIRECT	• "we performed isothermal titration calorimetry (ITC) to determine the stoichiometry and thermodynamic parameters of the interaction between hABIN2 and triUb (Figure 4A)"	/
Affinity	27062441	Suzuki, N., Rohaim, A., Kato, R., Dikic, I., Wakatsuki, S., and Kawasaki, M. (2016). A novel mode of ubiquitin recognition by the ubiquitin-binding zinc finger domain of WRNIP1. Febs J. 283, 2004–2017.	https://febs.onlinelibrary.wiley.com/doi/full/10.1111/febs.13734	Fig.5/Table 1	Others	WRNIP:ubiquitin	Heterodimer	/	/	58.7 uM	GST-WRNIP UBZ (17-40)	Purifed proteins	/	• SPR	DIRECT	• "WRNIP1 UBZ has been shown to bind monoubiquitin with a KD of 46 lM and also bind both Lys48- and Lys63-linked polyubiquitin chains without linkage selectivity [15]. We performed a surface plasmon resonance (SPR) measurement using glutathione S-transferase (GST)- fused WRNIP1 UBZ and monoubiquitin. The measured KD value for WRNIP1 UBZ and ubiquitin interaction was 59 uM"	/
Affinity	18842586	Crosetto, N., Bienko, M., Hibbert, R.G., Perica, T., Ambrogio, C., Kensche, T., Hofmann, K., Sixma, T.K., and Dikic, I. (2008). Human Wrnip1 Is Localized in Replication Factories in a Ubiquitin-binding Zinc Finger-dependent Manner. J. Biol. Chem. 283, 35173–35185.	https://pubmed.ncbi.nlm.nih.gov/18842586-human-wrnip1-is-localized-in-replication-factories-in-a-ubiquitin-binding-zinc-finger-dependent-manner/?from_single_result=18842586	Fig. 1D	Others	WRNIP:monoUb	Heterodimer	/	/	40 uM	WRNIP UBZ	Purifed proteins	/	• SPR	DIRECT	• "Similarly, we obtained a KD of 􏰄40 u􏰇M in the case of wild-type Wrnip1 UBZ bound to mono-Ub (Fig. 1D)"	/
Stoichiometry/Size	15670210	Tsurimoto, T., Shinozaki, A., Yano, M., Seki, M., and Enomoto, T. (2005). Human Werner helicase interacting protein 1 (WRNIP1) functions as a novel modulator for DNA polymerase delta. Genes Cells 10, 13–22.	https://onlinelibrary.wiley.com/doi/full/10.1111/j.1365-2443.2004.00812.x	Fig. 1	Others	WRNIP	Homooligomer	/	Octamer	/	Flag-hWRNIP	Purifed proteins	/	• SEC, glycerol gradient	DIRECT	• "The eluate was further fractionated by Superose 6 gel filtration chromatography and glycerol gradient sedimentation (Fig.1B,C)"	/
Stoichiometry/Size	32027860	Heusel M, Frank M, Koehler M, Amon S, Frommelt F, Rosenberger G, Bludau I, Aulakh S, Linder MI, Liu Y, Collins BC, Gstaiger M, Kutay U, Aebersold R	https://www.sciencedirect.com/science/article/pii/S2405471220300016?via%3Dihub	https://sec-explorer.shinyapps.io/hela_cellcycle/	Others	WRNIP	/	>568 | <1006.9 kDa (main); >102 | <180.8 kDa	/	/	/	HeLa	/	/	DIRECT	/	/
