# Supplementary material for: Novel biochemical, structural, and systems insights into inflammatory signaling revealed by contextual interaction proteomics
Source: Proc Natl Acad Sci U S A. 2022 Sep 30;119(40):e2117175119. doi: 10.1073/pnas.2117175119 (PMC9546619; doi:10.1073/pnas.2117175119)
Supplement: Supplementary File [file pnas.2117175119.sd12.xlsx]

## Sheet: Legend
Sheet_Name	Content
AQUA	Data used for Figure S14G
IBAQ	Data used for Figure 4E
Columns Description
Relative ratio to receptor/max per complex	Absolute amount/iBAQ value divided either by the receptor absolute amount/iBAQ value (for TRADD, RIPK1, TRAF2, BIRC2) or by the complex member with the highest absolute amount/iBAQ value
Max copies/trimeric receptor	Copies/cell of a given protein divided by the number of trimeric receptors (copies/cell of TNFR1 /3)
Max complexes/trimeric receptor	For the estimated number of trimeric receptor, how many copies of the indicated complexes can potentially associated with them
Copies/Cell	Number of protein copies/cell estimated as described in Figure 4B
Copies required for isostoichiometricity	Number of protein copies that would be required in order to form enough complexes, given the estimated ratios, to saturate all the receptors, given the estimated number of receptors/cell
Remaining/missing_amount	Difference between copies/cell and copies required for isostoichiometricity
Percentage_remain_missing	Remaining/missing_amount expressed in percentage
Copies/trimeric receptor	Copies/Cell divided by the number of trimeric receptors
Max complexes/receptor	Number of complete complexes, given the estimated ratios, divided by the number of trimeric receptors

## Sheet: AQUA
Protein_Complex	Gene_Name	AQUA absolute amount (amol)	Relative ratio to receptor/max per complex	Base stoichiometry assumed	Copies required for a trimeric receptor	Copies/cell	Max_copies_recovered_%	Max_copies_recovered_number	Copies required for isostoichiometricity	Remaining/missing_amount	Percentage_remain_missing	Copies/trimeric receptor	Max complexes/receptor
Core	TNFR1	6359.56	1	3	/	25985.2	6.14087	1595.72	/	/	/	/	/
Core	TRADD	14517	2.28271	3 (TNFR1 trimer)	6.84813	67835.8	5.36967	3642.56	59316.7	8519.17	12.5585	7.83167
Core	RIPK1	7360.04	1.15732	3 (TNFR1 trimer)	3.47196	322394	0.572826	1846.76	30073.2	292321	90.6719	37.2205
TRAFs	TRAF2	7582.58	1.19231	3	3.57694	52744.1	3.60722	1902.6	30982.5	21761.6	41.2588	6.08932
TRAFs	BIRC2	1533.71	0.241166	/	0.723497	18529.9	2.07681	384.833	6266.74	12263.2	66.1805	2.13929
IKK	IKKB	2405.88	0.349631	Smallest integer	3.12774	42553.9	1.41861	603.674	27091.7	15462.3	36.3357	4.91287	3.7792
IKK	IKKA	769.205	0.111784	Smallest integer	1	32734.4	0.589613	193.006	8661.73	24072.7	73.5394	3.7792
IKK	NEMO	6881.19	1	Smallest integer	8.94584	59060.5	2.92345	1726.6	77486.5	-18426	-31.1985	6.81855
TABTAK	TAK1	1276.37	0.531592	Smallest integer	1	22327.9	1.43436	320.263	8661.73	13666.2	61.2067	2.57776	1.54747
TABTAK	TAB1	2223.58	0.926088	Smallest integer	1.7421	54948.7	1.01537	557.932	15089.6	39859.1	72.5387	6.34385
TABTAK	TAB2	2401.04	1.00002	Smallest integer	1.88117	13403.8	4.49471	602.461	16294.2	-2890.45	-21.5644	1.54747
LUBAC	HOIP	2013.17	0.709144	Smallest integer (consistent with known data)	1	17337	2.91365	505.139	8661.73	8675.26	50.039	2.00156	2.00156
LUBAC	HOIL-1	2439.8	0.859425	Smallest integer (consistent with known data)	1.21192	30627.2	1.99884	612.188	10497.3	20129.8	65.7254	3.53592
LUBAC	SHARPIN	2838.88	1	Smallest integer (consistent with known data)	1.41015	214398	0.332243	712.322	12214.4	202184	94.303	24.7523
CYLD-SPATA	CYLD	707.449	0.961914	2 (CYLD dimer)	2	8385.81	2.1168	177.511	17323.5	-8937.65	-106.581	0.968145	0.892879
CYLD-SPATA	SPATA2	735.46	1	2 (CYLD dimer)	2.07919	7733.88	2.38611	184.539	18009.4	-10275.5	-132.863	0.892879
Assumptions:
TNFR1 trimeric
CYLD dimeric
TBK1 dimeric
											h

## Sheet: IBAQ
Protein_Complex	Gene_Name	IBAQ amount	Relative ratio to receptor/max per complex	Base stoichiometry assumption	Copies required for a trimeric receptor	Copies/cell	Max_copies_recovered_%	Max_copies_recovered_number	Copies required for isostoichiometricity*	Remaining/missing_amount	Percentage_remain_missing	Max copies/trimeric receptor	Max complexes/receptor	Max complexes/receptor
Core	TNFR1	35227000	1	TNFR1 trimer	/	25985.2	6.14087	1595.72
Core	TRADD	4.00043e+07	1.13562	TNFR1 trimer	3.40685	67835.8	5.36967	3642.56	29509.2	38326.6	56.4991	7.83167
Core	RIPK1	37693000	1.07	TNFR1 trimer	3.21001	322394	0.572826	1846.76	27804.2	294590	91.3757	37.2205
TRAFs	TRAF2	4.73337e+07	1.34368	TNFR1 trimer	4.03103	52744.1	3.60722	1902.6	34915.7	17828.4	33.8017	6.08932
TRAFs	BIRC2	12277100	0.348514	TNFR1 trimer	1.04554	18529.9	2.07681	384.833	9056.21	9473.74	51.1266	2.13929
IKK	IKKB	13533000	0.261465	1	1	42553.9	1.41861	603.674	8661.73	33892.2	79.6453	4.91287	4.91287	1.78281
IKK	IKKA	1.37048e+07	0.264785	1	1.0127	32734.4	0.589613	193.006	8771.72	23962.7	73.2034	3.7792	3.73182
IKK	NEMO	5.17583e+07	1	1	3.8246	59060.5	2.92345	1726.6	33127.7	25932.8	43.9089	6.81855	1.78281
TABTAK	TAK1	9.13073e+06	0.589386	1	1	22327.9	1.43436	320.263	8661.73	13666.2	61.2067	2.57776	2.57776	1.18534
TABTAK	TAB1	1.54919e+07	1	1	1.69668	54948.7	1.01537	557.932	14696.2	40252.5	73.2547	6.34385	3.73898
TABTAK	TAB2	1.19202e+07	0.769448	1	1.30551	13403.8	4.49471	602.461	11308	2095.82	15.6361	1.54747	1.18534
LUBAC	HOIP	3.01293e+07	0.636625	1	1	17337	2.91365	505.139	8661.73	8675.26	50.039	2.00156		2.00156
LUBAC	HOIL-1	4.73267e+07	1	1	1.57078	30627.2	1.99884	612.188	13605.7	17021.4	55.5763	3.53592
LUBAC	SHARPIN	39289000	0.830166	1	1.30401	214398	0.332243	712.322	11295	203103	94.7318	24.7523
CYLD-SPATA	CYLD	6284100	0.916237	2 (CYLD dimer)	2	8385.81	2.1168	177.511	17323.5	-8937.65	-106.581	0.968145		<1
CYLD-SPATA	SPATA2	6858600	1	2 (CYLD dimer)	2.18284	7733.88	2.38611	184.539	18907.2	-11173.3	-144.472	0.892879
TANK	TBK1	4.20927e+06	0.96579	2 (TBK1 dimer)	2	52638.6	0.126392	66.5311	17323.5	35315.1	67.0898	6.07714		6.07714
TANK	TANK	4.35837e+06	1	2 (TBK1 dimer)	2.07084	64021.6	/	/	17937.1	46084.5	71.9828	7.39132
Assumptions:
TNFR1 trimeric
CYLD dimeric
TBK1 dimeric
