# Supplementary material for: Novel biochemical, structural, and systems insights into inflammatory signaling revealed by contextual interaction proteomics
Source: Proc Natl Acad Sci U S A. 2022 Sep 30;119(40):e2117175119. doi: 10.1073/pnas.2117175119 (PMC9546619; doi:10.1073/pnas.2117175119)
Supplement: Supplementary File [file pnas.2117175119.sd11.xlsx]

## Sheet: Legend
Sheet_Name	Content
Data_Acquisition_Mapping	Raw files mapping to experiment/condition
Peptide_Table_TNFR1_copy	Table of peptides selected for targeted data acquisition of TNFRI
Skyline_Output_TNFR1_copy	Peptide intensities from PRM measurements as determined by manual chromatogram integration in Skyline for protein copies/cell calibration experiment
Protein_Amount_TNFR1_copy	Copy cell numbers of TNFRI from absolute quantification (AP-AQUA-PRM experiment)
Peptide_Table_Lysate	Table of peptides selected for targeted data acquisition
Skyline_Output_Lysate	Peptide intensities from PRM measurements as determined by manual chromatogram integration in Skyline for lysate AQUA experiment
Protein_Amount_Lysate	Protein absolute amount across the 12 lysates used for AP-AQUA-PRM experiment
Protein_Copies_Cell_Lysate	Lysate protein copy number for TNF-RSC estimated using the TNFR1 copy number as calibrant
AP_Recovery_Fraction	Fraction of the cytosolic pool recovered in the affinity-purified TNF-RSC

## Sheet: Data_Acquisition_Mapping
File	Type	Acquisition	Experiment	Stimulation_Time (min)	Rep
20200306_003_S214748_TNF_PRM_Validation_TNF93A_FullProt_10min_rep_1.raw	RAW	PRM	TNFRI copy number calibration	10	1
20200306_010_S214749_TNF_PRM_Validation_TNF93B_FullProt_10min_rep_2.raw	RAW	PRM	TNFRI copy number calibration	10	2
20200306_012_S214750_TNF_PRM_Validation_TNF93C_FullProt_10min_rep_3.raw	RAW	PRM	TNFRI copy number calibration	10	3
20190828_002_S203270_TNF_PRM_Final_Lysate_new_190828_FP1_Time_Point_20190830181758.raw	RAW	PRM	Lysate AQUA	0	1
20190828_003_S203270_TNF_PRM_Final_Lysate_new_190828_FP1_Time_Point.raw	RAW	PRM	Lysate AQUA	0	1
20190828_004_S203270_TNF_PRM_Final_Lysate_new_190828_FP1_Time_Point.raw	RAW	PRM	Lysate AQUA	0	1
20190828_006_S203279_TNF_PRM_Final_Lysate_new_190828_FP10_Time_Point.raw	RAW	PRM	Lysate AQUA	15	1
20190828_007_S203279_TNF_PRM_Final_Lysate_new_190828_FP10_Time_Point.raw	RAW	PRM	Lysate AQUA	15	1
20190828_008_S203279_TNF_PRM_Final_Lysate_new_190828_FP10_Time_Point.raw	RAW	PRM	Lysate AQUA	15	1
20190828_010_S203275_TNF_PRM_Final_Lysate_new_190828_FP6_Time_Point.raw	RAW	PRM	Lysate AQUA	5	3
20190828_011_S203275_TNF_PRM_Final_Lysate_new_190828_FP6_Time_Point.raw	RAW	PRM	Lysate AQUA	5	3
20190828_012_S203275_TNF_PRM_Final_Lysate_new_190828_FP6_Time_Point.raw	RAW	PRM	Lysate AQUA	5	3
20190828_014_S203273_TNF_PRM_Final_Lysate_new_190828_FP4_Time_Point.raw	RAW	PRM	Lysate AQUA	5	1
20190828_015_S203273_TNF_PRM_Final_Lysate_new_190828_FP4_Time_Point.raw	RAW	PRM	Lysate AQUA	5	1
20190828_016_S203273_TNF_PRM_Final_Lysate_new_190828_FP4_Time_Point.raw	RAW	PRM	Lysate AQUA	5	1
20190828_018_S203280_TNF_PRM_Final_Lysate_new_190828_FP11_Time_Point.raw	RAW	PRM	Lysate AQUA	15	2
20190828_019_S203280_TNF_PRM_Final_Lysate_new_190828_FP11_Time_Point.raw	RAW	PRM	Lysate AQUA	15	2
20190828_020_S203280_TNF_PRM_Final_Lysate_new_190828_FP11_Time_Point.raw	RAW	PRM	Lysate AQUA	15	2
20190828_022_S203272_TNF_PRM_Final_Lysate_new_190828_FP3_Time_Point.raw	RAW	PRM	Lysate AQUA	0	3
20190828_023_S203272_TNF_PRM_Final_Lysate_new_190828_FP3_Time_Point.raw	RAW	PRM	Lysate AQUA	0	3
20190828_024_S203272_TNF_PRM_Final_Lysate_new_190828_FP3_Time_Point.raw	RAW	PRM	Lysate AQUA	0	3
20190828_026_S203276_TNF_PRM_Final_Lysate_new_190828_FP7_Time_Point.raw	RAW	PRM	Lysate AQUA	10	1
20190828_027_S203276_TNF_PRM_Final_Lysate_new_190828_FP7_Time_Point.raw	RAW	PRM	Lysate AQUA	10	1
20190828_028_S203276_TNF_PRM_Final_Lysate_new_190828_FP7_Time_Point.raw	RAW	PRM	Lysate AQUA	10	1
20190828_030_S203281_TNF_PRM_Final_Lysate_new_190828_FP12_Time_Point.raw	RAW	PRM	Lysate AQUA	15	3
20190828_031_S203281_TNF_PRM_Final_Lysate_new_190828_FP12_Time_Point.raw	RAW	PRM	Lysate AQUA	15	3
20190828_032_S203281_TNF_PRM_Final_Lysate_new_190828_FP12_Time_Point.raw	RAW	PRM	Lysate AQUA	15	3
20190828_034_S203278_TNF_PRM_Final_Lysate_new_190828_FP9_Time_Point.raw	RAW	PRM	Lysate AQUA	10	3
20190828_035_S203278_TNF_PRM_Final_Lysate_new_190828_FP9_Time_Point.raw	RAW	PRM	Lysate AQUA	10	3
20190828_036_S203278_TNF_PRM_Final_Lysate_new_190828_FP9_Time_Point.raw	RAW	PRM	Lysate AQUA	10	3
20190828_038_S203271_TNF_PRM_Final_Lysate_new_190828_FP2_Time_Point.raw	RAW	PRM	Lysate AQUA	0	2
20190828_039_S203271_TNF_PRM_Final_Lysate_new_190828_FP2_Time_Point.raw	RAW	PRM	Lysate AQUA	0	2
20190828_040_S203271_TNF_PRM_Final_Lysate_new_190828_FP2_Time_Point.raw	RAW	PRM	Lysate AQUA	0	2
20190828_042_S203274_TNF_PRM_Final_Lysate_new_190828_FP5_Time_Point.raw	RAW	PRM	Lysate AQUA	5	2
20190828_043_S203274_TNF_PRM_Final_Lysate_new_190828_FP5_Time_Point.raw	RAW	PRM	Lysate AQUA	5	2
20190828_044_S203274_TNF_PRM_Final_Lysate_new_190828_FP5_Time_Point.raw	RAW	PRM	Lysate AQUA	5	2
20190828_046_S203277_TNF_PRM_Final_Lysate_new_190828_FP8_Time_Point.raw	RAW	PRM	Lysate AQUA	10	2
20190828_047_S203277_TNF_PRM_Final_Lysate_new_190828_FP8_Time_Point.raw	RAW	PRM	Lysate AQUA	10	2
20190828_048_S203277_TNF_PRM_Final_Lysate_new_190828_FP8_Time_Point.raw	RAW	PRM	Lysate AQUA	10	2

## Sheet: Peptide_table_TNFR1_copy
Peptide	Peptide.Sequence	Peptide.name	Lysate_Dilution_fmol
EMGQVEISSCTVDR	EMGQVEISSCTVDR	sp|P19438|TNR1A_HUMAN_EMGQVEISSCTVD(R)	1.12
LCLPQIENVK	LCLPQIENVK	sp|P19438|TNR1A_HUMAN_LCLPQIENV(K)	1.12
EATLELLGR	EATLELLGR	sp|P19438|TNR1A_HUMAN_EATLELLG(R)	1.12

## Sheet: Skyline_Output_TNFR1_copy
Protein	Protein.Accession	Protein.Description	Peptide	Precursor.Mz	Replicate	Isotope.Label.Type	Total.Area.Fragment	RatioLightToHeavy
sp|P19438|TNR1A_HUMAN	P19438	Tumor necrosis factor receptor superfamily member 1A OS=Homo sapiens OX=9606 GN=TNFRSF1A PE=1 SV=1	EMGQVEISSCTVDR	805.861	A549_L_10_min_rep_1	light	602075	0.1718
sp|P19438|TNR1A_HUMAN	P19438	Tumor necrosis factor receptor superfamily member 1A OS=Homo sapiens OX=9606 GN=TNFRSF1A PE=1 SV=1	EMGQVEISSCTVDR	805.861	A549_L_10_min_rep_2	light	303425	0.1328
sp|P19438|TNR1A_HUMAN	P19438	Tumor necrosis factor receptor superfamily member 1A OS=Homo sapiens OX=9606 GN=TNFRSF1A PE=1 SV=1	EMGQVEISSCTVDR	805.861	A549_L_10_min_rep_3	light	437391	0.1354
sp|P19438|TNR1A_HUMAN	P19438	Tumor necrosis factor receptor superfamily member 1A OS=Homo sapiens OX=9606 GN=TNFRSF1A PE=1 SV=1	EMGQVEISSCTVDR	810.865	A549_L_10_min_rep_1	heavy	3505314	0.1718
sp|P19438|TNR1A_HUMAN	P19438	Tumor necrosis factor receptor superfamily member 1A OS=Homo sapiens OX=9606 GN=TNFRSF1A PE=1 SV=1	EMGQVEISSCTVDR	810.865	A549_L_10_min_rep_2	heavy	2284302	0.1328
sp|P19438|TNR1A_HUMAN	P19438	Tumor necrosis factor receptor superfamily member 1A OS=Homo sapiens OX=9606 GN=TNFRSF1A PE=1 SV=1	EMGQVEISSCTVDR	810.865	A549_L_10_min_rep_3	heavy	3229563	0.1354
sp|P19438|TNR1A_HUMAN	P19438	Tumor necrosis factor receptor superfamily member 1A OS=Homo sapiens OX=9606 GN=TNFRSF1A PE=1 SV=1	LCLPQIENVK	607.334	A549_L_10_min_rep_1	light	1871342	0.1263
sp|P19438|TNR1A_HUMAN	P19438	Tumor necrosis factor receptor superfamily member 1A OS=Homo sapiens OX=9606 GN=TNFRSF1A PE=1 SV=1	LCLPQIENVK	607.334	A549_L_10_min_rep_2	light	1881271	0.1335
sp|P19438|TNR1A_HUMAN	P19438	Tumor necrosis factor receptor superfamily member 1A OS=Homo sapiens OX=9606 GN=TNFRSF1A PE=1 SV=1	LCLPQIENVK	607.334	A549_L_10_min_rep_3	light	1681716	0.1098
sp|P19438|TNR1A_HUMAN	P19438	Tumor necrosis factor receptor superfamily member 1A OS=Homo sapiens OX=9606 GN=TNFRSF1A PE=1 SV=1	LCLPQIENVK	611.341	A549_L_10_min_rep_1	heavy	14816563	0.1263
sp|P19438|TNR1A_HUMAN	P19438	Tumor necrosis factor receptor superfamily member 1A OS=Homo sapiens OX=9606 GN=TNFRSF1A PE=1 SV=1	LCLPQIENVK	611.341	A549_L_10_min_rep_2	heavy	14095217	0.1335
sp|P19438|TNR1A_HUMAN	P19438	Tumor necrosis factor receptor superfamily member 1A OS=Homo sapiens OX=9606 GN=TNFRSF1A PE=1 SV=1	LCLPQIENVK	611.341	A549_L_10_min_rep_3	heavy	15319813	0.1098
sp|P19438|TNR1A_HUMAN	P19438	Tumor necrosis factor receptor superfamily member 1A OS=Homo sapiens OX=9606 GN=TNFRSF1A PE=1 SV=1	EATLELLGR	501.285	A549_L_10_min_rep_1	light	1516677	0.0993
sp|P19438|TNR1A_HUMAN	P19438	Tumor necrosis factor receptor superfamily member 1A OS=Homo sapiens OX=9606 GN=TNFRSF1A PE=1 SV=1	EATLELLGR	501.285	A549_L_10_min_rep_2	light	1167245	0.08
sp|P19438|TNR1A_HUMAN	P19438	Tumor necrosis factor receptor superfamily member 1A OS=Homo sapiens OX=9606 GN=TNFRSF1A PE=1 SV=1	EATLELLGR	501.285	A549_L_10_min_rep_3	light	1124124	0.0663
sp|P19438|TNR1A_HUMAN	P19438	Tumor necrosis factor receptor superfamily member 1A OS=Homo sapiens OX=9606 GN=TNFRSF1A PE=1 SV=1	EATLELLGR	506.289	A549_L_10_min_rep_1	heavy	15279966	0.0993
sp|P19438|TNR1A_HUMAN	P19438	Tumor necrosis factor receptor superfamily member 1A OS=Homo sapiens OX=9606 GN=TNFRSF1A PE=1 SV=1	EATLELLGR	506.289	A549_L_10_min_rep_2	heavy	14597134	0.08
sp|P19438|TNR1A_HUMAN	P19438	Tumor necrosis factor receptor superfamily member 1A OS=Homo sapiens OX=9606 GN=TNFRSF1A PE=1 SV=1	EATLELLGR	506.289	A549_L_10_min_rep_3	heavy	16958264	0.0663

## Sheet: Protein_Amount_TNFR1_copy
Protein	Replicate	amount (fmol)	nr cell	copy_per_cell
TNFR1	A549_L_10_min_rep_1	0.1484	3043	29360
TNFR1	A549_L_10_min_rep_2	0.1293	3043	25585
TNFR1	A549_L_10_min_rep_3	0.1163	3043	23014
				25986.3

## Sheet: Peptide_Table_Lysate
Peptide	Peptide.Sequence	Protein.name	Lysate_Dilution_Amol
GTDPTYGPNGCFK	GTDPTYGPNGCFK	sp|O14920|IKKB_HUMAN_GTDPTYGPNGCF(K)	16
LELQNGR	LELQNGR	sp|P19438|TNR1A_HUMAN_LELQNG(R)	16
SAGTPVFVPEQGGYK	SAGTPVFVPEQGGYK	sp|Q13114|TRAF3_HUMAN_SAGTPVFVPEQGGY(K)	16
ESNDLLLIR	ESNDLLLIR	sp|Q13489|BIRC3_HUMAN_ESNDLLLI(R)	16
GNIAATVFR	GNIAATVFR	sp|Q13489|BIRC3_HUMAN_GNIAATVF(R)	16
FEEETSSVGR	FEEETSSVGR	sp|Q9H6S1|AZI2_HUMAN_FEEETSSVG(R)	16
NIGEQLNK	NIGEQLNK	TANK	160
NNLTLDQPQDK	NNLTLDQPQDK	TANK	160
LSDFWQQSK	LSDFWQQSK	UBASH3B	160
VDALGEALQTTVSR	VDALGEALQTTVSR	UBASH3B	160
ALDDILNLK	ALDDILNLK	sp|O14920|IKKB_HUMAN_ALDDILNL(K)	160
NLAFFQLR	NLAFFQLR	sp|O14920|IKKB_HUMAN_NLAFFQL(R)	160
TSIQIDLEK	TSIQIDLEK	sp|O14920|IKKB_HUMAN_TSIQIDLE(K)	160
NTLISASQQLK	NTLISASQQLK	sp|O15111|IKKA_HUMAN_NTLISASQQL(K)	160
SIQLDLER	SIQLDLER	sp|O15111|IKKA_HUMAN_SIQLDLE(R)	160
VEVALSNIK	VEVALSNIK	sp|O15111|IKKA_HUMAN_VEVALSNI(K)	160
IIVHTVQSQDR	IIVHTVQSQDR++	sp|O15111|IKKA_HUMAN	160
EIEVEEVVGR	EIEVEEVVGR	sp|O43318|M3K7_HUMAN_EIEVEEVVG(R)	160
GAFGVVCK	GAFGVVCK	sp|O43318|M3K7_HUMAN_GAFGVVC(K)	160
SLSTYYQQCK	SLSTYYQQCK	sp|O43318|M3K7_HUMAN_SLSTYYQQC(K)	160
EATLELLGR	EATLELLGR	sp|P19438|TNR1A_HUMAN_EATLELLG(R)	160
LCLPQIENVK	LCLPQIENVK	sp|P19438|TNR1A_HUMAN_LCLPQIENV(K)	160
LYSIVCGK	LYSIVCGK	sp|P19438|TNR1A_HUMAN_LYSIVCG(K)	160
GPNDALLR	GPNDALLR	sp|Q12933|TRAF2_HUMAN_GPNDALL(R)	160
IYLNGDGTGR	IYLNGDGTGR	sp|Q12933|TRAF2_HUMAN_IYLNGDGTG(R)	160
YLCSACR	YLCSACR	sp|Q12933|TRAF2_HUMAN_YLCSAC(R)	160
GNAAANIFK	GNAAANIFK	sp|Q13490|BIRC2_HUMAN_GNAAANIF(K)	160
GQEFVDEIQGR	GQEFVDEIQGR	sp|Q13490|BIRC2_HUMAN_GQEFVDEIQG(R)	160
ILTTGENYK	ILTTGENYK	sp|Q13490|BIRC2_HUMAN_ILTTGENY(K)	160
TQIPLQAR	TQIPLQAR	sp|Q13490|BIRC2_HUMAN_TQIPLQA(R)	160
IFEEDFQR	IFEEDFQR	sp|Q15025|TNIP1_HUMAN_IFEEDFQ(R)	160
QVTDLEAER	QVTDLEAER	sp|Q15025|TNIP1_HUMAN_QVTDLEAE(R)	160
SELLEVNK	SELLEVNK	sp|Q15025|TNIP1_HUMAN_SELLEVN(K)	160
DPALDSLAYEYER	DPALDSLAYEYER	sp|Q15628|TRADD_HUMAN_DPALDSLAYEYE(R)	160
VVLSDAYAHPQQK	VVLSDAYAHPQQK	sp|Q15628|TRADD_HUMAN_VVLSDAYAHPQQ(K)	160
IHSDTFASGGER	IHSDTFASGGER	sp|Q15750|TAB1_HUMAN_IHSDTFASGGE(R)	160
VLLQAFDVVER	VLLQAFDVVER	sp|Q15750|TAB1_HUMAN_VLLQAFDVVE(R)	160
VTNFVAQR	VTNFVAQR	sp|Q15750|TAB1_HUMAN_VTNFVAQ(R)	160
GLTEVTQSLK	GLTEVTQSLK	sp|Q86VP1|TAXB1_HUMAN_GLTEVTQSL(K)	160
LELAEVQDNYK	LELAEVQDNYK	sp|Q86VP1|TAXB1_HUMAN_LELAEVQDNY(K)	160
ATTENLLNLVDQEER	ATTENLLNLVDQEER	sp|Q8N5C8|TAB3_HUMAN_ATTENLLNLVDQEE(R)	160
EVDLLQSR	EVDLLQSR	sp|Q8N5C8|TAB3_HUMAN_EVDLLQS(R)	160
ALTELQR	ALTELQR	sp|Q96EP0|RNF31_HUMAN_ALTELQ(R)	160
EELASALR	EELASALR	sp|Q96EP0|RNF31_HUMAN_EELASAL(R)	160
FNNPVFR	FNNPVFR	sp|Q96EP0|RNF31_HUMAN_FNNPVF(R)	160
FSYALAR	FSYALAR	sp|Q96EP0|RNF31_HUMAN_FSYALA(R)	160
YLQLDAAR	YLQLDAAR	sp|Q96EP0|RNF31_HUMAN_YLQLDAA(R)	160
ALAAEEIR	ALAAEEIR	sp|Q96S55|WRIP1_HUMAN_ALAAEEI(R)	160
AVGQDTLLR	AVGQDTLLR	sp|Q96S55|WRIP1_HUMAN_AVGQDTLL(R)	160
VLITENDVK	VLITENDVK	sp|Q96S55|WRIP1_HUMAN_VLITENDV(K)	160
ALLTPEDYQR	ALLTPEDYQR	sp|Q9BYM8|HOIL1_HUMAN_ALLTPEDYQ(R)	160
CAIWLAEQR	CAIWLAEQR	sp|Q9BYM8|HOIL1_HUMAN_CAIWLAEQ(R)	160
EYQEDLALR	EYQEDLALR	sp|Q9BYM8|HOIL1_HUMAN_EYQEDLAL(R)	160
LAGEEEALR	LAGEEEALR	sp|Q9BYM8|HOIL1_HUMAN_LAGEEEAL(R)	160
EAPATGPSPQHPQK	EAPATGPSPQHPQK	sp|Q9H0F6|SHRPN_HUMAN_EAPATGPSPQHPQ(K)	160
GPPPEADLPR	GPPPEADLPR	sp|Q9H0F6|SHRPN_HUMAN_GPPPEADLP(R)	160
SLASYGVR	SLASYGVR	sp|Q9H0F6|SHRPN_HUMAN_SLASYGV(R)	160
EVELLQLR	EVELLQLR	sp|Q9H6S1|AZI2_HUMAN_EVELLQL(R)	160
DLPDWDWR	DLPDWDWR	sp|Q9NQC7|CYLD_HUMAN_DLPDWDW(R)	160
ENPPFYGVIR	ENPPFYGVIR	sp|Q9NQC7|CYLD_HUMAN_ENPPFYGVI(R)	160
GQGFTDGVYQGK	GQGFTDGVYQGK	sp|Q9NQC7|CYLD_HUMAN_GQGFTDGVYQG(K)	160
TEIVNPLR	TEIVNPLR	sp|Q9NQC7|CYLD_HUMAN_TEIVNPL(R)	160
EIDLFQAR	EIDLFQAR	sp|Q9NYJ8|TAB2_HUMAN_EIDLFQA(R)	160
GTSSLSQQTPR	GTSSLSQQTPR	sp|Q9NYJ8|TAB2_HUMAN_GTSSLSQQTP(R)	160
QLQIDIDCLTK	QLQIDIDCLTK	sp|Q9NYJ8|TAB2_HUMAN_QLQIDIDCLT(K)	160
VVVTQPNTK	VVVTQPNTK	sp|Q9NYJ8|TAB2_HUMAN_VVVTQPNT(K)	160
EPLNTIGLIYEK	EPLNTIGLIYEK	sp|Q9UHD2|TBK1_HUMAN_EPLNTIGLIYE(K)	160
LFAIEEETTTR	LFAIEEETTTR	sp|Q9UHD2|TBK1_HUMAN_LFAIEEETTT(R)	160
TTEENPIFVVSR	TTEENPIFVVSR	sp|Q9UHD2|TBK1_HUMAN_TTEENPIFVVS(R)	160
GYSELDIVSER	GYSELDIVSER	sp|Q9UM82|SPAT2_HUMAN_GYSELDIVSE(R)	160
DDTLLVR	DDTLLVR	sp|Q9Y4K3|TRAF6_HUMAN_DDTLLV(R)	160
LTILDQSEAPVR	LTILDQSEAPVR	sp|Q9Y4K3|TRAF6_HUMAN_LTILDQSEAPV(R)	160
ADFQAER	ADFQAER	sp|Q9Y6K9|NEMO_HUMAN_ADFQAE(R)	160
CLEENQELR	CLEENQELR	sp|Q9Y6K9|NEMO_HUMAN_CLEENQEL(R)	160
ECQALEGR	ECQALEGR	sp|Q9Y6K9|NEMO_HUMAN_ECQALEG(R)	160
EGLYEQAFQLLR	EGLYEQAFQLLR	sp|Q15628|TRADD_HUMAN_EGLYEQAFQLL(R)	160
SDPQLIVQLR	SDPQLIVQLR	sp|Q15628|TRADD_HUMAN_SDPQLIVQL(R)	160
IQLPIIQLR	IQLPIIQLR	sp|O15111|IKKA_HUMAN_IQLPIIQL(R)	1600
QQEHEVQWLR	QQEHEVQWLR++	sp|Q12933|TRAF2_HUMAN_YLCSAC(R)	1600
LLGVIIEEGK	LLGVIIEEGK	sp|Q13546|RIPK1_HUMAN_LLGVIIEEG(K)	1600
SSDFLESAELDSGGFGK	SSDFLESAELDSGGFGK	sp|Q13546|RIPK1_HUMAN_SSDFLESAELDSGGFG(K)	1600
VSLCFHR	VSLCFHR	sp|Q13546|RIPK1_HUMAN_VSLCFH(R)	1600
GAAQVAAVLAQHR	GAAQVAAVLAQHR	sp|Q9H0F6|SHRPN_HUMAN_GAAQVAAVLAQH(R)	1600
NFQETIHQLEGR	NFQETIHQLEGR++	sp|Q9Y4K3|TRAF6_HUMAN	1600
VQTEIALLLQR	VQTEIALLLQR	sp|O43318|M3K7_HUMAN_VQTEIALLLQ(R)	1600
ANALLANGVELR	ANALLANGVELR	sp|P01375|TNFA_HUMAN_ANALLANGVEL(R)	16000
IAVSYQTK	IAVSYQTK	sp|P01375|TNFA_HUMAN_IAVSYQT(K)	16000
VNLLSAIK	VNLLSAIK	sp|P01375|TNFA_HUMAN_VNLLSAI(K)	16000
TITLEVEPSDTIENVK	TITLEVEPSDTIENVK	sp|P0CG48|UBC_HUMAN_TITLEVEPSDTIENV(K)	16000
TLSDYNIQK	TLSDYNIQK	sp|P0CG48|UBC_HUMAN_TLSDYNIQ(K)	16000
GQGCPSTHVLLTHTISR	GQGCPSTHVLLTHTISR	sp|P01375|TNFA_HUMAN_GQGCPSTHVLLTHTIS(R)	160000
ESTLHLVLR	ESTLHLVLR	sp|P0CG48|UBC_HUMAN_ESTLHLVL(R)	160000

## Sheet: Skyline_Output_Lysate
Protein	Protein.Accession	Protein.Description	Peptide	Precursor.Mz	Replicate	Isotope.Label.Type	Total.Area.Fragment	RatioLightToHeavy
sp|O14920|IKKB_HUMAN	O14920	Inhibitor of nuclear factor kappa-B kinase subunit beta OS=Homo sapiens OX=9606 GN=IKBKB PE=1 SV=1	ALDDILNLK	507.795	FP_1new	light	539523	0.0438
sp|O14920|IKKB_HUMAN	O14920	Inhibitor of nuclear factor kappa-B kinase subunit beta OS=Homo sapiens OX=9606 GN=IKBKB PE=1 SV=1	ALDDILNLK	507.795	FP_2	light	771167	0.0656
sp|O14920|IKKB_HUMAN	O14920	Inhibitor of nuclear factor kappa-B kinase subunit beta OS=Homo sapiens OX=9606 GN=IKBKB PE=1 SV=1	ALDDILNLK	507.795	FP_3	light	637825	0.0632
sp|O14920|IKKB_HUMAN	O14920	Inhibitor of nuclear factor kappa-B kinase subunit beta OS=Homo sapiens OX=9606 GN=IKBKB PE=1 SV=1	ALDDILNLK	507.795	FP_4	light	474894	0.0479
sp|O14920|IKKB_HUMAN	O14920	Inhibitor of nuclear factor kappa-B kinase subunit beta OS=Homo sapiens OX=9606 GN=IKBKB PE=1 SV=1	ALDDILNLK	507.795	FP_5	light	488022	0.0385
sp|O14920|IKKB_HUMAN	O14920	Inhibitor of nuclear factor kappa-B kinase subunit beta OS=Homo sapiens OX=9606 GN=IKBKB PE=1 SV=1	ALDDILNLK	507.795	FP_6	light	359605	0.0355
sp|O14920|IKKB_HUMAN	O14920	Inhibitor of nuclear factor kappa-B kinase subunit beta OS=Homo sapiens OX=9606 GN=IKBKB PE=1 SV=1	ALDDILNLK	507.795	FP_7	light	778412	0.0742
sp|O14920|IKKB_HUMAN	O14920	Inhibitor of nuclear factor kappa-B kinase subunit beta OS=Homo sapiens OX=9606 GN=IKBKB PE=1 SV=1	ALDDILNLK	507.795	FT_8	light	626125	0.0479
sp|O14920|IKKB_HUMAN	O14920	Inhibitor of nuclear factor kappa-B kinase subunit beta OS=Homo sapiens OX=9606 GN=IKBKB PE=1 SV=1	ALDDILNLK	507.795	FP_9	light	1380774	0.1512
sp|O14920|IKKB_HUMAN	O14920	Inhibitor of nuclear factor kappa-B kinase subunit beta OS=Homo sapiens OX=9606 GN=IKBKB PE=1 SV=1	ALDDILNLK	507.795	FP10	light	320054	0.0308
sp|O14920|IKKB_HUMAN	O14920	Inhibitor of nuclear factor kappa-B kinase subunit beta OS=Homo sapiens OX=9606 GN=IKBKB PE=1 SV=1	ALDDILNLK	507.795	FP_11	light	356755	0.0337
sp|O14920|IKKB_HUMAN	O14920	Inhibitor of nuclear factor kappa-B kinase subunit beta OS=Homo sapiens OX=9606 GN=IKBKB PE=1 SV=1	ALDDILNLK	507.795	FP_12	light	740491	0.0677
sp|O14920|IKKB_HUMAN	O14920	Inhibitor of nuclear factor kappa-B kinase subunit beta OS=Homo sapiens OX=9606 GN=IKBKB PE=1 SV=1	ALDDILNLK	511.802	FP_1new	heavy	12326494	0.0438
sp|O14920|IKKB_HUMAN	O14920	Inhibitor of nuclear factor kappa-B kinase subunit beta OS=Homo sapiens OX=9606 GN=IKBKB PE=1 SV=1	ALDDILNLK	511.802	FP_2	heavy	11764064	0.0656
sp|O14920|IKKB_HUMAN	O14920	Inhibitor of nuclear factor kappa-B kinase subunit beta OS=Homo sapiens OX=9606 GN=IKBKB PE=1 SV=1	ALDDILNLK	511.802	FP_3	heavy	10098281	0.0632
sp|O14920|IKKB_HUMAN	O14920	Inhibitor of nuclear factor kappa-B kinase subunit beta OS=Homo sapiens OX=9606 GN=IKBKB PE=1 SV=1	ALDDILNLK	511.802	FP_4	heavy	9910870	0.0479
sp|O14920|IKKB_HUMAN	O14920	Inhibitor of nuclear factor kappa-B kinase subunit beta OS=Homo sapiens OX=9606 GN=IKBKB PE=1 SV=1	ALDDILNLK	511.802	FP_5	heavy	12680054	0.0385
sp|O14920|IKKB_HUMAN	O14920	Inhibitor of nuclear factor kappa-B kinase subunit beta OS=Homo sapiens OX=9606 GN=IKBKB PE=1 SV=1	ALDDILNLK	511.802	FP_6	heavy	10142705	0.0355
sp|O14920|IKKB_HUMAN	O14920	Inhibitor of nuclear factor kappa-B kinase subunit beta OS=Homo sapiens OX=9606 GN=IKBKB PE=1 SV=1	ALDDILNLK	511.802	FP_7	heavy	10496456	0.0742
sp|O14920|IKKB_HUMAN	O14920	Inhibitor of nuclear factor kappa-B kinase subunit beta OS=Homo sapiens OX=9606 GN=IKBKB PE=1 SV=1	ALDDILNLK	511.802	FT_8	heavy	13082712	0.0479
sp|O14920|IKKB_HUMAN	O14920	Inhibitor of nuclear factor kappa-B kinase subunit beta OS=Homo sapiens OX=9606 GN=IKBKB PE=1 SV=1	ALDDILNLK	511.802	FP_9	heavy	9134104	0.1512
sp|O14920|IKKB_HUMAN	O14920	Inhibitor of nuclear factor kappa-B kinase subunit beta OS=Homo sapiens OX=9606 GN=IKBKB PE=1 SV=1	ALDDILNLK	511.802	FP10	heavy	10391718	0.0308
sp|O14920|IKKB_HUMAN	O14920	Inhibitor of nuclear factor kappa-B kinase subunit beta OS=Homo sapiens OX=9606 GN=IKBKB PE=1 SV=1	ALDDILNLK	511.802	FP_11	heavy	10599305	0.0337
sp|O14920|IKKB_HUMAN	O14920	Inhibitor of nuclear factor kappa-B kinase subunit beta OS=Homo sapiens OX=9606 GN=IKBKB PE=1 SV=1	ALDDILNLK	511.802	FP_12	heavy	10943147	0.0677
sp|O14920|IKKB_HUMAN	O14920	Inhibitor of nuclear factor kappa-B kinase subunit beta OS=Homo sapiens OX=9606 GN=IKBKB PE=1 SV=1	NLAFFQLR	504.785	FP_1new	light	414906	0.0206
sp|O14920|IKKB_HUMAN	O14920	Inhibitor of nuclear factor kappa-B kinase subunit beta OS=Homo sapiens OX=9606 GN=IKBKB PE=1 SV=1	NLAFFQLR	504.785	FP_2	light	605137	0.0309
sp|O14920|IKKB_HUMAN	O14920	Inhibitor of nuclear factor kappa-B kinase subunit beta OS=Homo sapiens OX=9606 GN=IKBKB PE=1 SV=1	NLAFFQLR	504.785	FP_3	light	575933	0.0334
sp|O14920|IKKB_HUMAN	O14920	Inhibitor of nuclear factor kappa-B kinase subunit beta OS=Homo sapiens OX=9606 GN=IKBKB PE=1 SV=1	NLAFFQLR	504.785	FP_4	light	330120	0.0198
sp|O14920|IKKB_HUMAN	O14920	Inhibitor of nuclear factor kappa-B kinase subunit beta OS=Homo sapiens OX=9606 GN=IKBKB PE=1 SV=1	NLAFFQLR	504.785	FP_5	light	296782	0.0137
sp|O14920|IKKB_HUMAN	O14920	Inhibitor of nuclear factor kappa-B kinase subunit beta OS=Homo sapiens OX=9606 GN=IKBKB PE=1 SV=1	NLAFFQLR	504.785	FP_6	light	123880	0.0074
sp|O14920|IKKB_HUMAN	O14920	Inhibitor of nuclear factor kappa-B kinase subunit beta OS=Homo sapiens OX=9606 GN=IKBKB PE=1 SV=1	NLAFFQLR	504.785	FP_7	light	612839	0.0341
sp|O14920|IKKB_HUMAN	O14920	Inhibitor of nuclear factor kappa-B kinase subunit beta OS=Homo sapiens OX=9606 GN=IKBKB PE=1 SV=1	NLAFFQLR	504.785	FT_8	light	391683	0.0185
sp|O14920|IKKB_HUMAN	O14920	Inhibitor of nuclear factor kappa-B kinase subunit beta OS=Homo sapiens OX=9606 GN=IKBKB PE=1 SV=1	NLAFFQLR	504.785	FP_9	light	1057620	0.0683
sp|O14920|IKKB_HUMAN	O14920	Inhibitor of nuclear factor kappa-B kinase subunit beta OS=Homo sapiens OX=9606 GN=IKBKB PE=1 SV=1	NLAFFQLR	504.785	FP10	light	171998	0.0102
sp|O14920|IKKB_HUMAN	O14920	Inhibitor of nuclear factor kappa-B kinase subunit beta OS=Homo sapiens OX=9606 GN=IKBKB PE=1 SV=1	NLAFFQLR	504.785	FP_11	light	206664	0.0117
sp|O14920|IKKB_HUMAN	O14920	Inhibitor of nuclear factor kappa-B kinase subunit beta OS=Homo sapiens OX=9606 GN=IKBKB PE=1 SV=1	NLAFFQLR	504.785	FP_12	light	556766	0.0297
sp|O14920|IKKB_HUMAN	O14920	Inhibitor of nuclear factor kappa-B kinase subunit beta OS=Homo sapiens OX=9606 GN=IKBKB PE=1 SV=1	NLAFFQLR	509.789	FP_1new	heavy	20158052	0.0206
sp|O14920|IKKB_HUMAN	O14920	Inhibitor of nuclear factor kappa-B kinase subunit beta OS=Homo sapiens OX=9606 GN=IKBKB PE=1 SV=1	NLAFFQLR	509.789	FP_2	heavy	19571390	0.0309
sp|O14920|IKKB_HUMAN	O14920	Inhibitor of nuclear factor kappa-B kinase subunit beta OS=Homo sapiens OX=9606 GN=IKBKB PE=1 SV=1	NLAFFQLR	509.789	FP_3	heavy	17265378	0.0334
sp|O14920|IKKB_HUMAN	O14920	Inhibitor of nuclear factor kappa-B kinase subunit beta OS=Homo sapiens OX=9606 GN=IKBKB PE=1 SV=1	NLAFFQLR	509.789	FP_4	heavy	16631844	0.0198
sp|O14920|IKKB_HUMAN	O14920	Inhibitor of nuclear factor kappa-B kinase subunit beta OS=Homo sapiens OX=9606 GN=IKBKB PE=1 SV=1	NLAFFQLR	509.789	FP_5	heavy	21715150	0.0137
sp|O14920|IKKB_HUMAN	O14920	Inhibitor of nuclear factor kappa-B kinase subunit beta OS=Homo sapiens OX=9606 GN=IKBKB PE=1 SV=1	NLAFFQLR	509.789	FP_6	heavy	16742895	0.0074
sp|O14920|IKKB_HUMAN	O14920	Inhibitor of nuclear factor kappa-B kinase subunit beta OS=Homo sapiens OX=9606 GN=IKBKB PE=1 SV=1	NLAFFQLR	509.789	FP_7	heavy	17958468	0.0341
sp|O14920|IKKB_HUMAN	O14920	Inhibitor of nuclear factor kappa-B kinase subunit beta OS=Homo sapiens OX=9606 GN=IKBKB PE=1 SV=1	NLAFFQLR	509.789	FT_8	heavy	21212074	0.0185
sp|O14920|IKKB_HUMAN	O14920	Inhibitor of nuclear factor kappa-B kinase subunit beta OS=Homo sapiens OX=9606 GN=IKBKB PE=1 SV=1	NLAFFQLR	509.789	FP_9	heavy	15474811	0.0683
sp|O14920|IKKB_HUMAN	O14920	Inhibitor of nuclear factor kappa-B kinase subunit beta OS=Homo sapiens OX=9606 GN=IKBKB PE=1 SV=1	NLAFFQLR	509.789	FP10	heavy	16897242	0.0102
sp|O14920|IKKB_HUMAN	O14920	Inhibitor of nuclear factor kappa-B kinase subunit beta OS=Homo sapiens OX=9606 GN=IKBKB PE=1 SV=1	NLAFFQLR	509.789	FP_11	heavy	17593570	0.0117
sp|O14920|IKKB_HUMAN	O14920	Inhibitor of nuclear factor kappa-B kinase subunit beta OS=Homo sapiens OX=9606 GN=IKBKB PE=1 SV=1	NLAFFQLR	509.789	FP_12	heavy	18745022	0.0297
sp|O14920|IKKB_HUMAN	O14920	Inhibitor of nuclear factor kappa-B kinase subunit beta OS=Homo sapiens OX=9606 GN=IKBKB PE=1 SV=1	GTDPTYGPNGCFK	707.309	FP_1new	light	59266	0.1227
sp|O14920|IKKB_HUMAN	O14920	Inhibitor of nuclear factor kappa-B kinase subunit beta OS=Homo sapiens OX=9606 GN=IKBKB PE=1 SV=1	GTDPTYGPNGCFK	707.309	FP_2	light	124865	0.2099
sp|O14920|IKKB_HUMAN	O14920	Inhibitor of nuclear factor kappa-B kinase subunit beta OS=Homo sapiens OX=9606 GN=IKBKB PE=1 SV=1	GTDPTYGPNGCFK	707.309	FP_3	light	149557	0.3036
sp|O14920|IKKB_HUMAN	O14920	Inhibitor of nuclear factor kappa-B kinase subunit beta OS=Homo sapiens OX=9606 GN=IKBKB PE=1 SV=1	GTDPTYGPNGCFK	707.309	FP_4	light	58260	0.1162
sp|O14920|IKKB_HUMAN	O14920	Inhibitor of nuclear factor kappa-B kinase subunit beta OS=Homo sapiens OX=9606 GN=IKBKB PE=1 SV=1	GTDPTYGPNGCFK	707.309	FP_5	light	111104	0.1845
sp|O14920|IKKB_HUMAN	O14920	Inhibitor of nuclear factor kappa-B kinase subunit beta OS=Homo sapiens OX=9606 GN=IKBKB PE=1 SV=1	GTDPTYGPNGCFK	707.309	FP_6	light	81650	0.172
sp|O14920|IKKB_HUMAN	O14920	Inhibitor of nuclear factor kappa-B kinase subunit beta OS=Homo sapiens OX=9606 GN=IKBKB PE=1 SV=1	GTDPTYGPNGCFK	707.309	FP_7	light	177917	0.3378
sp|O14920|IKKB_HUMAN	O14920	Inhibitor of nuclear factor kappa-B kinase subunit beta OS=Homo sapiens OX=9606 GN=IKBKB PE=1 SV=1	GTDPTYGPNGCFK	707.309	FT_8	light	101570	0.1739
sp|O14920|IKKB_HUMAN	O14920	Inhibitor of nuclear factor kappa-B kinase subunit beta OS=Homo sapiens OX=9606 GN=IKBKB PE=1 SV=1	GTDPTYGPNGCFK	707.309	FP_9	light	337862	0.6975
sp|O14920|IKKB_HUMAN	O14920	Inhibitor of nuclear factor kappa-B kinase subunit beta OS=Homo sapiens OX=9606 GN=IKBKB PE=1 SV=1	GTDPTYGPNGCFK	707.309	FP10	light	55850	0.1216
sp|O14920|IKKB_HUMAN	O14920	Inhibitor of nuclear factor kappa-B kinase subunit beta OS=Homo sapiens OX=9606 GN=IKBKB PE=1 SV=1	GTDPTYGPNGCFK	707.309	FP_11	light	63248	0.1459
sp|O14920|IKKB_HUMAN	O14920	Inhibitor of nuclear factor kappa-B kinase subunit beta OS=Homo sapiens OX=9606 GN=IKBKB PE=1 SV=1	GTDPTYGPNGCFK	707.309	FP_12	light	140802	0.2688
sp|O14920|IKKB_HUMAN	O14920	Inhibitor of nuclear factor kappa-B kinase subunit beta OS=Homo sapiens OX=9606 GN=IKBKB PE=1 SV=1	GTDPTYGPNGCFK	711.316	FP_1new	heavy	482874	0.1227
sp|O14920|IKKB_HUMAN	O14920	Inhibitor of nuclear factor kappa-B kinase subunit beta OS=Homo sapiens OX=9606 GN=IKBKB PE=1 SV=1	GTDPTYGPNGCFK	711.316	FP_2	heavy	594931	0.2099
sp|O14920|IKKB_HUMAN	O14920	Inhibitor of nuclear factor kappa-B kinase subunit beta OS=Homo sapiens OX=9606 GN=IKBKB PE=1 SV=1	GTDPTYGPNGCFK	711.316	FP_3	heavy	492531	0.3036
sp|O14920|IKKB_HUMAN	O14920	Inhibitor of nuclear factor kappa-B kinase subunit beta OS=Homo sapiens OX=9606 GN=IKBKB PE=1 SV=1	GTDPTYGPNGCFK	711.316	FP_4	heavy	501172	0.1162
sp|O14920|IKKB_HUMAN	O14920	Inhibitor of nuclear factor kappa-B kinase subunit beta OS=Homo sapiens OX=9606 GN=IKBKB PE=1 SV=1	GTDPTYGPNGCFK	711.316	FP_5	heavy	602297	0.1845
sp|O14920|IKKB_HUMAN	O14920	Inhibitor of nuclear factor kappa-B kinase subunit beta OS=Homo sapiens OX=9606 GN=IKBKB PE=1 SV=1	GTDPTYGPNGCFK	711.316	FP_6	heavy	474793	0.172
sp|O14920|IKKB_HUMAN	O14920	Inhibitor of nuclear factor kappa-B kinase subunit beta OS=Homo sapiens OX=9606 GN=IKBKB PE=1 SV=1	GTDPTYGPNGCFK	711.316	FP_7	heavy	526725	0.3378
sp|O14920|IKKB_HUMAN	O14920	Inhibitor of nuclear factor kappa-B kinase subunit beta OS=Homo sapiens OX=9606 GN=IKBKB PE=1 SV=1	GTDPTYGPNGCFK	711.316	FT_8	heavy	583990	0.1739
sp|O14920|IKKB_HUMAN	O14920	Inhibitor of nuclear factor kappa-B kinase subunit beta OS=Homo sapiens OX=9606 GN=IKBKB PE=1 SV=1	GTDPTYGPNGCFK	711.316	FP_9	heavy	484404	0.6975
sp|O14920|IKKB_HUMAN	O14920	Inhibitor of nuclear factor kappa-B kinase subunit beta OS=Homo sapiens OX=9606 GN=IKBKB PE=1 SV=1	GTDPTYGPNGCFK	711.316	FP10	heavy	459344	0.1216
sp|O14920|IKKB_HUMAN	O14920	Inhibitor of nuclear factor kappa-B kinase subunit beta OS=Homo sapiens OX=9606 GN=IKBKB PE=1 SV=1	GTDPTYGPNGCFK	711.316	FP_11	heavy	433591	0.1459
sp|O14920|IKKB_HUMAN	O14920	Inhibitor of nuclear factor kappa-B kinase subunit beta OS=Homo sapiens OX=9606 GN=IKBKB PE=1 SV=1	GTDPTYGPNGCFK	711.316	FP_12	heavy	523741	0.2688
sp|O14920|IKKB_HUMAN	O14920	Inhibitor of nuclear factor kappa-B kinase subunit beta OS=Homo sapiens OX=9606 GN=IKBKB PE=1 SV=1	TSIQIDLEK	523.79	FP_1new	light	123715	0.0329
sp|O14920|IKKB_HUMAN	O14920	Inhibitor of nuclear factor kappa-B kinase subunit beta OS=Homo sapiens OX=9606 GN=IKBKB PE=1 SV=1	TSIQIDLEK	523.79	FP_2	light	210388	0.0486
sp|O14920|IKKB_HUMAN	O14920	Inhibitor of nuclear factor kappa-B kinase subunit beta OS=Homo sapiens OX=9606 GN=IKBKB PE=1 SV=1	TSIQIDLEK	523.79	FP_3	light	202027	0.0576
sp|O14920|IKKB_HUMAN	O14920	Inhibitor of nuclear factor kappa-B kinase subunit beta OS=Homo sapiens OX=9606 GN=IKBKB PE=1 SV=1	TSIQIDLEK	523.79	FP_4	light	162693	0.0426
sp|O14920|IKKB_HUMAN	O14920	Inhibitor of nuclear factor kappa-B kinase subunit beta OS=Homo sapiens OX=9606 GN=IKBKB PE=1 SV=1	TSIQIDLEK	523.79	FP_5	light	149546	0.0305
sp|O14920|IKKB_HUMAN	O14920	Inhibitor of nuclear factor kappa-B kinase subunit beta OS=Homo sapiens OX=9606 GN=IKBKB PE=1 SV=1	TSIQIDLEK	523.79	FP_6	light	97205	0.0257
sp|O14920|IKKB_HUMAN	O14920	Inhibitor of nuclear factor kappa-B kinase subunit beta OS=Homo sapiens OX=9606 GN=IKBKB PE=1 SV=1	TSIQIDLEK	523.79	FP_7	light	141559	0.0347
sp|O14920|IKKB_HUMAN	O14920	Inhibitor of nuclear factor kappa-B kinase subunit beta OS=Homo sapiens OX=9606 GN=IKBKB PE=1 SV=1	TSIQIDLEK	523.79	FT_8	light	265426	0.0531
sp|O14920|IKKB_HUMAN	O14920	Inhibitor of nuclear factor kappa-B kinase subunit beta OS=Homo sapiens OX=9606 GN=IKBKB PE=1 SV=1	TSIQIDLEK	523.79	FP_9	light	457934	0.1277
sp|O14920|IKKB_HUMAN	O14920	Inhibitor of nuclear factor kappa-B kinase subunit beta OS=Homo sapiens OX=9606 GN=IKBKB PE=1 SV=1	TSIQIDLEK	523.79	FP10	light	91220	0.0228
sp|O14920|IKKB_HUMAN	O14920	Inhibitor of nuclear factor kappa-B kinase subunit beta OS=Homo sapiens OX=9606 GN=IKBKB PE=1 SV=1	TSIQIDLEK	523.79	FP_11	light	142297	0.0355
sp|O14920|IKKB_HUMAN	O14920	Inhibitor of nuclear factor kappa-B kinase subunit beta OS=Homo sapiens OX=9606 GN=IKBKB PE=1 SV=1	TSIQIDLEK	523.79	FP_12	light	262723	0.0631
sp|O14920|IKKB_HUMAN	O14920	Inhibitor of nuclear factor kappa-B kinase subunit beta OS=Homo sapiens OX=9606 GN=IKBKB PE=1 SV=1	TSIQIDLEK	527.797	FP_1new	heavy	3764682	0.0329
sp|O14920|IKKB_HUMAN	O14920	Inhibitor of nuclear factor kappa-B kinase subunit beta OS=Homo sapiens OX=9606 GN=IKBKB PE=1 SV=1	TSIQIDLEK	527.797	FP_2	heavy	4328261	0.0486
sp|O14920|IKKB_HUMAN	O14920	Inhibitor of nuclear factor kappa-B kinase subunit beta OS=Homo sapiens OX=9606 GN=IKBKB PE=1 SV=1	TSIQIDLEK	527.797	FP_3	heavy	3506506	0.0576
sp|O14920|IKKB_HUMAN	O14920	Inhibitor of nuclear factor kappa-B kinase subunit beta OS=Homo sapiens OX=9606 GN=IKBKB PE=1 SV=1	TSIQIDLEK	527.797	FP_4	heavy	3821182	0.0426
sp|O14920|IKKB_HUMAN	O14920	Inhibitor of nuclear factor kappa-B kinase subunit beta OS=Homo sapiens OX=9606 GN=IKBKB PE=1 SV=1	TSIQIDLEK	527.797	FP_5	heavy	4897976	0.0305
sp|O14920|IKKB_HUMAN	O14920	Inhibitor of nuclear factor kappa-B kinase subunit beta OS=Homo sapiens OX=9606 GN=IKBKB PE=1 SV=1	TSIQIDLEK	527.797	FP_6	heavy	3780932	0.0257
sp|O14920|IKKB_HUMAN	O14920	Inhibitor of nuclear factor kappa-B kinase subunit beta OS=Homo sapiens OX=9606 GN=IKBKB PE=1 SV=1	TSIQIDLEK	527.797	FP_7	heavy	4076123	0.0347
sp|O14920|IKKB_HUMAN	O14920	Inhibitor of nuclear factor kappa-B kinase subunit beta OS=Homo sapiens OX=9606 GN=IKBKB PE=1 SV=1	TSIQIDLEK	527.797	FT_8	heavy	4999572	0.0531
sp|O14920|IKKB_HUMAN	O14920	Inhibitor of nuclear factor kappa-B kinase subunit beta OS=Homo sapiens OX=9606 GN=IKBKB PE=1 SV=1	TSIQIDLEK	527.797	FP_9	heavy	3585847	0.1277
sp|O14920|IKKB_HUMAN	O14920	Inhibitor of nuclear factor kappa-B kinase subunit beta OS=Homo sapiens OX=9606 GN=IKBKB PE=1 SV=1	TSIQIDLEK	527.797	FP10	heavy	4002040	0.0228
sp|O14920|IKKB_HUMAN	O14920	Inhibitor of nuclear factor kappa-B kinase subunit beta OS=Homo sapiens OX=9606 GN=IKBKB PE=1 SV=1	TSIQIDLEK	527.797	FP_11	heavy	4003041	0.0355
sp|O14920|IKKB_HUMAN	O14920	Inhibitor of nuclear factor kappa-B kinase subunit beta OS=Homo sapiens OX=9606 GN=IKBKB PE=1 SV=1	TSIQIDLEK	527.797	FP_12	heavy	4162835	0.0631
sp|O15111|IKKA_HUMAN	O15111	Inhibitor of nuclear factor kappa-B kinase subunit alpha OS=Homo sapiens OX=9606 GN=CHUK PE=1 SV=2	IQLPIIQLR	547.358	FP_1new	light	1423432	0.027
sp|O15111|IKKA_HUMAN	O15111	Inhibitor of nuclear factor kappa-B kinase subunit alpha OS=Homo sapiens OX=9606 GN=CHUK PE=1 SV=2	IQLPIIQLR	547.358	FP_2	light	2063601	0.0394
sp|O15111|IKKA_HUMAN	O15111	Inhibitor of nuclear factor kappa-B kinase subunit alpha OS=Homo sapiens OX=9606 GN=CHUK PE=1 SV=2	IQLPIIQLR	547.358	FP_3	light	1801901	0.0385
sp|O15111|IKKA_HUMAN	O15111	Inhibitor of nuclear factor kappa-B kinase subunit alpha OS=Homo sapiens OX=9606 GN=CHUK PE=1 SV=2	IQLPIIQLR	547.358	FP_4	light	1263872	0.0268
sp|O15111|IKKA_HUMAN	O15111	Inhibitor of nuclear factor kappa-B kinase subunit alpha OS=Homo sapiens OX=9606 GN=CHUK PE=1 SV=2	IQLPIIQLR	547.358	FP_5	light	1458165	0.0272
sp|O15111|IKKA_HUMAN	O15111	Inhibitor of nuclear factor kappa-B kinase subunit alpha OS=Homo sapiens OX=9606 GN=CHUK PE=1 SV=2	IQLPIIQLR	547.358	FP_6	light	1000863	0.0227
sp|O15111|IKKA_HUMAN	O15111	Inhibitor of nuclear factor kappa-B kinase subunit alpha OS=Homo sapiens OX=9606 GN=CHUK PE=1 SV=2	IQLPIIQLR	547.358	FP_7	light	2141873	0.0481
sp|O15111|IKKA_HUMAN	O15111	Inhibitor of nuclear factor kappa-B kinase subunit alpha OS=Homo sapiens OX=9606 GN=CHUK PE=1 SV=2	IQLPIIQLR	547.358	FT_8	light	1629499	0.0322
sp|O15111|IKKA_HUMAN	O15111	Inhibitor of nuclear factor kappa-B kinase subunit alpha OS=Homo sapiens OX=9606 GN=CHUK PE=1 SV=2	IQLPIIQLR	547.358	FP_9	light	3748513	0.107
sp|O15111|IKKA_HUMAN	O15111	Inhibitor of nuclear factor kappa-B kinase subunit alpha OS=Homo sapiens OX=9606 GN=CHUK PE=1 SV=2	IQLPIIQLR	547.358	FP10	light	930496	0.0215
sp|O15111|IKKA_HUMAN	O15111	Inhibitor of nuclear factor kappa-B kinase subunit alpha OS=Homo sapiens OX=9606 GN=CHUK PE=1 SV=2	IQLPIIQLR	547.358	FP_11	light	1010073	0.0227
sp|O15111|IKKA_HUMAN	O15111	Inhibitor of nuclear factor kappa-B kinase subunit alpha OS=Homo sapiens OX=9606 GN=CHUK PE=1 SV=2	IQLPIIQLR	547.358	FP_12	light	1939714	0.0429
sp|O15111|IKKA_HUMAN	O15111	Inhibitor of nuclear factor kappa-B kinase subunit alpha OS=Homo sapiens OX=9606 GN=CHUK PE=1 SV=2	IQLPIIQLR	552.362	FP_1new	heavy	52683164	0.027
sp|O15111|IKKA_HUMAN	O15111	Inhibitor of nuclear factor kappa-B kinase subunit alpha OS=Homo sapiens OX=9606 GN=CHUK PE=1 SV=2	IQLPIIQLR	552.362	FP_2	heavy	52377932	0.0394
sp|O15111|IKKA_HUMAN	O15111	Inhibitor of nuclear factor kappa-B kinase subunit alpha OS=Homo sapiens OX=9606 GN=CHUK PE=1 SV=2	IQLPIIQLR	552.362	FP_3	heavy	46744888	0.0385
sp|O15111|IKKA_HUMAN	O15111	Inhibitor of nuclear factor kappa-B kinase subunit alpha OS=Homo sapiens OX=9606 GN=CHUK PE=1 SV=2	IQLPIIQLR	552.362	FP_4	heavy	47072048	0.0268
sp|O15111|IKKA_HUMAN	O15111	Inhibitor of nuclear factor kappa-B kinase subunit alpha OS=Homo sapiens OX=9606 GN=CHUK PE=1 SV=2	IQLPIIQLR	552.362	FP_5	heavy	53674336	0.0272
sp|O15111|IKKA_HUMAN	O15111	Inhibitor of nuclear factor kappa-B kinase subunit alpha OS=Homo sapiens OX=9606 GN=CHUK PE=1 SV=2	IQLPIIQLR	552.362	FP_6	heavy	44046540	0.0227
sp|O15111|IKKA_HUMAN	O15111	Inhibitor of nuclear factor kappa-B kinase subunit alpha OS=Homo sapiens OX=9606 GN=CHUK PE=1 SV=2	IQLPIIQLR	552.362	FP_7	heavy	44566944	0.0481
sp|O15111|IKKA_HUMAN	O15111	Inhibitor of nuclear factor kappa-B kinase subunit alpha OS=Homo sapiens OX=9606 GN=CHUK PE=1 SV=2	IQLPIIQLR	552.362	FT_8	heavy	50656124	0.0322
sp|O15111|IKKA_HUMAN	O15111	Inhibitor of nuclear factor kappa-B kinase subunit alpha OS=Homo sapiens OX=9606 GN=CHUK PE=1 SV=2	IQLPIIQLR	552.362	FP_9	heavy	35036096	0.107
sp|O15111|IKKA_HUMAN	O15111	Inhibitor of nuclear factor kappa-B kinase subunit alpha OS=Homo sapiens OX=9606 GN=CHUK PE=1 SV=2	IQLPIIQLR	552.362	FP10	heavy	43321052	0.0215
sp|O15111|IKKA_HUMAN	O15111	Inhibitor of nuclear factor kappa-B kinase subunit alpha OS=Homo sapiens OX=9606 GN=CHUK PE=1 SV=2	IQLPIIQLR	552.362	FP_11	heavy	44533772	0.0227
sp|O15111|IKKA_HUMAN	O15111	Inhibitor of nuclear factor kappa-B kinase subunit alpha OS=Homo sapiens OX=9606 GN=CHUK PE=1 SV=2	IQLPIIQLR	552.362	FP_12	heavy	45218832	0.0429
sp|O15111|IKKA_HUMAN	O15111	Inhibitor of nuclear factor kappa-B kinase subunit alpha OS=Homo sapiens OX=9606 GN=CHUK PE=1 SV=2	NTLISASQQLK	601.841	FP_1new	light	139380	0.0226
sp|O15111|IKKA_HUMAN	O15111	Inhibitor of nuclear factor kappa-B kinase subunit alpha OS=Homo sapiens OX=9606 GN=CHUK PE=1 SV=2	NTLISASQQLK	601.841	FP_2	light	219242	0.0406
sp|O15111|IKKA_HUMAN	O15111	Inhibitor of nuclear factor kappa-B kinase subunit alpha OS=Homo sapiens OX=9606 GN=CHUK PE=1 SV=2	NTLISASQQLK	601.841	FP_3	light	167930	0.0319
sp|O15111|IKKA_HUMAN	O15111	Inhibitor of nuclear factor kappa-B kinase subunit alpha OS=Homo sapiens OX=9606 GN=CHUK PE=1 SV=2	NTLISASQQLK	601.841	FP_4	light	135475	0.0273
sp|O15111|IKKA_HUMAN	O15111	Inhibitor of nuclear factor kappa-B kinase subunit alpha OS=Homo sapiens OX=9606 GN=CHUK PE=1 SV=2	NTLISASQQLK	601.841	FP_5	light	127813	0.0233
sp|O15111|IKKA_HUMAN	O15111	Inhibitor of nuclear factor kappa-B kinase subunit alpha OS=Homo sapiens OX=9606 GN=CHUK PE=1 SV=2	NTLISASQQLK	601.841	FP_6	light	60188	0.0134
sp|O15111|IKKA_HUMAN	O15111	Inhibitor of nuclear factor kappa-B kinase subunit alpha OS=Homo sapiens OX=9606 GN=CHUK PE=1 SV=2	NTLISASQQLK	601.841	FP_7	light	208385	0.0401
sp|O15111|IKKA_HUMAN	O15111	Inhibitor of nuclear factor kappa-B kinase subunit alpha OS=Homo sapiens OX=9606 GN=CHUK PE=1 SV=2	NTLISASQQLK	601.841	FT_8	light	175696	0.0297
sp|O15111|IKKA_HUMAN	O15111	Inhibitor of nuclear factor kappa-B kinase subunit alpha OS=Homo sapiens OX=9606 GN=CHUK PE=1 SV=2	NTLISASQQLK	601.841	FP_9	light	421160	0.0829
sp|O15111|IKKA_HUMAN	O15111	Inhibitor of nuclear factor kappa-B kinase subunit alpha OS=Homo sapiens OX=9606 GN=CHUK PE=1 SV=2	NTLISASQQLK	601.841	FP10	light	57396	0.0119
sp|O15111|IKKA_HUMAN	O15111	Inhibitor of nuclear factor kappa-B kinase subunit alpha OS=Homo sapiens OX=9606 GN=CHUK PE=1 SV=2	NTLISASQQLK	601.841	FP_11	light	77219	0.0165
sp|O15111|IKKA_HUMAN	O15111	Inhibitor of nuclear factor kappa-B kinase subunit alpha OS=Homo sapiens OX=9606 GN=CHUK PE=1 SV=2	NTLISASQQLK	601.841	FP_12	light	172328	0.0326
sp|O15111|IKKA_HUMAN	O15111	Inhibitor of nuclear factor kappa-B kinase subunit alpha OS=Homo sapiens OX=9606 GN=CHUK PE=1 SV=2	NTLISASQQLK	605.848	FP_1new	heavy	6166404	0.0226
sp|O15111|IKKA_HUMAN	O15111	Inhibitor of nuclear factor kappa-B kinase subunit alpha OS=Homo sapiens OX=9606 GN=CHUK PE=1 SV=2	NTLISASQQLK	605.848	FP_2	heavy	5403907	0.0406
sp|O15111|IKKA_HUMAN	O15111	Inhibitor of nuclear factor kappa-B kinase subunit alpha OS=Homo sapiens OX=9606 GN=CHUK PE=1 SV=2	NTLISASQQLK	605.848	FP_3	heavy	5259010	0.0319
sp|O15111|IKKA_HUMAN	O15111	Inhibitor of nuclear factor kappa-B kinase subunit alpha OS=Homo sapiens OX=9606 GN=CHUK PE=1 SV=2	NTLISASQQLK	605.848	FP_4	heavy	4967078	0.0273
sp|O15111|IKKA_HUMAN	O15111	Inhibitor of nuclear factor kappa-B kinase subunit alpha OS=Homo sapiens OX=9606 GN=CHUK PE=1 SV=2	NTLISASQQLK	605.848	FP_5	heavy	5486323	0.0233
sp|O15111|IKKA_HUMAN	O15111	Inhibitor of nuclear factor kappa-B kinase subunit alpha OS=Homo sapiens OX=9606 GN=CHUK PE=1 SV=2	NTLISASQQLK	605.848	FP_6	heavy	4504048	0.0134
sp|O15111|IKKA_HUMAN	O15111	Inhibitor of nuclear factor kappa-B kinase subunit alpha OS=Homo sapiens OX=9606 GN=CHUK PE=1 SV=2	NTLISASQQLK	605.848	FP_7	heavy	5192985	0.0401
sp|O15111|IKKA_HUMAN	O15111	Inhibitor of nuclear factor kappa-B kinase subunit alpha OS=Homo sapiens OX=9606 GN=CHUK PE=1 SV=2	NTLISASQQLK	605.848	FT_8	heavy	5913622	0.0297
sp|O15111|IKKA_HUMAN	O15111	Inhibitor of nuclear factor kappa-B kinase subunit alpha OS=Homo sapiens OX=9606 GN=CHUK PE=1 SV=2	NTLISASQQLK	605.848	FP_9	heavy	5080117	0.0829
sp|O15111|IKKA_HUMAN	O15111	Inhibitor of nuclear factor kappa-B kinase subunit alpha OS=Homo sapiens OX=9606 GN=CHUK PE=1 SV=2	NTLISASQQLK	605.848	FP10	heavy	4827367	0.0119
sp|O15111|IKKA_HUMAN	O15111	Inhibitor of nuclear factor kappa-B kinase subunit alpha OS=Homo sapiens OX=9606 GN=CHUK PE=1 SV=2	NTLISASQQLK	605.848	FP_11	heavy	4674449	0.0165
sp|O15111|IKKA_HUMAN	O15111	Inhibitor of nuclear factor kappa-B kinase subunit alpha OS=Homo sapiens OX=9606 GN=CHUK PE=1 SV=2	NTLISASQQLK	605.848	FP_12	heavy	5293800	0.0326
sp|O15111|IKKA_HUMAN	O15111	Inhibitor of nuclear factor kappa-B kinase subunit alpha OS=Homo sapiens OX=9606 GN=CHUK PE=1 SV=2	SIQLDLER	487.269	FP_1new	light	346215	0.025
sp|O15111|IKKA_HUMAN	O15111	Inhibitor of nuclear factor kappa-B kinase subunit alpha OS=Homo sapiens OX=9606 GN=CHUK PE=1 SV=2	SIQLDLER	487.269	FP_2	light	480830	0.0386
sp|O15111|IKKA_HUMAN	O15111	Inhibitor of nuclear factor kappa-B kinase subunit alpha OS=Homo sapiens OX=9606 GN=CHUK PE=1 SV=2	SIQLDLER	487.269	FP_3	light	395070	0.0345
sp|O15111|IKKA_HUMAN	O15111	Inhibitor of nuclear factor kappa-B kinase subunit alpha OS=Homo sapiens OX=9606 GN=CHUK PE=1 SV=2	SIQLDLER	487.269	FP_4	light	326068	0.0297
sp|O15111|IKKA_HUMAN	O15111	Inhibitor of nuclear factor kappa-B kinase subunit alpha OS=Homo sapiens OX=9606 GN=CHUK PE=1 SV=2	SIQLDLER	487.269	FP_5	light	470710	0.0334
sp|O15111|IKKA_HUMAN	O15111	Inhibitor of nuclear factor kappa-B kinase subunit alpha OS=Homo sapiens OX=9606 GN=CHUK PE=1 SV=2	SIQLDLER	487.269	FP_6	light	272746	0.0243
sp|O15111|IKKA_HUMAN	O15111	Inhibitor of nuclear factor kappa-B kinase subunit alpha OS=Homo sapiens OX=9606 GN=CHUK PE=1 SV=2	SIQLDLER	487.269	FP_7	light	417131	0.0373
sp|O15111|IKKA_HUMAN	O15111	Inhibitor of nuclear factor kappa-B kinase subunit alpha OS=Homo sapiens OX=9606 GN=CHUK PE=1 SV=2	SIQLDLER	487.269	FT_8	light	363982	0.0276
sp|O15111|IKKA_HUMAN	O15111	Inhibitor of nuclear factor kappa-B kinase subunit alpha OS=Homo sapiens OX=9606 GN=CHUK PE=1 SV=2	SIQLDLER	487.269	FP_9	light	774238	0.0738
sp|O15111|IKKA_HUMAN	O15111	Inhibitor of nuclear factor kappa-B kinase subunit alpha OS=Homo sapiens OX=9606 GN=CHUK PE=1 SV=2	SIQLDLER	487.269	FP10	light	184544	0.0176
sp|O15111|IKKA_HUMAN	O15111	Inhibitor of nuclear factor kappa-B kinase subunit alpha OS=Homo sapiens OX=9606 GN=CHUK PE=1 SV=2	SIQLDLER	487.269	FP_11	light	201615	0.0182
sp|O15111|IKKA_HUMAN	O15111	Inhibitor of nuclear factor kappa-B kinase subunit alpha OS=Homo sapiens OX=9606 GN=CHUK PE=1 SV=2	SIQLDLER	487.269	FP_12	light	407125	0.0367
sp|O15111|IKKA_HUMAN	O15111	Inhibitor of nuclear factor kappa-B kinase subunit alpha OS=Homo sapiens OX=9606 GN=CHUK PE=1 SV=2	SIQLDLER	492.273	FP_1new	heavy	13843070	0.025
sp|O15111|IKKA_HUMAN	O15111	Inhibitor of nuclear factor kappa-B kinase subunit alpha OS=Homo sapiens OX=9606 GN=CHUK PE=1 SV=2	SIQLDLER	492.273	FP_2	heavy	12468078	0.0386
sp|O15111|IKKA_HUMAN	O15111	Inhibitor of nuclear factor kappa-B kinase subunit alpha OS=Homo sapiens OX=9606 GN=CHUK PE=1 SV=2	SIQLDLER	492.273	FP_3	heavy	11462442	0.0345
sp|O15111|IKKA_HUMAN	O15111	Inhibitor of nuclear factor kappa-B kinase subunit alpha OS=Homo sapiens OX=9606 GN=CHUK PE=1 SV=2	SIQLDLER	492.273	FP_4	heavy	10972956	0.0297
sp|O15111|IKKA_HUMAN	O15111	Inhibitor of nuclear factor kappa-B kinase subunit alpha OS=Homo sapiens OX=9606 GN=CHUK PE=1 SV=2	SIQLDLER	492.273	FP_5	heavy	14100316	0.0334
sp|O15111|IKKA_HUMAN	O15111	Inhibitor of nuclear factor kappa-B kinase subunit alpha OS=Homo sapiens OX=9606 GN=CHUK PE=1 SV=2	SIQLDLER	492.273	FP_6	heavy	11208133	0.0243
sp|O15111|IKKA_HUMAN	O15111	Inhibitor of nuclear factor kappa-B kinase subunit alpha OS=Homo sapiens OX=9606 GN=CHUK PE=1 SV=2	SIQLDLER	492.273	FP_7	heavy	11177020	0.0373
sp|O15111|IKKA_HUMAN	O15111	Inhibitor of nuclear factor kappa-B kinase subunit alpha OS=Homo sapiens OX=9606 GN=CHUK PE=1 SV=2	SIQLDLER	492.273	FT_8	heavy	13206574	0.0276
sp|O15111|IKKA_HUMAN	O15111	Inhibitor of nuclear factor kappa-B kinase subunit alpha OS=Homo sapiens OX=9606 GN=CHUK PE=1 SV=2	SIQLDLER	492.273	FP_9	heavy	10487146	0.0738
sp|O15111|IKKA_HUMAN	O15111	Inhibitor of nuclear factor kappa-B kinase subunit alpha OS=Homo sapiens OX=9606 GN=CHUK PE=1 SV=2	SIQLDLER	492.273	FP10	heavy	10468282	0.0176
sp|O15111|IKKA_HUMAN	O15111	Inhibitor of nuclear factor kappa-B kinase subunit alpha OS=Homo sapiens OX=9606 GN=CHUK PE=1 SV=2	SIQLDLER	492.273	FP_11	heavy	11095898	0.0182
sp|O15111|IKKA_HUMAN	O15111	Inhibitor of nuclear factor kappa-B kinase subunit alpha OS=Homo sapiens OX=9606 GN=CHUK PE=1 SV=2	SIQLDLER	492.273	FP_12	heavy	11091434	0.0367
sp|O15111|IKKA_HUMAN	O15111	Inhibitor of nuclear factor kappa-B kinase subunit alpha OS=Homo sapiens OX=9606 GN=CHUK PE=1 SV=2	VEVALSNIK	486.79	FP_1new	light	505837	0.0271
sp|O15111|IKKA_HUMAN	O15111	Inhibitor of nuclear factor kappa-B kinase subunit alpha OS=Homo sapiens OX=9606 GN=CHUK PE=1 SV=2	VEVALSNIK	486.79	FP_2	light	685424	0.0424
sp|O15111|IKKA_HUMAN	O15111	Inhibitor of nuclear factor kappa-B kinase subunit alpha OS=Homo sapiens OX=9606 GN=CHUK PE=1 SV=2	VEVALSNIK	486.79	FP_3	light	553808	0.0381
sp|O15111|IKKA_HUMAN	O15111	Inhibitor of nuclear factor kappa-B kinase subunit alpha OS=Homo sapiens OX=9606 GN=CHUK PE=1 SV=2	VEVALSNIK	486.79	FP_4	light	423933	0.0298
sp|O15111|IKKA_HUMAN	O15111	Inhibitor of nuclear factor kappa-B kinase subunit alpha OS=Homo sapiens OX=9606 GN=CHUK PE=1 SV=2	VEVALSNIK	486.79	FP_5	light	522651	0.0279
sp|O15111|IKKA_HUMAN	O15111	Inhibitor of nuclear factor kappa-B kinase subunit alpha OS=Homo sapiens OX=9606 GN=CHUK PE=1 SV=2	VEVALSNIK	486.79	FP_6	light	291304	0.0228
sp|O15111|IKKA_HUMAN	O15111	Inhibitor of nuclear factor kappa-B kinase subunit alpha OS=Homo sapiens OX=9606 GN=CHUK PE=1 SV=2	VEVALSNIK	486.79	FP_7	light	718589	0.0456
sp|O15111|IKKA_HUMAN	O15111	Inhibitor of nuclear factor kappa-B kinase subunit alpha OS=Homo sapiens OX=9606 GN=CHUK PE=1 SV=2	VEVALSNIK	486.79	FT_8	light	577723	0.0339
sp|O15111|IKKA_HUMAN	O15111	Inhibitor of nuclear factor kappa-B kinase subunit alpha OS=Homo sapiens OX=9606 GN=CHUK PE=1 SV=2	VEVALSNIK	486.79	FP_9	light	1190393	0.0835
sp|O15111|IKKA_HUMAN	O15111	Inhibitor of nuclear factor kappa-B kinase subunit alpha OS=Homo sapiens OX=9606 GN=CHUK PE=1 SV=2	VEVALSNIK	486.79	FP10	light	292525	0.0217
sp|O15111|IKKA_HUMAN	O15111	Inhibitor of nuclear factor kappa-B kinase subunit alpha OS=Homo sapiens OX=9606 GN=CHUK PE=1 SV=2	VEVALSNIK	486.79	FP_11	light	344942	0.0245
sp|O15111|IKKA_HUMAN	O15111	Inhibitor of nuclear factor kappa-B kinase subunit alpha OS=Homo sapiens OX=9606 GN=CHUK PE=1 SV=2	VEVALSNIK	486.79	FP_12	light	634714	0.0433
sp|O15111|IKKA_HUMAN	O15111	Inhibitor of nuclear factor kappa-B kinase subunit alpha OS=Homo sapiens OX=9606 GN=CHUK PE=1 SV=2	VEVALSNIK	490.797	FP_1new	heavy	18638946	0.0271
sp|O15111|IKKA_HUMAN	O15111	Inhibitor of nuclear factor kappa-B kinase subunit alpha OS=Homo sapiens OX=9606 GN=CHUK PE=1 SV=2	VEVALSNIK	490.797	FP_2	heavy	16176083	0.0424
sp|O15111|IKKA_HUMAN	O15111	Inhibitor of nuclear factor kappa-B kinase subunit alpha OS=Homo sapiens OX=9606 GN=CHUK PE=1 SV=2	VEVALSNIK	490.797	FP_3	heavy	14528268	0.0381
sp|O15111|IKKA_HUMAN	O15111	Inhibitor of nuclear factor kappa-B kinase subunit alpha OS=Homo sapiens OX=9606 GN=CHUK PE=1 SV=2	VEVALSNIK	490.797	FP_4	heavy	14231810	0.0298
sp|O15111|IKKA_HUMAN	O15111	Inhibitor of nuclear factor kappa-B kinase subunit alpha OS=Homo sapiens OX=9606 GN=CHUK PE=1 SV=2	VEVALSNIK	490.797	FP_5	heavy	18730308	0.0279
sp|O15111|IKKA_HUMAN	O15111	Inhibitor of nuclear factor kappa-B kinase subunit alpha OS=Homo sapiens OX=9606 GN=CHUK PE=1 SV=2	VEVALSNIK	490.797	FP_6	heavy	12759608	0.0228
sp|O15111|IKKA_HUMAN	O15111	Inhibitor of nuclear factor kappa-B kinase subunit alpha OS=Homo sapiens OX=9606 GN=CHUK PE=1 SV=2	VEVALSNIK	490.797	FP_7	heavy	15775064	0.0456
sp|O15111|IKKA_HUMAN	O15111	Inhibitor of nuclear factor kappa-B kinase subunit alpha OS=Homo sapiens OX=9606 GN=CHUK PE=1 SV=2	VEVALSNIK	490.797	FT_8	heavy	17037732	0.0339
sp|O15111|IKKA_HUMAN	O15111	Inhibitor of nuclear factor kappa-B kinase subunit alpha OS=Homo sapiens OX=9606 GN=CHUK PE=1 SV=2	VEVALSNIK	490.797	FP_9	heavy	14254094	0.0835
sp|O15111|IKKA_HUMAN	O15111	Inhibitor of nuclear factor kappa-B kinase subunit alpha OS=Homo sapiens OX=9606 GN=CHUK PE=1 SV=2	VEVALSNIK	490.797	FP10	heavy	13474271	0.0217
sp|O15111|IKKA_HUMAN	O15111	Inhibitor of nuclear factor kappa-B kinase subunit alpha OS=Homo sapiens OX=9606 GN=CHUK PE=1 SV=2	VEVALSNIK	490.797	FP_11	heavy	14093591	0.0245
sp|O15111|IKKA_HUMAN	O15111	Inhibitor of nuclear factor kappa-B kinase subunit alpha OS=Homo sapiens OX=9606 GN=CHUK PE=1 SV=2	VEVALSNIK	490.797	FP_12	heavy	14665318	0.0433
sp|O15111|IKKA_HUMAN	O15111	Inhibitor of nuclear factor kappa-B kinase subunit alpha OS=Homo sapiens OX=9606 GN=CHUK PE=1 SV=2	IIVHTVQSQDR	432.574	FP_1new	light	95564	0.0353
sp|O15111|IKKA_HUMAN	O15111	Inhibitor of nuclear factor kappa-B kinase subunit alpha OS=Homo sapiens OX=9606 GN=CHUK PE=1 SV=2	IIVHTVQSQDR	432.574	FP_2	light	317185	0.0603
sp|O15111|IKKA_HUMAN	O15111	Inhibitor of nuclear factor kappa-B kinase subunit alpha OS=Homo sapiens OX=9606 GN=CHUK PE=1 SV=2	IIVHTVQSQDR	432.574	FP_3	light	274387	0.0583
sp|O15111|IKKA_HUMAN	O15111	Inhibitor of nuclear factor kappa-B kinase subunit alpha OS=Homo sapiens OX=9606 GN=CHUK PE=1 SV=2	IIVHTVQSQDR	432.574	FP_4	light	190749	0.0429
sp|O15111|IKKA_HUMAN	O15111	Inhibitor of nuclear factor kappa-B kinase subunit alpha OS=Homo sapiens OX=9606 GN=CHUK PE=1 SV=2	IIVHTVQSQDR	432.574	FP_5	light	202769	0.0331
sp|O15111|IKKA_HUMAN	O15111	Inhibitor of nuclear factor kappa-B kinase subunit alpha OS=Homo sapiens OX=9606 GN=CHUK PE=1 SV=2	IIVHTVQSQDR	432.574	FP_6	light	98834	0.0215
sp|O15111|IKKA_HUMAN	O15111	Inhibitor of nuclear factor kappa-B kinase subunit alpha OS=Homo sapiens OX=9606 GN=CHUK PE=1 SV=2	IIVHTVQSQDR	432.574	FP_7	light	323563	0.0617
sp|O15111|IKKA_HUMAN	O15111	Inhibitor of nuclear factor kappa-B kinase subunit alpha OS=Homo sapiens OX=9606 GN=CHUK PE=1 SV=2	IIVHTVQSQDR	432.574	FT_8	light	234005	0.0404
sp|O15111|IKKA_HUMAN	O15111	Inhibitor of nuclear factor kappa-B kinase subunit alpha OS=Homo sapiens OX=9606 GN=CHUK PE=1 SV=2	IIVHTVQSQDR	432.574	FP_9	light	560982	0.1285
sp|O15111|IKKA_HUMAN	O15111	Inhibitor of nuclear factor kappa-B kinase subunit alpha OS=Homo sapiens OX=9606 GN=CHUK PE=1 SV=2	IIVHTVQSQDR	432.574	FP10	light	141202	0.0306
sp|O15111|IKKA_HUMAN	O15111	Inhibitor of nuclear factor kappa-B kinase subunit alpha OS=Homo sapiens OX=9606 GN=CHUK PE=1 SV=2	IIVHTVQSQDR	432.574	FP_11	light	139121	0.0314
sp|O15111|IKKA_HUMAN	O15111	Inhibitor of nuclear factor kappa-B kinase subunit alpha OS=Homo sapiens OX=9606 GN=CHUK PE=1 SV=2	IIVHTVQSQDR	432.574	FP_12	light	264780	0.0514
sp|O15111|IKKA_HUMAN	O15111	Inhibitor of nuclear factor kappa-B kinase subunit alpha OS=Homo sapiens OX=9606 GN=CHUK PE=1 SV=2	IIVHTVQSQDR	435.91	FP_1new	heavy	2709277	0.0353
sp|O15111|IKKA_HUMAN	O15111	Inhibitor of nuclear factor kappa-B kinase subunit alpha OS=Homo sapiens OX=9606 GN=CHUK PE=1 SV=2	IIVHTVQSQDR	435.91	FP_2	heavy	5264150	0.0603
sp|O15111|IKKA_HUMAN	O15111	Inhibitor of nuclear factor kappa-B kinase subunit alpha OS=Homo sapiens OX=9606 GN=CHUK PE=1 SV=2	IIVHTVQSQDR	435.91	FP_3	heavy	4706429	0.0583
sp|O15111|IKKA_HUMAN	O15111	Inhibitor of nuclear factor kappa-B kinase subunit alpha OS=Homo sapiens OX=9606 GN=CHUK PE=1 SV=2	IIVHTVQSQDR	435.91	FP_4	heavy	4447532	0.0429
sp|O15111|IKKA_HUMAN	O15111	Inhibitor of nuclear factor kappa-B kinase subunit alpha OS=Homo sapiens OX=9606 GN=CHUK PE=1 SV=2	IIVHTVQSQDR	435.91	FP_5	heavy	6122576	0.0331
sp|O15111|IKKA_HUMAN	O15111	Inhibitor of nuclear factor kappa-B kinase subunit alpha OS=Homo sapiens OX=9606 GN=CHUK PE=1 SV=2	IIVHTVQSQDR	435.91	FP_6	heavy	4607339	0.0215
sp|O15111|IKKA_HUMAN	O15111	Inhibitor of nuclear factor kappa-B kinase subunit alpha OS=Homo sapiens OX=9606 GN=CHUK PE=1 SV=2	IIVHTVQSQDR	435.91	FP_7	heavy	5243804	0.0617
sp|O15111|IKKA_HUMAN	O15111	Inhibitor of nuclear factor kappa-B kinase subunit alpha OS=Homo sapiens OX=9606 GN=CHUK PE=1 SV=2	IIVHTVQSQDR	435.91	FT_8	heavy	5786763	0.0404
sp|O15111|IKKA_HUMAN	O15111	Inhibitor of nuclear factor kappa-B kinase subunit alpha OS=Homo sapiens OX=9606 GN=CHUK PE=1 SV=2	IIVHTVQSQDR	435.91	FP_9	heavy	4367272	0.1285
sp|O15111|IKKA_HUMAN	O15111	Inhibitor of nuclear factor kappa-B kinase subunit alpha OS=Homo sapiens OX=9606 GN=CHUK PE=1 SV=2	IIVHTVQSQDR	435.91	FP10	heavy	4619292	0.0306
sp|O15111|IKKA_HUMAN	O15111	Inhibitor of nuclear factor kappa-B kinase subunit alpha OS=Homo sapiens OX=9606 GN=CHUK PE=1 SV=2	IIVHTVQSQDR	435.91	FP_11	heavy	4426748	0.0314
sp|O15111|IKKA_HUMAN	O15111	Inhibitor of nuclear factor kappa-B kinase subunit alpha OS=Homo sapiens OX=9606 GN=CHUK PE=1 SV=2	IIVHTVQSQDR	435.91	FP_12	heavy	5154686	0.0514
sp|O43318|M3K7_HUMAN	O43318	Mitogen-activated protein kinase kinase kinase 7 OS=Homo sapiens OX=9606 GN=MAP3K7 PE=1 SV=1	SLSTYYQQCK	639.295	FP_1new	light	68182	0.0121
sp|O43318|M3K7_HUMAN	O43318	Mitogen-activated protein kinase kinase kinase 7 OS=Homo sapiens OX=9606 GN=MAP3K7 PE=1 SV=1	SLSTYYQQCK	639.295	FP_2	light	154209	0.0215
sp|O43318|M3K7_HUMAN	O43318	Mitogen-activated protein kinase kinase kinase 7 OS=Homo sapiens OX=9606 GN=MAP3K7 PE=1 SV=1	SLSTYYQQCK	639.295	FP_3	light	133133	0.0222
sp|O43318|M3K7_HUMAN	O43318	Mitogen-activated protein kinase kinase kinase 7 OS=Homo sapiens OX=9606 GN=MAP3K7 PE=1 SV=1	SLSTYYQQCK	639.295	FP_4	light	70745	0.0123
sp|O43318|M3K7_HUMAN	O43318	Mitogen-activated protein kinase kinase kinase 7 OS=Homo sapiens OX=9606 GN=MAP3K7 PE=1 SV=1	SLSTYYQQCK	639.295	FP_5	light	141724	0.0182
sp|O43318|M3K7_HUMAN	O43318	Mitogen-activated protein kinase kinase kinase 7 OS=Homo sapiens OX=9606 GN=MAP3K7 PE=1 SV=1	SLSTYYQQCK	639.295	FP_6	light	96411	0.0156
sp|O43318|M3K7_HUMAN	O43318	Mitogen-activated protein kinase kinase kinase 7 OS=Homo sapiens OX=9606 GN=MAP3K7 PE=1 SV=1	SLSTYYQQCK	639.295	FP_7	light	185867	0.0301
sp|O43318|M3K7_HUMAN	O43318	Mitogen-activated protein kinase kinase kinase 7 OS=Homo sapiens OX=9606 GN=MAP3K7 PE=1 SV=1	SLSTYYQQCK	639.295	FT_8	light	106938	0.0138
sp|O43318|M3K7_HUMAN	O43318	Mitogen-activated protein kinase kinase kinase 7 OS=Homo sapiens OX=9606 GN=MAP3K7 PE=1 SV=1	SLSTYYQQCK	639.295	FP_9	light	399086	0.0613
sp|O43318|M3K7_HUMAN	O43318	Mitogen-activated protein kinase kinase kinase 7 OS=Homo sapiens OX=9606 GN=MAP3K7 PE=1 SV=1	SLSTYYQQCK	639.295	FP10	light	38734	0.007
sp|O43318|M3K7_HUMAN	O43318	Mitogen-activated protein kinase kinase kinase 7 OS=Homo sapiens OX=9606 GN=MAP3K7 PE=1 SV=1	SLSTYYQQCK	639.295	FP_11	light	73333	0.0116
sp|O43318|M3K7_HUMAN	O43318	Mitogen-activated protein kinase kinase kinase 7 OS=Homo sapiens OX=9606 GN=MAP3K7 PE=1 SV=1	SLSTYYQQCK	639.295	FP_12	light	144725	0.0204
sp|O43318|M3K7_HUMAN	O43318	Mitogen-activated protein kinase kinase kinase 7 OS=Homo sapiens OX=9606 GN=MAP3K7 PE=1 SV=1	SLSTYYQQCK	643.302	FP_1new	heavy	5630722	0.0121
sp|O43318|M3K7_HUMAN	O43318	Mitogen-activated protein kinase kinase kinase 7 OS=Homo sapiens OX=9606 GN=MAP3K7 PE=1 SV=1	SLSTYYQQCK	643.302	FP_2	heavy	7181577	0.0215
sp|O43318|M3K7_HUMAN	O43318	Mitogen-activated protein kinase kinase kinase 7 OS=Homo sapiens OX=9606 GN=MAP3K7 PE=1 SV=1	SLSTYYQQCK	643.302	FP_3	heavy	5984580	0.0222
sp|O43318|M3K7_HUMAN	O43318	Mitogen-activated protein kinase kinase kinase 7 OS=Homo sapiens OX=9606 GN=MAP3K7 PE=1 SV=1	SLSTYYQQCK	643.302	FP_4	heavy	5765852	0.0123
sp|O43318|M3K7_HUMAN	O43318	Mitogen-activated protein kinase kinase kinase 7 OS=Homo sapiens OX=9606 GN=MAP3K7 PE=1 SV=1	SLSTYYQQCK	643.302	FP_5	heavy	7806419	0.0182
sp|O43318|M3K7_HUMAN	O43318	Mitogen-activated protein kinase kinase kinase 7 OS=Homo sapiens OX=9606 GN=MAP3K7 PE=1 SV=1	SLSTYYQQCK	643.302	FP_6	heavy	6175159	0.0156
sp|O43318|M3K7_HUMAN	O43318	Mitogen-activated protein kinase kinase kinase 7 OS=Homo sapiens OX=9606 GN=MAP3K7 PE=1 SV=1	SLSTYYQQCK	643.302	FP_7	heavy	6183937	0.0301
sp|O43318|M3K7_HUMAN	O43318	Mitogen-activated protein kinase kinase kinase 7 OS=Homo sapiens OX=9606 GN=MAP3K7 PE=1 SV=1	SLSTYYQQCK	643.302	FT_8	heavy	7767011	0.0138
sp|O43318|M3K7_HUMAN	O43318	Mitogen-activated protein kinase kinase kinase 7 OS=Homo sapiens OX=9606 GN=MAP3K7 PE=1 SV=1	SLSTYYQQCK	643.302	FP_9	heavy	6508127	0.0613
sp|O43318|M3K7_HUMAN	O43318	Mitogen-activated protein kinase kinase kinase 7 OS=Homo sapiens OX=9606 GN=MAP3K7 PE=1 SV=1	SLSTYYQQCK	643.302	FP10	heavy	5565663	0.007
sp|O43318|M3K7_HUMAN	O43318	Mitogen-activated protein kinase kinase kinase 7 OS=Homo sapiens OX=9606 GN=MAP3K7 PE=1 SV=1	SLSTYYQQCK	643.302	FP_11	heavy	6347138	0.0116
sp|O43318|M3K7_HUMAN	O43318	Mitogen-activated protein kinase kinase kinase 7 OS=Homo sapiens OX=9606 GN=MAP3K7 PE=1 SV=1	SLSTYYQQCK	643.302	FP_12	heavy	7089384	0.0204
sp|O43318|M3K7_HUMAN	O43318	Mitogen-activated protein kinase kinase kinase 7 OS=Homo sapiens OX=9606 GN=MAP3K7 PE=1 SV=1	EIEVEEVVGR	579.804	FP_1new	light	374199	0.0176
sp|O43318|M3K7_HUMAN	O43318	Mitogen-activated protein kinase kinase kinase 7 OS=Homo sapiens OX=9606 GN=MAP3K7 PE=1 SV=1	EIEVEEVVGR	579.804	FP_2	light	534425	0.0265
sp|O43318|M3K7_HUMAN	O43318	Mitogen-activated protein kinase kinase kinase 7 OS=Homo sapiens OX=9606 GN=MAP3K7 PE=1 SV=1	EIEVEEVVGR	579.804	FP_3	light	447997	0.0246
sp|O43318|M3K7_HUMAN	O43318	Mitogen-activated protein kinase kinase kinase 7 OS=Homo sapiens OX=9606 GN=MAP3K7 PE=1 SV=1	EIEVEEVVGR	579.804	FP_4	light	302594	0.0162
sp|O43318|M3K7_HUMAN	O43318	Mitogen-activated protein kinase kinase kinase 7 OS=Homo sapiens OX=9606 GN=MAP3K7 PE=1 SV=1	EIEVEEVVGR	579.804	FP_5	light	331588	0.0146
sp|O43318|M3K7_HUMAN	O43318	Mitogen-activated protein kinase kinase kinase 7 OS=Homo sapiens OX=9606 GN=MAP3K7 PE=1 SV=1	EIEVEEVVGR	579.804	FP_6	light	250464	0.0164
sp|O43318|M3K7_HUMAN	O43318	Mitogen-activated protein kinase kinase kinase 7 OS=Homo sapiens OX=9606 GN=MAP3K7 PE=1 SV=1	EIEVEEVVGR	579.804	FP_7	light	555465	0.0294
sp|O43318|M3K7_HUMAN	O43318	Mitogen-activated protein kinase kinase kinase 7 OS=Homo sapiens OX=9606 GN=MAP3K7 PE=1 SV=1	EIEVEEVVGR	579.804	FT_8	light	402924	0.0191
sp|O43318|M3K7_HUMAN	O43318	Mitogen-activated protein kinase kinase kinase 7 OS=Homo sapiens OX=9606 GN=MAP3K7 PE=1 SV=1	EIEVEEVVGR	579.804	FP_9	light	718502	0.0456
sp|O43318|M3K7_HUMAN	O43318	Mitogen-activated protein kinase kinase kinase 7 OS=Homo sapiens OX=9606 GN=MAP3K7 PE=1 SV=1	EIEVEEVVGR	579.804	FP10	light	199025	0.0112
sp|O43318|M3K7_HUMAN	O43318	Mitogen-activated protein kinase kinase kinase 7 OS=Homo sapiens OX=9606 GN=MAP3K7 PE=1 SV=1	EIEVEEVVGR	579.804	FP_11	light	268965	0.0147
sp|O43318|M3K7_HUMAN	O43318	Mitogen-activated protein kinase kinase kinase 7 OS=Homo sapiens OX=9606 GN=MAP3K7 PE=1 SV=1	EIEVEEVVGR	579.804	FP_12	light	350929	0.0189
sp|O43318|M3K7_HUMAN	O43318	Mitogen-activated protein kinase kinase kinase 7 OS=Homo sapiens OX=9606 GN=MAP3K7 PE=1 SV=1	EIEVEEVVGR	584.808	FP_1new	heavy	21289156	0.0176
sp|O43318|M3K7_HUMAN	O43318	Mitogen-activated protein kinase kinase kinase 7 OS=Homo sapiens OX=9606 GN=MAP3K7 PE=1 SV=1	EIEVEEVVGR	584.808	FP_2	heavy	20198828	0.0265
sp|O43318|M3K7_HUMAN	O43318	Mitogen-activated protein kinase kinase kinase 7 OS=Homo sapiens OX=9606 GN=MAP3K7 PE=1 SV=1	EIEVEEVVGR	584.808	FP_3	heavy	18181422	0.0246
sp|O43318|M3K7_HUMAN	O43318	Mitogen-activated protein kinase kinase kinase 7 OS=Homo sapiens OX=9606 GN=MAP3K7 PE=1 SV=1	EIEVEEVVGR	584.808	FP_4	heavy	18628580	0.0162
sp|O43318|M3K7_HUMAN	O43318	Mitogen-activated protein kinase kinase kinase 7 OS=Homo sapiens OX=9606 GN=MAP3K7 PE=1 SV=1	EIEVEEVVGR	584.808	FP_5	heavy	22767060	0.0146
sp|O43318|M3K7_HUMAN	O43318	Mitogen-activated protein kinase kinase kinase 7 OS=Homo sapiens OX=9606 GN=MAP3K7 PE=1 SV=1	EIEVEEVVGR	584.808	FP_6	heavy	15251867	0.0164
sp|O43318|M3K7_HUMAN	O43318	Mitogen-activated protein kinase kinase kinase 7 OS=Homo sapiens OX=9606 GN=MAP3K7 PE=1 SV=1	EIEVEEVVGR	584.808	FP_7	heavy	18877646	0.0294
sp|O43318|M3K7_HUMAN	O43318	Mitogen-activated protein kinase kinase kinase 7 OS=Homo sapiens OX=9606 GN=MAP3K7 PE=1 SV=1	EIEVEEVVGR	584.808	FT_8	heavy	21132906	0.0191
sp|O43318|M3K7_HUMAN	O43318	Mitogen-activated protein kinase kinase kinase 7 OS=Homo sapiens OX=9606 GN=MAP3K7 PE=1 SV=1	EIEVEEVVGR	584.808	FP_9	heavy	15745964	0.0456
sp|O43318|M3K7_HUMAN	O43318	Mitogen-activated protein kinase kinase kinase 7 OS=Homo sapiens OX=9606 GN=MAP3K7 PE=1 SV=1	EIEVEEVVGR	584.808	FP10	heavy	17738126	0.0112
sp|O43318|M3K7_HUMAN	O43318	Mitogen-activated protein kinase kinase kinase 7 OS=Homo sapiens OX=9606 GN=MAP3K7 PE=1 SV=1	EIEVEEVVGR	584.808	FP_11	heavy	18266836	0.0147
sp|O43318|M3K7_HUMAN	O43318	Mitogen-activated protein kinase kinase kinase 7 OS=Homo sapiens OX=9606 GN=MAP3K7 PE=1 SV=1	EIEVEEVVGR	584.808	FP_12	heavy	18604592	0.0189
sp|O43318|M3K7_HUMAN	O43318	Mitogen-activated protein kinase kinase kinase 7 OS=Homo sapiens OX=9606 GN=MAP3K7 PE=1 SV=1	VQTEIALLLQR	642.388	FP_1new	light	344924	0.0329
sp|O43318|M3K7_HUMAN	O43318	Mitogen-activated protein kinase kinase kinase 7 OS=Homo sapiens OX=9606 GN=MAP3K7 PE=1 SV=1	VQTEIALLLQR	642.388	FP_2	light	417123	0.0472
sp|O43318|M3K7_HUMAN	O43318	Mitogen-activated protein kinase kinase kinase 7 OS=Homo sapiens OX=9606 GN=MAP3K7 PE=1 SV=1	VQTEIALLLQR	642.388	FP_3	light	512091	0.0605
sp|O43318|M3K7_HUMAN	O43318	Mitogen-activated protein kinase kinase kinase 7 OS=Homo sapiens OX=9606 GN=MAP3K7 PE=1 SV=1	VQTEIALLLQR	642.388	FP_4	light	261713	0.034
sp|O43318|M3K7_HUMAN	O43318	Mitogen-activated protein kinase kinase kinase 7 OS=Homo sapiens OX=9606 GN=MAP3K7 PE=1 SV=1	VQTEIALLLQR	642.388	FP_5	light	362238	0.0328
sp|O43318|M3K7_HUMAN	O43318	Mitogen-activated protein kinase kinase kinase 7 OS=Homo sapiens OX=9606 GN=MAP3K7 PE=1 SV=1	VQTEIALLLQR	642.388	FP_6	light	217153	0.0256
sp|O43318|M3K7_HUMAN	O43318	Mitogen-activated protein kinase kinase kinase 7 OS=Homo sapiens OX=9606 GN=MAP3K7 PE=1 SV=1	VQTEIALLLQR	642.388	FP_7	light	601013	0.0687
sp|O43318|M3K7_HUMAN	O43318	Mitogen-activated protein kinase kinase kinase 7 OS=Homo sapiens OX=9606 GN=MAP3K7 PE=1 SV=1	VQTEIALLLQR	642.388	FT_8	light	360726	0.0405
sp|O43318|M3K7_HUMAN	O43318	Mitogen-activated protein kinase kinase kinase 7 OS=Homo sapiens OX=9606 GN=MAP3K7 PE=1 SV=1	VQTEIALLLQR	642.388	FP_9	light	1107262	0.1438
sp|O43318|M3K7_HUMAN	O43318	Mitogen-activated protein kinase kinase kinase 7 OS=Homo sapiens OX=9606 GN=MAP3K7 PE=1 SV=1	VQTEIALLLQR	642.388	FP10	light	182979	0.0224
sp|O43318|M3K7_HUMAN	O43318	Mitogen-activated protein kinase kinase kinase 7 OS=Homo sapiens OX=9606 GN=MAP3K7 PE=1 SV=1	VQTEIALLLQR	642.388	FP_11	light	234226	0.0282
sp|O43318|M3K7_HUMAN	O43318	Mitogen-activated protein kinase kinase kinase 7 OS=Homo sapiens OX=9606 GN=MAP3K7 PE=1 SV=1	VQTEIALLLQR	642.388	FP_12	light	608929	0.0699
sp|O43318|M3K7_HUMAN	O43318	Mitogen-activated protein kinase kinase kinase 7 OS=Homo sapiens OX=9606 GN=MAP3K7 PE=1 SV=1	VQTEIALLLQR	647.392	FP_1new	heavy	10496499	0.0329
sp|O43318|M3K7_HUMAN	O43318	Mitogen-activated protein kinase kinase kinase 7 OS=Homo sapiens OX=9606 GN=MAP3K7 PE=1 SV=1	VQTEIALLLQR	647.392	FP_2	heavy	8831046	0.0472
sp|O43318|M3K7_HUMAN	O43318	Mitogen-activated protein kinase kinase kinase 7 OS=Homo sapiens OX=9606 GN=MAP3K7 PE=1 SV=1	VQTEIALLLQR	647.392	FP_3	heavy	8457645	0.0605
sp|O43318|M3K7_HUMAN	O43318	Mitogen-activated protein kinase kinase kinase 7 OS=Homo sapiens OX=9606 GN=MAP3K7 PE=1 SV=1	VQTEIALLLQR	647.392	FP_4	heavy	7705794	0.034
sp|O43318|M3K7_HUMAN	O43318	Mitogen-activated protein kinase kinase kinase 7 OS=Homo sapiens OX=9606 GN=MAP3K7 PE=1 SV=1	VQTEIALLLQR	647.392	FP_5	heavy	11035568	0.0328
sp|O43318|M3K7_HUMAN	O43318	Mitogen-activated protein kinase kinase kinase 7 OS=Homo sapiens OX=9606 GN=MAP3K7 PE=1 SV=1	VQTEIALLLQR	647.392	FP_6	heavy	8492796	0.0256
sp|O43318|M3K7_HUMAN	O43318	Mitogen-activated protein kinase kinase kinase 7 OS=Homo sapiens OX=9606 GN=MAP3K7 PE=1 SV=1	VQTEIALLLQR	647.392	FP_7	heavy	8751126	0.0687
sp|O43318|M3K7_HUMAN	O43318	Mitogen-activated protein kinase kinase kinase 7 OS=Homo sapiens OX=9606 GN=MAP3K7 PE=1 SV=1	VQTEIALLLQR	647.392	FT_8	heavy	8914166	0.0405
sp|O43318|M3K7_HUMAN	O43318	Mitogen-activated protein kinase kinase kinase 7 OS=Homo sapiens OX=9606 GN=MAP3K7 PE=1 SV=1	VQTEIALLLQR	647.392	FP_9	heavy	7699359	0.1438
sp|O43318|M3K7_HUMAN	O43318	Mitogen-activated protein kinase kinase kinase 7 OS=Homo sapiens OX=9606 GN=MAP3K7 PE=1 SV=1	VQTEIALLLQR	647.392	FP10	heavy	8183380	0.0224
sp|O43318|M3K7_HUMAN	O43318	Mitogen-activated protein kinase kinase kinase 7 OS=Homo sapiens OX=9606 GN=MAP3K7 PE=1 SV=1	VQTEIALLLQR	647.392	FP_11	heavy	8313136	0.0282
sp|O43318|M3K7_HUMAN	O43318	Mitogen-activated protein kinase kinase kinase 7 OS=Homo sapiens OX=9606 GN=MAP3K7 PE=1 SV=1	VQTEIALLLQR	647.392	FP_12	heavy	8706169	0.0699
sp|O43318|M3K7_HUMAN	O43318	Mitogen-activated protein kinase kinase kinase 7 OS=Homo sapiens OX=9606 GN=MAP3K7 PE=1 SV=1	GAFGVVCK	419.218	FP_1new	light	168406	0.0173
sp|O43318|M3K7_HUMAN	O43318	Mitogen-activated protein kinase kinase kinase 7 OS=Homo sapiens OX=9606 GN=MAP3K7 PE=1 SV=1	GAFGVVCK	419.218	FP_2	light	471866	0.04
sp|O43318|M3K7_HUMAN	O43318	Mitogen-activated protein kinase kinase kinase 7 OS=Homo sapiens OX=9606 GN=MAP3K7 PE=1 SV=1	GAFGVVCK	419.218	FP_3	light	268160	0.0266
sp|O43318|M3K7_HUMAN	O43318	Mitogen-activated protein kinase kinase kinase 7 OS=Homo sapiens OX=9606 GN=MAP3K7 PE=1 SV=1	GAFGVVCK	419.218	FP_4	light	171697	0.0164
sp|O43318|M3K7_HUMAN	O43318	Mitogen-activated protein kinase kinase kinase 7 OS=Homo sapiens OX=9606 GN=MAP3K7 PE=1 SV=1	GAFGVVCK	419.218	FP_5	light	377619	0.0284
sp|O43318|M3K7_HUMAN	O43318	Mitogen-activated protein kinase kinase kinase 7 OS=Homo sapiens OX=9606 GN=MAP3K7 PE=1 SV=1	GAFGVVCK	419.218	FP_6	light	121454	0.0124
sp|O43318|M3K7_HUMAN	O43318	Mitogen-activated protein kinase kinase kinase 7 OS=Homo sapiens OX=9606 GN=MAP3K7 PE=1 SV=1	GAFGVVCK	419.218	FP_7	light	382590	0.0337
sp|O43318|M3K7_HUMAN	O43318	Mitogen-activated protein kinase kinase kinase 7 OS=Homo sapiens OX=9606 GN=MAP3K7 PE=1 SV=1	GAFGVVCK	419.218	FT_8	light	207268	0.0166
sp|O43318|M3K7_HUMAN	O43318	Mitogen-activated protein kinase kinase kinase 7 OS=Homo sapiens OX=9606 GN=MAP3K7 PE=1 SV=1	GAFGVVCK	419.218	FP_9	light	863564	0.0778
sp|O43318|M3K7_HUMAN	O43318	Mitogen-activated protein kinase kinase kinase 7 OS=Homo sapiens OX=9606 GN=MAP3K7 PE=1 SV=1	GAFGVVCK	419.218	FP10	light	106652	0.0116
sp|O43318|M3K7_HUMAN	O43318	Mitogen-activated protein kinase kinase kinase 7 OS=Homo sapiens OX=9606 GN=MAP3K7 PE=1 SV=1	GAFGVVCK	419.218	FP_11	light	141071	0.0141
sp|O43318|M3K7_HUMAN	O43318	Mitogen-activated protein kinase kinase kinase 7 OS=Homo sapiens OX=9606 GN=MAP3K7 PE=1 SV=1	GAFGVVCK	419.218	FP_12	light	352997	0.0296
sp|O43318|M3K7_HUMAN	O43318	Mitogen-activated protein kinase kinase kinase 7 OS=Homo sapiens OX=9606 GN=MAP3K7 PE=1 SV=1	GAFGVVCK	423.225	FP_1new	heavy	9708799	0.0173
sp|O43318|M3K7_HUMAN	O43318	Mitogen-activated protein kinase kinase kinase 7 OS=Homo sapiens OX=9606 GN=MAP3K7 PE=1 SV=1	GAFGVVCK	423.225	FP_2	heavy	11809234	0.04
sp|O43318|M3K7_HUMAN	O43318	Mitogen-activated protein kinase kinase kinase 7 OS=Homo sapiens OX=9606 GN=MAP3K7 PE=1 SV=1	GAFGVVCK	423.225	FP_3	heavy	10083958	0.0266
sp|O43318|M3K7_HUMAN	O43318	Mitogen-activated protein kinase kinase kinase 7 OS=Homo sapiens OX=9606 GN=MAP3K7 PE=1 SV=1	GAFGVVCK	423.225	FP_4	heavy	10453905	0.0164
sp|O43318|M3K7_HUMAN	O43318	Mitogen-activated protein kinase kinase kinase 7 OS=Homo sapiens OX=9606 GN=MAP3K7 PE=1 SV=1	GAFGVVCK	423.225	FP_5	heavy	13319663	0.0284
sp|O43318|M3K7_HUMAN	O43318	Mitogen-activated protein kinase kinase kinase 7 OS=Homo sapiens OX=9606 GN=MAP3K7 PE=1 SV=1	GAFGVVCK	423.225	FP_6	heavy	9807396	0.0124
sp|O43318|M3K7_HUMAN	O43318	Mitogen-activated protein kinase kinase kinase 7 OS=Homo sapiens OX=9606 GN=MAP3K7 PE=1 SV=1	GAFGVVCK	423.225	FP_7	heavy	11366625	0.0337
sp|O43318|M3K7_HUMAN	O43318	Mitogen-activated protein kinase kinase kinase 7 OS=Homo sapiens OX=9606 GN=MAP3K7 PE=1 SV=1	GAFGVVCK	423.225	FT_8	heavy	12504615	0.0166
sp|O43318|M3K7_HUMAN	O43318	Mitogen-activated protein kinase kinase kinase 7 OS=Homo sapiens OX=9606 GN=MAP3K7 PE=1 SV=1	GAFGVVCK	423.225	FP_9	heavy	11093376	0.0778
sp|O43318|M3K7_HUMAN	O43318	Mitogen-activated protein kinase kinase kinase 7 OS=Homo sapiens OX=9606 GN=MAP3K7 PE=1 SV=1	GAFGVVCK	423.225	FP10	heavy	9185927	0.0116
sp|O43318|M3K7_HUMAN	O43318	Mitogen-activated protein kinase kinase kinase 7 OS=Homo sapiens OX=9606 GN=MAP3K7 PE=1 SV=1	GAFGVVCK	423.225	FP_11	heavy	10006734	0.0141
sp|O43318|M3K7_HUMAN	O43318	Mitogen-activated protein kinase kinase kinase 7 OS=Homo sapiens OX=9606 GN=MAP3K7 PE=1 SV=1	GAFGVVCK	423.225	FP_12	heavy	11942287	0.0296
sp|P01375|TNFA_HUMAN	P01375	Tumor necrosis factor OS=Homo sapiens OX=9606 GN=TNF PE=1 SV=1	ANALLANGVELR	620.854	FP_1new	light	123701408	0.1092
sp|P01375|TNFA_HUMAN	P01375	Tumor necrosis factor OS=Homo sapiens OX=9606 GN=TNF PE=1 SV=1	ANALLANGVELR	620.854	FP_2	light	157416400	0.1466
sp|P01375|TNFA_HUMAN	P01375	Tumor necrosis factor OS=Homo sapiens OX=9606 GN=TNF PE=1 SV=1	ANALLANGVELR	620.854	FP_3	light	129519392	0.1411
sp|P01375|TNFA_HUMAN	P01375	Tumor necrosis factor OS=Homo sapiens OX=9606 GN=TNF PE=1 SV=1	ANALLANGVELR	620.854	FP_4	light	446010	0.0005
sp|P01375|TNFA_HUMAN	P01375	Tumor necrosis factor OS=Homo sapiens OX=9606 GN=TNF PE=1 SV=1	ANALLANGVELR	620.854	FP_5	light	366520	0.0003
sp|P01375|TNFA_HUMAN	P01375	Tumor necrosis factor OS=Homo sapiens OX=9606 GN=TNF PE=1 SV=1	ANALLANGVELR	620.854	FP_6	light	107894	0.0001
sp|P01375|TNFA_HUMAN	P01375	Tumor necrosis factor OS=Homo sapiens OX=9606 GN=TNF PE=1 SV=1	ANALLANGVELR	620.854	FP_7	light	296777	0.0004
sp|P01375|TNFA_HUMAN	P01375	Tumor necrosis factor OS=Homo sapiens OX=9606 GN=TNF PE=1 SV=1	ANALLANGVELR	620.854	FT_8	light	53873	0.0001
sp|P01375|TNFA_HUMAN	P01375	Tumor necrosis factor OS=Homo sapiens OX=9606 GN=TNF PE=1 SV=1	ANALLANGVELR	620.854	FP_9	light	791882	0.0009
sp|P01375|TNFA_HUMAN	P01375	Tumor necrosis factor OS=Homo sapiens OX=9606 GN=TNF PE=1 SV=1	ANALLANGVELR	620.854	FP10	light	110323	0.0002
sp|P01375|TNFA_HUMAN	P01375	Tumor necrosis factor OS=Homo sapiens OX=9606 GN=TNF PE=1 SV=1	ANALLANGVELR	620.854	FP_11	light	NA	NA
sp|P01375|TNFA_HUMAN	P01375	Tumor necrosis factor OS=Homo sapiens OX=9606 GN=TNF PE=1 SV=1	ANALLANGVELR	620.854	FP_12	light	216054	0.0002
sp|P01375|TNFA_HUMAN	P01375	Tumor necrosis factor OS=Homo sapiens OX=9606 GN=TNF PE=1 SV=1	ANALLANGVELR	625.858	FP_1new	heavy	1132779136	0.1092
sp|P01375|TNFA_HUMAN	P01375	Tumor necrosis factor OS=Homo sapiens OX=9606 GN=TNF PE=1 SV=1	ANALLANGVELR	625.858	FP_2	heavy	1073565120	0.1466
sp|P01375|TNFA_HUMAN	P01375	Tumor necrosis factor OS=Homo sapiens OX=9606 GN=TNF PE=1 SV=1	ANALLANGVELR	625.858	FP_3	heavy	917624896	0.1411
sp|P01375|TNFA_HUMAN	P01375	Tumor necrosis factor OS=Homo sapiens OX=9606 GN=TNF PE=1 SV=1	ANALLANGVELR	625.858	FP_4	heavy	954669248	0.0005
sp|P01375|TNFA_HUMAN	P01375	Tumor necrosis factor OS=Homo sapiens OX=9606 GN=TNF PE=1 SV=1	ANALLANGVELR	625.858	FP_5	heavy	1155854336	0.0003
sp|P01375|TNFA_HUMAN	P01375	Tumor necrosis factor OS=Homo sapiens OX=9606 GN=TNF PE=1 SV=1	ANALLANGVELR	625.858	FP_6	heavy	914704640	0.0001
sp|P01375|TNFA_HUMAN	P01375	Tumor necrosis factor OS=Homo sapiens OX=9606 GN=TNF PE=1 SV=1	ANALLANGVELR	625.858	FP_7	heavy	834564544	0.0004
sp|P01375|TNFA_HUMAN	P01375	Tumor necrosis factor OS=Homo sapiens OX=9606 GN=TNF PE=1 SV=1	ANALLANGVELR	625.858	FT_8	heavy	441382784	0.0001
sp|P01375|TNFA_HUMAN	P01375	Tumor necrosis factor OS=Homo sapiens OX=9606 GN=TNF PE=1 SV=1	ANALLANGVELR	625.858	FP_9	heavy	925613312	0.0009
sp|P01375|TNFA_HUMAN	P01375	Tumor necrosis factor OS=Homo sapiens OX=9606 GN=TNF PE=1 SV=1	ANALLANGVELR	625.858	FP10	heavy	666159104	0.0002
sp|P01375|TNFA_HUMAN	P01375	Tumor necrosis factor OS=Homo sapiens OX=9606 GN=TNF PE=1 SV=1	ANALLANGVELR	625.858	FP_11	heavy	312397152	NA
sp|P01375|TNFA_HUMAN	P01375	Tumor necrosis factor OS=Homo sapiens OX=9606 GN=TNF PE=1 SV=1	ANALLANGVELR	625.858	FP_12	heavy	951981376	0.0002
sp|P01375|TNFA_HUMAN	P01375	Tumor necrosis factor OS=Homo sapiens OX=9606 GN=TNF PE=1 SV=1	GQGCPSTHVLLTHTISR	621.988	FP_1new	light	9037384	0.0525
sp|P01375|TNFA_HUMAN	P01375	Tumor necrosis factor OS=Homo sapiens OX=9606 GN=TNF PE=1 SV=1	GQGCPSTHVLLTHTISR	621.988	FP_2	light	19948634	0.1178
sp|P01375|TNFA_HUMAN	P01375	Tumor necrosis factor OS=Homo sapiens OX=9606 GN=TNF PE=1 SV=1	GQGCPSTHVLLTHTISR	621.988	FP_3	light	14769252	0.0957
sp|P01375|TNFA_HUMAN	P01375	Tumor necrosis factor OS=Homo sapiens OX=9606 GN=TNF PE=1 SV=1	GQGCPSTHVLLTHTISR	621.988	FP_4	light	NA	NA
sp|P01375|TNFA_HUMAN	P01375	Tumor necrosis factor OS=Homo sapiens OX=9606 GN=TNF PE=1 SV=1	GQGCPSTHVLLTHTISR	621.988	FP_5	light	NA	NA
sp|P01375|TNFA_HUMAN	P01375	Tumor necrosis factor OS=Homo sapiens OX=9606 GN=TNF PE=1 SV=1	GQGCPSTHVLLTHTISR	621.988	FP_6	light	NA	NA
sp|P01375|TNFA_HUMAN	P01375	Tumor necrosis factor OS=Homo sapiens OX=9606 GN=TNF PE=1 SV=1	GQGCPSTHVLLTHTISR	621.988	FP_7	light	NA	NA
sp|P01375|TNFA_HUMAN	P01375	Tumor necrosis factor OS=Homo sapiens OX=9606 GN=TNF PE=1 SV=1	GQGCPSTHVLLTHTISR	621.988	FT_8	light	NA	NA
sp|P01375|TNFA_HUMAN	P01375	Tumor necrosis factor OS=Homo sapiens OX=9606 GN=TNF PE=1 SV=1	GQGCPSTHVLLTHTISR	621.988	FP_9	light	NA	NA
sp|P01375|TNFA_HUMAN	P01375	Tumor necrosis factor OS=Homo sapiens OX=9606 GN=TNF PE=1 SV=1	GQGCPSTHVLLTHTISR	621.988	FP10	light	NA	NA
sp|P01375|TNFA_HUMAN	P01375	Tumor necrosis factor OS=Homo sapiens OX=9606 GN=TNF PE=1 SV=1	GQGCPSTHVLLTHTISR	621.988	FP_11	light	NA	NA
sp|P01375|TNFA_HUMAN	P01375	Tumor necrosis factor OS=Homo sapiens OX=9606 GN=TNF PE=1 SV=1	GQGCPSTHVLLTHTISR	621.988	FP_12	light	NA	NA
sp|P01375|TNFA_HUMAN	P01375	Tumor necrosis factor OS=Homo sapiens OX=9606 GN=TNF PE=1 SV=1	GQGCPSTHVLLTHTISR	625.324	FP_1new	heavy	172000608	0.0525
sp|P01375|TNFA_HUMAN	P01375	Tumor necrosis factor OS=Homo sapiens OX=9606 GN=TNF PE=1 SV=1	GQGCPSTHVLLTHTISR	625.324	FP_2	heavy	169388336	0.1178
sp|P01375|TNFA_HUMAN	P01375	Tumor necrosis factor OS=Homo sapiens OX=9606 GN=TNF PE=1 SV=1	GQGCPSTHVLLTHTISR	625.324	FP_3	heavy	154404320	0.0957
sp|P01375|TNFA_HUMAN	P01375	Tumor necrosis factor OS=Homo sapiens OX=9606 GN=TNF PE=1 SV=1	GQGCPSTHVLLTHTISR	625.324	FP_4	heavy	145125792	NA
sp|P01375|TNFA_HUMAN	P01375	Tumor necrosis factor OS=Homo sapiens OX=9606 GN=TNF PE=1 SV=1	GQGCPSTHVLLTHTISR	625.324	FP_5	heavy	184389856	NA
sp|P01375|TNFA_HUMAN	P01375	Tumor necrosis factor OS=Homo sapiens OX=9606 GN=TNF PE=1 SV=1	GQGCPSTHVLLTHTISR	625.324	FP_6	heavy	141571808	NA
sp|P01375|TNFA_HUMAN	P01375	Tumor necrosis factor OS=Homo sapiens OX=9606 GN=TNF PE=1 SV=1	GQGCPSTHVLLTHTISR	625.324	FP_7	heavy	141823728	NA
sp|P01375|TNFA_HUMAN	P01375	Tumor necrosis factor OS=Homo sapiens OX=9606 GN=TNF PE=1 SV=1	GQGCPSTHVLLTHTISR	625.324	FT_8	heavy	159332880	NA
sp|P01375|TNFA_HUMAN	P01375	Tumor necrosis factor OS=Homo sapiens OX=9606 GN=TNF PE=1 SV=1	GQGCPSTHVLLTHTISR	625.324	FP_9	heavy	134530256	NA
sp|P01375|TNFA_HUMAN	P01375	Tumor necrosis factor OS=Homo sapiens OX=9606 GN=TNF PE=1 SV=1	GQGCPSTHVLLTHTISR	625.324	FP10	heavy	124715232	NA
sp|P01375|TNFA_HUMAN	P01375	Tumor necrosis factor OS=Homo sapiens OX=9606 GN=TNF PE=1 SV=1	GQGCPSTHVLLTHTISR	625.324	FP_11	heavy	132092520	NA
sp|P01375|TNFA_HUMAN	P01375	Tumor necrosis factor OS=Homo sapiens OX=9606 GN=TNF PE=1 SV=1	GQGCPSTHVLLTHTISR	625.324	FP_12	heavy	147276064	NA
sp|P01375|TNFA_HUMAN	P01375	Tumor necrosis factor OS=Homo sapiens OX=9606 GN=TNF PE=1 SV=1	IAVSYQTK	455.256	FP_1new	light	102764952	0.1965
sp|P01375|TNFA_HUMAN	P01375	Tumor necrosis factor OS=Homo sapiens OX=9606 GN=TNF PE=1 SV=1	IAVSYQTK	455.256	FP_2	light	134134792	0.2748
sp|P01375|TNFA_HUMAN	P01375	Tumor necrosis factor OS=Homo sapiens OX=9606 GN=TNF PE=1 SV=1	IAVSYQTK	455.256	FP_3	light	107704672	0.2446
sp|P01375|TNFA_HUMAN	P01375	Tumor necrosis factor OS=Homo sapiens OX=9606 GN=TNF PE=1 SV=1	IAVSYQTK	455.256	FP_4	light	NA	NA
sp|P01375|TNFA_HUMAN	P01375	Tumor necrosis factor OS=Homo sapiens OX=9606 GN=TNF PE=1 SV=1	IAVSYQTK	455.256	FP_5	light	NA	NA
sp|P01375|TNFA_HUMAN	P01375	Tumor necrosis factor OS=Homo sapiens OX=9606 GN=TNF PE=1 SV=1	IAVSYQTK	455.256	FP_6	light	NA	NA
sp|P01375|TNFA_HUMAN	P01375	Tumor necrosis factor OS=Homo sapiens OX=9606 GN=TNF PE=1 SV=1	IAVSYQTK	455.256	FP_7	light	NA	NA
sp|P01375|TNFA_HUMAN	P01375	Tumor necrosis factor OS=Homo sapiens OX=9606 GN=TNF PE=1 SV=1	IAVSYQTK	455.256	FT_8	light	NA	NA
sp|P01375|TNFA_HUMAN	P01375	Tumor necrosis factor OS=Homo sapiens OX=9606 GN=TNF PE=1 SV=1	IAVSYQTK	455.256	FP_9	light	NA	NA
sp|P01375|TNFA_HUMAN	P01375	Tumor necrosis factor OS=Homo sapiens OX=9606 GN=TNF PE=1 SV=1	IAVSYQTK	455.256	FP10	light	NA	NA
sp|P01375|TNFA_HUMAN	P01375	Tumor necrosis factor OS=Homo sapiens OX=9606 GN=TNF PE=1 SV=1	IAVSYQTK	455.256	FP_11	light	NA	NA
sp|P01375|TNFA_HUMAN	P01375	Tumor necrosis factor OS=Homo sapiens OX=9606 GN=TNF PE=1 SV=1	IAVSYQTK	455.256	FP_12	light	NA	NA
sp|P01375|TNFA_HUMAN	P01375	Tumor necrosis factor OS=Homo sapiens OX=9606 GN=TNF PE=1 SV=1	IAVSYQTK	459.263	FP_1new	heavy	523023104	0.1965
sp|P01375|TNFA_HUMAN	P01375	Tumor necrosis factor OS=Homo sapiens OX=9606 GN=TNF PE=1 SV=1	IAVSYQTK	459.263	FP_2	heavy	488056032	0.2748
sp|P01375|TNFA_HUMAN	P01375	Tumor necrosis factor OS=Homo sapiens OX=9606 GN=TNF PE=1 SV=1	IAVSYQTK	459.263	FP_3	heavy	440334848	0.2446
sp|P01375|TNFA_HUMAN	P01375	Tumor necrosis factor OS=Homo sapiens OX=9606 GN=TNF PE=1 SV=1	IAVSYQTK	459.263	FP_4	heavy	384031712	NA
sp|P01375|TNFA_HUMAN	P01375	Tumor necrosis factor OS=Homo sapiens OX=9606 GN=TNF PE=1 SV=1	IAVSYQTK	459.263	FP_5	heavy	533758656	NA
sp|P01375|TNFA_HUMAN	P01375	Tumor necrosis factor OS=Homo sapiens OX=9606 GN=TNF PE=1 SV=1	IAVSYQTK	459.263	FP_6	heavy	389717536	NA
sp|P01375|TNFA_HUMAN	P01375	Tumor necrosis factor OS=Homo sapiens OX=9606 GN=TNF PE=1 SV=1	IAVSYQTK	459.263	FP_7	heavy	413651584	NA
sp|P01375|TNFA_HUMAN	P01375	Tumor necrosis factor OS=Homo sapiens OX=9606 GN=TNF PE=1 SV=1	IAVSYQTK	459.263	FT_8	heavy	527347616	NA
sp|P01375|TNFA_HUMAN	P01375	Tumor necrosis factor OS=Homo sapiens OX=9606 GN=TNF PE=1 SV=1	IAVSYQTK	459.263	FP_9	heavy	418655808	NA
sp|P01375|TNFA_HUMAN	P01375	Tumor necrosis factor OS=Homo sapiens OX=9606 GN=TNF PE=1 SV=1	IAVSYQTK	459.263	FP10	heavy	364142080	NA
sp|P01375|TNFA_HUMAN	P01375	Tumor necrosis factor OS=Homo sapiens OX=9606 GN=TNF PE=1 SV=1	IAVSYQTK	459.263	FP_11	heavy	381746240	NA
sp|P01375|TNFA_HUMAN	P01375	Tumor necrosis factor OS=Homo sapiens OX=9606 GN=TNF PE=1 SV=1	IAVSYQTK	459.263	FP_12	heavy	432603840	NA
sp|P01375|TNFA_HUMAN	P01375	Tumor necrosis factor OS=Homo sapiens OX=9606 GN=TNF PE=1 SV=1	VNLLSAIK	429.276	FP_1new	light	108348400	0.2233
sp|P01375|TNFA_HUMAN	P01375	Tumor necrosis factor OS=Homo sapiens OX=9606 GN=TNF PE=1 SV=1	VNLLSAIK	429.276	FP_2	light	140446208	0.3142
sp|P01375|TNFA_HUMAN	P01375	Tumor necrosis factor OS=Homo sapiens OX=9606 GN=TNF PE=1 SV=1	VNLLSAIK	429.276	FP_3	light	114438784	0.2897
sp|P01375|TNFA_HUMAN	P01375	Tumor necrosis factor OS=Homo sapiens OX=9606 GN=TNF PE=1 SV=1	VNLLSAIK	429.276	FP_4	light	422591	0.0013
sp|P01375|TNFA_HUMAN	P01375	Tumor necrosis factor OS=Homo sapiens OX=9606 GN=TNF PE=1 SV=1	VNLLSAIK	429.276	FP_5	light	246140	0.0008
sp|P01375|TNFA_HUMAN	P01375	Tumor necrosis factor OS=Homo sapiens OX=9606 GN=TNF PE=1 SV=1	VNLLSAIK	429.276	FP_6	light	137331	0.0007
sp|P01375|TNFA_HUMAN	P01375	Tumor necrosis factor OS=Homo sapiens OX=9606 GN=TNF PE=1 SV=1	VNLLSAIK	429.276	FP_7	light	180341	0.0009
sp|P01375|TNFA_HUMAN	P01375	Tumor necrosis factor OS=Homo sapiens OX=9606 GN=TNF PE=1 SV=1	VNLLSAIK	429.276	FT_8	light	259663	0.0008
sp|P01375|TNFA_HUMAN	P01375	Tumor necrosis factor OS=Homo sapiens OX=9606 GN=TNF PE=1 SV=1	VNLLSAIK	429.276	FP_9	light	114474	0.0017
sp|P01375|TNFA_HUMAN	P01375	Tumor necrosis factor OS=Homo sapiens OX=9606 GN=TNF PE=1 SV=1	VNLLSAIK	429.276	FP10	light	67346	0.0005
sp|P01375|TNFA_HUMAN	P01375	Tumor necrosis factor OS=Homo sapiens OX=9606 GN=TNF PE=1 SV=1	VNLLSAIK	429.276	FP_11	light	156250	0.0007
sp|P01375|TNFA_HUMAN	P01375	Tumor necrosis factor OS=Homo sapiens OX=9606 GN=TNF PE=1 SV=1	VNLLSAIK	429.276	FP_12	light	206704	0.0007
sp|P01375|TNFA_HUMAN	P01375	Tumor necrosis factor OS=Homo sapiens OX=9606 GN=TNF PE=1 SV=1	VNLLSAIK	433.283	FP_1new	heavy	485211488	0.2233
sp|P01375|TNFA_HUMAN	P01375	Tumor necrosis factor OS=Homo sapiens OX=9606 GN=TNF PE=1 SV=1	VNLLSAIK	433.283	FP_2	heavy	447001024	0.3142
sp|P01375|TNFA_HUMAN	P01375	Tumor necrosis factor OS=Homo sapiens OX=9606 GN=TNF PE=1 SV=1	VNLLSAIK	433.283	FP_3	heavy	395068032	0.2897
sp|P01375|TNFA_HUMAN	P01375	Tumor necrosis factor OS=Homo sapiens OX=9606 GN=TNF PE=1 SV=1	VNLLSAIK	433.283	FP_4	heavy	320561408	0.0013
sp|P01375|TNFA_HUMAN	P01375	Tumor necrosis factor OS=Homo sapiens OX=9606 GN=TNF PE=1 SV=1	VNLLSAIK	433.283	FP_5	heavy	313810048	0.0008
sp|P01375|TNFA_HUMAN	P01375	Tumor necrosis factor OS=Homo sapiens OX=9606 GN=TNF PE=1 SV=1	VNLLSAIK	433.283	FP_6	heavy	201777856	0.0007
sp|P01375|TNFA_HUMAN	P01375	Tumor necrosis factor OS=Homo sapiens OX=9606 GN=TNF PE=1 SV=1	VNLLSAIK	433.283	FP_7	heavy	194154128	0.0009
sp|P01375|TNFA_HUMAN	P01375	Tumor necrosis factor OS=Homo sapiens OX=9606 GN=TNF PE=1 SV=1	VNLLSAIK	433.283	FT_8	heavy	328138048	0.0008
sp|P01375|TNFA_HUMAN	P01375	Tumor necrosis factor OS=Homo sapiens OX=9606 GN=TNF PE=1 SV=1	VNLLSAIK	433.283	FP_9	heavy	66689500	0.0017
sp|P01375|TNFA_HUMAN	P01375	Tumor necrosis factor OS=Homo sapiens OX=9606 GN=TNF PE=1 SV=1	VNLLSAIK	433.283	FP10	heavy	139687536	0.0005
sp|P01375|TNFA_HUMAN	P01375	Tumor necrosis factor OS=Homo sapiens OX=9606 GN=TNF PE=1 SV=1	VNLLSAIK	433.283	FP_11	heavy	236435792	0.0007
sp|P01375|TNFA_HUMAN	P01375	Tumor necrosis factor OS=Homo sapiens OX=9606 GN=TNF PE=1 SV=1	VNLLSAIK	433.283	FP_12	heavy	301677664	0.0007
sp|P0CG48|UBC_HUMAN	P0CG48	Polyubiquitin-C OS=Homo sapiens OX=9606 GN=UBC PE=1 SV=3	TITLEVEPSDTIENVK	894.467	FP_1new	light	410263936	0.6226
sp|P0CG48|UBC_HUMAN	P0CG48	Polyubiquitin-C OS=Homo sapiens OX=9606 GN=UBC PE=1 SV=3	TITLEVEPSDTIENVK	894.467	FP_2	light	485491936	0.7874
sp|P0CG48|UBC_HUMAN	P0CG48	Polyubiquitin-C OS=Homo sapiens OX=9606 GN=UBC PE=1 SV=3	TITLEVEPSDTIENVK	894.467	FP_3	light	472824032	0.8566
sp|P0CG48|UBC_HUMAN	P0CG48	Polyubiquitin-C OS=Homo sapiens OX=9606 GN=UBC PE=1 SV=3	TITLEVEPSDTIENVK	894.467	FP_4	light	300233472	0.5085
sp|P0CG48|UBC_HUMAN	P0CG48	Polyubiquitin-C OS=Homo sapiens OX=9606 GN=UBC PE=1 SV=3	TITLEVEPSDTIENVK	894.467	FP_5	light	360397888	0.511
sp|P0CG48|UBC_HUMAN	P0CG48	Polyubiquitin-C OS=Homo sapiens OX=9606 GN=UBC PE=1 SV=3	TITLEVEPSDTIENVK	894.467	FP_6	light	273065312	0.4119
sp|P0CG48|UBC_HUMAN	P0CG48	Polyubiquitin-C OS=Homo sapiens OX=9606 GN=UBC PE=1 SV=3	TITLEVEPSDTIENVK	894.467	FP_7	light	562887552	1.0327
sp|P0CG48|UBC_HUMAN	P0CG48	Polyubiquitin-C OS=Homo sapiens OX=9606 GN=UBC PE=1 SV=3	TITLEVEPSDTIENVK	894.467	FT_8	light	490484224	0.7674
sp|P0CG48|UBC_HUMAN	P0CG48	Polyubiquitin-C OS=Homo sapiens OX=9606 GN=UBC PE=1 SV=3	TITLEVEPSDTIENVK	894.467	FP_9	light	873050240	1.8698
sp|P0CG48|UBC_HUMAN	P0CG48	Polyubiquitin-C OS=Homo sapiens OX=9606 GN=UBC PE=1 SV=3	TITLEVEPSDTIENVK	894.467	FP10	light	257163104	0.4534
sp|P0CG48|UBC_HUMAN	P0CG48	Polyubiquitin-C OS=Homo sapiens OX=9606 GN=UBC PE=1 SV=3	TITLEVEPSDTIENVK	894.467	FP_11	light	296132960	0.5566
sp|P0CG48|UBC_HUMAN	P0CG48	Polyubiquitin-C OS=Homo sapiens OX=9606 GN=UBC PE=1 SV=3	TITLEVEPSDTIENVK	894.467	FP_12	light	319727008	0.5901
sp|P0CG48|UBC_HUMAN	P0CG48	Polyubiquitin-C OS=Homo sapiens OX=9606 GN=UBC PE=1 SV=3	TITLEVEPSDTIENVK	898.474	FP_1new	heavy	658995008	0.6226
sp|P0CG48|UBC_HUMAN	P0CG48	Polyubiquitin-C OS=Homo sapiens OX=9606 GN=UBC PE=1 SV=3	TITLEVEPSDTIENVK	898.474	FP_2	heavy	616589184	0.7874
sp|P0CG48|UBC_HUMAN	P0CG48	Polyubiquitin-C OS=Homo sapiens OX=9606 GN=UBC PE=1 SV=3	TITLEVEPSDTIENVK	898.474	FP_3	heavy	551949504	0.8566
sp|P0CG48|UBC_HUMAN	P0CG48	Polyubiquitin-C OS=Homo sapiens OX=9606 GN=UBC PE=1 SV=3	TITLEVEPSDTIENVK	898.474	FP_4	heavy	590411136	0.5085
sp|P0CG48|UBC_HUMAN	P0CG48	Polyubiquitin-C OS=Homo sapiens OX=9606 GN=UBC PE=1 SV=3	TITLEVEPSDTIENVK	898.474	FP_5	heavy	705315200	0.511
sp|P0CG48|UBC_HUMAN	P0CG48	Polyubiquitin-C OS=Homo sapiens OX=9606 GN=UBC PE=1 SV=3	TITLEVEPSDTIENVK	898.474	FP_6	heavy	662879360	0.4119
sp|P0CG48|UBC_HUMAN	P0CG48	Polyubiquitin-C OS=Homo sapiens OX=9606 GN=UBC PE=1 SV=3	TITLEVEPSDTIENVK	898.474	FP_7	heavy	545058688	1.0327
sp|P0CG48|UBC_HUMAN	P0CG48	Polyubiquitin-C OS=Homo sapiens OX=9606 GN=UBC PE=1 SV=3	TITLEVEPSDTIENVK	898.474	FT_8	heavy	639183360	0.7674
sp|P0CG48|UBC_HUMAN	P0CG48	Polyubiquitin-C OS=Homo sapiens OX=9606 GN=UBC PE=1 SV=3	TITLEVEPSDTIENVK	898.474	FP_9	heavy	466909824	1.8698
sp|P0CG48|UBC_HUMAN	P0CG48	Polyubiquitin-C OS=Homo sapiens OX=9606 GN=UBC PE=1 SV=3	TITLEVEPSDTIENVK	898.474	FP10	heavy	567125888	0.4534
sp|P0CG48|UBC_HUMAN	P0CG48	Polyubiquitin-C OS=Homo sapiens OX=9606 GN=UBC PE=1 SV=3	TITLEVEPSDTIENVK	898.474	FP_11	heavy	531998656	0.5566
sp|P0CG48|UBC_HUMAN	P0CG48	Polyubiquitin-C OS=Homo sapiens OX=9606 GN=UBC PE=1 SV=3	TITLEVEPSDTIENVK	898.474	FP_12	heavy	541823808	0.5901
sp|P0CG48|UBC_HUMAN	P0CG48	Polyubiquitin-C OS=Homo sapiens OX=9606 GN=UBC PE=1 SV=3	TLSDYNIQK	541.28	FP_1new	light	399799008	1.2099
sp|P0CG48|UBC_HUMAN	P0CG48	Polyubiquitin-C OS=Homo sapiens OX=9606 GN=UBC PE=1 SV=3	TLSDYNIQK	541.28	FP_2	light	573937664	1.8757
sp|P0CG48|UBC_HUMAN	P0CG48	Polyubiquitin-C OS=Homo sapiens OX=9606 GN=UBC PE=1 SV=3	TLSDYNIQK	541.28	FP_3	light	464346144	1.7756
sp|P0CG48|UBC_HUMAN	P0CG48	Polyubiquitin-C OS=Homo sapiens OX=9606 GN=UBC PE=1 SV=3	TLSDYNIQK	541.28	FP_4	light	347893248	1.4333
sp|P0CG48|UBC_HUMAN	P0CG48	Polyubiquitin-C OS=Homo sapiens OX=9606 GN=UBC PE=1 SV=3	TLSDYNIQK	541.28	FP_5	light	412980960	1.2075
sp|P0CG48|UBC_HUMAN	P0CG48	Polyubiquitin-C OS=Homo sapiens OX=9606 GN=UBC PE=1 SV=3	TLSDYNIQK	541.28	FP_6	light	255756576	1.0208
sp|P0CG48|UBC_HUMAN	P0CG48	Polyubiquitin-C OS=Homo sapiens OX=9606 GN=UBC PE=1 SV=3	TLSDYNIQK	541.28	FP_7	light	551226624	2.02
sp|P0CG48|UBC_HUMAN	P0CG48	Polyubiquitin-C OS=Homo sapiens OX=9606 GN=UBC PE=1 SV=3	TLSDYNIQK	541.28	FT_8	light	441042272	1.4837
sp|P0CG48|UBC_HUMAN	P0CG48	Polyubiquitin-C OS=Homo sapiens OX=9606 GN=UBC PE=1 SV=3	TLSDYNIQK	541.28	FP_9	light	848691648	3.3139
sp|P0CG48|UBC_HUMAN	P0CG48	Polyubiquitin-C OS=Homo sapiens OX=9606 GN=UBC PE=1 SV=3	TLSDYNIQK	541.28	FP10	light	218076320	0.9347
sp|P0CG48|UBC_HUMAN	P0CG48	Polyubiquitin-C OS=Homo sapiens OX=9606 GN=UBC PE=1 SV=3	TLSDYNIQK	541.28	FP_11	light	283293248	1.1954
sp|P0CG48|UBC_HUMAN	P0CG48	Polyubiquitin-C OS=Homo sapiens OX=9606 GN=UBC PE=1 SV=3	TLSDYNIQK	541.28	FP_12	light	450708672	1.6652
sp|P0CG48|UBC_HUMAN	P0CG48	Polyubiquitin-C OS=Homo sapiens OX=9606 GN=UBC PE=1 SV=3	TLSDYNIQK	545.287	FP_1new	heavy	330432416	1.2099
sp|P0CG48|UBC_HUMAN	P0CG48	Polyubiquitin-C OS=Homo sapiens OX=9606 GN=UBC PE=1 SV=3	TLSDYNIQK	545.287	FP_2	heavy	305989600	1.8757
sp|P0CG48|UBC_HUMAN	P0CG48	Polyubiquitin-C OS=Homo sapiens OX=9606 GN=UBC PE=1 SV=3	TLSDYNIQK	545.287	FP_3	heavy	261515008	1.7756
sp|P0CG48|UBC_HUMAN	P0CG48	Polyubiquitin-C OS=Homo sapiens OX=9606 GN=UBC PE=1 SV=3	TLSDYNIQK	545.287	FP_4	heavy	242726912	1.4333
sp|P0CG48|UBC_HUMAN	P0CG48	Polyubiquitin-C OS=Homo sapiens OX=9606 GN=UBC PE=1 SV=3	TLSDYNIQK	545.287	FP_5	heavy	342017280	1.2075
sp|P0CG48|UBC_HUMAN	P0CG48	Polyubiquitin-C OS=Homo sapiens OX=9606 GN=UBC PE=1 SV=3	TLSDYNIQK	545.287	FP_6	heavy	250545536	1.0208
sp|P0CG48|UBC_HUMAN	P0CG48	Polyubiquitin-C OS=Homo sapiens OX=9606 GN=UBC PE=1 SV=3	TLSDYNIQK	545.287	FP_7	heavy	272886848	2.02
sp|P0CG48|UBC_HUMAN	P0CG48	Polyubiquitin-C OS=Homo sapiens OX=9606 GN=UBC PE=1 SV=3	TLSDYNIQK	545.287	FT_8	heavy	297265344	1.4837
sp|P0CG48|UBC_HUMAN	P0CG48	Polyubiquitin-C OS=Homo sapiens OX=9606 GN=UBC PE=1 SV=3	TLSDYNIQK	545.287	FP_9	heavy	256097952	3.3139
sp|P0CG48|UBC_HUMAN	P0CG48	Polyubiquitin-C OS=Homo sapiens OX=9606 GN=UBC PE=1 SV=3	TLSDYNIQK	545.287	FP10	heavy	233305728	0.9347
sp|P0CG48|UBC_HUMAN	P0CG48	Polyubiquitin-C OS=Homo sapiens OX=9606 GN=UBC PE=1 SV=3	TLSDYNIQK	545.287	FP_11	heavy	236991216	1.1954
sp|P0CG48|UBC_HUMAN	P0CG48	Polyubiquitin-C OS=Homo sapiens OX=9606 GN=UBC PE=1 SV=3	TLSDYNIQK	545.287	FP_12	heavy	270659712	1.6652
sp|P0CG48|UBC_HUMAN	P0CG48	Polyubiquitin-C OS=Homo sapiens OX=9606 GN=UBC PE=1 SV=3	ESTLHLVLR	356.545	FP_1new	light	364425344	0.4252
sp|P0CG48|UBC_HUMAN	P0CG48	Polyubiquitin-C OS=Homo sapiens OX=9606 GN=UBC PE=1 SV=3	ESTLHLVLR	356.545	FP_2	light	516047168	0.6104
sp|P0CG48|UBC_HUMAN	P0CG48	Polyubiquitin-C OS=Homo sapiens OX=9606 GN=UBC PE=1 SV=3	ESTLHLVLR	356.545	FP_3	light	444673792	0.5752
sp|P0CG48|UBC_HUMAN	P0CG48	Polyubiquitin-C OS=Homo sapiens OX=9606 GN=UBC PE=1 SV=3	ESTLHLVLR	356.545	FP_4	light	315067616	0.4475
sp|P0CG48|UBC_HUMAN	P0CG48	Polyubiquitin-C OS=Homo sapiens OX=9606 GN=UBC PE=1 SV=3	ESTLHLVLR	356.545	FP_5	light	339724576	0.381
sp|P0CG48|UBC_HUMAN	P0CG48	Polyubiquitin-C OS=Homo sapiens OX=9606 GN=UBC PE=1 SV=3	ESTLHLVLR	356.545	FP_6	light	209790848	0.3002
sp|P0CG48|UBC_HUMAN	P0CG48	Polyubiquitin-C OS=Homo sapiens OX=9606 GN=UBC PE=1 SV=3	ESTLHLVLR	356.545	FP_7	light	535514464	0.7259
sp|P0CG48|UBC_HUMAN	P0CG48	Polyubiquitin-C OS=Homo sapiens OX=9606 GN=UBC PE=1 SV=3	ESTLHLVLR	356.545	FT_8	light	403988960	0.4581
sp|P0CG48|UBC_HUMAN	P0CG48	Polyubiquitin-C OS=Homo sapiens OX=9606 GN=UBC PE=1 SV=3	ESTLHLVLR	356.545	FP_9	light	773707904	1.148
sp|P0CG48|UBC_HUMAN	P0CG48	Polyubiquitin-C OS=Homo sapiens OX=9606 GN=UBC PE=1 SV=3	ESTLHLVLR	356.545	FP10	light	200984800	0.3077
sp|P0CG48|UBC_HUMAN	P0CG48	Polyubiquitin-C OS=Homo sapiens OX=9606 GN=UBC PE=1 SV=3	ESTLHLVLR	356.545	FP_11	light	244923392	0.3761
sp|P0CG48|UBC_HUMAN	P0CG48	Polyubiquitin-C OS=Homo sapiens OX=9606 GN=UBC PE=1 SV=3	ESTLHLVLR	356.545	FP_12	light	400504480	0.5914
sp|P0CG48|UBC_HUMAN	P0CG48	Polyubiquitin-C OS=Homo sapiens OX=9606 GN=UBC PE=1 SV=3	ESTLHLVLR	359.881	FP_1new	heavy	856983296	0.4252
sp|P0CG48|UBC_HUMAN	P0CG48	Polyubiquitin-C OS=Homo sapiens OX=9606 GN=UBC PE=1 SV=3	ESTLHLVLR	359.881	FP_2	heavy	845463808	0.6104
sp|P0CG48|UBC_HUMAN	P0CG48	Polyubiquitin-C OS=Homo sapiens OX=9606 GN=UBC PE=1 SV=3	ESTLHLVLR	359.881	FP_3	heavy	773138048	0.5752
sp|P0CG48|UBC_HUMAN	P0CG48	Polyubiquitin-C OS=Homo sapiens OX=9606 GN=UBC PE=1 SV=3	ESTLHLVLR	359.881	FP_4	heavy	704071872	0.4475
sp|P0CG48|UBC_HUMAN	P0CG48	Polyubiquitin-C OS=Homo sapiens OX=9606 GN=UBC PE=1 SV=3	ESTLHLVLR	359.881	FP_5	heavy	891639424	0.381
sp|P0CG48|UBC_HUMAN	P0CG48	Polyubiquitin-C OS=Homo sapiens OX=9606 GN=UBC PE=1 SV=3	ESTLHLVLR	359.881	FP_6	heavy	698892096	0.3002
sp|P0CG48|UBC_HUMAN	P0CG48	Polyubiquitin-C OS=Homo sapiens OX=9606 GN=UBC PE=1 SV=3	ESTLHLVLR	359.881	FP_7	heavy	737694080	0.7259
sp|P0CG48|UBC_HUMAN	P0CG48	Polyubiquitin-C OS=Homo sapiens OX=9606 GN=UBC PE=1 SV=3	ESTLHLVLR	359.881	FT_8	heavy	881974592	0.4581
sp|P0CG48|UBC_HUMAN	P0CG48	Polyubiquitin-C OS=Homo sapiens OX=9606 GN=UBC PE=1 SV=3	ESTLHLVLR	359.881	FP_9	heavy	673936320	1.148
sp|P0CG48|UBC_HUMAN	P0CG48	Polyubiquitin-C OS=Homo sapiens OX=9606 GN=UBC PE=1 SV=3	ESTLHLVLR	359.881	FP10	heavy	653141248	0.3077
sp|P0CG48|UBC_HUMAN	P0CG48	Polyubiquitin-C OS=Homo sapiens OX=9606 GN=UBC PE=1 SV=3	ESTLHLVLR	359.881	FP_11	heavy	651199296	0.3761
sp|P0CG48|UBC_HUMAN	P0CG48	Polyubiquitin-C OS=Homo sapiens OX=9606 GN=UBC PE=1 SV=3	ESTLHLVLR	359.881	FP_12	heavy	677190464	0.5914
sp|P19438|TNR1A_HUMAN	P19438	Tumor necrosis factor receptor superfamily member 1A OS=Homo sapiens OX=9606 GN=TNFRSF1A PE=1 SV=1	EATLELLGR	501.285	FP_1new	light	471678	0.0189
sp|P19438|TNR1A_HUMAN	P19438	Tumor necrosis factor receptor superfamily member 1A OS=Homo sapiens OX=9606 GN=TNFRSF1A PE=1 SV=1	EATLELLGR	501.285	FP_2	light	814281	0.029
sp|P19438|TNR1A_HUMAN	P19438	Tumor necrosis factor receptor superfamily member 1A OS=Homo sapiens OX=9606 GN=TNFRSF1A PE=1 SV=1	EATLELLGR	501.285	FP_3	light	667744	0.0262
sp|P19438|TNR1A_HUMAN	P19438	Tumor necrosis factor receptor superfamily member 1A OS=Homo sapiens OX=9606 GN=TNFRSF1A PE=1 SV=1	EATLELLGR	501.285	FP_4	light	439973	0.0184
sp|P19438|TNR1A_HUMAN	P19438	Tumor necrosis factor receptor superfamily member 1A OS=Homo sapiens OX=9606 GN=TNFRSF1A PE=1 SV=1	EATLELLGR	501.285	FP_5	light	544992	0.0161
sp|P19438|TNR1A_HUMAN	P19438	Tumor necrosis factor receptor superfamily member 1A OS=Homo sapiens OX=9606 GN=TNFRSF1A PE=1 SV=1	EATLELLGR	501.285	FP_6	light	377842	0.0165
sp|P19438|TNR1A_HUMAN	P19438	Tumor necrosis factor receptor superfamily member 1A OS=Homo sapiens OX=9606 GN=TNFRSF1A PE=1 SV=1	EATLELLGR	501.285	FP_7	light	877730	0.034
sp|P19438|TNR1A_HUMAN	P19438	Tumor necrosis factor receptor superfamily member 1A OS=Homo sapiens OX=9606 GN=TNFRSF1A PE=1 SV=1	EATLELLGR	501.285	FT_8	light	601302	0.0194
sp|P19438|TNR1A_HUMAN	P19438	Tumor necrosis factor receptor superfamily member 1A OS=Homo sapiens OX=9606 GN=TNFRSF1A PE=1 SV=1	EATLELLGR	501.285	FP_9	light	1392954	0.0569
sp|P19438|TNR1A_HUMAN	P19438	Tumor necrosis factor receptor superfamily member 1A OS=Homo sapiens OX=9606 GN=TNFRSF1A PE=1 SV=1	EATLELLGR	501.285	FP10	light	343360	0.0145
sp|P19438|TNR1A_HUMAN	P19438	Tumor necrosis factor receptor superfamily member 1A OS=Homo sapiens OX=9606 GN=TNFRSF1A PE=1 SV=1	EATLELLGR	501.285	FP_11	light	376333	0.0149
sp|P19438|TNR1A_HUMAN	P19438	Tumor necrosis factor receptor superfamily member 1A OS=Homo sapiens OX=9606 GN=TNFRSF1A PE=1 SV=1	EATLELLGR	501.285	FP_12	light	679212	0.0249
sp|P19438|TNR1A_HUMAN	P19438	Tumor necrosis factor receptor superfamily member 1A OS=Homo sapiens OX=9606 GN=TNFRSF1A PE=1 SV=1	EATLELLGR	506.289	FP_1new	heavy	24990650	0.0189
sp|P19438|TNR1A_HUMAN	P19438	Tumor necrosis factor receptor superfamily member 1A OS=Homo sapiens OX=9606 GN=TNFRSF1A PE=1 SV=1	EATLELLGR	506.289	FP_2	heavy	28065064	0.029
sp|P19438|TNR1A_HUMAN	P19438	Tumor necrosis factor receptor superfamily member 1A OS=Homo sapiens OX=9606 GN=TNFRSF1A PE=1 SV=1	EATLELLGR	506.289	FP_3	heavy	25471904	0.0262
sp|P19438|TNR1A_HUMAN	P19438	Tumor necrosis factor receptor superfamily member 1A OS=Homo sapiens OX=9606 GN=TNFRSF1A PE=1 SV=1	EATLELLGR	506.289	FP_4	heavy	23878608	0.0184
sp|P19438|TNR1A_HUMAN	P19438	Tumor necrosis factor receptor superfamily member 1A OS=Homo sapiens OX=9606 GN=TNFRSF1A PE=1 SV=1	EATLELLGR	506.289	FP_5	heavy	33903724	0.0161
sp|P19438|TNR1A_HUMAN	P19438	Tumor necrosis factor receptor superfamily member 1A OS=Homo sapiens OX=9606 GN=TNFRSF1A PE=1 SV=1	EATLELLGR	506.289	FP_6	heavy	22966948	0.0165
sp|P19438|TNR1A_HUMAN	P19438	Tumor necrosis factor receptor superfamily member 1A OS=Homo sapiens OX=9606 GN=TNFRSF1A PE=1 SV=1	EATLELLGR	506.289	FP_7	heavy	25838664	0.034
sp|P19438|TNR1A_HUMAN	P19438	Tumor necrosis factor receptor superfamily member 1A OS=Homo sapiens OX=9606 GN=TNFRSF1A PE=1 SV=1	EATLELLGR	506.289	FT_8	heavy	30920124	0.0194
sp|P19438|TNR1A_HUMAN	P19438	Tumor necrosis factor receptor superfamily member 1A OS=Homo sapiens OX=9606 GN=TNFRSF1A PE=1 SV=1	EATLELLGR	506.289	FP_9	heavy	24465460	0.0569
sp|P19438|TNR1A_HUMAN	P19438	Tumor necrosis factor receptor superfamily member 1A OS=Homo sapiens OX=9606 GN=TNFRSF1A PE=1 SV=1	EATLELLGR	506.289	FP10	heavy	23679188	0.0145
sp|P19438|TNR1A_HUMAN	P19438	Tumor necrosis factor receptor superfamily member 1A OS=Homo sapiens OX=9606 GN=TNFRSF1A PE=1 SV=1	EATLELLGR	506.289	FP_11	heavy	25244184	0.0149
sp|P19438|TNR1A_HUMAN	P19438	Tumor necrosis factor receptor superfamily member 1A OS=Homo sapiens OX=9606 GN=TNFRSF1A PE=1 SV=1	EATLELLGR	506.289	FP_12	heavy	27295736	0.0249
sp|P19438|TNR1A_HUMAN	P19438	Tumor necrosis factor receptor superfamily member 1A OS=Homo sapiens OX=9606 GN=TNFRSF1A PE=1 SV=1	LELQNGR	415.23	FP_1new	light	63188	0.6031
sp|P19438|TNR1A_HUMAN	P19438	Tumor necrosis factor receptor superfamily member 1A OS=Homo sapiens OX=9606 GN=TNFRSF1A PE=1 SV=1	LELQNGR	415.23	FP_2	light	402579	0.516
sp|P19438|TNR1A_HUMAN	P19438	Tumor necrosis factor receptor superfamily member 1A OS=Homo sapiens OX=9606 GN=TNFRSF1A PE=1 SV=1	LELQNGR	415.23	FP_3	light	349383	0.8089
sp|P19438|TNR1A_HUMAN	P19438	Tumor necrosis factor receptor superfamily member 1A OS=Homo sapiens OX=9606 GN=TNFRSF1A PE=1 SV=1	LELQNGR	415.23	FP_4	light	143565	0.3369
sp|P19438|TNR1A_HUMAN	P19438	Tumor necrosis factor receptor superfamily member 1A OS=Homo sapiens OX=9606 GN=TNFRSF1A PE=1 SV=1	LELQNGR	415.23	FP_5	light	279465	0.3994
sp|P19438|TNR1A_HUMAN	P19438	Tumor necrosis factor receptor superfamily member 1A OS=Homo sapiens OX=9606 GN=TNFRSF1A PE=1 SV=1	LELQNGR	415.23	FP_6	light	112001	0.3978
sp|P19438|TNR1A_HUMAN	P19438	Tumor necrosis factor receptor superfamily member 1A OS=Homo sapiens OX=9606 GN=TNFRSF1A PE=1 SV=1	LELQNGR	415.23	FP_7	light	346048	0.8173
sp|P19438|TNR1A_HUMAN	P19438	Tumor necrosis factor receptor superfamily member 1A OS=Homo sapiens OX=9606 GN=TNFRSF1A PE=1 SV=1	LELQNGR	415.23	FT_8	light	290231	0.4535
sp|P19438|TNR1A_HUMAN	P19438	Tumor necrosis factor receptor superfamily member 1A OS=Homo sapiens OX=9606 GN=TNFRSF1A PE=1 SV=1	LELQNGR	415.23	FP_9	light	527857	0.8384
sp|P19438|TNR1A_HUMAN	P19438	Tumor necrosis factor receptor superfamily member 1A OS=Homo sapiens OX=9606 GN=TNFRSF1A PE=1 SV=1	LELQNGR	415.23	FP10	light	99743	0.4153
sp|P19438|TNR1A_HUMAN	P19438	Tumor necrosis factor receptor superfamily member 1A OS=Homo sapiens OX=9606 GN=TNFRSF1A PE=1 SV=1	LELQNGR	415.23	FP_11	light	194745	0.3552
sp|P19438|TNR1A_HUMAN	P19438	Tumor necrosis factor receptor superfamily member 1A OS=Homo sapiens OX=9606 GN=TNFRSF1A PE=1 SV=1	LELQNGR	415.23	FP_12	light	395853	0.584
sp|P19438|TNR1A_HUMAN	P19438	Tumor necrosis factor receptor superfamily member 1A OS=Homo sapiens OX=9606 GN=TNFRSF1A PE=1 SV=1	LELQNGR	420.234	FP_1new	heavy	104766	0.6031
sp|P19438|TNR1A_HUMAN	P19438	Tumor necrosis factor receptor superfamily member 1A OS=Homo sapiens OX=9606 GN=TNFRSF1A PE=1 SV=1	LELQNGR	420.234	FP_2	heavy	780149	0.516
sp|P19438|TNR1A_HUMAN	P19438	Tumor necrosis factor receptor superfamily member 1A OS=Homo sapiens OX=9606 GN=TNFRSF1A PE=1 SV=1	LELQNGR	420.234	FP_3	heavy	431904	0.8089
sp|P19438|TNR1A_HUMAN	P19438	Tumor necrosis factor receptor superfamily member 1A OS=Homo sapiens OX=9606 GN=TNFRSF1A PE=1 SV=1	LELQNGR	420.234	FP_4	heavy	426162	0.3369
sp|P19438|TNR1A_HUMAN	P19438	Tumor necrosis factor receptor superfamily member 1A OS=Homo sapiens OX=9606 GN=TNFRSF1A PE=1 SV=1	LELQNGR	420.234	FP_5	heavy	699788	0.3994
sp|P19438|TNR1A_HUMAN	P19438	Tumor necrosis factor receptor superfamily member 1A OS=Homo sapiens OX=9606 GN=TNFRSF1A PE=1 SV=1	LELQNGR	420.234	FP_6	heavy	281568	0.3978
sp|P19438|TNR1A_HUMAN	P19438	Tumor necrosis factor receptor superfamily member 1A OS=Homo sapiens OX=9606 GN=TNFRSF1A PE=1 SV=1	LELQNGR	420.234	FP_7	heavy	423417	0.8173
sp|P19438|TNR1A_HUMAN	P19438	Tumor necrosis factor receptor superfamily member 1A OS=Homo sapiens OX=9606 GN=TNFRSF1A PE=1 SV=1	LELQNGR	420.234	FT_8	heavy	639919	0.4535
sp|P19438|TNR1A_HUMAN	P19438	Tumor necrosis factor receptor superfamily member 1A OS=Homo sapiens OX=9606 GN=TNFRSF1A PE=1 SV=1	LELQNGR	420.234	FP_9	heavy	629617	0.8384
sp|P19438|TNR1A_HUMAN	P19438	Tumor necrosis factor receptor superfamily member 1A OS=Homo sapiens OX=9606 GN=TNFRSF1A PE=1 SV=1	LELQNGR	420.234	FP10	heavy	240161	0.4153
sp|P19438|TNR1A_HUMAN	P19438	Tumor necrosis factor receptor superfamily member 1A OS=Homo sapiens OX=9606 GN=TNFRSF1A PE=1 SV=1	LELQNGR	420.234	FP_11	heavy	548284	0.3552
sp|P19438|TNR1A_HUMAN	P19438	Tumor necrosis factor receptor superfamily member 1A OS=Homo sapiens OX=9606 GN=TNFRSF1A PE=1 SV=1	LELQNGR	420.234	FP_12	heavy	677815	0.584
sp|P19438|TNR1A_HUMAN	P19438	Tumor necrosis factor receptor superfamily member 1A OS=Homo sapiens OX=9606 GN=TNFRSF1A PE=1 SV=1	LCLPQIENVK	607.334	FP_1new	light	136815	0.0118
sp|P19438|TNR1A_HUMAN	P19438	Tumor necrosis factor receptor superfamily member 1A OS=Homo sapiens OX=9606 GN=TNFRSF1A PE=1 SV=1	LCLPQIENVK	607.334	FP_2	light	354660	0.0261
sp|P19438|TNR1A_HUMAN	P19438	Tumor necrosis factor receptor superfamily member 1A OS=Homo sapiens OX=9606 GN=TNFRSF1A PE=1 SV=1	LCLPQIENVK	607.334	FP_3	light	324286	0.0256
sp|P19438|TNR1A_HUMAN	P19438	Tumor necrosis factor receptor superfamily member 1A OS=Homo sapiens OX=9606 GN=TNFRSF1A PE=1 SV=1	LCLPQIENVK	607.334	FP_4	light	100453	0.0083
sp|P19438|TNR1A_HUMAN	P19438	Tumor necrosis factor receptor superfamily member 1A OS=Homo sapiens OX=9606 GN=TNFRSF1A PE=1 SV=1	LCLPQIENVK	607.334	FP_5	light	297996	0.0186
sp|P19438|TNR1A_HUMAN	P19438	Tumor necrosis factor receptor superfamily member 1A OS=Homo sapiens OX=9606 GN=TNFRSF1A PE=1 SV=1	LCLPQIENVK	607.334	FP_6	light	187049	0.0156
sp|P19438|TNR1A_HUMAN	P19438	Tumor necrosis factor receptor superfamily member 1A OS=Homo sapiens OX=9606 GN=TNFRSF1A PE=1 SV=1	LCLPQIENVK	607.334	FP_7	light	462143	0.0332
sp|P19438|TNR1A_HUMAN	P19438	Tumor necrosis factor receptor superfamily member 1A OS=Homo sapiens OX=9606 GN=TNFRSF1A PE=1 SV=1	LCLPQIENVK	607.334	FT_8	light	196297	0.0133
sp|P19438|TNR1A_HUMAN	P19438	Tumor necrosis factor receptor superfamily member 1A OS=Homo sapiens OX=9606 GN=TNFRSF1A PE=1 SV=1	LCLPQIENVK	607.334	FP_9	light	730401	0.0606
sp|P19438|TNR1A_HUMAN	P19438	Tumor necrosis factor receptor superfamily member 1A OS=Homo sapiens OX=9606 GN=TNFRSF1A PE=1 SV=1	LCLPQIENVK	607.334	FP10	light	127789	0.0104
sp|P19438|TNR1A_HUMAN	P19438	Tumor necrosis factor receptor superfamily member 1A OS=Homo sapiens OX=9606 GN=TNFRSF1A PE=1 SV=1	LCLPQIENVK	607.334	FP_11	light	133719	0.0118
sp|P19438|TNR1A_HUMAN	P19438	Tumor necrosis factor receptor superfamily member 1A OS=Homo sapiens OX=9606 GN=TNFRSF1A PE=1 SV=1	LCLPQIENVK	607.334	FP_12	light	287768	0.0197
sp|P19438|TNR1A_HUMAN	P19438	Tumor necrosis factor receptor superfamily member 1A OS=Homo sapiens OX=9606 GN=TNFRSF1A PE=1 SV=1	LCLPQIENVK	611.341	FP_1new	heavy	11603787	0.0118
sp|P19438|TNR1A_HUMAN	P19438	Tumor necrosis factor receptor superfamily member 1A OS=Homo sapiens OX=9606 GN=TNFRSF1A PE=1 SV=1	LCLPQIENVK	611.341	FP_2	heavy	13585654	0.0261
sp|P19438|TNR1A_HUMAN	P19438	Tumor necrosis factor receptor superfamily member 1A OS=Homo sapiens OX=9606 GN=TNFRSF1A PE=1 SV=1	LCLPQIENVK	611.341	FP_3	heavy	12674971	0.0256
sp|P19438|TNR1A_HUMAN	P19438	Tumor necrosis factor receptor superfamily member 1A OS=Homo sapiens OX=9606 GN=TNFRSF1A PE=1 SV=1	LCLPQIENVK	611.341	FP_4	heavy	12096001	0.0083
sp|P19438|TNR1A_HUMAN	P19438	Tumor necrosis factor receptor superfamily member 1A OS=Homo sapiens OX=9606 GN=TNFRSF1A PE=1 SV=1	LCLPQIENVK	611.341	FP_5	heavy	16050704	0.0186
sp|P19438|TNR1A_HUMAN	P19438	Tumor necrosis factor receptor superfamily member 1A OS=Homo sapiens OX=9606 GN=TNFRSF1A PE=1 SV=1	LCLPQIENVK	611.341	FP_6	heavy	11980536	0.0156
sp|P19438|TNR1A_HUMAN	P19438	Tumor necrosis factor receptor superfamily member 1A OS=Homo sapiens OX=9606 GN=TNFRSF1A PE=1 SV=1	LCLPQIENVK	611.341	FP_7	heavy	13930483	0.0332
sp|P19438|TNR1A_HUMAN	P19438	Tumor necrosis factor receptor superfamily member 1A OS=Homo sapiens OX=9606 GN=TNFRSF1A PE=1 SV=1	LCLPQIENVK	611.341	FT_8	heavy	14767452	0.0133
sp|P19438|TNR1A_HUMAN	P19438	Tumor necrosis factor receptor superfamily member 1A OS=Homo sapiens OX=9606 GN=TNFRSF1A PE=1 SV=1	LCLPQIENVK	611.341	FP_9	heavy	12062586	0.0606
sp|P19438|TNR1A_HUMAN	P19438	Tumor necrosis factor receptor superfamily member 1A OS=Homo sapiens OX=9606 GN=TNFRSF1A PE=1 SV=1	LCLPQIENVK	611.341	FP10	heavy	12291079	0.0104
sp|P19438|TNR1A_HUMAN	P19438	Tumor necrosis factor receptor superfamily member 1A OS=Homo sapiens OX=9606 GN=TNFRSF1A PE=1 SV=1	LCLPQIENVK	611.341	FP_11	heavy	11325707	0.0118
sp|P19438|TNR1A_HUMAN	P19438	Tumor necrosis factor receptor superfamily member 1A OS=Homo sapiens OX=9606 GN=TNFRSF1A PE=1 SV=1	LCLPQIENVK	611.341	FP_12	heavy	14602444	0.0197
sp|P19438|TNR1A_HUMAN	P19438	Tumor necrosis factor receptor superfamily member 1A OS=Homo sapiens OX=9606 GN=TNFRSF1A PE=1 SV=1	LYSIVCGK	470.252	FP_1new	light	120747	0.0213
sp|P19438|TNR1A_HUMAN	P19438	Tumor necrosis factor receptor superfamily member 1A OS=Homo sapiens OX=9606 GN=TNFRSF1A PE=1 SV=1	LYSIVCGK	470.252	FP_2	light	245257	0.0395
sp|P19438|TNR1A_HUMAN	P19438	Tumor necrosis factor receptor superfamily member 1A OS=Homo sapiens OX=9606 GN=TNFRSF1A PE=1 SV=1	LYSIVCGK	470.252	FP_3	light	253088	0.0452
sp|P19438|TNR1A_HUMAN	P19438	Tumor necrosis factor receptor superfamily member 1A OS=Homo sapiens OX=9606 GN=TNFRSF1A PE=1 SV=1	LYSIVCGK	470.252	FP_4	light	82404	0.0161
sp|P19438|TNR1A_HUMAN	P19438	Tumor necrosis factor receptor superfamily member 1A OS=Homo sapiens OX=9606 GN=TNFRSF1A PE=1 SV=1	LYSIVCGK	470.252	FP_5	light	220606	0.032
sp|P19438|TNR1A_HUMAN	P19438	Tumor necrosis factor receptor superfamily member 1A OS=Homo sapiens OX=9606 GN=TNFRSF1A PE=1 SV=1	LYSIVCGK	470.252	FP_6	light	132554	0.0276
sp|P19438|TNR1A_HUMAN	P19438	Tumor necrosis factor receptor superfamily member 1A OS=Homo sapiens OX=9606 GN=TNFRSF1A PE=1 SV=1	LYSIVCGK	470.252	FP_7	light	303509	0.0561
sp|P19438|TNR1A_HUMAN	P19438	Tumor necrosis factor receptor superfamily member 1A OS=Homo sapiens OX=9606 GN=TNFRSF1A PE=1 SV=1	LYSIVCGK	470.252	FT_8	light	185504	0.0262
sp|P19438|TNR1A_HUMAN	P19438	Tumor necrosis factor receptor superfamily member 1A OS=Homo sapiens OX=9606 GN=TNFRSF1A PE=1 SV=1	LYSIVCGK	470.252	FP_9	light	488923	0.0923
sp|P19438|TNR1A_HUMAN	P19438	Tumor necrosis factor receptor superfamily member 1A OS=Homo sapiens OX=9606 GN=TNFRSF1A PE=1 SV=1	LYSIVCGK	470.252	FP10	light	97928	0.0175
sp|P19438|TNR1A_HUMAN	P19438	Tumor necrosis factor receptor superfamily member 1A OS=Homo sapiens OX=9606 GN=TNFRSF1A PE=1 SV=1	LYSIVCGK	470.252	FP_11	light	84958	0.0156
sp|P19438|TNR1A_HUMAN	P19438	Tumor necrosis factor receptor superfamily member 1A OS=Homo sapiens OX=9606 GN=TNFRSF1A PE=1 SV=1	LYSIVCGK	470.252	FP_12	light	157408	0.0265
sp|P19438|TNR1A_HUMAN	P19438	Tumor necrosis factor receptor superfamily member 1A OS=Homo sapiens OX=9606 GN=TNFRSF1A PE=1 SV=1	LYSIVCGK	474.259	FP_1new	heavy	5667638	0.0213
sp|P19438|TNR1A_HUMAN	P19438	Tumor necrosis factor receptor superfamily member 1A OS=Homo sapiens OX=9606 GN=TNFRSF1A PE=1 SV=1	LYSIVCGK	474.259	FP_2	heavy	6203547	0.0395
sp|P19438|TNR1A_HUMAN	P19438	Tumor necrosis factor receptor superfamily member 1A OS=Homo sapiens OX=9606 GN=TNFRSF1A PE=1 SV=1	LYSIVCGK	474.259	FP_3	heavy	5602738	0.0452
sp|P19438|TNR1A_HUMAN	P19438	Tumor necrosis factor receptor superfamily member 1A OS=Homo sapiens OX=9606 GN=TNFRSF1A PE=1 SV=1	LYSIVCGK	474.259	FP_4	heavy	5107284	0.0161
sp|P19438|TNR1A_HUMAN	P19438	Tumor necrosis factor receptor superfamily member 1A OS=Homo sapiens OX=9606 GN=TNFRSF1A PE=1 SV=1	LYSIVCGK	474.259	FP_5	heavy	6895093	0.032
sp|P19438|TNR1A_HUMAN	P19438	Tumor necrosis factor receptor superfamily member 1A OS=Homo sapiens OX=9606 GN=TNFRSF1A PE=1 SV=1	LYSIVCGK	474.259	FP_6	heavy	4809000	0.0276
sp|P19438|TNR1A_HUMAN	P19438	Tumor necrosis factor receptor superfamily member 1A OS=Homo sapiens OX=9606 GN=TNFRSF1A PE=1 SV=1	LYSIVCGK	474.259	FP_7	heavy	5407888	0.0561
sp|P19438|TNR1A_HUMAN	P19438	Tumor necrosis factor receptor superfamily member 1A OS=Homo sapiens OX=9606 GN=TNFRSF1A PE=1 SV=1	LYSIVCGK	474.259	FT_8	heavy	7085382	0.0262
sp|P19438|TNR1A_HUMAN	P19438	Tumor necrosis factor receptor superfamily member 1A OS=Homo sapiens OX=9606 GN=TNFRSF1A PE=1 SV=1	LYSIVCGK	474.259	FP_9	heavy	5298661	0.0923
sp|P19438|TNR1A_HUMAN	P19438	Tumor necrosis factor receptor superfamily member 1A OS=Homo sapiens OX=9606 GN=TNFRSF1A PE=1 SV=1	LYSIVCGK	474.259	FP10	heavy	5583090	0.0175
sp|P19438|TNR1A_HUMAN	P19438	Tumor necrosis factor receptor superfamily member 1A OS=Homo sapiens OX=9606 GN=TNFRSF1A PE=1 SV=1	LYSIVCGK	474.259	FP_11	heavy	5448418	0.0156
sp|P19438|TNR1A_HUMAN	P19438	Tumor necrosis factor receptor superfamily member 1A OS=Homo sapiens OX=9606 GN=TNFRSF1A PE=1 SV=1	LYSIVCGK	474.259	FP_12	heavy	5931862	0.0265
sp|Q12933|TRAF2_HUMAN	Q12933	TNF receptor-associated factor 2 OS=Homo sapiens OX=9606 GN=TRAF2 PE=1 SV=2	YLCSACR	465.202	FP_1new	light	16057	0.0177
sp|Q12933|TRAF2_HUMAN	Q12933	TNF receptor-associated factor 2 OS=Homo sapiens OX=9606 GN=TRAF2 PE=1 SV=2	YLCSACR	465.202	FP_2	light	479170	0.0593
sp|Q12933|TRAF2_HUMAN	Q12933	TNF receptor-associated factor 2 OS=Homo sapiens OX=9606 GN=TRAF2 PE=1 SV=2	YLCSACR	465.202	FP_3	light	348968	0.0658
sp|Q12933|TRAF2_HUMAN	Q12933	TNF receptor-associated factor 2 OS=Homo sapiens OX=9606 GN=TRAF2 PE=1 SV=2	YLCSACR	465.202	FP_4	light	41019	0.0195
sp|Q12933|TRAF2_HUMAN	Q12933	TNF receptor-associated factor 2 OS=Homo sapiens OX=9606 GN=TRAF2 PE=1 SV=2	YLCSACR	465.202	FP_5	light	645250	0.0685
sp|Q12933|TRAF2_HUMAN	Q12933	TNF receptor-associated factor 2 OS=Homo sapiens OX=9606 GN=TRAF2 PE=1 SV=2	YLCSACR	465.202	FP_6	light	102393	0.0623
sp|Q12933|TRAF2_HUMAN	Q12933	TNF receptor-associated factor 2 OS=Homo sapiens OX=9606 GN=TRAF2 PE=1 SV=2	YLCSACR	465.202	FP_7	light	269124	0.0766
sp|Q12933|TRAF2_HUMAN	Q12933	TNF receptor-associated factor 2 OS=Homo sapiens OX=9606 GN=TRAF2 PE=1 SV=2	YLCSACR	465.202	FT_8	light	337357	0.0371
sp|Q12933|TRAF2_HUMAN	Q12933	TNF receptor-associated factor 2 OS=Homo sapiens OX=9606 GN=TRAF2 PE=1 SV=2	YLCSACR	465.202	FP_9	light	1206010	0.1704
sp|Q12933|TRAF2_HUMAN	Q12933	TNF receptor-associated factor 2 OS=Homo sapiens OX=9606 GN=TRAF2 PE=1 SV=2	YLCSACR	465.202	FP10	light	29539	0.0199
sp|Q12933|TRAF2_HUMAN	Q12933	TNF receptor-associated factor 2 OS=Homo sapiens OX=9606 GN=TRAF2 PE=1 SV=2	YLCSACR	465.202	FP_11	light	110240	0.0236
sp|Q12933|TRAF2_HUMAN	Q12933	TNF receptor-associated factor 2 OS=Homo sapiens OX=9606 GN=TRAF2 PE=1 SV=2	YLCSACR	465.202	FP_12	light	403444	0.0527
sp|Q12933|TRAF2_HUMAN	Q12933	TNF receptor-associated factor 2 OS=Homo sapiens OX=9606 GN=TRAF2 PE=1 SV=2	YLCSACR	470.206	FP_1new	heavy	909215	0.0177
sp|Q12933|TRAF2_HUMAN	Q12933	TNF receptor-associated factor 2 OS=Homo sapiens OX=9606 GN=TRAF2 PE=1 SV=2	YLCSACR	470.206	FP_2	heavy	8075637	0.0593
sp|Q12933|TRAF2_HUMAN	Q12933	TNF receptor-associated factor 2 OS=Homo sapiens OX=9606 GN=TRAF2 PE=1 SV=2	YLCSACR	470.206	FP_3	heavy	5302035	0.0658
sp|Q12933|TRAF2_HUMAN	Q12933	TNF receptor-associated factor 2 OS=Homo sapiens OX=9606 GN=TRAF2 PE=1 SV=2	YLCSACR	470.206	FP_4	heavy	2104677	0.0195
sp|Q12933|TRAF2_HUMAN	Q12933	TNF receptor-associated factor 2 OS=Homo sapiens OX=9606 GN=TRAF2 PE=1 SV=2	YLCSACR	470.206	FP_5	heavy	9414422	0.0685
sp|Q12933|TRAF2_HUMAN	Q12933	TNF receptor-associated factor 2 OS=Homo sapiens OX=9606 GN=TRAF2 PE=1 SV=2	YLCSACR	470.206	FP_6	heavy	1644043	0.0623
sp|Q12933|TRAF2_HUMAN	Q12933	TNF receptor-associated factor 2 OS=Homo sapiens OX=9606 GN=TRAF2 PE=1 SV=2	YLCSACR	470.206	FP_7	heavy	3515481	0.0766
sp|Q12933|TRAF2_HUMAN	Q12933	TNF receptor-associated factor 2 OS=Homo sapiens OX=9606 GN=TRAF2 PE=1 SV=2	YLCSACR	470.206	FT_8	heavy	9103270	0.0371
sp|Q12933|TRAF2_HUMAN	Q12933	TNF receptor-associated factor 2 OS=Homo sapiens OX=9606 GN=TRAF2 PE=1 SV=2	YLCSACR	470.206	FP_9	heavy	7079227	0.1704
sp|Q12933|TRAF2_HUMAN	Q12933	TNF receptor-associated factor 2 OS=Homo sapiens OX=9606 GN=TRAF2 PE=1 SV=2	YLCSACR	470.206	FP10	heavy	1487080	0.0199
sp|Q12933|TRAF2_HUMAN	Q12933	TNF receptor-associated factor 2 OS=Homo sapiens OX=9606 GN=TRAF2 PE=1 SV=2	YLCSACR	470.206	FP_11	heavy	4672463	0.0236
sp|Q12933|TRAF2_HUMAN	Q12933	TNF receptor-associated factor 2 OS=Homo sapiens OX=9606 GN=TRAF2 PE=1 SV=2	YLCSACR	470.206	FP_12	heavy	7657777	0.0527
sp|Q12933|TRAF2_HUMAN	Q12933	TNF receptor-associated factor 2 OS=Homo sapiens OX=9606 GN=TRAF2 PE=1 SV=2	QQEHEVQWLR	451.562	FP_1new	light	58174	0.0113
sp|Q12933|TRAF2_HUMAN	Q12933	TNF receptor-associated factor 2 OS=Homo sapiens OX=9606 GN=TRAF2 PE=1 SV=2	QQEHEVQWLR	451.562	FP_2	light	352378	0.0598
sp|Q12933|TRAF2_HUMAN	Q12933	TNF receptor-associated factor 2 OS=Homo sapiens OX=9606 GN=TRAF2 PE=1 SV=2	QQEHEVQWLR	451.562	FP_3	light	292970	0.0508
sp|Q12933|TRAF2_HUMAN	Q12933	TNF receptor-associated factor 2 OS=Homo sapiens OX=9606 GN=TRAF2 PE=1 SV=2	QQEHEVQWLR	451.562	FP_4	light	258365	0.0479
sp|Q12933|TRAF2_HUMAN	Q12933	TNF receptor-associated factor 2 OS=Homo sapiens OX=9606 GN=TRAF2 PE=1 SV=2	QQEHEVQWLR	451.562	FP_5	light	229329	0.0327
sp|Q12933|TRAF2_HUMAN	Q12933	TNF receptor-associated factor 2 OS=Homo sapiens OX=9606 GN=TRAF2 PE=1 SV=2	QQEHEVQWLR	451.562	FP_6	light	181980	0.0318
sp|Q12933|TRAF2_HUMAN	Q12933	TNF receptor-associated factor 2 OS=Homo sapiens OX=9606 GN=TRAF2 PE=1 SV=2	QQEHEVQWLR	451.562	FP_7	light	441676	0.078
sp|Q12933|TRAF2_HUMAN	Q12933	TNF receptor-associated factor 2 OS=Homo sapiens OX=9606 GN=TRAF2 PE=1 SV=2	QQEHEVQWLR	451.562	FT_8	light	212039	0.0344
sp|Q12933|TRAF2_HUMAN	Q12933	TNF receptor-associated factor 2 OS=Homo sapiens OX=9606 GN=TRAF2 PE=1 SV=2	QQEHEVQWLR	451.562	FP_9	light	789518	0.1666
sp|Q12933|TRAF2_HUMAN	Q12933	TNF receptor-associated factor 2 OS=Homo sapiens OX=9606 GN=TRAF2 PE=1 SV=2	QQEHEVQWLR	451.562	FP10	light	144086	0.0283
sp|Q12933|TRAF2_HUMAN	Q12933	TNF receptor-associated factor 2 OS=Homo sapiens OX=9606 GN=TRAF2 PE=1 SV=2	QQEHEVQWLR	451.562	FP_11	light	178674	0.0377
sp|Q12933|TRAF2_HUMAN	Q12933	TNF receptor-associated factor 2 OS=Homo sapiens OX=9606 GN=TRAF2 PE=1 SV=2	QQEHEVQWLR	451.562	FP_12	light	407625	0.0659
sp|Q12933|TRAF2_HUMAN	Q12933	TNF receptor-associated factor 2 OS=Homo sapiens OX=9606 GN=TRAF2 PE=1 SV=2	QQEHEVQWLR	454.898	FP_1new	heavy	5142081	0.0113
sp|Q12933|TRAF2_HUMAN	Q12933	TNF receptor-associated factor 2 OS=Homo sapiens OX=9606 GN=TRAF2 PE=1 SV=2	QQEHEVQWLR	454.898	FP_2	heavy	5889265	0.0598
sp|Q12933|TRAF2_HUMAN	Q12933	TNF receptor-associated factor 2 OS=Homo sapiens OX=9606 GN=TRAF2 PE=1 SV=2	QQEHEVQWLR	454.898	FP_3	heavy	5769757	0.0508
sp|Q12933|TRAF2_HUMAN	Q12933	TNF receptor-associated factor 2 OS=Homo sapiens OX=9606 GN=TRAF2 PE=1 SV=2	QQEHEVQWLR	454.898	FP_4	heavy	5398130	0.0479
sp|Q12933|TRAF2_HUMAN	Q12933	TNF receptor-associated factor 2 OS=Homo sapiens OX=9606 GN=TRAF2 PE=1 SV=2	QQEHEVQWLR	454.898	FP_5	heavy	7023030	0.0327
sp|Q12933|TRAF2_HUMAN	Q12933	TNF receptor-associated factor 2 OS=Homo sapiens OX=9606 GN=TRAF2 PE=1 SV=2	QQEHEVQWLR	454.898	FP_6	heavy	5723687	0.0318
sp|Q12933|TRAF2_HUMAN	Q12933	TNF receptor-associated factor 2 OS=Homo sapiens OX=9606 GN=TRAF2 PE=1 SV=2	QQEHEVQWLR	454.898	FP_7	heavy	5662332	0.078
sp|Q12933|TRAF2_HUMAN	Q12933	TNF receptor-associated factor 2 OS=Homo sapiens OX=9606 GN=TRAF2 PE=1 SV=2	QQEHEVQWLR	454.898	FT_8	heavy	6167882	0.0344
sp|Q12933|TRAF2_HUMAN	Q12933	TNF receptor-associated factor 2 OS=Homo sapiens OX=9606 GN=TRAF2 PE=1 SV=2	QQEHEVQWLR	454.898	FP_9	heavy	4739642	0.1666
sp|Q12933|TRAF2_HUMAN	Q12933	TNF receptor-associated factor 2 OS=Homo sapiens OX=9606 GN=TRAF2 PE=1 SV=2	QQEHEVQWLR	454.898	FP10	heavy	5082500	0.0283
sp|Q12933|TRAF2_HUMAN	Q12933	TNF receptor-associated factor 2 OS=Homo sapiens OX=9606 GN=TRAF2 PE=1 SV=2	QQEHEVQWLR	454.898	FP_11	heavy	4738583	0.0377
sp|Q12933|TRAF2_HUMAN	Q12933	TNF receptor-associated factor 2 OS=Homo sapiens OX=9606 GN=TRAF2 PE=1 SV=2	QQEHEVQWLR	454.898	FP_12	heavy	6187129	0.0659
sp|Q12933|TRAF2_HUMAN	Q12933	TNF receptor-associated factor 2 OS=Homo sapiens OX=9606 GN=TRAF2 PE=1 SV=2	IYLNGDGTGR	533.27	FP_1new	light	359847	0.0191
sp|Q12933|TRAF2_HUMAN	Q12933	TNF receptor-associated factor 2 OS=Homo sapiens OX=9606 GN=TRAF2 PE=1 SV=2	IYLNGDGTGR	533.27	FP_2	light	710994	0.0285
sp|Q12933|TRAF2_HUMAN	Q12933	TNF receptor-associated factor 2 OS=Homo sapiens OX=9606 GN=TRAF2 PE=1 SV=2	IYLNGDGTGR	533.27	FP_3	light	713947	0.0323
sp|Q12933|TRAF2_HUMAN	Q12933	TNF receptor-associated factor 2 OS=Homo sapiens OX=9606 GN=TRAF2 PE=1 SV=2	IYLNGDGTGR	533.27	FP_4	light	470911	0.0235
sp|Q12933|TRAF2_HUMAN	Q12933	TNF receptor-associated factor 2 OS=Homo sapiens OX=9606 GN=TRAF2 PE=1 SV=2	IYLNGDGTGR	533.27	FP_5	light	572109	0.0211
sp|Q12933|TRAF2_HUMAN	Q12933	TNF receptor-associated factor 2 OS=Homo sapiens OX=9606 GN=TRAF2 PE=1 SV=2	IYLNGDGTGR	533.27	FP_6	light	320063	0.017
sp|Q12933|TRAF2_HUMAN	Q12933	TNF receptor-associated factor 2 OS=Homo sapiens OX=9606 GN=TRAF2 PE=1 SV=2	IYLNGDGTGR	533.27	FP_7	light	848653	0.0388
sp|Q12933|TRAF2_HUMAN	Q12933	TNF receptor-associated factor 2 OS=Homo sapiens OX=9606 GN=TRAF2 PE=1 SV=2	IYLNGDGTGR	533.27	FT_8	light	613161	0.0243
sp|Q12933|TRAF2_HUMAN	Q12933	TNF receptor-associated factor 2 OS=Homo sapiens OX=9606 GN=TRAF2 PE=1 SV=2	IYLNGDGTGR	533.27	FP_9	light	1247762	0.0596
sp|Q12933|TRAF2_HUMAN	Q12933	TNF receptor-associated factor 2 OS=Homo sapiens OX=9606 GN=TRAF2 PE=1 SV=2	IYLNGDGTGR	533.27	FP10	light	321652	0.0175
sp|Q12933|TRAF2_HUMAN	Q12933	TNF receptor-associated factor 2 OS=Homo sapiens OX=9606 GN=TRAF2 PE=1 SV=2	IYLNGDGTGR	533.27	FP_11	light	436352	0.0209
sp|Q12933|TRAF2_HUMAN	Q12933	TNF receptor-associated factor 2 OS=Homo sapiens OX=9606 GN=TRAF2 PE=1 SV=2	IYLNGDGTGR	533.27	FP_12	light	958154	0.0402
sp|Q12933|TRAF2_HUMAN	Q12933	TNF receptor-associated factor 2 OS=Homo sapiens OX=9606 GN=TRAF2 PE=1 SV=2	IYLNGDGTGR	538.274	FP_1new	heavy	18859748	0.0191
sp|Q12933|TRAF2_HUMAN	Q12933	TNF receptor-associated factor 2 OS=Homo sapiens OX=9606 GN=TRAF2 PE=1 SV=2	IYLNGDGTGR	538.274	FP_2	heavy	24905068	0.0285
sp|Q12933|TRAF2_HUMAN	Q12933	TNF receptor-associated factor 2 OS=Homo sapiens OX=9606 GN=TRAF2 PE=1 SV=2	IYLNGDGTGR	538.274	FP_3	heavy	22104076	0.0323
sp|Q12933|TRAF2_HUMAN	Q12933	TNF receptor-associated factor 2 OS=Homo sapiens OX=9606 GN=TRAF2 PE=1 SV=2	IYLNGDGTGR	538.274	FP_4	heavy	20032482	0.0235
sp|Q12933|TRAF2_HUMAN	Q12933	TNF receptor-associated factor 2 OS=Homo sapiens OX=9606 GN=TRAF2 PE=1 SV=2	IYLNGDGTGR	538.274	FP_5	heavy	27137258	0.0211
sp|Q12933|TRAF2_HUMAN	Q12933	TNF receptor-associated factor 2 OS=Homo sapiens OX=9606 GN=TRAF2 PE=1 SV=2	IYLNGDGTGR	538.274	FP_6	heavy	18824320	0.017
sp|Q12933|TRAF2_HUMAN	Q12933	TNF receptor-associated factor 2 OS=Homo sapiens OX=9606 GN=TRAF2 PE=1 SV=2	IYLNGDGTGR	538.274	FP_7	heavy	21846138	0.0388
sp|Q12933|TRAF2_HUMAN	Q12933	TNF receptor-associated factor 2 OS=Homo sapiens OX=9606 GN=TRAF2 PE=1 SV=2	IYLNGDGTGR	538.274	FT_8	heavy	25251730	0.0243
sp|Q12933|TRAF2_HUMAN	Q12933	TNF receptor-associated factor 2 OS=Homo sapiens OX=9606 GN=TRAF2 PE=1 SV=2	IYLNGDGTGR	538.274	FP_9	heavy	20952920	0.0596
sp|Q12933|TRAF2_HUMAN	Q12933	TNF receptor-associated factor 2 OS=Homo sapiens OX=9606 GN=TRAF2 PE=1 SV=2	IYLNGDGTGR	538.274	FP10	heavy	18414916	0.0175
sp|Q12933|TRAF2_HUMAN	Q12933	TNF receptor-associated factor 2 OS=Homo sapiens OX=9606 GN=TRAF2 PE=1 SV=2	IYLNGDGTGR	538.274	FP_11	heavy	20882818	0.0209
sp|Q12933|TRAF2_HUMAN	Q12933	TNF receptor-associated factor 2 OS=Homo sapiens OX=9606 GN=TRAF2 PE=1 SV=2	IYLNGDGTGR	538.274	FP_12	heavy	23812670	0.0402
sp|Q12933|TRAF2_HUMAN	Q12933	TNF receptor-associated factor 2 OS=Homo sapiens OX=9606 GN=TRAF2 PE=1 SV=2	GPNDALLR	428.238	FP_1new	light	1049199	0.0527
sp|Q12933|TRAF2_HUMAN	Q12933	TNF receptor-associated factor 2 OS=Homo sapiens OX=9606 GN=TRAF2 PE=1 SV=2	GPNDALLR	428.238	FP_2	light	1593771	0.0898
sp|Q12933|TRAF2_HUMAN	Q12933	TNF receptor-associated factor 2 OS=Homo sapiens OX=9606 GN=TRAF2 PE=1 SV=2	GPNDALLR	428.238	FP_3	light	1365282	0.0905
sp|Q12933|TRAF2_HUMAN	Q12933	TNF receptor-associated factor 2 OS=Homo sapiens OX=9606 GN=TRAF2 PE=1 SV=2	GPNDALLR	428.238	FP_4	light	929701	0.0659
sp|Q12933|TRAF2_HUMAN	Q12933	TNF receptor-associated factor 2 OS=Homo sapiens OX=9606 GN=TRAF2 PE=1 SV=2	GPNDALLR	428.238	FP_5	light	984256	0.0485
sp|Q12933|TRAF2_HUMAN	Q12933	TNF receptor-associated factor 2 OS=Homo sapiens OX=9606 GN=TRAF2 PE=1 SV=2	GPNDALLR	428.238	FP_6	light	577738	0.0406
sp|Q12933|TRAF2_HUMAN	Q12933	TNF receptor-associated factor 2 OS=Homo sapiens OX=9606 GN=TRAF2 PE=1 SV=2	GPNDALLR	428.238	FP_7	light	1585135	0.1089
sp|Q12933|TRAF2_HUMAN	Q12933	TNF receptor-associated factor 2 OS=Homo sapiens OX=9606 GN=TRAF2 PE=1 SV=2	GPNDALLR	428.238	FT_8	light	1291696	0.0695
sp|Q12933|TRAF2_HUMAN	Q12933	TNF receptor-associated factor 2 OS=Homo sapiens OX=9606 GN=TRAF2 PE=1 SV=2	GPNDALLR	428.238	FP_9	light	2650826	0.1814
sp|Q12933|TRAF2_HUMAN	Q12933	TNF receptor-associated factor 2 OS=Homo sapiens OX=9606 GN=TRAF2 PE=1 SV=2	GPNDALLR	428.238	FP10	light	655693	0.0481
sp|Q12933|TRAF2_HUMAN	Q12933	TNF receptor-associated factor 2 OS=Homo sapiens OX=9606 GN=TRAF2 PE=1 SV=2	GPNDALLR	428.238	FP_11	light	663673	0.051
sp|Q12933|TRAF2_HUMAN	Q12933	TNF receptor-associated factor 2 OS=Homo sapiens OX=9606 GN=TRAF2 PE=1 SV=2	GPNDALLR	428.238	FP_12	light	1344392	0.0867
sp|Q12933|TRAF2_HUMAN	Q12933	TNF receptor-associated factor 2 OS=Homo sapiens OX=9606 GN=TRAF2 PE=1 SV=2	GPNDALLR	433.242	FP_1new	heavy	19893560	0.0527
sp|Q12933|TRAF2_HUMAN	Q12933	TNF receptor-associated factor 2 OS=Homo sapiens OX=9606 GN=TRAF2 PE=1 SV=2	GPNDALLR	433.242	FP_2	heavy	17740844	0.0898
sp|Q12933|TRAF2_HUMAN	Q12933	TNF receptor-associated factor 2 OS=Homo sapiens OX=9606 GN=TRAF2 PE=1 SV=2	GPNDALLR	433.242	FP_3	heavy	15079110	0.0905
sp|Q12933|TRAF2_HUMAN	Q12933	TNF receptor-associated factor 2 OS=Homo sapiens OX=9606 GN=TRAF2 PE=1 SV=2	GPNDALLR	433.242	FP_4	heavy	14100312	0.0659
sp|Q12933|TRAF2_HUMAN	Q12933	TNF receptor-associated factor 2 OS=Homo sapiens OX=9606 GN=TRAF2 PE=1 SV=2	GPNDALLR	433.242	FP_5	heavy	20310528	0.0485
sp|Q12933|TRAF2_HUMAN	Q12933	TNF receptor-associated factor 2 OS=Homo sapiens OX=9606 GN=TRAF2 PE=1 SV=2	GPNDALLR	433.242	FP_6	heavy	14244882	0.0406
sp|Q12933|TRAF2_HUMAN	Q12933	TNF receptor-associated factor 2 OS=Homo sapiens OX=9606 GN=TRAF2 PE=1 SV=2	GPNDALLR	433.242	FP_7	heavy	14556298	0.1089
sp|Q12933|TRAF2_HUMAN	Q12933	TNF receptor-associated factor 2 OS=Homo sapiens OX=9606 GN=TRAF2 PE=1 SV=2	GPNDALLR	433.242	FT_8	heavy	18595944	0.0695
sp|Q12933|TRAF2_HUMAN	Q12933	TNF receptor-associated factor 2 OS=Homo sapiens OX=9606 GN=TRAF2 PE=1 SV=2	GPNDALLR	433.242	FP_9	heavy	14612140	0.1814
sp|Q12933|TRAF2_HUMAN	Q12933	TNF receptor-associated factor 2 OS=Homo sapiens OX=9606 GN=TRAF2 PE=1 SV=2	GPNDALLR	433.242	FP10	heavy	13630399	0.0481
sp|Q12933|TRAF2_HUMAN	Q12933	TNF receptor-associated factor 2 OS=Homo sapiens OX=9606 GN=TRAF2 PE=1 SV=2	GPNDALLR	433.242	FP_11	heavy	13009405	0.051
sp|Q12933|TRAF2_HUMAN	Q12933	TNF receptor-associated factor 2 OS=Homo sapiens OX=9606 GN=TRAF2 PE=1 SV=2	GPNDALLR	433.242	FP_12	heavy	15500642	0.0867
sp|Q13114|TRAF3_HUMAN	Q13114	TNF receptor-associated factor 3 OS=Homo sapiens OX=9606 GN=TRAF3 PE=1 SV=2	SAGTPVFVPEQGGYK	768.888	FP_1new	light	68907	0.1413
sp|Q13114|TRAF3_HUMAN	Q13114	TNF receptor-associated factor 3 OS=Homo sapiens OX=9606 GN=TRAF3 PE=1 SV=2	SAGTPVFVPEQGGYK	768.888	FP_2	light	127597	0.2094
sp|Q13114|TRAF3_HUMAN	Q13114	TNF receptor-associated factor 3 OS=Homo sapiens OX=9606 GN=TRAF3 PE=1 SV=2	SAGTPVFVPEQGGYK	768.888	FP_3	light	129556	0.2679
sp|Q13114|TRAF3_HUMAN	Q13114	TNF receptor-associated factor 3 OS=Homo sapiens OX=9606 GN=TRAF3 PE=1 SV=2	SAGTPVFVPEQGGYK	768.888	FP_4	light	84101	0.1676
sp|Q13114|TRAF3_HUMAN	Q13114	TNF receptor-associated factor 3 OS=Homo sapiens OX=9606 GN=TRAF3 PE=1 SV=2	SAGTPVFVPEQGGYK	768.888	FP_5	light	94691	0.1438
sp|Q13114|TRAF3_HUMAN	Q13114	TNF receptor-associated factor 3 OS=Homo sapiens OX=9606 GN=TRAF3 PE=1 SV=2	SAGTPVFVPEQGGYK	768.888	FP_6	light	48700	0.096
sp|Q13114|TRAF3_HUMAN	Q13114	TNF receptor-associated factor 3 OS=Homo sapiens OX=9606 GN=TRAF3 PE=1 SV=2	SAGTPVFVPEQGGYK	768.888	FP_7	light	142070	0.2711
sp|Q13114|TRAF3_HUMAN	Q13114	TNF receptor-associated factor 3 OS=Homo sapiens OX=9606 GN=TRAF3 PE=1 SV=2	SAGTPVFVPEQGGYK	768.888	FT_8	light	107553	0.1808
sp|Q13114|TRAF3_HUMAN	Q13114	TNF receptor-associated factor 3 OS=Homo sapiens OX=9606 GN=TRAF3 PE=1 SV=2	SAGTPVFVPEQGGYK	768.888	FP_9	light	221575	0.4977
sp|Q13114|TRAF3_HUMAN	Q13114	TNF receptor-associated factor 3 OS=Homo sapiens OX=9606 GN=TRAF3 PE=1 SV=2	SAGTPVFVPEQGGYK	768.888	FP10	light	46651	0.1005
sp|Q13114|TRAF3_HUMAN	Q13114	TNF receptor-associated factor 3 OS=Homo sapiens OX=9606 GN=TRAF3 PE=1 SV=2	SAGTPVFVPEQGGYK	768.888	FP_11	light	55156	0.1157
sp|Q13114|TRAF3_HUMAN	Q13114	TNF receptor-associated factor 3 OS=Homo sapiens OX=9606 GN=TRAF3 PE=1 SV=2	SAGTPVFVPEQGGYK	768.888	FP_12	light	135440	0.2401
sp|Q13114|TRAF3_HUMAN	Q13114	TNF receptor-associated factor 3 OS=Homo sapiens OX=9606 GN=TRAF3 PE=1 SV=2	SAGTPVFVPEQGGYK	772.895	FP_1new	heavy	487684	0.1413
sp|Q13114|TRAF3_HUMAN	Q13114	TNF receptor-associated factor 3 OS=Homo sapiens OX=9606 GN=TRAF3 PE=1 SV=2	SAGTPVFVPEQGGYK	772.895	FP_2	heavy	609307	0.2094
sp|Q13114|TRAF3_HUMAN	Q13114	TNF receptor-associated factor 3 OS=Homo sapiens OX=9606 GN=TRAF3 PE=1 SV=2	SAGTPVFVPEQGGYK	772.895	FP_3	heavy	483558	0.2679
sp|Q13114|TRAF3_HUMAN	Q13114	TNF receptor-associated factor 3 OS=Homo sapiens OX=9606 GN=TRAF3 PE=1 SV=2	SAGTPVFVPEQGGYK	772.895	FP_4	heavy	501744	0.1676
sp|Q13114|TRAF3_HUMAN	Q13114	TNF receptor-associated factor 3 OS=Homo sapiens OX=9606 GN=TRAF3 PE=1 SV=2	SAGTPVFVPEQGGYK	772.895	FP_5	heavy	658582	0.1438
sp|Q13114|TRAF3_HUMAN	Q13114	TNF receptor-associated factor 3 OS=Homo sapiens OX=9606 GN=TRAF3 PE=1 SV=2	SAGTPVFVPEQGGYK	772.895	FP_6	heavy	507446	0.096
sp|Q13114|TRAF3_HUMAN	Q13114	TNF receptor-associated factor 3 OS=Homo sapiens OX=9606 GN=TRAF3 PE=1 SV=2	SAGTPVFVPEQGGYK	772.895	FP_7	heavy	524117	0.2711
sp|Q13114|TRAF3_HUMAN	Q13114	TNF receptor-associated factor 3 OS=Homo sapiens OX=9606 GN=TRAF3 PE=1 SV=2	SAGTPVFVPEQGGYK	772.895	FT_8	heavy	594863	0.1808
sp|Q13114|TRAF3_HUMAN	Q13114	TNF receptor-associated factor 3 OS=Homo sapiens OX=9606 GN=TRAF3 PE=1 SV=2	SAGTPVFVPEQGGYK	772.895	FP_9	heavy	445173	0.4977
sp|Q13114|TRAF3_HUMAN	Q13114	TNF receptor-associated factor 3 OS=Homo sapiens OX=9606 GN=TRAF3 PE=1 SV=2	SAGTPVFVPEQGGYK	772.895	FP10	heavy	464237	0.1005
sp|Q13114|TRAF3_HUMAN	Q13114	TNF receptor-associated factor 3 OS=Homo sapiens OX=9606 GN=TRAF3 PE=1 SV=2	SAGTPVFVPEQGGYK	772.895	FP_11	heavy	476717	0.1157
sp|Q13114|TRAF3_HUMAN	Q13114	TNF receptor-associated factor 3 OS=Homo sapiens OX=9606 GN=TRAF3 PE=1 SV=2	SAGTPVFVPEQGGYK	772.895	FP_12	heavy	564028	0.2401
sp|Q13489|BIRC3_HUMAN	Q13489	Baculoviral IAP repeat-containing protein 3 OS=Homo sapiens OX=9606 GN=BIRC3 PE=1 SV=2	ESNDLLLIR	536.803	FP_1new	light	36804	0.0341
sp|Q13489|BIRC3_HUMAN	Q13489	Baculoviral IAP repeat-containing protein 3 OS=Homo sapiens OX=9606 GN=BIRC3 PE=1 SV=2	ESNDLLLIR	536.803	FP_2	light	12813	0.0105
sp|Q13489|BIRC3_HUMAN	Q13489	Baculoviral IAP repeat-containing protein 3 OS=Homo sapiens OX=9606 GN=BIRC3 PE=1 SV=2	ESNDLLLIR	536.803	FP_3	light	33639	0.0312
sp|Q13489|BIRC3_HUMAN	Q13489	Baculoviral IAP repeat-containing protein 3 OS=Homo sapiens OX=9606 GN=BIRC3 PE=1 SV=2	ESNDLLLIR	536.803	FP_4	light	25544	0.0234
sp|Q13489|BIRC3_HUMAN	Q13489	Baculoviral IAP repeat-containing protein 3 OS=Homo sapiens OX=9606 GN=BIRC3 PE=1 SV=2	ESNDLLLIR	536.803	FP_5	light	35294	0.0242
sp|Q13489|BIRC3_HUMAN	Q13489	Baculoviral IAP repeat-containing protein 3 OS=Homo sapiens OX=9606 GN=BIRC3 PE=1 SV=2	ESNDLLLIR	536.803	FP_6	light	19002	0.0175
sp|Q13489|BIRC3_HUMAN	Q13489	Baculoviral IAP repeat-containing protein 3 OS=Homo sapiens OX=9606 GN=BIRC3 PE=1 SV=2	ESNDLLLIR	536.803	FP_7	light	47784	0.0426
sp|Q13489|BIRC3_HUMAN	Q13489	Baculoviral IAP repeat-containing protein 3 OS=Homo sapiens OX=9606 GN=BIRC3 PE=1 SV=2	ESNDLLLIR	536.803	FT_8	light	27788	0.0207
sp|Q13489|BIRC3_HUMAN	Q13489	Baculoviral IAP repeat-containing protein 3 OS=Homo sapiens OX=9606 GN=BIRC3 PE=1 SV=2	ESNDLLLIR	536.803	FP_9	light	53167	0.0581
sp|Q13489|BIRC3_HUMAN	Q13489	Baculoviral IAP repeat-containing protein 3 OS=Homo sapiens OX=9606 GN=BIRC3 PE=1 SV=2	ESNDLLLIR	536.803	FP10	light	10859	0.01
sp|Q13489|BIRC3_HUMAN	Q13489	Baculoviral IAP repeat-containing protein 3 OS=Homo sapiens OX=9606 GN=BIRC3 PE=1 SV=2	ESNDLLLIR	536.803	FP_11	light	14920	0.0138
sp|Q13489|BIRC3_HUMAN	Q13489	Baculoviral IAP repeat-containing protein 3 OS=Homo sapiens OX=9606 GN=BIRC3 PE=1 SV=2	ESNDLLLIR	536.803	FP_12	light	51995	0.0411
sp|Q13489|BIRC3_HUMAN	Q13489	Baculoviral IAP repeat-containing protein 3 OS=Homo sapiens OX=9606 GN=BIRC3 PE=1 SV=2	ESNDLLLIR	541.808	FP_1new	heavy	1078226	0.0341
sp|Q13489|BIRC3_HUMAN	Q13489	Baculoviral IAP repeat-containing protein 3 OS=Homo sapiens OX=9606 GN=BIRC3 PE=1 SV=2	ESNDLLLIR	541.808	FP_2	heavy	1215194	0.0105
sp|Q13489|BIRC3_HUMAN	Q13489	Baculoviral IAP repeat-containing protein 3 OS=Homo sapiens OX=9606 GN=BIRC3 PE=1 SV=2	ESNDLLLIR	541.808	FP_3	heavy	1078603	0.0312
sp|Q13489|BIRC3_HUMAN	Q13489	Baculoviral IAP repeat-containing protein 3 OS=Homo sapiens OX=9606 GN=BIRC3 PE=1 SV=2	ESNDLLLIR	541.808	FP_4	heavy	1093417	0.0234
sp|Q13489|BIRC3_HUMAN	Q13489	Baculoviral IAP repeat-containing protein 3 OS=Homo sapiens OX=9606 GN=BIRC3 PE=1 SV=2	ESNDLLLIR	541.808	FP_5	heavy	1457046	0.0242
sp|Q13489|BIRC3_HUMAN	Q13489	Baculoviral IAP repeat-containing protein 3 OS=Homo sapiens OX=9606 GN=BIRC3 PE=1 SV=2	ESNDLLLIR	541.808	FP_6	heavy	1085547	0.0175
sp|Q13489|BIRC3_HUMAN	Q13489	Baculoviral IAP repeat-containing protein 3 OS=Homo sapiens OX=9606 GN=BIRC3 PE=1 SV=2	ESNDLLLIR	541.808	FP_7	heavy	1121051	0.0426
sp|Q13489|BIRC3_HUMAN	Q13489	Baculoviral IAP repeat-containing protein 3 OS=Homo sapiens OX=9606 GN=BIRC3 PE=1 SV=2	ESNDLLLIR	541.808	FT_8	heavy	1339221	0.0207
sp|Q13489|BIRC3_HUMAN	Q13489	Baculoviral IAP repeat-containing protein 3 OS=Homo sapiens OX=9606 GN=BIRC3 PE=1 SV=2	ESNDLLLIR	541.808	FP_9	heavy	914925	0.0581
sp|Q13489|BIRC3_HUMAN	Q13489	Baculoviral IAP repeat-containing protein 3 OS=Homo sapiens OX=9606 GN=BIRC3 PE=1 SV=2	ESNDLLLIR	541.808	FP10	heavy	1086217	0.01
sp|Q13489|BIRC3_HUMAN	Q13489	Baculoviral IAP repeat-containing protein 3 OS=Homo sapiens OX=9606 GN=BIRC3 PE=1 SV=2	ESNDLLLIR	541.808	FP_11	heavy	1084809	0.0138
sp|Q13489|BIRC3_HUMAN	Q13489	Baculoviral IAP repeat-containing protein 3 OS=Homo sapiens OX=9606 GN=BIRC3 PE=1 SV=2	ESNDLLLIR	541.808	FP_12	heavy	1264641	0.0411
sp|Q13489|BIRC3_HUMAN	Q13489	Baculoviral IAP repeat-containing protein 3 OS=Homo sapiens OX=9606 GN=BIRC3 PE=1 SV=2	GNIAATVFR	474.767	FP_1new	light	18889	0.0253
sp|Q13489|BIRC3_HUMAN	Q13489	Baculoviral IAP repeat-containing protein 3 OS=Homo sapiens OX=9606 GN=BIRC3 PE=1 SV=2	GNIAATVFR	474.767	FP_2	light	41138	0.0373
sp|Q13489|BIRC3_HUMAN	Q13489	Baculoviral IAP repeat-containing protein 3 OS=Homo sapiens OX=9606 GN=BIRC3 PE=1 SV=2	GNIAATVFR	474.767	FP_3	light	23560	0.0446
sp|Q13489|BIRC3_HUMAN	Q13489	Baculoviral IAP repeat-containing protein 3 OS=Homo sapiens OX=9606 GN=BIRC3 PE=1 SV=2	GNIAATVFR	474.767	FP_4	light	23461	0.0276
sp|Q13489|BIRC3_HUMAN	Q13489	Baculoviral IAP repeat-containing protein 3 OS=Homo sapiens OX=9606 GN=BIRC3 PE=1 SV=2	GNIAATVFR	474.767	FP_5	light	17180	0.0165
sp|Q13489|BIRC3_HUMAN	Q13489	Baculoviral IAP repeat-containing protein 3 OS=Homo sapiens OX=9606 GN=BIRC3 PE=1 SV=2	GNIAATVFR	474.767	FP_6	light	20615	0.0247
sp|Q13489|BIRC3_HUMAN	Q13489	Baculoviral IAP repeat-containing protein 3 OS=Homo sapiens OX=9606 GN=BIRC3 PE=1 SV=2	GNIAATVFR	474.767	FP_7	light	55152	0.0539
sp|Q13489|BIRC3_HUMAN	Q13489	Baculoviral IAP repeat-containing protein 3 OS=Homo sapiens OX=9606 GN=BIRC3 PE=1 SV=2	GNIAATVFR	474.767	FT_8	light	31171	0.0334
sp|Q13489|BIRC3_HUMAN	Q13489	Baculoviral IAP repeat-containing protein 3 OS=Homo sapiens OX=9606 GN=BIRC3 PE=1 SV=2	GNIAATVFR	474.767	FP_9	light	59832	0.0691
sp|Q13489|BIRC3_HUMAN	Q13489	Baculoviral IAP repeat-containing protein 3 OS=Homo sapiens OX=9606 GN=BIRC3 PE=1 SV=2	GNIAATVFR	474.767	FP10	light	22933	0.0297
sp|Q13489|BIRC3_HUMAN	Q13489	Baculoviral IAP repeat-containing protein 3 OS=Homo sapiens OX=9606 GN=BIRC3 PE=1 SV=2	GNIAATVFR	474.767	FP_11	light	24246	0.0319
sp|Q13489|BIRC3_HUMAN	Q13489	Baculoviral IAP repeat-containing protein 3 OS=Homo sapiens OX=9606 GN=BIRC3 PE=1 SV=2	GNIAATVFR	474.767	FP_12	light	37507	0.0399
sp|Q13489|BIRC3_HUMAN	Q13489	Baculoviral IAP repeat-containing protein 3 OS=Homo sapiens OX=9606 GN=BIRC3 PE=1 SV=2	GNIAATVFR	479.771	FP_1new	heavy	746281	0.0253
sp|Q13489|BIRC3_HUMAN	Q13489	Baculoviral IAP repeat-containing protein 3 OS=Homo sapiens OX=9606 GN=BIRC3 PE=1 SV=2	GNIAATVFR	479.771	FP_2	heavy	1102644	0.0373
sp|Q13489|BIRC3_HUMAN	Q13489	Baculoviral IAP repeat-containing protein 3 OS=Homo sapiens OX=9606 GN=BIRC3 PE=1 SV=2	GNIAATVFR	479.771	FP_3	heavy	528051	0.0446
sp|Q13489|BIRC3_HUMAN	Q13489	Baculoviral IAP repeat-containing protein 3 OS=Homo sapiens OX=9606 GN=BIRC3 PE=1 SV=2	GNIAATVFR	479.771	FP_4	heavy	850938	0.0276
sp|Q13489|BIRC3_HUMAN	Q13489	Baculoviral IAP repeat-containing protein 3 OS=Homo sapiens OX=9606 GN=BIRC3 PE=1 SV=2	GNIAATVFR	479.771	FP_5	heavy	1044207	0.0165
sp|Q13489|BIRC3_HUMAN	Q13489	Baculoviral IAP repeat-containing protein 3 OS=Homo sapiens OX=9606 GN=BIRC3 PE=1 SV=2	GNIAATVFR	479.771	FP_6	heavy	834557	0.0247
sp|Q13489|BIRC3_HUMAN	Q13489	Baculoviral IAP repeat-containing protein 3 OS=Homo sapiens OX=9606 GN=BIRC3 PE=1 SV=2	GNIAATVFR	479.771	FP_7	heavy	1023485	0.0539
sp|Q13489|BIRC3_HUMAN	Q13489	Baculoviral IAP repeat-containing protein 3 OS=Homo sapiens OX=9606 GN=BIRC3 PE=1 SV=2	GNIAATVFR	479.771	FT_8	heavy	932197	0.0334
sp|Q13489|BIRC3_HUMAN	Q13489	Baculoviral IAP repeat-containing protein 3 OS=Homo sapiens OX=9606 GN=BIRC3 PE=1 SV=2	GNIAATVFR	479.771	FP_9	heavy	866309	0.0691
sp|Q13489|BIRC3_HUMAN	Q13489	Baculoviral IAP repeat-containing protein 3 OS=Homo sapiens OX=9606 GN=BIRC3 PE=1 SV=2	GNIAATVFR	479.771	FP10	heavy	771054	0.0297
sp|Q13489|BIRC3_HUMAN	Q13489	Baculoviral IAP repeat-containing protein 3 OS=Homo sapiens OX=9606 GN=BIRC3 PE=1 SV=2	GNIAATVFR	479.771	FP_11	heavy	759133	0.0319
sp|Q13489|BIRC3_HUMAN	Q13489	Baculoviral IAP repeat-containing protein 3 OS=Homo sapiens OX=9606 GN=BIRC3 PE=1 SV=2	GNIAATVFR	479.771	FP_12	heavy	940585	0.0399
sp|Q13490|BIRC2_HUMAN	Q13490	Baculoviral IAP repeat-containing protein 2 OS=Homo sapiens OX=9606 GN=BIRC2 PE=1 SV=2	GNAAANIFK	453.246	FP_1new	light	56578	0.0114
sp|Q13490|BIRC2_HUMAN	Q13490	Baculoviral IAP repeat-containing protein 2 OS=Homo sapiens OX=9606 GN=BIRC2 PE=1 SV=2	GNAAANIFK	453.246	FP_2	light	151786	0.0257
sp|Q13490|BIRC2_HUMAN	Q13490	Baculoviral IAP repeat-containing protein 2 OS=Homo sapiens OX=9606 GN=BIRC2 PE=1 SV=2	GNAAANIFK	453.246	FP_3	light	109590	0.0211
sp|Q13490|BIRC2_HUMAN	Q13490	Baculoviral IAP repeat-containing protein 2 OS=Homo sapiens OX=9606 GN=BIRC2 PE=1 SV=2	GNAAANIFK	453.246	FP_4	light	67064	0.0122
sp|Q13490|BIRC2_HUMAN	Q13490	Baculoviral IAP repeat-containing protein 2 OS=Homo sapiens OX=9606 GN=BIRC2 PE=1 SV=2	GNAAANIFK	453.246	FP_5	light	82161	0.0131
sp|Q13490|BIRC2_HUMAN	Q13490	Baculoviral IAP repeat-containing protein 2 OS=Homo sapiens OX=9606 GN=BIRC2 PE=1 SV=2	GNAAANIFK	453.246	FP_6	light	48552	0.0091
sp|Q13490|BIRC2_HUMAN	Q13490	Baculoviral IAP repeat-containing protein 2 OS=Homo sapiens OX=9606 GN=BIRC2 PE=1 SV=2	GNAAANIFK	453.246	FP_7	light	126328	0.027
sp|Q13490|BIRC2_HUMAN	Q13490	Baculoviral IAP repeat-containing protein 2 OS=Homo sapiens OX=9606 GN=BIRC2 PE=1 SV=2	GNAAANIFK	453.246	FT_8	light	97620	0.0152
sp|Q13490|BIRC2_HUMAN	Q13490	Baculoviral IAP repeat-containing protein 2 OS=Homo sapiens OX=9606 GN=BIRC2 PE=1 SV=2	GNAAANIFK	453.246	FP_9	light	194396	0.0367
sp|Q13490|BIRC2_HUMAN	Q13490	Baculoviral IAP repeat-containing protein 2 OS=Homo sapiens OX=9606 GN=BIRC2 PE=1 SV=2	GNAAANIFK	453.246	FP10	light	47535	0.0089
sp|Q13490|BIRC2_HUMAN	Q13490	Baculoviral IAP repeat-containing protein 2 OS=Homo sapiens OX=9606 GN=BIRC2 PE=1 SV=2	GNAAANIFK	453.246	FP_11	light	44034	0.0085
sp|Q13490|BIRC2_HUMAN	Q13490	Baculoviral IAP repeat-containing protein 2 OS=Homo sapiens OX=9606 GN=BIRC2 PE=1 SV=2	GNAAANIFK	453.246	FP_12	light	145365	0.0247
sp|Q13490|BIRC2_HUMAN	Q13490	Baculoviral IAP repeat-containing protein 2 OS=Homo sapiens OX=9606 GN=BIRC2 PE=1 SV=2	GNAAANIFK	457.253	FP_1new	heavy	4950811	0.0114
sp|Q13490|BIRC2_HUMAN	Q13490	Baculoviral IAP repeat-containing protein 2 OS=Homo sapiens OX=9606 GN=BIRC2 PE=1 SV=2	GNAAANIFK	457.253	FP_2	heavy	5902523	0.0257
sp|Q13490|BIRC2_HUMAN	Q13490	Baculoviral IAP repeat-containing protein 2 OS=Homo sapiens OX=9606 GN=BIRC2 PE=1 SV=2	GNAAANIFK	457.253	FP_3	heavy	5182048	0.0211
sp|Q13490|BIRC2_HUMAN	Q13490	Baculoviral IAP repeat-containing protein 2 OS=Homo sapiens OX=9606 GN=BIRC2 PE=1 SV=2	GNAAANIFK	457.253	FP_4	heavy	5489932	0.0122
sp|Q13490|BIRC2_HUMAN	Q13490	Baculoviral IAP repeat-containing protein 2 OS=Homo sapiens OX=9606 GN=BIRC2 PE=1 SV=2	GNAAANIFK	457.253	FP_5	heavy	6279659	0.0131
sp|Q13490|BIRC2_HUMAN	Q13490	Baculoviral IAP repeat-containing protein 2 OS=Homo sapiens OX=9606 GN=BIRC2 PE=1 SV=2	GNAAANIFK	457.253	FP_6	heavy	5349095	0.0091
sp|Q13490|BIRC2_HUMAN	Q13490	Baculoviral IAP repeat-containing protein 2 OS=Homo sapiens OX=9606 GN=BIRC2 PE=1 SV=2	GNAAANIFK	457.253	FP_7	heavy	4677690	0.027
sp|Q13490|BIRC2_HUMAN	Q13490	Baculoviral IAP repeat-containing protein 2 OS=Homo sapiens OX=9606 GN=BIRC2 PE=1 SV=2	GNAAANIFK	457.253	FT_8	heavy	6414556	0.0152
sp|Q13490|BIRC2_HUMAN	Q13490	Baculoviral IAP repeat-containing protein 2 OS=Homo sapiens OX=9606 GN=BIRC2 PE=1 SV=2	GNAAANIFK	457.253	FP_9	heavy	5294423	0.0367
sp|Q13490|BIRC2_HUMAN	Q13490	Baculoviral IAP repeat-containing protein 2 OS=Homo sapiens OX=9606 GN=BIRC2 PE=1 SV=2	GNAAANIFK	457.253	FP10	heavy	5349437	0.0089
sp|Q13490|BIRC2_HUMAN	Q13490	Baculoviral IAP repeat-containing protein 2 OS=Homo sapiens OX=9606 GN=BIRC2 PE=1 SV=2	GNAAANIFK	457.253	FP_11	heavy	5151941	0.0085
sp|Q13490|BIRC2_HUMAN	Q13490	Baculoviral IAP repeat-containing protein 2 OS=Homo sapiens OX=9606 GN=BIRC2 PE=1 SV=2	GNAAANIFK	457.253	FP_12	heavy	5887320	0.0247
sp|Q13490|BIRC2_HUMAN	Q13490	Baculoviral IAP repeat-containing protein 2 OS=Homo sapiens OX=9606 GN=BIRC2 PE=1 SV=2	GQEFVDEIQGR	639.31	FP_1new	light	161609	0.0129
sp|Q13490|BIRC2_HUMAN	Q13490	Baculoviral IAP repeat-containing protein 2 OS=Homo sapiens OX=9606 GN=BIRC2 PE=1 SV=2	GQEFVDEIQGR	639.31	FP_2	light	291735	0.0193
sp|Q13490|BIRC2_HUMAN	Q13490	Baculoviral IAP repeat-containing protein 2 OS=Homo sapiens OX=9606 GN=BIRC2 PE=1 SV=2	GQEFVDEIQGR	639.31	FP_3	light	263418	0.0213
sp|Q13490|BIRC2_HUMAN	Q13490	Baculoviral IAP repeat-containing protein 2 OS=Homo sapiens OX=9606 GN=BIRC2 PE=1 SV=2	GQEFVDEIQGR	639.31	FP_4	light	138283	0.011
sp|Q13490|BIRC2_HUMAN	Q13490	Baculoviral IAP repeat-containing protein 2 OS=Homo sapiens OX=9606 GN=BIRC2 PE=1 SV=2	GQEFVDEIQGR	639.31	FP_5	light	149640	0.0089
sp|Q13490|BIRC2_HUMAN	Q13490	Baculoviral IAP repeat-containing protein 2 OS=Homo sapiens OX=9606 GN=BIRC2 PE=1 SV=2	GQEFVDEIQGR	639.31	FP_6	light	102333	0.0073
sp|Q13490|BIRC2_HUMAN	Q13490	Baculoviral IAP repeat-containing protein 2 OS=Homo sapiens OX=9606 GN=BIRC2 PE=1 SV=2	GQEFVDEIQGR	639.31	FP_7	light	375927	0.0249
sp|Q13490|BIRC2_HUMAN	Q13490	Baculoviral IAP repeat-containing protein 2 OS=Homo sapiens OX=9606 GN=BIRC2 PE=1 SV=2	GQEFVDEIQGR	639.31	FT_8	light	226985	0.0136
sp|Q13490|BIRC2_HUMAN	Q13490	Baculoviral IAP repeat-containing protein 2 OS=Homo sapiens OX=9606 GN=BIRC2 PE=1 SV=2	GQEFVDEIQGR	639.31	FP_9	light	509971	0.0363
sp|Q13490|BIRC2_HUMAN	Q13490	Baculoviral IAP repeat-containing protein 2 OS=Homo sapiens OX=9606 GN=BIRC2 PE=1 SV=2	GQEFVDEIQGR	639.31	FP10	light	148416	0.0104
sp|Q13490|BIRC2_HUMAN	Q13490	Baculoviral IAP repeat-containing protein 2 OS=Homo sapiens OX=9606 GN=BIRC2 PE=1 SV=2	GQEFVDEIQGR	639.31	FP_11	light	114209	0.0089
sp|Q13490|BIRC2_HUMAN	Q13490	Baculoviral IAP repeat-containing protein 2 OS=Homo sapiens OX=9606 GN=BIRC2 PE=1 SV=2	GQEFVDEIQGR	639.31	FP_12	light	226994	0.0148
sp|Q13490|BIRC2_HUMAN	Q13490	Baculoviral IAP repeat-containing protein 2 OS=Homo sapiens OX=9606 GN=BIRC2 PE=1 SV=2	GQEFVDEIQGR	644.314	FP_1new	heavy	12541874	0.0129
sp|Q13490|BIRC2_HUMAN	Q13490	Baculoviral IAP repeat-containing protein 2 OS=Homo sapiens OX=9606 GN=BIRC2 PE=1 SV=2	GQEFVDEIQGR	644.314	FP_2	heavy	15100856	0.0193
sp|Q13490|BIRC2_HUMAN	Q13490	Baculoviral IAP repeat-containing protein 2 OS=Homo sapiens OX=9606 GN=BIRC2 PE=1 SV=2	GQEFVDEIQGR	644.314	FP_3	heavy	12367337	0.0213
sp|Q13490|BIRC2_HUMAN	Q13490	Baculoviral IAP repeat-containing protein 2 OS=Homo sapiens OX=9606 GN=BIRC2 PE=1 SV=2	GQEFVDEIQGR	644.314	FP_4	heavy	12611631	0.011
sp|Q13490|BIRC2_HUMAN	Q13490	Baculoviral IAP repeat-containing protein 2 OS=Homo sapiens OX=9606 GN=BIRC2 PE=1 SV=2	GQEFVDEIQGR	644.314	FP_5	heavy	16900152	0.0089
sp|Q13490|BIRC2_HUMAN	Q13490	Baculoviral IAP repeat-containing protein 2 OS=Homo sapiens OX=9606 GN=BIRC2 PE=1 SV=2	GQEFVDEIQGR	644.314	FP_6	heavy	14081358	0.0073
sp|Q13490|BIRC2_HUMAN	Q13490	Baculoviral IAP repeat-containing protein 2 OS=Homo sapiens OX=9606 GN=BIRC2 PE=1 SV=2	GQEFVDEIQGR	644.314	FP_7	heavy	15127703	0.0249
sp|Q13490|BIRC2_HUMAN	Q13490	Baculoviral IAP repeat-containing protein 2 OS=Homo sapiens OX=9606 GN=BIRC2 PE=1 SV=2	GQEFVDEIQGR	644.314	FT_8	heavy	16714979	0.0136
sp|Q13490|BIRC2_HUMAN	Q13490	Baculoviral IAP repeat-containing protein 2 OS=Homo sapiens OX=9606 GN=BIRC2 PE=1 SV=2	GQEFVDEIQGR	644.314	FP_9	heavy	14037786	0.0363
sp|Q13490|BIRC2_HUMAN	Q13490	Baculoviral IAP repeat-containing protein 2 OS=Homo sapiens OX=9606 GN=BIRC2 PE=1 SV=2	GQEFVDEIQGR	644.314	FP10	heavy	14319460	0.0104
sp|Q13490|BIRC2_HUMAN	Q13490	Baculoviral IAP repeat-containing protein 2 OS=Homo sapiens OX=9606 GN=BIRC2 PE=1 SV=2	GQEFVDEIQGR	644.314	FP_11	heavy	12776471	0.0089
sp|Q13490|BIRC2_HUMAN	Q13490	Baculoviral IAP repeat-containing protein 2 OS=Homo sapiens OX=9606 GN=BIRC2 PE=1 SV=2	GQEFVDEIQGR	644.314	FP_12	heavy	15367803	0.0148
sp|Q13490|BIRC2_HUMAN	Q13490	Baculoviral IAP repeat-containing protein 2 OS=Homo sapiens OX=9606 GN=BIRC2 PE=1 SV=2	ILTTGENYK	519.777	FP_1new	light	131252	0.0161
sp|Q13490|BIRC2_HUMAN	Q13490	Baculoviral IAP repeat-containing protein 2 OS=Homo sapiens OX=9606 GN=BIRC2 PE=1 SV=2	ILTTGENYK	519.777	FP_2	light	271142	0.0259
sp|Q13490|BIRC2_HUMAN	Q13490	Baculoviral IAP repeat-containing protein 2 OS=Homo sapiens OX=9606 GN=BIRC2 PE=1 SV=2	ILTTGENYK	519.777	FP_3	light	290161	0.0302
sp|Q13490|BIRC2_HUMAN	Q13490	Baculoviral IAP repeat-containing protein 2 OS=Homo sapiens OX=9606 GN=BIRC2 PE=1 SV=2	ILTTGENYK	519.777	FP_4	light	166785	0.0219
sp|Q13490|BIRC2_HUMAN	Q13490	Baculoviral IAP repeat-containing protein 2 OS=Homo sapiens OX=9606 GN=BIRC2 PE=1 SV=2	ILTTGENYK	519.777	FP_5	light	177448	0.0154
sp|Q13490|BIRC2_HUMAN	Q13490	Baculoviral IAP repeat-containing protein 2 OS=Homo sapiens OX=9606 GN=BIRC2 PE=1 SV=2	ILTTGENYK	519.777	FP_6	light	113681	0.0143
sp|Q13490|BIRC2_HUMAN	Q13490	Baculoviral IAP repeat-containing protein 2 OS=Homo sapiens OX=9606 GN=BIRC2 PE=1 SV=2	ILTTGENYK	519.777	FP_7	light	355383	0.0365
sp|Q13490|BIRC2_HUMAN	Q13490	Baculoviral IAP repeat-containing protein 2 OS=Homo sapiens OX=9606 GN=BIRC2 PE=1 SV=2	ILTTGENYK	519.777	FT_8	light	225578	0.0203
sp|Q13490|BIRC2_HUMAN	Q13490	Baculoviral IAP repeat-containing protein 2 OS=Homo sapiens OX=9606 GN=BIRC2 PE=1 SV=2	ILTTGENYK	519.777	FP_9	light	453114	0.0492
sp|Q13490|BIRC2_HUMAN	Q13490	Baculoviral IAP repeat-containing protein 2 OS=Homo sapiens OX=9606 GN=BIRC2 PE=1 SV=2	ILTTGENYK	519.777	FP10	light	116978	0.014
sp|Q13490|BIRC2_HUMAN	Q13490	Baculoviral IAP repeat-containing protein 2 OS=Homo sapiens OX=9606 GN=BIRC2 PE=1 SV=2	ILTTGENYK	519.777	FP_11	light	116967	0.0171
sp|Q13490|BIRC2_HUMAN	Q13490	Baculoviral IAP repeat-containing protein 2 OS=Homo sapiens OX=9606 GN=BIRC2 PE=1 SV=2	ILTTGENYK	519.777	FP_12	light	224120	0.0209
sp|Q13490|BIRC2_HUMAN	Q13490	Baculoviral IAP repeat-containing protein 2 OS=Homo sapiens OX=9606 GN=BIRC2 PE=1 SV=2	ILTTGENYK	523.784	FP_1new	heavy	8131290	0.0161
sp|Q13490|BIRC2_HUMAN	Q13490	Baculoviral IAP repeat-containing protein 2 OS=Homo sapiens OX=9606 GN=BIRC2 PE=1 SV=2	ILTTGENYK	523.784	FP_2	heavy	10487862	0.0259
sp|Q13490|BIRC2_HUMAN	Q13490	Baculoviral IAP repeat-containing protein 2 OS=Homo sapiens OX=9606 GN=BIRC2 PE=1 SV=2	ILTTGENYK	523.784	FP_3	heavy	9603280	0.0302
sp|Q13490|BIRC2_HUMAN	Q13490	Baculoviral IAP repeat-containing protein 2 OS=Homo sapiens OX=9606 GN=BIRC2 PE=1 SV=2	ILTTGENYK	523.784	FP_4	heavy	7631977	0.0219
sp|Q13490|BIRC2_HUMAN	Q13490	Baculoviral IAP repeat-containing protein 2 OS=Homo sapiens OX=9606 GN=BIRC2 PE=1 SV=2	ILTTGENYK	523.784	FP_5	heavy	11505284	0.0154
sp|Q13490|BIRC2_HUMAN	Q13490	Baculoviral IAP repeat-containing protein 2 OS=Homo sapiens OX=9606 GN=BIRC2 PE=1 SV=2	ILTTGENYK	523.784	FP_6	heavy	7928803	0.0143
sp|Q13490|BIRC2_HUMAN	Q13490	Baculoviral IAP repeat-containing protein 2 OS=Homo sapiens OX=9606 GN=BIRC2 PE=1 SV=2	ILTTGENYK	523.784	FP_7	heavy	9726190	0.0365
sp|Q13490|BIRC2_HUMAN	Q13490	Baculoviral IAP repeat-containing protein 2 OS=Homo sapiens OX=9606 GN=BIRC2 PE=1 SV=2	ILTTGENYK	523.784	FT_8	heavy	11099251	0.0203
sp|Q13490|BIRC2_HUMAN	Q13490	Baculoviral IAP repeat-containing protein 2 OS=Homo sapiens OX=9606 GN=BIRC2 PE=1 SV=2	ILTTGENYK	523.784	FP_9	heavy	9202605	0.0492
sp|Q13490|BIRC2_HUMAN	Q13490	Baculoviral IAP repeat-containing protein 2 OS=Homo sapiens OX=9606 GN=BIRC2 PE=1 SV=2	ILTTGENYK	523.784	FP10	heavy	8347839	0.014
sp|Q13490|BIRC2_HUMAN	Q13490	Baculoviral IAP repeat-containing protein 2 OS=Homo sapiens OX=9606 GN=BIRC2 PE=1 SV=2	ILTTGENYK	523.784	FP_11	heavy	6846037	0.0171
sp|Q13490|BIRC2_HUMAN	Q13490	Baculoviral IAP repeat-containing protein 2 OS=Homo sapiens OX=9606 GN=BIRC2 PE=1 SV=2	ILTTGENYK	523.784	FP_12	heavy	10740665	0.0209
sp|Q13490|BIRC2_HUMAN	Q13490	Baculoviral IAP repeat-containing protein 2 OS=Homo sapiens OX=9606 GN=BIRC2 PE=1 SV=2	TQIPLQAR	463.775	FP_1new	light	651449	0.0158
sp|Q13490|BIRC2_HUMAN	Q13490	Baculoviral IAP repeat-containing protein 2 OS=Homo sapiens OX=9606 GN=BIRC2 PE=1 SV=2	TQIPLQAR	463.775	FP_2	light	932515	0.0273
sp|Q13490|BIRC2_HUMAN	Q13490	Baculoviral IAP repeat-containing protein 2 OS=Homo sapiens OX=9606 GN=BIRC2 PE=1 SV=2	TQIPLQAR	463.775	FP_3	light	873790	0.0263
sp|Q13490|BIRC2_HUMAN	Q13490	Baculoviral IAP repeat-containing protein 2 OS=Homo sapiens OX=9606 GN=BIRC2 PE=1 SV=2	TQIPLQAR	463.775	FP_4	light	573579	0.0184
sp|Q13490|BIRC2_HUMAN	Q13490	Baculoviral IAP repeat-containing protein 2 OS=Homo sapiens OX=9606 GN=BIRC2 PE=1 SV=2	TQIPLQAR	463.775	FP_5	light	636120	0.0162
sp|Q13490|BIRC2_HUMAN	Q13490	Baculoviral IAP repeat-containing protein 2 OS=Homo sapiens OX=9606 GN=BIRC2 PE=1 SV=2	TQIPLQAR	463.775	FP_6	light	360975	0.0114
sp|Q13490|BIRC2_HUMAN	Q13490	Baculoviral IAP repeat-containing protein 2 OS=Homo sapiens OX=9606 GN=BIRC2 PE=1 SV=2	TQIPLQAR	463.775	FP_7	light	981059	0.0294
sp|Q13490|BIRC2_HUMAN	Q13490	Baculoviral IAP repeat-containing protein 2 OS=Homo sapiens OX=9606 GN=BIRC2 PE=1 SV=2	TQIPLQAR	463.775	FT_8	light	729864	0.0194
sp|Q13490|BIRC2_HUMAN	Q13490	Baculoviral IAP repeat-containing protein 2 OS=Homo sapiens OX=9606 GN=BIRC2 PE=1 SV=2	TQIPLQAR	463.775	FP_9	light	1590446	0.0497
sp|Q13490|BIRC2_HUMAN	Q13490	Baculoviral IAP repeat-containing protein 2 OS=Homo sapiens OX=9606 GN=BIRC2 PE=1 SV=2	TQIPLQAR	463.775	FP10	light	322332	0.0116
sp|Q13490|BIRC2_HUMAN	Q13490	Baculoviral IAP repeat-containing protein 2 OS=Homo sapiens OX=9606 GN=BIRC2 PE=1 SV=2	TQIPLQAR	463.775	FP_11	light	400861	0.0129
sp|Q13490|BIRC2_HUMAN	Q13490	Baculoviral IAP repeat-containing protein 2 OS=Homo sapiens OX=9606 GN=BIRC2 PE=1 SV=2	TQIPLQAR	463.775	FP_12	light	732258	0.0221
sp|Q13490|BIRC2_HUMAN	Q13490	Baculoviral IAP repeat-containing protein 2 OS=Homo sapiens OX=9606 GN=BIRC2 PE=1 SV=2	TQIPLQAR	468.779	FP_1new	heavy	41117512	0.0158
sp|Q13490|BIRC2_HUMAN	Q13490	Baculoviral IAP repeat-containing protein 2 OS=Homo sapiens OX=9606 GN=BIRC2 PE=1 SV=2	TQIPLQAR	468.779	FP_2	heavy	34220624	0.0273
sp|Q13490|BIRC2_HUMAN	Q13490	Baculoviral IAP repeat-containing protein 2 OS=Homo sapiens OX=9606 GN=BIRC2 PE=1 SV=2	TQIPLQAR	468.779	FP_3	heavy	33285992	0.0263
sp|Q13490|BIRC2_HUMAN	Q13490	Baculoviral IAP repeat-containing protein 2 OS=Homo sapiens OX=9606 GN=BIRC2 PE=1 SV=2	TQIPLQAR	468.779	FP_4	heavy	31145356	0.0184
sp|Q13490|BIRC2_HUMAN	Q13490	Baculoviral IAP repeat-containing protein 2 OS=Homo sapiens OX=9606 GN=BIRC2 PE=1 SV=2	TQIPLQAR	468.779	FP_5	heavy	39322288	0.0162
sp|Q13490|BIRC2_HUMAN	Q13490	Baculoviral IAP repeat-containing protein 2 OS=Homo sapiens OX=9606 GN=BIRC2 PE=1 SV=2	TQIPLQAR	468.779	FP_6	heavy	31581198	0.0114
sp|Q13490|BIRC2_HUMAN	Q13490	Baculoviral IAP repeat-containing protein 2 OS=Homo sapiens OX=9606 GN=BIRC2 PE=1 SV=2	TQIPLQAR	468.779	FP_7	heavy	33328294	0.0294
sp|Q13490|BIRC2_HUMAN	Q13490	Baculoviral IAP repeat-containing protein 2 OS=Homo sapiens OX=9606 GN=BIRC2 PE=1 SV=2	TQIPLQAR	468.779	FT_8	heavy	37592668	0.0194
sp|Q13490|BIRC2_HUMAN	Q13490	Baculoviral IAP repeat-containing protein 2 OS=Homo sapiens OX=9606 GN=BIRC2 PE=1 SV=2	TQIPLQAR	468.779	FP_9	heavy	31991024	0.0497
sp|Q13490|BIRC2_HUMAN	Q13490	Baculoviral IAP repeat-containing protein 2 OS=Homo sapiens OX=9606 GN=BIRC2 PE=1 SV=2	TQIPLQAR	468.779	FP10	heavy	27708960	0.0116
sp|Q13490|BIRC2_HUMAN	Q13490	Baculoviral IAP repeat-containing protein 2 OS=Homo sapiens OX=9606 GN=BIRC2 PE=1 SV=2	TQIPLQAR	468.779	FP_11	heavy	30986188	0.0129
sp|Q13490|BIRC2_HUMAN	Q13490	Baculoviral IAP repeat-containing protein 2 OS=Homo sapiens OX=9606 GN=BIRC2 PE=1 SV=2	TQIPLQAR	468.779	FP_12	heavy	33105874	0.0221
sp|Q13546|RIPK1_HUMAN	Q13546	Receptor-interacting serine/threonine-protein kinase 1 OS=Homo sapiens OX=9606 GN=RIPK1 PE=1 SV=3	SSDFLESAELDSGGFGK	873.397	FP_1new	light	313196	0.0191
sp|Q13546|RIPK1_HUMAN	Q13546	Receptor-interacting serine/threonine-protein kinase 1 OS=Homo sapiens OX=9606 GN=RIPK1 PE=1 SV=3	SSDFLESAELDSGGFGK	873.397	FP_2	light	498545	0.0278
sp|Q13546|RIPK1_HUMAN	Q13546	Receptor-interacting serine/threonine-protein kinase 1 OS=Homo sapiens OX=9606 GN=RIPK1 PE=1 SV=3	SSDFLESAELDSGGFGK	873.397	FP_3	light	498361	0.0292
sp|Q13546|RIPK1_HUMAN	Q13546	Receptor-interacting serine/threonine-protein kinase 1 OS=Homo sapiens OX=9606 GN=RIPK1 PE=1 SV=3	SSDFLESAELDSGGFGK	873.397	FP_4	light	265012	0.0176
sp|Q13546|RIPK1_HUMAN	Q13546	Receptor-interacting serine/threonine-protein kinase 1 OS=Homo sapiens OX=9606 GN=RIPK1 PE=1 SV=3	SSDFLESAELDSGGFGK	873.397	FP_5	light	338528	0.0146
sp|Q13546|RIPK1_HUMAN	Q13546	Receptor-interacting serine/threonine-protein kinase 1 OS=Homo sapiens OX=9606 GN=RIPK1 PE=1 SV=3	SSDFLESAELDSGGFGK	873.397	FP_6	light	239756	0.0128
sp|Q13546|RIPK1_HUMAN	Q13546	Receptor-interacting serine/threonine-protein kinase 1 OS=Homo sapiens OX=9606 GN=RIPK1 PE=1 SV=3	SSDFLESAELDSGGFGK	873.397	FP_7	light	579957	0.0336
sp|Q13546|RIPK1_HUMAN	Q13546	Receptor-interacting serine/threonine-protein kinase 1 OS=Homo sapiens OX=9606 GN=RIPK1 PE=1 SV=3	SSDFLESAELDSGGFGK	873.397	FT_8	light	466548	0.0222
sp|Q13546|RIPK1_HUMAN	Q13546	Receptor-interacting serine/threonine-protein kinase 1 OS=Homo sapiens OX=9606 GN=RIPK1 PE=1 SV=3	SSDFLESAELDSGGFGK	873.397	FP_9	light	994163	0.0588
sp|Q13546|RIPK1_HUMAN	Q13546	Receptor-interacting serine/threonine-protein kinase 1 OS=Homo sapiens OX=9606 GN=RIPK1 PE=1 SV=3	SSDFLESAELDSGGFGK	873.397	FP10	light	205844	0.0123
sp|Q13546|RIPK1_HUMAN	Q13546	Receptor-interacting serine/threonine-protein kinase 1 OS=Homo sapiens OX=9606 GN=RIPK1 PE=1 SV=3	SSDFLESAELDSGGFGK	873.397	FP_11	light	242724	0.0149
sp|Q13546|RIPK1_HUMAN	Q13546	Receptor-interacting serine/threonine-protein kinase 1 OS=Homo sapiens OX=9606 GN=RIPK1 PE=1 SV=3	SSDFLESAELDSGGFGK	873.397	FP_12	light	373178	0.0183
sp|Q13546|RIPK1_HUMAN	Q13546	Receptor-interacting serine/threonine-protein kinase 1 OS=Homo sapiens OX=9606 GN=RIPK1 PE=1 SV=3	SSDFLESAELDSGGFGK	877.404	FP_1new	heavy	16434583	0.0191
sp|Q13546|RIPK1_HUMAN	Q13546	Receptor-interacting serine/threonine-protein kinase 1 OS=Homo sapiens OX=9606 GN=RIPK1 PE=1 SV=3	SSDFLESAELDSGGFGK	877.404	FP_2	heavy	17952744	0.0278
sp|Q13546|RIPK1_HUMAN	Q13546	Receptor-interacting serine/threonine-protein kinase 1 OS=Homo sapiens OX=9606 GN=RIPK1 PE=1 SV=3	SSDFLESAELDSGGFGK	877.404	FP_3	heavy	17062614	0.0292
sp|Q13546|RIPK1_HUMAN	Q13546	Receptor-interacting serine/threonine-protein kinase 1 OS=Homo sapiens OX=9606 GN=RIPK1 PE=1 SV=3	SSDFLESAELDSGGFGK	877.404	FP_4	heavy	15047486	0.0176
sp|Q13546|RIPK1_HUMAN	Q13546	Receptor-interacting serine/threonine-protein kinase 1 OS=Homo sapiens OX=9606 GN=RIPK1 PE=1 SV=3	SSDFLESAELDSGGFGK	877.404	FP_5	heavy	23230384	0.0146
sp|Q13546|RIPK1_HUMAN	Q13546	Receptor-interacting serine/threonine-protein kinase 1 OS=Homo sapiens OX=9606 GN=RIPK1 PE=1 SV=3	SSDFLESAELDSGGFGK	877.404	FP_6	heavy	18796448	0.0128
sp|Q13546|RIPK1_HUMAN	Q13546	Receptor-interacting serine/threonine-protein kinase 1 OS=Homo sapiens OX=9606 GN=RIPK1 PE=1 SV=3	SSDFLESAELDSGGFGK	877.404	FP_7	heavy	17274812	0.0336
sp|Q13546|RIPK1_HUMAN	Q13546	Receptor-interacting serine/threonine-protein kinase 1 OS=Homo sapiens OX=9606 GN=RIPK1 PE=1 SV=3	SSDFLESAELDSGGFGK	877.404	FT_8	heavy	21050590	0.0222
sp|Q13546|RIPK1_HUMAN	Q13546	Receptor-interacting serine/threonine-protein kinase 1 OS=Homo sapiens OX=9606 GN=RIPK1 PE=1 SV=3	SSDFLESAELDSGGFGK	877.404	FP_9	heavy	16906014	0.0588
sp|Q13546|RIPK1_HUMAN	Q13546	Receptor-interacting serine/threonine-protein kinase 1 OS=Homo sapiens OX=9606 GN=RIPK1 PE=1 SV=3	SSDFLESAELDSGGFGK	877.404	FP10	heavy	16777720	0.0123
sp|Q13546|RIPK1_HUMAN	Q13546	Receptor-interacting serine/threonine-protein kinase 1 OS=Homo sapiens OX=9606 GN=RIPK1 PE=1 SV=3	SSDFLESAELDSGGFGK	877.404	FP_11	heavy	16330425	0.0149
sp|Q13546|RIPK1_HUMAN	Q13546	Receptor-interacting serine/threonine-protein kinase 1 OS=Homo sapiens OX=9606 GN=RIPK1 PE=1 SV=3	SSDFLESAELDSGGFGK	877.404	FP_12	heavy	20407336	0.0183
sp|Q13546|RIPK1_HUMAN	Q13546	Receptor-interacting serine/threonine-protein kinase 1 OS=Homo sapiens OX=9606 GN=RIPK1 PE=1 SV=3	VSLCFHR	459.734	FP_1new	light	89579	0.0297
sp|Q13546|RIPK1_HUMAN	Q13546	Receptor-interacting serine/threonine-protein kinase 1 OS=Homo sapiens OX=9606 GN=RIPK1 PE=1 SV=3	VSLCFHR	459.734	FP_2	light	277296	0.0661
sp|Q13546|RIPK1_HUMAN	Q13546	Receptor-interacting serine/threonine-protein kinase 1 OS=Homo sapiens OX=9606 GN=RIPK1 PE=1 SV=3	VSLCFHR	459.734	FP_3	light	174442	0.0479
sp|Q13546|RIPK1_HUMAN	Q13546	Receptor-interacting serine/threonine-protein kinase 1 OS=Homo sapiens OX=9606 GN=RIPK1 PE=1 SV=3	VSLCFHR	459.734	FP_4	light	93378	0.0273
sp|Q13546|RIPK1_HUMAN	Q13546	Receptor-interacting serine/threonine-protein kinase 1 OS=Homo sapiens OX=9606 GN=RIPK1 PE=1 SV=3	VSLCFHR	459.734	FP_5	light	187427	0.0398
sp|Q13546|RIPK1_HUMAN	Q13546	Receptor-interacting serine/threonine-protein kinase 1 OS=Homo sapiens OX=9606 GN=RIPK1 PE=1 SV=3	VSLCFHR	459.734	FP_6	light	70553	0.0266
sp|Q13546|RIPK1_HUMAN	Q13546	Receptor-interacting serine/threonine-protein kinase 1 OS=Homo sapiens OX=9606 GN=RIPK1 PE=1 SV=3	VSLCFHR	459.734	FP_7	light	196003	0.0749
sp|Q13546|RIPK1_HUMAN	Q13546	Receptor-interacting serine/threonine-protein kinase 1 OS=Homo sapiens OX=9606 GN=RIPK1 PE=1 SV=3	VSLCFHR	459.734	FT_8	light	146771	0.0385
sp|Q13546|RIPK1_HUMAN	Q13546	Receptor-interacting serine/threonine-protein kinase 1 OS=Homo sapiens OX=9606 GN=RIPK1 PE=1 SV=3	VSLCFHR	459.734	FP_9	light	408309	0.1043
sp|Q13546|RIPK1_HUMAN	Q13546	Receptor-interacting serine/threonine-protein kinase 1 OS=Homo sapiens OX=9606 GN=RIPK1 PE=1 SV=3	VSLCFHR	459.734	FP10	light	74345	0.0258
sp|Q13546|RIPK1_HUMAN	Q13546	Receptor-interacting serine/threonine-protein kinase 1 OS=Homo sapiens OX=9606 GN=RIPK1 PE=1 SV=3	VSLCFHR	459.734	FP_11	light	51061	0.0153
sp|Q13546|RIPK1_HUMAN	Q13546	Receptor-interacting serine/threonine-protein kinase 1 OS=Homo sapiens OX=9606 GN=RIPK1 PE=1 SV=3	VSLCFHR	459.734	FP_12	light	158917	0.0405
sp|Q13546|RIPK1_HUMAN	Q13546	Receptor-interacting serine/threonine-protein kinase 1 OS=Homo sapiens OX=9606 GN=RIPK1 PE=1 SV=3	VSLCFHR	464.738	FP_1new	heavy	3018415	0.0297
sp|Q13546|RIPK1_HUMAN	Q13546	Receptor-interacting serine/threonine-protein kinase 1 OS=Homo sapiens OX=9606 GN=RIPK1 PE=1 SV=3	VSLCFHR	464.738	FP_2	heavy	4197988	0.0661
sp|Q13546|RIPK1_HUMAN	Q13546	Receptor-interacting serine/threonine-protein kinase 1 OS=Homo sapiens OX=9606 GN=RIPK1 PE=1 SV=3	VSLCFHR	464.738	FP_3	heavy	3645200	0.0479
sp|Q13546|RIPK1_HUMAN	Q13546	Receptor-interacting serine/threonine-protein kinase 1 OS=Homo sapiens OX=9606 GN=RIPK1 PE=1 SV=3	VSLCFHR	464.738	FP_4	heavy	3422382	0.0273
sp|Q13546|RIPK1_HUMAN	Q13546	Receptor-interacting serine/threonine-protein kinase 1 OS=Homo sapiens OX=9606 GN=RIPK1 PE=1 SV=3	VSLCFHR	464.738	FP_5	heavy	4710981	0.0398
sp|Q13546|RIPK1_HUMAN	Q13546	Receptor-interacting serine/threonine-protein kinase 1 OS=Homo sapiens OX=9606 GN=RIPK1 PE=1 SV=3	VSLCFHR	464.738	FP_6	heavy	2652218	0.0266
sp|Q13546|RIPK1_HUMAN	Q13546	Receptor-interacting serine/threonine-protein kinase 1 OS=Homo sapiens OX=9606 GN=RIPK1 PE=1 SV=3	VSLCFHR	464.738	FP_7	heavy	2617856	0.0749
sp|Q13546|RIPK1_HUMAN	Q13546	Receptor-interacting serine/threonine-protein kinase 1 OS=Homo sapiens OX=9606 GN=RIPK1 PE=1 SV=3	VSLCFHR	464.738	FT_8	heavy	3809456	0.0385
sp|Q13546|RIPK1_HUMAN	Q13546	Receptor-interacting serine/threonine-protein kinase 1 OS=Homo sapiens OX=9606 GN=RIPK1 PE=1 SV=3	VSLCFHR	464.738	FP_9	heavy	3914582	0.1043
sp|Q13546|RIPK1_HUMAN	Q13546	Receptor-interacting serine/threonine-protein kinase 1 OS=Homo sapiens OX=9606 GN=RIPK1 PE=1 SV=3	VSLCFHR	464.738	FP10	heavy	2880100	0.0258
sp|Q13546|RIPK1_HUMAN	Q13546	Receptor-interacting serine/threonine-protein kinase 1 OS=Homo sapiens OX=9606 GN=RIPK1 PE=1 SV=3	VSLCFHR	464.738	FP_11	heavy	3347518	0.0153
sp|Q13546|RIPK1_HUMAN	Q13546	Receptor-interacting serine/threonine-protein kinase 1 OS=Homo sapiens OX=9606 GN=RIPK1 PE=1 SV=3	VSLCFHR	464.738	FP_12	heavy	3926795	0.0405
sp|Q13546|RIPK1_HUMAN	Q13546	Receptor-interacting serine/threonine-protein kinase 1 OS=Homo sapiens OX=9606 GN=RIPK1 PE=1 SV=3	LLGVIIEEGK	535.826	FP_1new	light	756065	0.0236
sp|Q13546|RIPK1_HUMAN	Q13546	Receptor-interacting serine/threonine-protein kinase 1 OS=Homo sapiens OX=9606 GN=RIPK1 PE=1 SV=3	LLGVIIEEGK	535.826	FP_2	light	1026196	0.0345
sp|Q13546|RIPK1_HUMAN	Q13546	Receptor-interacting serine/threonine-protein kinase 1 OS=Homo sapiens OX=9606 GN=RIPK1 PE=1 SV=3	LLGVIIEEGK	535.826	FP_3	light	984544	0.0374
sp|Q13546|RIPK1_HUMAN	Q13546	Receptor-interacting serine/threonine-protein kinase 1 OS=Homo sapiens OX=9606 GN=RIPK1 PE=1 SV=3	LLGVIIEEGK	535.826	FP_4	light	715156	0.0274
sp|Q13546|RIPK1_HUMAN	Q13546	Receptor-interacting serine/threonine-protein kinase 1 OS=Homo sapiens OX=9606 GN=RIPK1 PE=1 SV=3	LLGVIIEEGK	535.826	FP_5	light	680178	0.02
sp|Q13546|RIPK1_HUMAN	Q13546	Receptor-interacting serine/threonine-protein kinase 1 OS=Homo sapiens OX=9606 GN=RIPK1 PE=1 SV=3	LLGVIIEEGK	535.826	FP_6	light	520285	0.0195
sp|Q13546|RIPK1_HUMAN	Q13546	Receptor-interacting serine/threonine-protein kinase 1 OS=Homo sapiens OX=9606 GN=RIPK1 PE=1 SV=3	LLGVIIEEGK	535.826	FP_7	light	1022932	0.04
sp|Q13546|RIPK1_HUMAN	Q13546	Receptor-interacting serine/threonine-protein kinase 1 OS=Homo sapiens OX=9606 GN=RIPK1 PE=1 SV=3	LLGVIIEEGK	535.826	FT_8	light	883127	0.0273
sp|Q13546|RIPK1_HUMAN	Q13546	Receptor-interacting serine/threonine-protein kinase 1 OS=Homo sapiens OX=9606 GN=RIPK1 PE=1 SV=3	LLGVIIEEGK	535.826	FP_9	light	1542421	0.0716
sp|Q13546|RIPK1_HUMAN	Q13546	Receptor-interacting serine/threonine-protein kinase 1 OS=Homo sapiens OX=9606 GN=RIPK1 PE=1 SV=3	LLGVIIEEGK	535.826	FP10	light	442969	0.0172
sp|Q13546|RIPK1_HUMAN	Q13546	Receptor-interacting serine/threonine-protein kinase 1 OS=Homo sapiens OX=9606 GN=RIPK1 PE=1 SV=3	LLGVIIEEGK	535.826	FP_11	light	549325	0.0205
sp|Q13546|RIPK1_HUMAN	Q13546	Receptor-interacting serine/threonine-protein kinase 1 OS=Homo sapiens OX=9606 GN=RIPK1 PE=1 SV=3	LLGVIIEEGK	535.826	FP_12	light	885878	0.0349
sp|Q13546|RIPK1_HUMAN	Q13546	Receptor-interacting serine/threonine-protein kinase 1 OS=Homo sapiens OX=9606 GN=RIPK1 PE=1 SV=3	LLGVIIEEGK	539.834	FP_1new	heavy	32103400	0.0236
sp|Q13546|RIPK1_HUMAN	Q13546	Receptor-interacting serine/threonine-protein kinase 1 OS=Homo sapiens OX=9606 GN=RIPK1 PE=1 SV=3	LLGVIIEEGK	539.834	FP_2	heavy	29726788	0.0345
sp|Q13546|RIPK1_HUMAN	Q13546	Receptor-interacting serine/threonine-protein kinase 1 OS=Homo sapiens OX=9606 GN=RIPK1 PE=1 SV=3	LLGVIIEEGK	539.834	FP_3	heavy	26317468	0.0374
sp|Q13546|RIPK1_HUMAN	Q13546	Receptor-interacting serine/threonine-protein kinase 1 OS=Homo sapiens OX=9606 GN=RIPK1 PE=1 SV=3	LLGVIIEEGK	539.834	FP_4	heavy	26126534	0.0274
sp|Q13546|RIPK1_HUMAN	Q13546	Receptor-interacting serine/threonine-protein kinase 1 OS=Homo sapiens OX=9606 GN=RIPK1 PE=1 SV=3	LLGVIIEEGK	539.834	FP_5	heavy	34008140	0.02
sp|Q13546|RIPK1_HUMAN	Q13546	Receptor-interacting serine/threonine-protein kinase 1 OS=Homo sapiens OX=9606 GN=RIPK1 PE=1 SV=3	LLGVIIEEGK	539.834	FP_6	heavy	26687418	0.0195
sp|Q13546|RIPK1_HUMAN	Q13546	Receptor-interacting serine/threonine-protein kinase 1 OS=Homo sapiens OX=9606 GN=RIPK1 PE=1 SV=3	LLGVIIEEGK	539.834	FP_7	heavy	25558986	0.04
sp|Q13546|RIPK1_HUMAN	Q13546	Receptor-interacting serine/threonine-protein kinase 1 OS=Homo sapiens OX=9606 GN=RIPK1 PE=1 SV=3	LLGVIIEEGK	539.834	FT_8	heavy	32317860	0.0273
sp|Q13546|RIPK1_HUMAN	Q13546	Receptor-interacting serine/threonine-protein kinase 1 OS=Homo sapiens OX=9606 GN=RIPK1 PE=1 SV=3	LLGVIIEEGK	539.834	FP_9	heavy	21540604	0.0716
sp|Q13546|RIPK1_HUMAN	Q13546	Receptor-interacting serine/threonine-protein kinase 1 OS=Homo sapiens OX=9606 GN=RIPK1 PE=1 SV=3	LLGVIIEEGK	539.834	FP10	heavy	25688348	0.0172
sp|Q13546|RIPK1_HUMAN	Q13546	Receptor-interacting serine/threonine-protein kinase 1 OS=Homo sapiens OX=9606 GN=RIPK1 PE=1 SV=3	LLGVIIEEGK	539.834	FP_11	heavy	26754126	0.0205
sp|Q13546|RIPK1_HUMAN	Q13546	Receptor-interacting serine/threonine-protein kinase 1 OS=Homo sapiens OX=9606 GN=RIPK1 PE=1 SV=3	LLGVIIEEGK	539.834	FP_12	heavy	25350702	0.0349
sp|Q15025|TNIP1_HUMAN	Q15025	TNFAIP3-interacting protein 1 OS=Homo sapiens OX=9606 GN=TNIP1 PE=1 SV=2	SELLEVNK	466.258	FP_1new	light	120044	0.0196
sp|Q15025|TNIP1_HUMAN	Q15025	TNFAIP3-interacting protein 1 OS=Homo sapiens OX=9606 GN=TNIP1 PE=1 SV=2	SELLEVNK	466.258	FP_2	light	195236	0.026
sp|Q15025|TNIP1_HUMAN	Q15025	TNFAIP3-interacting protein 1 OS=Homo sapiens OX=9606 GN=TNIP1 PE=1 SV=2	SELLEVNK	466.258	FP_3	light	164246	0.0248
sp|Q15025|TNIP1_HUMAN	Q15025	TNFAIP3-interacting protein 1 OS=Homo sapiens OX=9606 GN=TNIP1 PE=1 SV=2	SELLEVNK	466.258	FP_4	light	97807	0.017
sp|Q15025|TNIP1_HUMAN	Q15025	TNFAIP3-interacting protein 1 OS=Homo sapiens OX=9606 GN=TNIP1 PE=1 SV=2	SELLEVNK	466.258	FP_5	light	135305	0.0163
sp|Q15025|TNIP1_HUMAN	Q15025	TNFAIP3-interacting protein 1 OS=Homo sapiens OX=9606 GN=TNIP1 PE=1 SV=2	SELLEVNK	466.258	FP_6	light	80356	0.0123
sp|Q15025|TNIP1_HUMAN	Q15025	TNFAIP3-interacting protein 1 OS=Homo sapiens OX=9606 GN=TNIP1 PE=1 SV=2	SELLEVNK	466.258	FP_7	light	216673	0.0349
sp|Q15025|TNIP1_HUMAN	Q15025	TNFAIP3-interacting protein 1 OS=Homo sapiens OX=9606 GN=TNIP1 PE=1 SV=2	SELLEVNK	466.258	FT_8	light	179842	0.0209
sp|Q15025|TNIP1_HUMAN	Q15025	TNFAIP3-interacting protein 1 OS=Homo sapiens OX=9606 GN=TNIP1 PE=1 SV=2	SELLEVNK	466.258	FP_9	light	349934	0.0531
sp|Q15025|TNIP1_HUMAN	Q15025	TNFAIP3-interacting protein 1 OS=Homo sapiens OX=9606 GN=TNIP1 PE=1 SV=2	SELLEVNK	466.258	FP10	light	54858	0.0083
sp|Q15025|TNIP1_HUMAN	Q15025	TNFAIP3-interacting protein 1 OS=Homo sapiens OX=9606 GN=TNIP1 PE=1 SV=2	SELLEVNK	466.258	FP_11	light	79754	0.0123
sp|Q15025|TNIP1_HUMAN	Q15025	TNFAIP3-interacting protein 1 OS=Homo sapiens OX=9606 GN=TNIP1 PE=1 SV=2	SELLEVNK	466.258	FP_12	light	207154	0.0272
sp|Q15025|TNIP1_HUMAN	Q15025	TNFAIP3-interacting protein 1 OS=Homo sapiens OX=9606 GN=TNIP1 PE=1 SV=2	SELLEVNK	470.265	FP_1new	heavy	6130563	0.0196
sp|Q15025|TNIP1_HUMAN	Q15025	TNFAIP3-interacting protein 1 OS=Homo sapiens OX=9606 GN=TNIP1 PE=1 SV=2	SELLEVNK	470.265	FP_2	heavy	7515897	0.026
sp|Q15025|TNIP1_HUMAN	Q15025	TNFAIP3-interacting protein 1 OS=Homo sapiens OX=9606 GN=TNIP1 PE=1 SV=2	SELLEVNK	470.265	FP_3	heavy	6627075	0.0248
sp|Q15025|TNIP1_HUMAN	Q15025	TNFAIP3-interacting protein 1 OS=Homo sapiens OX=9606 GN=TNIP1 PE=1 SV=2	SELLEVNK	470.265	FP_4	heavy	5767668	0.017
sp|Q15025|TNIP1_HUMAN	Q15025	TNFAIP3-interacting protein 1 OS=Homo sapiens OX=9606 GN=TNIP1 PE=1 SV=2	SELLEVNK	470.265	FP_5	heavy	8307269	0.0163
sp|Q15025|TNIP1_HUMAN	Q15025	TNFAIP3-interacting protein 1 OS=Homo sapiens OX=9606 GN=TNIP1 PE=1 SV=2	SELLEVNK	470.265	FP_6	heavy	6511795	0.0123
sp|Q15025|TNIP1_HUMAN	Q15025	TNFAIP3-interacting protein 1 OS=Homo sapiens OX=9606 GN=TNIP1 PE=1 SV=2	SELLEVNK	470.265	FP_7	heavy	6205355	0.0349
sp|Q15025|TNIP1_HUMAN	Q15025	TNFAIP3-interacting protein 1 OS=Homo sapiens OX=9606 GN=TNIP1 PE=1 SV=2	SELLEVNK	470.265	FT_8	heavy	8619036	0.0209
sp|Q15025|TNIP1_HUMAN	Q15025	TNFAIP3-interacting protein 1 OS=Homo sapiens OX=9606 GN=TNIP1 PE=1 SV=2	SELLEVNK	470.265	FP_9	heavy	6588450	0.0531
sp|Q15025|TNIP1_HUMAN	Q15025	TNFAIP3-interacting protein 1 OS=Homo sapiens OX=9606 GN=TNIP1 PE=1 SV=2	SELLEVNK	470.265	FP10	heavy	6633843	0.0083
sp|Q15025|TNIP1_HUMAN	Q15025	TNFAIP3-interacting protein 1 OS=Homo sapiens OX=9606 GN=TNIP1 PE=1 SV=2	SELLEVNK	470.265	FP_11	heavy	6483301	0.0123
sp|Q15025|TNIP1_HUMAN	Q15025	TNFAIP3-interacting protein 1 OS=Homo sapiens OX=9606 GN=TNIP1 PE=1 SV=2	SELLEVNK	470.265	FP_12	heavy	7628797	0.0272
sp|Q15025|TNIP1_HUMAN	Q15025	TNFAIP3-interacting protein 1 OS=Homo sapiens OX=9606 GN=TNIP1 PE=1 SV=2	QVTDLEAER	530.767	FP_1new	light	213107	0.0114
sp|Q15025|TNIP1_HUMAN	Q15025	TNFAIP3-interacting protein 1 OS=Homo sapiens OX=9606 GN=TNIP1 PE=1 SV=2	QVTDLEAER	530.767	FP_2	light	384302	0.0188
sp|Q15025|TNIP1_HUMAN	Q15025	TNFAIP3-interacting protein 1 OS=Homo sapiens OX=9606 GN=TNIP1 PE=1 SV=2	QVTDLEAER	530.767	FP_3	light	360717	0.0191
sp|Q15025|TNIP1_HUMAN	Q15025	TNFAIP3-interacting protein 1 OS=Homo sapiens OX=9606 GN=TNIP1 PE=1 SV=2	QVTDLEAER	530.767	FP_4	light	242655	0.0127
sp|Q15025|TNIP1_HUMAN	Q15025	TNFAIP3-interacting protein 1 OS=Homo sapiens OX=9606 GN=TNIP1 PE=1 SV=2	QVTDLEAER	530.767	FP_5	light	256276	0.0107
sp|Q15025|TNIP1_HUMAN	Q15025	TNFAIP3-interacting protein 1 OS=Homo sapiens OX=9606 GN=TNIP1 PE=1 SV=2	QVTDLEAER	530.767	FP_6	light	193585	0.0109
sp|Q15025|TNIP1_HUMAN	Q15025	TNFAIP3-interacting protein 1 OS=Homo sapiens OX=9606 GN=TNIP1 PE=1 SV=2	QVTDLEAER	530.767	FP_7	light	419951	0.0217
sp|Q15025|TNIP1_HUMAN	Q15025	TNFAIP3-interacting protein 1 OS=Homo sapiens OX=9606 GN=TNIP1 PE=1 SV=2	QVTDLEAER	530.767	FT_8	light	332856	0.0148
sp|Q15025|TNIP1_HUMAN	Q15025	TNFAIP3-interacting protein 1 OS=Homo sapiens OX=9606 GN=TNIP1 PE=1 SV=2	QVTDLEAER	530.767	FP_9	light	597343	0.0345
sp|Q15025|TNIP1_HUMAN	Q15025	TNFAIP3-interacting protein 1 OS=Homo sapiens OX=9606 GN=TNIP1 PE=1 SV=2	QVTDLEAER	530.767	FP10	light	153628	0.009
sp|Q15025|TNIP1_HUMAN	Q15025	TNFAIP3-interacting protein 1 OS=Homo sapiens OX=9606 GN=TNIP1 PE=1 SV=2	QVTDLEAER	530.767	FP_11	light	181462	0.0099
sp|Q15025|TNIP1_HUMAN	Q15025	TNFAIP3-interacting protein 1 OS=Homo sapiens OX=9606 GN=TNIP1 PE=1 SV=2	QVTDLEAER	530.767	FP_12	light	334440	0.0159
sp|Q15025|TNIP1_HUMAN	Q15025	TNFAIP3-interacting protein 1 OS=Homo sapiens OX=9606 GN=TNIP1 PE=1 SV=2	QVTDLEAER	535.771	FP_1new	heavy	18613490	0.0114
sp|Q15025|TNIP1_HUMAN	Q15025	TNFAIP3-interacting protein 1 OS=Homo sapiens OX=9606 GN=TNIP1 PE=1 SV=2	QVTDLEAER	535.771	FP_2	heavy	20468122	0.0188
sp|Q15025|TNIP1_HUMAN	Q15025	TNFAIP3-interacting protein 1 OS=Homo sapiens OX=9606 GN=TNIP1 PE=1 SV=2	QVTDLEAER	535.771	FP_3	heavy	18856752	0.0191
sp|Q15025|TNIP1_HUMAN	Q15025	TNFAIP3-interacting protein 1 OS=Homo sapiens OX=9606 GN=TNIP1 PE=1 SV=2	QVTDLEAER	535.771	FP_4	heavy	19108224	0.0127
sp|Q15025|TNIP1_HUMAN	Q15025	TNFAIP3-interacting protein 1 OS=Homo sapiens OX=9606 GN=TNIP1 PE=1 SV=2	QVTDLEAER	535.771	FP_5	heavy	24026584	0.0107
sp|Q15025|TNIP1_HUMAN	Q15025	TNFAIP3-interacting protein 1 OS=Homo sapiens OX=9606 GN=TNIP1 PE=1 SV=2	QVTDLEAER	535.771	FP_6	heavy	17805476	0.0109
sp|Q15025|TNIP1_HUMAN	Q15025	TNFAIP3-interacting protein 1 OS=Homo sapiens OX=9606 GN=TNIP1 PE=1 SV=2	QVTDLEAER	535.771	FP_7	heavy	19345230	0.0217
sp|Q15025|TNIP1_HUMAN	Q15025	TNFAIP3-interacting protein 1 OS=Homo sapiens OX=9606 GN=TNIP1 PE=1 SV=2	QVTDLEAER	535.771	FT_8	heavy	22493880	0.0148
sp|Q15025|TNIP1_HUMAN	Q15025	TNFAIP3-interacting protein 1 OS=Homo sapiens OX=9606 GN=TNIP1 PE=1 SV=2	QVTDLEAER	535.771	FP_9	heavy	17299600	0.0345
sp|Q15025|TNIP1_HUMAN	Q15025	TNFAIP3-interacting protein 1 OS=Homo sapiens OX=9606 GN=TNIP1 PE=1 SV=2	QVTDLEAER	535.771	FP10	heavy	17020380	0.009
sp|Q15025|TNIP1_HUMAN	Q15025	TNFAIP3-interacting protein 1 OS=Homo sapiens OX=9606 GN=TNIP1 PE=1 SV=2	QVTDLEAER	535.771	FP_11	heavy	18292626	0.0099
sp|Q15025|TNIP1_HUMAN	Q15025	TNFAIP3-interacting protein 1 OS=Homo sapiens OX=9606 GN=TNIP1 PE=1 SV=2	QVTDLEAER	535.771	FP_12	heavy	21004038	0.0159
sp|Q15025|TNIP1_HUMAN	Q15025	TNFAIP3-interacting protein 1 OS=Homo sapiens OX=9606 GN=TNIP1 PE=1 SV=2	IFEEDFQR	542.259	FP_1new	light	364414	0.0145
sp|Q15025|TNIP1_HUMAN	Q15025	TNFAIP3-interacting protein 1 OS=Homo sapiens OX=9606 GN=TNIP1 PE=1 SV=2	IFEEDFQR	542.259	FP_2	light	756176	0.0255
sp|Q15025|TNIP1_HUMAN	Q15025	TNFAIP3-interacting protein 1 OS=Homo sapiens OX=9606 GN=TNIP1 PE=1 SV=2	IFEEDFQR	542.259	FP_3	light	660274	0.0251
sp|Q15025|TNIP1_HUMAN	Q15025	TNFAIP3-interacting protein 1 OS=Homo sapiens OX=9606 GN=TNIP1 PE=1 SV=2	IFEEDFQR	542.259	FP_4	light	482316	0.0207
sp|Q15025|TNIP1_HUMAN	Q15025	TNFAIP3-interacting protein 1 OS=Homo sapiens OX=9606 GN=TNIP1 PE=1 SV=2	IFEEDFQR	542.259	FP_5	light	471815	0.0148
sp|Q15025|TNIP1_HUMAN	Q15025	TNFAIP3-interacting protein 1 OS=Homo sapiens OX=9606 GN=TNIP1 PE=1 SV=2	IFEEDFQR	542.259	FP_6	light	242030	0.011
sp|Q15025|TNIP1_HUMAN	Q15025	TNFAIP3-interacting protein 1 OS=Homo sapiens OX=9606 GN=TNIP1 PE=1 SV=2	IFEEDFQR	542.259	FP_7	light	749918	0.0305
sp|Q15025|TNIP1_HUMAN	Q15025	TNFAIP3-interacting protein 1 OS=Homo sapiens OX=9606 GN=TNIP1 PE=1 SV=2	IFEEDFQR	542.259	FT_8	light	495011	0.016
sp|Q15025|TNIP1_HUMAN	Q15025	TNFAIP3-interacting protein 1 OS=Homo sapiens OX=9606 GN=TNIP1 PE=1 SV=2	IFEEDFQR	542.259	FP_9	light	1083726	0.0438
sp|Q15025|TNIP1_HUMAN	Q15025	TNFAIP3-interacting protein 1 OS=Homo sapiens OX=9606 GN=TNIP1 PE=1 SV=2	IFEEDFQR	542.259	FP10	light	278901	0.0106
sp|Q15025|TNIP1_HUMAN	Q15025	TNFAIP3-interacting protein 1 OS=Homo sapiens OX=9606 GN=TNIP1 PE=1 SV=2	IFEEDFQR	542.259	FP_11	light	406862	0.0157
sp|Q15025|TNIP1_HUMAN	Q15025	TNFAIP3-interacting protein 1 OS=Homo sapiens OX=9606 GN=TNIP1 PE=1 SV=2	IFEEDFQR	542.259	FP_12	light	573507	0.0211
sp|Q15025|TNIP1_HUMAN	Q15025	TNFAIP3-interacting protein 1 OS=Homo sapiens OX=9606 GN=TNIP1 PE=1 SV=2	IFEEDFQR	547.263	FP_1new	heavy	25142868	0.0145
sp|Q15025|TNIP1_HUMAN	Q15025	TNFAIP3-interacting protein 1 OS=Homo sapiens OX=9606 GN=TNIP1 PE=1 SV=2	IFEEDFQR	547.263	FP_2	heavy	29699648	0.0255
sp|Q15025|TNIP1_HUMAN	Q15025	TNFAIP3-interacting protein 1 OS=Homo sapiens OX=9606 GN=TNIP1 PE=1 SV=2	IFEEDFQR	547.263	FP_3	heavy	26324476	0.0251
sp|Q15025|TNIP1_HUMAN	Q15025	TNFAIP3-interacting protein 1 OS=Homo sapiens OX=9606 GN=TNIP1 PE=1 SV=2	IFEEDFQR	547.263	FP_4	heavy	23341070	0.0207
sp|Q15025|TNIP1_HUMAN	Q15025	TNFAIP3-interacting protein 1 OS=Homo sapiens OX=9606 GN=TNIP1 PE=1 SV=2	IFEEDFQR	547.263	FP_5	heavy	31929316	0.0148
sp|Q15025|TNIP1_HUMAN	Q15025	TNFAIP3-interacting protein 1 OS=Homo sapiens OX=9606 GN=TNIP1 PE=1 SV=2	IFEEDFQR	547.263	FP_6	heavy	21927610	0.011
sp|Q15025|TNIP1_HUMAN	Q15025	TNFAIP3-interacting protein 1 OS=Homo sapiens OX=9606 GN=TNIP1 PE=1 SV=2	IFEEDFQR	547.263	FP_7	heavy	24556348	0.0305
sp|Q15025|TNIP1_HUMAN	Q15025	TNFAIP3-interacting protein 1 OS=Homo sapiens OX=9606 GN=TNIP1 PE=1 SV=2	IFEEDFQR	547.263	FT_8	heavy	30945952	0.016
sp|Q15025|TNIP1_HUMAN	Q15025	TNFAIP3-interacting protein 1 OS=Homo sapiens OX=9606 GN=TNIP1 PE=1 SV=2	IFEEDFQR	547.263	FP_9	heavy	24741466	0.0438
sp|Q15025|TNIP1_HUMAN	Q15025	TNFAIP3-interacting protein 1 OS=Homo sapiens OX=9606 GN=TNIP1 PE=1 SV=2	IFEEDFQR	547.263	FP10	heavy	26372832	0.0106
sp|Q15025|TNIP1_HUMAN	Q15025	TNFAIP3-interacting protein 1 OS=Homo sapiens OX=9606 GN=TNIP1 PE=1 SV=2	IFEEDFQR	547.263	FP_11	heavy	25875258	0.0157
sp|Q15025|TNIP1_HUMAN	Q15025	TNFAIP3-interacting protein 1 OS=Homo sapiens OX=9606 GN=TNIP1 PE=1 SV=2	IFEEDFQR	547.263	FP_12	heavy	27157940	0.0211
sp|Q15628|TRADD_HUMAN	Q15628	Tumor necrosis factor receptor type 1-associated DEATH domain protein OS=Homo sapiens OX=9606 GN=TRADD PE=1 SV=2	EGLYEQAFQLLR	733.886	FP_1new	light	188336	0.044
sp|Q15628|TRADD_HUMAN	Q15628	Tumor necrosis factor receptor type 1-associated DEATH domain protein OS=Homo sapiens OX=9606 GN=TRADD PE=1 SV=2	EGLYEQAFQLLR	733.886	FP_2	light	374425	0.0561
sp|Q15628|TRADD_HUMAN	Q15628	Tumor necrosis factor receptor type 1-associated DEATH domain protein OS=Homo sapiens OX=9606 GN=TRADD PE=1 SV=2	EGLYEQAFQLLR	733.886	FP_3	light	403709	0.0771
sp|Q15628|TRADD_HUMAN	Q15628	Tumor necrosis factor receptor type 1-associated DEATH domain protein OS=Homo sapiens OX=9606 GN=TRADD PE=1 SV=2	EGLYEQAFQLLR	733.886	FP_4	light	163235	0.0329
sp|Q15628|TRADD_HUMAN	Q15628	Tumor necrosis factor receptor type 1-associated DEATH domain protein OS=Homo sapiens OX=9606 GN=TRADD PE=1 SV=2	EGLYEQAFQLLR	733.886	FP_5	light	216847	0.0317
sp|Q15628|TRADD_HUMAN	Q15628	Tumor necrosis factor receptor type 1-associated DEATH domain protein OS=Homo sapiens OX=9606 GN=TRADD PE=1 SV=2	EGLYEQAFQLLR	733.886	FP_6	light	131928	0.0232
sp|Q15628|TRADD_HUMAN	Q15628	Tumor necrosis factor receptor type 1-associated DEATH domain protein OS=Homo sapiens OX=9606 GN=TRADD PE=1 SV=2	EGLYEQAFQLLR	733.886	FP_7	light	413371	0.0708
sp|Q15628|TRADD_HUMAN	Q15628	Tumor necrosis factor receptor type 1-associated DEATH domain protein OS=Homo sapiens OX=9606 GN=TRADD PE=1 SV=2	EGLYEQAFQLLR	733.886	FT_8	light	288090	0.0441
sp|Q15628|TRADD_HUMAN	Q15628	Tumor necrosis factor receptor type 1-associated DEATH domain protein OS=Homo sapiens OX=9606 GN=TRADD PE=1 SV=2	EGLYEQAFQLLR	733.886	FP_9	light	1099198	0.2162
sp|Q15628|TRADD_HUMAN	Q15628	Tumor necrosis factor receptor type 1-associated DEATH domain protein OS=Homo sapiens OX=9606 GN=TRADD PE=1 SV=2	EGLYEQAFQLLR	733.886	FP10	light	95678	0.0202
sp|Q15628|TRADD_HUMAN	Q15628	Tumor necrosis factor receptor type 1-associated DEATH domain protein OS=Homo sapiens OX=9606 GN=TRADD PE=1 SV=2	EGLYEQAFQLLR	733.886	FP_11	light	140312	0.027
sp|Q15628|TRADD_HUMAN	Q15628	Tumor necrosis factor receptor type 1-associated DEATH domain protein OS=Homo sapiens OX=9606 GN=TRADD PE=1 SV=2	EGLYEQAFQLLR	733.886	FP_12	light	366791	0.0541
sp|Q15628|TRADD_HUMAN	Q15628	Tumor necrosis factor receptor type 1-associated DEATH domain protein OS=Homo sapiens OX=9606 GN=TRADD PE=1 SV=2	EGLYEQAFQLLR	738.89	FP_1new	heavy	4282771	0.044
sp|Q15628|TRADD_HUMAN	Q15628	Tumor necrosis factor receptor type 1-associated DEATH domain protein OS=Homo sapiens OX=9606 GN=TRADD PE=1 SV=2	EGLYEQAFQLLR	738.89	FP_2	heavy	6677124	0.0561
sp|Q15628|TRADD_HUMAN	Q15628	Tumor necrosis factor receptor type 1-associated DEATH domain protein OS=Homo sapiens OX=9606 GN=TRADD PE=1 SV=2	EGLYEQAFQLLR	738.89	FP_3	heavy	5235845	0.0771
sp|Q15628|TRADD_HUMAN	Q15628	Tumor necrosis factor receptor type 1-associated DEATH domain protein OS=Homo sapiens OX=9606 GN=TRADD PE=1 SV=2	EGLYEQAFQLLR	738.89	FP_4	heavy	4963495	0.0329
sp|Q15628|TRADD_HUMAN	Q15628	Tumor necrosis factor receptor type 1-associated DEATH domain protein OS=Homo sapiens OX=9606 GN=TRADD PE=1 SV=2	EGLYEQAFQLLR	738.89	FP_5	heavy	6834407	0.0317
sp|Q15628|TRADD_HUMAN	Q15628	Tumor necrosis factor receptor type 1-associated DEATH domain protein OS=Homo sapiens OX=9606 GN=TRADD PE=1 SV=2	EGLYEQAFQLLR	738.89	FP_6	heavy	5686186	0.0232
sp|Q15628|TRADD_HUMAN	Q15628	Tumor necrosis factor receptor type 1-associated DEATH domain protein OS=Homo sapiens OX=9606 GN=TRADD PE=1 SV=2	EGLYEQAFQLLR	738.89	FP_7	heavy	5842609	0.0708
sp|Q15628|TRADD_HUMAN	Q15628	Tumor necrosis factor receptor type 1-associated DEATH domain protein OS=Homo sapiens OX=9606 GN=TRADD PE=1 SV=2	EGLYEQAFQLLR	738.89	FT_8	heavy	6536811	0.0441
sp|Q15628|TRADD_HUMAN	Q15628	Tumor necrosis factor receptor type 1-associated DEATH domain protein OS=Homo sapiens OX=9606 GN=TRADD PE=1 SV=2	EGLYEQAFQLLR	738.89	FP_9	heavy	5084116	0.2162
sp|Q15628|TRADD_HUMAN	Q15628	Tumor necrosis factor receptor type 1-associated DEATH domain protein OS=Homo sapiens OX=9606 GN=TRADD PE=1 SV=2	EGLYEQAFQLLR	738.89	FP10	heavy	4745791	0.0202
sp|Q15628|TRADD_HUMAN	Q15628	Tumor necrosis factor receptor type 1-associated DEATH domain protein OS=Homo sapiens OX=9606 GN=TRADD PE=1 SV=2	EGLYEQAFQLLR	738.89	FP_11	heavy	5190697	0.027
sp|Q15628|TRADD_HUMAN	Q15628	Tumor necrosis factor receptor type 1-associated DEATH domain protein OS=Homo sapiens OX=9606 GN=TRADD PE=1 SV=2	EGLYEQAFQLLR	738.89	FP_12	heavy	6781434	0.0541
sp|Q15628|TRADD_HUMAN	Q15628	Tumor necrosis factor receptor type 1-associated DEATH domain protein OS=Homo sapiens OX=9606 GN=TRADD PE=1 SV=2	VVLSDAYAHPQQK	485.925	FP_1new	light	928308	0.1371
sp|Q15628|TRADD_HUMAN	Q15628	Tumor necrosis factor receptor type 1-associated DEATH domain protein OS=Homo sapiens OX=9606 GN=TRADD PE=1 SV=2	VVLSDAYAHPQQK	485.925	FP_2	light	1245511	0.2147
sp|Q15628|TRADD_HUMAN	Q15628	Tumor necrosis factor receptor type 1-associated DEATH domain protein OS=Homo sapiens OX=9606 GN=TRADD PE=1 SV=2	VVLSDAYAHPQQK	485.925	FP_3	light	1140387	0.2059
sp|Q15628|TRADD_HUMAN	Q15628	Tumor necrosis factor receptor type 1-associated DEATH domain protein OS=Homo sapiens OX=9606 GN=TRADD PE=1 SV=2	VVLSDAYAHPQQK	485.925	FP_4	light	724350	0.1393
sp|Q15628|TRADD_HUMAN	Q15628	Tumor necrosis factor receptor type 1-associated DEATH domain protein OS=Homo sapiens OX=9606 GN=TRADD PE=1 SV=2	VVLSDAYAHPQQK	485.925	FP_5	light	734059	0.1071
sp|Q15628|TRADD_HUMAN	Q15628	Tumor necrosis factor receptor type 1-associated DEATH domain protein OS=Homo sapiens OX=9606 GN=TRADD PE=1 SV=2	VVLSDAYAHPQQK	485.925	FP_6	light	393585	0.0747
sp|Q15628|TRADD_HUMAN	Q15628	Tumor necrosis factor receptor type 1-associated DEATH domain protein OS=Homo sapiens OX=9606 GN=TRADD PE=1 SV=2	VVLSDAYAHPQQK	485.925	FP_7	light	1266343	0.2311
sp|Q15628|TRADD_HUMAN	Q15628	Tumor necrosis factor receptor type 1-associated DEATH domain protein OS=Homo sapiens OX=9606 GN=TRADD PE=1 SV=2	VVLSDAYAHPQQK	485.925	FT_8	light	954531	0.1518
sp|Q15628|TRADD_HUMAN	Q15628	Tumor necrosis factor receptor type 1-associated DEATH domain protein OS=Homo sapiens OX=9606 GN=TRADD PE=1 SV=2	VVLSDAYAHPQQK	485.925	FP_9	light	1930121	0.3892
sp|Q15628|TRADD_HUMAN	Q15628	Tumor necrosis factor receptor type 1-associated DEATH domain protein OS=Homo sapiens OX=9606 GN=TRADD PE=1 SV=2	VVLSDAYAHPQQK	485.925	FP10	light	407307	0.0839
sp|Q15628|TRADD_HUMAN	Q15628	Tumor necrosis factor receptor type 1-associated DEATH domain protein OS=Homo sapiens OX=9606 GN=TRADD PE=1 SV=2	VVLSDAYAHPQQK	485.925	FP_11	light	469741	0.0924
sp|Q15628|TRADD_HUMAN	Q15628	Tumor necrosis factor receptor type 1-associated DEATH domain protein OS=Homo sapiens OX=9606 GN=TRADD PE=1 SV=2	VVLSDAYAHPQQK	485.925	FP_12	light	1027493	0.2021
sp|Q15628|TRADD_HUMAN	Q15628	Tumor necrosis factor receptor type 1-associated DEATH domain protein OS=Homo sapiens OX=9606 GN=TRADD PE=1 SV=2	VVLSDAYAHPQQK	488.596	FP_1new	heavy	6770196	0.1371
sp|Q15628|TRADD_HUMAN	Q15628	Tumor necrosis factor receptor type 1-associated DEATH domain protein OS=Homo sapiens OX=9606 GN=TRADD PE=1 SV=2	VVLSDAYAHPQQK	488.596	FP_2	heavy	5799894	0.2147
sp|Q15628|TRADD_HUMAN	Q15628	Tumor necrosis factor receptor type 1-associated DEATH domain protein OS=Homo sapiens OX=9606 GN=TRADD PE=1 SV=2	VVLSDAYAHPQQK	488.596	FP_3	heavy	5539497	0.2059
sp|Q15628|TRADD_HUMAN	Q15628	Tumor necrosis factor receptor type 1-associated DEATH domain protein OS=Homo sapiens OX=9606 GN=TRADD PE=1 SV=2	VVLSDAYAHPQQK	488.596	FP_4	heavy	5201754	0.1393
sp|Q15628|TRADD_HUMAN	Q15628	Tumor necrosis factor receptor type 1-associated DEATH domain protein OS=Homo sapiens OX=9606 GN=TRADD PE=1 SV=2	VVLSDAYAHPQQK	488.596	FP_5	heavy	6853663	0.1071
sp|Q15628|TRADD_HUMAN	Q15628	Tumor necrosis factor receptor type 1-associated DEATH domain protein OS=Homo sapiens OX=9606 GN=TRADD PE=1 SV=2	VVLSDAYAHPQQK	488.596	FP_6	heavy	5268382	0.0747
sp|Q15628|TRADD_HUMAN	Q15628	Tumor necrosis factor receptor type 1-associated DEATH domain protein OS=Homo sapiens OX=9606 GN=TRADD PE=1 SV=2	VVLSDAYAHPQQK	488.596	FP_7	heavy	5479858	0.2311
sp|Q15628|TRADD_HUMAN	Q15628	Tumor necrosis factor receptor type 1-associated DEATH domain protein OS=Homo sapiens OX=9606 GN=TRADD PE=1 SV=2	VVLSDAYAHPQQK	488.596	FT_8	heavy	6288858	0.1518
sp|Q15628|TRADD_HUMAN	Q15628	Tumor necrosis factor receptor type 1-associated DEATH domain protein OS=Homo sapiens OX=9606 GN=TRADD PE=1 SV=2	VVLSDAYAHPQQK	488.596	FP_9	heavy	4958633	0.3892
sp|Q15628|TRADD_HUMAN	Q15628	Tumor necrosis factor receptor type 1-associated DEATH domain protein OS=Homo sapiens OX=9606 GN=TRADD PE=1 SV=2	VVLSDAYAHPQQK	488.596	FP10	heavy	4854693	0.0839
sp|Q15628|TRADD_HUMAN	Q15628	Tumor necrosis factor receptor type 1-associated DEATH domain protein OS=Homo sapiens OX=9606 GN=TRADD PE=1 SV=2	VVLSDAYAHPQQK	488.596	FP_11	heavy	5083161	0.0924
sp|Q15628|TRADD_HUMAN	Q15628	Tumor necrosis factor receptor type 1-associated DEATH domain protein OS=Homo sapiens OX=9606 GN=TRADD PE=1 SV=2	VVLSDAYAHPQQK	488.596	FP_12	heavy	5084951	0.2021
sp|Q15628|TRADD_HUMAN	Q15628	Tumor necrosis factor receptor type 1-associated DEATH domain protein OS=Homo sapiens OX=9606 GN=TRADD PE=1 SV=2	SDPQLIVQLR	584.838	FP_1new	light	1439013	0.0717
sp|Q15628|TRADD_HUMAN	Q15628	Tumor necrosis factor receptor type 1-associated DEATH domain protein OS=Homo sapiens OX=9606 GN=TRADD PE=1 SV=2	SDPQLIVQLR	584.838	FP_2	light	2103650	0.1175
sp|Q15628|TRADD_HUMAN	Q15628	Tumor necrosis factor receptor type 1-associated DEATH domain protein OS=Homo sapiens OX=9606 GN=TRADD PE=1 SV=2	SDPQLIVQLR	584.838	FP_3	light	1863824	0.1149
sp|Q15628|TRADD_HUMAN	Q15628	Tumor necrosis factor receptor type 1-associated DEATH domain protein OS=Homo sapiens OX=9606 GN=TRADD PE=1 SV=2	SDPQLIVQLR	584.838	FP_4	light	1261375	0.0746
sp|Q15628|TRADD_HUMAN	Q15628	Tumor necrosis factor receptor type 1-associated DEATH domain protein OS=Homo sapiens OX=9606 GN=TRADD PE=1 SV=2	SDPQLIVQLR	584.838	FP_5	light	1370251	0.0678
sp|Q15628|TRADD_HUMAN	Q15628	Tumor necrosis factor receptor type 1-associated DEATH domain protein OS=Homo sapiens OX=9606 GN=TRADD PE=1 SV=2	SDPQLIVQLR	584.838	FP_6	light	943065	0.059
sp|Q15628|TRADD_HUMAN	Q15628	Tumor necrosis factor receptor type 1-associated DEATH domain protein OS=Homo sapiens OX=9606 GN=TRADD PE=1 SV=2	SDPQLIVQLR	584.838	FP_7	light	2086309	0.1301
sp|Q15628|TRADD_HUMAN	Q15628	Tumor necrosis factor receptor type 1-associated DEATH domain protein OS=Homo sapiens OX=9606 GN=TRADD PE=1 SV=2	SDPQLIVQLR	584.838	FT_8	light	1619086	0.0831
sp|Q15628|TRADD_HUMAN	Q15628	Tumor necrosis factor receptor type 1-associated DEATH domain protein OS=Homo sapiens OX=9606 GN=TRADD PE=1 SV=2	SDPQLIVQLR	584.838	FP_9	light	3407256	0.2287
sp|Q15628|TRADD_HUMAN	Q15628	Tumor necrosis factor receptor type 1-associated DEATH domain protein OS=Homo sapiens OX=9606 GN=TRADD PE=1 SV=2	SDPQLIVQLR	584.838	FP10	light	916532	0.0558
sp|Q15628|TRADD_HUMAN	Q15628	Tumor necrosis factor receptor type 1-associated DEATH domain protein OS=Homo sapiens OX=9606 GN=TRADD PE=1 SV=2	SDPQLIVQLR	584.838	FP_11	light	987487	0.0569
sp|Q15628|TRADD_HUMAN	Q15628	Tumor necrosis factor receptor type 1-associated DEATH domain protein OS=Homo sapiens OX=9606 GN=TRADD PE=1 SV=2	SDPQLIVQLR	584.838	FP_12	light	1924442	0.1169
sp|Q15628|TRADD_HUMAN	Q15628	Tumor necrosis factor receptor type 1-associated DEATH domain protein OS=Homo sapiens OX=9606 GN=TRADD PE=1 SV=2	SDPQLIVQLR	589.842	FP_1new	heavy	20067652	0.0717
sp|Q15628|TRADD_HUMAN	Q15628	Tumor necrosis factor receptor type 1-associated DEATH domain protein OS=Homo sapiens OX=9606 GN=TRADD PE=1 SV=2	SDPQLIVQLR	589.842	FP_2	heavy	17899570	0.1175
sp|Q15628|TRADD_HUMAN	Q15628	Tumor necrosis factor receptor type 1-associated DEATH domain protein OS=Homo sapiens OX=9606 GN=TRADD PE=1 SV=2	SDPQLIVQLR	589.842	FP_3	heavy	16226722	0.1149
sp|Q15628|TRADD_HUMAN	Q15628	Tumor necrosis factor receptor type 1-associated DEATH domain protein OS=Homo sapiens OX=9606 GN=TRADD PE=1 SV=2	SDPQLIVQLR	589.842	FP_4	heavy	16914798	0.0746
sp|Q15628|TRADD_HUMAN	Q15628	Tumor necrosis factor receptor type 1-associated DEATH domain protein OS=Homo sapiens OX=9606 GN=TRADD PE=1 SV=2	SDPQLIVQLR	589.842	FP_5	heavy	20217310	0.0678
sp|Q15628|TRADD_HUMAN	Q15628	Tumor necrosis factor receptor type 1-associated DEATH domain protein OS=Homo sapiens OX=9606 GN=TRADD PE=1 SV=2	SDPQLIVQLR	589.842	FP_6	heavy	15985352	0.059
sp|Q15628|TRADD_HUMAN	Q15628	Tumor necrosis factor receptor type 1-associated DEATH domain protein OS=Homo sapiens OX=9606 GN=TRADD PE=1 SV=2	SDPQLIVQLR	589.842	FP_7	heavy	16040307	0.1301
sp|Q15628|TRADD_HUMAN	Q15628	Tumor necrosis factor receptor type 1-associated DEATH domain protein OS=Homo sapiens OX=9606 GN=TRADD PE=1 SV=2	SDPQLIVQLR	589.842	FT_8	heavy	19473536	0.0831
sp|Q15628|TRADD_HUMAN	Q15628	Tumor necrosis factor receptor type 1-associated DEATH domain protein OS=Homo sapiens OX=9606 GN=TRADD PE=1 SV=2	SDPQLIVQLR	589.842	FP_9	heavy	14900281	0.2287
sp|Q15628|TRADD_HUMAN	Q15628	Tumor necrosis factor receptor type 1-associated DEATH domain protein OS=Homo sapiens OX=9606 GN=TRADD PE=1 SV=2	SDPQLIVQLR	589.842	FP10	heavy	16436382	0.0558
sp|Q15628|TRADD_HUMAN	Q15628	Tumor necrosis factor receptor type 1-associated DEATH domain protein OS=Homo sapiens OX=9606 GN=TRADD PE=1 SV=2	SDPQLIVQLR	589.842	FP_11	heavy	17368936	0.0569
sp|Q15628|TRADD_HUMAN	Q15628	Tumor necrosis factor receptor type 1-associated DEATH domain protein OS=Homo sapiens OX=9606 GN=TRADD PE=1 SV=2	SDPQLIVQLR	589.842	FP_12	heavy	16461740	0.1169
sp|Q15628|TRADD_HUMAN	Q15628	Tumor necrosis factor receptor type 1-associated DEATH domain protein OS=Homo sapiens OX=9606 GN=TRADD PE=1 SV=2	DPALDSLAYEYER	771.36	FP_1new	light	1060984	0.0452
sp|Q15628|TRADD_HUMAN	Q15628	Tumor necrosis factor receptor type 1-associated DEATH domain protein OS=Homo sapiens OX=9606 GN=TRADD PE=1 SV=2	DPALDSLAYEYER	771.36	FP_2	light	1444060	0.06
sp|Q15628|TRADD_HUMAN	Q15628	Tumor necrosis factor receptor type 1-associated DEATH domain protein OS=Homo sapiens OX=9606 GN=TRADD PE=1 SV=2	DPALDSLAYEYER	771.36	FP_3	light	1292410	0.0636
sp|Q15628|TRADD_HUMAN	Q15628	Tumor necrosis factor receptor type 1-associated DEATH domain protein OS=Homo sapiens OX=9606 GN=TRADD PE=1 SV=2	DPALDSLAYEYER	771.36	FP_4	light	954611	0.0414
sp|Q15628|TRADD_HUMAN	Q15628	Tumor necrosis factor receptor type 1-associated DEATH domain protein OS=Homo sapiens OX=9606 GN=TRADD PE=1 SV=2	DPALDSLAYEYER	771.36	FP_5	light	964780	0.0351
sp|Q15628|TRADD_HUMAN	Q15628	Tumor necrosis factor receptor type 1-associated DEATH domain protein OS=Homo sapiens OX=9606 GN=TRADD PE=1 SV=2	DPALDSLAYEYER	771.36	FP_6	light	754677	0.0329
sp|Q15628|TRADD_HUMAN	Q15628	Tumor necrosis factor receptor type 1-associated DEATH domain protein OS=Homo sapiens OX=9606 GN=TRADD PE=1 SV=2	DPALDSLAYEYER	771.36	FP_7	light	1578188	0.0732
sp|Q15628|TRADD_HUMAN	Q15628	Tumor necrosis factor receptor type 1-associated DEATH domain protein OS=Homo sapiens OX=9606 GN=TRADD PE=1 SV=2	DPALDSLAYEYER	771.36	FT_8	light	1241776	0.0468
sp|Q15628|TRADD_HUMAN	Q15628	Tumor necrosis factor receptor type 1-associated DEATH domain protein OS=Homo sapiens OX=9606 GN=TRADD PE=1 SV=2	DPALDSLAYEYER	771.36	FP_9	light	2180156	0.114
sp|Q15628|TRADD_HUMAN	Q15628	Tumor necrosis factor receptor type 1-associated DEATH domain protein OS=Homo sapiens OX=9606 GN=TRADD PE=1 SV=2	DPALDSLAYEYER	771.36	FP10	light	709987	0.0313
sp|Q15628|TRADD_HUMAN	Q15628	Tumor necrosis factor receptor type 1-associated DEATH domain protein OS=Homo sapiens OX=9606 GN=TRADD PE=1 SV=2	DPALDSLAYEYER	771.36	FP_11	light	745075	0.037
sp|Q15628|TRADD_HUMAN	Q15628	Tumor necrosis factor receptor type 1-associated DEATH domain protein OS=Homo sapiens OX=9606 GN=TRADD PE=1 SV=2	DPALDSLAYEYER	771.36	FP_12	light	1138009	0.0528
sp|Q15628|TRADD_HUMAN	Q15628	Tumor necrosis factor receptor type 1-associated DEATH domain protein OS=Homo sapiens OX=9606 GN=TRADD PE=1 SV=2	DPALDSLAYEYER	776.364	FP_1new	heavy	23456052	0.0452
sp|Q15628|TRADD_HUMAN	Q15628	Tumor necrosis factor receptor type 1-associated DEATH domain protein OS=Homo sapiens OX=9606 GN=TRADD PE=1 SV=2	DPALDSLAYEYER	776.364	FP_2	heavy	24085330	0.06
sp|Q15628|TRADD_HUMAN	Q15628	Tumor necrosis factor receptor type 1-associated DEATH domain protein OS=Homo sapiens OX=9606 GN=TRADD PE=1 SV=2	DPALDSLAYEYER	776.364	FP_3	heavy	20321656	0.0636
sp|Q15628|TRADD_HUMAN	Q15628	Tumor necrosis factor receptor type 1-associated DEATH domain protein OS=Homo sapiens OX=9606 GN=TRADD PE=1 SV=2	DPALDSLAYEYER	776.364	FP_4	heavy	23039860	0.0414
sp|Q15628|TRADD_HUMAN	Q15628	Tumor necrosis factor receptor type 1-associated DEATH domain protein OS=Homo sapiens OX=9606 GN=TRADD PE=1 SV=2	DPALDSLAYEYER	776.364	FP_5	heavy	27486224	0.0351
sp|Q15628|TRADD_HUMAN	Q15628	Tumor necrosis factor receptor type 1-associated DEATH domain protein OS=Homo sapiens OX=9606 GN=TRADD PE=1 SV=2	DPALDSLAYEYER	776.364	FP_6	heavy	22940862	0.0329
sp|Q15628|TRADD_HUMAN	Q15628	Tumor necrosis factor receptor type 1-associated DEATH domain protein OS=Homo sapiens OX=9606 GN=TRADD PE=1 SV=2	DPALDSLAYEYER	776.364	FP_7	heavy	21547558	0.0732
sp|Q15628|TRADD_HUMAN	Q15628	Tumor necrosis factor receptor type 1-associated DEATH domain protein OS=Homo sapiens OX=9606 GN=TRADD PE=1 SV=2	DPALDSLAYEYER	776.364	FT_8	heavy	26507296	0.0468
sp|Q15628|TRADD_HUMAN	Q15628	Tumor necrosis factor receptor type 1-associated DEATH domain protein OS=Homo sapiens OX=9606 GN=TRADD PE=1 SV=2	DPALDSLAYEYER	776.364	FP_9	heavy	19129826	0.114
sp|Q15628|TRADD_HUMAN	Q15628	Tumor necrosis factor receptor type 1-associated DEATH domain protein OS=Homo sapiens OX=9606 GN=TRADD PE=1 SV=2	DPALDSLAYEYER	776.364	FP10	heavy	22674122	0.0313
sp|Q15628|TRADD_HUMAN	Q15628	Tumor necrosis factor receptor type 1-associated DEATH domain protein OS=Homo sapiens OX=9606 GN=TRADD PE=1 SV=2	DPALDSLAYEYER	776.364	FP_11	heavy	20140090	0.037
sp|Q15628|TRADD_HUMAN	Q15628	Tumor necrosis factor receptor type 1-associated DEATH domain protein OS=Homo sapiens OX=9606 GN=TRADD PE=1 SV=2	DPALDSLAYEYER	776.364	FP_12	heavy	21561972	0.0528
sp|Q15750|TAB1_HUMAN	Q15750	TGF-beta-activated kinase 1 and MAP3K7-binding protein 1 OS=Homo sapiens OX=9606 GN=TAB1 PE=1 SV=1	VTNFVAQR	467.759	FP_1new	light	589179	0.0367
sp|Q15750|TAB1_HUMAN	Q15750	TGF-beta-activated kinase 1 and MAP3K7-binding protein 1 OS=Homo sapiens OX=9606 GN=TAB1 PE=1 SV=1	VTNFVAQR	467.759	FP_2	light	774676	0.0483
sp|Q15750|TAB1_HUMAN	Q15750	TGF-beta-activated kinase 1 and MAP3K7-binding protein 1 OS=Homo sapiens OX=9606 GN=TAB1 PE=1 SV=1	VTNFVAQR	467.759	FP_3	light	740477	0.0561
sp|Q15750|TAB1_HUMAN	Q15750	TGF-beta-activated kinase 1 and MAP3K7-binding protein 1 OS=Homo sapiens OX=9606 GN=TAB1 PE=1 SV=1	VTNFVAQR	467.759	FP_4	light	485481	0.0371
sp|Q15750|TAB1_HUMAN	Q15750	TGF-beta-activated kinase 1 and MAP3K7-binding protein 1 OS=Homo sapiens OX=9606 GN=TAB1 PE=1 SV=1	VTNFVAQR	467.759	FP_5	light	556369	0.0336
sp|Q15750|TAB1_HUMAN	Q15750	TGF-beta-activated kinase 1 and MAP3K7-binding protein 1 OS=Homo sapiens OX=9606 GN=TAB1 PE=1 SV=1	VTNFVAQR	467.759	FP_6	light	335959	0.0275
sp|Q15750|TAB1_HUMAN	Q15750	TGF-beta-activated kinase 1 and MAP3K7-binding protein 1 OS=Homo sapiens OX=9606 GN=TAB1 PE=1 SV=1	VTNFVAQR	467.759	FP_7	light	826685	0.062
sp|Q15750|TAB1_HUMAN	Q15750	TGF-beta-activated kinase 1 and MAP3K7-binding protein 1 OS=Homo sapiens OX=9606 GN=TAB1 PE=1 SV=1	VTNFVAQR	467.759	FT_8	light	645782	0.0415
sp|Q15750|TAB1_HUMAN	Q15750	TGF-beta-activated kinase 1 and MAP3K7-binding protein 1 OS=Homo sapiens OX=9606 GN=TAB1 PE=1 SV=1	VTNFVAQR	467.759	FP_9	light	1306844	0.119
sp|Q15750|TAB1_HUMAN	Q15750	TGF-beta-activated kinase 1 and MAP3K7-binding protein 1 OS=Homo sapiens OX=9606 GN=TAB1 PE=1 SV=1	VTNFVAQR	467.759	FP10	light	288403	0.0241
sp|Q15750|TAB1_HUMAN	Q15750	TGF-beta-activated kinase 1 and MAP3K7-binding protein 1 OS=Homo sapiens OX=9606 GN=TAB1 PE=1 SV=1	VTNFVAQR	467.759	FP_11	light	370719	0.0319
sp|Q15750|TAB1_HUMAN	Q15750	TGF-beta-activated kinase 1 and MAP3K7-binding protein 1 OS=Homo sapiens OX=9606 GN=TAB1 PE=1 SV=1	VTNFVAQR	467.759	FP_12	light	693466	0.0515
sp|Q15750|TAB1_HUMAN	Q15750	TGF-beta-activated kinase 1 and MAP3K7-binding protein 1 OS=Homo sapiens OX=9606 GN=TAB1 PE=1 SV=1	VTNFVAQR	472.763	FP_1new	heavy	16049818	0.0367
sp|Q15750|TAB1_HUMAN	Q15750	TGF-beta-activated kinase 1 and MAP3K7-binding protein 1 OS=Homo sapiens OX=9606 GN=TAB1 PE=1 SV=1	VTNFVAQR	472.763	FP_2	heavy	16051569	0.0483
sp|Q15750|TAB1_HUMAN	Q15750	TGF-beta-activated kinase 1 and MAP3K7-binding protein 1 OS=Homo sapiens OX=9606 GN=TAB1 PE=1 SV=1	VTNFVAQR	472.763	FP_3	heavy	13205103	0.0561
sp|Q15750|TAB1_HUMAN	Q15750	TGF-beta-activated kinase 1 and MAP3K7-binding protein 1 OS=Homo sapiens OX=9606 GN=TAB1 PE=1 SV=1	VTNFVAQR	472.763	FP_4	heavy	13097992	0.0371
sp|Q15750|TAB1_HUMAN	Q15750	TGF-beta-activated kinase 1 and MAP3K7-binding protein 1 OS=Homo sapiens OX=9606 GN=TAB1 PE=1 SV=1	VTNFVAQR	472.763	FP_5	heavy	16573897	0.0336
sp|Q15750|TAB1_HUMAN	Q15750	TGF-beta-activated kinase 1 and MAP3K7-binding protein 1 OS=Homo sapiens OX=9606 GN=TAB1 PE=1 SV=1	VTNFVAQR	472.763	FP_6	heavy	12220483	0.0275
sp|Q15750|TAB1_HUMAN	Q15750	TGF-beta-activated kinase 1 and MAP3K7-binding protein 1 OS=Homo sapiens OX=9606 GN=TAB1 PE=1 SV=1	VTNFVAQR	472.763	FP_7	heavy	13342060	0.062
sp|Q15750|TAB1_HUMAN	Q15750	TGF-beta-activated kinase 1 and MAP3K7-binding protein 1 OS=Homo sapiens OX=9606 GN=TAB1 PE=1 SV=1	VTNFVAQR	472.763	FT_8	heavy	15551575	0.0415
sp|Q15750|TAB1_HUMAN	Q15750	TGF-beta-activated kinase 1 and MAP3K7-binding protein 1 OS=Homo sapiens OX=9606 GN=TAB1 PE=1 SV=1	VTNFVAQR	472.763	FP_9	heavy	10984305	0.119
sp|Q15750|TAB1_HUMAN	Q15750	TGF-beta-activated kinase 1 and MAP3K7-binding protein 1 OS=Homo sapiens OX=9606 GN=TAB1 PE=1 SV=1	VTNFVAQR	472.763	FP10	heavy	11973628	0.0241
sp|Q15750|TAB1_HUMAN	Q15750	TGF-beta-activated kinase 1 and MAP3K7-binding protein 1 OS=Homo sapiens OX=9606 GN=TAB1 PE=1 SV=1	VTNFVAQR	472.763	FP_11	heavy	11611010	0.0319
sp|Q15750|TAB1_HUMAN	Q15750	TGF-beta-activated kinase 1 and MAP3K7-binding protein 1 OS=Homo sapiens OX=9606 GN=TAB1 PE=1 SV=1	VTNFVAQR	472.763	FP_12	heavy	13459036	0.0515
sp|Q15750|TAB1_HUMAN	Q15750	TGF-beta-activated kinase 1 and MAP3K7-binding protein 1 OS=Homo sapiens OX=9606 GN=TAB1 PE=1 SV=1	IHSDTFASGGER	426.202	FP_1new	light	340833	0.043
sp|Q15750|TAB1_HUMAN	Q15750	TGF-beta-activated kinase 1 and MAP3K7-binding protein 1 OS=Homo sapiens OX=9606 GN=TAB1 PE=1 SV=1	IHSDTFASGGER	426.202	FP_2	light	467229	0.0686
sp|Q15750|TAB1_HUMAN	Q15750	TGF-beta-activated kinase 1 and MAP3K7-binding protein 1 OS=Homo sapiens OX=9606 GN=TAB1 PE=1 SV=1	IHSDTFASGGER	426.202	FP_3	light	465548	0.0686
sp|Q15750|TAB1_HUMAN	Q15750	TGF-beta-activated kinase 1 and MAP3K7-binding protein 1 OS=Homo sapiens OX=9606 GN=TAB1 PE=1 SV=1	IHSDTFASGGER	426.202	FP_4	light	289001	0.0516
sp|Q15750|TAB1_HUMAN	Q15750	TGF-beta-activated kinase 1 and MAP3K7-binding protein 1 OS=Homo sapiens OX=9606 GN=TAB1 PE=1 SV=1	IHSDTFASGGER	426.202	FP_5	light	340155	0.0368
sp|Q15750|TAB1_HUMAN	Q15750	TGF-beta-activated kinase 1 and MAP3K7-binding protein 1 OS=Homo sapiens OX=9606 GN=TAB1 PE=1 SV=1	IHSDTFASGGER	426.202	FP_6	light	107706	0.0233
sp|Q15750|TAB1_HUMAN	Q15750	TGF-beta-activated kinase 1 and MAP3K7-binding protein 1 OS=Homo sapiens OX=9606 GN=TAB1 PE=1 SV=1	IHSDTFASGGER	426.202	FP_7	light	530621	0.083
sp|Q15750|TAB1_HUMAN	Q15750	TGF-beta-activated kinase 1 and MAP3K7-binding protein 1 OS=Homo sapiens OX=9606 GN=TAB1 PE=1 SV=1	IHSDTFASGGER	426.202	FT_8	light	395000	0.0503
sp|Q15750|TAB1_HUMAN	Q15750	TGF-beta-activated kinase 1 and MAP3K7-binding protein 1 OS=Homo sapiens OX=9606 GN=TAB1 PE=1 SV=1	IHSDTFASGGER	426.202	FP_9	light	730217	0.1276
sp|Q15750|TAB1_HUMAN	Q15750	TGF-beta-activated kinase 1 and MAP3K7-binding protein 1 OS=Homo sapiens OX=9606 GN=TAB1 PE=1 SV=1	IHSDTFASGGER	426.202	FP10	light	71399	0.0233
sp|Q15750|TAB1_HUMAN	Q15750	TGF-beta-activated kinase 1 and MAP3K7-binding protein 1 OS=Homo sapiens OX=9606 GN=TAB1 PE=1 SV=1	IHSDTFASGGER	426.202	FP_11	light	224424	0.0356
sp|Q15750|TAB1_HUMAN	Q15750	TGF-beta-activated kinase 1 and MAP3K7-binding protein 1 OS=Homo sapiens OX=9606 GN=TAB1 PE=1 SV=1	IHSDTFASGGER	426.202	FP_12	light	381489	0.0643
sp|Q15750|TAB1_HUMAN	Q15750	TGF-beta-activated kinase 1 and MAP3K7-binding protein 1 OS=Homo sapiens OX=9606 GN=TAB1 PE=1 SV=1	IHSDTFASGGER	429.538	FP_1new	heavy	7918359	0.043
sp|Q15750|TAB1_HUMAN	Q15750	TGF-beta-activated kinase 1 and MAP3K7-binding protein 1 OS=Homo sapiens OX=9606 GN=TAB1 PE=1 SV=1	IHSDTFASGGER	429.538	FP_2	heavy	6807877	0.0686
sp|Q15750|TAB1_HUMAN	Q15750	TGF-beta-activated kinase 1 and MAP3K7-binding protein 1 OS=Homo sapiens OX=9606 GN=TAB1 PE=1 SV=1	IHSDTFASGGER	429.538	FP_3	heavy	6787701	0.0686
sp|Q15750|TAB1_HUMAN	Q15750	TGF-beta-activated kinase 1 and MAP3K7-binding protein 1 OS=Homo sapiens OX=9606 GN=TAB1 PE=1 SV=1	IHSDTFASGGER	429.538	FP_4	heavy	5596442	0.0516
sp|Q15750|TAB1_HUMAN	Q15750	TGF-beta-activated kinase 1 and MAP3K7-binding protein 1 OS=Homo sapiens OX=9606 GN=TAB1 PE=1 SV=1	IHSDTFASGGER	429.538	FP_5	heavy	9245385	0.0368
sp|Q15750|TAB1_HUMAN	Q15750	TGF-beta-activated kinase 1 and MAP3K7-binding protein 1 OS=Homo sapiens OX=9606 GN=TAB1 PE=1 SV=1	IHSDTFASGGER	429.538	FP_6	heavy	4615136	0.0233
sp|Q15750|TAB1_HUMAN	Q15750	TGF-beta-activated kinase 1 and MAP3K7-binding protein 1 OS=Homo sapiens OX=9606 GN=TAB1 PE=1 SV=1	IHSDTFASGGER	429.538	FP_7	heavy	6396264	0.083
sp|Q15750|TAB1_HUMAN	Q15750	TGF-beta-activated kinase 1 and MAP3K7-binding protein 1 OS=Homo sapiens OX=9606 GN=TAB1 PE=1 SV=1	IHSDTFASGGER	429.538	FT_8	heavy	7858064	0.0503
sp|Q15750|TAB1_HUMAN	Q15750	TGF-beta-activated kinase 1 and MAP3K7-binding protein 1 OS=Homo sapiens OX=9606 GN=TAB1 PE=1 SV=1	IHSDTFASGGER	429.538	FP_9	heavy	5721668	0.1276
sp|Q15750|TAB1_HUMAN	Q15750	TGF-beta-activated kinase 1 and MAP3K7-binding protein 1 OS=Homo sapiens OX=9606 GN=TAB1 PE=1 SV=1	IHSDTFASGGER	429.538	FP10	heavy	3064791	0.0233
sp|Q15750|TAB1_HUMAN	Q15750	TGF-beta-activated kinase 1 and MAP3K7-binding protein 1 OS=Homo sapiens OX=9606 GN=TAB1 PE=1 SV=1	IHSDTFASGGER	429.538	FP_11	heavy	6306197	0.0356
sp|Q15750|TAB1_HUMAN	Q15750	TGF-beta-activated kinase 1 and MAP3K7-binding protein 1 OS=Homo sapiens OX=9606 GN=TAB1 PE=1 SV=1	IHSDTFASGGER	429.538	FP_12	heavy	5930027	0.0643
sp|Q15750|TAB1_HUMAN	Q15750	TGF-beta-activated kinase 1 and MAP3K7-binding protein 1 OS=Homo sapiens OX=9606 GN=TAB1 PE=1 SV=1	VLLQAFDVVER	644.867	FP_1new	light	1483427	0.0504
sp|Q15750|TAB1_HUMAN	Q15750	TGF-beta-activated kinase 1 and MAP3K7-binding protein 1 OS=Homo sapiens OX=9606 GN=TAB1 PE=1 SV=1	VLLQAFDVVER	644.867	FP_2	light	2023161	0.0723
sp|Q15750|TAB1_HUMAN	Q15750	TGF-beta-activated kinase 1 and MAP3K7-binding protein 1 OS=Homo sapiens OX=9606 GN=TAB1 PE=1 SV=1	VLLQAFDVVER	644.867	FP_3	light	1795707	0.0746
sp|Q15750|TAB1_HUMAN	Q15750	TGF-beta-activated kinase 1 and MAP3K7-binding protein 1 OS=Homo sapiens OX=9606 GN=TAB1 PE=1 SV=1	VLLQAFDVVER	644.867	FP_4	light	1248333	0.0507
sp|Q15750|TAB1_HUMAN	Q15750	TGF-beta-activated kinase 1 and MAP3K7-binding protein 1 OS=Homo sapiens OX=9606 GN=TAB1 PE=1 SV=1	VLLQAFDVVER	644.867	FP_5	light	1357636	0.0452
sp|Q15750|TAB1_HUMAN	Q15750	TGF-beta-activated kinase 1 and MAP3K7-binding protein 1 OS=Homo sapiens OX=9606 GN=TAB1 PE=1 SV=1	VLLQAFDVVER	644.867	FP_6	light	902169	0.0355
sp|Q15750|TAB1_HUMAN	Q15750	TGF-beta-activated kinase 1 and MAP3K7-binding protein 1 OS=Homo sapiens OX=9606 GN=TAB1 PE=1 SV=1	VLLQAFDVVER	644.867	FP_7	light	2192281	0.091
sp|Q15750|TAB1_HUMAN	Q15750	TGF-beta-activated kinase 1 and MAP3K7-binding protein 1 OS=Homo sapiens OX=9606 GN=TAB1 PE=1 SV=1	VLLQAFDVVER	644.867	FT_8	light	1635257	0.0556
sp|Q15750|TAB1_HUMAN	Q15750	TGF-beta-activated kinase 1 and MAP3K7-binding protein 1 OS=Homo sapiens OX=9606 GN=TAB1 PE=1 SV=1	VLLQAFDVVER	644.867	FP_9	light	3505742	0.1544
sp|Q15750|TAB1_HUMAN	Q15750	TGF-beta-activated kinase 1 and MAP3K7-binding protein 1 OS=Homo sapiens OX=9606 GN=TAB1 PE=1 SV=1	VLLQAFDVVER	644.867	FP10	light	1028210	0.0392
sp|Q15750|TAB1_HUMAN	Q15750	TGF-beta-activated kinase 1 and MAP3K7-binding protein 1 OS=Homo sapiens OX=9606 GN=TAB1 PE=1 SV=1	VLLQAFDVVER	644.867	FP_11	light	1008735	0.041
sp|Q15750|TAB1_HUMAN	Q15750	TGF-beta-activated kinase 1 and MAP3K7-binding protein 1 OS=Homo sapiens OX=9606 GN=TAB1 PE=1 SV=1	VLLQAFDVVER	644.867	FP_12	light	1924624	0.0761
sp|Q15750|TAB1_HUMAN	Q15750	TGF-beta-activated kinase 1 and MAP3K7-binding protein 1 OS=Homo sapiens OX=9606 GN=TAB1 PE=1 SV=1	VLLQAFDVVER	649.871	FP_1new	heavy	29428412	0.0504
sp|Q15750|TAB1_HUMAN	Q15750	TGF-beta-activated kinase 1 and MAP3K7-binding protein 1 OS=Homo sapiens OX=9606 GN=TAB1 PE=1 SV=1	VLLQAFDVVER	649.871	FP_2	heavy	27985482	0.0723
sp|Q15750|TAB1_HUMAN	Q15750	TGF-beta-activated kinase 1 and MAP3K7-binding protein 1 OS=Homo sapiens OX=9606 GN=TAB1 PE=1 SV=1	VLLQAFDVVER	649.871	FP_3	heavy	24079682	0.0746
sp|Q15750|TAB1_HUMAN	Q15750	TGF-beta-activated kinase 1 and MAP3K7-binding protein 1 OS=Homo sapiens OX=9606 GN=TAB1 PE=1 SV=1	VLLQAFDVVER	649.871	FP_4	heavy	24600214	0.0507
sp|Q15750|TAB1_HUMAN	Q15750	TGF-beta-activated kinase 1 and MAP3K7-binding protein 1 OS=Homo sapiens OX=9606 GN=TAB1 PE=1 SV=1	VLLQAFDVVER	649.871	FP_5	heavy	30013852	0.0452
sp|Q15750|TAB1_HUMAN	Q15750	TGF-beta-activated kinase 1 and MAP3K7-binding protein 1 OS=Homo sapiens OX=9606 GN=TAB1 PE=1 SV=1	VLLQAFDVVER	649.871	FP_6	heavy	25397908	0.0355
sp|Q15750|TAB1_HUMAN	Q15750	TGF-beta-activated kinase 1 and MAP3K7-binding protein 1 OS=Homo sapiens OX=9606 GN=TAB1 PE=1 SV=1	VLLQAFDVVER	649.871	FP_7	heavy	24082530	0.091
sp|Q15750|TAB1_HUMAN	Q15750	TGF-beta-activated kinase 1 and MAP3K7-binding protein 1 OS=Homo sapiens OX=9606 GN=TAB1 PE=1 SV=1	VLLQAFDVVER	649.871	FT_8	heavy	29400236	0.0556
sp|Q15750|TAB1_HUMAN	Q15750	TGF-beta-activated kinase 1 and MAP3K7-binding protein 1 OS=Homo sapiens OX=9606 GN=TAB1 PE=1 SV=1	VLLQAFDVVER	649.871	FP_9	heavy	22703232	0.1544
sp|Q15750|TAB1_HUMAN	Q15750	TGF-beta-activated kinase 1 and MAP3K7-binding protein 1 OS=Homo sapiens OX=9606 GN=TAB1 PE=1 SV=1	VLLQAFDVVER	649.871	FP10	heavy	26220328	0.0392
sp|Q15750|TAB1_HUMAN	Q15750	TGF-beta-activated kinase 1 and MAP3K7-binding protein 1 OS=Homo sapiens OX=9606 GN=TAB1 PE=1 SV=1	VLLQAFDVVER	649.871	FP_11	heavy	24596794	0.041
sp|Q15750|TAB1_HUMAN	Q15750	TGF-beta-activated kinase 1 and MAP3K7-binding protein 1 OS=Homo sapiens OX=9606 GN=TAB1 PE=1 SV=1	VLLQAFDVVER	649.871	FP_12	heavy	25295806	0.0761
sp|Q86VP1|TAXB1_HUMAN	Q86VP1	Tax1-binding protein 1 OS=Homo sapiens OX=9606 GN=TAX1BP1 PE=1 SV=2	GLTEVTQSLK	538.303	FP_1new	light	256621	0.0193
sp|Q86VP1|TAXB1_HUMAN	Q86VP1	Tax1-binding protein 1 OS=Homo sapiens OX=9606 GN=TAX1BP1 PE=1 SV=2	GLTEVTQSLK	538.303	FP_2	light	551314	0.0375
sp|Q86VP1|TAXB1_HUMAN	Q86VP1	Tax1-binding protein 1 OS=Homo sapiens OX=9606 GN=TAX1BP1 PE=1 SV=2	GLTEVTQSLK	538.303	FP_3	light	377281	0.0262
sp|Q86VP1|TAXB1_HUMAN	Q86VP1	Tax1-binding protein 1 OS=Homo sapiens OX=9606 GN=TAX1BP1 PE=1 SV=2	GLTEVTQSLK	538.303	FP_4	light	265805	0.0209
sp|Q86VP1|TAXB1_HUMAN	Q86VP1	Tax1-binding protein 1 OS=Homo sapiens OX=9606 GN=TAX1BP1 PE=1 SV=2	GLTEVTQSLK	538.303	FP_5	light	288498	0.0167
sp|Q86VP1|TAXB1_HUMAN	Q86VP1	Tax1-binding protein 1 OS=Homo sapiens OX=9606 GN=TAX1BP1 PE=1 SV=2	GLTEVTQSLK	538.303	FP_6	light	177542	0.0136
sp|Q86VP1|TAXB1_HUMAN	Q86VP1	Tax1-binding protein 1 OS=Homo sapiens OX=9606 GN=TAX1BP1 PE=1 SV=2	GLTEVTQSLK	538.303	FP_7	light	491725	0.0359
sp|Q86VP1|TAXB1_HUMAN	Q86VP1	Tax1-binding protein 1 OS=Homo sapiens OX=9606 GN=TAX1BP1 PE=1 SV=2	GLTEVTQSLK	538.303	FT_8	light	350701	0.021
sp|Q86VP1|TAXB1_HUMAN	Q86VP1	Tax1-binding protein 1 OS=Homo sapiens OX=9606 GN=TAX1BP1 PE=1 SV=2	GLTEVTQSLK	538.303	FP_9	light	816799	0.0566
sp|Q86VP1|TAXB1_HUMAN	Q86VP1	Tax1-binding protein 1 OS=Homo sapiens OX=9606 GN=TAX1BP1 PE=1 SV=2	GLTEVTQSLK	538.303	FP10	light	184880	0.0129
sp|Q86VP1|TAXB1_HUMAN	Q86VP1	Tax1-binding protein 1 OS=Homo sapiens OX=9606 GN=TAX1BP1 PE=1 SV=2	GLTEVTQSLK	538.303	FP_11	light	207868	0.0155
sp|Q86VP1|TAXB1_HUMAN	Q86VP1	Tax1-binding protein 1 OS=Homo sapiens OX=9606 GN=TAX1BP1 PE=1 SV=2	GLTEVTQSLK	538.303	FP_12	light	389148	0.025
sp|Q86VP1|TAXB1_HUMAN	Q86VP1	Tax1-binding protein 1 OS=Homo sapiens OX=9606 GN=TAX1BP1 PE=1 SV=2	GLTEVTQSLK	542.31	FP_1new	heavy	13310121	0.0193
sp|Q86VP1|TAXB1_HUMAN	Q86VP1	Tax1-binding protein 1 OS=Homo sapiens OX=9606 GN=TAX1BP1 PE=1 SV=2	GLTEVTQSLK	542.31	FP_2	heavy	14720000	0.0375
sp|Q86VP1|TAXB1_HUMAN	Q86VP1	Tax1-binding protein 1 OS=Homo sapiens OX=9606 GN=TAX1BP1 PE=1 SV=2	GLTEVTQSLK	542.31	FP_3	heavy	14408696	0.0262
sp|Q86VP1|TAXB1_HUMAN	Q86VP1	Tax1-binding protein 1 OS=Homo sapiens OX=9606 GN=TAX1BP1 PE=1 SV=2	GLTEVTQSLK	542.31	FP_4	heavy	12707936	0.0209
sp|Q86VP1|TAXB1_HUMAN	Q86VP1	Tax1-binding protein 1 OS=Homo sapiens OX=9606 GN=TAX1BP1 PE=1 SV=2	GLTEVTQSLK	542.31	FP_5	heavy	17266030	0.0167
sp|Q86VP1|TAXB1_HUMAN	Q86VP1	Tax1-binding protein 1 OS=Homo sapiens OX=9606 GN=TAX1BP1 PE=1 SV=2	GLTEVTQSLK	542.31	FP_6	heavy	13078244	0.0136
sp|Q86VP1|TAXB1_HUMAN	Q86VP1	Tax1-binding protein 1 OS=Homo sapiens OX=9606 GN=TAX1BP1 PE=1 SV=2	GLTEVTQSLK	542.31	FP_7	heavy	13710530	0.0359
sp|Q86VP1|TAXB1_HUMAN	Q86VP1	Tax1-binding protein 1 OS=Homo sapiens OX=9606 GN=TAX1BP1 PE=1 SV=2	GLTEVTQSLK	542.31	FT_8	heavy	16731956	0.021
sp|Q86VP1|TAXB1_HUMAN	Q86VP1	Tax1-binding protein 1 OS=Homo sapiens OX=9606 GN=TAX1BP1 PE=1 SV=2	GLTEVTQSLK	542.31	FP_9	heavy	14431948	0.0566
sp|Q86VP1|TAXB1_HUMAN	Q86VP1	Tax1-binding protein 1 OS=Homo sapiens OX=9606 GN=TAX1BP1 PE=1 SV=2	GLTEVTQSLK	542.31	FP10	heavy	14278602	0.0129
sp|Q86VP1|TAXB1_HUMAN	Q86VP1	Tax1-binding protein 1 OS=Homo sapiens OX=9606 GN=TAX1BP1 PE=1 SV=2	GLTEVTQSLK	542.31	FP_11	heavy	13391770	0.0155
sp|Q86VP1|TAXB1_HUMAN	Q86VP1	Tax1-binding protein 1 OS=Homo sapiens OX=9606 GN=TAX1BP1 PE=1 SV=2	GLTEVTQSLK	542.31	FP_12	heavy	15548777	0.025
sp|Q86VP1|TAXB1_HUMAN	Q86VP1	Tax1-binding protein 1 OS=Homo sapiens OX=9606 GN=TAX1BP1 PE=1 SV=2	LELAEVQDNYK	661.335	FP_1new	light	171722	0.014
sp|Q86VP1|TAXB1_HUMAN	Q86VP1	Tax1-binding protein 1 OS=Homo sapiens OX=9606 GN=TAX1BP1 PE=1 SV=2	LELAEVQDNYK	661.335	FP_2	light	363358	0.0266
sp|Q86VP1|TAXB1_HUMAN	Q86VP1	Tax1-binding protein 1 OS=Homo sapiens OX=9606 GN=TAX1BP1 PE=1 SV=2	LELAEVQDNYK	661.335	FP_3	light	321903	0.0235
sp|Q86VP1|TAXB1_HUMAN	Q86VP1	Tax1-binding protein 1 OS=Homo sapiens OX=9606 GN=TAX1BP1 PE=1 SV=2	LELAEVQDNYK	661.335	FP_4	light	198370	0.016
sp|Q86VP1|TAXB1_HUMAN	Q86VP1	Tax1-binding protein 1 OS=Homo sapiens OX=9606 GN=TAX1BP1 PE=1 SV=2	LELAEVQDNYK	661.335	FP_5	light	213926	0.0136
sp|Q86VP1|TAXB1_HUMAN	Q86VP1	Tax1-binding protein 1 OS=Homo sapiens OX=9606 GN=TAX1BP1 PE=1 SV=2	LELAEVQDNYK	661.335	FP_6	light	148646	0.0116
sp|Q86VP1|TAXB1_HUMAN	Q86VP1	Tax1-binding protein 1 OS=Homo sapiens OX=9606 GN=TAX1BP1 PE=1 SV=2	LELAEVQDNYK	661.335	FP_7	light	398916	0.0318
sp|Q86VP1|TAXB1_HUMAN	Q86VP1	Tax1-binding protein 1 OS=Homo sapiens OX=9606 GN=TAX1BP1 PE=1 SV=2	LELAEVQDNYK	661.335	FT_8	light	276801	0.0185
sp|Q86VP1|TAXB1_HUMAN	Q86VP1	Tax1-binding protein 1 OS=Homo sapiens OX=9606 GN=TAX1BP1 PE=1 SV=2	LELAEVQDNYK	661.335	FP_9	light	705513	0.0566
sp|Q86VP1|TAXB1_HUMAN	Q86VP1	Tax1-binding protein 1 OS=Homo sapiens OX=9606 GN=TAX1BP1 PE=1 SV=2	LELAEVQDNYK	661.335	FP10	light	131939	0.0106
sp|Q86VP1|TAXB1_HUMAN	Q86VP1	Tax1-binding protein 1 OS=Homo sapiens OX=9606 GN=TAX1BP1 PE=1 SV=2	LELAEVQDNYK	661.335	FP_11	light	178639	0.0135
sp|Q86VP1|TAXB1_HUMAN	Q86VP1	Tax1-binding protein 1 OS=Homo sapiens OX=9606 GN=TAX1BP1 PE=1 SV=2	LELAEVQDNYK	661.335	FP_12	light	279501	0.0203
sp|Q86VP1|TAXB1_HUMAN	Q86VP1	Tax1-binding protein 1 OS=Homo sapiens OX=9606 GN=TAX1BP1 PE=1 SV=2	LELAEVQDNYK	665.342	FP_1new	heavy	12270594	0.014
sp|Q86VP1|TAXB1_HUMAN	Q86VP1	Tax1-binding protein 1 OS=Homo sapiens OX=9606 GN=TAX1BP1 PE=1 SV=2	LELAEVQDNYK	665.342	FP_2	heavy	13641251	0.0266
sp|Q86VP1|TAXB1_HUMAN	Q86VP1	Tax1-binding protein 1 OS=Homo sapiens OX=9606 GN=TAX1BP1 PE=1 SV=2	LELAEVQDNYK	665.342	FP_3	heavy	13677789	0.0235
sp|Q86VP1|TAXB1_HUMAN	Q86VP1	Tax1-binding protein 1 OS=Homo sapiens OX=9606 GN=TAX1BP1 PE=1 SV=2	LELAEVQDNYK	665.342	FP_4	heavy	12397113	0.016
sp|Q86VP1|TAXB1_HUMAN	Q86VP1	Tax1-binding protein 1 OS=Homo sapiens OX=9606 GN=TAX1BP1 PE=1 SV=2	LELAEVQDNYK	665.342	FP_5	heavy	15737933	0.0136
sp|Q86VP1|TAXB1_HUMAN	Q86VP1	Tax1-binding protein 1 OS=Homo sapiens OX=9606 GN=TAX1BP1 PE=1 SV=2	LELAEVQDNYK	665.342	FP_6	heavy	12819327	0.0116
sp|Q86VP1|TAXB1_HUMAN	Q86VP1	Tax1-binding protein 1 OS=Homo sapiens OX=9606 GN=TAX1BP1 PE=1 SV=2	LELAEVQDNYK	665.342	FP_7	heavy	12544329	0.0318
sp|Q86VP1|TAXB1_HUMAN	Q86VP1	Tax1-binding protein 1 OS=Homo sapiens OX=9606 GN=TAX1BP1 PE=1 SV=2	LELAEVQDNYK	665.342	FT_8	heavy	14925741	0.0185
sp|Q86VP1|TAXB1_HUMAN	Q86VP1	Tax1-binding protein 1 OS=Homo sapiens OX=9606 GN=TAX1BP1 PE=1 SV=2	LELAEVQDNYK	665.342	FP_9	heavy	12466949	0.0566
sp|Q86VP1|TAXB1_HUMAN	Q86VP1	Tax1-binding protein 1 OS=Homo sapiens OX=9606 GN=TAX1BP1 PE=1 SV=2	LELAEVQDNYK	665.342	FP10	heavy	12498387	0.0106
sp|Q86VP1|TAXB1_HUMAN	Q86VP1	Tax1-binding protein 1 OS=Homo sapiens OX=9606 GN=TAX1BP1 PE=1 SV=2	LELAEVQDNYK	665.342	FP_11	heavy	13187437	0.0135
sp|Q86VP1|TAXB1_HUMAN	Q86VP1	Tax1-binding protein 1 OS=Homo sapiens OX=9606 GN=TAX1BP1 PE=1 SV=2	LELAEVQDNYK	665.342	FP_12	heavy	13757278	0.0203
sp|Q8N5C8|TAB3_HUMAN	Q8N5C8	TGF-beta-activated kinase 1 and MAP3K7-binding protein 3 OS=Homo sapiens OX=9606 GN=TAB3 PE=1 SV=3	ATTENLLNLVDQEER	872.939	FP_1new	light	57113	0.0087
sp|Q8N5C8|TAB3_HUMAN	Q8N5C8	TGF-beta-activated kinase 1 and MAP3K7-binding protein 3 OS=Homo sapiens OX=9606 GN=TAB3 PE=1 SV=3	ATTENLLNLVDQEER	872.939	FP_2	light	93626	0.0124
sp|Q8N5C8|TAB3_HUMAN	Q8N5C8	TGF-beta-activated kinase 1 and MAP3K7-binding protein 3 OS=Homo sapiens OX=9606 GN=TAB3 PE=1 SV=3	ATTENLLNLVDQEER	872.939	FP_3	light	89399	0.0115
sp|Q8N5C8|TAB3_HUMAN	Q8N5C8	TGF-beta-activated kinase 1 and MAP3K7-binding protein 3 OS=Homo sapiens OX=9606 GN=TAB3 PE=1 SV=3	ATTENLLNLVDQEER	872.939	FP_4	light	39848	0.0055
sp|Q8N5C8|TAB3_HUMAN	Q8N5C8	TGF-beta-activated kinase 1 and MAP3K7-binding protein 3 OS=Homo sapiens OX=9606 GN=TAB3 PE=1 SV=3	ATTENLLNLVDQEER	872.939	FP_5	light	51988	0.0055
sp|Q8N5C8|TAB3_HUMAN	Q8N5C8	TGF-beta-activated kinase 1 and MAP3K7-binding protein 3 OS=Homo sapiens OX=9606 GN=TAB3 PE=1 SV=3	ATTENLLNLVDQEER	872.939	FP_6	light	46461	0.0059
sp|Q8N5C8|TAB3_HUMAN	Q8N5C8	TGF-beta-activated kinase 1 and MAP3K7-binding protein 3 OS=Homo sapiens OX=9606 GN=TAB3 PE=1 SV=3	ATTENLLNLVDQEER	872.939	FP_7	light	105320	0.0145
sp|Q8N5C8|TAB3_HUMAN	Q8N5C8	TGF-beta-activated kinase 1 and MAP3K7-binding protein 3 OS=Homo sapiens OX=9606 GN=TAB3 PE=1 SV=3	ATTENLLNLVDQEER	872.939	FT_8	light	72701	0.008
sp|Q8N5C8|TAB3_HUMAN	Q8N5C8	TGF-beta-activated kinase 1 and MAP3K7-binding protein 3 OS=Homo sapiens OX=9606 GN=TAB3 PE=1 SV=3	ATTENLLNLVDQEER	872.939	FP_9	light	158026	0.0273
sp|Q8N5C8|TAB3_HUMAN	Q8N5C8	TGF-beta-activated kinase 1 and MAP3K7-binding protein 3 OS=Homo sapiens OX=9606 GN=TAB3 PE=1 SV=3	ATTENLLNLVDQEER	872.939	FP10	light	45056	0.006
sp|Q8N5C8|TAB3_HUMAN	Q8N5C8	TGF-beta-activated kinase 1 and MAP3K7-binding protein 3 OS=Homo sapiens OX=9606 GN=TAB3 PE=1 SV=3	ATTENLLNLVDQEER	872.939	FP_11	light	44956	0.0061
sp|Q8N5C8|TAB3_HUMAN	Q8N5C8	TGF-beta-activated kinase 1 and MAP3K7-binding protein 3 OS=Homo sapiens OX=9606 GN=TAB3 PE=1 SV=3	ATTENLLNLVDQEER	872.939	FP_12	light	59633	0.0071
sp|Q8N5C8|TAB3_HUMAN	Q8N5C8	TGF-beta-activated kinase 1 and MAP3K7-binding protein 3 OS=Homo sapiens OX=9606 GN=TAB3 PE=1 SV=3	ATTENLLNLVDQEER	877.943	FP_1new	heavy	6536066	0.0087
sp|Q8N5C8|TAB3_HUMAN	Q8N5C8	TGF-beta-activated kinase 1 and MAP3K7-binding protein 3 OS=Homo sapiens OX=9606 GN=TAB3 PE=1 SV=3	ATTENLLNLVDQEER	877.943	FP_2	heavy	7525568	0.0124
sp|Q8N5C8|TAB3_HUMAN	Q8N5C8	TGF-beta-activated kinase 1 and MAP3K7-binding protein 3 OS=Homo sapiens OX=9606 GN=TAB3 PE=1 SV=3	ATTENLLNLVDQEER	877.943	FP_3	heavy	7753763	0.0115
sp|Q8N5C8|TAB3_HUMAN	Q8N5C8	TGF-beta-activated kinase 1 and MAP3K7-binding protein 3 OS=Homo sapiens OX=9606 GN=TAB3 PE=1 SV=3	ATTENLLNLVDQEER	877.943	FP_4	heavy	7277960	0.0055
sp|Q8N5C8|TAB3_HUMAN	Q8N5C8	TGF-beta-activated kinase 1 and MAP3K7-binding protein 3 OS=Homo sapiens OX=9606 GN=TAB3 PE=1 SV=3	ATTENLLNLVDQEER	877.943	FP_5	heavy	9504070	0.0055
sp|Q8N5C8|TAB3_HUMAN	Q8N5C8	TGF-beta-activated kinase 1 and MAP3K7-binding protein 3 OS=Homo sapiens OX=9606 GN=TAB3 PE=1 SV=3	ATTENLLNLVDQEER	877.943	FP_6	heavy	7920491	0.0059
sp|Q8N5C8|TAB3_HUMAN	Q8N5C8	TGF-beta-activated kinase 1 and MAP3K7-binding protein 3 OS=Homo sapiens OX=9606 GN=TAB3 PE=1 SV=3	ATTENLLNLVDQEER	877.943	FP_7	heavy	7278245	0.0145
sp|Q8N5C8|TAB3_HUMAN	Q8N5C8	TGF-beta-activated kinase 1 and MAP3K7-binding protein 3 OS=Homo sapiens OX=9606 GN=TAB3 PE=1 SV=3	ATTENLLNLVDQEER	877.943	FT_8	heavy	9056015	0.008
sp|Q8N5C8|TAB3_HUMAN	Q8N5C8	TGF-beta-activated kinase 1 and MAP3K7-binding protein 3 OS=Homo sapiens OX=9606 GN=TAB3 PE=1 SV=3	ATTENLLNLVDQEER	877.943	FP_9	heavy	5783131	0.0273
sp|Q8N5C8|TAB3_HUMAN	Q8N5C8	TGF-beta-activated kinase 1 and MAP3K7-binding protein 3 OS=Homo sapiens OX=9606 GN=TAB3 PE=1 SV=3	ATTENLLNLVDQEER	877.943	FP10	heavy	7557964	0.006
sp|Q8N5C8|TAB3_HUMAN	Q8N5C8	TGF-beta-activated kinase 1 and MAP3K7-binding protein 3 OS=Homo sapiens OX=9606 GN=TAB3 PE=1 SV=3	ATTENLLNLVDQEER	877.943	FP_11	heavy	7403387	0.0061
sp|Q8N5C8|TAB3_HUMAN	Q8N5C8	TGF-beta-activated kinase 1 and MAP3K7-binding protein 3 OS=Homo sapiens OX=9606 GN=TAB3 PE=1 SV=3	ATTENLLNLVDQEER	877.943	FP_12	heavy	8347913	0.0071
sp|Q8N5C8|TAB3_HUMAN	Q8N5C8	TGF-beta-activated kinase 1 and MAP3K7-binding protein 3 OS=Homo sapiens OX=9606 GN=TAB3 PE=1 SV=3	EVDLLQSR	480.261	FP_1new	light	71378	0.007
sp|Q8N5C8|TAB3_HUMAN	Q8N5C8	TGF-beta-activated kinase 1 and MAP3K7-binding protein 3 OS=Homo sapiens OX=9606 GN=TAB3 PE=1 SV=3	EVDLLQSR	480.261	FP_2	light	148510	0.0132
sp|Q8N5C8|TAB3_HUMAN	Q8N5C8	TGF-beta-activated kinase 1 and MAP3K7-binding protein 3 OS=Homo sapiens OX=9606 GN=TAB3 PE=1 SV=3	EVDLLQSR	480.261	FP_3	light	111866	0.0118
sp|Q8N5C8|TAB3_HUMAN	Q8N5C8	TGF-beta-activated kinase 1 and MAP3K7-binding protein 3 OS=Homo sapiens OX=9606 GN=TAB3 PE=1 SV=3	EVDLLQSR	480.261	FP_4	light	90301	0.0108
sp|Q8N5C8|TAB3_HUMAN	Q8N5C8	TGF-beta-activated kinase 1 and MAP3K7-binding protein 3 OS=Homo sapiens OX=9606 GN=TAB3 PE=1 SV=3	EVDLLQSR	480.261	FP_5	light	76485	0.0071
sp|Q8N5C8|TAB3_HUMAN	Q8N5C8	TGF-beta-activated kinase 1 and MAP3K7-binding protein 3 OS=Homo sapiens OX=9606 GN=TAB3 PE=1 SV=3	EVDLLQSR	480.261	FP_6	light	36150	0.0066
sp|Q8N5C8|TAB3_HUMAN	Q8N5C8	TGF-beta-activated kinase 1 and MAP3K7-binding protein 3 OS=Homo sapiens OX=9606 GN=TAB3 PE=1 SV=3	EVDLLQSR	480.261	FP_7	light	185999	0.0203
sp|Q8N5C8|TAB3_HUMAN	Q8N5C8	TGF-beta-activated kinase 1 and MAP3K7-binding protein 3 OS=Homo sapiens OX=9606 GN=TAB3 PE=1 SV=3	EVDLLQSR	480.261	FT_8	light	96889	0.0086
sp|Q8N5C8|TAB3_HUMAN	Q8N5C8	TGF-beta-activated kinase 1 and MAP3K7-binding protein 3 OS=Homo sapiens OX=9606 GN=TAB3 PE=1 SV=3	EVDLLQSR	480.261	FP_9	light	184593	0.0192
sp|Q8N5C8|TAB3_HUMAN	Q8N5C8	TGF-beta-activated kinase 1 and MAP3K7-binding protein 3 OS=Homo sapiens OX=9606 GN=TAB3 PE=1 SV=3	EVDLLQSR	480.261	FP10	light	42238	0.005
sp|Q8N5C8|TAB3_HUMAN	Q8N5C8	TGF-beta-activated kinase 1 and MAP3K7-binding protein 3 OS=Homo sapiens OX=9606 GN=TAB3 PE=1 SV=3	EVDLLQSR	480.261	FP_11	light	62662	0.0073
sp|Q8N5C8|TAB3_HUMAN	Q8N5C8	TGF-beta-activated kinase 1 and MAP3K7-binding protein 3 OS=Homo sapiens OX=9606 GN=TAB3 PE=1 SV=3	EVDLLQSR	480.261	FP_12	light	139423	0.0127
sp|Q8N5C8|TAB3_HUMAN	Q8N5C8	TGF-beta-activated kinase 1 and MAP3K7-binding protein 3 OS=Homo sapiens OX=9606 GN=TAB3 PE=1 SV=3	EVDLLQSR	485.266	FP_1new	heavy	10201131	0.007
sp|Q8N5C8|TAB3_HUMAN	Q8N5C8	TGF-beta-activated kinase 1 and MAP3K7-binding protein 3 OS=Homo sapiens OX=9606 GN=TAB3 PE=1 SV=3	EVDLLQSR	485.266	FP_2	heavy	11257947	0.0132
sp|Q8N5C8|TAB3_HUMAN	Q8N5C8	TGF-beta-activated kinase 1 and MAP3K7-binding protein 3 OS=Homo sapiens OX=9606 GN=TAB3 PE=1 SV=3	EVDLLQSR	485.266	FP_3	heavy	9440534	0.0118
sp|Q8N5C8|TAB3_HUMAN	Q8N5C8	TGF-beta-activated kinase 1 and MAP3K7-binding protein 3 OS=Homo sapiens OX=9606 GN=TAB3 PE=1 SV=3	EVDLLQSR	485.266	FP_4	heavy	8356291	0.0108
sp|Q8N5C8|TAB3_HUMAN	Q8N5C8	TGF-beta-activated kinase 1 and MAP3K7-binding protein 3 OS=Homo sapiens OX=9606 GN=TAB3 PE=1 SV=3	EVDLLQSR	485.266	FP_5	heavy	10709346	0.0071
sp|Q8N5C8|TAB3_HUMAN	Q8N5C8	TGF-beta-activated kinase 1 and MAP3K7-binding protein 3 OS=Homo sapiens OX=9606 GN=TAB3 PE=1 SV=3	EVDLLQSR	485.266	FP_6	heavy	5480333	0.0066
sp|Q8N5C8|TAB3_HUMAN	Q8N5C8	TGF-beta-activated kinase 1 and MAP3K7-binding protein 3 OS=Homo sapiens OX=9606 GN=TAB3 PE=1 SV=3	EVDLLQSR	485.266	FP_7	heavy	9181930	0.0203
sp|Q8N5C8|TAB3_HUMAN	Q8N5C8	TGF-beta-activated kinase 1 and MAP3K7-binding protein 3 OS=Homo sapiens OX=9606 GN=TAB3 PE=1 SV=3	EVDLLQSR	485.266	FT_8	heavy	11208172	0.0086
sp|Q8N5C8|TAB3_HUMAN	Q8N5C8	TGF-beta-activated kinase 1 and MAP3K7-binding protein 3 OS=Homo sapiens OX=9606 GN=TAB3 PE=1 SV=3	EVDLLQSR	485.266	FP_9	heavy	9636509	0.0192
sp|Q8N5C8|TAB3_HUMAN	Q8N5C8	TGF-beta-activated kinase 1 and MAP3K7-binding protein 3 OS=Homo sapiens OX=9606 GN=TAB3 PE=1 SV=3	EVDLLQSR	485.266	FP10	heavy	8530866	0.005
sp|Q8N5C8|TAB3_HUMAN	Q8N5C8	TGF-beta-activated kinase 1 and MAP3K7-binding protein 3 OS=Homo sapiens OX=9606 GN=TAB3 PE=1 SV=3	EVDLLQSR	485.266	FP_11	heavy	8587535	0.0073
sp|Q8N5C8|TAB3_HUMAN	Q8N5C8	TGF-beta-activated kinase 1 and MAP3K7-binding protein 3 OS=Homo sapiens OX=9606 GN=TAB3 PE=1 SV=3	EVDLLQSR	485.266	FP_12	heavy	10967397	0.0127
sp|Q8TF42|UBS3B_HUMAN			LSDFWQQSK	569.78	FP_1new	light	246783	0.0766
sp|Q8TF42|UBS3B_HUMAN			LSDFWQQSK	569.78	FP_2	light	454122	0.118
sp|Q8TF42|UBS3B_HUMAN			LSDFWQQSK	569.78	FP_3	light	337930	0.0973
sp|Q8TF42|UBS3B_HUMAN			LSDFWQQSK	569.78	FP_4	light	274616	0.0882
sp|Q8TF42|UBS3B_HUMAN			LSDFWQQSK	569.78	FP_5	light	398358	0.0828
sp|Q8TF42|UBS3B_HUMAN			LSDFWQQSK	569.78	FP_6	light	274658	0.0883
sp|Q8TF42|UBS3B_HUMAN			LSDFWQQSK	569.78	FP_7	light	535215	0.1462
sp|Q8TF42|UBS3B_HUMAN			LSDFWQQSK	569.78	FT_8	light	372297	0.0902
sp|Q8TF42|UBS3B_HUMAN			LSDFWQQSK	569.78	FP_9	light	823507	0.2477
sp|Q8TF42|UBS3B_HUMAN			LSDFWQQSK	569.78	FP10	light	154465	0.0436
sp|Q8TF42|UBS3B_HUMAN			LSDFWQQSK	569.78	FP_11	light	211499	0.0692
sp|Q8TF42|UBS3B_HUMAN			LSDFWQQSK	569.78	FP_12	light	424480	0.1121
sp|Q8TF42|UBS3B_HUMAN			LSDFWQQSK	573.787	FP_1new	heavy	3222938	0.0766
sp|Q8TF42|UBS3B_HUMAN			LSDFWQQSK	573.787	FP_2	heavy	3849855	0.118
sp|Q8TF42|UBS3B_HUMAN			LSDFWQQSK	573.787	FP_3	heavy	3472395	0.0973
sp|Q8TF42|UBS3B_HUMAN			LSDFWQQSK	573.787	FP_4	heavy	3115187	0.0882
sp|Q8TF42|UBS3B_HUMAN			LSDFWQQSK	573.787	FP_5	heavy	4812273	0.0828
sp|Q8TF42|UBS3B_HUMAN			LSDFWQQSK	573.787	FP_6	heavy	3111288	0.0883
sp|Q8TF42|UBS3B_HUMAN			LSDFWQQSK	573.787	FP_7	heavy	3661849	0.1462
sp|Q8TF42|UBS3B_HUMAN			LSDFWQQSK	573.787	FT_8	heavy	4126809	0.0902
sp|Q8TF42|UBS3B_HUMAN			LSDFWQQSK	573.787	FP_9	heavy	3324568	0.2477
sp|Q8TF42|UBS3B_HUMAN			LSDFWQQSK	573.787	FP10	heavy	3540521	0.0436
sp|Q8TF42|UBS3B_HUMAN			LSDFWQQSK	573.787	FP_11	heavy	3054495	0.0692
sp|Q8TF42|UBS3B_HUMAN			LSDFWQQSK	573.787	FP_12	heavy	3785352	0.1121
sp|Q8TF42|UBS3B_HUMAN	Q8TF42	Ubiquitin-associated and SH3 domain-containing protein B OS=Homo sapiens OX=9606 GN=UBASH3B PE=1 SV=2	VDALGEALQTTVSR	730.391	FP_1new	light	1756045	0.0853
sp|Q8TF42|UBS3B_HUMAN	Q8TF42	Ubiquitin-associated and SH3 domain-containing protein B OS=Homo sapiens OX=9606 GN=UBASH3B PE=1 SV=2	VDALGEALQTTVSR	730.391	FP_2	light	2530350	0.1294
sp|Q8TF42|UBS3B_HUMAN	Q8TF42	Ubiquitin-associated and SH3 domain-containing protein B OS=Homo sapiens OX=9606 GN=UBASH3B PE=1 SV=2	VDALGEALQTTVSR	730.391	FP_3	light	2246308	0.1347
sp|Q8TF42|UBS3B_HUMAN	Q8TF42	Ubiquitin-associated and SH3 domain-containing protein B OS=Homo sapiens OX=9606 GN=UBASH3B PE=1 SV=2	VDALGEALQTTVSR	730.391	FP_4	light	1725165	0.0929
sp|Q8TF42|UBS3B_HUMAN	Q8TF42	Ubiquitin-associated and SH3 domain-containing protein B OS=Homo sapiens OX=9606 GN=UBASH3B PE=1 SV=2	VDALGEALQTTVSR	730.391	FP_5	light	1679438	0.0791
sp|Q8TF42|UBS3B_HUMAN	Q8TF42	Ubiquitin-associated and SH3 domain-containing protein B OS=Homo sapiens OX=9606 GN=UBASH3B PE=1 SV=2	VDALGEALQTTVSR	730.391	FP_6	light	1258634	0.071
sp|Q8TF42|UBS3B_HUMAN	Q8TF42	Ubiquitin-associated and SH3 domain-containing protein B OS=Homo sapiens OX=9606 GN=UBASH3B PE=1 SV=2	VDALGEALQTTVSR	730.391	FP_7	light	2971543	0.1636
sp|Q8TF42|UBS3B_HUMAN	Q8TF42	Ubiquitin-associated and SH3 domain-containing protein B OS=Homo sapiens OX=9606 GN=UBASH3B PE=1 SV=2	VDALGEALQTTVSR	730.391	FT_8	light	2121209	0.1022
sp|Q8TF42|UBS3B_HUMAN	Q8TF42	Ubiquitin-associated and SH3 domain-containing protein B OS=Homo sapiens OX=9606 GN=UBASH3B PE=1 SV=2	VDALGEALQTTVSR	730.391	FP_9	light	4941390	0.3134
sp|Q8TF42|UBS3B_HUMAN	Q8TF42	Ubiquitin-associated and SH3 domain-containing protein B OS=Homo sapiens OX=9606 GN=UBASH3B PE=1 SV=2	VDALGEALQTTVSR	730.391	FP10	light	1247268	0.0737
sp|Q8TF42|UBS3B_HUMAN	Q8TF42	Ubiquitin-associated and SH3 domain-containing protein B OS=Homo sapiens OX=9606 GN=UBASH3B PE=1 SV=2	VDALGEALQTTVSR	730.391	FP_11	light	1282303	0.0749
sp|Q8TF42|UBS3B_HUMAN	Q8TF42	Ubiquitin-associated and SH3 domain-containing protein B OS=Homo sapiens OX=9606 GN=UBASH3B PE=1 SV=2	VDALGEALQTTVSR	730.391	FP_12	light	2306505	0.1401
sp|Q8TF42|UBS3B_HUMAN	Q8TF42	Ubiquitin-associated and SH3 domain-containing protein B OS=Homo sapiens OX=9606 GN=UBASH3B PE=1 SV=2	VDALGEALQTTVSR	735.395	FP_1new	heavy	20575672	0.0853
sp|Q8TF42|UBS3B_HUMAN	Q8TF42	Ubiquitin-associated and SH3 domain-containing protein B OS=Homo sapiens OX=9606 GN=UBASH3B PE=1 SV=2	VDALGEALQTTVSR	735.395	FP_2	heavy	19547328	0.1294
sp|Q8TF42|UBS3B_HUMAN	Q8TF42	Ubiquitin-associated and SH3 domain-containing protein B OS=Homo sapiens OX=9606 GN=UBASH3B PE=1 SV=2	VDALGEALQTTVSR	735.395	FP_3	heavy	16673933	0.1347
sp|Q8TF42|UBS3B_HUMAN	Q8TF42	Ubiquitin-associated and SH3 domain-containing protein B OS=Homo sapiens OX=9606 GN=UBASH3B PE=1 SV=2	VDALGEALQTTVSR	735.395	FP_4	heavy	18578704	0.0929
sp|Q8TF42|UBS3B_HUMAN	Q8TF42	Ubiquitin-associated and SH3 domain-containing protein B OS=Homo sapiens OX=9606 GN=UBASH3B PE=1 SV=2	VDALGEALQTTVSR	735.395	FP_5	heavy	21239590	0.0791
sp|Q8TF42|UBS3B_HUMAN	Q8TF42	Ubiquitin-associated and SH3 domain-containing protein B OS=Homo sapiens OX=9606 GN=UBASH3B PE=1 SV=2	VDALGEALQTTVSR	735.395	FP_6	heavy	17725856	0.071
sp|Q8TF42|UBS3B_HUMAN	Q8TF42	Ubiquitin-associated and SH3 domain-containing protein B OS=Homo sapiens OX=9606 GN=UBASH3B PE=1 SV=2	VDALGEALQTTVSR	735.395	FP_7	heavy	18159986	0.1636
sp|Q8TF42|UBS3B_HUMAN	Q8TF42	Ubiquitin-associated and SH3 domain-containing protein B OS=Homo sapiens OX=9606 GN=UBASH3B PE=1 SV=2	VDALGEALQTTVSR	735.395	FT_8	heavy	20751024	0.1022
sp|Q8TF42|UBS3B_HUMAN	Q8TF42	Ubiquitin-associated and SH3 domain-containing protein B OS=Homo sapiens OX=9606 GN=UBASH3B PE=1 SV=2	VDALGEALQTTVSR	735.395	FP_9	heavy	15768525	0.3134
sp|Q8TF42|UBS3B_HUMAN	Q8TF42	Ubiquitin-associated and SH3 domain-containing protein B OS=Homo sapiens OX=9606 GN=UBASH3B PE=1 SV=2	VDALGEALQTTVSR	735.395	FP10	heavy	16928104	0.0737
sp|Q8TF42|UBS3B_HUMAN	Q8TF42	Ubiquitin-associated and SH3 domain-containing protein B OS=Homo sapiens OX=9606 GN=UBASH3B PE=1 SV=2	VDALGEALQTTVSR	735.395	FP_11	heavy	17123894	0.0749
sp|Q8TF42|UBS3B_HUMAN	Q8TF42	Ubiquitin-associated and SH3 domain-containing protein B OS=Homo sapiens OX=9606 GN=UBASH3B PE=1 SV=2	VDALGEALQTTVSR	735.395	FP_12	heavy	16465666	0.1401
sp|Q92844|TANK_HUMAN			NIGEQLNK	458.248	FP_1new	light	23279	0.032
sp|Q92844|TANK_HUMAN			NIGEQLNK	458.248	FP_2	light	139072	0.0846
sp|Q92844|TANK_HUMAN			NIGEQLNK	458.248	FP_3	light	103558	0.0971
sp|Q92844|TANK_HUMAN			NIGEQLNK	458.248	FP_4	light	68411	0.0507
sp|Q92844|TANK_HUMAN			NIGEQLNK	458.248	FP_5	light	75434	0.0405
sp|Q92844|TANK_HUMAN			NIGEQLNK	458.248	FP_6	light	113703	0.0545
sp|Q92844|TANK_HUMAN			NIGEQLNK	458.248	FP_7	light	203321	0.0772
sp|Q92844|TANK_HUMAN			NIGEQLNK	458.248	FT_8	light	177391	0.0666
sp|Q92844|TANK_HUMAN			NIGEQLNK	458.248	FP_9	light	335462	0.1423
sp|Q92844|TANK_HUMAN			NIGEQLNK	458.248	FP10	light	98344	0.0346
sp|Q92844|TANK_HUMAN			NIGEQLNK	458.248	FP_11	light	32505	0.0329
sp|Q92844|TANK_HUMAN			NIGEQLNK	458.248	FP_12	light	121187	0.0759
sp|Q92844|TANK_HUMAN			NIGEQLNK	462.255	FP_1new	heavy	726885	0.032
sp|Q92844|TANK_HUMAN			NIGEQLNK	462.255	FP_2	heavy	1643660	0.0846
sp|Q92844|TANK_HUMAN			NIGEQLNK	462.255	FP_3	heavy	1066690	0.0971
sp|Q92844|TANK_HUMAN			NIGEQLNK	462.255	FP_4	heavy	1348157	0.0507
sp|Q92844|TANK_HUMAN			NIGEQLNK	462.255	FP_5	heavy	1863401	0.0405
sp|Q92844|TANK_HUMAN			NIGEQLNK	462.255	FP_6	heavy	2086761	0.0545
sp|Q92844|TANK_HUMAN			NIGEQLNK	462.255	FP_7	heavy	2632028	0.0772
sp|Q92844|TANK_HUMAN			NIGEQLNK	462.255	FT_8	heavy	2661947	0.0666
sp|Q92844|TANK_HUMAN			NIGEQLNK	462.255	FP_9	heavy	2356794	0.1423
sp|Q92844|TANK_HUMAN			NIGEQLNK	462.255	FP10	heavy	2838843	0.0346
sp|Q92844|TANK_HUMAN			NIGEQLNK	462.255	FP_11	heavy	988369	0.0329
sp|Q92844|TANK_HUMAN			NIGEQLNK	462.255	FP_12	heavy	1597329	0.0759
sp|Q92844|TANK_HUMAN			NNLTLDQPQDK	643.323	FP_1new	light	113122	0.0297
sp|Q92844|TANK_HUMAN			NNLTLDQPQDK	643.323	FP_2	light	203243	0.0483
sp|Q92844|TANK_HUMAN			NNLTLDQPQDK	643.323	FP_3	light	213920	0.0589
sp|Q92844|TANK_HUMAN			NNLTLDQPQDK	643.323	FP_4	light	127508	0.0347
sp|Q92844|TANK_HUMAN			NNLTLDQPQDK	643.323	FP_5	light	71943	0.0149
sp|Q92844|TANK_HUMAN			NNLTLDQPQDK	643.323	FP_6	light	81577	0.021
sp|Q92844|TANK_HUMAN			NNLTLDQPQDK	643.323	FP_7	light	231096	0.0587
sp|Q92844|TANK_HUMAN			NNLTLDQPQDK	643.323	FT_8	light	187045	0.0437
sp|Q92844|TANK_HUMAN			NNLTLDQPQDK	643.323	FP_9	light	350509	0.0945
sp|Q92844|TANK_HUMAN			NNLTLDQPQDK	643.323	FP10	light	89092	0.0266
sp|Q92844|TANK_HUMAN			NNLTLDQPQDK	643.323	FP_11	light	95500	0.0272
sp|Q92844|TANK_HUMAN			NNLTLDQPQDK	643.323	FP_12	light	154357	0.0356
sp|Q92844|TANK_HUMAN			NNLTLDQPQDK	647.33	FP_1new	heavy	3802987	0.0297
sp|Q92844|TANK_HUMAN			NNLTLDQPQDK	647.33	FP_2	heavy	4205036	0.0483
sp|Q92844|TANK_HUMAN			NNLTLDQPQDK	647.33	FP_3	heavy	3631208	0.0589
sp|Q92844|TANK_HUMAN			NNLTLDQPQDK	647.33	FP_4	heavy	3674101	0.0347
sp|Q92844|TANK_HUMAN			NNLTLDQPQDK	647.33	FP_5	heavy	4818427	0.0149
sp|Q92844|TANK_HUMAN			NNLTLDQPQDK	647.33	FP_6	heavy	3890276	0.021
sp|Q92844|TANK_HUMAN			NNLTLDQPQDK	647.33	FP_7	heavy	3936984	0.0587
sp|Q92844|TANK_HUMAN			NNLTLDQPQDK	647.33	FT_8	heavy	4276975	0.0437
sp|Q92844|TANK_HUMAN			NNLTLDQPQDK	647.33	FP_9	heavy	3707366	0.0945
sp|Q92844|TANK_HUMAN			NNLTLDQPQDK	647.33	FP10	heavy	3349930	0.0266
sp|Q92844|TANK_HUMAN			NNLTLDQPQDK	647.33	FP_11	heavy	3504639	0.0272
sp|Q92844|TANK_HUMAN			NNLTLDQPQDK	647.33	FP_12	heavy	4330618	0.0356
sp|Q96EP0|RNF31_HUMAN	Q96EP0	E3 ubiquitin-protein ligase RNF31 OS=Homo sapiens OX=9606 GN=RNF31 PE=1 SV=1	EELASALR	444.743	FP_1new	light	222180	0.0126
sp|Q96EP0|RNF31_HUMAN	Q96EP0	E3 ubiquitin-protein ligase RNF31 OS=Homo sapiens OX=9606 GN=RNF31 PE=1 SV=1	EELASALR	444.743	FP_2	light	539113	0.0225
sp|Q96EP0|RNF31_HUMAN	Q96EP0	E3 ubiquitin-protein ligase RNF31 OS=Homo sapiens OX=9606 GN=RNF31 PE=1 SV=1	EELASALR	444.743	FP_3	light	410383	0.0194
sp|Q96EP0|RNF31_HUMAN	Q96EP0	E3 ubiquitin-protein ligase RNF31 OS=Homo sapiens OX=9606 GN=RNF31 PE=1 SV=1	EELASALR	444.743	FP_4	light	119623	0.0064
sp|Q96EP0|RNF31_HUMAN	Q96EP0	E3 ubiquitin-protein ligase RNF31 OS=Homo sapiens OX=9606 GN=RNF31 PE=1 SV=1	EELASALR	444.743	FP_5	light	380393	0.0147
sp|Q96EP0|RNF31_HUMAN	Q96EP0	E3 ubiquitin-protein ligase RNF31 OS=Homo sapiens OX=9606 GN=RNF31 PE=1 SV=1	EELASALR	444.743	FP_6	light	167496	0.0085
sp|Q96EP0|RNF31_HUMAN	Q96EP0	E3 ubiquitin-protein ligase RNF31 OS=Homo sapiens OX=9606 GN=RNF31 PE=1 SV=1	EELASALR	444.743	FP_7	light	422792	0.0216
sp|Q96EP0|RNF31_HUMAN	Q96EP0	E3 ubiquitin-protein ligase RNF31 OS=Homo sapiens OX=9606 GN=RNF31 PE=1 SV=1	EELASALR	444.743	FT_8	light	424046	0.0165
sp|Q96EP0|RNF31_HUMAN	Q96EP0	E3 ubiquitin-protein ligase RNF31 OS=Homo sapiens OX=9606 GN=RNF31 PE=1 SV=1	EELASALR	444.743	FP_9	light	877956	0.0428
sp|Q96EP0|RNF31_HUMAN	Q96EP0	E3 ubiquitin-protein ligase RNF31 OS=Homo sapiens OX=9606 GN=RNF31 PE=1 SV=1	EELASALR	444.743	FP10	light	205139	0.0113
sp|Q96EP0|RNF31_HUMAN	Q96EP0	E3 ubiquitin-protein ligase RNF31 OS=Homo sapiens OX=9606 GN=RNF31 PE=1 SV=1	EELASALR	444.743	FP_11	light	204524	0.0106
sp|Q96EP0|RNF31_HUMAN	Q96EP0	E3 ubiquitin-protein ligase RNF31 OS=Homo sapiens OX=9606 GN=RNF31 PE=1 SV=1	EELASALR	444.743	FP_12	light	428475	0.019
sp|Q96EP0|RNF31_HUMAN	Q96EP0	E3 ubiquitin-protein ligase RNF31 OS=Homo sapiens OX=9606 GN=RNF31 PE=1 SV=1	EELASALR	449.747	FP_1new	heavy	17646796	0.0126
sp|Q96EP0|RNF31_HUMAN	Q96EP0	E3 ubiquitin-protein ligase RNF31 OS=Homo sapiens OX=9606 GN=RNF31 PE=1 SV=1	EELASALR	449.747	FP_2	heavy	23960900	0.0225
sp|Q96EP0|RNF31_HUMAN	Q96EP0	E3 ubiquitin-protein ligase RNF31 OS=Homo sapiens OX=9606 GN=RNF31 PE=1 SV=1	EELASALR	449.747	FP_3	heavy	21116176	0.0194
sp|Q96EP0|RNF31_HUMAN	Q96EP0	E3 ubiquitin-protein ligase RNF31 OS=Homo sapiens OX=9606 GN=RNF31 PE=1 SV=1	EELASALR	449.747	FP_4	heavy	18592092	0.0064
sp|Q96EP0|RNF31_HUMAN	Q96EP0	E3 ubiquitin-protein ligase RNF31 OS=Homo sapiens OX=9606 GN=RNF31 PE=1 SV=1	EELASALR	449.747	FP_5	heavy	25882010	0.0147
sp|Q96EP0|RNF31_HUMAN	Q96EP0	E3 ubiquitin-protein ligase RNF31 OS=Homo sapiens OX=9606 GN=RNF31 PE=1 SV=1	EELASALR	449.747	FP_6	heavy	19734050	0.0085
sp|Q96EP0|RNF31_HUMAN	Q96EP0	E3 ubiquitin-protein ligase RNF31 OS=Homo sapiens OX=9606 GN=RNF31 PE=1 SV=1	EELASALR	449.747	FP_7	heavy	19606992	0.0216
sp|Q96EP0|RNF31_HUMAN	Q96EP0	E3 ubiquitin-protein ligase RNF31 OS=Homo sapiens OX=9606 GN=RNF31 PE=1 SV=1	EELASALR	449.747	FT_8	heavy	25769808	0.0165
sp|Q96EP0|RNF31_HUMAN	Q96EP0	E3 ubiquitin-protein ligase RNF31 OS=Homo sapiens OX=9606 GN=RNF31 PE=1 SV=1	EELASALR	449.747	FP_9	heavy	20530512	0.0428
sp|Q96EP0|RNF31_HUMAN	Q96EP0	E3 ubiquitin-protein ligase RNF31 OS=Homo sapiens OX=9606 GN=RNF31 PE=1 SV=1	EELASALR	449.747	FP10	heavy	18158844	0.0113
sp|Q96EP0|RNF31_HUMAN	Q96EP0	E3 ubiquitin-protein ligase RNF31 OS=Homo sapiens OX=9606 GN=RNF31 PE=1 SV=1	EELASALR	449.747	FP_11	heavy	19316682	0.0106
sp|Q96EP0|RNF31_HUMAN	Q96EP0	E3 ubiquitin-protein ligase RNF31 OS=Homo sapiens OX=9606 GN=RNF31 PE=1 SV=1	EELASALR	449.747	FP_12	heavy	22500000	0.019
sp|Q96EP0|RNF31_HUMAN	Q96EP0	E3 ubiquitin-protein ligase RNF31 OS=Homo sapiens OX=9606 GN=RNF31 PE=1 SV=1	YLQLDAAR	475.259	FP_1new	light	358568	0.0193
sp|Q96EP0|RNF31_HUMAN	Q96EP0	E3 ubiquitin-protein ligase RNF31 OS=Homo sapiens OX=9606 GN=RNF31 PE=1 SV=1	YLQLDAAR	475.259	FP_2	light	575074	0.0249
sp|Q96EP0|RNF31_HUMAN	Q96EP0	E3 ubiquitin-protein ligase RNF31 OS=Homo sapiens OX=9606 GN=RNF31 PE=1 SV=1	YLQLDAAR	475.259	FP_3	light	516758	0.0246
sp|Q96EP0|RNF31_HUMAN	Q96EP0	E3 ubiquitin-protein ligase RNF31 OS=Homo sapiens OX=9606 GN=RNF31 PE=1 SV=1	YLQLDAAR	475.259	FP_4	light	360585	0.0188
sp|Q96EP0|RNF31_HUMAN	Q96EP0	E3 ubiquitin-protein ligase RNF31 OS=Homo sapiens OX=9606 GN=RNF31 PE=1 SV=1	YLQLDAAR	475.259	FP_5	light	409381	0.0164
sp|Q96EP0|RNF31_HUMAN	Q96EP0	E3 ubiquitin-protein ligase RNF31 OS=Homo sapiens OX=9606 GN=RNF31 PE=1 SV=1	YLQLDAAR	475.259	FP_6	light	218133	0.0113
sp|Q96EP0|RNF31_HUMAN	Q96EP0	E3 ubiquitin-protein ligase RNF31 OS=Homo sapiens OX=9606 GN=RNF31 PE=1 SV=1	YLQLDAAR	475.259	FP_7	light	557886	0.0277
sp|Q96EP0|RNF31_HUMAN	Q96EP0	E3 ubiquitin-protein ligase RNF31 OS=Homo sapiens OX=9606 GN=RNF31 PE=1 SV=1	YLQLDAAR	475.259	FT_8	light	491401	0.0205
sp|Q96EP0|RNF31_HUMAN	Q96EP0	E3 ubiquitin-protein ligase RNF31 OS=Homo sapiens OX=9606 GN=RNF31 PE=1 SV=1	YLQLDAAR	475.259	FP_9	light	1091416	0.054
sp|Q96EP0|RNF31_HUMAN	Q96EP0	E3 ubiquitin-protein ligase RNF31 OS=Homo sapiens OX=9606 GN=RNF31 PE=1 SV=1	YLQLDAAR	475.259	FP10	light	254360	0.0137
sp|Q96EP0|RNF31_HUMAN	Q96EP0	E3 ubiquitin-protein ligase RNF31 OS=Homo sapiens OX=9606 GN=RNF31 PE=1 SV=1	YLQLDAAR	475.259	FP_11	light	285696	0.0136
sp|Q96EP0|RNF31_HUMAN	Q96EP0	E3 ubiquitin-protein ligase RNF31 OS=Homo sapiens OX=9606 GN=RNF31 PE=1 SV=1	YLQLDAAR	475.259	FP_12	light	577478	0.0255
sp|Q96EP0|RNF31_HUMAN	Q96EP0	E3 ubiquitin-protein ligase RNF31 OS=Homo sapiens OX=9606 GN=RNF31 PE=1 SV=1	YLQLDAAR	480.263	FP_1new	heavy	18539496	0.0193
sp|Q96EP0|RNF31_HUMAN	Q96EP0	E3 ubiquitin-protein ligase RNF31 OS=Homo sapiens OX=9606 GN=RNF31 PE=1 SV=1	YLQLDAAR	480.263	FP_2	heavy	23103292	0.0249
sp|Q96EP0|RNF31_HUMAN	Q96EP0	E3 ubiquitin-protein ligase RNF31 OS=Homo sapiens OX=9606 GN=RNF31 PE=1 SV=1	YLQLDAAR	480.263	FP_3	heavy	21032000	0.0246
sp|Q96EP0|RNF31_HUMAN	Q96EP0	E3 ubiquitin-protein ligase RNF31 OS=Homo sapiens OX=9606 GN=RNF31 PE=1 SV=1	YLQLDAAR	480.263	FP_4	heavy	19162868	0.0188
sp|Q96EP0|RNF31_HUMAN	Q96EP0	E3 ubiquitin-protein ligase RNF31 OS=Homo sapiens OX=9606 GN=RNF31 PE=1 SV=1	YLQLDAAR	480.263	FP_5	heavy	25035230	0.0164
sp|Q96EP0|RNF31_HUMAN	Q96EP0	E3 ubiquitin-protein ligase RNF31 OS=Homo sapiens OX=9606 GN=RNF31 PE=1 SV=1	YLQLDAAR	480.263	FP_6	heavy	19225426	0.0113
sp|Q96EP0|RNF31_HUMAN	Q96EP0	E3 ubiquitin-protein ligase RNF31 OS=Homo sapiens OX=9606 GN=RNF31 PE=1 SV=1	YLQLDAAR	480.263	FP_7	heavy	20131050	0.0277
sp|Q96EP0|RNF31_HUMAN	Q96EP0	E3 ubiquitin-protein ligase RNF31 OS=Homo sapiens OX=9606 GN=RNF31 PE=1 SV=1	YLQLDAAR	480.263	FT_8	heavy	23951782	0.0205
sp|Q96EP0|RNF31_HUMAN	Q96EP0	E3 ubiquitin-protein ligase RNF31 OS=Homo sapiens OX=9606 GN=RNF31 PE=1 SV=1	YLQLDAAR	480.263	FP_9	heavy	20212504	0.054
sp|Q96EP0|RNF31_HUMAN	Q96EP0	E3 ubiquitin-protein ligase RNF31 OS=Homo sapiens OX=9606 GN=RNF31 PE=1 SV=1	YLQLDAAR	480.263	FP10	heavy	18569782	0.0137
sp|Q96EP0|RNF31_HUMAN	Q96EP0	E3 ubiquitin-protein ligase RNF31 OS=Homo sapiens OX=9606 GN=RNF31 PE=1 SV=1	YLQLDAAR	480.263	FP_11	heavy	20994442	0.0136
sp|Q96EP0|RNF31_HUMAN	Q96EP0	E3 ubiquitin-protein ligase RNF31 OS=Homo sapiens OX=9606 GN=RNF31 PE=1 SV=1	YLQLDAAR	480.263	FP_12	heavy	22687018	0.0255
sp|Q96EP0|RNF31_HUMAN	Q96EP0	E3 ubiquitin-protein ligase RNF31 OS=Homo sapiens OX=9606 GN=RNF31 PE=1 SV=1	FNNPVFR	447.235	FP_1new	light	334544	0.022
sp|Q96EP0|RNF31_HUMAN	Q96EP0	E3 ubiquitin-protein ligase RNF31 OS=Homo sapiens OX=9606 GN=RNF31 PE=1 SV=1	FNNPVFR	447.235	FP_2	light	556987	0.0314
sp|Q96EP0|RNF31_HUMAN	Q96EP0	E3 ubiquitin-protein ligase RNF31 OS=Homo sapiens OX=9606 GN=RNF31 PE=1 SV=1	FNNPVFR	447.235	FP_3	light	411920	0.0277
sp|Q96EP0|RNF31_HUMAN	Q96EP0	E3 ubiquitin-protein ligase RNF31 OS=Homo sapiens OX=9606 GN=RNF31 PE=1 SV=1	FNNPVFR	447.235	FP_4	light	293189	0.0195
sp|Q96EP0|RNF31_HUMAN	Q96EP0	E3 ubiquitin-protein ligase RNF31 OS=Homo sapiens OX=9606 GN=RNF31 PE=1 SV=1	FNNPVFR	447.235	FP_5	light	420133	0.0224
sp|Q96EP0|RNF31_HUMAN	Q96EP0	E3 ubiquitin-protein ligase RNF31 OS=Homo sapiens OX=9606 GN=RNF31 PE=1 SV=1	FNNPVFR	447.235	FP_6	light	269148	0.018
sp|Q96EP0|RNF31_HUMAN	Q96EP0	E3 ubiquitin-protein ligase RNF31 OS=Homo sapiens OX=9606 GN=RNF31 PE=1 SV=1	FNNPVFR	447.235	FP_7	light	547479	0.0344
sp|Q96EP0|RNF31_HUMAN	Q96EP0	E3 ubiquitin-protein ligase RNF31 OS=Homo sapiens OX=9606 GN=RNF31 PE=1 SV=1	FNNPVFR	447.235	FT_8	light	584662	0.031
sp|Q96EP0|RNF31_HUMAN	Q96EP0	E3 ubiquitin-protein ligase RNF31 OS=Homo sapiens OX=9606 GN=RNF31 PE=1 SV=1	FNNPVFR	447.235	FP_9	light	1331099	0.0748
sp|Q96EP0|RNF31_HUMAN	Q96EP0	E3 ubiquitin-protein ligase RNF31 OS=Homo sapiens OX=9606 GN=RNF31 PE=1 SV=1	FNNPVFR	447.235	FP10	light	240344	0.0166
sp|Q96EP0|RNF31_HUMAN	Q96EP0	E3 ubiquitin-protein ligase RNF31 OS=Homo sapiens OX=9606 GN=RNF31 PE=1 SV=1	FNNPVFR	447.235	FP_11	light	256499	0.017
sp|Q96EP0|RNF31_HUMAN	Q96EP0	E3 ubiquitin-protein ligase RNF31 OS=Homo sapiens OX=9606 GN=RNF31 PE=1 SV=1	FNNPVFR	447.235	FP_12	light	626420	0.0345
sp|Q96EP0|RNF31_HUMAN	Q96EP0	E3 ubiquitin-protein ligase RNF31 OS=Homo sapiens OX=9606 GN=RNF31 PE=1 SV=1	FNNPVFR	452.239	FP_1new	heavy	15175544	0.022
sp|Q96EP0|RNF31_HUMAN	Q96EP0	E3 ubiquitin-protein ligase RNF31 OS=Homo sapiens OX=9606 GN=RNF31 PE=1 SV=1	FNNPVFR	452.239	FP_2	heavy	17740954	0.0314
sp|Q96EP0|RNF31_HUMAN	Q96EP0	E3 ubiquitin-protein ligase RNF31 OS=Homo sapiens OX=9606 GN=RNF31 PE=1 SV=1	FNNPVFR	452.239	FP_3	heavy	14879782	0.0277
sp|Q96EP0|RNF31_HUMAN	Q96EP0	E3 ubiquitin-protein ligase RNF31 OS=Homo sapiens OX=9606 GN=RNF31 PE=1 SV=1	FNNPVFR	452.239	FP_4	heavy	15046779	0.0195
sp|Q96EP0|RNF31_HUMAN	Q96EP0	E3 ubiquitin-protein ligase RNF31 OS=Homo sapiens OX=9606 GN=RNF31 PE=1 SV=1	FNNPVFR	452.239	FP_5	heavy	18762496	0.0224
sp|Q96EP0|RNF31_HUMAN	Q96EP0	E3 ubiquitin-protein ligase RNF31 OS=Homo sapiens OX=9606 GN=RNF31 PE=1 SV=1	FNNPVFR	452.239	FP_6	heavy	14938307	0.018
sp|Q96EP0|RNF31_HUMAN	Q96EP0	E3 ubiquitin-protein ligase RNF31 OS=Homo sapiens OX=9606 GN=RNF31 PE=1 SV=1	FNNPVFR	452.239	FP_7	heavy	15894778	0.0344
sp|Q96EP0|RNF31_HUMAN	Q96EP0	E3 ubiquitin-protein ligase RNF31 OS=Homo sapiens OX=9606 GN=RNF31 PE=1 SV=1	FNNPVFR	452.239	FT_8	heavy	18838252	0.031
sp|Q96EP0|RNF31_HUMAN	Q96EP0	E3 ubiquitin-protein ligase RNF31 OS=Homo sapiens OX=9606 GN=RNF31 PE=1 SV=1	FNNPVFR	452.239	FP_9	heavy	17787782	0.0748
sp|Q96EP0|RNF31_HUMAN	Q96EP0	E3 ubiquitin-protein ligase RNF31 OS=Homo sapiens OX=9606 GN=RNF31 PE=1 SV=1	FNNPVFR	452.239	FP10	heavy	14452218	0.0166
sp|Q96EP0|RNF31_HUMAN	Q96EP0	E3 ubiquitin-protein ligase RNF31 OS=Homo sapiens OX=9606 GN=RNF31 PE=1 SV=1	FNNPVFR	452.239	FP_11	heavy	15085844	0.017
sp|Q96EP0|RNF31_HUMAN	Q96EP0	E3 ubiquitin-protein ligase RNF31 OS=Homo sapiens OX=9606 GN=RNF31 PE=1 SV=1	FNNPVFR	452.239	FP_12	heavy	18135404	0.0345
sp|Q96EP0|RNF31_HUMAN	Q96EP0	E3 ubiquitin-protein ligase RNF31 OS=Homo sapiens OX=9606 GN=RNF31 PE=1 SV=1	ALTELQR	415.74	FP_1new	light	168771	0.0193
sp|Q96EP0|RNF31_HUMAN	Q96EP0	E3 ubiquitin-protein ligase RNF31 OS=Homo sapiens OX=9606 GN=RNF31 PE=1 SV=1	ALTELQR	415.74	FP_2	light	368232	0.0337
sp|Q96EP0|RNF31_HUMAN	Q96EP0	E3 ubiquitin-protein ligase RNF31 OS=Homo sapiens OX=9606 GN=RNF31 PE=1 SV=1	ALTELQR	415.74	FP_3	light	310625	0.029
sp|Q96EP0|RNF31_HUMAN	Q96EP0	E3 ubiquitin-protein ligase RNF31 OS=Homo sapiens OX=9606 GN=RNF31 PE=1 SV=1	ALTELQR	415.74	FP_4	light	217270	0.0235
sp|Q96EP0|RNF31_HUMAN	Q96EP0	E3 ubiquitin-protein ligase RNF31 OS=Homo sapiens OX=9606 GN=RNF31 PE=1 SV=1	ALTELQR	415.74	FP_5	light	251864	0.0194
sp|Q96EP0|RNF31_HUMAN	Q96EP0	E3 ubiquitin-protein ligase RNF31 OS=Homo sapiens OX=9606 GN=RNF31 PE=1 SV=1	ALTELQR	415.74	FP_6	light	148322	0.0158
sp|Q96EP0|RNF31_HUMAN	Q96EP0	E3 ubiquitin-protein ligase RNF31 OS=Homo sapiens OX=9606 GN=RNF31 PE=1 SV=1	ALTELQR	415.74	FP_7	light	350416	0.0341
sp|Q96EP0|RNF31_HUMAN	Q96EP0	E3 ubiquitin-protein ligase RNF31 OS=Homo sapiens OX=9606 GN=RNF31 PE=1 SV=1	ALTELQR	415.74	FT_8	light	288500	0.0241
sp|Q96EP0|RNF31_HUMAN	Q96EP0	E3 ubiquitin-protein ligase RNF31 OS=Homo sapiens OX=9606 GN=RNF31 PE=1 SV=1	ALTELQR	415.74	FP_9	light	623548	0.0632
sp|Q96EP0|RNF31_HUMAN	Q96EP0	E3 ubiquitin-protein ligase RNF31 OS=Homo sapiens OX=9606 GN=RNF31 PE=1 SV=1	ALTELQR	415.74	FP10	light	144541	0.0164
sp|Q96EP0|RNF31_HUMAN	Q96EP0	E3 ubiquitin-protein ligase RNF31 OS=Homo sapiens OX=9606 GN=RNF31 PE=1 SV=1	ALTELQR	415.74	FP_11	light	164524	0.016
sp|Q96EP0|RNF31_HUMAN	Q96EP0	E3 ubiquitin-protein ligase RNF31 OS=Homo sapiens OX=9606 GN=RNF31 PE=1 SV=1	ALTELQR	415.74	FP_12	light	328040	0.0291
sp|Q96EP0|RNF31_HUMAN	Q96EP0	E3 ubiquitin-protein ligase RNF31 OS=Homo sapiens OX=9606 GN=RNF31 PE=1 SV=1	ALTELQR	420.744	FP_1new	heavy	8759893	0.0193
sp|Q96EP0|RNF31_HUMAN	Q96EP0	E3 ubiquitin-protein ligase RNF31 OS=Homo sapiens OX=9606 GN=RNF31 PE=1 SV=1	ALTELQR	420.744	FP_2	heavy	10911893	0.0337
sp|Q96EP0|RNF31_HUMAN	Q96EP0	E3 ubiquitin-protein ligase RNF31 OS=Homo sapiens OX=9606 GN=RNF31 PE=1 SV=1	ALTELQR	420.744	FP_3	heavy	10701406	0.029
sp|Q96EP0|RNF31_HUMAN	Q96EP0	E3 ubiquitin-protein ligase RNF31 OS=Homo sapiens OX=9606 GN=RNF31 PE=1 SV=1	ALTELQR	420.744	FP_4	heavy	9255355	0.0235
sp|Q96EP0|RNF31_HUMAN	Q96EP0	E3 ubiquitin-protein ligase RNF31 OS=Homo sapiens OX=9606 GN=RNF31 PE=1 SV=1	ALTELQR	420.744	FP_5	heavy	12952037	0.0194
sp|Q96EP0|RNF31_HUMAN	Q96EP0	E3 ubiquitin-protein ligase RNF31 OS=Homo sapiens OX=9606 GN=RNF31 PE=1 SV=1	ALTELQR	420.744	FP_6	heavy	9365101	0.0158
sp|Q96EP0|RNF31_HUMAN	Q96EP0	E3 ubiquitin-protein ligase RNF31 OS=Homo sapiens OX=9606 GN=RNF31 PE=1 SV=1	ALTELQR	420.744	FP_7	heavy	10283120	0.0341
sp|Q96EP0|RNF31_HUMAN	Q96EP0	E3 ubiquitin-protein ligase RNF31 OS=Homo sapiens OX=9606 GN=RNF31 PE=1 SV=1	ALTELQR	420.744	FT_8	heavy	11952613	0.0241
sp|Q96EP0|RNF31_HUMAN	Q96EP0	E3 ubiquitin-protein ligase RNF31 OS=Homo sapiens OX=9606 GN=RNF31 PE=1 SV=1	ALTELQR	420.744	FP_9	heavy	9864278	0.0632
sp|Q96EP0|RNF31_HUMAN	Q96EP0	E3 ubiquitin-protein ligase RNF31 OS=Homo sapiens OX=9606 GN=RNF31 PE=1 SV=1	ALTELQR	420.744	FP10	heavy	8805287	0.0164
sp|Q96EP0|RNF31_HUMAN	Q96EP0	E3 ubiquitin-protein ligase RNF31 OS=Homo sapiens OX=9606 GN=RNF31 PE=1 SV=1	ALTELQR	420.744	FP_11	heavy	10282048	0.016
sp|Q96EP0|RNF31_HUMAN	Q96EP0	E3 ubiquitin-protein ligase RNF31 OS=Homo sapiens OX=9606 GN=RNF31 PE=1 SV=1	ALTELQR	420.744	FP_12	heavy	11265059	0.0291
sp|Q96EP0|RNF31_HUMAN	Q96EP0	E3 ubiquitin-protein ligase RNF31 OS=Homo sapiens OX=9606 GN=RNF31 PE=1 SV=1	FSYALAR	414.224	FP_1new	light	150914	0.0095
sp|Q96EP0|RNF31_HUMAN	Q96EP0	E3 ubiquitin-protein ligase RNF31 OS=Homo sapiens OX=9606 GN=RNF31 PE=1 SV=1	FSYALAR	414.224	FP_2	light	333786	0.0186
sp|Q96EP0|RNF31_HUMAN	Q96EP0	E3 ubiquitin-protein ligase RNF31 OS=Homo sapiens OX=9606 GN=RNF31 PE=1 SV=1	FSYALAR	414.224	FP_3	light	275700	0.0157
sp|Q96EP0|RNF31_HUMAN	Q96EP0	E3 ubiquitin-protein ligase RNF31 OS=Homo sapiens OX=9606 GN=RNF31 PE=1 SV=1	FSYALAR	414.224	FP_4	light	193782	0.0137
sp|Q96EP0|RNF31_HUMAN	Q96EP0	E3 ubiquitin-protein ligase RNF31 OS=Homo sapiens OX=9606 GN=RNF31 PE=1 SV=1	FSYALAR	414.224	FP_5	light	228133	0.011
sp|Q96EP0|RNF31_HUMAN	Q96EP0	E3 ubiquitin-protein ligase RNF31 OS=Homo sapiens OX=9606 GN=RNF31 PE=1 SV=1	FSYALAR	414.224	FP_6	light	115334	0.008
sp|Q96EP0|RNF31_HUMAN	Q96EP0	E3 ubiquitin-protein ligase RNF31 OS=Homo sapiens OX=9606 GN=RNF31 PE=1 SV=1	FSYALAR	414.224	FP_7	light	319239	0.018
sp|Q96EP0|RNF31_HUMAN	Q96EP0	E3 ubiquitin-protein ligase RNF31 OS=Homo sapiens OX=9606 GN=RNF31 PE=1 SV=1	FSYALAR	414.224	FT_8	light	234717	0.0121
sp|Q96EP0|RNF31_HUMAN	Q96EP0	E3 ubiquitin-protein ligase RNF31 OS=Homo sapiens OX=9606 GN=RNF31 PE=1 SV=1	FSYALAR	414.224	FP_9	light	533666	0.0281
sp|Q96EP0|RNF31_HUMAN	Q96EP0	E3 ubiquitin-protein ligase RNF31 OS=Homo sapiens OX=9606 GN=RNF31 PE=1 SV=1	FSYALAR	414.224	FP10	light	102753	0.0072
sp|Q96EP0|RNF31_HUMAN	Q96EP0	E3 ubiquitin-protein ligase RNF31 OS=Homo sapiens OX=9606 GN=RNF31 PE=1 SV=1	FSYALAR	414.224	FP_11	light	121811	0.0079
sp|Q96EP0|RNF31_HUMAN	Q96EP0	E3 ubiquitin-protein ligase RNF31 OS=Homo sapiens OX=9606 GN=RNF31 PE=1 SV=1	FSYALAR	414.224	FP_12	light	302480	0.0149
sp|Q96EP0|RNF31_HUMAN	Q96EP0	E3 ubiquitin-protein ligase RNF31 OS=Homo sapiens OX=9606 GN=RNF31 PE=1 SV=1	FSYALAR	419.228	FP_1new	heavy	15864085	0.0095
sp|Q96EP0|RNF31_HUMAN	Q96EP0	E3 ubiquitin-protein ligase RNF31 OS=Homo sapiens OX=9606 GN=RNF31 PE=1 SV=1	FSYALAR	419.228	FP_2	heavy	17966598	0.0186
sp|Q96EP0|RNF31_HUMAN	Q96EP0	E3 ubiquitin-protein ligase RNF31 OS=Homo sapiens OX=9606 GN=RNF31 PE=1 SV=1	FSYALAR	419.228	FP_3	heavy	17573596	0.0157
sp|Q96EP0|RNF31_HUMAN	Q96EP0	E3 ubiquitin-protein ligase RNF31 OS=Homo sapiens OX=9606 GN=RNF31 PE=1 SV=1	FSYALAR	419.228	FP_4	heavy	14189305	0.0137
sp|Q96EP0|RNF31_HUMAN	Q96EP0	E3 ubiquitin-protein ligase RNF31 OS=Homo sapiens OX=9606 GN=RNF31 PE=1 SV=1	FSYALAR	419.228	FP_5	heavy	20693142	0.011
sp|Q96EP0|RNF31_HUMAN	Q96EP0	E3 ubiquitin-protein ligase RNF31 OS=Homo sapiens OX=9606 GN=RNF31 PE=1 SV=1	FSYALAR	419.228	FP_6	heavy	14379908	0.008
sp|Q96EP0|RNF31_HUMAN	Q96EP0	E3 ubiquitin-protein ligase RNF31 OS=Homo sapiens OX=9606 GN=RNF31 PE=1 SV=1	FSYALAR	419.228	FP_7	heavy	17739766	0.018
sp|Q96EP0|RNF31_HUMAN	Q96EP0	E3 ubiquitin-protein ligase RNF31 OS=Homo sapiens OX=9606 GN=RNF31 PE=1 SV=1	FSYALAR	419.228	FT_8	heavy	19387320	0.0121
sp|Q96EP0|RNF31_HUMAN	Q96EP0	E3 ubiquitin-protein ligase RNF31 OS=Homo sapiens OX=9606 GN=RNF31 PE=1 SV=1	FSYALAR	419.228	FP_9	heavy	18976382	0.0281
sp|Q96EP0|RNF31_HUMAN	Q96EP0	E3 ubiquitin-protein ligase RNF31 OS=Homo sapiens OX=9606 GN=RNF31 PE=1 SV=1	FSYALAR	419.228	FP10	heavy	14187706	0.0072
sp|Q96EP0|RNF31_HUMAN	Q96EP0	E3 ubiquitin-protein ligase RNF31 OS=Homo sapiens OX=9606 GN=RNF31 PE=1 SV=1	FSYALAR	419.228	FP_11	heavy	15357803	0.0079
sp|Q96EP0|RNF31_HUMAN	Q96EP0	E3 ubiquitin-protein ligase RNF31 OS=Homo sapiens OX=9606 GN=RNF31 PE=1 SV=1	FSYALAR	419.228	FP_12	heavy	20277670	0.0149
sp|Q96S55|WRIP1_HUMAN	Q96S55	ATPase WRNIP1 OS=Homo sapiens OX=9606 GN=WRNIP1 PE=1 SV=2	ALAAEEIR	436.745	FP_1new	light	1161637	0.0384
sp|Q96S55|WRIP1_HUMAN	Q96S55	ATPase WRNIP1 OS=Homo sapiens OX=9606 GN=WRNIP1 PE=1 SV=2	ALAAEEIR	436.745	FP_2	light	1429398	0.056
sp|Q96S55|WRIP1_HUMAN	Q96S55	ATPase WRNIP1 OS=Homo sapiens OX=9606 GN=WRNIP1 PE=1 SV=2	ALAAEEIR	436.745	FP_3	light	1326069	0.0536
sp|Q96S55|WRIP1_HUMAN	Q96S55	ATPase WRNIP1 OS=Homo sapiens OX=9606 GN=WRNIP1 PE=1 SV=2	ALAAEEIR	436.745	FP_4	light	966266	0.0422
sp|Q96S55|WRIP1_HUMAN	Q96S55	ATPase WRNIP1 OS=Homo sapiens OX=9606 GN=WRNIP1 PE=1 SV=2	ALAAEEIR	436.745	FP_5	light	926871	0.031
sp|Q96S55|WRIP1_HUMAN	Q96S55	ATPase WRNIP1 OS=Homo sapiens OX=9606 GN=WRNIP1 PE=1 SV=2	ALAAEEIR	436.745	FP_6	light	850863	0.0373
sp|Q96S55|WRIP1_HUMAN	Q96S55	ATPase WRNIP1 OS=Homo sapiens OX=9606 GN=WRNIP1 PE=1 SV=2	ALAAEEIR	436.745	FP_7	light	1578605	0.0635
sp|Q96S55|WRIP1_HUMAN	Q96S55	ATPase WRNIP1 OS=Homo sapiens OX=9606 GN=WRNIP1 PE=1 SV=2	ALAAEEIR	436.745	FT_8	light	1011096	0.0364
sp|Q96S55|WRIP1_HUMAN	Q96S55	ATPase WRNIP1 OS=Homo sapiens OX=9606 GN=WRNIP1 PE=1 SV=2	ALAAEEIR	436.745	FP_9	light	2387918	0.0971
sp|Q96S55|WRIP1_HUMAN	Q96S55	ATPase WRNIP1 OS=Homo sapiens OX=9606 GN=WRNIP1 PE=1 SV=2	ALAAEEIR	436.745	FP10	light	635236	0.0306
sp|Q96S55|WRIP1_HUMAN	Q96S55	ATPase WRNIP1 OS=Homo sapiens OX=9606 GN=WRNIP1 PE=1 SV=2	ALAAEEIR	436.745	FP_11	light	594050	0.0278
sp|Q96S55|WRIP1_HUMAN	Q96S55	ATPase WRNIP1 OS=Homo sapiens OX=9606 GN=WRNIP1 PE=1 SV=2	ALAAEEIR	436.745	FP_12	light	1143538	0.048
sp|Q96S55|WRIP1_HUMAN	Q96S55	ATPase WRNIP1 OS=Homo sapiens OX=9606 GN=WRNIP1 PE=1 SV=2	ALAAEEIR	441.75	FP_1new	heavy	30229164	0.0384
sp|Q96S55|WRIP1_HUMAN	Q96S55	ATPase WRNIP1 OS=Homo sapiens OX=9606 GN=WRNIP1 PE=1 SV=2	ALAAEEIR	441.75	FP_2	heavy	25526172	0.056
sp|Q96S55|WRIP1_HUMAN	Q96S55	ATPase WRNIP1 OS=Homo sapiens OX=9606 GN=WRNIP1 PE=1 SV=2	ALAAEEIR	441.75	FP_3	heavy	24753142	0.0536
sp|Q96S55|WRIP1_HUMAN	Q96S55	ATPase WRNIP1 OS=Homo sapiens OX=9606 GN=WRNIP1 PE=1 SV=2	ALAAEEIR	441.75	FP_4	heavy	22919938	0.0422
sp|Q96S55|WRIP1_HUMAN	Q96S55	ATPase WRNIP1 OS=Homo sapiens OX=9606 GN=WRNIP1 PE=1 SV=2	ALAAEEIR	441.75	FP_5	heavy	29918334	0.031
sp|Q96S55|WRIP1_HUMAN	Q96S55	ATPase WRNIP1 OS=Homo sapiens OX=9606 GN=WRNIP1 PE=1 SV=2	ALAAEEIR	441.75	FP_6	heavy	22820918	0.0373
sp|Q96S55|WRIP1_HUMAN	Q96S55	ATPase WRNIP1 OS=Homo sapiens OX=9606 GN=WRNIP1 PE=1 SV=2	ALAAEEIR	441.75	FP_7	heavy	24858440	0.0635
sp|Q96S55|WRIP1_HUMAN	Q96S55	ATPase WRNIP1 OS=Homo sapiens OX=9606 GN=WRNIP1 PE=1 SV=2	ALAAEEIR	441.75	FT_8	heavy	27773854	0.0364
sp|Q96S55|WRIP1_HUMAN	Q96S55	ATPase WRNIP1 OS=Homo sapiens OX=9606 GN=WRNIP1 PE=1 SV=2	ALAAEEIR	441.75	FP_9	heavy	24583600	0.0971
sp|Q96S55|WRIP1_HUMAN	Q96S55	ATPase WRNIP1 OS=Homo sapiens OX=9606 GN=WRNIP1 PE=1 SV=2	ALAAEEIR	441.75	FP10	heavy	20756866	0.0306
sp|Q96S55|WRIP1_HUMAN	Q96S55	ATPase WRNIP1 OS=Homo sapiens OX=9606 GN=WRNIP1 PE=1 SV=2	ALAAEEIR	441.75	FP_11	heavy	21335018	0.0278
sp|Q96S55|WRIP1_HUMAN	Q96S55	ATPase WRNIP1 OS=Homo sapiens OX=9606 GN=WRNIP1 PE=1 SV=2	ALAAEEIR	441.75	FP_12	heavy	23839200	0.048
sp|Q96S55|WRIP1_HUMAN	Q96S55	ATPase WRNIP1 OS=Homo sapiens OX=9606 GN=WRNIP1 PE=1 SV=2	VLITENDVK	515.793	FP_1new	light	583457	0.0536
sp|Q96S55|WRIP1_HUMAN	Q96S55	ATPase WRNIP1 OS=Homo sapiens OX=9606 GN=WRNIP1 PE=1 SV=2	VLITENDVK	515.793	FP_2	light	779664	0.0808
sp|Q96S55|WRIP1_HUMAN	Q96S55	ATPase WRNIP1 OS=Homo sapiens OX=9606 GN=WRNIP1 PE=1 SV=2	VLITENDVK	515.793	FP_3	light	589035	0.0653
sp|Q96S55|WRIP1_HUMAN	Q96S55	ATPase WRNIP1 OS=Homo sapiens OX=9606 GN=WRNIP1 PE=1 SV=2	VLITENDVK	515.793	FP_4	light	495671	0.0547
sp|Q96S55|WRIP1_HUMAN	Q96S55	ATPase WRNIP1 OS=Homo sapiens OX=9606 GN=WRNIP1 PE=1 SV=2	VLITENDVK	515.793	FP_5	light	558228	0.0491
sp|Q96S55|WRIP1_HUMAN	Q96S55	ATPase WRNIP1 OS=Homo sapiens OX=9606 GN=WRNIP1 PE=1 SV=2	VLITENDVK	515.793	FP_6	light	384067	0.0438
sp|Q96S55|WRIP1_HUMAN	Q96S55	ATPase WRNIP1 OS=Homo sapiens OX=9606 GN=WRNIP1 PE=1 SV=2	VLITENDVK	515.793	FP_7	light	765608	0.0868
sp|Q96S55|WRIP1_HUMAN	Q96S55	ATPase WRNIP1 OS=Homo sapiens OX=9606 GN=WRNIP1 PE=1 SV=2	VLITENDVK	515.793	FT_8	light	513657	0.0512
sp|Q96S55|WRIP1_HUMAN	Q96S55	ATPase WRNIP1 OS=Homo sapiens OX=9606 GN=WRNIP1 PE=1 SV=2	VLITENDVK	515.793	FP_9	light	1071540	0.1313
sp|Q96S55|WRIP1_HUMAN	Q96S55	ATPase WRNIP1 OS=Homo sapiens OX=9606 GN=WRNIP1 PE=1 SV=2	VLITENDVK	515.793	FP10	light	351238	0.0412
sp|Q96S55|WRIP1_HUMAN	Q96S55	ATPase WRNIP1 OS=Homo sapiens OX=9606 GN=WRNIP1 PE=1 SV=2	VLITENDVK	515.793	FP_11	light	371536	0.0445
sp|Q96S55|WRIP1_HUMAN	Q96S55	ATPase WRNIP1 OS=Homo sapiens OX=9606 GN=WRNIP1 PE=1 SV=2	VLITENDVK	515.793	FP_12	light	619287	0.0728
sp|Q96S55|WRIP1_HUMAN	Q96S55	ATPase WRNIP1 OS=Homo sapiens OX=9606 GN=WRNIP1 PE=1 SV=2	VLITENDVK	519.8	FP_1new	heavy	10881657	0.0536
sp|Q96S55|WRIP1_HUMAN	Q96S55	ATPase WRNIP1 OS=Homo sapiens OX=9606 GN=WRNIP1 PE=1 SV=2	VLITENDVK	519.8	FP_2	heavy	9651820	0.0808
sp|Q96S55|WRIP1_HUMAN	Q96S55	ATPase WRNIP1 OS=Homo sapiens OX=9606 GN=WRNIP1 PE=1 SV=2	VLITENDVK	519.8	FP_3	heavy	9014082	0.0653
sp|Q96S55|WRIP1_HUMAN	Q96S55	ATPase WRNIP1 OS=Homo sapiens OX=9606 GN=WRNIP1 PE=1 SV=2	VLITENDVK	519.8	FP_4	heavy	9066020	0.0547
sp|Q96S55|WRIP1_HUMAN	Q96S55	ATPase WRNIP1 OS=Homo sapiens OX=9606 GN=WRNIP1 PE=1 SV=2	VLITENDVK	519.8	FP_5	heavy	11370354	0.0491
sp|Q96S55|WRIP1_HUMAN	Q96S55	ATPase WRNIP1 OS=Homo sapiens OX=9606 GN=WRNIP1 PE=1 SV=2	VLITENDVK	519.8	FP_6	heavy	8776289	0.0438
sp|Q96S55|WRIP1_HUMAN	Q96S55	ATPase WRNIP1 OS=Homo sapiens OX=9606 GN=WRNIP1 PE=1 SV=2	VLITENDVK	519.8	FP_7	heavy	8816437	0.0868
sp|Q96S55|WRIP1_HUMAN	Q96S55	ATPase WRNIP1 OS=Homo sapiens OX=9606 GN=WRNIP1 PE=1 SV=2	VLITENDVK	519.8	FT_8	heavy	10025631	0.0512
sp|Q96S55|WRIP1_HUMAN	Q96S55	ATPase WRNIP1 OS=Homo sapiens OX=9606 GN=WRNIP1 PE=1 SV=2	VLITENDVK	519.8	FP_9	heavy	8162892	0.1313
sp|Q96S55|WRIP1_HUMAN	Q96S55	ATPase WRNIP1 OS=Homo sapiens OX=9606 GN=WRNIP1 PE=1 SV=2	VLITENDVK	519.8	FP10	heavy	8529035	0.0412
sp|Q96S55|WRIP1_HUMAN	Q96S55	ATPase WRNIP1 OS=Homo sapiens OX=9606 GN=WRNIP1 PE=1 SV=2	VLITENDVK	519.8	FP_11	heavy	8344662	0.0445
sp|Q96S55|WRIP1_HUMAN	Q96S55	ATPase WRNIP1 OS=Homo sapiens OX=9606 GN=WRNIP1 PE=1 SV=2	VLITENDVK	519.8	FP_12	heavy	8504955	0.0728
sp|Q96S55|WRIP1_HUMAN	Q96S55	ATPase WRNIP1 OS=Homo sapiens OX=9606 GN=WRNIP1 PE=1 SV=2	AVGQDTLLR	486.777	FP_1new	light	820553	0.0376
sp|Q96S55|WRIP1_HUMAN	Q96S55	ATPase WRNIP1 OS=Homo sapiens OX=9606 GN=WRNIP1 PE=1 SV=2	AVGQDTLLR	486.777	FP_2	light	1399472	0.0532
sp|Q96S55|WRIP1_HUMAN	Q96S55	ATPase WRNIP1 OS=Homo sapiens OX=9606 GN=WRNIP1 PE=1 SV=2	AVGQDTLLR	486.777	FP_3	light	1059158	0.045
sp|Q96S55|WRIP1_HUMAN	Q96S55	ATPase WRNIP1 OS=Homo sapiens OX=9606 GN=WRNIP1 PE=1 SV=2	AVGQDTLLR	486.777	FP_4	light	858367	0.0388
sp|Q96S55|WRIP1_HUMAN	Q96S55	ATPase WRNIP1 OS=Homo sapiens OX=9606 GN=WRNIP1 PE=1 SV=2	AVGQDTLLR	486.777	FP_5	light	1893231	0.0663
sp|Q96S55|WRIP1_HUMAN	Q96S55	ATPase WRNIP1 OS=Homo sapiens OX=9606 GN=WRNIP1 PE=1 SV=2	AVGQDTLLR	486.777	FP_6	light	3079535	0.1413
sp|Q96S55|WRIP1_HUMAN	Q96S55	ATPase WRNIP1 OS=Homo sapiens OX=9606 GN=WRNIP1 PE=1 SV=2	AVGQDTLLR	486.777	FP_7	light	1714710	0.0756
sp|Q96S55|WRIP1_HUMAN	Q96S55	ATPase WRNIP1 OS=Homo sapiens OX=9606 GN=WRNIP1 PE=1 SV=2	AVGQDTLLR	486.777	FT_8	light	1046135	0.0376
sp|Q96S55|WRIP1_HUMAN	Q96S55	ATPase WRNIP1 OS=Homo sapiens OX=9606 GN=WRNIP1 PE=1 SV=2	AVGQDTLLR	486.777	FP_9	light	2291624	0.1003
sp|Q96S55|WRIP1_HUMAN	Q96S55	ATPase WRNIP1 OS=Homo sapiens OX=9606 GN=WRNIP1 PE=1 SV=2	AVGQDTLLR	486.777	FP10	light	658720	0.0273
sp|Q96S55|WRIP1_HUMAN	Q96S55	ATPase WRNIP1 OS=Homo sapiens OX=9606 GN=WRNIP1 PE=1 SV=2	AVGQDTLLR	486.777	FP_11	light	698368	0.0278
sp|Q96S55|WRIP1_HUMAN	Q96S55	ATPase WRNIP1 OS=Homo sapiens OX=9606 GN=WRNIP1 PE=1 SV=2	AVGQDTLLR	486.777	FP_12	light	1483897	0.0578
sp|Q96S55|WRIP1_HUMAN	Q96S55	ATPase WRNIP1 OS=Homo sapiens OX=9606 GN=WRNIP1 PE=1 SV=2	AVGQDTLLR	491.781	FP_1new	heavy	21841848	0.0376
sp|Q96S55|WRIP1_HUMAN	Q96S55	ATPase WRNIP1 OS=Homo sapiens OX=9606 GN=WRNIP1 PE=1 SV=2	AVGQDTLLR	491.781	FP_2	heavy	26320982	0.0532
sp|Q96S55|WRIP1_HUMAN	Q96S55	ATPase WRNIP1 OS=Homo sapiens OX=9606 GN=WRNIP1 PE=1 SV=2	AVGQDTLLR	491.781	FP_3	heavy	23560220	0.045
sp|Q96S55|WRIP1_HUMAN	Q96S55	ATPase WRNIP1 OS=Homo sapiens OX=9606 GN=WRNIP1 PE=1 SV=2	AVGQDTLLR	491.781	FP_4	heavy	22095382	0.0388
sp|Q96S55|WRIP1_HUMAN	Q96S55	ATPase WRNIP1 OS=Homo sapiens OX=9606 GN=WRNIP1 PE=1 SV=2	AVGQDTLLR	491.781	FP_5	heavy	28559168	0.0663
sp|Q96S55|WRIP1_HUMAN	Q96S55	ATPase WRNIP1 OS=Homo sapiens OX=9606 GN=WRNIP1 PE=1 SV=2	AVGQDTLLR	491.781	FP_6	heavy	21793068	0.1413
sp|Q96S55|WRIP1_HUMAN	Q96S55	ATPase WRNIP1 OS=Homo sapiens OX=9606 GN=WRNIP1 PE=1 SV=2	AVGQDTLLR	491.781	FP_7	heavy	22678150	0.0756
sp|Q96S55|WRIP1_HUMAN	Q96S55	ATPase WRNIP1 OS=Homo sapiens OX=9606 GN=WRNIP1 PE=1 SV=2	AVGQDTLLR	491.781	FT_8	heavy	27822544	0.0376
sp|Q96S55|WRIP1_HUMAN	Q96S55	ATPase WRNIP1 OS=Homo sapiens OX=9606 GN=WRNIP1 PE=1 SV=2	AVGQDTLLR	491.781	FP_9	heavy	22841572	0.1003
sp|Q96S55|WRIP1_HUMAN	Q96S55	ATPase WRNIP1 OS=Homo sapiens OX=9606 GN=WRNIP1 PE=1 SV=2	AVGQDTLLR	491.781	FP10	heavy	24147488	0.0273
sp|Q96S55|WRIP1_HUMAN	Q96S55	ATPase WRNIP1 OS=Homo sapiens OX=9606 GN=WRNIP1 PE=1 SV=2	AVGQDTLLR	491.781	FP_11	heavy	25120198	0.0278
sp|Q96S55|WRIP1_HUMAN	Q96S55	ATPase WRNIP1 OS=Homo sapiens OX=9606 GN=WRNIP1 PE=1 SV=2	AVGQDTLLR	491.781	FP_12	heavy	25682984	0.0578
sp|Q9BYM8|HOIL1_HUMAN	Q9BYM8	RanBP-type and C3HC4-type zinc finger-containing protein 1 OS=Homo sapiens OX=9606 GN=RBCK1 PE=1 SV=2	CAIWLAEQR	573.79	FP_1new	light	353767	0.0201
sp|Q9BYM8|HOIL1_HUMAN	Q9BYM8	RanBP-type and C3HC4-type zinc finger-containing protein 1 OS=Homo sapiens OX=9606 GN=RBCK1 PE=1 SV=2	CAIWLAEQR	573.79	FP_2	light	662120	0.034
sp|Q9BYM8|HOIL1_HUMAN	Q9BYM8	RanBP-type and C3HC4-type zinc finger-containing protein 1 OS=Homo sapiens OX=9606 GN=RBCK1 PE=1 SV=2	CAIWLAEQR	573.79	FP_3	light	446736	0.0313
sp|Q9BYM8|HOIL1_HUMAN	Q9BYM8	RanBP-type and C3HC4-type zinc finger-containing protein 1 OS=Homo sapiens OX=9606 GN=RBCK1 PE=1 SV=2	CAIWLAEQR	573.79	FP_4	light	374660	0.0205
sp|Q9BYM8|HOIL1_HUMAN	Q9BYM8	RanBP-type and C3HC4-type zinc finger-containing protein 1 OS=Homo sapiens OX=9606 GN=RBCK1 PE=1 SV=2	CAIWLAEQR	573.79	FP_5	light	391339	0.0181
sp|Q9BYM8|HOIL1_HUMAN	Q9BYM8	RanBP-type and C3HC4-type zinc finger-containing protein 1 OS=Homo sapiens OX=9606 GN=RBCK1 PE=1 SV=2	CAIWLAEQR	573.79	FP_6	light	135327	0.0097
sp|Q9BYM8|HOIL1_HUMAN	Q9BYM8	RanBP-type and C3HC4-type zinc finger-containing protein 1 OS=Homo sapiens OX=9606 GN=RBCK1 PE=1 SV=2	CAIWLAEQR	573.79	FP_7	light	677254	0.0376
sp|Q9BYM8|HOIL1_HUMAN	Q9BYM8	RanBP-type and C3HC4-type zinc finger-containing protein 1 OS=Homo sapiens OX=9606 GN=RBCK1 PE=1 SV=2	CAIWLAEQR	573.79	FT_8	light	471420	0.0232
sp|Q9BYM8|HOIL1_HUMAN	Q9BYM8	RanBP-type and C3HC4-type zinc finger-containing protein 1 OS=Homo sapiens OX=9606 GN=RBCK1 PE=1 SV=2	CAIWLAEQR	573.79	FP_9	light	946845	0.0789
sp|Q9BYM8|HOIL1_HUMAN	Q9BYM8	RanBP-type and C3HC4-type zinc finger-containing protein 1 OS=Homo sapiens OX=9606 GN=RBCK1 PE=1 SV=2	CAIWLAEQR	573.79	FP10	light	192053	0.0108
sp|Q9BYM8|HOIL1_HUMAN	Q9BYM8	RanBP-type and C3HC4-type zinc finger-containing protein 1 OS=Homo sapiens OX=9606 GN=RBCK1 PE=1 SV=2	CAIWLAEQR	573.79	FP_11	light	276007	0.0173
sp|Q9BYM8|HOIL1_HUMAN	Q9BYM8	RanBP-type and C3HC4-type zinc finger-containing protein 1 OS=Homo sapiens OX=9606 GN=RBCK1 PE=1 SV=2	CAIWLAEQR	573.79	FP_12	light	612627	0.0321
sp|Q9BYM8|HOIL1_HUMAN	Q9BYM8	RanBP-type and C3HC4-type zinc finger-containing protein 1 OS=Homo sapiens OX=9606 GN=RBCK1 PE=1 SV=2	CAIWLAEQR	578.794	FP_1new	heavy	17636714	0.0201
sp|Q9BYM8|HOIL1_HUMAN	Q9BYM8	RanBP-type and C3HC4-type zinc finger-containing protein 1 OS=Homo sapiens OX=9606 GN=RBCK1 PE=1 SV=2	CAIWLAEQR	578.794	FP_2	heavy	19450438	0.034
sp|Q9BYM8|HOIL1_HUMAN	Q9BYM8	RanBP-type and C3HC4-type zinc finger-containing protein 1 OS=Homo sapiens OX=9606 GN=RBCK1 PE=1 SV=2	CAIWLAEQR	578.794	FP_3	heavy	14280081	0.0313
sp|Q9BYM8|HOIL1_HUMAN	Q9BYM8	RanBP-type and C3HC4-type zinc finger-containing protein 1 OS=Homo sapiens OX=9606 GN=RBCK1 PE=1 SV=2	CAIWLAEQR	578.794	FP_4	heavy	18283914	0.0205
sp|Q9BYM8|HOIL1_HUMAN	Q9BYM8	RanBP-type and C3HC4-type zinc finger-containing protein 1 OS=Homo sapiens OX=9606 GN=RBCK1 PE=1 SV=2	CAIWLAEQR	578.794	FP_5	heavy	21635856	0.0181
sp|Q9BYM8|HOIL1_HUMAN	Q9BYM8	RanBP-type and C3HC4-type zinc finger-containing protein 1 OS=Homo sapiens OX=9606 GN=RBCK1 PE=1 SV=2	CAIWLAEQR	578.794	FP_6	heavy	13992246	0.0097
sp|Q9BYM8|HOIL1_HUMAN	Q9BYM8	RanBP-type and C3HC4-type zinc finger-containing protein 1 OS=Homo sapiens OX=9606 GN=RBCK1 PE=1 SV=2	CAIWLAEQR	578.794	FP_7	heavy	18023466	0.0376
sp|Q9BYM8|HOIL1_HUMAN	Q9BYM8	RanBP-type and C3HC4-type zinc finger-containing protein 1 OS=Homo sapiens OX=9606 GN=RBCK1 PE=1 SV=2	CAIWLAEQR	578.794	FT_8	heavy	20357790	0.0232
sp|Q9BYM8|HOIL1_HUMAN	Q9BYM8	RanBP-type and C3HC4-type zinc finger-containing protein 1 OS=Homo sapiens OX=9606 GN=RBCK1 PE=1 SV=2	CAIWLAEQR	578.794	FP_9	heavy	11997825	0.0789
sp|Q9BYM8|HOIL1_HUMAN	Q9BYM8	RanBP-type and C3HC4-type zinc finger-containing protein 1 OS=Homo sapiens OX=9606 GN=RBCK1 PE=1 SV=2	CAIWLAEQR	578.794	FP10	heavy	17733554	0.0108
sp|Q9BYM8|HOIL1_HUMAN	Q9BYM8	RanBP-type and C3HC4-type zinc finger-containing protein 1 OS=Homo sapiens OX=9606 GN=RBCK1 PE=1 SV=2	CAIWLAEQR	578.794	FP_11	heavy	15980420	0.0173
sp|Q9BYM8|HOIL1_HUMAN	Q9BYM8	RanBP-type and C3HC4-type zinc finger-containing protein 1 OS=Homo sapiens OX=9606 GN=RBCK1 PE=1 SV=2	CAIWLAEQR	578.794	FP_12	heavy	19101688	0.0321
sp|Q9BYM8|HOIL1_HUMAN	Q9BYM8	RanBP-type and C3HC4-type zinc finger-containing protein 1 OS=Homo sapiens OX=9606 GN=RBCK1 PE=1 SV=2	LAGEEEALR	494.259	FP_1new	light	379943	0.0255
sp|Q9BYM8|HOIL1_HUMAN	Q9BYM8	RanBP-type and C3HC4-type zinc finger-containing protein 1 OS=Homo sapiens OX=9606 GN=RBCK1 PE=1 SV=2	LAGEEEALR	494.259	FP_2	light	708311	0.0367
sp|Q9BYM8|HOIL1_HUMAN	Q9BYM8	RanBP-type and C3HC4-type zinc finger-containing protein 1 OS=Homo sapiens OX=9606 GN=RBCK1 PE=1 SV=2	LAGEEEALR	494.259	FP_3	light	649566	0.0374
sp|Q9BYM8|HOIL1_HUMAN	Q9BYM8	RanBP-type and C3HC4-type zinc finger-containing protein 1 OS=Homo sapiens OX=9606 GN=RBCK1 PE=1 SV=2	LAGEEEALR	494.259	FP_4	light	415358	0.0276
sp|Q9BYM8|HOIL1_HUMAN	Q9BYM8	RanBP-type and C3HC4-type zinc finger-containing protein 1 OS=Homo sapiens OX=9606 GN=RBCK1 PE=1 SV=2	LAGEEEALR	494.259	FP_5	light	495070	0.0231
sp|Q9BYM8|HOIL1_HUMAN	Q9BYM8	RanBP-type and C3HC4-type zinc finger-containing protein 1 OS=Homo sapiens OX=9606 GN=RBCK1 PE=1 SV=2	LAGEEEALR	494.259	FP_6	light	319581	0.0203
sp|Q9BYM8|HOIL1_HUMAN	Q9BYM8	RanBP-type and C3HC4-type zinc finger-containing protein 1 OS=Homo sapiens OX=9606 GN=RBCK1 PE=1 SV=2	LAGEEEALR	494.259	FP_7	light	715846	0.0403
sp|Q9BYM8|HOIL1_HUMAN	Q9BYM8	RanBP-type and C3HC4-type zinc finger-containing protein 1 OS=Homo sapiens OX=9606 GN=RBCK1 PE=1 SV=2	LAGEEEALR	494.259	FT_8	light	676819	0.0331
sp|Q9BYM8|HOIL1_HUMAN	Q9BYM8	RanBP-type and C3HC4-type zinc finger-containing protein 1 OS=Homo sapiens OX=9606 GN=RBCK1 PE=1 SV=2	LAGEEEALR	494.259	FP_9	light	1118189	0.0693
sp|Q9BYM8|HOIL1_HUMAN	Q9BYM8	RanBP-type and C3HC4-type zinc finger-containing protein 1 OS=Homo sapiens OX=9606 GN=RBCK1 PE=1 SV=2	LAGEEEALR	494.259	FP10	light	281344	0.0179
sp|Q9BYM8|HOIL1_HUMAN	Q9BYM8	RanBP-type and C3HC4-type zinc finger-containing protein 1 OS=Homo sapiens OX=9606 GN=RBCK1 PE=1 SV=2	LAGEEEALR	494.259	FP_11	light	349839	0.0211
sp|Q9BYM8|HOIL1_HUMAN	Q9BYM8	RanBP-type and C3HC4-type zinc finger-containing protein 1 OS=Homo sapiens OX=9606 GN=RBCK1 PE=1 SV=2	LAGEEEALR	494.259	FP_12	light	706063	0.036
sp|Q9BYM8|HOIL1_HUMAN	Q9BYM8	RanBP-type and C3HC4-type zinc finger-containing protein 1 OS=Homo sapiens OX=9606 GN=RBCK1 PE=1 SV=2	LAGEEEALR	499.263	FP_1new	heavy	14913815	0.0255
sp|Q9BYM8|HOIL1_HUMAN	Q9BYM8	RanBP-type and C3HC4-type zinc finger-containing protein 1 OS=Homo sapiens OX=9606 GN=RBCK1 PE=1 SV=2	LAGEEEALR	499.263	FP_2	heavy	19277182	0.0367
sp|Q9BYM8|HOIL1_HUMAN	Q9BYM8	RanBP-type and C3HC4-type zinc finger-containing protein 1 OS=Homo sapiens OX=9606 GN=RBCK1 PE=1 SV=2	LAGEEEALR	499.263	FP_3	heavy	17369064	0.0374
sp|Q9BYM8|HOIL1_HUMAN	Q9BYM8	RanBP-type and C3HC4-type zinc finger-containing protein 1 OS=Homo sapiens OX=9606 GN=RBCK1 PE=1 SV=2	LAGEEEALR	499.263	FP_4	heavy	15030794	0.0276
sp|Q9BYM8|HOIL1_HUMAN	Q9BYM8	RanBP-type and C3HC4-type zinc finger-containing protein 1 OS=Homo sapiens OX=9606 GN=RBCK1 PE=1 SV=2	LAGEEEALR	499.263	FP_5	heavy	21446296	0.0231
sp|Q9BYM8|HOIL1_HUMAN	Q9BYM8	RanBP-type and C3HC4-type zinc finger-containing protein 1 OS=Homo sapiens OX=9606 GN=RBCK1 PE=1 SV=2	LAGEEEALR	499.263	FP_6	heavy	15708289	0.0203
sp|Q9BYM8|HOIL1_HUMAN	Q9BYM8	RanBP-type and C3HC4-type zinc finger-containing protein 1 OS=Homo sapiens OX=9606 GN=RBCK1 PE=1 SV=2	LAGEEEALR	499.263	FP_7	heavy	17749570	0.0403
sp|Q9BYM8|HOIL1_HUMAN	Q9BYM8	RanBP-type and C3HC4-type zinc finger-containing protein 1 OS=Homo sapiens OX=9606 GN=RBCK1 PE=1 SV=2	LAGEEEALR	499.263	FT_8	heavy	20433710	0.0331
sp|Q9BYM8|HOIL1_HUMAN	Q9BYM8	RanBP-type and C3HC4-type zinc finger-containing protein 1 OS=Homo sapiens OX=9606 GN=RBCK1 PE=1 SV=2	LAGEEEALR	499.263	FP_9	heavy	16139040	0.0693
sp|Q9BYM8|HOIL1_HUMAN	Q9BYM8	RanBP-type and C3HC4-type zinc finger-containing protein 1 OS=Homo sapiens OX=9606 GN=RBCK1 PE=1 SV=2	LAGEEEALR	499.263	FP10	heavy	15744160	0.0179
sp|Q9BYM8|HOIL1_HUMAN	Q9BYM8	RanBP-type and C3HC4-type zinc finger-containing protein 1 OS=Homo sapiens OX=9606 GN=RBCK1 PE=1 SV=2	LAGEEEALR	499.263	FP_11	heavy	16555192	0.0211
sp|Q9BYM8|HOIL1_HUMAN	Q9BYM8	RanBP-type and C3HC4-type zinc finger-containing protein 1 OS=Homo sapiens OX=9606 GN=RBCK1 PE=1 SV=2	LAGEEEALR	499.263	FP_12	heavy	19601946	0.036
sp|Q9BYM8|HOIL1_HUMAN	Q9BYM8	RanBP-type and C3HC4-type zinc finger-containing protein 1 OS=Homo sapiens OX=9606 GN=RBCK1 PE=1 SV=2	EYQEDLALR	568.783	FP_1new	light	299058	0.0336
sp|Q9BYM8|HOIL1_HUMAN	Q9BYM8	RanBP-type and C3HC4-type zinc finger-containing protein 1 OS=Homo sapiens OX=9606 GN=RBCK1 PE=1 SV=2	EYQEDLALR	568.783	FP_2	light	557996	0.0512
sp|Q9BYM8|HOIL1_HUMAN	Q9BYM8	RanBP-type and C3HC4-type zinc finger-containing protein 1 OS=Homo sapiens OX=9606 GN=RBCK1 PE=1 SV=2	EYQEDLALR	568.783	FP_3	light	516729	0.0562
sp|Q9BYM8|HOIL1_HUMAN	Q9BYM8	RanBP-type and C3HC4-type zinc finger-containing protein 1 OS=Homo sapiens OX=9606 GN=RBCK1 PE=1 SV=2	EYQEDLALR	568.783	FP_4	light	352003	0.0393
sp|Q9BYM8|HOIL1_HUMAN	Q9BYM8	RanBP-type and C3HC4-type zinc finger-containing protein 1 OS=Homo sapiens OX=9606 GN=RBCK1 PE=1 SV=2	EYQEDLALR	568.783	FP_5	light	358696	0.0305
sp|Q9BYM8|HOIL1_HUMAN	Q9BYM8	RanBP-type and C3HC4-type zinc finger-containing protein 1 OS=Homo sapiens OX=9606 GN=RBCK1 PE=1 SV=2	EYQEDLALR	568.783	FP_6	light	262186	0.0298
sp|Q9BYM8|HOIL1_HUMAN	Q9BYM8	RanBP-type and C3HC4-type zinc finger-containing protein 1 OS=Homo sapiens OX=9606 GN=RBCK1 PE=1 SV=2	EYQEDLALR	568.783	FP_7	light	599670	0.0661
sp|Q9BYM8|HOIL1_HUMAN	Q9BYM8	RanBP-type and C3HC4-type zinc finger-containing protein 1 OS=Homo sapiens OX=9606 GN=RBCK1 PE=1 SV=2	EYQEDLALR	568.783	FT_8	light	462551	0.0389
sp|Q9BYM8|HOIL1_HUMAN	Q9BYM8	RanBP-type and C3HC4-type zinc finger-containing protein 1 OS=Homo sapiens OX=9606 GN=RBCK1 PE=1 SV=2	EYQEDLALR	568.783	FP_9	light	914468	0.1035
sp|Q9BYM8|HOIL1_HUMAN	Q9BYM8	RanBP-type and C3HC4-type zinc finger-containing protein 1 OS=Homo sapiens OX=9606 GN=RBCK1 PE=1 SV=2	EYQEDLALR	568.783	FP10	light	242166	0.0304
sp|Q9BYM8|HOIL1_HUMAN	Q9BYM8	RanBP-type and C3HC4-type zinc finger-containing protein 1 OS=Homo sapiens OX=9606 GN=RBCK1 PE=1 SV=2	EYQEDLALR	568.783	FP_11	light	265771	0.0285
sp|Q9BYM8|HOIL1_HUMAN	Q9BYM8	RanBP-type and C3HC4-type zinc finger-containing protein 1 OS=Homo sapiens OX=9606 GN=RBCK1 PE=1 SV=2	EYQEDLALR	568.783	FP_12	light	480475	0.0496
sp|Q9BYM8|HOIL1_HUMAN	Q9BYM8	RanBP-type and C3HC4-type zinc finger-containing protein 1 OS=Homo sapiens OX=9606 GN=RBCK1 PE=1 SV=2	EYQEDLALR	573.787	FP_1new	heavy	8896495	0.0336
sp|Q9BYM8|HOIL1_HUMAN	Q9BYM8	RanBP-type and C3HC4-type zinc finger-containing protein 1 OS=Homo sapiens OX=9606 GN=RBCK1 PE=1 SV=2	EYQEDLALR	573.787	FP_2	heavy	10905444	0.0512
sp|Q9BYM8|HOIL1_HUMAN	Q9BYM8	RanBP-type and C3HC4-type zinc finger-containing protein 1 OS=Homo sapiens OX=9606 GN=RBCK1 PE=1 SV=2	EYQEDLALR	573.787	FP_3	heavy	9199765	0.0562
sp|Q9BYM8|HOIL1_HUMAN	Q9BYM8	RanBP-type and C3HC4-type zinc finger-containing protein 1 OS=Homo sapiens OX=9606 GN=RBCK1 PE=1 SV=2	EYQEDLALR	573.787	FP_4	heavy	8961827	0.0393
sp|Q9BYM8|HOIL1_HUMAN	Q9BYM8	RanBP-type and C3HC4-type zinc finger-containing protein 1 OS=Homo sapiens OX=9606 GN=RBCK1 PE=1 SV=2	EYQEDLALR	573.787	FP_5	heavy	11771754	0.0305
sp|Q9BYM8|HOIL1_HUMAN	Q9BYM8	RanBP-type and C3HC4-type zinc finger-containing protein 1 OS=Homo sapiens OX=9606 GN=RBCK1 PE=1 SV=2	EYQEDLALR	573.787	FP_6	heavy	8791161	0.0298
sp|Q9BYM8|HOIL1_HUMAN	Q9BYM8	RanBP-type and C3HC4-type zinc finger-containing protein 1 OS=Homo sapiens OX=9606 GN=RBCK1 PE=1 SV=2	EYQEDLALR	573.787	FP_7	heavy	9073438	0.0661
sp|Q9BYM8|HOIL1_HUMAN	Q9BYM8	RanBP-type and C3HC4-type zinc finger-containing protein 1 OS=Homo sapiens OX=9606 GN=RBCK1 PE=1 SV=2	EYQEDLALR	573.787	FT_8	heavy	11898190	0.0389
sp|Q9BYM8|HOIL1_HUMAN	Q9BYM8	RanBP-type and C3HC4-type zinc finger-containing protein 1 OS=Homo sapiens OX=9606 GN=RBCK1 PE=1 SV=2	EYQEDLALR	573.787	FP_9	heavy	8832623	0.1035
sp|Q9BYM8|HOIL1_HUMAN	Q9BYM8	RanBP-type and C3HC4-type zinc finger-containing protein 1 OS=Homo sapiens OX=9606 GN=RBCK1 PE=1 SV=2	EYQEDLALR	573.787	FP10	heavy	7972740	0.0304
sp|Q9BYM8|HOIL1_HUMAN	Q9BYM8	RanBP-type and C3HC4-type zinc finger-containing protein 1 OS=Homo sapiens OX=9606 GN=RBCK1 PE=1 SV=2	EYQEDLALR	573.787	FP_11	heavy	9326378	0.0285
sp|Q9BYM8|HOIL1_HUMAN	Q9BYM8	RanBP-type and C3HC4-type zinc finger-containing protein 1 OS=Homo sapiens OX=9606 GN=RBCK1 PE=1 SV=2	EYQEDLALR	573.787	FP_12	heavy	9686779	0.0496
sp|Q9BYM8|HOIL1_HUMAN	Q9BYM8	RanBP-type and C3HC4-type zinc finger-containing protein 1 OS=Homo sapiens OX=9606 GN=RBCK1 PE=1 SV=2	ALLTPEDYQR	603.312	FP_1new	light	635695	0.0249
sp|Q9BYM8|HOIL1_HUMAN	Q9BYM8	RanBP-type and C3HC4-type zinc finger-containing protein 1 OS=Homo sapiens OX=9606 GN=RBCK1 PE=1 SV=2	ALLTPEDYQR	603.312	FP_2	light	879754	0.0395
sp|Q9BYM8|HOIL1_HUMAN	Q9BYM8	RanBP-type and C3HC4-type zinc finger-containing protein 1 OS=Homo sapiens OX=9606 GN=RBCK1 PE=1 SV=2	ALLTPEDYQR	603.312	FP_3	light	804442	0.0389
sp|Q9BYM8|HOIL1_HUMAN	Q9BYM8	RanBP-type and C3HC4-type zinc finger-containing protein 1 OS=Homo sapiens OX=9606 GN=RBCK1 PE=1 SV=2	ALLTPEDYQR	603.312	FP_4	light	593723	0.03
sp|Q9BYM8|HOIL1_HUMAN	Q9BYM8	RanBP-type and C3HC4-type zinc finger-containing protein 1 OS=Homo sapiens OX=9606 GN=RBCK1 PE=1 SV=2	ALLTPEDYQR	603.312	FP_5	light	612561	0.0232
sp|Q9BYM8|HOIL1_HUMAN	Q9BYM8	RanBP-type and C3HC4-type zinc finger-containing protein 1 OS=Homo sapiens OX=9606 GN=RBCK1 PE=1 SV=2	ALLTPEDYQR	603.312	FP_6	light	421705	0.0211
sp|Q9BYM8|HOIL1_HUMAN	Q9BYM8	RanBP-type and C3HC4-type zinc finger-containing protein 1 OS=Homo sapiens OX=9606 GN=RBCK1 PE=1 SV=2	ALLTPEDYQR	603.312	FP_7	light	948544	0.0435
sp|Q9BYM8|HOIL1_HUMAN	Q9BYM8	RanBP-type and C3HC4-type zinc finger-containing protein 1 OS=Homo sapiens OX=9606 GN=RBCK1 PE=1 SV=2	ALLTPEDYQR	603.312	FT_8	light	728703	0.0313
sp|Q9BYM8|HOIL1_HUMAN	Q9BYM8	RanBP-type and C3HC4-type zinc finger-containing protein 1 OS=Homo sapiens OX=9606 GN=RBCK1 PE=1 SV=2	ALLTPEDYQR	603.312	FP_9	light	1541913	0.0821
sp|Q9BYM8|HOIL1_HUMAN	Q9BYM8	RanBP-type and C3HC4-type zinc finger-containing protein 1 OS=Homo sapiens OX=9606 GN=RBCK1 PE=1 SV=2	ALLTPEDYQR	603.312	FP10	light	371409	0.0193
sp|Q9BYM8|HOIL1_HUMAN	Q9BYM8	RanBP-type and C3HC4-type zinc finger-containing protein 1 OS=Homo sapiens OX=9606 GN=RBCK1 PE=1 SV=2	ALLTPEDYQR	603.312	FP_11	light	357562	0.0184
sp|Q9BYM8|HOIL1_HUMAN	Q9BYM8	RanBP-type and C3HC4-type zinc finger-containing protein 1 OS=Homo sapiens OX=9606 GN=RBCK1 PE=1 SV=2	ALLTPEDYQR	603.312	FP_12	light	804034	0.0381
sp|Q9BYM8|HOIL1_HUMAN	Q9BYM8	RanBP-type and C3HC4-type zinc finger-containing protein 1 OS=Homo sapiens OX=9606 GN=RBCK1 PE=1 SV=2	ALLTPEDYQR	608.316	FP_1new	heavy	25485896	0.0249
sp|Q9BYM8|HOIL1_HUMAN	Q9BYM8	RanBP-type and C3HC4-type zinc finger-containing protein 1 OS=Homo sapiens OX=9606 GN=RBCK1 PE=1 SV=2	ALLTPEDYQR	608.316	FP_2	heavy	22289894	0.0395
sp|Q9BYM8|HOIL1_HUMAN	Q9BYM8	RanBP-type and C3HC4-type zinc finger-containing protein 1 OS=Homo sapiens OX=9606 GN=RBCK1 PE=1 SV=2	ALLTPEDYQR	608.316	FP_3	heavy	20686488	0.0389
sp|Q9BYM8|HOIL1_HUMAN	Q9BYM8	RanBP-type and C3HC4-type zinc finger-containing protein 1 OS=Homo sapiens OX=9606 GN=RBCK1 PE=1 SV=2	ALLTPEDYQR	608.316	FP_4	heavy	19809778	0.03
sp|Q9BYM8|HOIL1_HUMAN	Q9BYM8	RanBP-type and C3HC4-type zinc finger-containing protein 1 OS=Homo sapiens OX=9606 GN=RBCK1 PE=1 SV=2	ALLTPEDYQR	608.316	FP_5	heavy	26442750	0.0232
sp|Q9BYM8|HOIL1_HUMAN	Q9BYM8	RanBP-type and C3HC4-type zinc finger-containing protein 1 OS=Homo sapiens OX=9606 GN=RBCK1 PE=1 SV=2	ALLTPEDYQR	608.316	FP_6	heavy	20014312	0.0211
sp|Q9BYM8|HOIL1_HUMAN	Q9BYM8	RanBP-type and C3HC4-type zinc finger-containing protein 1 OS=Homo sapiens OX=9606 GN=RBCK1 PE=1 SV=2	ALLTPEDYQR	608.316	FP_7	heavy	21830678	0.0435
sp|Q9BYM8|HOIL1_HUMAN	Q9BYM8	RanBP-type and C3HC4-type zinc finger-containing protein 1 OS=Homo sapiens OX=9606 GN=RBCK1 PE=1 SV=2	ALLTPEDYQR	608.316	FT_8	heavy	23314126	0.0313
sp|Q9BYM8|HOIL1_HUMAN	Q9BYM8	RanBP-type and C3HC4-type zinc finger-containing protein 1 OS=Homo sapiens OX=9606 GN=RBCK1 PE=1 SV=2	ALLTPEDYQR	608.316	FP_9	heavy	18779592	0.0821
sp|Q9BYM8|HOIL1_HUMAN	Q9BYM8	RanBP-type and C3HC4-type zinc finger-containing protein 1 OS=Homo sapiens OX=9606 GN=RBCK1 PE=1 SV=2	ALLTPEDYQR	608.316	FP10	heavy	19233222	0.0193
sp|Q9BYM8|HOIL1_HUMAN	Q9BYM8	RanBP-type and C3HC4-type zinc finger-containing protein 1 OS=Homo sapiens OX=9606 GN=RBCK1 PE=1 SV=2	ALLTPEDYQR	608.316	FP_11	heavy	19437516	0.0184
sp|Q9BYM8|HOIL1_HUMAN	Q9BYM8	RanBP-type and C3HC4-type zinc finger-containing protein 1 OS=Homo sapiens OX=9606 GN=RBCK1 PE=1 SV=2	ALLTPEDYQR	608.316	FP_12	heavy	21086106	0.0381
sp|Q9H0F6|SHRPN_HUMAN	Q9H0F6	Sharpin OS=Homo sapiens OX=9606 GN=SHARPIN PE=1 SV=1	GPPPEADLPR	524.775	FP_1new	light	727022	0.0295
sp|Q9H0F6|SHRPN_HUMAN	Q9H0F6	Sharpin OS=Homo sapiens OX=9606 GN=SHARPIN PE=1 SV=1	GPPPEADLPR	524.775	FP_2	light	1425033	0.0488
sp|Q9H0F6|SHRPN_HUMAN	Q9H0F6	Sharpin OS=Homo sapiens OX=9606 GN=SHARPIN PE=1 SV=1	GPPPEADLPR	524.775	FP_3	light	1300806	0.0505
sp|Q9H0F6|SHRPN_HUMAN	Q9H0F6	Sharpin OS=Homo sapiens OX=9606 GN=SHARPIN PE=1 SV=1	GPPPEADLPR	524.775	FP_4	light	852020	0.0354
sp|Q9H0F6|SHRPN_HUMAN	Q9H0F6	Sharpin OS=Homo sapiens OX=9606 GN=SHARPIN PE=1 SV=1	GPPPEADLPR	524.775	FP_5	light	890142	0.0257
sp|Q9H0F6|SHRPN_HUMAN	Q9H0F6	Sharpin OS=Homo sapiens OX=9606 GN=SHARPIN PE=1 SV=1	GPPPEADLPR	524.775	FP_6	light	454855	0.0178
sp|Q9H0F6|SHRPN_HUMAN	Q9H0F6	Sharpin OS=Homo sapiens OX=9606 GN=SHARPIN PE=1 SV=1	GPPPEADLPR	524.775	FP_7	light	1431281	0.0532
sp|Q9H0F6|SHRPN_HUMAN	Q9H0F6	Sharpin OS=Homo sapiens OX=9606 GN=SHARPIN PE=1 SV=1	GPPPEADLPR	524.775	FT_8	light	1222935	0.0378
sp|Q9H0F6|SHRPN_HUMAN	Q9H0F6	Sharpin OS=Homo sapiens OX=9606 GN=SHARPIN PE=1 SV=1	GPPPEADLPR	524.775	FP_9	light	2457015	0.0908
sp|Q9H0F6|SHRPN_HUMAN	Q9H0F6	Sharpin OS=Homo sapiens OX=9606 GN=SHARPIN PE=1 SV=1	GPPPEADLPR	524.775	FP10	light	568057	0.0229
sp|Q9H0F6|SHRPN_HUMAN	Q9H0F6	Sharpin OS=Homo sapiens OX=9606 GN=SHARPIN PE=1 SV=1	GPPPEADLPR	524.775	FP_11	light	733501	0.0268
sp|Q9H0F6|SHRPN_HUMAN	Q9H0F6	Sharpin OS=Homo sapiens OX=9606 GN=SHARPIN PE=1 SV=1	GPPPEADLPR	524.775	FP_12	light	1335873	0.0441
sp|Q9H0F6|SHRPN_HUMAN	Q9H0F6	Sharpin OS=Homo sapiens OX=9606 GN=SHARPIN PE=1 SV=1	GPPPEADLPR	529.779	FP_1new	heavy	24609766	0.0295
sp|Q9H0F6|SHRPN_HUMAN	Q9H0F6	Sharpin OS=Homo sapiens OX=9606 GN=SHARPIN PE=1 SV=1	GPPPEADLPR	529.779	FP_2	heavy	29191732	0.0488
sp|Q9H0F6|SHRPN_HUMAN	Q9H0F6	Sharpin OS=Homo sapiens OX=9606 GN=SHARPIN PE=1 SV=1	GPPPEADLPR	529.779	FP_3	heavy	25772386	0.0505
sp|Q9H0F6|SHRPN_HUMAN	Q9H0F6	Sharpin OS=Homo sapiens OX=9606 GN=SHARPIN PE=1 SV=1	GPPPEADLPR	529.779	FP_4	heavy	24073688	0.0354
sp|Q9H0F6|SHRPN_HUMAN	Q9H0F6	Sharpin OS=Homo sapiens OX=9606 GN=SHARPIN PE=1 SV=1	GPPPEADLPR	529.779	FP_5	heavy	34575856	0.0257
sp|Q9H0F6|SHRPN_HUMAN	Q9H0F6	Sharpin OS=Homo sapiens OX=9606 GN=SHARPIN PE=1 SV=1	GPPPEADLPR	529.779	FP_6	heavy	25490320	0.0178
sp|Q9H0F6|SHRPN_HUMAN	Q9H0F6	Sharpin OS=Homo sapiens OX=9606 GN=SHARPIN PE=1 SV=1	GPPPEADLPR	529.779	FP_7	heavy	26918460	0.0532
sp|Q9H0F6|SHRPN_HUMAN	Q9H0F6	Sharpin OS=Homo sapiens OX=9606 GN=SHARPIN PE=1 SV=1	GPPPEADLPR	529.779	FT_8	heavy	32380652	0.0378
sp|Q9H0F6|SHRPN_HUMAN	Q9H0F6	Sharpin OS=Homo sapiens OX=9606 GN=SHARPIN PE=1 SV=1	GPPPEADLPR	529.779	FP_9	heavy	27061182	0.0908
sp|Q9H0F6|SHRPN_HUMAN	Q9H0F6	Sharpin OS=Homo sapiens OX=9606 GN=SHARPIN PE=1 SV=1	GPPPEADLPR	529.779	FP10	heavy	24758056	0.0229
sp|Q9H0F6|SHRPN_HUMAN	Q9H0F6	Sharpin OS=Homo sapiens OX=9606 GN=SHARPIN PE=1 SV=1	GPPPEADLPR	529.779	FP_11	heavy	27413794	0.0268
sp|Q9H0F6|SHRPN_HUMAN	Q9H0F6	Sharpin OS=Homo sapiens OX=9606 GN=SHARPIN PE=1 SV=1	GPPPEADLPR	529.779	FP_12	heavy	30307730	0.0441
sp|Q9H0F6|SHRPN_HUMAN	Q9H0F6	Sharpin OS=Homo sapiens OX=9606 GN=SHARPIN PE=1 SV=1	GAAQVAAVLAQHR	431.246	FP_1new	light	457779	0.0436
sp|Q9H0F6|SHRPN_HUMAN	Q9H0F6	Sharpin OS=Homo sapiens OX=9606 GN=SHARPIN PE=1 SV=1	GAAQVAAVLAQHR	431.246	FP_2	light	932013	0.0668
sp|Q9H0F6|SHRPN_HUMAN	Q9H0F6	Sharpin OS=Homo sapiens OX=9606 GN=SHARPIN PE=1 SV=1	GAAQVAAVLAQHR	431.246	FP_3	light	809232	0.0688
sp|Q9H0F6|SHRPN_HUMAN	Q9H0F6	Sharpin OS=Homo sapiens OX=9606 GN=SHARPIN PE=1 SV=1	GAAQVAAVLAQHR	431.246	FP_4	light	501110	0.0453
sp|Q9H0F6|SHRPN_HUMAN	Q9H0F6	Sharpin OS=Homo sapiens OX=9606 GN=SHARPIN PE=1 SV=1	GAAQVAAVLAQHR	431.246	FP_5	light	421625	0.0277
sp|Q9H0F6|SHRPN_HUMAN	Q9H0F6	Sharpin OS=Homo sapiens OX=9606 GN=SHARPIN PE=1 SV=1	GAAQVAAVLAQHR	431.246	FP_6	light	192697	0.0178
sp|Q9H0F6|SHRPN_HUMAN	Q9H0F6	Sharpin OS=Homo sapiens OX=9606 GN=SHARPIN PE=1 SV=1	GAAQVAAVLAQHR	431.246	FP_7	light	919754	0.081
sp|Q9H0F6|SHRPN_HUMAN	Q9H0F6	Sharpin OS=Homo sapiens OX=9606 GN=SHARPIN PE=1 SV=1	GAAQVAAVLAQHR	431.246	FT_8	light	718784	0.054
sp|Q9H0F6|SHRPN_HUMAN	Q9H0F6	Sharpin OS=Homo sapiens OX=9606 GN=SHARPIN PE=1 SV=1	GAAQVAAVLAQHR	431.246	FP_9	light	1797819	0.1691
sp|Q9H0F6|SHRPN_HUMAN	Q9H0F6	Sharpin OS=Homo sapiens OX=9606 GN=SHARPIN PE=1 SV=1	GAAQVAAVLAQHR	431.246	FP10	light	329794	0.0347
sp|Q9H0F6|SHRPN_HUMAN	Q9H0F6	Sharpin OS=Homo sapiens OX=9606 GN=SHARPIN PE=1 SV=1	GAAQVAAVLAQHR	431.246	FP_11	light	330406	0.0305
sp|Q9H0F6|SHRPN_HUMAN	Q9H0F6	Sharpin OS=Homo sapiens OX=9606 GN=SHARPIN PE=1 SV=1	GAAQVAAVLAQHR	431.246	FP_12	light	839918	0.0649
sp|Q9H0F6|SHRPN_HUMAN	Q9H0F6	Sharpin OS=Homo sapiens OX=9606 GN=SHARPIN PE=1 SV=1	GAAQVAAVLAQHR	434.582	FP_1new	heavy	10504393	0.0436
sp|Q9H0F6|SHRPN_HUMAN	Q9H0F6	Sharpin OS=Homo sapiens OX=9606 GN=SHARPIN PE=1 SV=1	GAAQVAAVLAQHR	434.582	FP_2	heavy	13960674	0.0668
sp|Q9H0F6|SHRPN_HUMAN	Q9H0F6	Sharpin OS=Homo sapiens OX=9606 GN=SHARPIN PE=1 SV=1	GAAQVAAVLAQHR	434.582	FP_3	heavy	11757407	0.0688
sp|Q9H0F6|SHRPN_HUMAN	Q9H0F6	Sharpin OS=Homo sapiens OX=9606 GN=SHARPIN PE=1 SV=1	GAAQVAAVLAQHR	434.582	FP_4	heavy	11066621	0.0453
sp|Q9H0F6|SHRPN_HUMAN	Q9H0F6	Sharpin OS=Homo sapiens OX=9606 GN=SHARPIN PE=1 SV=1	GAAQVAAVLAQHR	434.582	FP_5	heavy	15227880	0.0277
sp|Q9H0F6|SHRPN_HUMAN	Q9H0F6	Sharpin OS=Homo sapiens OX=9606 GN=SHARPIN PE=1 SV=1	GAAQVAAVLAQHR	434.582	FP_6	heavy	10843406	0.0178
sp|Q9H0F6|SHRPN_HUMAN	Q9H0F6	Sharpin OS=Homo sapiens OX=9606 GN=SHARPIN PE=1 SV=1	GAAQVAAVLAQHR	434.582	FP_7	heavy	11355329	0.081
sp|Q9H0F6|SHRPN_HUMAN	Q9H0F6	Sharpin OS=Homo sapiens OX=9606 GN=SHARPIN PE=1 SV=1	GAAQVAAVLAQHR	434.582	FT_8	heavy	13311361	0.054
sp|Q9H0F6|SHRPN_HUMAN	Q9H0F6	Sharpin OS=Homo sapiens OX=9606 GN=SHARPIN PE=1 SV=1	GAAQVAAVLAQHR	434.582	FP_9	heavy	10631452	0.1691
sp|Q9H0F6|SHRPN_HUMAN	Q9H0F6	Sharpin OS=Homo sapiens OX=9606 GN=SHARPIN PE=1 SV=1	GAAQVAAVLAQHR	434.582	FP10	heavy	9506236	0.0347
sp|Q9H0F6|SHRPN_HUMAN	Q9H0F6	Sharpin OS=Homo sapiens OX=9606 GN=SHARPIN PE=1 SV=1	GAAQVAAVLAQHR	434.582	FP_11	heavy	10849053	0.0305
sp|Q9H0F6|SHRPN_HUMAN	Q9H0F6	Sharpin OS=Homo sapiens OX=9606 GN=SHARPIN PE=1 SV=1	GAAQVAAVLAQHR	434.582	FP_12	heavy	12936225	0.0649
sp|Q9H0F6|SHRPN_HUMAN	Q9H0F6	Sharpin OS=Homo sapiens OX=9606 GN=SHARPIN PE=1 SV=1	SLASYGVR	426.732	FP_1new	light	321427	0.0231
sp|Q9H0F6|SHRPN_HUMAN	Q9H0F6	Sharpin OS=Homo sapiens OX=9606 GN=SHARPIN PE=1 SV=1	SLASYGVR	426.732	FP_2	light	781080	0.042
sp|Q9H0F6|SHRPN_HUMAN	Q9H0F6	Sharpin OS=Homo sapiens OX=9606 GN=SHARPIN PE=1 SV=1	SLASYGVR	426.732	FP_3	light	603633	0.0399
sp|Q9H0F6|SHRPN_HUMAN	Q9H0F6	Sharpin OS=Homo sapiens OX=9606 GN=SHARPIN PE=1 SV=1	SLASYGVR	426.732	FP_4	light	404040	0.0269
sp|Q9H0F6|SHRPN_HUMAN	Q9H0F6	Sharpin OS=Homo sapiens OX=9606 GN=SHARPIN PE=1 SV=1	SLASYGVR	426.732	FP_5	light	485730	0.0235
sp|Q9H0F6|SHRPN_HUMAN	Q9H0F6	Sharpin OS=Homo sapiens OX=9606 GN=SHARPIN PE=1 SV=1	SLASYGVR	426.732	FP_6	light	280757	0.021
sp|Q9H0F6|SHRPN_HUMAN	Q9H0F6	Sharpin OS=Homo sapiens OX=9606 GN=SHARPIN PE=1 SV=1	SLASYGVR	426.732	FP_7	light	673059	0.0417
sp|Q9H0F6|SHRPN_HUMAN	Q9H0F6	Sharpin OS=Homo sapiens OX=9606 GN=SHARPIN PE=1 SV=1	SLASYGVR	426.732	FT_8	light	587908	0.031
sp|Q9H0F6|SHRPN_HUMAN	Q9H0F6	Sharpin OS=Homo sapiens OX=9606 GN=SHARPIN PE=1 SV=1	SLASYGVR	426.732	FP_9	light	1234880	0.0735
sp|Q9H0F6|SHRPN_HUMAN	Q9H0F6	Sharpin OS=Homo sapiens OX=9606 GN=SHARPIN PE=1 SV=1	SLASYGVR	426.732	FP10	light	288931	0.0201
sp|Q9H0F6|SHRPN_HUMAN	Q9H0F6	Sharpin OS=Homo sapiens OX=9606 GN=SHARPIN PE=1 SV=1	SLASYGVR	426.732	FP_11	light	293080	0.0197
sp|Q9H0F6|SHRPN_HUMAN	Q9H0F6	Sharpin OS=Homo sapiens OX=9606 GN=SHARPIN PE=1 SV=1	SLASYGVR	426.732	FP_12	light	714013	0.038
sp|Q9H0F6|SHRPN_HUMAN	Q9H0F6	Sharpin OS=Homo sapiens OX=9606 GN=SHARPIN PE=1 SV=1	SLASYGVR	431.736	FP_1new	heavy	13918406	0.0231
sp|Q9H0F6|SHRPN_HUMAN	Q9H0F6	Sharpin OS=Homo sapiens OX=9606 GN=SHARPIN PE=1 SV=1	SLASYGVR	431.736	FP_2	heavy	18606042	0.042
sp|Q9H0F6|SHRPN_HUMAN	Q9H0F6	Sharpin OS=Homo sapiens OX=9606 GN=SHARPIN PE=1 SV=1	SLASYGVR	431.736	FP_3	heavy	15111017	0.0399
sp|Q9H0F6|SHRPN_HUMAN	Q9H0F6	Sharpin OS=Homo sapiens OX=9606 GN=SHARPIN PE=1 SV=1	SLASYGVR	431.736	FP_4	heavy	15025190	0.0269
sp|Q9H0F6|SHRPN_HUMAN	Q9H0F6	Sharpin OS=Homo sapiens OX=9606 GN=SHARPIN PE=1 SV=1	SLASYGVR	431.736	FP_5	heavy	20691252	0.0235
sp|Q9H0F6|SHRPN_HUMAN	Q9H0F6	Sharpin OS=Homo sapiens OX=9606 GN=SHARPIN PE=1 SV=1	SLASYGVR	431.736	FP_6	heavy	13373098	0.021
sp|Q9H0F6|SHRPN_HUMAN	Q9H0F6	Sharpin OS=Homo sapiens OX=9606 GN=SHARPIN PE=1 SV=1	SLASYGVR	431.736	FP_7	heavy	16126969	0.0417
sp|Q9H0F6|SHRPN_HUMAN	Q9H0F6	Sharpin OS=Homo sapiens OX=9606 GN=SHARPIN PE=1 SV=1	SLASYGVR	431.736	FT_8	heavy	18980622	0.031
sp|Q9H0F6|SHRPN_HUMAN	Q9H0F6	Sharpin OS=Homo sapiens OX=9606 GN=SHARPIN PE=1 SV=1	SLASYGVR	431.736	FP_9	heavy	16812144	0.0735
sp|Q9H0F6|SHRPN_HUMAN	Q9H0F6	Sharpin OS=Homo sapiens OX=9606 GN=SHARPIN PE=1 SV=1	SLASYGVR	431.736	FP10	heavy	14401391	0.0201
sp|Q9H0F6|SHRPN_HUMAN	Q9H0F6	Sharpin OS=Homo sapiens OX=9606 GN=SHARPIN PE=1 SV=1	SLASYGVR	431.736	FP_11	heavy	14887115	0.0197
sp|Q9H0F6|SHRPN_HUMAN	Q9H0F6	Sharpin OS=Homo sapiens OX=9606 GN=SHARPIN PE=1 SV=1	SLASYGVR	431.736	FP_12	heavy	18774060	0.038
sp|Q9H0F6|SHRPN_HUMAN	Q9H0F6	Sharpin OS=Homo sapiens OX=9606 GN=SHARPIN PE=1 SV=1	EAPATGPSPQHPQK	482.244	FP_1new	light	6877	0.0305
sp|Q9H0F6|SHRPN_HUMAN	Q9H0F6	Sharpin OS=Homo sapiens OX=9606 GN=SHARPIN PE=1 SV=1	EAPATGPSPQHPQK	482.244	FP_2	light	371926	0.1054
sp|Q9H0F6|SHRPN_HUMAN	Q9H0F6	Sharpin OS=Homo sapiens OX=9606 GN=SHARPIN PE=1 SV=1	EAPATGPSPQHPQK	482.244	FP_3	light	153648	0.0946
sp|Q9H0F6|SHRPN_HUMAN	Q9H0F6	Sharpin OS=Homo sapiens OX=9606 GN=SHARPIN PE=1 SV=1	EAPATGPSPQHPQK	482.244	FP_4	light	47181	0.0743
sp|Q9H0F6|SHRPN_HUMAN	Q9H0F6	Sharpin OS=Homo sapiens OX=9606 GN=SHARPIN PE=1 SV=1	EAPATGPSPQHPQK	482.244	FP_5	light	233968	0.0541
sp|Q9H0F6|SHRPN_HUMAN	Q9H0F6	Sharpin OS=Homo sapiens OX=9606 GN=SHARPIN PE=1 SV=1	EAPATGPSPQHPQK	482.244	FP_6	light	17843	0.0358
sp|Q9H0F6|SHRPN_HUMAN	Q9H0F6	Sharpin OS=Homo sapiens OX=9606 GN=SHARPIN PE=1 SV=1	EAPATGPSPQHPQK	482.244	FP_7	light	103216	0.1138
sp|Q9H0F6|SHRPN_HUMAN	Q9H0F6	Sharpin OS=Homo sapiens OX=9606 GN=SHARPIN PE=1 SV=1	EAPATGPSPQHPQK	482.244	FT_8	light	327193	0.0837
sp|Q9H0F6|SHRPN_HUMAN	Q9H0F6	Sharpin OS=Homo sapiens OX=9606 GN=SHARPIN PE=1 SV=1	EAPATGPSPQHPQK	482.244	FP_9	light	597856	0.1945
sp|Q9H0F6|SHRPN_HUMAN	Q9H0F6	Sharpin OS=Homo sapiens OX=9606 GN=SHARPIN PE=1 SV=1	EAPATGPSPQHPQK	482.244	FP10	light	17038	0.0444
sp|Q9H0F6|SHRPN_HUMAN	Q9H0F6	Sharpin OS=Homo sapiens OX=9606 GN=SHARPIN PE=1 SV=1	EAPATGPSPQHPQK	482.244	FP_11	light	41810	0.0494
sp|Q9H0F6|SHRPN_HUMAN	Q9H0F6	Sharpin OS=Homo sapiens OX=9606 GN=SHARPIN PE=1 SV=1	EAPATGPSPQHPQK	482.244	FP_12	light	331590	0.0918
sp|Q9H0F6|SHRPN_HUMAN	Q9H0F6	Sharpin OS=Homo sapiens OX=9606 GN=SHARPIN PE=1 SV=1	EAPATGPSPQHPQK	484.916	FP_1new	heavy	225390	0.0305
sp|Q9H0F6|SHRPN_HUMAN	Q9H0F6	Sharpin OS=Homo sapiens OX=9606 GN=SHARPIN PE=1 SV=1	EAPATGPSPQHPQK	484.916	FP_2	heavy	3527103	0.1054
sp|Q9H0F6|SHRPN_HUMAN	Q9H0F6	Sharpin OS=Homo sapiens OX=9606 GN=SHARPIN PE=1 SV=1	EAPATGPSPQHPQK	484.916	FP_3	heavy	1624150	0.0946
sp|Q9H0F6|SHRPN_HUMAN	Q9H0F6	Sharpin OS=Homo sapiens OX=9606 GN=SHARPIN PE=1 SV=1	EAPATGPSPQHPQK	484.916	FP_4	heavy	635267	0.0743
sp|Q9H0F6|SHRPN_HUMAN	Q9H0F6	Sharpin OS=Homo sapiens OX=9606 GN=SHARPIN PE=1 SV=1	EAPATGPSPQHPQK	484.916	FP_5	heavy	4321373	0.0541
sp|Q9H0F6|SHRPN_HUMAN	Q9H0F6	Sharpin OS=Homo sapiens OX=9606 GN=SHARPIN PE=1 SV=1	EAPATGPSPQHPQK	484.916	FP_6	heavy	498978	0.0358
sp|Q9H0F6|SHRPN_HUMAN	Q9H0F6	Sharpin OS=Homo sapiens OX=9606 GN=SHARPIN PE=1 SV=1	EAPATGPSPQHPQK	484.916	FP_7	heavy	906617	0.1138
sp|Q9H0F6|SHRPN_HUMAN	Q9H0F6	Sharpin OS=Homo sapiens OX=9606 GN=SHARPIN PE=1 SV=1	EAPATGPSPQHPQK	484.916	FT_8	heavy	3906795	0.0837
sp|Q9H0F6|SHRPN_HUMAN	Q9H0F6	Sharpin OS=Homo sapiens OX=9606 GN=SHARPIN PE=1 SV=1	EAPATGPSPQHPQK	484.916	FP_9	heavy	3074145	0.1945
sp|Q9H0F6|SHRPN_HUMAN	Q9H0F6	Sharpin OS=Homo sapiens OX=9606 GN=SHARPIN PE=1 SV=1	EAPATGPSPQHPQK	484.916	FP10	heavy	383993	0.0444
sp|Q9H0F6|SHRPN_HUMAN	Q9H0F6	Sharpin OS=Homo sapiens OX=9606 GN=SHARPIN PE=1 SV=1	EAPATGPSPQHPQK	484.916	FP_11	heavy	847192	0.0494
sp|Q9H0F6|SHRPN_HUMAN	Q9H0F6	Sharpin OS=Homo sapiens OX=9606 GN=SHARPIN PE=1 SV=1	EAPATGPSPQHPQK	484.916	FP_12	heavy	3613039	0.0918
sp|Q9H6S1|AZI2_HUMAN	Q9H6S1	5-azacytidine-induced protein 2 OS=Homo sapiens OX=9606 GN=AZI2 PE=1 SV=1	FEEETSSVGR	570.762	FP_1new	light	179132	0.2121
sp|Q9H6S1|AZI2_HUMAN	Q9H6S1	5-azacytidine-induced protein 2 OS=Homo sapiens OX=9606 GN=AZI2 PE=1 SV=1	FEEETSSVGR	570.762	FP_2	light	333080	0.2952
sp|Q9H6S1|AZI2_HUMAN	Q9H6S1	5-azacytidine-induced protein 2 OS=Homo sapiens OX=9606 GN=AZI2 PE=1 SV=1	FEEETSSVGR	570.762	FP_3	light	253793	0.2651
sp|Q9H6S1|AZI2_HUMAN	Q9H6S1	5-azacytidine-induced protein 2 OS=Homo sapiens OX=9606 GN=AZI2 PE=1 SV=1	FEEETSSVGR	570.762	FP_4	light	200184	0.2307
sp|Q9H6S1|AZI2_HUMAN	Q9H6S1	5-azacytidine-induced protein 2 OS=Homo sapiens OX=9606 GN=AZI2 PE=1 SV=1	FEEETSSVGR	570.762	FP_5	light	188731	0.1579
sp|Q9H6S1|AZI2_HUMAN	Q9H6S1	5-azacytidine-induced protein 2 OS=Homo sapiens OX=9606 GN=AZI2 PE=1 SV=1	FEEETSSVGR	570.762	FP_6	light	138446	0.1679
sp|Q9H6S1|AZI2_HUMAN	Q9H6S1	5-azacytidine-induced protein 2 OS=Homo sapiens OX=9606 GN=AZI2 PE=1 SV=1	FEEETSSVGR	570.762	FP_7	light	346362	0.3861
sp|Q9H6S1|AZI2_HUMAN	Q9H6S1	5-azacytidine-induced protein 2 OS=Homo sapiens OX=9606 GN=AZI2 PE=1 SV=1	FEEETSSVGR	570.762	FT_8	light	188643	0.1683
sp|Q9H6S1|AZI2_HUMAN	Q9H6S1	5-azacytidine-induced protein 2 OS=Homo sapiens OX=9606 GN=AZI2 PE=1 SV=1	FEEETSSVGR	570.762	FP_9	light	482519	0.5001
sp|Q9H6S1|AZI2_HUMAN	Q9H6S1	5-azacytidine-induced protein 2 OS=Homo sapiens OX=9606 GN=AZI2 PE=1 SV=1	FEEETSSVGR	570.762	FP10	light	133836	0.1487
sp|Q9H6S1|AZI2_HUMAN	Q9H6S1	5-azacytidine-induced protein 2 OS=Homo sapiens OX=9606 GN=AZI2 PE=1 SV=1	FEEETSSVGR	570.762	FP_11	light	126305	0.1567
sp|Q9H6S1|AZI2_HUMAN	Q9H6S1	5-azacytidine-induced protein 2 OS=Homo sapiens OX=9606 GN=AZI2 PE=1 SV=1	FEEETSSVGR	570.762	FP_12	light	264113	0.252
sp|Q9H6S1|AZI2_HUMAN	Q9H6S1	5-azacytidine-induced protein 2 OS=Homo sapiens OX=9606 GN=AZI2 PE=1 SV=1	FEEETSSVGR	575.766	FP_1new	heavy	844675	0.2121
sp|Q9H6S1|AZI2_HUMAN	Q9H6S1	5-azacytidine-induced protein 2 OS=Homo sapiens OX=9606 GN=AZI2 PE=1 SV=1	FEEETSSVGR	575.766	FP_2	heavy	1128164	0.2952
sp|Q9H6S1|AZI2_HUMAN	Q9H6S1	5-azacytidine-induced protein 2 OS=Homo sapiens OX=9606 GN=AZI2 PE=1 SV=1	FEEETSSVGR	575.766	FP_3	heavy	957438	0.2651
sp|Q9H6S1|AZI2_HUMAN	Q9H6S1	5-azacytidine-induced protein 2 OS=Homo sapiens OX=9606 GN=AZI2 PE=1 SV=1	FEEETSSVGR	575.766	FP_4	heavy	867651	0.2307
sp|Q9H6S1|AZI2_HUMAN	Q9H6S1	5-azacytidine-induced protein 2 OS=Homo sapiens OX=9606 GN=AZI2 PE=1 SV=1	FEEETSSVGR	575.766	FP_5	heavy	1195015	0.1579
sp|Q9H6S1|AZI2_HUMAN	Q9H6S1	5-azacytidine-induced protein 2 OS=Homo sapiens OX=9606 GN=AZI2 PE=1 SV=1	FEEETSSVGR	575.766	FP_6	heavy	824393	0.1679
sp|Q9H6S1|AZI2_HUMAN	Q9H6S1	5-azacytidine-induced protein 2 OS=Homo sapiens OX=9606 GN=AZI2 PE=1 SV=1	FEEETSSVGR	575.766	FP_7	heavy	897112	0.3861
sp|Q9H6S1|AZI2_HUMAN	Q9H6S1	5-azacytidine-induced protein 2 OS=Homo sapiens OX=9606 GN=AZI2 PE=1 SV=1	FEEETSSVGR	575.766	FT_8	heavy	1120933	0.1683
sp|Q9H6S1|AZI2_HUMAN	Q9H6S1	5-azacytidine-induced protein 2 OS=Homo sapiens OX=9606 GN=AZI2 PE=1 SV=1	FEEETSSVGR	575.766	FP_9	heavy	964780	0.5001
sp|Q9H6S1|AZI2_HUMAN	Q9H6S1	5-azacytidine-induced protein 2 OS=Homo sapiens OX=9606 GN=AZI2 PE=1 SV=1	FEEETSSVGR	575.766	FP10	heavy	899842	0.1487
sp|Q9H6S1|AZI2_HUMAN	Q9H6S1	5-azacytidine-induced protein 2 OS=Homo sapiens OX=9606 GN=AZI2 PE=1 SV=1	FEEETSSVGR	575.766	FP_11	heavy	806064	0.1567
sp|Q9H6S1|AZI2_HUMAN	Q9H6S1	5-azacytidine-induced protein 2 OS=Homo sapiens OX=9606 GN=AZI2 PE=1 SV=1	FEEETSSVGR	575.766	FP_12	heavy	1048024	0.252
sp|Q9H6S1|AZI2_HUMAN	Q9H6S1	5-azacytidine-induced protein 2 OS=Homo sapiens OX=9606 GN=AZI2 PE=1 SV=1	EVELLQLR	500.295	FP_1new	light	188623	0.0122
sp|Q9H6S1|AZI2_HUMAN	Q9H6S1	5-azacytidine-induced protein 2 OS=Homo sapiens OX=9606 GN=AZI2 PE=1 SV=1	EVELLQLR	500.295	FP_2	light	332476	0.0184
sp|Q9H6S1|AZI2_HUMAN	Q9H6S1	5-azacytidine-induced protein 2 OS=Homo sapiens OX=9606 GN=AZI2 PE=1 SV=1	EVELLQLR	500.295	FP_3	light	302796	0.0215
sp|Q9H6S1|AZI2_HUMAN	Q9H6S1	5-azacytidine-induced protein 2 OS=Homo sapiens OX=9606 GN=AZI2 PE=1 SV=1	EVELLQLR	500.295	FP_4	light	210961	0.0139
sp|Q9H6S1|AZI2_HUMAN	Q9H6S1	5-azacytidine-induced protein 2 OS=Homo sapiens OX=9606 GN=AZI2 PE=1 SV=1	EVELLQLR	500.295	FP_5	light	246064	0.012
sp|Q9H6S1|AZI2_HUMAN	Q9H6S1	5-azacytidine-induced protein 2 OS=Homo sapiens OX=9606 GN=AZI2 PE=1 SV=1	EVELLQLR	500.295	FP_6	light	184908	0.0115
sp|Q9H6S1|AZI2_HUMAN	Q9H6S1	5-azacytidine-induced protein 2 OS=Homo sapiens OX=9606 GN=AZI2 PE=1 SV=1	EVELLQLR	500.295	FP_7	light	353519	0.0219
sp|Q9H6S1|AZI2_HUMAN	Q9H6S1	5-azacytidine-induced protein 2 OS=Homo sapiens OX=9606 GN=AZI2 PE=1 SV=1	EVELLQLR	500.295	FT_8	light	268973	0.0142
sp|Q9H6S1|AZI2_HUMAN	Q9H6S1	5-azacytidine-induced protein 2 OS=Homo sapiens OX=9606 GN=AZI2 PE=1 SV=1	EVELLQLR	500.295	FP_9	light	527508	0.0358
sp|Q9H6S1|AZI2_HUMAN	Q9H6S1	5-azacytidine-induced protein 2 OS=Homo sapiens OX=9606 GN=AZI2 PE=1 SV=1	EVELLQLR	500.295	FP10	light	107984	0.0082
sp|Q9H6S1|AZI2_HUMAN	Q9H6S1	5-azacytidine-induced protein 2 OS=Homo sapiens OX=9606 GN=AZI2 PE=1 SV=1	EVELLQLR	500.295	FP_11	light	123885	0.0083
sp|Q9H6S1|AZI2_HUMAN	Q9H6S1	5-azacytidine-induced protein 2 OS=Homo sapiens OX=9606 GN=AZI2 PE=1 SV=1	EVELLQLR	500.295	FP_12	light	372388	0.0208
sp|Q9H6S1|AZI2_HUMAN	Q9H6S1	5-azacytidine-induced protein 2 OS=Homo sapiens OX=9606 GN=AZI2 PE=1 SV=1	EVELLQLR	505.299	FP_1new	heavy	15493243	0.0122
sp|Q9H6S1|AZI2_HUMAN	Q9H6S1	5-azacytidine-induced protein 2 OS=Homo sapiens OX=9606 GN=AZI2 PE=1 SV=1	EVELLQLR	505.299	FP_2	heavy	18027894	0.0184
sp|Q9H6S1|AZI2_HUMAN	Q9H6S1	5-azacytidine-induced protein 2 OS=Homo sapiens OX=9606 GN=AZI2 PE=1 SV=1	EVELLQLR	505.299	FP_3	heavy	14078627	0.0215
sp|Q9H6S1|AZI2_HUMAN	Q9H6S1	5-azacytidine-induced protein 2 OS=Homo sapiens OX=9606 GN=AZI2 PE=1 SV=1	EVELLQLR	505.299	FP_4	heavy	15135302	0.0139
sp|Q9H6S1|AZI2_HUMAN	Q9H6S1	5-azacytidine-induced protein 2 OS=Homo sapiens OX=9606 GN=AZI2 PE=1 SV=1	EVELLQLR	505.299	FP_5	heavy	20453200	0.012
sp|Q9H6S1|AZI2_HUMAN	Q9H6S1	5-azacytidine-induced protein 2 OS=Homo sapiens OX=9606 GN=AZI2 PE=1 SV=1	EVELLQLR	505.299	FP_6	heavy	16064412	0.0115
sp|Q9H6S1|AZI2_HUMAN	Q9H6S1	5-azacytidine-induced protein 2 OS=Homo sapiens OX=9606 GN=AZI2 PE=1 SV=1	EVELLQLR	505.299	FP_7	heavy	16155094	0.0219
sp|Q9H6S1|AZI2_HUMAN	Q9H6S1	5-azacytidine-induced protein 2 OS=Homo sapiens OX=9606 GN=AZI2 PE=1 SV=1	EVELLQLR	505.299	FT_8	heavy	18972116	0.0142
sp|Q9H6S1|AZI2_HUMAN	Q9H6S1	5-azacytidine-induced protein 2 OS=Homo sapiens OX=9606 GN=AZI2 PE=1 SV=1	EVELLQLR	505.299	FP_9	heavy	14750282	0.0358
sp|Q9H6S1|AZI2_HUMAN	Q9H6S1	5-azacytidine-induced protein 2 OS=Homo sapiens OX=9606 GN=AZI2 PE=1 SV=1	EVELLQLR	505.299	FP10	heavy	13131759	0.0082
sp|Q9H6S1|AZI2_HUMAN	Q9H6S1	5-azacytidine-induced protein 2 OS=Homo sapiens OX=9606 GN=AZI2 PE=1 SV=1	EVELLQLR	505.299	FP_11	heavy	14977380	0.0083
sp|Q9H6S1|AZI2_HUMAN	Q9H6S1	5-azacytidine-induced protein 2 OS=Homo sapiens OX=9606 GN=AZI2 PE=1 SV=1	EVELLQLR	505.299	FP_12	heavy	17889616	0.0208
sp|Q9NQC7|CYLD_HUMAN	Q9NQC7	Ubiquitin carboxyl-terminal hydrolase CYLD OS=Homo sapiens OX=9606 GN=CYLD PE=1 SV=1	DLPDWDWR	551.751	FP_1new	light	44797	0.0052
sp|Q9NQC7|CYLD_HUMAN	Q9NQC7	Ubiquitin carboxyl-terminal hydrolase CYLD OS=Homo sapiens OX=9606 GN=CYLD PE=1 SV=1	DLPDWDWR	551.751	FP_2	light	92577	0.0087
sp|Q9NQC7|CYLD_HUMAN	Q9NQC7	Ubiquitin carboxyl-terminal hydrolase CYLD OS=Homo sapiens OX=9606 GN=CYLD PE=1 SV=1	DLPDWDWR	551.751	FP_3	light	70576	0.0078
sp|Q9NQC7|CYLD_HUMAN	Q9NQC7	Ubiquitin carboxyl-terminal hydrolase CYLD OS=Homo sapiens OX=9606 GN=CYLD PE=1 SV=1	DLPDWDWR	551.751	FP_4	light	38340	0.0041
sp|Q9NQC7|CYLD_HUMAN	Q9NQC7	Ubiquitin carboxyl-terminal hydrolase CYLD OS=Homo sapiens OX=9606 GN=CYLD PE=1 SV=1	DLPDWDWR	551.751	FP_5	light	48623	0.0039
sp|Q9NQC7|CYLD_HUMAN	Q9NQC7	Ubiquitin carboxyl-terminal hydrolase CYLD OS=Homo sapiens OX=9606 GN=CYLD PE=1 SV=1	DLPDWDWR	551.751	FP_6	light	39647	0.0044
sp|Q9NQC7|CYLD_HUMAN	Q9NQC7	Ubiquitin carboxyl-terminal hydrolase CYLD OS=Homo sapiens OX=9606 GN=CYLD PE=1 SV=1	DLPDWDWR	551.751	FP_7	light	104407	0.0099
sp|Q9NQC7|CYLD_HUMAN	Q9NQC7	Ubiquitin carboxyl-terminal hydrolase CYLD OS=Homo sapiens OX=9606 GN=CYLD PE=1 SV=1	DLPDWDWR	551.751	FT_8	light	58194	0.0052
sp|Q9NQC7|CYLD_HUMAN	Q9NQC7	Ubiquitin carboxyl-terminal hydrolase CYLD OS=Homo sapiens OX=9606 GN=CYLD PE=1 SV=1	DLPDWDWR	551.751	FP_9	light	170146	0.0231
sp|Q9NQC7|CYLD_HUMAN	Q9NQC7	Ubiquitin carboxyl-terminal hydrolase CYLD OS=Homo sapiens OX=9606 GN=CYLD PE=1 SV=1	DLPDWDWR	551.751	FP10	light	26144	0.0027
sp|Q9NQC7|CYLD_HUMAN	Q9NQC7	Ubiquitin carboxyl-terminal hydrolase CYLD OS=Homo sapiens OX=9606 GN=CYLD PE=1 SV=1	DLPDWDWR	551.751	FP_11	light	25431	0.0028
sp|Q9NQC7|CYLD_HUMAN	Q9NQC7	Ubiquitin carboxyl-terminal hydrolase CYLD OS=Homo sapiens OX=9606 GN=CYLD PE=1 SV=1	DLPDWDWR	551.751	FP_12	light	73775	0.0074
sp|Q9NQC7|CYLD_HUMAN	Q9NQC7	Ubiquitin carboxyl-terminal hydrolase CYLD OS=Homo sapiens OX=9606 GN=CYLD PE=1 SV=1	DLPDWDWR	556.755	FP_1new	heavy	8693256	0.0052
sp|Q9NQC7|CYLD_HUMAN	Q9NQC7	Ubiquitin carboxyl-terminal hydrolase CYLD OS=Homo sapiens OX=9606 GN=CYLD PE=1 SV=1	DLPDWDWR	556.755	FP_2	heavy	10648096	0.0087
sp|Q9NQC7|CYLD_HUMAN	Q9NQC7	Ubiquitin carboxyl-terminal hydrolase CYLD OS=Homo sapiens OX=9606 GN=CYLD PE=1 SV=1	DLPDWDWR	556.755	FP_3	heavy	9085447	0.0078
sp|Q9NQC7|CYLD_HUMAN	Q9NQC7	Ubiquitin carboxyl-terminal hydrolase CYLD OS=Homo sapiens OX=9606 GN=CYLD PE=1 SV=1	DLPDWDWR	556.755	FP_4	heavy	9364180	0.0041
sp|Q9NQC7|CYLD_HUMAN	Q9NQC7	Ubiquitin carboxyl-terminal hydrolase CYLD OS=Homo sapiens OX=9606 GN=CYLD PE=1 SV=1	DLPDWDWR	556.755	FP_5	heavy	12459120	0.0039
sp|Q9NQC7|CYLD_HUMAN	Q9NQC7	Ubiquitin carboxyl-terminal hydrolase CYLD OS=Homo sapiens OX=9606 GN=CYLD PE=1 SV=1	DLPDWDWR	556.755	FP_6	heavy	9072330	0.0044
sp|Q9NQC7|CYLD_HUMAN	Q9NQC7	Ubiquitin carboxyl-terminal hydrolase CYLD OS=Homo sapiens OX=9606 GN=CYLD PE=1 SV=1	DLPDWDWR	556.755	FP_7	heavy	10571900	0.0099
sp|Q9NQC7|CYLD_HUMAN	Q9NQC7	Ubiquitin carboxyl-terminal hydrolase CYLD OS=Homo sapiens OX=9606 GN=CYLD PE=1 SV=1	DLPDWDWR	556.755	FT_8	heavy	11205563	0.0052
sp|Q9NQC7|CYLD_HUMAN	Q9NQC7	Ubiquitin carboxyl-terminal hydrolase CYLD OS=Homo sapiens OX=9606 GN=CYLD PE=1 SV=1	DLPDWDWR	556.755	FP_9	heavy	7351064	0.0231
sp|Q9NQC7|CYLD_HUMAN	Q9NQC7	Ubiquitin carboxyl-terminal hydrolase CYLD OS=Homo sapiens OX=9606 GN=CYLD PE=1 SV=1	DLPDWDWR	556.755	FP10	heavy	9571568	0.0027
sp|Q9NQC7|CYLD_HUMAN	Q9NQC7	Ubiquitin carboxyl-terminal hydrolase CYLD OS=Homo sapiens OX=9606 GN=CYLD PE=1 SV=1	DLPDWDWR	556.755	FP_11	heavy	9107909	0.0028
sp|Q9NQC7|CYLD_HUMAN	Q9NQC7	Ubiquitin carboxyl-terminal hydrolase CYLD OS=Homo sapiens OX=9606 GN=CYLD PE=1 SV=1	DLPDWDWR	556.755	FP_12	heavy	10036236	0.0074
sp|Q9NQC7|CYLD_HUMAN	Q9NQC7	Ubiquitin carboxyl-terminal hydrolase CYLD OS=Homo sapiens OX=9606 GN=CYLD PE=1 SV=1	GQGFTDGVYQGK	628.799	FP_1new	light	25167	0.0091
sp|Q9NQC7|CYLD_HUMAN	Q9NQC7	Ubiquitin carboxyl-terminal hydrolase CYLD OS=Homo sapiens OX=9606 GN=CYLD PE=1 SV=1	GQGFTDGVYQGK	628.799	FP_2	light	57605	0.017
sp|Q9NQC7|CYLD_HUMAN	Q9NQC7	Ubiquitin carboxyl-terminal hydrolase CYLD OS=Homo sapiens OX=9606 GN=CYLD PE=1 SV=1	GQGFTDGVYQGK	628.799	FP_3	light	59358	0.0232
sp|Q9NQC7|CYLD_HUMAN	Q9NQC7	Ubiquitin carboxyl-terminal hydrolase CYLD OS=Homo sapiens OX=9606 GN=CYLD PE=1 SV=1	GQGFTDGVYQGK	628.799	FP_4	light	39202	0.0142
sp|Q9NQC7|CYLD_HUMAN	Q9NQC7	Ubiquitin carboxyl-terminal hydrolase CYLD OS=Homo sapiens OX=9606 GN=CYLD PE=1 SV=1	GQGFTDGVYQGK	628.799	FP_5	light	25726	0.0072
sp|Q9NQC7|CYLD_HUMAN	Q9NQC7	Ubiquitin carboxyl-terminal hydrolase CYLD OS=Homo sapiens OX=9606 GN=CYLD PE=1 SV=1	GQGFTDGVYQGK	628.799	FP_6	light	19001	0.0082
sp|Q9NQC7|CYLD_HUMAN	Q9NQC7	Ubiquitin carboxyl-terminal hydrolase CYLD OS=Homo sapiens OX=9606 GN=CYLD PE=1 SV=1	GQGFTDGVYQGK	628.799	FP_7	light	79633	0.0271
sp|Q9NQC7|CYLD_HUMAN	Q9NQC7	Ubiquitin carboxyl-terminal hydrolase CYLD OS=Homo sapiens OX=9606 GN=CYLD PE=1 SV=1	GQGFTDGVYQGK	628.799	FT_8	light	40117	0.012
sp|Q9NQC7|CYLD_HUMAN	Q9NQC7	Ubiquitin carboxyl-terminal hydrolase CYLD OS=Homo sapiens OX=9606 GN=CYLD PE=1 SV=1	GQGFTDGVYQGK	628.799	FP_9	light	137114	0.0468
sp|Q9NQC7|CYLD_HUMAN	Q9NQC7	Ubiquitin carboxyl-terminal hydrolase CYLD OS=Homo sapiens OX=9606 GN=CYLD PE=1 SV=1	GQGFTDGVYQGK	628.799	FP10	light	23898	0.0095
sp|Q9NQC7|CYLD_HUMAN	Q9NQC7	Ubiquitin carboxyl-terminal hydrolase CYLD OS=Homo sapiens OX=9606 GN=CYLD PE=1 SV=1	GQGFTDGVYQGK	628.799	FP_11	light	24249	0.009
sp|Q9NQC7|CYLD_HUMAN	Q9NQC7	Ubiquitin carboxyl-terminal hydrolase CYLD OS=Homo sapiens OX=9606 GN=CYLD PE=1 SV=1	GQGFTDGVYQGK	628.799	FP_12	light	51984	0.0168
sp|Q9NQC7|CYLD_HUMAN	Q9NQC7	Ubiquitin carboxyl-terminal hydrolase CYLD OS=Homo sapiens OX=9606 GN=CYLD PE=1 SV=1	GQGFTDGVYQGK	632.806	FP_1new	heavy	2766078	0.0091
sp|Q9NQC7|CYLD_HUMAN	Q9NQC7	Ubiquitin carboxyl-terminal hydrolase CYLD OS=Homo sapiens OX=9606 GN=CYLD PE=1 SV=1	GQGFTDGVYQGK	632.806	FP_2	heavy	3383439	0.017
sp|Q9NQC7|CYLD_HUMAN	Q9NQC7	Ubiquitin carboxyl-terminal hydrolase CYLD OS=Homo sapiens OX=9606 GN=CYLD PE=1 SV=1	GQGFTDGVYQGK	632.806	FP_3	heavy	2558890	0.0232
sp|Q9NQC7|CYLD_HUMAN	Q9NQC7	Ubiquitin carboxyl-terminal hydrolase CYLD OS=Homo sapiens OX=9606 GN=CYLD PE=1 SV=1	GQGFTDGVYQGK	632.806	FP_4	heavy	2762253	0.0142
sp|Q9NQC7|CYLD_HUMAN	Q9NQC7	Ubiquitin carboxyl-terminal hydrolase CYLD OS=Homo sapiens OX=9606 GN=CYLD PE=1 SV=1	GQGFTDGVYQGK	632.806	FP_5	heavy	3575426	0.0072
sp|Q9NQC7|CYLD_HUMAN	Q9NQC7	Ubiquitin carboxyl-terminal hydrolase CYLD OS=Homo sapiens OX=9606 GN=CYLD PE=1 SV=1	GQGFTDGVYQGK	632.806	FP_6	heavy	2324508	0.0082
sp|Q9NQC7|CYLD_HUMAN	Q9NQC7	Ubiquitin carboxyl-terminal hydrolase CYLD OS=Homo sapiens OX=9606 GN=CYLD PE=1 SV=1	GQGFTDGVYQGK	632.806	FP_7	heavy	2935071	0.0271
sp|Q9NQC7|CYLD_HUMAN	Q9NQC7	Ubiquitin carboxyl-terminal hydrolase CYLD OS=Homo sapiens OX=9606 GN=CYLD PE=1 SV=1	GQGFTDGVYQGK	632.806	FT_8	heavy	3337958	0.012
sp|Q9NQC7|CYLD_HUMAN	Q9NQC7	Ubiquitin carboxyl-terminal hydrolase CYLD OS=Homo sapiens OX=9606 GN=CYLD PE=1 SV=1	GQGFTDGVYQGK	632.806	FP_9	heavy	2929699	0.0468
sp|Q9NQC7|CYLD_HUMAN	Q9NQC7	Ubiquitin carboxyl-terminal hydrolase CYLD OS=Homo sapiens OX=9606 GN=CYLD PE=1 SV=1	GQGFTDGVYQGK	632.806	FP10	heavy	2515152	0.0095
sp|Q9NQC7|CYLD_HUMAN	Q9NQC7	Ubiquitin carboxyl-terminal hydrolase CYLD OS=Homo sapiens OX=9606 GN=CYLD PE=1 SV=1	GQGFTDGVYQGK	632.806	FP_11	heavy	2681452	0.009
sp|Q9NQC7|CYLD_HUMAN	Q9NQC7	Ubiquitin carboxyl-terminal hydrolase CYLD OS=Homo sapiens OX=9606 GN=CYLD PE=1 SV=1	GQGFTDGVYQGK	632.806	FP_12	heavy	3087515	0.0168
sp|Q9NQC7|CYLD_HUMAN	Q9NQC7	Ubiquitin carboxyl-terminal hydrolase CYLD OS=Homo sapiens OX=9606 GN=CYLD PE=1 SV=1	ENPPFYGVIR	596.311	FP_1new	light	31878	0.0063
sp|Q9NQC7|CYLD_HUMAN	Q9NQC7	Ubiquitin carboxyl-terminal hydrolase CYLD OS=Homo sapiens OX=9606 GN=CYLD PE=1 SV=1	ENPPFYGVIR	596.311	FP_2	light	71867	0.012
sp|Q9NQC7|CYLD_HUMAN	Q9NQC7	Ubiquitin carboxyl-terminal hydrolase CYLD OS=Homo sapiens OX=9606 GN=CYLD PE=1 SV=1	ENPPFYGVIR	596.311	FP_3	light	89712	0.0247
sp|Q9NQC7|CYLD_HUMAN	Q9NQC7	Ubiquitin carboxyl-terminal hydrolase CYLD OS=Homo sapiens OX=9606 GN=CYLD PE=1 SV=1	ENPPFYGVIR	596.311	FP_4	light	52250	0.0092
sp|Q9NQC7|CYLD_HUMAN	Q9NQC7	Ubiquitin carboxyl-terminal hydrolase CYLD OS=Homo sapiens OX=9606 GN=CYLD PE=1 SV=1	ENPPFYGVIR	596.311	FP_5	light	55634	0.0076
sp|Q9NQC7|CYLD_HUMAN	Q9NQC7	Ubiquitin carboxyl-terminal hydrolase CYLD OS=Homo sapiens OX=9606 GN=CYLD PE=1 SV=1	ENPPFYGVIR	596.311	FP_6	light	40294	0.0148
sp|Q9NQC7|CYLD_HUMAN	Q9NQC7	Ubiquitin carboxyl-terminal hydrolase CYLD OS=Homo sapiens OX=9606 GN=CYLD PE=1 SV=1	ENPPFYGVIR	596.311	FP_7	light	84471	0.0134
sp|Q9NQC7|CYLD_HUMAN	Q9NQC7	Ubiquitin carboxyl-terminal hydrolase CYLD OS=Homo sapiens OX=9606 GN=CYLD PE=1 SV=1	ENPPFYGVIR	596.311	FT_8	light	50956	0.0114
sp|Q9NQC7|CYLD_HUMAN	Q9NQC7	Ubiquitin carboxyl-terminal hydrolase CYLD OS=Homo sapiens OX=9606 GN=CYLD PE=1 SV=1	ENPPFYGVIR	596.311	FP_9	light	89050	0.0153
sp|Q9NQC7|CYLD_HUMAN	Q9NQC7	Ubiquitin carboxyl-terminal hydrolase CYLD OS=Homo sapiens OX=9606 GN=CYLD PE=1 SV=1	ENPPFYGVIR	596.311	FP10	light	25428	0.0067
sp|Q9NQC7|CYLD_HUMAN	Q9NQC7	Ubiquitin carboxyl-terminal hydrolase CYLD OS=Homo sapiens OX=9606 GN=CYLD PE=1 SV=1	ENPPFYGVIR	596.311	FP_11	light	25410	0.0067
sp|Q9NQC7|CYLD_HUMAN	Q9NQC7	Ubiquitin carboxyl-terminal hydrolase CYLD OS=Homo sapiens OX=9606 GN=CYLD PE=1 SV=1	ENPPFYGVIR	596.311	FP_12	light	70387	0.0108
sp|Q9NQC7|CYLD_HUMAN	Q9NQC7	Ubiquitin carboxyl-terminal hydrolase CYLD OS=Homo sapiens OX=9606 GN=CYLD PE=1 SV=1	ENPPFYGVIR	601.316	FP_1new	heavy	5050517	0.0063
sp|Q9NQC7|CYLD_HUMAN	Q9NQC7	Ubiquitin carboxyl-terminal hydrolase CYLD OS=Homo sapiens OX=9606 GN=CYLD PE=1 SV=1	ENPPFYGVIR	601.316	FP_2	heavy	6000966	0.012
sp|Q9NQC7|CYLD_HUMAN	Q9NQC7	Ubiquitin carboxyl-terminal hydrolase CYLD OS=Homo sapiens OX=9606 GN=CYLD PE=1 SV=1	ENPPFYGVIR	601.316	FP_3	heavy	3632498	0.0247
sp|Q9NQC7|CYLD_HUMAN	Q9NQC7	Ubiquitin carboxyl-terminal hydrolase CYLD OS=Homo sapiens OX=9606 GN=CYLD PE=1 SV=1	ENPPFYGVIR	601.316	FP_4	heavy	5668948	0.0092
sp|Q9NQC7|CYLD_HUMAN	Q9NQC7	Ubiquitin carboxyl-terminal hydrolase CYLD OS=Homo sapiens OX=9606 GN=CYLD PE=1 SV=1	ENPPFYGVIR	601.316	FP_5	heavy	7326660	0.0076
sp|Q9NQC7|CYLD_HUMAN	Q9NQC7	Ubiquitin carboxyl-terminal hydrolase CYLD OS=Homo sapiens OX=9606 GN=CYLD PE=1 SV=1	ENPPFYGVIR	601.316	FP_6	heavy	2722592	0.0148
sp|Q9NQC7|CYLD_HUMAN	Q9NQC7	Ubiquitin carboxyl-terminal hydrolase CYLD OS=Homo sapiens OX=9606 GN=CYLD PE=1 SV=1	ENPPFYGVIR	601.316	FP_7	heavy	6296441	0.0134
sp|Q9NQC7|CYLD_HUMAN	Q9NQC7	Ubiquitin carboxyl-terminal hydrolase CYLD OS=Homo sapiens OX=9606 GN=CYLD PE=1 SV=1	ENPPFYGVIR	601.316	FT_8	heavy	4477413	0.0114
sp|Q9NQC7|CYLD_HUMAN	Q9NQC7	Ubiquitin carboxyl-terminal hydrolase CYLD OS=Homo sapiens OX=9606 GN=CYLD PE=1 SV=1	ENPPFYGVIR	601.316	FP_9	heavy	5823357	0.0153
sp|Q9NQC7|CYLD_HUMAN	Q9NQC7	Ubiquitin carboxyl-terminal hydrolase CYLD OS=Homo sapiens OX=9606 GN=CYLD PE=1 SV=1	ENPPFYGVIR	601.316	FP10	heavy	3792328	0.0067
sp|Q9NQC7|CYLD_HUMAN	Q9NQC7	Ubiquitin carboxyl-terminal hydrolase CYLD OS=Homo sapiens OX=9606 GN=CYLD PE=1 SV=1	ENPPFYGVIR	601.316	FP_11	heavy	3812466	0.0067
sp|Q9NQC7|CYLD_HUMAN	Q9NQC7	Ubiquitin carboxyl-terminal hydrolase CYLD OS=Homo sapiens OX=9606 GN=CYLD PE=1 SV=1	ENPPFYGVIR	601.316	FP_12	heavy	6510538	0.0108
sp|Q9NQC7|CYLD_HUMAN	Q9NQC7	Ubiquitin carboxyl-terminal hydrolase CYLD OS=Homo sapiens OX=9606 GN=CYLD PE=1 SV=1	TEIVNPLR	471.274	FP_1new	light	110230	0.0049
sp|Q9NQC7|CYLD_HUMAN	Q9NQC7	Ubiquitin carboxyl-terminal hydrolase CYLD OS=Homo sapiens OX=9606 GN=CYLD PE=1 SV=1	TEIVNPLR	471.274	FP_2	light	187031	0.0071
sp|Q9NQC7|CYLD_HUMAN	Q9NQC7	Ubiquitin carboxyl-terminal hydrolase CYLD OS=Homo sapiens OX=9606 GN=CYLD PE=1 SV=1	TEIVNPLR	471.274	FP_3	light	234392	0.0091
sp|Q9NQC7|CYLD_HUMAN	Q9NQC7	Ubiquitin carboxyl-terminal hydrolase CYLD OS=Homo sapiens OX=9606 GN=CYLD PE=1 SV=1	TEIVNPLR	471.274	FP_4	light	145697	0.0065
sp|Q9NQC7|CYLD_HUMAN	Q9NQC7	Ubiquitin carboxyl-terminal hydrolase CYLD OS=Homo sapiens OX=9606 GN=CYLD PE=1 SV=1	TEIVNPLR	471.274	FP_5	light	167892	0.0055
sp|Q9NQC7|CYLD_HUMAN	Q9NQC7	Ubiquitin carboxyl-terminal hydrolase CYLD OS=Homo sapiens OX=9606 GN=CYLD PE=1 SV=1	TEIVNPLR	471.274	FP_6	light	82903	0.0036
sp|Q9NQC7|CYLD_HUMAN	Q9NQC7	Ubiquitin carboxyl-terminal hydrolase CYLD OS=Homo sapiens OX=9606 GN=CYLD PE=1 SV=1	TEIVNPLR	471.274	FP_7	light	206839	0.0084
sp|Q9NQC7|CYLD_HUMAN	Q9NQC7	Ubiquitin carboxyl-terminal hydrolase CYLD OS=Homo sapiens OX=9606 GN=CYLD PE=1 SV=1	TEIVNPLR	471.274	FT_8	light	206406	0.0068
sp|Q9NQC7|CYLD_HUMAN	Q9NQC7	Ubiquitin carboxyl-terminal hydrolase CYLD OS=Homo sapiens OX=9606 GN=CYLD PE=1 SV=1	TEIVNPLR	471.274	FP_9	light	385897	0.0163
sp|Q9NQC7|CYLD_HUMAN	Q9NQC7	Ubiquitin carboxyl-terminal hydrolase CYLD OS=Homo sapiens OX=9606 GN=CYLD PE=1 SV=1	TEIVNPLR	471.274	FP10	light	103601	0.0046
sp|Q9NQC7|CYLD_HUMAN	Q9NQC7	Ubiquitin carboxyl-terminal hydrolase CYLD OS=Homo sapiens OX=9606 GN=CYLD PE=1 SV=1	TEIVNPLR	471.274	FP_11	light	135339	0.0056
sp|Q9NQC7|CYLD_HUMAN	Q9NQC7	Ubiquitin carboxyl-terminal hydrolase CYLD OS=Homo sapiens OX=9606 GN=CYLD PE=1 SV=1	TEIVNPLR	471.274	FP_12	light	203249	0.0075
sp|Q9NQC7|CYLD_HUMAN	Q9NQC7	Ubiquitin carboxyl-terminal hydrolase CYLD OS=Homo sapiens OX=9606 GN=CYLD PE=1 SV=1	TEIVNPLR	476.279	FP_1new	heavy	22379708	0.0049
sp|Q9NQC7|CYLD_HUMAN	Q9NQC7	Ubiquitin carboxyl-terminal hydrolase CYLD OS=Homo sapiens OX=9606 GN=CYLD PE=1 SV=1	TEIVNPLR	476.279	FP_2	heavy	26346284	0.0071
sp|Q9NQC7|CYLD_HUMAN	Q9NQC7	Ubiquitin carboxyl-terminal hydrolase CYLD OS=Homo sapiens OX=9606 GN=CYLD PE=1 SV=1	TEIVNPLR	476.279	FP_3	heavy	25727316	0.0091
sp|Q9NQC7|CYLD_HUMAN	Q9NQC7	Ubiquitin carboxyl-terminal hydrolase CYLD OS=Homo sapiens OX=9606 GN=CYLD PE=1 SV=1	TEIVNPLR	476.279	FP_4	heavy	22508720	0.0065
sp|Q9NQC7|CYLD_HUMAN	Q9NQC7	Ubiquitin carboxyl-terminal hydrolase CYLD OS=Homo sapiens OX=9606 GN=CYLD PE=1 SV=1	TEIVNPLR	476.279	FP_5	heavy	30325220	0.0055
sp|Q9NQC7|CYLD_HUMAN	Q9NQC7	Ubiquitin carboxyl-terminal hydrolase CYLD OS=Homo sapiens OX=9606 GN=CYLD PE=1 SV=1	TEIVNPLR	476.279	FP_6	heavy	22843376	0.0036
sp|Q9NQC7|CYLD_HUMAN	Q9NQC7	Ubiquitin carboxyl-terminal hydrolase CYLD OS=Homo sapiens OX=9606 GN=CYLD PE=1 SV=1	TEIVNPLR	476.279	FP_7	heavy	24640874	0.0084
sp|Q9NQC7|CYLD_HUMAN	Q9NQC7	Ubiquitin carboxyl-terminal hydrolase CYLD OS=Homo sapiens OX=9606 GN=CYLD PE=1 SV=1	TEIVNPLR	476.279	FT_8	heavy	30417422	0.0068
sp|Q9NQC7|CYLD_HUMAN	Q9NQC7	Ubiquitin carboxyl-terminal hydrolase CYLD OS=Homo sapiens OX=9606 GN=CYLD PE=1 SV=1	TEIVNPLR	476.279	FP_9	heavy	23607148	0.0163
sp|Q9NQC7|CYLD_HUMAN	Q9NQC7	Ubiquitin carboxyl-terminal hydrolase CYLD OS=Homo sapiens OX=9606 GN=CYLD PE=1 SV=1	TEIVNPLR	476.279	FP10	heavy	22708656	0.0046
sp|Q9NQC7|CYLD_HUMAN	Q9NQC7	Ubiquitin carboxyl-terminal hydrolase CYLD OS=Homo sapiens OX=9606 GN=CYLD PE=1 SV=1	TEIVNPLR	476.279	FP_11	heavy	24105302	0.0056
sp|Q9NQC7|CYLD_HUMAN	Q9NQC7	Ubiquitin carboxyl-terminal hydrolase CYLD OS=Homo sapiens OX=9606 GN=CYLD PE=1 SV=1	TEIVNPLR	476.279	FP_12	heavy	27004668	0.0075
sp|Q9NYJ8|TAB2_HUMAN	Q9NYJ8	TGF-beta-activated kinase 1 and MAP3K7-binding protein 2 OS=Homo sapiens OX=9606 GN=TAB2 PE=1 SV=1	GTSSLSQQTPR	581.297	FP_1new	light	46797	0.0082
sp|Q9NYJ8|TAB2_HUMAN	Q9NYJ8	TGF-beta-activated kinase 1 and MAP3K7-binding protein 2 OS=Homo sapiens OX=9606 GN=TAB2 PE=1 SV=1	GTSSLSQQTPR	581.297	FP_2	light	456741	0.0195
sp|Q9NYJ8|TAB2_HUMAN	Q9NYJ8	TGF-beta-activated kinase 1 and MAP3K7-binding protein 2 OS=Homo sapiens OX=9606 GN=TAB2 PE=1 SV=1	GTSSLSQQTPR	581.297	FP_3	light	360045	0.0183
sp|Q9NYJ8|TAB2_HUMAN	Q9NYJ8	TGF-beta-activated kinase 1 and MAP3K7-binding protein 2 OS=Homo sapiens OX=9606 GN=TAB2 PE=1 SV=1	GTSSLSQQTPR	581.297	FP_4	light	219487	0.0135
sp|Q9NYJ8|TAB2_HUMAN	Q9NYJ8	TGF-beta-activated kinase 1 and MAP3K7-binding protein 2 OS=Homo sapiens OX=9606 GN=TAB2 PE=1 SV=1	GTSSLSQQTPR	581.297	FP_5	light	244888	0.0095
sp|Q9NYJ8|TAB2_HUMAN	Q9NYJ8	TGF-beta-activated kinase 1 and MAP3K7-binding protein 2 OS=Homo sapiens OX=9606 GN=TAB2 PE=1 SV=1	GTSSLSQQTPR	581.297	FP_6	light	109352	0.0075
sp|Q9NYJ8|TAB2_HUMAN	Q9NYJ8	TGF-beta-activated kinase 1 and MAP3K7-binding protein 2 OS=Homo sapiens OX=9606 GN=TAB2 PE=1 SV=1	GTSSLSQQTPR	581.297	FP_7	light	458740	0.0216
sp|Q9NYJ8|TAB2_HUMAN	Q9NYJ8	TGF-beta-activated kinase 1 and MAP3K7-binding protein 2 OS=Homo sapiens OX=9606 GN=TAB2 PE=1 SV=1	GTSSLSQQTPR	581.297	FT_8	light	353653	0.0144
sp|Q9NYJ8|TAB2_HUMAN	Q9NYJ8	TGF-beta-activated kinase 1 and MAP3K7-binding protein 2 OS=Homo sapiens OX=9606 GN=TAB2 PE=1 SV=1	GTSSLSQQTPR	581.297	FP_9	light	804844	0.0393
sp|Q9NYJ8|TAB2_HUMAN	Q9NYJ8	TGF-beta-activated kinase 1 and MAP3K7-binding protein 2 OS=Homo sapiens OX=9606 GN=TAB2 PE=1 SV=1	GTSSLSQQTPR	581.297	FP10	light	98866	0.0077
sp|Q9NYJ8|TAB2_HUMAN	Q9NYJ8	TGF-beta-activated kinase 1 and MAP3K7-binding protein 2 OS=Homo sapiens OX=9606 GN=TAB2 PE=1 SV=1	GTSSLSQQTPR	581.297	FP_11	light	151574	0.0082
sp|Q9NYJ8|TAB2_HUMAN	Q9NYJ8	TGF-beta-activated kinase 1 and MAP3K7-binding protein 2 OS=Homo sapiens OX=9606 GN=TAB2 PE=1 SV=1	GTSSLSQQTPR	581.297	FP_12	light	417432	0.0181
sp|Q9NYJ8|TAB2_HUMAN	Q9NYJ8	TGF-beta-activated kinase 1 and MAP3K7-binding protein 2 OS=Homo sapiens OX=9606 GN=TAB2 PE=1 SV=1	GTSSLSQQTPR	586.301	FP_1new	heavy	5709706	0.0082
sp|Q9NYJ8|TAB2_HUMAN	Q9NYJ8	TGF-beta-activated kinase 1 and MAP3K7-binding protein 2 OS=Homo sapiens OX=9606 GN=TAB2 PE=1 SV=1	GTSSLSQQTPR	586.301	FP_2	heavy	23435152	0.0195
sp|Q9NYJ8|TAB2_HUMAN	Q9NYJ8	TGF-beta-activated kinase 1 and MAP3K7-binding protein 2 OS=Homo sapiens OX=9606 GN=TAB2 PE=1 SV=1	GTSSLSQQTPR	586.301	FP_3	heavy	19671712	0.0183
sp|Q9NYJ8|TAB2_HUMAN	Q9NYJ8	TGF-beta-activated kinase 1 and MAP3K7-binding protein 2 OS=Homo sapiens OX=9606 GN=TAB2 PE=1 SV=1	GTSSLSQQTPR	586.301	FP_4	heavy	16203152	0.0135
sp|Q9NYJ8|TAB2_HUMAN	Q9NYJ8	TGF-beta-activated kinase 1 and MAP3K7-binding protein 2 OS=Homo sapiens OX=9606 GN=TAB2 PE=1 SV=1	GTSSLSQQTPR	586.301	FP_5	heavy	25871586	0.0095
sp|Q9NYJ8|TAB2_HUMAN	Q9NYJ8	TGF-beta-activated kinase 1 and MAP3K7-binding protein 2 OS=Homo sapiens OX=9606 GN=TAB2 PE=1 SV=1	GTSSLSQQTPR	586.301	FP_6	heavy	14499765	0.0075
sp|Q9NYJ8|TAB2_HUMAN	Q9NYJ8	TGF-beta-activated kinase 1 and MAP3K7-binding protein 2 OS=Homo sapiens OX=9606 GN=TAB2 PE=1 SV=1	GTSSLSQQTPR	586.301	FP_7	heavy	21203282	0.0216
sp|Q9NYJ8|TAB2_HUMAN	Q9NYJ8	TGF-beta-activated kinase 1 and MAP3K7-binding protein 2 OS=Homo sapiens OX=9606 GN=TAB2 PE=1 SV=1	GTSSLSQQTPR	586.301	FT_8	heavy	24505636	0.0144
sp|Q9NYJ8|TAB2_HUMAN	Q9NYJ8	TGF-beta-activated kinase 1 and MAP3K7-binding protein 2 OS=Homo sapiens OX=9606 GN=TAB2 PE=1 SV=1	GTSSLSQQTPR	586.301	FP_9	heavy	20502212	0.0393
sp|Q9NYJ8|TAB2_HUMAN	Q9NYJ8	TGF-beta-activated kinase 1 and MAP3K7-binding protein 2 OS=Homo sapiens OX=9606 GN=TAB2 PE=1 SV=1	GTSSLSQQTPR	586.301	FP10	heavy	12867116	0.0077
sp|Q9NYJ8|TAB2_HUMAN	Q9NYJ8	TGF-beta-activated kinase 1 and MAP3K7-binding protein 2 OS=Homo sapiens OX=9606 GN=TAB2 PE=1 SV=1	GTSSLSQQTPR	586.301	FP_11	heavy	18567040	0.0082
sp|Q9NYJ8|TAB2_HUMAN	Q9NYJ8	TGF-beta-activated kinase 1 and MAP3K7-binding protein 2 OS=Homo sapiens OX=9606 GN=TAB2 PE=1 SV=1	GTSSLSQQTPR	586.301	FP_12	heavy	23107420	0.0181
sp|Q9NYJ8|TAB2_HUMAN	Q9NYJ8	TGF-beta-activated kinase 1 and MAP3K7-binding protein 2 OS=Homo sapiens OX=9606 GN=TAB2 PE=1 SV=1	VVVTQPNTK	493.287	FP_1new	light	10995	0.0031
sp|Q9NYJ8|TAB2_HUMAN	Q9NYJ8	TGF-beta-activated kinase 1 and MAP3K7-binding protein 2 OS=Homo sapiens OX=9606 GN=TAB2 PE=1 SV=1	VVVTQPNTK	493.287	FP_2	light	84287	0.0055
sp|Q9NYJ8|TAB2_HUMAN	Q9NYJ8	TGF-beta-activated kinase 1 and MAP3K7-binding protein 2 OS=Homo sapiens OX=9606 GN=TAB2 PE=1 SV=1	VVVTQPNTK	493.287	FP_3	light	51689	0.0043
sp|Q9NYJ8|TAB2_HUMAN	Q9NYJ8	TGF-beta-activated kinase 1 and MAP3K7-binding protein 2 OS=Homo sapiens OX=9606 GN=TAB2 PE=1 SV=1	VVVTQPNTK	493.287	FP_4	light	36274	0.0032
sp|Q9NYJ8|TAB2_HUMAN	Q9NYJ8	TGF-beta-activated kinase 1 and MAP3K7-binding protein 2 OS=Homo sapiens OX=9606 GN=TAB2 PE=1 SV=1	VVVTQPNTK	493.287	FP_5	light	31541	0.0023
sp|Q9NYJ8|TAB2_HUMAN	Q9NYJ8	TGF-beta-activated kinase 1 and MAP3K7-binding protein 2 OS=Homo sapiens OX=9606 GN=TAB2 PE=1 SV=1	VVVTQPNTK	493.287	FP_6	light	18085	0.0023
sp|Q9NYJ8|TAB2_HUMAN	Q9NYJ8	TGF-beta-activated kinase 1 and MAP3K7-binding protein 2 OS=Homo sapiens OX=9606 GN=TAB2 PE=1 SV=1	VVVTQPNTK	493.287	FP_7	light	55774	0.004
sp|Q9NYJ8|TAB2_HUMAN	Q9NYJ8	TGF-beta-activated kinase 1 and MAP3K7-binding protein 2 OS=Homo sapiens OX=9606 GN=TAB2 PE=1 SV=1	VVVTQPNTK	493.287	FT_8	light	50435	0.0035
sp|Q9NYJ8|TAB2_HUMAN	Q9NYJ8	TGF-beta-activated kinase 1 and MAP3K7-binding protein 2 OS=Homo sapiens OX=9606 GN=TAB2 PE=1 SV=1	VVVTQPNTK	493.287	FP_9	light	104990	0.0077
sp|Q9NYJ8|TAB2_HUMAN	Q9NYJ8	TGF-beta-activated kinase 1 and MAP3K7-binding protein 2 OS=Homo sapiens OX=9606 GN=TAB2 PE=1 SV=1	VVVTQPNTK	493.287	FP10	light	12672	0.0017
sp|Q9NYJ8|TAB2_HUMAN	Q9NYJ8	TGF-beta-activated kinase 1 and MAP3K7-binding protein 2 OS=Homo sapiens OX=9606 GN=TAB2 PE=1 SV=1	VVVTQPNTK	493.287	FP_11	light	25241	0.0023
sp|Q9NYJ8|TAB2_HUMAN	Q9NYJ8	TGF-beta-activated kinase 1 and MAP3K7-binding protein 2 OS=Homo sapiens OX=9606 GN=TAB2 PE=1 SV=1	VVVTQPNTK	493.287	FP_12	light	49283	0.0036
sp|Q9NYJ8|TAB2_HUMAN	Q9NYJ8	TGF-beta-activated kinase 1 and MAP3K7-binding protein 2 OS=Homo sapiens OX=9606 GN=TAB2 PE=1 SV=1	VVVTQPNTK	497.295	FP_1new	heavy	3552921	0.0031
sp|Q9NYJ8|TAB2_HUMAN	Q9NYJ8	TGF-beta-activated kinase 1 and MAP3K7-binding protein 2 OS=Homo sapiens OX=9606 GN=TAB2 PE=1 SV=1	VVVTQPNTK	497.295	FP_2	heavy	15411040	0.0055
sp|Q9NYJ8|TAB2_HUMAN	Q9NYJ8	TGF-beta-activated kinase 1 and MAP3K7-binding protein 2 OS=Homo sapiens OX=9606 GN=TAB2 PE=1 SV=1	VVVTQPNTK	497.295	FP_3	heavy	12099501	0.0043
sp|Q9NYJ8|TAB2_HUMAN	Q9NYJ8	TGF-beta-activated kinase 1 and MAP3K7-binding protein 2 OS=Homo sapiens OX=9606 GN=TAB2 PE=1 SV=1	VVVTQPNTK	497.295	FP_4	heavy	11391435	0.0032
sp|Q9NYJ8|TAB2_HUMAN	Q9NYJ8	TGF-beta-activated kinase 1 and MAP3K7-binding protein 2 OS=Homo sapiens OX=9606 GN=TAB2 PE=1 SV=1	VVVTQPNTK	497.295	FP_5	heavy	13683637	0.0023
sp|Q9NYJ8|TAB2_HUMAN	Q9NYJ8	TGF-beta-activated kinase 1 and MAP3K7-binding protein 2 OS=Homo sapiens OX=9606 GN=TAB2 PE=1 SV=1	VVVTQPNTK	497.295	FP_6	heavy	7713423	0.0023
sp|Q9NYJ8|TAB2_HUMAN	Q9NYJ8	TGF-beta-activated kinase 1 and MAP3K7-binding protein 2 OS=Homo sapiens OX=9606 GN=TAB2 PE=1 SV=1	VVVTQPNTK	497.295	FP_7	heavy	13846261	0.004
sp|Q9NYJ8|TAB2_HUMAN	Q9NYJ8	TGF-beta-activated kinase 1 and MAP3K7-binding protein 2 OS=Homo sapiens OX=9606 GN=TAB2 PE=1 SV=1	VVVTQPNTK	497.295	FT_8	heavy	14589676	0.0035
sp|Q9NYJ8|TAB2_HUMAN	Q9NYJ8	TGF-beta-activated kinase 1 and MAP3K7-binding protein 2 OS=Homo sapiens OX=9606 GN=TAB2 PE=1 SV=1	VVVTQPNTK	497.295	FP_9	heavy	13660839	0.0077
sp|Q9NYJ8|TAB2_HUMAN	Q9NYJ8	TGF-beta-activated kinase 1 and MAP3K7-binding protein 2 OS=Homo sapiens OX=9606 GN=TAB2 PE=1 SV=1	VVVTQPNTK	497.295	FP10	heavy	7388281	0.0017
sp|Q9NYJ8|TAB2_HUMAN	Q9NYJ8	TGF-beta-activated kinase 1 and MAP3K7-binding protein 2 OS=Homo sapiens OX=9606 GN=TAB2 PE=1 SV=1	VVVTQPNTK	497.295	FP_11	heavy	11190557	0.0023
sp|Q9NYJ8|TAB2_HUMAN	Q9NYJ8	TGF-beta-activated kinase 1 and MAP3K7-binding protein 2 OS=Homo sapiens OX=9606 GN=TAB2 PE=1 SV=1	VVVTQPNTK	497.295	FP_12	heavy	13513022	0.0036
sp|Q9NYJ8|TAB2_HUMAN	Q9NYJ8	TGF-beta-activated kinase 1 and MAP3K7-binding protein 2 OS=Homo sapiens OX=9606 GN=TAB2 PE=1 SV=1	QLQIDIDCLTK	673.853	FP_1new	light	70021	0.0161
sp|Q9NYJ8|TAB2_HUMAN	Q9NYJ8	TGF-beta-activated kinase 1 and MAP3K7-binding protein 2 OS=Homo sapiens OX=9606 GN=TAB2 PE=1 SV=1	QLQIDIDCLTK	673.853	FP_2	light	135320	0.0266
sp|Q9NYJ8|TAB2_HUMAN	Q9NYJ8	TGF-beta-activated kinase 1 and MAP3K7-binding protein 2 OS=Homo sapiens OX=9606 GN=TAB2 PE=1 SV=1	QLQIDIDCLTK	673.853	FP_3	light	135365	0.0293
sp|Q9NYJ8|TAB2_HUMAN	Q9NYJ8	TGF-beta-activated kinase 1 and MAP3K7-binding protein 2 OS=Homo sapiens OX=9606 GN=TAB2 PE=1 SV=1	QLQIDIDCLTK	673.853	FP_4	light	64719	0.0159
sp|Q9NYJ8|TAB2_HUMAN	Q9NYJ8	TGF-beta-activated kinase 1 and MAP3K7-binding protein 2 OS=Homo sapiens OX=9606 GN=TAB2 PE=1 SV=1	QLQIDIDCLTK	673.853	FP_5	light	106797	0.0195
sp|Q9NYJ8|TAB2_HUMAN	Q9NYJ8	TGF-beta-activated kinase 1 and MAP3K7-binding protein 2 OS=Homo sapiens OX=9606 GN=TAB2 PE=1 SV=1	QLQIDIDCLTK	673.853	FP_6	light	71303	0.0157
sp|Q9NYJ8|TAB2_HUMAN	Q9NYJ8	TGF-beta-activated kinase 1 and MAP3K7-binding protein 2 OS=Homo sapiens OX=9606 GN=TAB2 PE=1 SV=1	QLQIDIDCLTK	673.853	FP_7	light	188747	0.0378
sp|Q9NYJ8|TAB2_HUMAN	Q9NYJ8	TGF-beta-activated kinase 1 and MAP3K7-binding protein 2 OS=Homo sapiens OX=9606 GN=TAB2 PE=1 SV=1	QLQIDIDCLTK	673.853	FT_8	light	87868	0.0167
sp|Q9NYJ8|TAB2_HUMAN	Q9NYJ8	TGF-beta-activated kinase 1 and MAP3K7-binding protein 2 OS=Homo sapiens OX=9606 GN=TAB2 PE=1 SV=1	QLQIDIDCLTK	673.853	FP_9	light	293287	0.0688
sp|Q9NYJ8|TAB2_HUMAN	Q9NYJ8	TGF-beta-activated kinase 1 and MAP3K7-binding protein 2 OS=Homo sapiens OX=9606 GN=TAB2 PE=1 SV=1	QLQIDIDCLTK	673.853	FP10	light	59187	0.0122
sp|Q9NYJ8|TAB2_HUMAN	Q9NYJ8	TGF-beta-activated kinase 1 and MAP3K7-binding protein 2 OS=Homo sapiens OX=9606 GN=TAB2 PE=1 SV=1	QLQIDIDCLTK	673.853	FP_11	light	64233	0.0143
sp|Q9NYJ8|TAB2_HUMAN	Q9NYJ8	TGF-beta-activated kinase 1 and MAP3K7-binding protein 2 OS=Homo sapiens OX=9606 GN=TAB2 PE=1 SV=1	QLQIDIDCLTK	673.853	FP_12	light	155167	0.0319
sp|Q9NYJ8|TAB2_HUMAN	Q9NYJ8	TGF-beta-activated kinase 1 and MAP3K7-binding protein 2 OS=Homo sapiens OX=9606 GN=TAB2 PE=1 SV=1	QLQIDIDCLTK	677.86	FP_1new	heavy	4338747	0.0161
sp|Q9NYJ8|TAB2_HUMAN	Q9NYJ8	TGF-beta-activated kinase 1 and MAP3K7-binding protein 2 OS=Homo sapiens OX=9606 GN=TAB2 PE=1 SV=1	QLQIDIDCLTK	677.86	FP_2	heavy	5080118	0.0266
sp|Q9NYJ8|TAB2_HUMAN	Q9NYJ8	TGF-beta-activated kinase 1 and MAP3K7-binding protein 2 OS=Homo sapiens OX=9606 GN=TAB2 PE=1 SV=1	QLQIDIDCLTK	677.86	FP_3	heavy	4627611	0.0293
sp|Q9NYJ8|TAB2_HUMAN	Q9NYJ8	TGF-beta-activated kinase 1 and MAP3K7-binding protein 2 OS=Homo sapiens OX=9606 GN=TAB2 PE=1 SV=1	QLQIDIDCLTK	677.86	FP_4	heavy	4082094	0.0159
sp|Q9NYJ8|TAB2_HUMAN	Q9NYJ8	TGF-beta-activated kinase 1 and MAP3K7-binding protein 2 OS=Homo sapiens OX=9606 GN=TAB2 PE=1 SV=1	QLQIDIDCLTK	677.86	FP_5	heavy	5477988	0.0195
sp|Q9NYJ8|TAB2_HUMAN	Q9NYJ8	TGF-beta-activated kinase 1 and MAP3K7-binding protein 2 OS=Homo sapiens OX=9606 GN=TAB2 PE=1 SV=1	QLQIDIDCLTK	677.86	FP_6	heavy	4553405	0.0157
sp|Q9NYJ8|TAB2_HUMAN	Q9NYJ8	TGF-beta-activated kinase 1 and MAP3K7-binding protein 2 OS=Homo sapiens OX=9606 GN=TAB2 PE=1 SV=1	QLQIDIDCLTK	677.86	FP_7	heavy	4989188	0.0378
sp|Q9NYJ8|TAB2_HUMAN	Q9NYJ8	TGF-beta-activated kinase 1 and MAP3K7-binding protein 2 OS=Homo sapiens OX=9606 GN=TAB2 PE=1 SV=1	QLQIDIDCLTK	677.86	FT_8	heavy	5264641	0.0167
sp|Q9NYJ8|TAB2_HUMAN	Q9NYJ8	TGF-beta-activated kinase 1 and MAP3K7-binding protein 2 OS=Homo sapiens OX=9606 GN=TAB2 PE=1 SV=1	QLQIDIDCLTK	677.86	FP_9	heavy	4264054	0.0688
sp|Q9NYJ8|TAB2_HUMAN	Q9NYJ8	TGF-beta-activated kinase 1 and MAP3K7-binding protein 2 OS=Homo sapiens OX=9606 GN=TAB2 PE=1 SV=1	QLQIDIDCLTK	677.86	FP10	heavy	4849163	0.0122
sp|Q9NYJ8|TAB2_HUMAN	Q9NYJ8	TGF-beta-activated kinase 1 and MAP3K7-binding protein 2 OS=Homo sapiens OX=9606 GN=TAB2 PE=1 SV=1	QLQIDIDCLTK	677.86	FP_11	heavy	4478811	0.0143
sp|Q9NYJ8|TAB2_HUMAN	Q9NYJ8	TGF-beta-activated kinase 1 and MAP3K7-binding protein 2 OS=Homo sapiens OX=9606 GN=TAB2 PE=1 SV=1	QLQIDIDCLTK	677.86	FP_12	heavy	4863725	0.0319
sp|Q9NYJ8|TAB2_HUMAN	Q9NYJ8	TGF-beta-activated kinase 1 and MAP3K7-binding protein 2 OS=Homo sapiens OX=9606 GN=TAB2 PE=1 SV=1	EIDLFQAR	496.264	FP_1new	light	240955	0.0171
sp|Q9NYJ8|TAB2_HUMAN	Q9NYJ8	TGF-beta-activated kinase 1 and MAP3K7-binding protein 2 OS=Homo sapiens OX=9606 GN=TAB2 PE=1 SV=1	EIDLFQAR	496.264	FP_2	light	393959	0.0258
sp|Q9NYJ8|TAB2_HUMAN	Q9NYJ8	TGF-beta-activated kinase 1 and MAP3K7-binding protein 2 OS=Homo sapiens OX=9606 GN=TAB2 PE=1 SV=1	EIDLFQAR	496.264	FP_3	light	362839	0.0259
sp|Q9NYJ8|TAB2_HUMAN	Q9NYJ8	TGF-beta-activated kinase 1 and MAP3K7-binding protein 2 OS=Homo sapiens OX=9606 GN=TAB2 PE=1 SV=1	EIDLFQAR	496.264	FP_4	light	226970	0.0177
sp|Q9NYJ8|TAB2_HUMAN	Q9NYJ8	TGF-beta-activated kinase 1 and MAP3K7-binding protein 2 OS=Homo sapiens OX=9606 GN=TAB2 PE=1 SV=1	EIDLFQAR	496.264	FP_5	light	272034	0.0158
sp|Q9NYJ8|TAB2_HUMAN	Q9NYJ8	TGF-beta-activated kinase 1 and MAP3K7-binding protein 2 OS=Homo sapiens OX=9606 GN=TAB2 PE=1 SV=1	EIDLFQAR	496.264	FP_6	light	179284	0.0136
sp|Q9NYJ8|TAB2_HUMAN	Q9NYJ8	TGF-beta-activated kinase 1 and MAP3K7-binding protein 2 OS=Homo sapiens OX=9606 GN=TAB2 PE=1 SV=1	EIDLFQAR	496.264	FP_7	light	403996	0.0297
sp|Q9NYJ8|TAB2_HUMAN	Q9NYJ8	TGF-beta-activated kinase 1 and MAP3K7-binding protein 2 OS=Homo sapiens OX=9606 GN=TAB2 PE=1 SV=1	EIDLFQAR	496.264	FT_8	light	320411	0.0196
sp|Q9NYJ8|TAB2_HUMAN	Q9NYJ8	TGF-beta-activated kinase 1 and MAP3K7-binding protein 2 OS=Homo sapiens OX=9606 GN=TAB2 PE=1 SV=1	EIDLFQAR	496.264	FP_9	light	640583	0.052
sp|Q9NYJ8|TAB2_HUMAN	Q9NYJ8	TGF-beta-activated kinase 1 and MAP3K7-binding protein 2 OS=Homo sapiens OX=9606 GN=TAB2 PE=1 SV=1	EIDLFQAR	496.264	FP10	light	175189	0.0126
sp|Q9NYJ8|TAB2_HUMAN	Q9NYJ8	TGF-beta-activated kinase 1 and MAP3K7-binding protein 2 OS=Homo sapiens OX=9606 GN=TAB2 PE=1 SV=1	EIDLFQAR	496.264	FP_11	light	177130	0.0129
sp|Q9NYJ8|TAB2_HUMAN	Q9NYJ8	TGF-beta-activated kinase 1 and MAP3K7-binding protein 2 OS=Homo sapiens OX=9606 GN=TAB2 PE=1 SV=1	EIDLFQAR	496.264	FP_12	light	369824	0.0235
sp|Q9NYJ8|TAB2_HUMAN	Q9NYJ8	TGF-beta-activated kinase 1 and MAP3K7-binding protein 2 OS=Homo sapiens OX=9606 GN=TAB2 PE=1 SV=1	EIDLFQAR	501.268	FP_1new	heavy	14085648	0.0171
sp|Q9NYJ8|TAB2_HUMAN	Q9NYJ8	TGF-beta-activated kinase 1 and MAP3K7-binding protein 2 OS=Homo sapiens OX=9606 GN=TAB2 PE=1 SV=1	EIDLFQAR	501.268	FP_2	heavy	15272848	0.0258
sp|Q9NYJ8|TAB2_HUMAN	Q9NYJ8	TGF-beta-activated kinase 1 and MAP3K7-binding protein 2 OS=Homo sapiens OX=9606 GN=TAB2 PE=1 SV=1	EIDLFQAR	501.268	FP_3	heavy	13993543	0.0259
sp|Q9NYJ8|TAB2_HUMAN	Q9NYJ8	TGF-beta-activated kinase 1 and MAP3K7-binding protein 2 OS=Homo sapiens OX=9606 GN=TAB2 PE=1 SV=1	EIDLFQAR	501.268	FP_4	heavy	12809406	0.0177
sp|Q9NYJ8|TAB2_HUMAN	Q9NYJ8	TGF-beta-activated kinase 1 and MAP3K7-binding protein 2 OS=Homo sapiens OX=9606 GN=TAB2 PE=1 SV=1	EIDLFQAR	501.268	FP_5	heavy	17200620	0.0158
sp|Q9NYJ8|TAB2_HUMAN	Q9NYJ8	TGF-beta-activated kinase 1 and MAP3K7-binding protein 2 OS=Homo sapiens OX=9606 GN=TAB2 PE=1 SV=1	EIDLFQAR	501.268	FP_6	heavy	13160440	0.0136
sp|Q9NYJ8|TAB2_HUMAN	Q9NYJ8	TGF-beta-activated kinase 1 and MAP3K7-binding protein 2 OS=Homo sapiens OX=9606 GN=TAB2 PE=1 SV=1	EIDLFQAR	501.268	FP_7	heavy	13607308	0.0297
sp|Q9NYJ8|TAB2_HUMAN	Q9NYJ8	TGF-beta-activated kinase 1 and MAP3K7-binding protein 2 OS=Homo sapiens OX=9606 GN=TAB2 PE=1 SV=1	EIDLFQAR	501.268	FT_8	heavy	16327262	0.0196
sp|Q9NYJ8|TAB2_HUMAN	Q9NYJ8	TGF-beta-activated kinase 1 and MAP3K7-binding protein 2 OS=Homo sapiens OX=9606 GN=TAB2 PE=1 SV=1	EIDLFQAR	501.268	FP_9	heavy	12328616	0.052
sp|Q9NYJ8|TAB2_HUMAN	Q9NYJ8	TGF-beta-activated kinase 1 and MAP3K7-binding protein 2 OS=Homo sapiens OX=9606 GN=TAB2 PE=1 SV=1	EIDLFQAR	501.268	FP10	heavy	13877182	0.0126
sp|Q9NYJ8|TAB2_HUMAN	Q9NYJ8	TGF-beta-activated kinase 1 and MAP3K7-binding protein 2 OS=Homo sapiens OX=9606 GN=TAB2 PE=1 SV=1	EIDLFQAR	501.268	FP_11	heavy	13734971	0.0129
sp|Q9NYJ8|TAB2_HUMAN	Q9NYJ8	TGF-beta-activated kinase 1 and MAP3K7-binding protein 2 OS=Homo sapiens OX=9606 GN=TAB2 PE=1 SV=1	EIDLFQAR	501.268	FP_12	heavy	15723314	0.0235
sp|Q9UHD2|TBK1_HUMAN	Q9UHD2	Serine/threonine-protein kinase TBK1 OS=Homo sapiens OX=9606 GN=TBK1 PE=1 SV=1	LFAIEEETTTR	655.335	FP_1new	light	1191244	0.0399
sp|Q9UHD2|TBK1_HUMAN	Q9UHD2	Serine/threonine-protein kinase TBK1 OS=Homo sapiens OX=9606 GN=TBK1 PE=1 SV=1	LFAIEEETTTR	655.335	FP_2	light	1611304	0.0586
sp|Q9UHD2|TBK1_HUMAN	Q9UHD2	Serine/threonine-protein kinase TBK1 OS=Homo sapiens OX=9606 GN=TBK1 PE=1 SV=1	LFAIEEETTTR	655.335	FP_3	light	1397362	0.0534
sp|Q9UHD2|TBK1_HUMAN	Q9UHD2	Serine/threonine-protein kinase TBK1 OS=Homo sapiens OX=9606 GN=TBK1 PE=1 SV=1	LFAIEEETTTR	655.335	FP_4	light	1051127	0.0407
sp|Q9UHD2|TBK1_HUMAN	Q9UHD2	Serine/threonine-protein kinase TBK1 OS=Homo sapiens OX=9606 GN=TBK1 PE=1 SV=1	LFAIEEETTTR	655.335	FP_5	light	994914	0.0326
sp|Q9UHD2|TBK1_HUMAN	Q9UHD2	Serine/threonine-protein kinase TBK1 OS=Homo sapiens OX=9606 GN=TBK1 PE=1 SV=1	LFAIEEETTTR	655.335	FP_6	light	673962	0.0252
sp|Q9UHD2|TBK1_HUMAN	Q9UHD2	Serine/threonine-protein kinase TBK1 OS=Homo sapiens OX=9606 GN=TBK1 PE=1 SV=1	LFAIEEETTTR	655.335	FP_7	light	1764376	0.0687
sp|Q9UHD2|TBK1_HUMAN	Q9UHD2	Serine/threonine-protein kinase TBK1 OS=Homo sapiens OX=9606 GN=TBK1 PE=1 SV=1	LFAIEEETTTR	655.335	FT_8	light	1392382	0.0478
sp|Q9UHD2|TBK1_HUMAN	Q9UHD2	Serine/threonine-protein kinase TBK1 OS=Homo sapiens OX=9606 GN=TBK1 PE=1 SV=1	LFAIEEETTTR	655.335	FP_9	light	2562627	0.1192
sp|Q9UHD2|TBK1_HUMAN	Q9UHD2	Serine/threonine-protein kinase TBK1 OS=Homo sapiens OX=9606 GN=TBK1 PE=1 SV=1	LFAIEEETTTR	655.335	FP10	light	708157	0.0295
sp|Q9UHD2|TBK1_HUMAN	Q9UHD2	Serine/threonine-protein kinase TBK1 OS=Homo sapiens OX=9606 GN=TBK1 PE=1 SV=1	LFAIEEETTTR	655.335	FP_11	light	793572	0.0311
sp|Q9UHD2|TBK1_HUMAN	Q9UHD2	Serine/threonine-protein kinase TBK1 OS=Homo sapiens OX=9606 GN=TBK1 PE=1 SV=1	LFAIEEETTTR	655.335	FP_12	light	1277957	0.0515
sp|Q9UHD2|TBK1_HUMAN	Q9UHD2	Serine/threonine-protein kinase TBK1 OS=Homo sapiens OX=9606 GN=TBK1 PE=1 SV=1	LFAIEEETTTR	660.339	FP_1new	heavy	29870774	0.0399
sp|Q9UHD2|TBK1_HUMAN	Q9UHD2	Serine/threonine-protein kinase TBK1 OS=Homo sapiens OX=9606 GN=TBK1 PE=1 SV=1	LFAIEEETTTR	660.339	FP_2	heavy	27495336	0.0586
sp|Q9UHD2|TBK1_HUMAN	Q9UHD2	Serine/threonine-protein kinase TBK1 OS=Homo sapiens OX=9606 GN=TBK1 PE=1 SV=1	LFAIEEETTTR	660.339	FP_3	heavy	26164114	0.0534
sp|Q9UHD2|TBK1_HUMAN	Q9UHD2	Serine/threonine-protein kinase TBK1 OS=Homo sapiens OX=9606 GN=TBK1 PE=1 SV=1	LFAIEEETTTR	660.339	FP_4	heavy	25838842	0.0407
sp|Q9UHD2|TBK1_HUMAN	Q9UHD2	Serine/threonine-protein kinase TBK1 OS=Homo sapiens OX=9606 GN=TBK1 PE=1 SV=1	LFAIEEETTTR	660.339	FP_5	heavy	30506978	0.0326
sp|Q9UHD2|TBK1_HUMAN	Q9UHD2	Serine/threonine-protein kinase TBK1 OS=Homo sapiens OX=9606 GN=TBK1 PE=1 SV=1	LFAIEEETTTR	660.339	FP_6	heavy	26696322	0.0252
sp|Q9UHD2|TBK1_HUMAN	Q9UHD2	Serine/threonine-protein kinase TBK1 OS=Homo sapiens OX=9606 GN=TBK1 PE=1 SV=1	LFAIEEETTTR	660.339	FP_7	heavy	25689364	0.0687
sp|Q9UHD2|TBK1_HUMAN	Q9UHD2	Serine/threonine-protein kinase TBK1 OS=Homo sapiens OX=9606 GN=TBK1 PE=1 SV=1	LFAIEEETTTR	660.339	FT_8	heavy	29103534	0.0478
sp|Q9UHD2|TBK1_HUMAN	Q9UHD2	Serine/threonine-protein kinase TBK1 OS=Homo sapiens OX=9606 GN=TBK1 PE=1 SV=1	LFAIEEETTTR	660.339	FP_9	heavy	21493172	0.1192
sp|Q9UHD2|TBK1_HUMAN	Q9UHD2	Serine/threonine-protein kinase TBK1 OS=Homo sapiens OX=9606 GN=TBK1 PE=1 SV=1	LFAIEEETTTR	660.339	FP10	heavy	23978448	0.0295
sp|Q9UHD2|TBK1_HUMAN	Q9UHD2	Serine/threonine-protein kinase TBK1 OS=Homo sapiens OX=9606 GN=TBK1 PE=1 SV=1	LFAIEEETTTR	660.339	FP_11	heavy	25524692	0.0311
sp|Q9UHD2|TBK1_HUMAN	Q9UHD2	Serine/threonine-protein kinase TBK1 OS=Homo sapiens OX=9606 GN=TBK1 PE=1 SV=1	LFAIEEETTTR	660.339	FP_12	heavy	24838016	0.0515
sp|Q9UHD2|TBK1_HUMAN	Q9UHD2	Serine/threonine-protein kinase TBK1 OS=Homo sapiens OX=9606 GN=TBK1 PE=1 SV=1	TTEENPIFVVSR	696.362	FP_1new	light	1137948	0.0391
sp|Q9UHD2|TBK1_HUMAN	Q9UHD2	Serine/threonine-protein kinase TBK1 OS=Homo sapiens OX=9606 GN=TBK1 PE=1 SV=1	TTEENPIFVVSR	696.362	FP_2	light	1660316	0.0645
sp|Q9UHD2|TBK1_HUMAN	Q9UHD2	Serine/threonine-protein kinase TBK1 OS=Homo sapiens OX=9606 GN=TBK1 PE=1 SV=1	TTEENPIFVVSR	696.362	FP_3	light	1364109	0.0604
sp|Q9UHD2|TBK1_HUMAN	Q9UHD2	Serine/threonine-protein kinase TBK1 OS=Homo sapiens OX=9606 GN=TBK1 PE=1 SV=1	TTEENPIFVVSR	696.362	FP_4	light	1019682	0.0416
sp|Q9UHD2|TBK1_HUMAN	Q9UHD2	Serine/threonine-protein kinase TBK1 OS=Homo sapiens OX=9606 GN=TBK1 PE=1 SV=1	TTEENPIFVVSR	696.362	FP_5	light	1052878	0.0346
sp|Q9UHD2|TBK1_HUMAN	Q9UHD2	Serine/threonine-protein kinase TBK1 OS=Homo sapiens OX=9606 GN=TBK1 PE=1 SV=1	TTEENPIFVVSR	696.362	FP_6	light	748875	0.0325
sp|Q9UHD2|TBK1_HUMAN	Q9UHD2	Serine/threonine-protein kinase TBK1 OS=Homo sapiens OX=9606 GN=TBK1 PE=1 SV=1	TTEENPIFVVSR	696.362	FP_7	light	1650631	0.0725
[truncated: 209 more rows]

## Sheet: Protein_Amount_Lysate
	Amount (amol)/replicate
Protein	Lysate_1	Lysate_2	Lysate_3	Lysate_4	Lysate_5	Lysate_6	Lysate_7	Lysate_8	Lysate_9	Lysate_10	Lysate_11	Lysate_12	Average	Ratio to TNFRI
IKKB	4.31467	8.56	5.18933	7.73867	8.224	5.88267	4.41067	3.65867	7.62667	18.5173	3.40267	6.37333	6.99156	1.63762
IKKA	3.15733	6.00533	3.984	6.48533	5.57333	4.62933	4.512	3.22667	6.56	12.8107	2.73067	4.864	5.37822	1.25973
TAK1	2.15467	3.67467	2.50667	4.69333	3.91467	2.39467	3.264	2.368	4.97067	9.85067	1.58933	2.64	3.66844	0.859255
Ubiquitin	29402.7	43569.6	32450.7	46757.9	44715.7	34222.9	29485.3	23651.7	54995.7	88873.1	23813.9	36437.9	40698.1	9532.66
TNFR1	2.256	3.792	2.77333	5.04533	5.17333	2.28267	3.55733	3.184	6.576	11.1893	2.26133	3.14133	4.26933	1
TRAF2	5.09333	9.57867	4.77333	9.472	10.0587	5.808	7.36533	6.39467	11.9627	21.9413	4.56	6.98133	8.66578	2.02977
TRAF3	1.8512	3.8416	2.2608	3.3504	4.2864	2.6816	2.3008	1.536	4.3376	7.9632	1.608	2.8928	3.24253	0.759495
BIRC3	0.3656	0.648	0.4752	0.3824	0.6064	0.408	0.3256	0.3376	0.772	1.0176	0.3176	0.4328	0.5074	0.118848
BIRC2	1.84	3.22133	2.15467	3.78133	3.872	2.40533	1.99467	1.63733	4.71467	6.51733	1.776	2.61867	3.04444	0.713097
RIPK1	27.04	49.9733	38.6133	68.48	61.0667	38.56	39.68	31.4133	79.2	125.173	29.4933	46.9333	52.9689	12.4068
TNIP1	2.02133	3.424	2.42667	3.74933	3.68	2.688	2.22933	1.824	4.64533	7.008	1.488	2.75733	3.16178	0.740579
TRADD	6.448	11.936	8.58133	12.4587	13.632	7.94133	7.17867	6.13867	14.6187	29.808	5.72267	9.28	11.1453	2.61056
TAB1	5.78667	10.2347	6.93867	10.0907	10.6293	7.43467	6.16533	4.60267	12.5867	21.3867	4.61867	7.86133	9.028	2.11462
TAX1BP1	2.32	3.624	2.664	5.128	3.976	2.952	2.424	2.016	5.416	9.056	1.88	3.16	3.718	0.870863
TAB3	1.072	1.584	1.256	2.048	1.864	1.304	1.008	1	2.784	3.72	0.88	1.328	1.654	0.387414
UBASH3B	11.528	20.176	12.952	19.792	18.56	14.488	12.952	12.744	24.784	44.888	9.384	15.392	18.1367	4.24813
TANK	5.264	12.144	5.12	13.536	15.536	8.112	6.48	8.72	12.352	22.768	5.536	10.656	10.5187	2.46377
HOIP	1.712	3.168	2.208	3.52	3.184	2.07467	2.24533	1.48267	3.58933	6.66133	1.71733	2.61867	2.84844	0.667188
WHIP	5.33867	9.52533	6.912	10.1333	8.74133	7.23733	7.808	11.8613	12.048	17.5307	5.28533	6.67733	9.09156	2.1295
HOIL-1	3.02933	5.664	3.76	5.87733	5.73867	4.16533	3.43467	2.72533	6.47467	12.2827	2.56	4.672	5.032	1.17864
SHARPIN	18.7467	38.992	26.0587	40.4693	41.5147	27.4827	17.3973	11.5627	48.2613	98.9493	20.8	32.4693	35.2253	8.25079
AZI2	1.9176	3.68	2.6728	3.8336	3.8408	2.9576	2.2232	2.2632	4.8408	6.8648	1.8456	2.4824	3.2852	0.769488
CYLD	0.805333	1.37067	0.874667	1.48267	2.21867	1.056	0.906667	1.216	1.69067	2.91733	0.746667	1.248	1.37778	0.322715
TAB2	1.248	2.41067	1.51467	2.70933	2.58667	1.83467	1.472	1.248	2.94933	5.28	1.17333	2	2.20222	0.515824
TBK1	5.26933	9.33333	6.58133	9.984	9.73333	6.79467	5.49333	4.912	11.6693	21.216	4.82133	7.97333	8.64844	2.02571
SPATA2	0.512	1.472	0.688	1.904	1.824	0.96	0.544	0.272	1.824	3.504	0.576	1.168	1.27067	0.297627
TRAF6	2.288	4.728	3.32	5.6	3.952	3.576	3.04	1.816	5.216	10.008	2.304	3.736	4.132	0.967833
NEMO	4.992	11.7387	7.2	12.6293	12.0693	6.46933	7.456	4.60267	13.3973	24.2987	2.68267	8.90667	9.70356	2.27285

## Sheet: Protein_Copies_Cell_Lysate
Protein	mean	SE	Protein_Copies	Protein_Copies_SE
IKKB	6.99156	1.16924	42553.9	7731.2
IKKA	5.37822	0.770603	32734.4	5234.05
TAK1	3.66844	0.636786	22327.9	4187.46
Ubiquitin	40698.1	5181.13	2.47708e+08	3.6102e+07
TNFR1	4.26933	0.73897	25985.2	4861.4
TRAF2	8.66578	1.38487	52744.1	9223.08
TRAF3	3.24253	0.513097	19735.6	3422.76
BIRC3	0.5074	0.0621587	3088.28	437.198
BIRC2	3.04444	0.423127	18529.9	2891.64
RIPK1	52.9689	8.03942	322394	54017.7
TNIP1	3.16178	0.438373	19244.1	2997.32
TRADD	11.1453	1.90987	67835.8	12582.6
TAB1	9.028	1.33865	54948.7	9032.91
TAX1BP1	3.718	0.586165	22629.5	3912.61
TAB3	1.654	0.244941	10067	1653.2
UBASH3B	18.1367	2.73982	110388	18424.7
TANK	10.5187	1.50068	64021.6	10201.5
HOIP	2.84844	0.404655	17337	2753.14
WHIP	9.09156	1.00477	55335.6	7267.01
HOIL-1	5.032	0.762567	30627.2	5125.18
SHARPIN	35.2253	6.64061	214398	43190.7
AZI2	3.2852	0.419602	19995.3	2921.51
CYLD	1.37778	0.185331	8385.81	1275.35
TAB2	2.20222	0.331902	13403.8	2232.91
TBK1	8.64844	1.31612	52638.6	8838.93
SPATA2	1.27067	0.262157	7733.88	1687.55
TRAF6	4.132	0.631668	25149.3	4238.81
NEMO	9.70356	1.66261	59060.5	10953.8

## Sheet: AP_Recovery_Fraction
Protein.ID	condition	amol recovered	molecules recovered	copies per cell recovered	protein copies per cell	Recovery (%)
AZI2	T10	50.5813	3.04601e+07	12.6917	19995.3	0.0634734
AZI2	T05	2.88	1734336	0.72264	19995.3	0.00361405
AZI2	T15	61.7733	3.71999e+07	15.5	19995.3	0.077518
BIRC2	T10	1533.71	9.23598e+08	384.833	18529.9	2.07681
BIRC2	T05	1123.32	6.76466e+08	281.861	18529.9	1.52111
BIRC2	T15	1172.28	7.0595e+08	294.146	18529.9	1.58741
BIRC3	T15	116.112	6.99226e+07	29.1344	3088.28	0.943387
BIRC3	T10	156.007	9.39475e+07	39.1448	3088.28	1.26753
BIRC3	T05	120.869	7.27875e+07	30.3281	3088.28	0.98204
CYLD	T10	707.449	4.26026e+08	177.511	8385.81	2.1168
CYLD	T05	277.959	1.67387e+08	69.7446	8385.81	0.831697
CYLD	T15	616.846	3.71465e+08	154.777	8385.81	1.8457
HOIL-1	T15	1781.6	1.07288e+09	447.033	30627.2	1.4596
HOIL-1	T05	1233.81	7.43002e+08	309.584	30627.2	1.01082
HOIL-1	T10	2439.8	1.46925e+09	612.188	30627.2	1.99884
HOIP	T05	1087.61	6.54958e+08	272.899	17337	1.57409
HOIP	T15	1679.75	1.01155e+09	421.478	17337	2.43109
HOIP	T10	2013.17	1.21233e+09	505.139	17337	2.91365
IKKA	T15	550.564	3.31549e+08	138.146	32734.4	0.422019
IKKA	T10	769.205	4.63215e+08	193.006	32734.4	0.589613
IKKA	T05	317.86	1.91415e+08	79.7563	32734.4	0.243646
IKKB	T15	1674.28	1.00825e+09	420.105	42553.9	0.987229
IKKB	T10	2405.88	1.44882e+09	603.674	42553.9	1.41861
IKKB	T05	851.852	5.12986e+08	213.744	42553.9	0.502289
NEMO	T05	2523.75	1.5198e+09	633.251	59060.5	1.07221
NEMO	T10	6881.19	4.14385e+09	1726.6	59060.5	2.92345
NEMO	T15	5058.34	3.04613e+09	1269.22	59060.5	2.14902
RIPK1	T15	5793.97	3.48913e+09	1453.8	322394	0.45094
RIPK1	T05	3913.12	2356480864	981.867	322394	0.304555
RIPK1	T10	7360.04	4.43221e+09	1846.76	322394	0.572826
SHARPIN	T10	2838.88	1.70957e+09	712.322	214398	0.332243
SHARPIN	T15	2048.23	1.23344e+09	513.935	214398	0.239711
SHARPIN	T05	1236.8	7.44801e+08	310.334	214398	0.144746
SPATA2	T05	310.091	1.86737e+08	77.8069	7733.88	1.00605
SPATA2	T10	735.46	4.42894e+08	184.539	7733.88	2.38611
SPATA2	T15	596.946	3.59481e+08	149.784	7733.88	1.93672
TAB1	T05	1344.55	8.09685e+08	337.369	54948.7	0.61397
TAB1	T10	2223.58	1.33904e+09	557.932	54948.7	1.01537
TAB1	T15	1240.1	7.4679e+08	311.163	54948.7	0.566278
TAB2	T10	2401.04	1.44591e+09	602.461	13403.8	4.49471
TAB2	T05	1552.39	9.34848e+08	389.52	13403.8	2.90605
TAB2	T15	1483.86	8.93582e+08	372.326	13403.8	2.77777
TAB3	T15	131.746	7.93373e+07	33.0572	10067	0.328371
TAB3	T10	174.158	1.04878e+08	43.6992	10067	0.434082
TAB3	T05	142.905	8.60573e+07	35.8572	10067	0.356185
TAK1	T05	818.962	4.93179e+08	205.491	22327.9	0.920333
TAK1	T10	1276.37	7.68632e+08	320.263	22327.9	1.43436
TAK1	T15	723.545	4.35719e+08	181.549	22327.9	0.813106
TAX1BP1	T10	107.085	6.44868e+07	26.8695	22629.5	0.118736
TAX1BP1	T15	102.408	6.16701e+07	25.6959	22629.5	0.11355
TAX1BP1	T05	19.8693	1.19653e+07	4.98555	22629.5	0.0220312
TBK1	T15	434.946	2.61924e+08	109.135	52638.6	0.207329
TBK1	T05	19.6996	1.18631e+07	4.94295	52638.6	0.00939035
TBK1	T10	265.152	1.59675e+08	66.5311	52638.6	0.126392
TNFR1	T05	3873.1	2.33238e+09	971.826	25985.2	3.73992
TNFR1	T10	6359.56	3.82972e+09	1595.72	25985.2	6.14087
TNFR1	T15	5057.19	3.04544e+09	1268.93	25985.2	4.88329
TNIP1	T10	493.646	2.97274e+08	123.864	19244.1	0.643647
TNIP1	T05	23.6498	1.42419e+07	5.93412	19244.1	0.0308361
TNIP1	T15	908.501	5.471e+08	227.958	19244.1	1.18456
TRADD	T15	15381.7	9.26283e+09	3859.51	67835.8	5.68949
TRADD	T05	8049.51	4.84742e+09	2019.76	67835.8	2.97742
TRADD	T10	14517	8.74215e+09	3642.56	67835.8	5.36967
TRAF2	T05	4189.64	2.523e+09	1051.25	52744.1	1.99311
TRAF2	T10	7582.58	4.56623e+09	1902.6	52744.1	3.60722
TRAF2	T15	5848.05	3.5217e+09	1467.37	52744.1	2.78206
TRAF3	T05	89.5653	5.39362e+07	22.4734	19735.6	0.113873
TRAF3	T10	146.088	8.79742e+07	36.6559	19735.6	0.185735
TRAF3	T15	111.443	6.71108e+07	27.9628	19735.6	0.141687
TRAF6	T05	80.0658	4.82156e+07	20.0898	25149.3	0.0798822
TRAF6	T10	191.972	1.15605e+08	48.1689	25149.3	0.191531
TRAF6	T15	94.2436	5.67535e+07	23.6473	25149.3	0.0940275
Ubiquitin	T05	36915.7	2.22307e+10	9262.77	2.47708e+08	0.00373939
Ubiquitin	T10	102288	61597833600	25665.8	2.47708e+08	0.0103613
Ubiquitin	T15	70744.5	4.26024e+10	17751	2.47708e+08	0.00716609
WHIP	T05	41.8044	2.51746e+07	10.4894	55335.6	0.018956
WHIP	T10	135.991	8.18938e+07	34.1224	55335.6	0.0616646
WHIP	T15	118.59	7.1415e+07	29.7563	55335.6	0.0537742
